# Supplementary material for: Mechanism of barotaxis in marine zooplankton
Source: eLife. 2024 Sep 19;13:RP94306. doi: 10.7554/eLife.94306 (PMC11412693; doi:10.7554/eLife.94306)
Supplement: Figure 1—source data 1. [file elife-94306-fig1-data1.csv]

Trial_ID	Batch_ID	Time	Frame	RelTime	Pressure_Level	Genotype	StimulusDuration	Type_Experiment	Category_pressure	Basal_pressure	Bins	File_name	Avg_Speed	Avg_Y_displacement	Avg_Y_displacement_Up	Avg_Y_displacement_Down	Avg_Y_movement	Num_Tracks_Up	Num_Tracks_Down	Tortuosity	Straightness_X	Straightness_Y	PressVal	ParticleCount	PartPc	Corr_Avg_Speed	Corr_Avg_Y_displacement	Corr_Avg_Y_displacement_Up	Corr_Avg_Y_displacement_Down	Corr_Avg_Y_movement	Corr_Num_Tracks_Up	Corr_Num_Tracks_Down
201020_E001T_8	201020_B001	1	1	-9	85	WT	60	Step	85	0	NA	201020_E001T_8.avi_lane_100.res	1.78104300992388	-0.081867673586103	0.574671359699405	-0.62782269846378	-0.081867673586103	98	118	0.478590801893849	-0.00165444611646037	0.0366899029489994	0.862499999999999	NA	NA	0.0315366506418271	-0.0109864026341578	0.0453816470552177	-0.027186420496687	-0.0109864026341578	-3.8	5
201020_E001T_8	201020_B001	2	2	-8	85	WT	60	Step	85	0	NA	201020_E001T_8.avi_lane_101.res	1.7413205382444	-0.0971713684108685	0.475964189990101	-0.620446889505654	-0.0971713684108685	103	113	0.464182644445356	-0.0214201483021192	0.0111164048594487	0.912499999999999	NA	NA	-0.00818582103765308	-0.0262900974589233	-0.0533255226540862	-0.0198106115385609	-0.0262900974589233	1.2	0
201020_E001T_8	201020_B001	3	3	-7	85	WT	60	Step	85	0	NA	201020_E001T_8.avi_lane_102.res	1.71966668395046	-0.0816853142775673	0.522709564735912	-0.65325904551509	-0.0816853142775673	102	108	0.469733994224149	-0.00697964528876334	0.0487430203518091	0.920833333333335	NA	NA	-0.029839675331593	-0.0108040433256221	-0.00658014790827521	-0.0526227675479969	-0.0108040433256221	0.200000000000003	-5
201020_E001T_8	201020_B001	4	4	-6	85	WT	60	Step	85	0	NA	201020_E001T_8.avi_lane_103.res	1.67513395531364	-0.0774728967978296	0.460558966038707	-0.605256533675575	-0.0774728967978296	103	105	0.462998325592173	-0.00631492057339002	0.0250508317642705	0.925000000000001	NA	NA	-0.074372403968413	-0.00659162584588437	-0.0687307466054802	-0.0046202557084819	-0.00659162584588437	1.2	-8
201020_E001T_8	201020_B001	5	5	-5	85	WT	60	Step	85	0	NA	201020_E001T_8.avi_lane_104.res	1.80422349430466	-0.190075004868973	0.508781721275612	-0.622620611032041	-0.190075004868973	74	120	0.47145440120481	0.0226096185140217	0.00485453539734565	0.952830188679246	NA	NA	0.054717135022607	-0.119193733917028	-0.0205079913685752	-0.021984333064948	-0.119193733917028	-27.8	7
201020_E001T_8	201020_B001	6	6	-4	85	WT	60	Step	85	0	NA	201020_E001T_8.avi_lane_105.res	1.7143643316006	-0.0324644935078575	0.602520285177043	-0.618760444596025	-0.0324644935078575	95	103	0.485255662987948	-0.0220950501986739	0.0569193500075525	0.949074074074074	NA	NA	-0.0351420276814529	0.0384167774440877	0.0732305725328558	-0.0181241666289319	0.0384167774440877	-6.8	-10
201020_E001T_8	201020_B001	7	7	-3	85	WT	60	Step	85	0	NA	201020_E001T_8.avi_lane_106.res	1.73551193341269	-0.0762120064193355	0.645033739212864	-0.573426106551806	-0.0762120064193355	70	102	0.483724811810149	-0.000349408276745512	0.0549922358272837	0.938679245283019	NA	NA	-0.0139944258693629	-0.00533073546739027	0.115744026568677	0.027210171415287	-0.00533073546739027	-31.8	-11
201020_E001T_8	201020_B001	8	8	-2	85	WT	60	Step	85	0	NA	201020_E001T_8.avi_lane_107.res	1.74676574342432	0.00778252529794261	0.456261415910088	-0.525333384476015	0.00778252529794261	132	111	0.424208368520257	0.00654741118201106	0.0858838122924396	0.962962962962963	NA	NA	-0.002740615857733	0.0786637962498878	-0.0730282967340992	0.0753028934910781	0.0786637962498878	30.2	-2
201020_E001T_8	201020_B001	9	9	-1	85	WT	60	Step	85	0	NA	201020_E001T_8.avi_lane_108.res	1.81206253906605	0.0100651573816448	0.529146509610246	-0.538634548542341	0.0100651573816448	129	122	0.43442171276387	0.00661821892352647	0.0770435405978109	0.948113207547172	NA	NA	0.0625561797839971	0.08094642833359	-0.000143203033941219	0.062001729424752	0.08094642833359	27.2	9
201020_E001T_8	201020_B001	10	10	0	85	WT	60	Step	85	0	NA	201020_E001T_8.avi_lane_109.res	1.76497136357983	-0.0897116343305053	0.517249374791894	-0.620802517312604	-0.0897116343305053	112	128	0.491612671537043	-0.0192732271436548	0.0443486822356363	75.875	NA	NA	0.0154650042977771	-0.0188303633785601	-0.0120403378522932	-0.020166239345511	-0.0188303633785601	10.2	15
201020_E001T_8	201020_B001	11	11	1	85	WT	60	Step	85	0	NA	201020_E001T_8.avi_lane_110.res	1.78760285587765	-0.149922340771521	0.575713367719134	-0.693951093294537	-0.149922340771521	119	159	0.487207740200379	0.000666484781138007	0.0469851901729381	83.4583333333333	NA	NA	0.038096496595597	-0.0790410698195758	0.0464236550749467	-0.0933148153274439	-0.0790410698195758	17.2	46
201020_E001T_8	201020_B001	12	12	2	85	WT	60	Step	85	0	NA	201020_E001T_8.avi_lane_111.res	1.72616028265035	-0.0183867071513881	0.549200652977092	-0.533981332000923	-0.0183867071513881	119	131	0.457221957341303	-0.0294353795787326	0.0792568325786531	83.1556603773585	NA	NA	-0.0233460766317031	0.0524945638005571	0.0199109403329047	0.0666549459661701	0.0524945638005571	17.2	18
201020_E001T_8	201020_B001	13	13	3	85	WT	60	Step	85	0	NA	201020_E001T_8.avi_lane_112.res	1.74667341048696	0.00293077152225358	0.526121277922825	-0.508092513799235	0.00293077152225358	126	129	0.465302750602747	-0.00104972061633926	0.0980342739347119	83.0277777777778	NA	NA	-0.0028329487950931	0.0738120424741988	-0.00316843472136219	0.092543764167858	0.0738120424741988	24.2	16
201020_E001T_8	201020_B001	14	14	4	85	WT	60	Step	85	0	NA	201020_E001T_8.avi_lane_113.res	1.69806629818464	0.0147441643531922	0.492170009907807	-0.533703707812853	0.0147441643531922	139	121	0.442254261876674	-0.00136529340786604	0.0751046922201595	82.9433962264151	NA	NA	-0.0514400610974131	0.0856254353051374	-0.0371197027363802	0.06693257015424	0.0856254353051374	37.2	8
201020_E001T_8	201020_B001	15	15	5	85	WT	60	Step	85	0	NA	201020_E001T_8.avi_lane_114.res	1.82246098404151	0.0747055220676925	0.659684776497791	-0.604195723292901	0.0747055220676924	151	130	0.493235348809741	0.00578361117029589	0.127425429541281	82.8981481481481	NA	NA	0.072954624759457	0.145586793019638	0.130395063853604	-0.00355944532580799	0.145586793019638	49.2	17
201020_E001T_8	201020_B001	16	16	6	85	WT	60	Step	85	0	NA	201020_E001T_8.avi_lane_115.res	1.74455435068052	0.0205233105947	0.630495563267048	-0.593791885829426	0.0205233105947	132	131	0.487620111567162	0.0122076006502274	0.0930776608380223	82.938679245283	NA	NA	-0.00495200860153311	0.0914045815466452	0.101205850622861	0.00684439213766708	0.0914045815466452	30.2	18
201020_E001T_8	201020_B001	17	17	7	85	WT	60	Step	85	0	NA	201020_E001T_8.avi_lane_116.res	1.73011750256613	0.0402236441701008	0.595489359509632	-0.594966681710727	0.0402236441701008	151	132	0.488641231911248	0.00598826835728158	0.117467803734177	82.8679245283019	NA	NA	-0.0193888567159231	0.111104915122046	0.0661996468654448	0.00566959625636609	0.111104915122046	49.2	19
201020_E001T_8	201020_B001	18	18	8	85	WT	60	Step	85	0	NA	201020_E001T_8.avi_lane_117.res	1.74083909051723	0.0913610502557216	0.589578848069154	-0.635012561509656	0.0913610502557216	156	107	0.4960152325585	-0.00382843254409612	0.13879174552311	82.7638888888889	NA	NA	-0.00866726876482304	0.162242321207667	0.0602891354249667	-0.0343762835425629	0.162242321207667	54.2	-6
201020_E001T_8	201020_B001	19	19	9	85	WT	60	Step	85	0	NA	201020_E001T_8.avi_lane_118.res	1.75410967716321	0.220722609156841	0.717676473024235	-0.51318765696846	0.220722609156841	188	127	0.498062293576734	-0.00508304420257829	0.186089548370536	83.0141509433962	NA	NA	0.00460331788115709	0.291603880108786	0.188386760380048	0.087448620998633	0.291603880108786	86.2	14
201020_E001T_8	201020_B001	20	20	10	85	WT	60	Step	85	0	NA	201020_E001T_8.avi_lane_119.res	1.83765759648267	0.223198928855802	0.761187994266517	-0.58378466926027	0.223198928855802	174	116	0.490153006716546	-0.0323664040048423	0.222214427205501	83.2037037037037	NA	NA	0.088151237200617	0.294080199807747	0.23189828162233	0.0168516087068231	0.294080199807747	72.2	3
201020_E001T_8	201020_B001	21	21	11	85	WT	60	Step	85	0	NA	201020_E001T_8.avi_lane_120.res	1.805273747285	0.258388396697088	0.704702209600583	-0.532804271631835	0.258388396697088	156	88	0.498721918656702	0.00153486411208951	0.23187970455475	83.1933962264151	NA	NA	0.055767388002947	0.329269667649033	0.175412496956396	0.0678320063352581	0.329269667649033	54.2	-25
201020_E001T_8	201020_B001	22	22	12	85	WT	60	Step	85	0	NA	201020_E001T_8.avi_lane_121.res	1.84170609066575	0.29008783628613	0.760379941635945	-0.574280787738292	0.29008783628613	174	94	0.520219467728773	-0.0108758815639821	0.239059944446581	83.1157407407407	NA	NA	0.0921997313836971	0.360969107238075	0.231090228991758	0.026355490228801	0.360969107238075	72.2	-19
201020_E001T_8	201020_B001	23	23	13	85	WT	60	Step	85	0	NA	201020_E001T_8.avi_lane_122.res	1.93638612942066	0.263337312182038	0.821139933729102	-0.556680216929885	0.263337312182038	172	117	0.511143707569776	0.0129360263140633	0.229771431542092	83.0754716981132	NA	NA	0.186879770138607	0.334218583133983	0.291850221084915	0.0439560610372081	0.334218583133983	70.2	4
201020_E001T_8	201020_B001	24	24	14	85	WT	60	Step	85	0	NA	201020_E001T_8.avi_lane_123.res	1.89735769803264	0.328842622670232	0.786293058894244	-0.60365249732487	0.328842622670232	212	104	0.526940271552153	0.0110515664751893	0.244990852184796	83.0094339622641	NA	NA	0.147851338750587	0.399723893622177	0.257003346250057	-0.00301621935777696	0.399723893622177	110.2	-9
201020_E001T_8	201020_B001	25	25	15	85	WT	60	Step	85	0	NA	201020_E001T_8.avi_lane_124.res	1.7913629412846	0.256955957023152	0.784682090241041	-0.570614570068538	0.256955957023152	138	88	0.511441945257366	0.0301036218915394	0.23120311033328	82.9814814814815	NA	NA	0.0418565820025469	0.327837227975097	0.255392377596854	0.0300217078985551	0.327837227975097	36.2	-25
201020_E001T_8	201020_B001	26	26	16	85	WT	60	Step	85	0	NA	201020_E001T_8.avi_lane_125.res	1.96459305958566	0.371029176146632	0.854717873318095	-0.565175252870815	0.371029176146632	204	105	0.514093206085658	0.0230284200351275	0.25375063269401	82.9245283018868	NA	NA	0.215086700303607	0.441910447098577	0.325428160673908	0.035461025096278	0.441910447098577	102.2	-8
201020_E001T_8	201020_B001	27	27	17	85	WT	60	Step	85	0	NA	201020_E001T_8.avi_lane_126.res	1.97355933352787	0.423907751272253	0.888638429065914	-0.554239675322023	0.423907751272253	221	105	0.53057847816055	0.0131334123753246	0.29185724065087	82.8611111111111	NA	NA	0.224052974245817	0.494789022224198	0.359348716421727	0.0463966026450701	0.494789022224198	119.2	-8
201020_E001T_8	201020_B001	28	28	18	85	WT	60	Step	85	0	NA	201020_E001T_8.avi_lane_127.res	1.89336957006434	0.384093631253449	0.883777375209742	-0.584365583837098	0.384093631253449	188	97	0.53024141116272	-0.0096980131897475	0.267553154701283	82.9245283018868	NA	NA	0.143863210782287	0.454974902205394	0.354487662565555	0.016270694129995	0.454974902205394	86.2	-16
201020_E001T_8	201020_B001	29	29	19	85	WT	60	Step	85	0	NA	201020_E001T_8.avi_lane_128.res	1.99088518575408	0.404606776090466	0.927653551840348	-0.658031680575072	0.404606776090466	208	102	0.548877494193757	0.00190635338371429	0.281029591742961	82.9675925925926	NA	NA	0.241378826472027	0.475488047042411	0.398363839196161	-0.0573954026079789	0.475488047042411	106.2	-11
201020_E001T_8	201020_B001	30	30	20	85	WT	60	Step	85	0	NA	201020_E001T_8.avi_lane_129.res	1.95562768303759	0.322244760008853	0.889086859567563	-0.642476890201644	0.322244760008853	177	104	0.524215507486563	-0.000530367933650241	0.259186955879521	82.9351851851852	NA	NA	0.206121323755537	0.393126030960798	0.359797146923376	-0.0418406122345509	0.393126030960798	75.2	-9
201020_E001T_8	201020_B001	31	31	21	85	WT	60	Step	85	0	NA	201020_E001T_8.avi_lane_130.res	2.00085753484042	0.401763054488835	0.910122918090211	-0.509048367796963	0.401763054488835	172	96	0.527011372921644	-0.000936609924617638	0.288611101816267	82.8867924528302	NA	NA	0.251351175558367	0.47264432544078	0.380833205446024	0.09158791017013	0.47264432544078	70.2	-17
201020_E001T_8	201020_B001	32	32	22	85	WT	60	Step	85	0	NA	201020_E001T_8.avi_lane_131.res	2.02003985659631	0.435597157794893	0.890378054517999	-0.580119249828822	0.435597157794893	231	103	0.524050554236016	0.0141785154827976	0.299461235828857	82.8333333333333	NA	NA	0.270533497314257	0.506478428746838	0.361088341873812	0.0205170281382711	0.506478428746838	129.2	-10
201020_E001T_8	201020_B001	33	33	23	85	WT	60	Step	85	0	NA	201020_E001T_8.avi_lane_132.res	2.02496680340282	0.349905906116018	0.908317813909981	-0.640402711612338	0.349905906116018	227	128	0.528931205747554	-0.00129845353309903	0.257566056411001	82.8160377358491	NA	NA	0.275460444120767	0.420787177067963	0.379028101265794	-0.0397664336452449	0.420787177067963	125.2	15
201020_E001T_8	201020_B001	34	34	24	85	WT	60	Step	85	0	NA	201020_E001T_8.avi_lane_133.res	1.99533879579938	0.390843643146294	0.927676022571315	-0.585734408786459	0.390843643146294	171	94	0.534160506336025	-0.00829583379949315	0.270193675920954	82.7175925925926	NA	NA	0.245832436517327	0.461724914098239	0.398386309927128	0.0149018691806341	0.461724914098239	69.2	-19
201020_E001T_8	201020_B001	35	35	25	85	WT	60	Step	85	0	NA	201020_E001T_8.avi_lane_134.res	1.96755625935	0.489873140247616	1.03360606037684	-0.564852518981301	0.489873140247616	191	98	0.564610551569203	0.00391422109506257	0.298317272400237	82.7971698113208	NA	NA	0.218049900067947	0.560754411199561	0.504316347732653	0.0357837589857921	0.560754411199561	89.2	-15
201020_E001T_8	201020_B001	36	36	26	85	WT	60	Step	85	0	NA	201020_E001T_8.avi_lane_135.res	1.87512766062265	0.403015626293351	1.02160595241901	-0.612781248003629	0.403015626293351	178	108	0.576001588595103	-0.0006705702990387	0.278071606074177	82.7735849056604	NA	NA	0.125621301340597	0.473896897245296	0.492316239774823	-0.0121449700365359	0.473896897245296	76.2	-5
201020_E001T_8	201020_B001	37	37	27	85	WT	60	Step	85	0	NA	201020_E001T_8.avi_lane_136.res	2.00059035349881	0.380483525224425	0.942947626794397	-0.621616164969469	0.380483525224425	202	113	0.531173779727012	0.00254166332208805	0.274865720308122	82.75	NA	NA	0.251083994216757	0.45136479617637	0.41365791415021	-0.020979887002376	0.45136479617637	100.2	0
201020_E001T_8	201020_B001	38	38	28	85	WT	60	Step	85	0	NA	201020_E001T_8.avi_lane_137.res	2.094633018379	0.401822084380619	0.981880271122599	-0.658410703793014	0.401822084380619	239	130	0.530563598958004	0.024654904224673	0.279931499659338	82.7264150943396	NA	NA	0.345126659096947	0.472703355332564	0.452590558478412	-0.057774425825921	0.472703355332564	137.2	17
201020_E001T_8	201020_B001	39	39	29	85	WT	60	Step	85	0	NA	201020_E001T_8.avi_lane_138.res	1.97657209020083	0.336982396827808	0.922826925008575	-0.617540153397752	0.336982396827808	189	116	0.527709710063343	0.00237789764384149	0.240839069133366	82.7175925925926	NA	NA	0.227065730918777	0.407863667779753	0.393537212364388	-0.016903875430659	0.407863667779753	87.2	3
201020_E001T_8	201020_B001	40	40	30	85	WT	60	Step	85	0	NA	201020_E001T_8.avi_lane_139.res	1.8878066636202	0.322373842866517	0.878894100055692	-0.543907689550595	0.322373842866517	165	106	0.542806838403278	-0.00620326999765225	0.265644089238924	82.7169811320755	NA	NA	0.138300304338147	0.393255113818462	0.349604387411505	0.0567285884164981	0.393255113818462	63.2	-7
201020_E001T_8	201020_B001	41	41	31	85	WT	60	Step	85	0	NA	201020_E001T_8.avi_lane_140.res	1.97808079947167	0.304765338369096	0.919292680157338	-0.628620529818705	0.304765338369096	161	106	0.548366970609632	-0.00489837924799525	0.228674224816841	82.7314814814815	NA	NA	0.228574440189617	0.375646609321041	0.390002967513151	-0.0279842518516119	0.375646609321041	59.2	-7
201020_E001T_8	201020_B001	42	42	32	85	WT	60	Step	85	0	NA	201020_E001T_8.avi_lane_141.res	1.99976588597517	0.362688827397236	0.943133488198035	-0.526567520384179	0.362688827397236	186	121	0.518433217182972	0.00393837897724738	0.251941731128872	82.75	NA	NA	0.250259526693117	0.433570098349181	0.413843775553848	0.0740687575829141	0.433570098349181	84.2	8
201020_E001T_8	201020_B001	43	43	33	85	WT	60	Step	85	0	NA	201020_E001T_8.avi_lane_142.res	1.97944760429918	0.34466806063922	0.967310153198479	-0.698998684983919	0.34466806063922	176	105	0.556152358386855	0.00632524353559928	0.256924639971663	82.7830188679245	NA	NA	0.229941245017127	0.415549331591165	0.438020440554292	-0.098362407016826	0.415549331591165	74.2	-8
201020_E001T_8	201020_B001	44	44	34	85	WT	60	Step	85	0	NA	201020_E001T_8.avi_lane_143.res	1.98499393372776	0.337101602551438	0.909877528246536	-0.678537288323963	0.337101602551438	185	104	0.531606037765436	0.0190720263659359	0.257565476529677	82.7453703703704	NA	NA	0.235487574445707	0.407982873503383	0.380587815602349	-0.0779010103568699	0.407982873503383	83.2	-9
201020_E001T_8	201020_B001	45	45	35	85	WT	60	Step	85	0	NA	201020_E001T_8.avi_lane_144.res	2.0323856697392	0.364974374343295	0.933105819811109	-0.614762506106302	0.364974374343295	169	98	0.526414083557315	-0.00842127617809662	0.255846842872228	82.7264150943396	NA	NA	0.282879310457147	0.43585564529524	0.403816107166922	-0.0141262281392089	0.43585564529524	67.2	-15
201020_E001T_8	201020_B001	46	46	36	85	WT	60	Step	85	0	NA	201020_E001T_8.avi_lane_145.res	1.99395626502597	0.377751454686038	0.975498226360665	-0.655775306105238	0.377751454686038	188	108	0.551333501265904	-0.0117738371606212	0.253956310264657	82.7037037037037	NA	NA	0.244449905743917	0.448632725637983	0.446208513716478	-0.055139028138145	0.448632725637983	86.2	-5
201020_E001T_8	201020_B001	47	47	37	85	WT	60	Step	85	0	NA	201020_E001T_8.avi_lane_146.res	2.07452052560789	0.237119024180028	1.06507580710613	-0.678557085028238	0.237119024180028	133	120	0.537464324769839	0.0115550320610048	0.214755176232914	82.7547169811321	NA	NA	0.325014166325837	0.308000295131973	0.535786094461943	-0.0779208070611449	0.308000295131973	31.2	7
201020_E001T_8	201020_B001	48	48	38	85	WT	60	Step	85	0	NA	201020_E001T_8.avi_lane_147.res	1.96764175682927	0.357934988320632	0.929655548950275	-0.593100175034447	0.357934988320632	173	104	0.540978409991027	-0.00102660747801597	0.253680685010537	82.7169811320755	NA	NA	0.218135397547217	0.428816259272577	0.400365836306088	0.00753610293264606	0.428816259272577	71.2	-9
201020_E001T_8	201020_B001	49	49	39	85	WT	60	Step	85	0	NA	201020_E001T_8.avi_lane_148.res	1.97983021856697	0.327884184057323	0.943228689711237	-0.640950743713277	0.327884184057323	169	107	0.56573305457475	-0.0175037197611102	0.237647016553514	82.75	NA	NA	0.230323859284917	0.398765455009268	0.41393897706705	-0.0403144657461839	0.398765455009268	67.2	-6
201020_E001T_8	201020_B001	50	50	40	85	WT	60	Step	85	0	NA	201020_E001T_8.avi_lane_149.res	2.08059702250599	0.24219231573228	0.880291469953935	-0.678067030573538	0.24219231573228	172	119	0.523890749845651	0.0010599335291291	0.212338965848318	82.785	NA	NA	0.331090663223937	0.313073586684225	0.351001757309748	-0.0774307526064449	0.313073586684225	70.2	6
201020_E001T_8	201020_B001	51	51	41	85	WT	60	Step	85	0	NA	201020_E001T_8.avi_lane_150.res	2.01337285416899	0.266663035593412	0.898419597604468	-0.651273849379918	0.266663035593412	170	117	0.529307194414079	0.00674979678804167	0.209309759019193	82.8627450980392	NA	NA	0.263866494886937	0.337544306545357	0.369129884960281	-0.0506375714128249	0.337544306545357	68.2	4
201020_E001T_8	201020_B001	52	52	42	85	WT	60	Step	85	0	NA	201020_E001T_8.avi_lane_151.res	1.94900844964583	0.294661499562941	0.881531708202738	-0.599473522135965	0.294661499562941	162	106	0.518295584962314	-0.0109134735028239	0.219508932623717	83.2058823529412	NA	NA	0.199502090363777	0.365542770514886	0.352241995558551	0.00116275583112802	0.365542770514886	60.2	-7
201020_E001T_8	201020_B001	53	53	43	85	WT	60	Step	85	0	NA	201020_E001T_8.avi_lane_152.res	1.97116657269698	0.268429467110239	0.907628449746924	-0.611152038911183	0.268429467110239	161	117	0.542245419448511	-0.0103626754596701	0.209275039630352	83.125	NA	NA	0.221660213414927	0.339310738062184	0.378338737102737	-0.0105157609440899	0.339310738062184	59.2	4
201020_E001T_8	201020_B001	54	54	44	85	WT	60	Step	85	0	NA	201020_E001T_8.avi_lane_153.res	2.01891835942898	0.354299275942381	0.878236665188149	-0.566560377883515	0.354299275942381	174	99	0.507615824047703	0.000268432644270215	0.239979754330449	83.0637254901961	NA	NA	0.269412000146927	0.425180546894326	0.348946952543962	0.0340759000835781	0.425180546894326	72.2	-14
201020_E001T_8	201020_B001	55	55	45	85	WT	60	Step	85	0	NA	201020_E001T_8.avi_lane_154.res	1.92993671127749	0.200080777201354	0.803802669086017	-0.597882071202724	0.200080777201354	152	115	0.508876726751546	-0.00723783697736738	0.179355042314252	83.055	NA	NA	0.180430351995437	0.270962048153299	0.27451295644183	0.0027542067643691	0.270962048153299	50.2	2
201020_E001T_8	201020_B001	56	56	46	85	WT	60	Step	85	0	NA	201020_E001T_8.avi_lane_155.res	1.96133798830318	0.21902535351944	0.949805416489652	-0.602794333103599	0.21902535351944	133	118	0.558109133338794	0.0160770303326679	0.193103369859816	82.9803921568627	NA	NA	0.211831629021127	0.289906624471385	0.420515703845465	-0.00215805513650591	0.289906624471385	31.2	5
201020_E001T_8	201020_B001	57	57	47	85	WT	60	Step	85	0	NA	201020_E001T_8.avi_lane_156.res	1.94621695707155	0.188697032606867	0.779346796721701	-0.625777905277799	0.188697032606867	131	95	0.486444940049882	-0.00633449256221809	0.170844210813652	82.9362745098039	NA	NA	0.196710597789497	0.259578303558812	0.250057084077514	-0.0251416273107059	0.259578303558812	29.2	-18
201020_E001T_8	201020_B001	58	58	48	85	WT	60	Step	85	0	NA	201020_E001T_8.avi_lane_157.res	1.9952986794044	0.265918494957958	0.89020433520501	-0.555214231853479	0.265918494957958	146	111	0.516559197109612	0.0225713377957893	0.203255349576198	83.04	NA	NA	0.245792320122347	0.336799765909903	0.360914622560823	0.0454220461136141	0.336799765909903	44.2	-2
201020_E001T_8	201020_B001	59	59	49	85	WT	60	Step	85	0	NA	201020_E001T_8.avi_lane_158.res	2.05042910835359	0.184025550426566	0.847672000733448	-0.641160912663985	0.184025550426566	147	118	0.504156269796752	0.00053313791603588	0.19530647475109	83.0147058823529	NA	NA	0.300922749071537	0.254906821378511	0.318382288089261	-0.0405246346968919	0.254906821378511	45.2	5
201020_E001T_8	201020_B001	60	60	50	85	WT	60	Step	85	0	NA	201020_E001T_8.avi_lane_159.res	1.99055133324569	0.193562767145475	0.885999649544675	-0.676009131681426	0.193562767145475	162	129	0.53862406107352	0.00674172794434242	0.180222163293274	82.94	NA	NA	0.241044973963637	0.26444403809742	0.356709936900488	-0.0753728537143329	0.26444403809742	60.2	16
201020_E001T_8	201020_B001	61	61	51	85	WT	60	Step	85	0	NA	201020_E001T_8.avi_lane_160.res	1.99123421166126	0.117682610970719	0.823159941209144	-0.636101799586892	0.117682610970719	138	129	0.499657734871576	0.00835576122568845	0.158739097097235	82.9754901960784	NA	NA	0.241727852379207	0.188563881922664	0.293870228564957	-0.0354655216197989	0.188563881922664	36.2	16
201020_E001T_8	201020_B001	62	62	52	85	WT	60	Step	85	0	NA	201020_E001T_8.avi_lane_161.res	1.95905358211449	0.168349792920535	0.871305145080929	-0.705759905852825	0.168349792920535	143	115	0.539091919730812	0.00107887875983411	0.18877106578311	82.8480392156863	NA	NA	0.209547222832437	0.23923106387248	0.342015432436742	-0.105123627885732	0.23923106387248	41.2	2
201020_E001T_8	201020_B001	63	63	53	85	WT	60	Step	85	0	NA	201020_E001T_8.avi_lane_162.res	1.98580057474871	0.13558753173168	0.791348065589504	-0.764693879157876	0.13558753173168	162	118	0.519144356265926	-0.0259433269396018	0.196191134103381	82.78	NA	NA	0.236294215466657	0.206468802683625	0.262058352945317	-0.164057601190783	0.206468802683625	60.2	5
201020_E001T_8	201020_B001	64	64	54	85	WT	60	Step	85	0	NA	201020_E001T_8.avi_lane_163.res	1.96428788582627	0.194723016760573	0.787038076434137	-0.538878203936042	0.194723016760573	135	109	0.484226608517815	0.00399989170459376	0.185292355566385	82.7843137254902	NA	NA	0.214781526544217	0.265604287712518	0.25774836378995	0.061758074031051	0.265604287712518	33.2	-4
201020_E001T_8	201020_B001	65	65	55	85	WT	60	Step	85	0	NA	201020_E001T_8.avi_lane_164.res	1.98747958691972	0.0478116700196206	0.768200536551089	-0.695089348590957	0.0478116700196206	132	128	0.500552288388011	0.00910059161434678	0.150748664087669	82.75	NA	NA	0.237973227637667	0.118692940971566	0.238910823906902	-0.0944530706238639	0.118692940971566	30.2	15
201020_E001T_8	201020_B001	66	66	56	85	WT	60	Step	85	0	NA	201020_E001T_8.avi_lane_165.res	1.87543785519972	0.0885881219323482	0.761208427580213	-0.613807186373224	0.0885881219323482	112	107	0.513035072218761	0.0198623368705037	0.155904827634383	82.7843137254902	NA	NA	0.125931495917667	0.159469392884293	0.231918714936026	-0.0131709084061309	0.159469392884293	10.2	-6
201020_E001T_8	201020_B001	67	67	57	85	WT	60	Step	85	0	NA	201020_E001T_8.avi_lane_166.res	1.9439361022766	0.104410487284341	0.774469934143627	-0.555013095339083	0.104410487284341	124	126	0.486048622907727	0.0029503265381	0.159491517347323	82.8627450980392	NA	NA	0.194429742994547	0.175291758236286	0.24518022149944	0.04562318262801	0.175291758236286	22.2	13
201020_E001T_8	201020_B001	68	68	58	85	WT	60	Step	85	0	NA	201020_E001T_8.avi_lane_167.res	2.06870190734076	0.0777987263021873	0.751667174809552	-0.647905756705744	0.0777987263021873	140	130	0.492228672201936	0.0084322195789962	0.16275127738327	82.82	NA	NA	0.319195548058707	0.148679997254133	0.222377462165365	-0.0472694787386509	0.148679997254133	38.2	17
201020_E001T_8	201020_B001	69	69	59	85	WT	60	Step	85	0	NA	201020_E001T_8.avi_lane_168.res	1.96063694313337	0.153119840330884	0.816493979719161	-0.641733858215431	0.153119840330884	133	111	0.504751754630757	-0.00142010942125449	0.175298656793959	82.75	NA	NA	0.211130583851317	0.224001111282829	0.287204267074974	-0.041097580248338	0.224001111282829	31.2	-2
201020_E001T_8	201020_B001	70	70	60	85	WT	60	Step	85	0	NA	201020_E001T_8.avi_lane_169.res	2.02451361007632	0.0738657327923986	0.754181962566292	-0.589583152441646	0.0738657327923986	118	121	0.488599650439046	-0.0188408835150589	0.121952726602327	3.82843137254902	NA	NA	0.275007250794267	0.144747003744344	0.224892249922105	0.011053125525447	0.144747003744344	16.2	8
201020_E001T_8	201020_B001	71	71	61	85	WT	60	Step	85	0	NA	201020_E001T_8.avi_lane_170.res	1.99612843577235	0.0493845654642605	0.788372692338403	-0.689603561409882	0.0493845654642606	113	113	0.527773784395302	0.00667074108732481	0.13902818329127	1.04901960784314	NA	NA	0.246622076490297	0.120265836416206	0.259082979694216	-0.0889672834427889	0.120265836416206	11.2	0
201020_E001T_8	201020_B001	72	72	62	85	WT	60	Step	85	0	NA	201020_E001T_8.avi_lane_171.res	2.04012326253645	0.0404598305371279	0.742544020781441	-0.646261379966879	0.0404598305371279	142	145	0.491969241471631	0.0250105418206013	0.136573317688521	1.02450980392157	NA	NA	0.290616903254397	0.111341101489073	0.213254308137254	-0.045625101999786	0.111341101489073	40.2	32
201020_E001T_8	201020_B001	73	73	63	85	WT	60	Step	85	0	NA	201020_E001T_8.avi_lane_172.res	2.08331078931515	0.0761370441477982	0.77774099905537	-0.775073636438594	0.0761370441477982	165	136	0.512457885558515	-0.00120711328504404	0.16503796983758	1	NA	NA	0.333804430033097	0.147018315099743	0.248451286411183	-0.174437358471501	0.147018315099743	63.2	23
201020_E001T_8	201020_B001	74	74	64	85	WT	60	Step	85	0	NA	201020_E001T_8.avi_lane_173.res	2.14417059047354	0.142426395948655	0.811678825868699	-0.709349423949581	0.142426395948655	224	176	0.495508385491568	-0.0113327535390833	0.179598005708934	1.01470588235294	NA	NA	0.394664231191487	0.2133076669006	0.282389113224512	-0.108713145982488	0.2133076669006	122.2	63
201020_E001T_8	201020_B001	75	75	65	85	WT	60	Step	85	0	NA	201020_E001T_8.avi_lane_174.res	2.21653560947881	0.0370715698960638	0.765028045183539	-0.676469925682748	0.0370715698960638	198	202	0.489423126677096	0.00852530068338193	0.144136381728875	1.02941176470588	NA	NA	0.467029250196757	0.107952840848009	0.235738332539352	-0.0758336477156549	0.107952840848009	96.2	89
201020_E001T_8	201020_B001	76	76	66	85	WT	60	Step	85	0	NA	201020_E001T_8.avi_lane_175.res	2.13976632897004	0.0264106801567862	0.833941492844931	-0.814080573865569	0.0264106801567862	204	196	0.540478702371289	0.0249003267642882	0.14715050879821	1.005	NA	NA	0.390259969687987	0.0972919511087314	0.304651780200744	-0.213444295898476	0.0972919511087314	102.2	83
201020_E001T_8	201020_B001	77	77	67	85	WT	60	Step	85	0	NA	201020_E001T_8.avi_lane_176.res	2.12797054835153	0.0771741189523703	0.737096580559915	-0.779966549572371	0.0771741189523703	226	174	0.515578010582563	-0.00286613902670151	0.155720990947196	1.0343137254902	NA	NA	0.378464189069477	0.148055389904316	0.207806867915728	-0.179330271605278	0.148055389904316	124.2	61
201020_E001T_8	201020_B001	78	78	68	85	WT	60	Step	85	0	NA	201020_E001T_8.avi_lane_177.res	2.15859327721822	0.00247120337917261	0.744757618008771	-0.79779346654243	0.0024712033791726	207	192	0.497231170397189	0.00150491799136681	0.116558850536156	1.05	NA	NA	0.409086917936167	0.0733524743311178	0.215467905364584	-0.197157188575337	0.0733524743311178	105.2	79
201020_E001T_8	201020_B001	79	79	69	85	WT	60	Step	85	0	NA	201020_E001T_8.avi_lane_178.res	2.17112355677049	-0.0194380493545558	0.70579576956579	-0.789531692125645	-0.0194380493545558	206	194	0.498452985045262	0.0106994103062237	0.120880155760585	1.04901960784314	NA	NA	0.421617197488437	0.0514432215973894	0.176506056921603	-0.188895414158552	0.0514432215973894	104.2	81
201020_E001T_8	201020_B001	80	80	70	85	WT	60	Step	85	0	NA	201020_E001T_8.avi_lane_179.res	2.16395823697592	-0.077044761392448	0.698904164111463	-0.796866555240212	-0.077044761392448	191	206	0.485195059319441	0.0252297560707126	0.0857572797056589	1.01960784313725	NA	NA	0.414451877693867	-0.00616349044050277	0.169614451467276	-0.196230277273119	-0.00616349044050277	89.2	93
201020_E001T_8	201020_B001	81	81	71	85	WT	60	Step	85	0	NA	201020_E001T_8.avi_lane_180.res	2.13481152442238	-0.0737794591654134	0.745032436806486	-0.723688452829208	-0.0737794591654134	177	223	0.496192185858123	0.0027791732170786	0.0762280880517443	1.065	NA	NA	0.385305165140327	-0.00289818821346817	0.215742724162299	-0.123052174862115	-0.00289818821346817	75.2	110
201020_E001T_8	201020_B001	82	82	72	85	WT	60	Step	85	0	NA	201020_E001T_8.avi_lane_181.res	2.06289646416336	-0.0314238634542801	0.744046343380656	-0.754446809923569	-0.0314238634542801	193	207	0.504063910136806	0.0122284619259749	0.0883161093884805	1.02941176470588	NA	NA	0.313390104881307	0.0394574074976651	0.214756630736469	-0.153810531956476	0.0394574074976651	91.2	94
201020_E001T_8	201020_B001	83	83	73	85	WT	60	Step	85	0	NA	201020_E001T_8.avi_lane_182.res	2.06796187789733	-0.0740211660138395	0.710765937522118	-0.742543513470396	-0.0740211660138395	184	216	0.491246361971045	0.00934302949474364	0.0821529922765462	1.035	NA	NA	0.318455518615277	-0.00313989506189427	0.181476224877931	-0.141907235503303	-0.00313989506189427	82.2	103
201020_E001T_8	201020_B001	84	84	74	85	WT	60	Step	85	0	NA	201020_E001T_8.avi_lane_183.res	2.07685238881264	-0.134099995825855	0.672424754141117	-0.742530947555324	-0.134099995825855	172	228	0.474264169180928	0.00116794492619652	0.0479874824272306	1.02941176470588	NA	NA	0.327346029530587	-0.0632187248739098	0.14313504149693	-0.141894669588231	-0.0632187248739098	70.2	115
201020_E001T_8	201020_B001	85	85	75	85	WT	60	Step	85	0	NA	201020_E001T_8.avi_lane_184.res	2.08620319582524	-0.0815451564106878	0.652399072902726	-0.733506253726327	-0.0815451564106878	167	188	0.459579083323726	0.00555518479417717	0.0778202283966276	1.02450980392157	NA	NA	0.336696836543187	-0.0106638854587426	0.123109360258539	-0.132869975759234	-0.0106638854587426	65.2	75
201020_E001T_8	201020_B001	86	86	76	85	WT	60	Step	85	0	NA	201020_E001T_8.avi_lane_185.res	2.04454539482434	-0.00133361681615042	0.639049349551794	-0.648152592896335	-0.00133361681615042	201	199	0.466658011482298	0.0464436651921747	0.106848824384517	1.02	NA	NA	0.295039035542287	0.0695476541357948	0.109759636907607	-0.0475163149292419	0.0695476541357948	99.2	86
201020_E001T_8	201020_B001	87	87	77	85	WT	60	Step	85	0	NA	201020_E001T_8.avi_lane_186.res	2.12352945997304	-0.0893095420455435	0.658328578374681	-0.826251832014112	-0.0893095420455435	190	193	0.510876752818182	0.0322344450748095	0.0846076635014623	0.955882352941179	NA	NA	0.374023100690987	-0.0184282710935983	0.129038865730494	-0.225615554047019	-0.0184282710935983	88.2	80
201020_E001T_8	201020_B001	88	88	78	85	WT	60	Step	85	0	NA	201020_E001T_8.avi_lane_187.res	2.11948641710678	-0.0840302571350837	0.610550743917978	-0.738609211007079	-0.0840302571350837	180	191	0.471621410207458	0.0116928048506207	0.0819654926187121	1.005	NA	NA	0.369980057824727	-0.0131489861831385	0.0812610312737908	-0.137972933039986	-0.0131489861831385	78.2	78
201020_E001T_8	201020_B001	89	89	79	85	WT	60	Step	85	0	NA	201020_E001T_8.avi_lane_188.res	2.15846444973538	-0.0776797040934901	0.648376819153482	-0.754630955236802	-0.0776797040934901	193	207	0.490656027142473	0.0220619031891317	0.0809664606197502	1.0343137254902	NA	NA	0.408958090453327	-0.00679843314154488	0.119087106509295	-0.153994677269709	-0.00679843314154488	91.2	94
201020_E001T_8	201020_B001	90	90	80	85	WT	60	Step	85	0	NA	201020_E001T_8.avi_lane_189.res	2.12318618416449	-0.104070982284119	0.663958691126922	-0.802777723577813	-0.104070982284119	190	209	0.496485409726737	0.00976998727774995	0.0805931943371231	1.02941176470588	NA	NA	0.373679824882437	-0.0331897113321738	0.134668978482735	-0.20214144561072	-0.0331897113321738	88.2	96
201020_E001T_8	201020_B001	91	91	81	85	WT	60	Step	85	0	NA	201020_E001T_8.avi_lane_190.res	2.0498433334008	-0.0169162105568802	0.644308301477423	-0.695820522378197	-0.0169162105568802	192	187	0.495734813624501	0.0188273704708943	0.106858487720166	1.01	NA	NA	0.300336974118747	0.053965060395065	0.115018588833236	-0.095184244411104	0.053965060395065	90.2	74
201020_E001T_8	201020_B001	92	92	82	85	WT	60	Step	85	0	NA	201020_E001T_8.avi_lane_191.res	2.10596846413543	-0.134567980846838	0.67468025339112	-0.70430776907715	-0.134567980846838	157	223	0.491310636211977	0.000306906467760934	0.0700851526080608	1.01470588235294	NA	NA	0.356462104853377	-0.0636867098948928	0.145390540746933	-0.103671491110057	-0.0636867098948928	55.2	110
201020_E001T_8	201020_B001	93	93	83	85	WT	60	Step	85	0	NA	201020_E001T_8.avi_lane_192.res	2.10089980898773	-0.124817376024517	0.617018318545118	-0.796002052063711	-0.124817376024517	190	210	0.487360566414193	0.0165055762298045	0.0653594375592296	0.955	NA	NA	0.351393449705677	-0.0539361050725718	0.0877286059009308	-0.195365774096618	-0.0539361050725718	88.2	97
201020_E001T_8	201020_B001	94	94	84	85	WT	60	Step	85	0	NA	201020_E001T_8.avi_lane_193.res	2.35272494604559	-0.114816297770961	0.687618196461013	-0.822846733857998	-0.114816297770961	180	204	0.468100129741419	0.0322639928141459	0.0693243280528102	0.990196078431374	NA	NA	0.603218586763537	-0.0439350268190158	0.158328483816826	-0.222210455890905	-0.0439350268190158	78.2	91
201020_E001T_8	201020_B001	95	95	85	85	WT	60	Step	85	0	NA	201020_E001T_8.avi_lane_194.res	2.29463158621289	-0.172240253841897	0.615274961187181	-0.784752087753402	-0.172240253841897	175	225	0.458685741139245	0.030768773519414	0.0450147513806419	0.989583333333335	NA	NA	0.545125226930837	-0.101358982889952	0.0859852485429937	-0.184115809786309	-0.101358982889952	73.2	112
201020_E001T_8	201020_B001	96	96	86	85	WT	60	Step	85	0	NA	201020_E001T_8.avi_lane_195.res	2.18907593138997	-0.0772667656545209	0.658992587404051	-0.680590402188628	-0.0772667656545209	177	216	0.462200115846369	0.0265518667874895	0.0789238056031041	0.968750000000002	NA	NA	0.439569572107917	-0.00638549470257567	0.129702874759864	-0.0799541242215349	-0.00638549470257567	75.2	103
201020_E001T_8	201020_B001	97	97	87	85	WT	60	Step	85	0	NA	201020_E001T_8.avi_lane_196.res	2.14047163075476	-0.121012600532944	0.640532096551282	-0.756797622869316	-0.121012600532944	182	218	0.49119124172056	0.02139722554031	0.0542812215523909	0.994791666666667	NA	NA	0.390965271472707	-0.0501313295809988	0.111242383907095	-0.156161344902223	-0.0501313295809988	80.2	105
201020_E001T_8	201020_B001	98	98	88	85	WT	60	Step	85	0	NA	201020_E001T_8.avi_lane_197.res	2.12970239372544	-0.118896956509445	0.614506170903285	-0.737388994834466	-0.118896956509445	183	217	0.473044576611434	0.0324973615875866	0.0628391917319088	0.968750000000002	NA	NA	0.380196034443387	-0.0480156855574998	0.0852164582590977	-0.136752716867373	-0.0480156855574998	81.2	104
201020_E001T_8	201020_B001	99	99	89	85	WT	60	Step	85	0	NA	201020_E001T_8.avi_lane_198.res	2.28264239232255	-0.194470657777981	0.632507936757836	-0.884883979821645	-0.194470657777981	182	218	0.480636814914569	0.0298282274245026	0.0477800115879909	0.979591836734695	NA	NA	0.533136033040497	-0.123589386826036	0.103218224113649	-0.284247701854552	-0.123589386826036	80.2	105
201020_E001T_8	201020_B001	100	100	90	85	WT	60	Step	85	0	NA	201020_E001T_8.avi_lane_199.res	2.16345211196665	-0.140908233165066	0.597405531366603	-0.786294469954058	-0.140908233165066	186	213	0.471737039042689	0.0491411087067137	0.0637826901194531	0.984693877551021	NA	NA	0.413945752684597	-0.0700269622131208	0.0681158187224158	-0.185658191986965	-0.0700269622131208	84.2	100
201020_E001T_8	201020_B001	101	101	91	85	WT	60	Step	85	0	NA	201020_E001T_8.avi_lane_200.res	2.17330851605696	-0.157628220104237	0.616192416115722	-0.762564096879202	-0.157628220104237	171	219	0.464049104203276	0.0356829661635285	0.0436015097355267	0.973958333333333	NA	NA	0.423802156774907	-0.0867469491522918	0.0869027034715347	-0.161927818912109	-0.0867469491522918	69.2	106
201020_E001T_8	201020_B001	102	102	92	85	WT	60	Step	85	0	NA	201020_E001T_8.avi_lane_201.res	2.09204943169084	-0.1105834134241	0.583700488999551	-0.756748629541161	-0.1105834134241	188	202	0.468116846990891	0.00130099220785783	0.0767389059752165	1.015625	NA	NA	0.342543072408787	-0.0397021424721548	0.0544107763553637	-0.156112351574068	-0.0397021424721548	86.2	89
201020_E001T_8	201020_B001	103	103	93	85	WT	60	Step	85	0	NA	201020_E001T_8.avi_lane_202.res	2.1529536761572	-0.154859035610846	0.590727218501422	-0.806661393829121	-0.154859035610846	186	213	0.46881621770945	-0.00974484861995991	0.0635123929417179	0.932291666666668	NA	NA	0.403447316875147	-0.0839777646589008	0.0614375058572347	-0.206025115862028	-0.0839777646589008	84.2	100
201020_E001T_8	201020_B001	104	104	94	85	WT	60	Step	85	0	NA	201020_E001T_8.avi_lane_203.res	2.07656305252145	-0.122688026046667	0.597507775495377	-0.733421913584818	-0.122688026046667	183	216	0.474373687153295	0.0321203316138159	0.0608115490543243	0.963541666666667	NA	NA	0.327056693239397	-0.0518067550947218	0.0682180628511898	-0.132785635617725	-0.0518067550947218	81.2	103
201020_E001T_8	201020_B001	105	105	95	85	WT	60	Step	85	0	NA	201020_E001T_8.avi_lane_204.res	2.17618272616544	-0.195254028252231	0.602836351623785	-0.854862972350674	-0.195254028252231	181	219	0.473066627326079	0.0114010814627948	0.0420846902306074	0.968750000000002	NA	NA	0.426676366883387	-0.124372757300286	0.0735466389795978	-0.254226694383581	-0.124372757300286	79.2	106
201020_E001T_8	201020_B001	106	106	96	85	WT	60	Step	85	0	NA	201020_E001T_8.avi_lane_205.res	2.24716105826503	-0.187417234426735	0.570483039198897	-0.786421115110762	-0.187417234426735	176	223	0.473956821011682	0.0143729747484268	0.0375892538918508	0.973958333333333	NA	NA	0.497654698982977	-0.11653596347479	0.0411933265547098	-0.185784837143669	-0.11653596347479	74.2	110
201020_E001T_8	201020_B001	107	107	97	85	WT	60	Step	85	0	NA	201020_E001T_8.avi_lane_206.res	2.16327577535838	-0.22890743145986	0.510840424596805	-0.781295568515274	-0.22890743145986	171	229	0.469173845931327	0.0299873018100216	0.0142771500284405	0.973958333333333	NA	NA	0.413769416076327	-0.158026160507915	-0.0184492880473822	-0.180659290548181	-0.158026160507915	69.2	116
201020_E001T_8	201020_B001	108	108	98	85	WT	60	Step	85	0	NA	201020_E001T_8.avi_lane_207.res	2.20124449797276	-0.232857539011175	0.530148248349027	-0.776458228718442	-0.232857539011175	166	233	0.478666524369531	0.0238893619747921	0.0177076106057087	0.994791666666667	NA	NA	0.451738138690707	-0.16197626805923	0.000858535704839736	-0.175821950751349	-0.16197626805923	64.2	120
201020_E001T_8	201020_B001	109	109	99	85	WT	60	Step	85	0	NA	201020_E001T_8.avi_lane_208.res	2.20606721114219	-0.310220943706937	0.539851853306891	-0.843615147096854	-0.310220943706937	153	245	0.47553125725085	0.0147368199011582	-0.0105275713562186	0.979166666666667	NA	NA	0.456560851860137	-0.239339672754992	0.0105621406627038	-0.242978869129761	-0.239339672754992	51.2	132
201020_E001T_8	201020_B001	110	110	100	85	WT	60	Step	85	0	NA	201020_E001T_8.avi_lane_209.res	2.23431667963514	-0.293786561029371	0.528633540724812	-0.79785049436258	-0.293786561029371	152	248	0.463916240671098	0.0164189153021724	-0.0124458505534642	0.963541666666667	NA	NA	0.484810320353087	-0.222905290077426	-0.000656171919375281	-0.197214216395487	-0.222905290077426	50.2	135
201020_E001T_8	201020_B001	111	111	101	85	WT	60	Step	85	0	NA	201020_E001T_8.avi_lane_210.res	2.21330809181387	-0.222047421792001	0.60767100662647	-0.787569623559756	-0.222047421792001	161	237	0.483312771768942	-0.00615356770081015	0.0135498806794489	0.984375000000001	NA	NA	0.463801732531817	-0.151166150840056	0.0783812939822828	-0.186933345592663	-0.151166150840056	59.2	124
201020_E001T_8	201020_B001	112	112	102	85	WT	60	Step	85	0	NA	201020_E001T_8.avi_lane_211.res	2.12650442407688	-0.243874486411811	0.651455810933909	-0.825737011906396	-0.243874486411811	157	242	0.494496024301166	0.0220928438296512	0.0317570816282578	0.959183673469388	NA	NA	0.376998064794827	-0.172993215459866	0.122166098289722	-0.225100733939303	-0.172993215459866	55.2	129
201020_E001T_8	201020_B001	113	113	103	85	WT	60	Step	85	0	NA	201020_E001T_8.avi_lane_212.res	2.19806157745719	-0.292826030912912	0.57786220540296	-0.873284855123494	-0.292826030912912	160	240	0.486523833717536	0.0132285452981751	-0.00220569857456226	0.969387755102041	NA	NA	0.448555218175137	-0.221944759960967	0.0485724927587727	-0.272648577156401	-0.221944759960967	58.2	127
201020_E001T_8	201020_B001	114	114	104	85	WT	60	Step	85	0	NA	201020_E001T_8.avi_lane_213.res	2.18035623476006	-0.215396845611829	0.64063385557291	-0.828946747319346	-0.215396845611829	167	233	0.487874789674908	0.0326913849149983	0.0128597318909876	0.963541666666667	NA	NA	0.430849875478007	-0.144515574659884	0.111344142928723	-0.228310469352253	-0.144515574659884	65.2	120
201020_E001T_8	201020_B001	115	115	105	85	WT	60	Step	85	0	NA	201020_E001T_8.avi_lane_214.res	2.17775013219985	-0.177304972135883	0.655015489339169	-0.754988580100303	-0.177304972135883	152	219	0.464572917978273	0.0328571182684085	0.02301214224194	0.973958333333333	NA	NA	0.428243772917797	-0.106423701183938	0.125725776694982	-0.15435230213321	-0.106423701183938	50.2	106
201020_E001T_8	201020_B001	116	116	106	85	WT	60	Step	85	0	NA	201020_E001T_8.avi_lane_215.res	2.19057478270608	-0.226421815027476	0.660385630558272	-0.873132921633676	-0.226421815027476	167	229	0.510269563830277	0.0323311388271711	0.0300046728655008	0.947916666666668	NA	NA	0.441068423424027	-0.155540544075531	0.131095917914085	-0.272496643666583	-0.155540544075531	65.2	116
201020_E001T_8	201020_B001	117	117	107	85	WT	60	Step	85	0	NA	201020_E001T_8.avi_lane_216.res	2.24475253416549	-0.276848092886852	0.491515480977132	-0.821926525627969	-0.276848092886852	166	234	0.462894279494503	0.0199258793629864	-0.00189050140650775	0.958333333333333	NA	NA	0.495246174883437	-0.205966821934907	-0.0377742316670552	-0.221290247660876	-0.205966821934907	64.2	121
201020_E001T_8	201020_B001	118	118	108	85	WT	60	Step	85	0	NA	201020_E001T_8.avi_lane_217.res	2.17236945081461	-0.145208858882918	0.584083794668248	-0.698440335841876	-0.145208858882918	172	227	0.449286755834509	0.0101904503422228	0.0220826421119708	0.994791666666667	NA	NA	0.422863091532557	-0.0743275879309728	0.0547940820240608	-0.097804057874783	-0.0743275879309728	70.2	114
201020_E001T_8	201020_B001	119	119	109	85	WT	60	Step	85	0	NA	201020_E001T_8.avi_lane_218.res	2.22800313367404	-0.205631212643082	0.568941193287708	-0.805547789730196	-0.205631212643082	174	225	0.469448945968331	0.0200509473478363	0.018279180208698	0.994791666666667	NA	NA	0.478496774391987	-0.134749941691137	0.0396514806435208	-0.204911511763103	-0.134749941691137	72.2	112
201020_E001T_8	201020_B001	120	120	110	85	WT	60	Step	85	0	NA	201020_E001T_8.avi_lane_219.res	2.30269578581523	-0.244631344330636	0.55983999985287	-0.807090628545212	-0.244631344330636	164	235	0.457059982863132	0.0232593566501669	0.0158902721887274	0.989583333333335	NA	NA	0.553189426533177	-0.173750073378691	0.0305502872086828	-0.206454350578119	-0.173750073378691	62.2	122
201020_E001T_8	201020_B001	121	121	111	85	WT	60	Step	85	0	NA	201020_E001T_8.avi_lane_220.res	2.2702016871221	-0.176326536927048	0.630936545207357	-0.740443439084365	-0.176326536927048	164	235	0.458447163371235	0.0358903220741095	0.0312452501488425	0.968750000000002	NA	NA	0.520695327840047	-0.105445265975103	0.10164683256317	-0.139807161117272	-0.105445265975103	62.2	122
201020_E001T_8	201020_B001	122	122	112	85	WT	60	Step	85	0	NA	201020_E001T_8.avi_lane_221.res	2.21722703254522	-0.294803849908505	0.523686330084275	-0.780680490621351	-0.294803849908505	149	251	0.45938045995073	0.0374064673036318	-0.0227386002804959	0.984375000000001	NA	NA	0.467720673263167	-0.22392257895656	-0.00560338255991222	-0.180044212654258	-0.22392257895656	47.2	138
201020_E001T_8	201020_B001	123	123	113	85	WT	60	Step	85	0	NA	201020_E001T_8.avi_lane_222.res	2.23084620585753	-0.245802988957366	0.565726806943818	-0.839519592885071	-0.245802988957366	169	231	0.457762065951975	-0.0213205981134818	-0.00618403212300535	0.984375000000001	NA	NA	0.481339846575477	-0.174921718005421	0.0364370942996308	-0.238883314917978	-0.174921718005421	67.2	118
201020_E001T_8	201020_B001	124	124	114	85	WT	60	Step	85	0	NA	201020_E001T_8.avi_lane_223.res	2.17586391770531	-0.149037209678093	0.556379735459781	-0.780903572858462	-0.149037209678093	189	211	0.469701929678327	0.0538584449762304	0.0293899673155379	0.968750000000002	NA	NA	0.426357558423257	-0.0781559387261478	0.0270900228155938	-0.180267294891369	-0.0781559387261478	87.2	98
201020_E001T_8	201020_B001	125	125	115	85	WT	60	Step	85	0	NA	201020_E001T_8.avi_lane_224.res	2.2045752593244	-0.26036187600546	0.543288822229292	-0.774832825084611	-0.26036187600546	153	239	0.463341786504245	0.014685560795223	0.0179180957877737	0.984375000000001	NA	NA	0.455068900042347	-0.189480605053515	0.0139991095851048	-0.174196547117518	-0.189480605053515	51.2	126
201020_E001T_8	201020_B001	126	126	116	85	WT	60	Step	85	0	NA	201020_E001T_8.avi_lane_225.res	2.23427121747931	-0.216254162029639	0.572248711476949	-0.80384043796003	-0.216254162029639	155	208	0.459415634472671	0.0218208482151527	0.00158841832193364	0.979591836734695	NA	NA	0.484764858197257	-0.145372891077694	0.0429589988327618	-0.203204159992937	-0.145372891077694	53.2	95
201020_E001T_8	201020_B001	127	127	117	85	WT	60	Step	85	0	NA	201020_E001T_8.avi_lane_226.res	2.25454527669047	-0.174467848174215	0.634469902006485	-0.778521801365917	-0.174467848174215	171	229	0.480578084878465	0.0380437723393603	0.0203225678558014	0.963541666666667	NA	NA	0.505038917408417	-0.10358657722227	0.105180189362298	-0.177885523398824	-0.10358657722227	69.2	116
201020_E001T_8	201020_B001	128	128	118	85	WT	60	Step	85	0	NA	201020_E001T_8.avi_lane_227.res	2.19518375388333	-0.221947398558887	0.547792463854493	-0.781061925486019	-0.221947398558887	146	201	0.465709523640668	0.0442986814702736	0.0108442383892053	0.963541666666667	NA	NA	0.445677394601277	-0.151066127606942	0.0185027512103058	-0.180425647518926	-0.151066127606942	44.2	88
201020_E001T_8	201020_B001	129	129	119	85	WT	60	Step	85	0	NA	201020_E001T_8.avi_lane_228.res	2.19277696207028	-0.187992806206003	0.563309630302069	-0.774488297436343	-0.187992806206003	159	204	0.468323253140401	0.0240625437520951	0.0098973632346507	0.970238095238096	NA	NA	0.443270602788227	-0.117111535254058	0.0340199176578818	-0.17385201946925	-0.117111535254058	57.2	91
201020_E001T_8	201020_B001	130	130	120	85	WT	60	Step	85	0	NA	201020_E001T_8.avi_lane_229.res	2.22921937703622	-0.350012029190364	0.498428586600724	-0.83268046839596	-0.350012029190363	128	225	0.467433615960079	0.0191923453850608	-0.0287669794393852	NA	NA	NA	0.479713017754167	-0.279130758238419	-0.0308611260434632	-0.232044190428867	-0.279130758238418	26.2	112
201020_E001T_9	201020_B001	1	1	-9	22.5	WT	60	Step	22.5	0	NA	201020_E001T_9.avi_lane_100.res	1.98172061911495	-0.130244756802174	0.525247900033141	-0.688627390402627	-0.130244756802174	184	216	0.46658159499537	-0.00416338014534259	0.0425221762289299	0.060416666666667	NA	NA	0.0716122335653859	-0.0154959966705313	-0.019862592661406	-0.0420867778033084	-0.0154959966705313	15.5	6.30000000000001
201020_E001T_9	201020_B001	2	2	-8	22.5	WT	60	Step	22.5	0	NA	201020_E001T_9.avi_lane_101.res	1.88785055808922	-0.109441552489023	0.575469151673977	-0.643606360041986	-0.109441552489023	163	209	0.503618567860873	-0.00618565931363983	0.0411210072904547	0.0562499999999994	NA	NA	-0.022257827460344	0.00530720764261969	0.03035865897943	0.0029342525573326	0.00530720764261969	-5.5	-0.699999999999989
201020_E001T_9	201020_B001	3	3	-7	22.5	WT	60	Step	22.5	0	NA	201020_E001T_9.avi_lane_102.res	1.90651964759533	-0.0837978043995491	0.560910980366948	-0.600726469662776	-0.0837978043995491	178	222	0.482407667750756	0.0020906788075724	0.0465077665703671	0.0666666666666663	NA	NA	-0.00358873795423387	0.0309509557320936	0.0158004876724009	0.0458141429365426	0.0309509557320936	9.5	12.3
201020_E001T_9	201020_B001	4	4	-6	22.5	WT	60	Step	22.5	0	NA	201020_E001T_9.avi_lane_103.res	1.90356138235132	-0.118386839575936	0.532453407465129	-0.600065965139368	-0.118386839575936	168	227	0.478121385490659	0.00747511470140004	0.0521823632612124	0.0583333333333338	NA	NA	-0.00654700319824397	-0.00363807944429331	-0.012657085229418	0.0464746474599506	-0.00363807944429331	-0.5	17.3
201020_E001T_9	201020_B001	5	5	-5	22.5	WT	60	Step	22.5	0	NA	201020_E001T_9.avi_lane_104.res	1.90378546996187	-0.178928109367994	0.504372676213675	-0.694400631824341	-0.178928109367994	172	228	0.491893269478166	-0.00299675523024323	0.00561427001500203	0.0943396226415094	NA	NA	-0.00632291558769404	-0.0641793492363513	-0.040737816480872	-0.0478600192250224	-0.0641793492363513	3.5	18.3
201020_E001T_9	201020_B001	6	6	-4	22.5	WT	60	Step	22.5	0	NA	201020_E001T_9.avi_lane_105.res	1.96367054730501	-0.125571522903266	0.561554454821408	-0.654597718142617	-0.125571522903266	174	226	0.468109297198616	0.00859305839150015	0.0232506196670942	0.0717592592592589	NA	NA	0.053562161755446	-0.0108227627716233	0.0164439621268609	-0.00805710554329842	-0.0108227627716233	5.5	16.3
201020_E001T_9	201020_B001	7	7	-3	22.5	WT	60	Step	22.5	0	NA	201020_E001T_9.avi_lane_106.res	1.83082597127065	-0.0266985967608141	0.563811898864838	-0.594371669903706	-0.0266985967608141	174	181	0.469066911750269	-0.0219421647611442	0.068634233926959	0.0825471698113214	NA	NA	-0.0792824142789139	0.0880501633708286	0.0187014061702909	0.0521689426956126	0.0880501633708286	5.5	-28.7
201020_E001T_9	201020_B001	8	8	-2	22.5	WT	60	Step	22.5	0	NA	201020_E001T_9.avi_lane_107.res	1.87076590495322	-0.114461179382478	0.528956058505085	-0.651714573018594	-0.114461179382478	167	200	0.484353812183134	0.00730436100661414	0.0380750564546883	0.0856481481481486	NA	NA	-0.039342480596344	0.000287580749164684	-0.0161544341894621	-0.00517396041927543	0.000287580749164684	-1.5	-9.69999999999999
201020_E001T_9	201020_B001	9	9	-1	22.5	WT	60	Step	22.5	0	NA	201020_E001T_9.avi_lane_108.res	1.94358829937133	-0.1682096863918	0.537195807768141	-0.672845913494024	-0.1682096863918	155	217	0.477927115133323	0.0117997779326931	0.0274744020055703	0.0825471698113214	NA	NA	0.0334799138217661	-0.0534609262601573	-0.00791468492640601	-0.0263053008947054	-0.0534609262601573	-13.5	7.30000000000001
201020_E001T_9	201020_B001	10	10	0	22.5	WT	60	Step	22.5	0	NA	201020_E001T_9.avi_lane_109.res	1.90879545548274	-0.0917475532433927	0.561132591233128	-0.664449434363147	-0.0917475532433927	150	171	0.495426902472384	0.0111349278811717	0.0636577919545698	19.3726851851852	NA	NA	-0.00131293006682398	0.02300120688825	0.0160220985385809	-0.0179088217638284	0.02300120688825	-18.5	-38.7
201020_E001T_9	201020_B001	11	11	1	22.5	WT	60	Step	22.5	0	NA	201020_E001T_9.avi_lane_110.res	1.93698991199225	-0.0469724800455505	0.584184952290505	-0.562791498350652	-0.0469724800455506	161	197	0.45379891438205	-0.00497043549955625	0.0563795154120748	20.650462962963	NA	NA	0.026881526442686	0.0677762800860922	0.039074459595958	0.0837491142486666	0.0677762800860921	-7.5	-12.7
201020_E001T_9	201020_B001	12	12	2	22.5	WT	60	Step	22.5	0	NA	201020_E001T_9.avi_lane_111.res	1.94159312465112	-0.0982871102339129	0.544586039234273	-0.600431809072247	-0.0982871102339129	157	201	0.475799446041484	0.026421357078525	0.0641779972685488	20.5283018867925	NA	NA	0.031484739101556	0.0164616498977298	-0.000524453460274077	0.0461088035270716	0.0164616498977298	-11.5	-8.69999999999999
201020_E001T_9	201020_B001	13	13	3	22.5	WT	60	Step	22.5	0	NA	201020_E001T_9.avi_lane_112.res	1.847724202828	-0.0798582066900491	0.566395770917518	-0.618403188029688	-0.0798582066900491	150	180	0.501821736900712	0.0156858338668929	0.0569886817010291	20.4791666666667	NA	NA	-0.0623841827215639	0.0348905534415936	0.021285278222971	0.0281374245696306	0.0348905534415936	-18.5	-29.7
201020_E001T_9	201020_B001	14	14	4	22.5	WT	60	Step	22.5	0	NA	201020_E001T_9.avi_lane_113.res	1.92844248210707	-0.0861051815367703	0.556999278178281	-0.600588749308811	-0.0861051815367703	164	205	0.49105038037197	0.0144547343866213	0.0522978208620102	20.4551886792453	NA	NA	0.0183340965575061	0.0286435785948724	0.011888785483734	0.0459518632905076	0.0286435785948724	-4.5	-4.69999999999999
201020_E001T_9	201020_B001	15	15	5	22.5	WT	60	Step	22.5	0	NA	201020_E001T_9.avi_lane_114.res	1.99111627959359	-0.0775970017857969	0.596726778157433	-0.579626600069523	-0.0775970017857969	169	227	0.461364701740467	0.0088710255315734	0.0548539033471491	20.4097222222222	NA	NA	0.081007894044026	0.0371517583458458	0.051616285462886	0.0669140125297956	0.0371517583458458	0.5	17.3
201020_E001T_9	201020_B001	16	16	6	22.5	WT	60	Step	22.5	0	NA	201020_E001T_9.avi_lane_115.res	1.96824689031715	-0.135763456494756	0.536635724026803	-0.694471954319433	-0.135763456494756	172	207	0.472437734964246	-0.0225714393681633	0.0367870356280292	20.3419811320755	NA	NA	0.058138504767586	-0.0210146963631133	-0.00847476866774399	-0.0479313417201144	-0.0210146963631133	3.5	-2.69999999999999
201020_E001T_9	201020_B001	17	17	7	22.5	WT	60	Step	22.5	0	NA	201020_E001T_9.avi_lane_116.res	1.88577894393791	-0.0671462236507074	0.556211278344865	-0.5569271180758	-0.0671462236507074	165	210	0.458419789974585	-0.00255547908937193	0.0529387056390951	20.2641509433962	NA	NA	-0.024329441611654	0.0476025364809353	0.0111007856503179	0.0896134945235186	0.0476025364809353	-3.5	0.300000000000011
201020_E001T_9	201020_B001	18	18	8	22.5	WT	60	Step	22.5	0	NA	201020_E001T_9.avi_lane_117.res	1.9718221047684	-0.135711158837002	0.49588286418549	-0.639890677908255	-0.135711158837002	177	222	0.473877369301461	0.0101119761259024	0.0318063778634783	20.2384259259259	NA	NA	0.0617137192188359	-0.0209623987053593	-0.049227628509057	0.00664993469106356	-0.0209623987053593	8.5	12.3
201020_E001T_9	201020_B001	19	19	9	22.5	WT	60	Step	22.5	0	NA	201020_E001T_9.avi_lane_118.res	1.90268164296573	-0.104347873542247	0.517400187002857	-0.658816988499697	-0.104347873542247	188	211	0.479274838194366	0.0231524877287617	0.0506696606257361	20.1533018867925	NA	NA	-0.00742674258383391	0.0104008865893957	-0.0277103056916901	-0.0122763759003784	0.0104008865893957	19.5	1.30000000000001
201020_E001T_9	201020_B001	20	20	10	22.5	WT	60	Step	22.5	0	NA	201020_E001T_9.avi_lane_119.res	2.02993605010756	-0.148652635434185	0.552476266651707	-0.705154050991149	-0.148652635434185	177	223	0.479435093042468	0.0277916365355893	0.0301317658669069	20.1226851851852	NA	NA	0.119827664557996	-0.0339038753025423	0.00736577395715998	-0.0586134383918304	-0.0339038753025423	8.5	13.3
201020_E001T_9	201020_B001	21	21	11	22.5	WT	60	Step	22.5	0	NA	201020_E001T_9.avi_lane_120.res	1.89366622080779	-0.13066201813002	0.516966447252844	-0.640170668620804	-0.13066201813002	166	211	0.468310200614406	0.00423012148267018	0.0384620975906896	20.0754716981132	NA	NA	-0.0164421647417741	-0.0159132579983773	-0.028144045441703	0.00636994397851465	-0.0159132579983773	-2.5	1.30000000000001
201020_E001T_9	201020_B001	22	22	12	22.5	WT	60	Step	22.5	0	NA	201020_E001T_9.avi_lane_121.res	1.92860135757216	-0.121838364973804	0.517048454133164	-0.584480544327125	-0.121838364973804	168	232	0.46846312891065	-0.00298325357921039	0.0506004508381046	21.8472222222222	NA	NA	0.0184929720225959	-0.00708960484216131	-0.028062038561383	0.0620600682721936	-0.00708960484216131	-0.5	22.3
201020_E001T_9	201020_B001	23	23	13	22.5	WT	60	Step	22.5	0	NA	201020_E001T_9.avi_lane_122.res	2.03798782621137	-0.180833008945931	0.585570859132608	-0.680879716634456	-0.180833008945931	142	218	0.481405215778841	-0.00633124327612862	0.0228755854156776	22.2452830188679	NA	NA	0.127879440661806	-0.0660842488142883	0.0404603664380609	-0.0343391040351374	-0.0660842488142883	-26.5	8.30000000000001
201020_E001T_9	201020_B001	24	24	14	22.5	WT	60	Step	22.5	0	NA	201020_E001T_9.avi_lane_123.res	1.92828458696478	-0.147320472928434	0.582502864151468	-0.674941673328191	-0.147320472928434	167	231	0.481610298856598	0.0076605302815513	0.0364377824131686	22.1933962264151	NA	NA	0.018176201415216	-0.0325717127967913	0.037392371456921	-0.0284010607288724	-0.0325717127967913	-1.5	21.3
201020_E001T_9	201020_B001	25	25	15	22.5	WT	60	Step	22.5	0	NA	201020_E001T_9.avi_lane_124.res	1.81327221504616	-0.108300001416116	0.555881678532538	-0.603743632945383	-0.108300001416116	138	185	0.488936586415244	0.0146969543050193	0.0432335263920051	22.1296296296296	NA	NA	-0.096836170503404	0.00644875871552669	0.010771185837991	0.0427969796539356	0.00644875871552669	-30.5	-24.7
201020_E001T_9	201020_B001	26	26	16	22.5	WT	60	Step	22.5	0	NA	201020_E001T_9.avi_lane_125.res	1.92493834412243	-0.115345852178702	0.493173535805132	-0.669097189829932	-0.115345852178702	190	209	0.488652480148789	0.00947915201042517	0.0459478510019909	22.0212264150943	NA	NA	0.014829958572866	-0.000597092047059308	-0.051936956889415	-0.0225565772306134	-0.000597092047059308	21.5	-0.699999999999989
201020_E001T_9	201020_B001	27	27	17	22.5	WT	60	Step	22.5	0	NA	201020_E001T_9.avi_lane_126.res	1.98878881011156	-0.170857769321699	0.563405883141334	-0.620133246171227	-0.170857769321699	134	219	0.462806433271266	0.00560558637183342	0.0268345159009764	21.9675925925926	NA	NA	0.0786804245619961	-0.0561090091900563	0.018295390446787	0.0264073664280916	-0.0561090091900563	-34.5	9.30000000000001
201020_E001T_9	201020_B001	28	28	18	22.5	WT	60	Step	22.5	0	NA	201020_E001T_9.avi_lane_127.res	1.9241295876863	-0.140924077949325	0.527227753873155	-0.691857567283276	-0.140924077949325	168	204	0.480564804203938	0.00598974930693877	0.0433238281558769	21.9174528301887	NA	NA	0.0140212021367361	-0.0261753178176823	-0.017882738821392	-0.0453169546839574	-0.0261753178176823	-0.5	-5.69999999999999
201020_E001T_9	201020_B001	29	29	19	22.5	WT	60	Step	22.5	0	NA	201020_E001T_9.avi_lane_128.res	1.90897242355897	-0.115553727741849	0.558903839277618	-0.659681330119872	-0.115553727741849	167	207	0.483603134802332	0.00940804876732712	0.0488555569483328	21.8657407407407	NA	NA	-0.00113596199059396	-0.000804967610206306	0.013793346583071	-0.0131407175205533	-0.000804967610206306	-1.5	-2.69999999999999
201020_E001T_9	201020_B001	30	30	20	22.5	WT	60	Step	22.5	0	NA	201020_E001T_9.avi_lane_129.res	1.84033585278374	-0.0642839566754408	0.589536545919932	-0.653856201790343	-0.0642839566754408	156	173	0.479865374062502	0.00177992994132068	0.0861148278961089	21.8356481481482	NA	NA	-0.0697725327658241	0.0504648034562019	0.044426053225385	-0.00731558919102437	0.0504648034562019	-12.5	-36.7
201020_E001T_9	201020_B001	31	31	21	22.5	WT	60	Step	22.5	0	NA	201020_E001T_9.avi_lane_130.res	1.89439820347027	-0.107074097412034	0.506752399309423	-0.655345300114318	-0.107074097412034	174	195	0.469689853315269	-0.00431482283828003	0.0610565065648134	21.7995283018868	NA	NA	-0.015710182079294	0.00767466271960869	-0.0383580933851241	-0.00880468751499941	0.00767466271960869	5.5	-14.7
201020_E001T_9	201020_B001	32	32	22	22.5	WT	60	Step	22.5	0	NA	201020_E001T_9.avi_lane_131.res	1.91853593761769	-0.0973171985178522	0.508098977948279	-0.696292777362003	-0.0973171985178522	186	188	0.470748219684656	-0.0165213044861774	0.0789054470474716	21.7476851851852	NA	NA	0.00842755206812607	0.0174315616137905	-0.0370115147462681	-0.0497521647626844	0.0174315616137905	17.5	-21.7
201020_E001T_9	201020_B001	33	33	23	22.5	WT	60	Step	22.5	0	NA	201020_E001T_9.avi_lane_132.res	1.96499393887555	-0.0905744803466808	0.573694733845162	-0.673087483561066	-0.0905744803466808	171	195	0.46789608349749	0.00770566485570964	0.0653472483680028	21.6933962264151	NA	NA	0.054885553325986	0.0241742797849619	0.028584241150615	-0.0265468709617473	0.0241742797849619	2.5	-14.7
201020_E001T_9	201020_B001	34	34	24	22.5	WT	60	Step	22.5	0	NA	201020_E001T_9.avi_lane_133.res	1.93691600234673	-0.126899743033499	0.621426885186147	-0.625784161846596	-0.126899743033499	148	222	0.492104763463241	0.0091984519003947	0.0440337211682942	21.6273148148148	NA	NA	0.026807616797166	-0.0121509829018563	0.0763163924915999	0.0207564507527226	-0.0121509829018563	-20.5	12.3
201020_E001T_9	201020_B001	35	35	25	22.5	WT	60	Step	22.5	0	NA	201020_E001T_9.avi_lane_134.res	1.91509759483624	-0.165850440910933	0.546113275019689	-0.681410373136556	-0.165850440910933	168	232	0.487107192597054	0.0207807461732277	0.021101037280039	21.5849056603774	NA	NA	0.00498920928667612	-0.0511016807792903	0.00100278232514195	-0.0348697605372373	-0.0511016807792903	-0.5	22.3
201020_E001T_9	201020_B001	36	36	26	22.5	WT	60	Step	22.5	0	NA	201020_E001T_9.avi_lane_135.res	1.89482924787418	-0.120945289485223	0.556618422822372	-0.696235233897332	-0.120945289485223	180	212	0.490042630769273	-0.00366111787208465	0.045334342172694	21.5566037735849	NA	NA	-0.015279137675384	-0.00619652935358031	0.0115079301278249	-0.0496946212980134	-0.00619652935358031	11.5	2.30000000000001
201020_E001T_9	201020_B001	37	37	27	22.5	WT	60	Step	22.5	0	NA	201020_E001T_9.avi_lane_136.res	1.94703664191524	-0.103651408565563	0.579243136741945	-0.659960623523388	-0.103651408565563	167	205	0.482665726081839	0.0116349051962642	0.0627557368936279	21.4976851851852	NA	NA	0.0369282563656761	0.0110973515660797	0.034132644047398	-0.0134200109240694	0.0110973515660797	-1.5	-4.69999999999999
201020_E001T_9	201020_B001	38	38	28	22.5	WT	60	Step	22.5	0	NA	201020_E001T_9.avi_lane_137.res	1.96405876895599	-0.157987911078571	0.541848542553789	-0.691986342523169	-0.157987911078571	161	211	0.483452508191645	-0.00985371941352491	0.0405828871472661	21.4599056603774	NA	NA	0.0539503834064261	-0.0432391509469283	-0.00326195014075803	-0.0454457299238504	-0.0432391509469283	-7.5	1.30000000000001
201020_E001T_9	201020_B001	39	39	29	22.5	WT	60	Step	22.5	0	NA	201020_E001T_9.avi_lane_138.res	1.98770535824293	-0.128521076282349	0.555589864683205	-0.676443265111242	-0.128521076282349	173	216	0.494649584107201	-0.00821688514155752	0.0461546401583486	21.4143518518519	NA	NA	0.0775969726933661	-0.0137723161507063	0.010479371988658	-0.0299026525119234	-0.0137723161507063	4.5	6.30000000000001
201020_E001T_9	201020_B001	40	40	30	22.5	WT	60	Step	22.5	0	NA	201020_E001T_9.avi_lane_139.res	1.91097951564286	-0.101332692634222	0.572132366362087	-0.654181458967884	-0.101332692634222	155	189	0.477567964155947	-0.0206542045887539	0.0657230714513372	21.3655660377358	NA	NA	0.00087113009329598	0.0134160674974207	0.0270218736675399	-0.00764084636856543	0.0134160674974207	-13.5	-20.7
201020_E001T_9	201020_B001	41	41	31	22.5	WT	60	Step	22.5	0	NA	201020_E001T_9.avi_lane_140.res	1.91588888065238	-0.0704924449913311	0.585148596715234	-0.593572183183454	-0.0704924449913311	146	183	0.48621301501908	0.00757066393292361	0.0592395085697599	21.3263888888889	NA	NA	0.00578049510281597	0.0442563151403116	0.040038104020687	0.0529684294158647	0.0442563151403116	-22.5	-26.7
201020_E001T_9	201020_B001	42	42	32	22.5	WT	60	Step	22.5	0	NA	201020_E001T_9.avi_lane_141.res	1.95023494511962	-0.098386628917228	0.539418702197368	-0.674568256542492	-0.0983866289172281	187	207	0.495897619305029	-0.000293155298592518	0.0631759573847007	21.224537037037	NA	NA	0.040126559570056	0.0163621312144147	-0.00569179049717905	-0.0280276439431734	0.0163621312144146	18.5	-2.69999999999999
201020_E001T_9	201020_B001	43	43	33	22.5	WT	60	Step	22.5	0	NA	201020_E001T_9.avi_lane_142.res	1.97722459044648	-0.0304841620172731	0.584028171510626	-0.620929429012138	-0.0304841620172731	195	203	0.471365784681161	-0.0212112657110066	0.0897909451658587	21.1698113207547	NA	NA	0.0671162048969161	0.0842645981143696	0.038917678816079	0.0256111835871806	0.0842645981143696	26.5	-6.69999999999999
201020_E001T_9	201020_B001	44	44	34	22.5	WT	60	Step	22.5	0	NA	201020_E001T_9.avi_lane_143.res	2.01514301444202	-0.149758959314251	0.563658654981089	-0.679068802178536	-0.149758959314251	138	186	0.486282255978225	-0.0137665084980186	0.0461568526129604	21.1412037037037	NA	NA	0.105034628892456	-0.0350101991826083	0.018548162286542	-0.0325281895792174	-0.0350101991826083	-30.5	-23.7
201020_E001T_9	201020_B001	45	45	35	22.5	WT	60	Step	22.5	0	NA	201020_E001T_9.avi_lane_144.res	1.94305854657778	-0.0768849173167638	0.53151260796964	-0.649523048760823	-0.0768849173167638	174	185	0.478708470933311	-0.00942871549056279	0.0780743962010008	21.0731132075472	NA	NA	0.0329501610282161	0.0378638428148789	-0.0135978847249071	-0.0029824361615044	0.0378638428148789	5.5	-24.7
201020_E001T_9	201020_B001	46	46	36	22.5	WT	60	Step	22.5	0	NA	201020_E001T_9.avi_lane_145.res	1.86671690543399	0.0236266646185051	0.578095837517025	-0.592092009937409	0.0236266646185051	191	172	0.478810551249621	-0.0120692313569689	0.118759695217215	21.0231481481482	NA	NA	-0.0433914801155739	0.138375424750148	0.0329853448224779	0.0544486026619097	0.138375424750148	22.5	-37.7
201020_E001T_9	201020_B001	47	47	37	22.5	WT	60	Step	22.5	0	NA	201020_E001T_9.avi_lane_146.res	1.83870389100132	-0.0540082276987761	0.526354697886919	-0.570631872439799	-0.0540082276987762	154	173	0.488867182677479	-0.00301293616259679	0.0802756763551707	21	NA	NA	-0.0714044945482439	0.0607405324328666	-0.018755794807628	0.0759087401595196	0.0607405324328665	-14.5	-36.7
201020_E001T_9	201020_B001	48	48	38	22.5	WT	60	Step	22.5	0	NA	201020_E001T_9.avi_lane_147.res	1.90620097371388	0.00425794422893004	0.572156536502395	-0.606290496341217	0.00425794422893004	186	173	0.482716598073928	0.00042429723046269	0.0991527860901143	20.9811320754717	NA	NA	-0.00390741183568388	0.119006704360573	0.0270460438078479	0.0402501162581016	0.119006704360573	17.5	-36.7
201020_E001T_9	201020_B001	49	49	39	22.5	WT	60	Step	22.5	0	NA	201020_E001T_9.avi_lane_148.res	1.97049367968672	-0.052425801873518	0.6406342575327	-0.660886980788836	-0.052425801873518	187	213	0.495794655178681	-0.00361066094349597	0.0751099939739296	20.900462962963	NA	NA	0.0603852941371561	0.0623229582581247	0.0955237648381529	-0.0143463681895174	0.0623229582581247	18.5	3.30000000000001
201020_E001T_9	201020_B001	50	50	40	22.5	WT	60	Step	22.5	0	NA	201020_E001T_9.avi_lane_149.res	1.90035017381094	-0.135595174541218	0.527682405761621	-0.658894996690189	-0.135595174541218	171	217	0.475720230146381	-0.021205664715823	0.0465019052048548	20.84	NA	NA	-0.0097582117386239	-0.0208464144095753	-0.0174280869329261	-0.0123543840908704	-0.0208464144095753	2.5	7.30000000000001
201020_E001T_9	201020_B001	51	51	41	22.5	WT	60	Step	22.5	0	NA	201020_E001T_9.avi_lane_150.res	1.95437911009012	-0.0592362505757348	0.618908922833989	-0.61265068349784	-0.0592362505757348	177	217	0.467285257931144	-0.0157885253897891	0.0659786443218147	20.7696078431373	NA	NA	0.044270724540556	0.0555125095559079	0.073798430139442	0.0338899291014786	0.0555125095559079	8.5	7.30000000000001
201020_E001T_9	201020_B001	52	52	42	22.5	WT	60	Step	22.5	0	NA	201020_E001T_9.avi_lane_151.res	1.93603300284692	-0.106005071990542	0.592806624393484	-0.672010925622853	-0.106005071990542	179	221	0.486119998236197	-0.00535763568028555	0.0506816077746572	20.7205882352941	NA	NA	0.025924617297356	0.00874368814110069	0.0476961316989369	-0.0254703130235344	0.00874368814110069	10.5	11.3
201020_E001T_9	201020_B001	53	53	43	22.5	WT	60	Step	22.5	0	NA	201020_E001T_9.avi_lane_152.res	2.00424070307325	-0.0791770456234966	0.608807173744587	-0.638360566388423	-0.0791770456234966	178	219	0.476703151439046	-0.0182605326547449	0.0573410823326961	20.69	NA	NA	0.0941323175236861	0.0355717145081461	0.06369668105004	0.00818004621089563	0.0355717145081461	9.5	9.30000000000001
201020_E001T_9	201020_B001	54	54	44	22.5	WT	60	Step	22.5	0	NA	201020_E001T_9.avi_lane_153.res	1.93995485906507	-0.0915509020866686	0.555867093794888	-0.680550759118164	-0.0915509020866686	190	209	0.480846084225066	-0.00279206575431359	0.0720232741314531	20.6691176470588	NA	NA	0.029846473515506	0.0231978580449741	0.0107566011003409	-0.0340101465188454	0.0231978580449741	21.5	-0.699999999999989
201020_E001T_9	201020_B001	55	55	45	22.5	WT	60	Step	22.5	0	NA	201020_E001T_9.avi_lane_154.res	2.05278352820398	-0.146529727232357	0.5562106969738	-0.742009770901785	-0.146529727232357	161	190	0.480370874330493	-0.023532013990679	0.0426221960358645	20.555	NA	NA	0.142675142654416	-0.0317809671007143	0.011100204279253	-0.0954691583024664	-0.0317809671007143	-7.5	-19.7
201020_E001T_9	201020_B001	56	56	46	22.5	WT	60	Step	22.5	0	NA	201020_E001T_9.avi_lane_155.res	1.94677641472913	-0.111247583467474	0.562243892744888	-0.640184791614743	-0.111247583467474	161	205	0.4725344899796	-0.0217734616982921	0.0585562269618588	20.5147058823529	NA	NA	0.036668029179566	0.00350117666416869	0.0171334000503409	0.00635582098457566	0.00350117666416869	-7.5	-4.69999999999999
201020_E001T_9	201020_B001	57	57	47	22.5	WT	60	Step	22.5	0	NA	201020_E001T_9.avi_lane_156.res	2.03845682961774	-0.127750913714513	0.65501386893453	-0.68634362245937	-0.127750913714513	152	213	0.494386562217853	-0.0142365899509621	0.0653478986257316	20.4901960784314	NA	NA	0.128348444068176	-0.0130021535828703	0.109903376239983	-0.0398030098600514	-0.0130021535828703	-16.5	3.30000000000001
201020_E001T_9	201020_B001	58	58	48	22.5	WT	60	Step	22.5	0	NA	201020_E001T_9.avi_lane_157.res	1.99259523216382	-0.111341920672387	0.580959458521542	-0.655293004324761	-0.111341920672387	176	224	0.501708259676584	0.0141012962562697	0.0627086131770944	20.45	NA	NA	0.0824868466142561	0.00340683945925568	0.0358489658269949	-0.0087523917254424	0.00340683945925568	7.5	14.3
201020_E001T_9	201020_B001	59	59	49	22.5	WT	60	Step	22.5	0	NA	201020_E001T_9.avi_lane_158.res	1.9752241768207	-0.146763237538942	0.551922844239697	-0.670777798872921	-0.146763237538942	162	216	0.47861697656828	0.0014442313926634	0.0643583943429814	20.3823529411765	NA	NA	0.065115791271136	-0.0320144774072993	0.00681235154514992	-0.0242371862736024	-0.0320144774072993	-6.5	6.30000000000001
201020_E001T_9	201020_B001	60	60	50	22.5	WT	60	Step	22.5	0	NA	201020_E001T_9.avi_lane_159.res	1.92266757646602	-0.107339509115953	0.555509779461923	-0.699435221946752	-0.107339509115953	159	178	0.498987595120339	-0.0217061877831686	0.0644191573761685	20.345	NA	NA	0.012559190916456	0.00740925101568969	0.010399286767376	-0.0528946093474334	0.00740925101568969	-9.5	-31.7
201020_E001T_9	201020_B001	61	61	51	22.5	WT	60	Step	22.5	0	NA	201020_E001T_9.avi_lane_160.res	1.95525374333589	-0.127311933612238	0.550195041981046	-0.665064107065203	-0.127311933612238	177	223	0.479714023678644	-0.0192297420804302	0.0461726028604414	20.2892156862745	NA	NA	0.0451453577863261	-0.0125631734805953	0.00508454928649893	-0.0185234944658844	-0.0125631734805953	8.5	13.3
201020_E001T_9	201020_B001	62	62	52	22.5	WT	60	Step	22.5	0	NA	201020_E001T_9.avi_lane_161.res	1.99387119140668	-0.102575081160197	0.545071923829315	-0.614182471112279	-0.102575081160197	176	223	0.475761797820739	0.0162066625372508	0.0520758904105134	20.2303921568627	NA	NA	0.083762805857116	0.0121736789714457	-3.85688652320137e-05	0.0323581414870396	0.0121736789714457	7.5	13.3
201020_E001T_9	201020_B001	63	63	53	22.5	WT	60	Step	22.5	0	NA	201020_E001T_9.avi_lane_162.res	1.89751047087199	-0.0470394130882349	0.501341573047485	-0.582079480820042	-0.0470394130882349	197	202	0.461301595991898	-0.0102950197154879	0.0741919813549892	20.1675	NA	NA	-0.0125979146775739	0.0677093470434078	-0.0437689196470621	0.0644611317792766	0.0677093470434078	28.5	-7.69999999999999
201020_E001T_9	201020_B001	64	64	54	22.5	WT	60	Step	22.5	0	NA	201020_E001T_9.avi_lane_163.res	1.97453300002419	-0.14109661153653	0.578626540733696	-0.735936294463063	-0.14109661153653	181	219	0.488407127024717	0.000290953455801422	0.0274751568198631	20.1176470588235	NA	NA	0.0644246144746261	-0.0263478514048873	0.033516048039149	-0.0893956818637444	-0.0263478514048873	12.5	9.30000000000001
201020_E001T_9	201020_B001	65	65	55	22.5	WT	60	Step	22.5	0	NA	201020_E001T_9.avi_lane_164.res	1.94668922439237	-0.168331129564125	0.499367413604667	-0.764620712542296	-0.168331129564125	173	194	0.489878830432925	-0.0174620129169667	0.0433626400369913	20.075	NA	NA	0.0365808388428059	-0.0535823694324823	-0.04574307908988	-0.118080099942977	-0.0535823694324823	4.5	-15.7
201020_E001T_9	201020_B001	66	66	56	22.5	WT	60	Step	22.5	0	NA	201020_E001T_9.avi_lane_165.res	2.00493614889624	-0.127433970272006	0.597305003995463	-0.685418844265544	-0.127433970272006	174	226	0.488966273752048	-0.0156723739099489	0.0644745713530623	20.0735294117647	NA	NA	0.0948277633466761	-0.0126852101403633	0.052194511300916	-0.0388782316662254	-0.0126852101403633	5.5	16.3
201020_E001T_9	201020_B001	67	67	57	22.5	WT	60	Step	22.5	0	NA	201020_E001T_9.avi_lane_166.res	2.03941222538841	-0.140660175343133	0.621673432087165	-0.715663396353828	-0.140660175343133	165	219	0.487519067677557	0.00720696444504117	0.0478583615600313	20.1666666666667	NA	NA	0.129303839838846	-0.0259114152114903	0.0765629393926179	-0.0691227837545094	-0.0259114152114903	-3.5	9.30000000000001
201020_E001T_9	201020_B001	68	68	58	22.5	WT	60	Step	22.5	0	NA	201020_E001T_9.avi_lane_167.res	1.90424679015114	-0.0603013197031778	0.544278887217735	-0.621362677425489	-0.0603013197031779	192	207	0.474126738597602	-0.0204742838225207	0.0458479837275175	20.155	NA	NA	-0.00586159539842401	0.0544474404284649	-0.000831605476812047	0.0251779351738296	0.0544474404284648	23.5	-2.69999999999999
201020_E001T_9	201020_B001	69	69	59	22.5	WT	60	Step	22.5	0	NA	201020_E001T_9.avi_lane_168.res	2.01893325004022	-0.111751793737974	0.583718975447924	-0.666752144817442	-0.111751793737974	177	222	0.485431220108932	-0.0135000855490366	0.0522757028487192	20.1102941176471	NA	NA	0.108824864490656	0.00299696639366868	0.0386084827533769	-0.0202115322181234	0.00299696639366868	8.5	12.3
201020_E001T_9	201020_B001	70	70	60	22.5	WT	60	Step	22.5	0	NA	201020_E001T_9.avi_lane_169.res	2.04901921735363	-0.113000480641261	0.602282099514318	-0.697265954530719	-0.113000480641261	165	202	0.481926028505736	0.00114522688362034	0.0671765610430235	0.92156862745098	NA	NA	0.138910831804066	0.00174827949038169	0.057171606819771	-0.0507253419314004	0.00174827949038169	-3.5	-7.69999999999999
201020_E001T_9	201020_B001	71	71	61	22.5	WT	60	Step	22.5	0	NA	201020_E001T_9.avi_lane_170.res	1.96412399210477	-0.174722770239736	0.573369317454628	-0.774715409101205	-0.174722770239736	158	197	0.512755546970019	-0.021913186742759	0.030640572603292	0.443627450980393	NA	NA	0.054015606555206	-0.0599740101080933	0.028258824760081	-0.128174796501886	-0.0599740101080933	-10.5	-12.7
201020_E001T_9	201020_B001	72	72	62	22.5	WT	60	Step	22.5	0	NA	201020_E001T_9.avi_lane_171.res	1.96051002001369	-0.153220946399934	0.520817073241888	-0.672170572141868	-0.153220946399934	174	226	0.474383993114799	-0.0148301101788021	0.0345436201667164	0.487745098039216	NA	NA	0.050401634464126	-0.0384721862682913	-0.0242934194526591	-0.0256299595425494	-0.0384721862682913	5.5	16.3
201020_E001T_9	201020_B001	73	73	63	22.5	WT	60	Step	22.5	0	NA	201020_E001T_9.avi_lane_172.res	1.96496134791902	-0.162697052380138	0.53809558093277	-0.702245362983881	-0.162697052380138	174	226	0.478486082379494	-0.0116638969160332	0.0393998985114939	-0.0125	NA	NA	0.054852962369456	-0.0479482922484953	-0.00701491176177704	-0.0557047503845624	-0.0479482922484953	5.5	16.3
201020_E001T_9	201020_B001	74	74	64	22.5	WT	60	Step	22.5	0	NA	201020_E001T_9.avi_lane_173.res	2.11986332050896	-0.163068004185175	0.611873801488152	-0.680838856648326	-0.163068004185175	151	226	0.476087557120761	-0.0193107584762126	0.0365267541863114	-0.0196078431372551	NA	NA	0.209754934959396	-0.0483192440535323	0.0667633087936049	-0.0342982440490074	-0.0483192440535323	-17.5	16.3
201020_E001T_9	201020_B001	75	75	65	22.5	WT	60	Step	22.5	0	NA	201020_E001T_9.avi_lane_174.res	2.00443634531691	-0.14937796975628	0.516432119484716	-0.688180544027571	-0.14937796975628	177	219	0.481921130543361	0.0165422663966552	0.0478035678687828	-0.0122549019607843	NA	NA	0.0943279597673459	-0.0346292096246373	-0.028678373209831	-0.0416399314282524	-0.0346292096246373	8.5	9.30000000000001
201020_E001T_9	201020_B001	76	76	66	22.5	WT	60	Step	22.5	0	NA	201020_E001T_9.avi_lane_175.res	2.0414703542091	-0.0966270619268124	0.570183018768843	-0.670393875548655	-0.0966270619268124	185	215	0.4596254841225	-0.00557637941422302	0.068225069223993	-0.00749999999999987	NA	NA	0.131361968659536	0.0181216982048303	0.025072526074296	-0.0238532629493364	0.0181216982048303	16.5	5.30000000000001
201020_E001T_9	201020_B001	77	77	67	22.5	WT	60	Step	22.5	0	NA	201020_E001T_9.avi_lane_176.res	1.97696217730385	-0.179005440807071	0.578326507804209	-0.676129196354704	-0.179005440807071	140	214	0.477662121286914	0.014070927476839	0.042315308775638	-0.00735294117647084	NA	NA	0.066853791754286	-0.0642566806754283	0.033216015109662	-0.0295885837553854	-0.0642566806754283	-28.5	4.30000000000001
201020_E001T_9	201020_B001	78	78	68	22.5	WT	60	Step	22.5	0	NA	201020_E001T_9.avi_lane_177.res	2.01185043180849	-0.192741652180587	0.576272821659387	-0.689594624990776	-0.192741652180587	157	243	0.474419462926024	0.0123391840788482	0.0128288876240784	0	NA	NA	0.101742046258926	-0.0779928920489443	0.0311623289648399	-0.0430540123914573	-0.0779928920489443	-11.5	33.3
201020_E001T_9	201020_B001	79	79	69	22.5	WT	60	Step	22.5	0	NA	201020_E001T_9.avi_lane_178.res	1.99792305401531	-0.210822880241077	0.51245691186665	-0.732368346457592	-0.210822880241077	167	232	0.483362647766376	-0.0199041352412476	0.0203424960736808	-0.00245098039215672	NA	NA	0.0878146684657459	-0.0960741201094343	-0.032653580827897	-0.0858277338582734	-0.0960741201094343	-1.5	22.3
201020_E001T_9	201020_B001	80	80	70	22.5	WT	60	Step	22.5	0	NA	201020_E001T_9.avi_lane_179.res	2.02941734778342	-0.209069836413897	0.522097784663972	-0.689292052043429	-0.209069836413897	158	241	0.482765256180162	0.0123532717395632	0.026308144159	0.00735294117647084	NA	NA	0.119308962233856	-0.0943210762822543	-0.023012708030575	-0.0427514394441104	-0.0943210762822543	-10.5	31.3
201020_E001T_9	201020_B001	81	81	71	22.5	WT	60	Step	22.5	0	NA	201020_E001T_9.avi_lane_180.res	1.92120739591637	-0.131185731424717	0.521215309149323	-0.686934765987787	-0.131185731424717	184	216	0.484788248658998	-0.0122441645762768	0.0401404645367269	-0.00249999999999972	NA	NA	0.0110990103668061	-0.0164369712930743	-0.023895183545224	-0.0403941533884684	-0.0164369712930743	15.5	6.30000000000001
201020_E001T_9	201020_B001	82	82	72	22.5	WT	60	Step	22.5	0	NA	201020_E001T_9.avi_lane_181.res	1.95578551679182	-0.116149359807289	0.516414491658571	-0.67710220922041	-0.116149359807289	188	212	0.478938102928344	0.00270189273450509	0.0427944779726484	0.0220588235294111	NA	NA	0.0456771312422559	-0.00140059967564631	-0.028696001035976	-0.0305615966210914	-0.00140059967564631	19.5	2.30000000000001
201020_E001T_9	201020_B001	83	83	73	22.5	WT	60	Step	22.5	0	NA	201020_E001T_9.avi_lane_182.res	1.96258958800689	-0.156939882073662	0.552550062974452	-0.670708462970572	-0.156939882073662	168	232	0.471919053751739	-0.00784140418640232	0.0294572965432139	0.00249999999999972	NA	NA	0.052481202457326	-0.0421911219420193	0.00743957027990494	-0.0241678503712534	-0.0421911219420193	-0.5	22.3
201020_E001T_9	201020_B001	84	84	74	22.5	WT	60	Step	22.5	0	NA	201020_E001T_9.avi_lane_183.res	1.96795684168948	-0.0131909768112592	0.594438386598123	-0.631061284547766	-0.0131909768112592	181	178	0.487789249834082	0.0040710226235278	0.0797056940553152	-0.00735294117647084	NA	NA	0.057848456139916	0.101557783320383	0.0493278939035759	0.0154793280515526	0.101557783320383	12.5	-31.7
201020_E001T_9	201020_B001	85	85	75	22.5	WT	60	Step	22.5	0	NA	201020_E001T_9.avi_lane_184.res	1.87507979430849	-0.184207437127463	0.565102436999284	-0.729160072856006	-0.184207437127463	152	209	0.51818674049119	-0.00761430623498645	0.0335994134288532	0.0122549019607843	NA	NA	-0.0350285912410739	-0.0694586769958203	0.0199919443047369	-0.0826194602566874	-0.0694586769958203	-16.5	-0.699999999999989
201020_E001T_9	201020_B001	86	86	76	22.5	WT	60	Step	22.5	0	NA	201020_E001T_9.avi_lane_185.res	1.95855877864304	-0.167574757731258	0.539901333306616	-0.732398374269253	-0.167574757731258	177	222	0.478853333470449	-0.0201295527691658	0.0246006668754154	0	NA	NA	0.0484503930934761	-0.0528259975996153	-0.00520915938793098	-0.0858577616699344	-0.0528259975996153	8.5	12.3
201020_E001T_9	201020_B001	87	87	77	22.5	WT	60	Step	22.5	0	NA	201020_E001T_9.avi_lane_186.res	1.94342228574928	-0.122203586856114	0.573482879516026	-0.655593727379441	-0.122203586856114	157	205	0.464269507377207	0.00236825829604981	0.0424470447012078	-0.00490196078431343	NA	NA	0.033313900199716	-0.00745482672447131	0.0283723868214789	-0.00905311478012238	-0.00745482672447131	-11.5	-4.69999999999999
201020_E001T_9	201020_B001	88	88	78	22.5	WT	60	Step	22.5	0	NA	201020_E001T_9.avi_lane_187.res	1.99511739056724	-0.175442771433757	0.531377959913176	-0.726863153997619	-0.175442771433757	155	199	0.48343078720529	0.0180723863036513	0.0146631803360867	-0.00500000000000014	NA	NA	0.0850090050176759	-0.0606940113021143	-0.013732532781371	-0.0803225413983004	-0.0606940113021143	-13.5	-10.7
201020_E001T_9	201020_B001	89	89	79	22.5	WT	60	Step	22.5	0	NA	201020_E001T_9.avi_lane_188.res	1.90852378123963	-0.124577464200825	0.583058911070092	-0.682738332920339	-0.124577464200825	156	198	0.498770665182976	-0.0162359151910734	0.0636208311423016	-0.00980392156862755	NA	NA	-0.0015846043099339	-0.00982870406918231	0.037948418375545	-0.0361977203210204	-0.00982870406918231	-12.5	-11.7
201020_E001T_9	201020_B001	90	90	80	22.5	WT	60	Step	22.5	0	NA	201020_E001T_9.avi_lane_189.res	1.95180905068613	-0.138359335466087	0.560064750286783	-0.66217739978074	-0.138359335466087	162	216	0.487323157020399	0.00632075996582316	0.0396386960470109	0	NA	NA	0.0417006651365661	-0.0236105753344443	0.014954257592236	-0.0156367871814214	-0.0236105753344443	-6.5	6.30000000000001
201020_E001T_9	201020_B001	91	91	81	22.5	WT	60	Step	22.5	0	NA	201020_E001T_9.avi_lane_190.res	2.0082853976847	-0.174899205161937	0.511654134835575	-0.719831676819155	-0.174899205161937	177	223	0.483934367827362	0.0134267116559574	0.0259501229889386	-0.0125	NA	NA	0.0981770121351362	-0.0601504450302943	-0.0334563578589721	-0.0732910642198364	-0.0601504450302943	8.5	13.3
201020_E001T_9	201020_B001	92	92	82	22.5	WT	60	Step	22.5	0	NA	201020_E001T_9.avi_lane_191.res	2.01216805319556	-0.186233781425592	0.538523297965545	-0.759458922540208	-0.186233781425592	169	214	0.506798302186041	0.0156417459853111	0.0308118992179585	-0.0122549019607843	NA	NA	0.102059667645996	-0.0714850212939493	-0.00658719472900204	-0.112918309940889	-0.0714850212939493	0.5	4.30000000000001
201020_E001T_9	201020_B001	93	93	83	22.5	WT	60	Step	22.5	0	NA	201020_E001T_9.avi_lane_192.res	1.94415072794396	-0.106387256971893	0.524329152120774	-0.665103215303763	-0.106387256971893	177	200	0.481838188903885	-0.00686883918700927	0.0650210094326829	0.00499999999999945	NA	NA	0.0340423423943961	0.00836150315974969	-0.020781340573773	-0.0185626027044444	0.00836150315974969	8.5	-9.69999999999999
201020_E001T_9	201020_B001	94	94	84	22.5	WT	60	Step	22.5	0	NA	201020_E001T_9.avi_lane_193.res	1.94321566668154	-0.178278181536531	0.552755134079325	-0.742010340344779	-0.178278181536531	155	201	0.507731666766789	0.00106256852312875	0.0481486339679962	-0.0122549019607843	NA	NA	0.0331072811319761	-0.0635294214048883	0.00764464138477794	-0.0954697277454604	-0.0635294214048883	-13.5	-8.69999999999999
201020_E001T_9	201020_B001	95	95	85	22.5	WT	60	Step	22.5	0	NA	201020_E001T_9.avi_lane_194.res	2.00094309831826	-0.17009130336265	0.586507208858136	-0.732030975060613	-0.17009130336265	153	206	0.50558623157733	-0.000420429788994578	0.0399520518819519	-0.0130208333333333	NA	NA	0.0908347127686961	-0.0553425432310073	0.041396716163589	-0.0854903624612944	-0.0553425432310073	-15.5	-3.69999999999999
201020_E001T_9	201020_B001	96	96	86	22.5	WT	60	Step	22.5	0	NA	201020_E001T_9.avi_lane_195.res	1.95548305779909	-0.0476287607974827	0.649628817531869	-0.673661102630825	-0.0476287607974827	167	186	0.500604361103611	0.0254142999110432	0.0842589348688062	0.059895833333333	NA	NA	0.0453746722495261	0.06711999933416	0.104518324837322	-0.0271204900315064	0.06711999933416	-1.5	-23.7
201020_E001T_9	201020_B001	97	97	87	22.5	WT	60	Step	22.5	0	NA	201020_E001T_9.avi_lane_196.res	1.89916122404496	-0.0668386799467326	0.580361992029919	-0.615205751769314	-0.0668386799467325	172	203	0.473459402156582	-0.00449075764509591	0.0617867215635557	0.0572916666666673	NA	NA	-0.010947161504604	0.0479100801849101	0.035251499335372	0.0313348608300046	0.0479100801849102	3.5	-6.69999999999999
201020_E001T_9	201020_B001	98	98	88	22.5	WT	60	Step	22.5	0	NA	201020_E001T_9.avi_lane_197.res	1.99378307849698	-0.160472193980072	0.514602558652756	-0.736184051217504	-0.160472193980072	178	209	0.483749909951189	0.00613303982723057	0.0480181727661566	0.00781249999999983	NA	NA	0.0836746929474161	-0.0457234338484293	-0.0305079340417911	-0.0896434386181854	-0.0457234338484293	9.5	-0.699999999999989
201020_E001T_9	201020_B001	99	99	89	22.5	WT	60	Step	22.5	0	NA	201020_E001T_9.avi_lane_198.res	2.03474519899063	-0.189290043101279	0.543885612448582	-0.759167484460489	-0.189290043101279	171	220	0.486575647092455	0.0295220245443519	0.035151332599971	0.00510204081632659	NA	NA	0.124636813441066	-0.0745412829696363	-0.00122488024596501	-0.11262687186117	-0.0745412829696363	2.5	10.3
201020_E001T_9	201020_B001	100	100	90	22.5	WT	60	Step	22.5	0	NA	201020_E001T_9.avi_lane_199.res	2.03780647341207	-0.107093206241829	0.599098395719708	-0.743175615655982	-0.107093206241829	189	210	0.492113567973182	0.0133621774785856	0.060520266293243	-0.0153061224489798	NA	NA	0.127698087862506	0.00765555388981369	0.053987903025161	-0.0966350030566634	0.00765555388981369	20.5	0.300000000000011
201020_E001T_9	201020_B001	101	101	91	22.5	WT	60	Step	22.5	0	NA	201020_E001T_9.avi_lane_200.res	1.95007586460061	-0.07126981569501	0.55206920372905	-0.631645297803509	-0.07126981569501	178	198	0.477575863312028	0.0180158351127022	0.0553019830006599	0.013020833333334	NA	NA	0.039967479051046	0.0434789444366327	0.00695871103450296	0.0148953147958096	0.0434789444366327	9.5	-11.7
201020_E001T_9	201020_B001	102	102	92	22.5	WT	60	Step	22.5	0	NA	201020_E001T_9.avi_lane_201.res	1.96462074738351	-0.174035140176017	0.483175967581418	-0.730947132728696	-0.174035140176017	152	180	0.477847834080999	-0.00873163757037478	0.0398941917202348	0.0182291666666667	NA	NA	0.054512361833946	-0.0592863800443743	-0.061934525113129	-0.0844065201293774	-0.0592863800443743	-16.5	-29.7
201020_E001T_9	201020_B001	103	103	93	22.5	WT	60	Step	22.5	0	NA	201020_E001T_9.avi_lane_202.res	1.96548232978527	-0.136691345697855	0.559064329735169	-0.751626917418961	-0.136691345697855	175	198	0.502628209139556	-0.00587811747106571	0.0515836042915973	0.013020833333334	NA	NA	0.055373944235706	-0.0219425855662123	0.0139538370406219	-0.105086304819642	-0.0219425855662123	6.5	-11.7
201020_E001T_9	201020_B001	104	104	94	22.5	WT	60	Step	22.5	0	NA	201020_E001T_9.avi_lane_203.res	1.87651961736655	-0.138268528799934	0.580317848603466	-0.672951283550331	-0.138268528799934	157	211	0.497658788420325	0.019271305627577	0.0373598225318519	-0.00520833333333345	NA	NA	-0.033588768183014	-0.0235197686682913	0.035207355908919	-0.0264106709510123	-0.0235197686682913	-11.5	1.30000000000001
201020_E001T_9	201020_B001	105	105	95	22.5	WT	60	Step	22.5	0	NA	201020_E001T_9.avi_lane_204.res	1.95607761179937	-0.185905378715813	0.55226578098829	-0.699988864938314	-0.185905378715813	156	224	0.481832390121355	-0.00735879207696945	0.0328992454155183	0.00781249999999983	NA	NA	0.0459692262498059	-0.0711566185841703	0.00715528829374301	-0.0534482523389954	-0.0711566185841703	-12.5	14.3
201020_E001T_9	201020_B001	106	106	96	22.5	WT	60	Step	22.5	0	NA	201020_E001T_9.avi_lane_205.res	1.98326213159451	-0.152655719723645	0.551761814686673	-0.684058421120901	-0.152655719723645	172	228	0.489769048927774	-0.00339249307308816	0.0375617999385985	0.00781249999999983	NA	NA	0.0731537460449461	-0.0379069595920023	0.00665132199212592	-0.0375178085215824	-0.0379069595920023	3.5	18.3
201020_E001T_9	201020_B001	107	107	97	22.5	WT	60	Step	22.5	0	NA	201020_E001T_9.avi_lane_206.res	1.96257867691845	-0.189831464707601	0.584414817155395	-0.719864077055757	-0.189831464707601	162	237	0.483320929194508	0.00631983063507826	0.0322804112184077	0.00520833333333276	NA	NA	0.0524702913688859	-0.0750827045759583	0.039304324460848	-0.0733234644564383	-0.0750827045759583	-6.5	27.3
201020_E001T_9	201020_B001	108	108	98	22.5	WT	60	Step	22.5	0	NA	201020_E001T_9.avi_lane_207.res	1.89804301651822	-0.16398161580191	0.537296334677993	-0.689041004366349	-0.16398161580191	146	195	0.497133807826009	0.0311340471582781	0.0391422342132771	-0.00781249999999983	NA	NA	-0.0120653690313439	-0.0492328556702673	-0.00781415801655405	-0.0425003917670304	-0.0492328556702673	-22.5	-14.7
201020_E001T_9	201020_B001	109	109	99	22.5	WT	60	Step	22.5	0	NA	201020_E001T_9.avi_lane_208.res	1.90912450946821	-0.172776352973906	0.500833411042878	-0.691191710575058	-0.172776352973906	157	204	0.500349776789465	-0.013755649118959	0.0544400829804913	-0.00520833333333345	NA	NA	-0.000983876081353863	-0.0580275928422633	-0.044277081651669	-0.0446510979757394	-0.0580275928422633	-11.5	-5.69999999999999
201020_E001T_9	201020_B001	110	110	100	22.5	WT	60	Step	22.5	0	NA	201020_E001T_9.avi_lane_209.res	1.90366294137796	-0.07664928256235	0.57349816200332	-0.639567011470639	-0.07664928256235	154	178	0.509642999706106	-0.00820802257094579	0.0605361091392376	0.00781249999999983	NA	NA	-0.00644544417160398	0.0380994775692927	0.028387669308773	0.00697360112867962	0.0380994775692927	-14.5	-31.7
201020_E001T_9	201020_B001	111	111	101	22.5	WT	60	Step	22.5	0	NA	201020_E001T_9.avi_lane_210.res	1.89604235133281	-0.0986135586871016	0.552797694551333	-0.64198645014218	-0.0986135586871016	155	186	0.500590264098232	-0.00602960490293383	0.0586051412541798	-0.0104166666666669	NA	NA	-0.014066034216754	0.0161352014445411	0.00768720185678595	0.00455416245713858	0.0161352014445411	-13.5	-23.7
201020_E001T_9	201020_B001	112	112	102	22.5	WT	60	Step	22.5	0	NA	201020_E001T_9.avi_lane_211.res	1.91082130288072	-0.106593514281804	0.593984397999495	-0.645209866196996	-0.106593514281804	143	186	0.494278923943755	-0.041876057700634	0.0447244266975826	0.0229591836734697	NA	NA	0.000712917331155971	0.00815524584983869	0.048873905304948	0.00133074640232256	0.00815524584983869	-25.5	-23.7
201020_E001T_9	201020_B001	113	113	103	22.5	WT	60	Step	22.5	0	NA	201020_E001T_9.avi_lane_212.res	1.83557114695238	-0.160983437000562	0.57492926600654	-0.699188249647547	-0.160983437000562	147	201	0.51115705493968	-0.0145242529150991	0.0252752460584664	0	NA	NA	-0.0745372385971839	-0.0462346768689193	0.029818773311993	-0.0526476370482284	-0.0462346768689193	-21.5	-8.69999999999999
201020_E001T_9	201020_B001	114	114	104	22.5	WT	60	Step	22.5	0	NA	201020_E001T_9.avi_lane_213.res	1.91695543600174	-0.156630787363737	0.585278330757884	-0.702706026590311	-0.156630787363737	145	197	0.512990080673588	0.00377988183076474	0.0435953162704854	-0.00781249999999983	NA	NA	0.00684705045217604	-0.0418820272320943	0.040167838063337	-0.0561654139909924	-0.0418820272320943	-23.5	-12.7
201020_E001T_9	201020_B001	115	115	105	22.5	WT	60	Step	22.5	0	NA	201020_E001T_9.avi_lane_214.res	1.93507758461951	-0.0867198875265462	0.540539352917126	-0.609435921229606	-0.0867198875265462	155	186	0.48305071891269	-0.00878373183140106	0.056592198428558	0	NA	NA	0.0249691990699461	0.0280288726050965	-0.00457113977742107	0.0371046913697126	0.0280288726050965	-13.5	-23.7
201020_E001T_9	201020_B001	116	116	106	22.5	WT	60	Step	22.5	0	NA	201020_E001T_9.avi_lane_215.res	1.81998251315691	-0.0815703343350575	0.500268628821539	-0.604700082788357	-0.0815703343350575	159	177	0.4938710804824	0.0257008277214332	0.0621911456580398	0.00520833333333276	NA	NA	-0.0901258723926539	0.0331784257965852	-0.044841863873008	0.0418405298109616	0.0331784257965852	-9.5	-32.7
201020_E001T_9	201020_B001	117	117	107	22.5	WT	60	Step	22.5	0	NA	201020_E001T_9.avi_lane_216.res	1.90082342138288	-0.0838475203646928	0.523287200928779	-0.577527773537668	-0.0838475203646928	161	198	0.474813573392095	-0.00802826908503649	0.0479655907955295	0.0104166666666669	NA	NA	-0.0092849641666839	0.0309012397669499	-0.021823291765768	0.0690128390616506	0.0309012397669499	-7.5	-11.7
201020_E001T_9	201020_B001	118	118	108	22.5	WT	60	Step	22.5	0	NA	201020_E001T_9.avi_lane_217.res	1.83208484835886	-0.195895041288453	0.449290831539476	-0.700534498349481	-0.195895041288453	153	196	0.48168668761721	-0.0207366030647485	0.0371933132189264	0	NA	NA	-0.0780235371907039	-0.0811462811568103	-0.095819661155071	-0.0539938857501624	-0.0811462811568103	-15.5	-13.7
201020_E001T_9	201020_B001	119	119	109	22.5	WT	60	Step	22.5	0	NA	201020_E001T_9.avi_lane_218.res	1.93756631591336	-0.174802616900595	0.526513924591415	-0.636807352765	-0.174802616900595	139	211	0.477911525295231	-0.000330698734997319	0.0237068327058014	0.0104166666666669	NA	NA	0.0274579303637961	-0.0600538567689523	-0.018596568103132	0.00973325983431861	-0.0600538567689523	-29.5	1.30000000000001
201020_E001T_9	201020_B001	120	120	110	22.5	WT	60	Step	22.5	0	NA	201020_E001T_9.avi_lane_219.res	1.95796465784361	-0.127628138783745	0.589949930964093	-0.678150996526796	-0.127628138783745	145	189	0.495157254838985	0.00618192347235262	0.0399828168283972	-0.0182291666666667	NA	NA	0.0478562722940461	-0.0128793786521023	0.044839438269546	-0.0316103839274774	-0.0128793786521023	-23.5	-20.7
201020_E001T_9	201020_B001	121	121	111	22.5	WT	60	Step	22.5	0	NA	201020_E001T_9.avi_lane_220.res	1.98506916944194	-0.145425030986821	0.523098562767648	-0.669514514979521	-0.145425030986821	127	162	0.464319163151309	-0.00744532244479242	0.0379952235184795	-0.0156249999999997	NA	NA	0.074960783892376	-0.0306762708551783	-0.022011929926899	-0.0229739023802024	-0.0306762708551783	-41.5	-47.7
201020_E001T_9	201020_B001	122	122	112	22.5	WT	60	Step	22.5	0	NA	201020_E001T_9.avi_lane_221.res	1.90279541446009	-0.151959881507997	0.522085603642009	-0.607011685828675	-0.151959881507997	160	237	0.47951275892177	-0.031187992397581	0.038409004583552	-0.0156249999999997	NA	NA	-0.00731297108947393	-0.0372111213763543	-0.0230248890525381	0.0395289267706436	-0.0372111213763543	-8.5	27.3
201020_E001T_9	201020_B001	123	123	113	22.5	WT	60	Step	22.5	0	NA	201020_E001T_9.avi_lane_222.res	1.92269950092195	-0.171132004163673	0.520101116182857	-0.686754547989734	-0.171132004163673	138	185	0.483638420383679	-0.0209334640141859	0.0366246934498135	-0.00781249999999983	NA	NA	0.0125911153723861	-0.0563832440320303	-0.02500937651169	-0.0402139353904154	-0.0563832440320303	-30.5	-24.7
201020_E001T_9	201020_B001	124	124	114	22.5	WT	60	Step	22.5	0	NA	201020_E001T_9.avi_lane_223.res	1.81816487021806	-0.123107403809595	0.532537090423209	-0.628647053934372	-0.123107403809595	144	187	0.479682227437283	-0.0196074391066722	0.0254442184433394	-0.00781249999999983	NA	NA	-0.091943515331504	-0.00835864367795232	-0.0125734022713381	0.0178935586649466	-0.00835864367795232	-24.5	-22.7
201020_E001T_9	201020_B001	125	125	115	22.5	WT	60	Step	22.5	0	NA	201020_E001T_9.avi_lane_224.res	2.00692011209519	-0.1507798449049	0.547202202577761	-0.687400451302861	-0.1507798449049	143	186	0.494198462753246	-0.00328555653812404	0.0191581237145424	-0.00781249999999983	NA	NA	0.0968117265456261	-0.0360310847732573	0.00209170988321394	-0.0408598387035424	-0.0360310847732573	-25.5	-23.7
201020_E001T_9	201020_B001	126	126	116	22.5	WT	60	Step	22.5	0	NA	201020_E001T_9.avi_lane_225.res	1.94308891407272	-0.0911742571710784	0.596220611727255	-0.641871282822584	-0.0911742571710784	141	176	0.50445328320248	-0.00604226220256428	0.0698995724417398	0.0204081632653064	NA	NA	0.0329805285231561	0.0235745029605643	0.051110119032708	0.00466932977673462	0.0235745029605643	-27.5	-33.7
201020_E001T_9	201020_B001	127	127	117	22.5	WT	60	Step	22.5	0	NA	201020_E001T_9.avi_lane_226.res	1.81704452886598	-0.143896492033957	0.557037291024038	-0.674188298213823	-0.143896492033957	139	184	0.490133071031972	-0.0124188165743179	0.0471435362932023	0.0234374999999995	NA	NA	-0.093063856683584	-0.0291477319023143	0.011926798329491	-0.0276476856145044	-0.0291477319023143	-29.5	-25.7
201020_E001T_9	201020_B001	128	128	118	22.5	WT	60	Step	22.5	0	NA	201020_E001T_9.avi_lane_227.res	1.93913623427886	-0.185804620374946	0.539331682301758	-0.667686751789418	-0.185804620374946	128	193	0.477454367294416	-0.0409642102598401	0.0357881832916974	0.0286458333333336	NA	NA	0.0290278487292961	-0.0710558602433033	-0.00577881039278905	-0.0211461391900994	-0.0710558602433033	-40.5	-16.7
201020_E001T_9	201020_B001	129	129	119	22.5	WT	60	Step	22.5	0	NA	201020_E001T_9.avi_lane_228.res	1.7989240559109	-0.164944943448126	0.554931921253119	-0.613511432005686	-0.164944943448126	124	199	0.483991045713738	0.00711633336432938	0.00103648741491396	0.0208333333333338	NA	NA	-0.111184329638664	-0.0501961833164833	0.00982142855857193	0.0330291805936326	-0.0501961833164833	-44.5	-10.7
201020_E001T_9	201020_B001	130	130	120	22.5	WT	60	Step	22.5	0	NA	201020_E001T_9.avi_lane_229.res	1.8810206537609	-0.114723577103594	0.552153385414613	-0.588646291583539	-0.114723577103595	140	197	0.482371368320933	0.00924174726077788	0.0411133890117011	NA	NA	NA	-0.029087731788664	2.51830280486864e-05	0.00704289272006597	0.0578943210157796	2.51830280476872e-05	-28.5	-12.7
201020_E001T_10	201020_B001	1	1	-9	237.5	WT	60	Step	237.5	0	NA	201020_E001T_10.avi_lane_100.res	1.75856644650876	-0.0762267232993633	0.545899302208353	-0.581319140048202	-0.0762267232993633	82	101	0.464390832353318	-0.0222031847252716	0.0471841786633095	-3.03125	NA	NA	-0.0292727512052491	0.039543580404337	0.0261124863674218	0.0278670539940803	0.039543580404337	-13.9	-22.6
201020_E001T_10	201020_B001	2	2	-8	237.5	WT	60	Step	237.5	0	NA	201020_E001T_10.avi_lane_101.res	1.81458845698651	-0.0819699122016284	0.585920924700593	-0.585622854205805	-0.0819699122016284	91	121	0.478599884177376	0.00440718138265381	0.0769829531378061	-3.0625	NA	NA	0.0267492592725009	0.0338003915020719	0.0661341088596618	0.0235633398364773	0.0338003915020719	-4.90000000000001	-2.59999999999999
201020_E001T_10	201020_B001	3	3	-7	237.5	WT	60	Step	237.5	0	NA	201020_E001T_10.avi_lane_102.res	1.86684790560713	-0.109640692481147	0.512651944455124	-0.605451086137687	-0.109640692481147	98	123	0.478088187739547	-0.0599842374083368	0.0595365094602716	-3.03125	NA	NA	0.079008707893121	0.00612961122255332	-0.00713487138580726	0.0037351079045953	0.0061296112225533	2.09999999999999	-0.599999999999994
201020_E001T_10	201020_B001	4	4	-6	237.5	WT	60	Step	237.5	0	NA	201020_E001T_10.avi_lane_103.res	1.83488873059936	-0.0668114392738214	0.618705397846044	-0.570237866533722	-0.0668114392738213	94	128	0.509099103679029	-0.0327711587947654	0.0607200434431222	-3.11458333333333	NA	NA	0.0470495328853509	0.0489588644298789	0.0989185820051127	0.0389483275085603	0.048958864429879	-1.90000000000001	4.40000000000001
201020_E001T_10	201020_B001	5	5	-5	237.5	WT	60	Step	237.5	0	NA	201020_E001T_10.avi_lane_104.res	1.893536779348	-0.130625705375282	0.511647258522937	-0.664953633324222	-0.130625705375282	99	119	0.486853132188066	0.0262660260451781	0.0188371725064694	-2.99528301886792	NA	NA	0.105697581633991	-0.0148554016715817	-0.00813955731799421	-0.0557674392819397	-0.0148554016715817	3.09999999999999	-4.59999999999999
201020_E001T_10	201020_B001	6	6	-4	237.5	WT	60	Step	237.5	0	NA	201020_E001T_10.avi_lane_105.res	1.7339404525839	-0.154796877288363	0.488778297304361	-0.592226878769354	-0.154796877288363	87	128	0.478216019977744	0.00766458347286705	0.0063116509320464	-2.96296296296296	NA	NA	-0.0538987451301092	-0.0390265735846627	-0.0310085185365702	0.0169593152729283	-0.0390265735846627	-8.90000000000001	4.40000000000001
201020_E001T_10	201020_B001	7	7	-3	237.5	WT	60	Step	237.5	0	NA	201020_E001T_10.avi_lane_106.res	1.62361071475573	-0.133231010701802	0.412767022040089	-0.618674841724817	-0.133231010701802	94	106	0.490597048800796	-0.00643751112505185	-0.00214485833857089	-2.93632075471698	NA	NA	-0.164228482958279	-0.0174607069981017	-0.107019793800842	-0.00948864768253477	-0.0174607069981017	-1.90000000000001	-17.6
201020_E001T_10	201020_B001	8	8	-2	237.5	WT	60	Step	237.5	0	NA	201020_E001T_10.avi_lane_107.res	1.71059686983869	-0.136841547491703	0.497119282237273	-0.632977681276316	-0.136841547491703	107	137	0.490244143262562	-0.0213875271862577	0.0267158946517321	-2.99768518518518	NA	NA	-0.0772423278753192	-0.0210712437880027	-0.0226675336036583	-0.0237914872340338	-0.0210712437880027	11.1	13.4
201020_E001T_10	201020_B001	9	9	-1	237.5	WT	60	Step	237.5	0	NA	201020_E001T_10.avi_lane_108.res	1.85000884690321	-0.155313229499582	0.548093047563496	-0.615994805322583	-0.155313229499582	93	142	0.475134425626265	-0.0236828595967179	0.00698961910094302	-2.93632075471698	NA	NA	0.062169649189201	-0.0395429257958817	0.0283062317225647	-0.00680861128030075	-0.0395429257958817	-2.90000000000001	18.4
201020_E001T_10	201020_B001	10	10	0	237.5	WT	60	Step	237.5	0	NA	201020_E001T_10.avi_lane_109.res	1.7918067740088	-0.112245899424311	0.476285681531042	-0.624403153080115	-0.112245899424311	114	131	0.46719075370232	-0.0182013357651021	0.0509883508059079	179.560185185185	NA	NA	0.00396757629479083	0.00352440427938931	-0.0435011343098892	-0.0152169590378327	0.0035244042793893	18.1	7.40000000000001
201020_E001T_10	201020_B001	11	11	1	237.5	WT	60	Step	237.5	0	NA	201020_E001T_10.avi_lane_110.res	1.94871675846545	-0.419416372246013	0.503704681567597	-0.792458441937813	-0.419416372246012	59	146	0.503454551959571	-0.0379535552534925	-0.120886502662047	235.752314814815	NA	NA	0.160877560751441	-0.303646068542313	-0.0160821342733343	-0.183272247895531	-0.303646068542312	-36.9	22.4
201020_E001T_10	201020_B001	12	12	2	237.5	WT	60	Step	237.5	0	NA	201020_E001T_10.avi_lane_111.res	1.81251997299913	0.0280025074250211	0.620804371272724	-0.573148678448705	0.0280025074250211	72	71	0.509034511295309	-0.00982436892328776	0.100068061113751	235.919811320755	NA	NA	0.0246807752851208	0.143772811128721	0.101017555431793	0.0360375155935773	0.143772811128721	-23.9	-52.6
201020_E001T_10	201020_B001	13	13	3	237.5	WT	60	Step	237.5	0	NA	201020_E001T_10.avi_lane_112.res	1.8489472869358	-0.114079289420916	0.444384557793706	-0.475200934742946	-0.114079289420916	47	73	0.426173246816003	-0.0750843946869111	0.0784052429917788	236.261574074074	NA	NA	0.0611080892217908	0.00169101428278431	-0.0754022580472252	0.133985259299336	0.0016910142827843	-48.9	-50.6
201020_E001T_10	201020_B001	14	14	4	237.5	WT	60	Step	237.5	0	NA	201020_E001T_10.avi_lane_113.res	1.90018965157663	-0.0249300161548748	0.624208821589253	-0.625997746845782	-0.0249300161548748	62	67	0.487356345579232	-0.0330008261117532	0.10066047160155	235.955188679245	NA	NA	0.112350453862621	0.0908402875488255	0.104422005748322	-0.0168115528034998	0.0908402875488255	-33.9	-56.6
201020_E001T_10	201020_B001	15	15	5	237.5	WT	60	Step	237.5	0	NA	201020_E001T_10.avi_lane_114.res	1.92762754327323	0.193488150699552	0.751789606235705	-0.531470455742916	0.193488150699552	87	67	0.515167849272504	-0.00477079450573302	0.179676182806354	235.636574074074	NA	NA	0.139788345559221	0.309258454403252	0.232002790394774	0.0777157382993663	0.309258454403252	-8.90000000000001	-56.6
201020_E001T_10	201020_B001	16	16	6	237.5	WT	60	Step	237.5	0	NA	201020_E001T_10.avi_lane_115.res	1.80299666565022	0.216255247256557	0.816357446988319	-0.603602687588244	0.216255247256557	97	71	0.554127028629792	0.012437020848987	0.234187232407992	235.672169811321	NA	NA	0.015157467936211	0.332025550960257	0.296570631147388	0.00558350645403827	0.332025550960257	1.09999999999999	-52.6
201020_E001T_10	201020_B001	17	17	7	237.5	WT	60	Step	237.5	0	NA	201020_E001T_10.avi_lane_116.res	1.92193568480662	0.25334179858932	0.84527345580186	-0.630138286802532	0.25334179858932	100	67	0.552211785315325	-0.0146328920266616	0.241759764662375	236.120283018868	NA	NA	0.134096487092611	0.36911210229302	0.325486639960929	-0.0209520927602498	0.36911210229302	4.09999999999999	-56.6
201020_E001T_10	201020_B001	18	18	8	237.5	WT	60	Step	237.5	0	NA	201020_E001T_10.avi_lane_117.res	1.8807876464544	0.408247163802889	0.86324944237887	-0.604499843350102	0.408247163802889	138	62	0.58188573867707	-0.0113806013642549	0.303363593399396	236.030092592593	NA	NA	0.0929484487403909	0.524017467506589	0.343462626537939	0.00468635069218026	0.524017467506589	42.1	-61.6
201020_E001T_10	201020_B001	19	19	9	237.5	WT	60	Step	237.5	0	NA	201020_E001T_10.avi_lane_118.res	2.06519780771412	0.236661386080385	0.907296636461713	-0.741184400276302	0.236661386080385	117	80	0.5721536776954	0.00357846447199397	0.22510888792236	235.872641509434	NA	NA	0.277358610000111	0.352431689784085	0.387509820620782	-0.13199820623402	0.352431689784085	21.1	-43.6
201020_E001T_10	201020_B001	20	20	10	237.5	WT	60	Step	237.5	0	NA	201020_E001T_10.avi_lane_119.res	2.0685076149559	0.279140417421997	0.980981128603714	-0.732335901634008	0.279140417421997	98	68	0.577032257621132	-0.013728820841675	0.226910773214993	236.018518518518	NA	NA	0.280668417241891	0.394910721125697	0.461194312762783	-0.123149707591726	0.394910721125697	2.09999999999999	-55.6
201020_E001T_10	201020_B001	21	21	11	237.5	WT	60	Step	237.5	0	NA	201020_E001T_10.avi_lane_120.res	2.04933559918885	0.376131547392003	1.04580114846063	-0.683552946014265	0.376131547392003	105	66	0.554956488124968	-0.0058433522108626	0.29389110502634	235.790094339623	NA	NA	0.261496401474841	0.491901851095703	0.526014332619699	-0.0743667519719827	0.491901851095703	9.09999999999999	-57.6
201020_E001T_10	201020_B001	22	22	12	237.5	WT	60	Step	237.5	0	NA	201020_E001T_10.avi_lane_121.res	2.04415601352626	0.301342743434265	1.07384940837741	-0.581522016500762	0.301342743434265	56	49	0.538797760561467	0.00632688866684252	0.200635235592443	235.902777777778	NA	NA	0.256316815812251	0.417113047137965	0.554062592536479	0.0276641775415203	0.417113047137965	-39.9	-74.6
201020_E001T_10	201020_B001	23	23	13	237.5	WT	60	Step	237.5	0	NA	201020_E001T_10.avi_lane_122.res	2.32742709077878	0.352492774644177	1.20205374234572	-0.728766638794147	0.352492774644177	84	66	0.561706189753352	-0.0064756302851868	0.244351531526217	235.884433962264	NA	NA	0.539587893064771	0.468263078347877	0.682266926504789	-0.119580444751865	0.468263078347877	-11.9	-57.6
201020_E001T_10	201020_B001	24	24	14	237.5	WT	60	Step	237.5	0	NA	201020_E001T_10.avi_lane_123.res	2.05495337107883	0.355439008007627	1.04881769203275	-0.586509392932168	0.355439008007627	72	53	0.557284427552639	-0.0267959353692031	0.244405943296384	235.849056603774	NA	NA	0.267114173364821	0.471209311711327	0.529030876191819	0.0226768011101143	0.471209311711327	-23.9	-70.6
201020_E001T_10	201020_B001	25	25	15	237.5	WT	60	Step	237.5	0	NA	201020_E001T_10.avi_lane_124.res	2.09130074642843	0.322825760186705	1.1955566088166	-0.629244256500456	0.322825760186705	72	66	0.546568638365739	-0.0189876028359031	0.214045385231834	236.087962962963	NA	NA	0.303461548714421	0.438596063890405	0.675769792975669	-0.0200580624581738	0.438596063890405	-23.9	-57.6
201020_E001T_10	201020_B001	26	26	16	237.5	WT	60	Step	237.5	0	NA	201020_E001T_10.avi_lane_125.res	1.98758553305911	0.431456757405639	1.07487750635486	-0.539523645554101	0.431456757405639	83	55	0.551742358911673	-0.00485710237020821	0.234358662623994	236.014150943396	NA	NA	0.199746335345101	0.547227061109339	0.555090690513929	0.0696625484881812	0.547227061109339	-12.9	-68.6
201020_E001T_10	201020_B001	27	27	17	237.5	WT	60	Step	237.5	0	NA	201020_E001T_10.avi_lane_126.res	1.9522290116207	0.176693354750255	1.11303073549973	-0.585713331569736	0.176693354750255	58	71	0.517365149646181	-0.00395829833284345	0.14546136621523	235.925925925926	NA	NA	0.164389813906691	0.292463658453955	0.593243919658799	0.0234728624725462	0.292463658453955	-37.9	-52.6
201020_E001T_10	201020_B001	28	28	18	237.5	WT	60	Step	237.5	0	NA	201020_E001T_10.avi_lane_127.res	1.99964976729103	0.174177748818539	1.11257531302724	-0.552323591214002	0.174177748818539	48	62	0.51921552743681	0.00165338284970224	0.146196229215654	235.778301886792	NA	NA	0.211810569577021	0.289948052522239	0.592788497186309	0.0568626028282803	0.289948052522239	-47.9	-61.6
201020_E001T_10	201020_B001	29	29	19	237.5	WT	60	Step	237.5	0	NA	201020_E001T_10.avi_lane_128.res	2.12692624922869	0.241028580880695	1.01730577576684	-0.664628146486469	0.241028580880695	56	48	0.518325401073761	-0.0422597259081595	0.174059562708438	236.226851851852	NA	NA	0.339087051514681	0.356798884584395	0.497518959925909	-0.0554419524441867	0.356798884584395	-39.9	-75.6
201020_E001T_10	201020_B001	30	30	20	237.5	WT	60	Step	237.5	0	NA	201020_E001T_10.avi_lane_129.res	2.06654365219098	0.211726475250267	1.0451265275785	-0.607052523528349	0.211726475250267	56	57	0.506393179143679	-0.00434269810533614	0.173723608587251	236.319444444444	NA	NA	0.278704454476971	0.327496778953967	0.525339711737569	0.00213367051393321	0.327496778953967	-39.9	-66.6
201020_E001T_10	201020_B001	31	31	21	237.5	WT	60	Step	237.5	0	NA	201020_E001T_10.avi_lane_130.res	1.95253043304091	0.266189321137742	0.990756421178831	-0.628864155383603	0.266189321137742	63	51	0.518305540449805	0.0186336012031408	0.195160669911848	236.155660377358	NA	NA	0.164691235326901	0.381959624841442	0.4709696053379	-0.0196779613413207	0.381959624841442	-32.9	-72.6
201020_E001T_10	201020_B001	32	32	22	237.5	WT	60	Step	237.5	0	NA	201020_E001T_10.avi_lane_131.res	2.03135931817271	0.090032525479118	0.94583226330445	-0.675000573485951	0.090032525479118	59	66	0.496404686392129	-0.000830409722564567	0.1427977030855	236.087962962963	NA	NA	0.243520120458701	0.205802829182818	0.426045447463519	-0.0658143794436687	0.205802829182818	-36.9	-57.6
201020_E001T_10	201020_B001	33	33	23	237.5	WT	60	Step	237.5	0	NA	201020_E001T_10.avi_lane_132.res	2.03136864385343	0.290523801811579	1.05979631146446	-0.657329826153579	0.290523801811579	69	56	0.52310917215965	-0.0149066860969814	0.160637474007455	235.872641509434	NA	NA	0.243529446139421	0.406294105515279	0.540009495623529	-0.0481436321112968	0.406294105515279	-26.9	-67.6
201020_E001T_10	201020_B001	34	34	24	237.5	WT	60	Step	237.5	0	NA	201020_E001T_10.avi_lane_133.res	2.06964064244142	0.098912704575035	0.957238280012614	-0.634565514435259	0.098912704575035	47	55	0.478298748062031	-0.00977208621080955	0.130388553531497	235.763888888889	NA	NA	0.281801444727411	0.214683008278735	0.437451464171683	-0.0253793203929767	0.214683008278735	-48.9	-68.6
201020_E001T_10	201020_B001	35	35	25	237.5	WT	60	Step	237.5	0	NA	201020_E001T_10.avi_lane_134.res	1.98243362422	0.140568944791864	0.972664282788465	-0.570738360269746	0.140568944791864	53	62	0.515583545600809	-0.0499461812343346	0.137266456408194	235.931603773585	NA	NA	0.194594426505991	0.256339248495564	0.452877466947534	0.0384478337725362	0.256339248495564	-42.9	-61.6
201020_E001T_10	201020_B001	36	36	26	237.5	WT	60	Step	237.5	0	NA	201020_E001T_10.avi_lane_135.res	1.98310832821036	0.346621085467204	1.04505514527704	-0.68647929466818	0.346621085467204	71	48	0.547679948734511	0.0157391338025483	0.225055534944554	235.625	NA	NA	0.195269130496351	0.462391389170904	0.525268329436109	-0.0772931006258978	0.462391389170904	-24.9	-75.6
201020_E001T_10	201020_B001	37	37	27	237.5	WT	60	Step	237.5	0	NA	201020_E001T_10.avi_lane_136.res	2.06670960418976	0.291823918391419	1.130074373193	-0.604236912603379	0.291823918391419	62	58	0.53451167646181	0.0314579484030029	0.179143335861544	235.914351851852	NA	NA	0.278870406475751	0.407594222095119	0.610287557352069	0.00494928143890327	0.407594222095119	-33.9	-65.6
201020_E001T_10	201020_B001	38	38	28	237.5	WT	60	Step	237.5	0	NA	201020_E001T_10.avi_lane_137.res	2.13802388427701	0.240003900424306	1.04625170481137	-0.641829635624041	0.240003900424306	70	64	0.521297494346821	0.0160976169590844	0.173897990658907	235.660377358491	NA	NA	0.350184686563001	0.355774204128006	0.526464888970439	-0.0326434415817588	0.355774204128006	-25.9	-59.6
201020_E001T_10	201020_B001	39	39	29	237.5	WT	60	Step	237.5	0	NA	201020_E001T_10.avi_lane_138.res	2.0636131860153	0.329732208677943	1.00703361632716	-0.542723841853249	0.329732208677943	76	59	0.498356571787179	0.0344592633335671	0.216090866912852	235.509259259259	NA	NA	0.275773988301291	0.445502512381643	0.487246800486229	0.0664623521890333	0.445502512381643	-19.9	-64.6
201020_E001T_10	201020_B001	40	40	30	237.5	WT	60	Step	237.5	0	NA	201020_E001T_10.avi_lane_139.res	2.03826829973872	0.22124133876062	1.04195964934022	-0.546527403394488	0.22124133876062	58	62	0.505374562977299	0.0147105100969411	0.173483824994439	235.966981132075	NA	NA	0.250429102024711	0.33701164246432	0.522172833499289	0.0626587906477942	0.33701164246432	-37.9	-61.6
201020_E001T_10	201020_B001	41	41	31	237.5	WT	60	Step	237.5	0	NA	201020_E001T_10.avi_lane_140.res	2.06956758104017	0.0666932185911432	0.941917736471173	-0.699128234553883	0.0666932185911432	49	56	0.498163217091943	0.0524501028154342	0.0817525275044492	236.076388888889	NA	NA	0.281728383326161	0.182463522294844	0.422130920630242	-0.0899420405116007	0.182463522294843	-46.9	-67.6
201020_E001T_10	201020_B001	42	42	32	237.5	WT	60	Step	237.5	0	NA	201020_E001T_10.avi_lane_141.res	2.15031199994731	0.160648404428134	0.927565757794635	-0.693089781394953	0.160648404428133	59	53	0.501036455471462	-0.0218444590453011	0.135742163655856	235.810185185185	NA	NA	0.362472802233301	0.276418708131834	0.407778941953704	-0.0839035873526708	0.276418708131833	-36.9	-70.6
201020_E001T_10	201020_B001	43	43	33	237.5	WT	60	Step	237.5	0	NA	201020_E001T_10.avi_lane_142.res	2.2775060054964	0.154484899725979	0.902227281388693	-0.631278281004332	0.154484899725979	62	59	0.459797856730246	-0.0108831097891938	0.164591813458417	235.683962264151	NA	NA	0.489666807782391	0.270255203429679	0.382440465547762	-0.0220920869620498	0.270255203429679	-33.9	-64.6
201020_E001T_10	201020_B001	44	44	34	237.5	WT	60	Step	237.5	0	NA	201020_E001T_10.avi_lane_143.res	1.89720091430327	0.00402743630779888	0.854362725293117	-0.543509616384175	0.00402743630779888	38	59	0.435721920057343	0.0236038335788721	0.101712802734292	235.706018518519	NA	NA	0.109361716589261	0.119797740011499	0.334575909452186	0.0656765776581072	0.119797740011499	-57.9	-64.6
201020_E001T_10	201020_B001	45	45	35	237.5	WT	60	Step	237.5	0	NA	201020_E001T_10.avi_lane_144.res	2.28930890581813	0.178108792746424	0.921512274978303	-0.66166180755255	0.178108792746424	61	54	0.479636865324126	-0.028541158042204	0.156481968901099	236.025943396226	NA	NA	0.501469708104121	0.293879096450124	0.401725459137372	-0.0524756135102677	0.293879096450124	-34.9	-69.6
201020_E001T_10	201020_B001	46	46	36	237.5	WT	60	Step	237.5	0	NA	201020_E001T_10.avi_lane_145.res	2.16903935684542	0.064156546883168	0.845350280627448	-0.783521759945732	0.064156546883168	51	47	0.481174443368608	-0.0255931362009464	0.14687117099962	235.99537037037	NA	NA	0.381200159131411	0.179926850586868	0.325563464786517	-0.17433556590345	0.179926850586868	-44.9	-76.6
201020_E001T_10	201020_B001	47	47	37	237.5	WT	60	Step	237.5	0	NA	201020_E001T_10.avi_lane_146.res	2.15098420353176	0.0580375714699979	0.861479370343483	-0.70969570300911	0.0580375714699979	43	45	0.452067385121672	0.00541792093018495	0.126642431251489	236.167452830189	NA	NA	0.363145005817751	0.173807875173698	0.341692554502552	-0.100509508966828	0.173807875173698	-52.9	-78.6
201020_E001T_10	201020_B001	48	48	38	237.5	WT	60	Step	237.5	0	NA	201020_E001T_10.avi_lane_147.res	2.11237374827267	0.0375529813496497	0.764219563446762	-0.619907259595356	0.0375529813496497	38	42	0.447821501816371	-0.00585738557041286	0.0795021046684325	236.002358490566	NA	NA	0.324534550558661	0.15332328505335	0.244432747605831	-0.0107210655530737	0.15332328505335	-57.9	-81.6
201020_E001T_10	201020_B001	49	49	39	237.5	WT	60	Step	237.5	0	NA	201020_E001T_10.avi_lane_148.res	2.14270016523761	-0.0621610945416987	0.876918710539179	-0.69987894704639	-0.0621610945416987	40	59	0.479727796768764	0.00361366013200043	0.084685503734764	236.064814814815	NA	NA	0.354860967523601	0.0536092091620016	0.357131894698248	-0.0906927530041077	0.0536092091620016	-55.9	-64.6
201020_E001T_10	201020_B001	50	50	40	237.5	WT	60	Step	237.5	0	NA	201020_E001T_10.avi_lane_149.res	2.02593011901846	0.0172641732629909	0.765804358615638	-0.702486004960708	0.0172641732629909	50	52	0.49792263762489	0.00441228144772271	0.119522926009376	236	NA	NA	0.238090921304451	0.133034476966691	0.246017542774707	-0.0932998109184258	0.133034476966691	-45.9	-71.6
201020_E001T_10	201020_B001	51	51	41	237.5	WT	60	Step	237.5	0	NA	201020_E001T_10.avi_lane_150.res	1.9224384064569	0.00498916986776297	0.922238321481903	-0.519153202483174	0.00498916986776296	32	56	0.469855829994463	-0.021210268134901	0.0688161867991688	236.262254901961	NA	NA	0.134599208742891	0.120759473571463	0.402451505640972	0.0900329915591083	0.120759473571463	-63.9	-67.6
201020_E001T_10	201020_B001	52	52	42	237.5	WT	60	Step	237.5	0	NA	201020_E001T_10.avi_lane_151.res	2.01529992154616	-0.10257805722077	0.546402771790147	-0.634742337009723	-0.10257805722077	41	50	0.437936552019291	0.0386540672904837	0.0252206700121653	236.311274509804	NA	NA	0.227460723832151	0.0131922464829303	0.0266159559492157	-0.0255561429674408	0.0131922464829303	-54.9	-73.6
201020_E001T_10	201020_B001	53	53	43	237.5	WT	60	Step	237.5	0	NA	201020_E001T_10.avi_lane_152.res	2.04592660945915	-0.0272731266788092	0.940827943973095	-0.687342038486926	-0.0272731266788092	45	66	0.50559123262419	0.0681560375572392	0.10852979073953	236.225	NA	NA	0.258087411745141	0.0884971770248911	0.421041128132164	-0.0781558444446437	0.0884971770248911	-50.9	-57.6
201020_E001T_10	201020_B001	54	54	44	237.5	WT	60	Step	237.5	0	NA	201020_E001T_10.avi_lane_153.res	2.06274114580836	-0.131207644380141	0.740768893584731	-0.680264246906927	-0.131207644380141	37	59	0.479424346456184	-0.00152101268428653	0.0563403328356384	236.041666666667	NA	NA	0.274901948094351	-0.0154373406764407	0.2209820777438	-0.0710780528646447	-0.0154373406764407	-58.9	-64.6
201020_E001T_10	201020_B001	55	55	45	237.5	WT	60	Step	237.5	0	NA	201020_E001T_10.avi_lane_154.res	2.03769593799466	-0.0176704191403646	0.7233591916489	-0.805014380603958	-0.0176704191403646	51	48	0.469349489112554	-0.0148818656159835	0.0847631944066591	236.8125	NA	NA	0.249856740280651	0.0980998845633357	0.203572375807969	-0.195828186561676	0.0980998845633357	-44.9	-75.6
201020_E001T_10	201020_B001	56	56	46	237.5	WT	60	Step	237.5	0	NA	201020_E001T_10.avi_lane_155.res	1.81979148317468	-0.0319658511765017	0.582239518102293	-0.537782037641392	-0.0319658511765017	42	51	0.450655262383784	0.0180936096311931	0.0813212081758908	237.463235294118	NA	NA	0.0319522854606709	0.0838044525271986	0.0624527022613618	0.0714041564008903	0.0838044525271986	-53.9	-72.6
201020_E001T_10	201020_B001	57	57	47	237.5	WT	60	Step	237.5	0	NA	201020_E001T_10.avi_lane_156.res	2.0783512312513	-0.108461233262558	0.544196993696972	-0.571255248742952	-0.108461233262558	39	55	0.417737303359928	-0.00500081969411916	0.0384791240078392	237.218137254902	NA	NA	0.290512033537291	0.00730907044114232	0.0244101778560408	0.0379309452993303	0.0073090704411423	-56.9	-68.6
201020_E001T_10	201020_B001	58	58	48	237.5	WT	60	Step	237.5	0	NA	201020_E001T_10.avi_lane_157.res	2.10998558489591	-0.0971648832158053	0.623387086910309	-0.6622721486456	-0.0971648832158053	43	55	0.457411646035021	0.0211671643458197	0.0982255347346666	237.0625	NA	NA	0.322146387181901	0.018605420487895	0.103600271069378	-0.0530859546033178	0.018605420487895	-52.9	-68.6
201020_E001T_10	201020_B001	59	59	49	237.5	WT	60	Step	237.5	0	NA	201020_E001T_10.avi_lane_158.res	2.37932707406299	-0.181770427392088	0.541981719637169	-0.561060396568666	-0.181770427392088	27	52	0.376392628533248	-0.0367932349699963	0.029574300056836	236.948529411765	NA	NA	0.591487876348981	-0.0660001236883877	0.0221949037962378	0.0481257974736162	-0.0660001236883877	-68.9	-71.6
201020_E001T_10	201020_B001	60	60	50	237.5	WT	60	Step	237.5	0	NA	201020_E001T_10.avi_lane_159.res	1.94165509273942	-0.155344622504978	0.559702905403174	-0.641576941482522	-0.155344622504978	34	50	0.44877458634409	-0.00886457862332487	0.0701325209024467	236.9875	NA	NA	0.153815895025411	-0.0395743188012777	0.0399160895622428	-0.0323907474402397	-0.0395743188012777	-61.9	-73.6
201020_E001T_10	201020_B001	61	61	51	237.5	WT	60	Step	237.5	0	NA	201020_E001T_10.avi_lane_160.res	2.24537386457357	-0.0917706579639263	0.643616814926352	-0.622214081032324	-0.0917706579639263	44	61	0.411171261165537	-0.0132453177464595	0.0691156506382817	236.875	NA	NA	0.457534666859561	0.023999645739774	0.123829999085421	-0.0130278869900418	0.023999645739774	-51.9	-62.6
201020_E001T_10	201020_B001	62	62	52	237.5	WT	60	Step	237.5	0	NA	201020_E001T_10.avi_lane_161.res	2.01399632095179	-0.185159426451836	0.381444898424702	-0.621916926877501	-0.185159426451836	37	48	0.404070066961538	-0.0739432518478055	-0.00340672154111379	236.55637254902	NA	NA	0.226157123237781	-0.0693891227481357	-0.138341917416229	-0.0127307328352187	-0.0693891227481357	-58.9	-75.6
201020_E001T_10	201020_B001	63	63	53	237.5	WT	60	Step	237.5	0	NA	201020_E001T_10.avi_lane_162.res	2.09478555318291	-0.0814812829976289	0.671478488467368	-0.640301139541679	-0.0814812829976289	37	50	0.4350027318386	0.000361315723502542	0.0755818927247878	236.575	NA	NA	0.306946355468901	0.0342890207060714	0.151691672626437	-0.0311149454993968	0.0342890207060714	-58.9	-73.6
201020_E001T_10	201020_B001	64	64	54	237.5	WT	60	Step	237.5	0	NA	201020_E001T_10.avi_lane_163.res	2.01154734773992	-0.175042513663087	0.488056328626107	-0.55716727023652	-0.175042513663087	34	59	0.402020114029988	-0.0203787312840928	0.0635879066099188	236.200980392157	NA	NA	0.223708150025911	-0.0592722099593867	-0.0317304872148242	0.0520189238057622	-0.0592722099593867	-61.9	-64.6
201020_E001T_10	201020_B001	65	65	55	237.5	WT	60	Step	237.5	0	NA	201020_E001T_10.avi_lane_164.res	1.99338528417089	-0.102178287575522	0.580238044776461	-0.561496972812434	-0.102178287575522	35	52	0.419139800284501	0.0110695231424945	0.0579786049269051	236.075	NA	NA	0.205546086456881	0.0135920161281783	0.0604512289355298	0.0476892212298482	0.0135920161281783	-60.9	-71.6
201020_E001T_10	201020_B001	66	66	56	237.5	WT	60	Step	237.5	0	NA	201020_E001T_10.avi_lane_165.res	2.18252750339365	-0.194605686617844	0.668550347989506	-0.719269158634077	-0.194605686617844	31	51	0.435752760328252	-0.00560950563838312	0.0524985366574053	235.735294117647	NA	NA	0.394688305679641	-0.0788353829141437	0.148763532148575	-0.110082964591795	-0.0788353829141437	-64.9	-72.6
201020_E001T_10	201020_B001	67	67	57	237.5	WT	60	Step	237.5	0	NA	201020_E001T_10.avi_lane_166.res	1.9948484677384	-0.0745998368752503	0.562889690931788	-0.579780217401582	-0.0745998368752503	42	53	0.418588490447565	-0.0138396262295172	0.0196014670611389	236.286764705882	NA	NA	0.207009270024391	0.04117046682845	0.0431028750908568	0.0294059766407002	0.04117046682845	-53.9	-70.6
201020_E001T_10	201020_B001	68	68	58	237.5	WT	60	Step	237.5	0	NA	201020_E001T_10.avi_lane_167.res	2.02529163253087	-0.267689103100757	0.499074865765321	-0.579593090436111	-0.267689103100757	24	59	0.421125284768498	0.0394618315352286	-0.0350427193704941	236.125	NA	NA	0.237452434816861	-0.151918799397057	-0.0207119500756102	0.0295931036061713	-0.151918799397057	-71.9	-64.6
201020_E001T_10	201020_B001	69	69	59	237.5	WT	60	Step	237.5	0	NA	201020_E001T_10.avi_lane_168.res	1.9942213397371	-0.178222450045165	0.399883996461402	-0.539538979111769	-0.178222450045165	30	48	0.384002630250383	-0.0168328079916616	-0.00375502367357086	236.078431372549	NA	NA	0.206382142023091	-0.0624521463414647	-0.119902819379529	0.0696472149305133	-0.0624521463414647	-65.9	-75.6
201020_E001T_10	201020_B001	70	70	60	237.5	WT	60	Step	237.5	0	NA	201020_E001T_10.avi_lane_169.res	2.42067867220139	-0.19936276334596	0.422356221006462	-0.539548622708606	-0.19936276334596	29	53	0.344432081482861	0.0309545301977974	-0.015378930483679	8.38235294117647	NA	NA	0.632839474487381	-0.0835924596422597	-0.0974305948344693	0.0696375713336762	-0.0835924596422597	-66.9	-70.6
201020_E001T_10	201020_B001	71	71	61	237.5	WT	60	Step	237.5	0	NA	201020_E001T_10.avi_lane_170.res	2.27258926163006	0.153399245075999	0.854432925437508	-0.728546352798157	0.153399245075999	78	62	0.541481898746297	0.00728204422354283	0.139443349682832	0.257352941176472	NA	NA	0.484750063916051	0.269169548779699	0.334646109596577	-0.119360158755875	0.269169548779699	-17.9	-61.6
201020_E001T_10	201020_B001	72	72	62	237.5	WT	60	Step	237.5	0	NA	201020_E001T_10.avi_lane_171.res	2.28539274474048	-0.134527997804473	0.46967457076246	-0.552822083735427	-0.134527997804473	36	52	0.376545145362049	0.0120967561701319	0.0251611019378125	-2.81862745098039	NA	NA	0.497553547026471	-0.0187576941007727	-0.0501122450784712	0.0563641103068553	-0.0187576941007727	-59.9	-71.6
201020_E001T_10	201020_B001	73	73	63	237.5	WT	60	Step	237.5	0	NA	201020_E001T_10.avi_lane_172.res	2.27174662370232	-0.284662511372302	0.542632003980249	-0.741100864670261	-0.284662511372302	32	58	0.399157422239681	-0.0460272282672111	-0.0396766395199366	-2.9625	NA	NA	0.483907425988311	-0.168892207668602	0.0228451881393178	-0.131914670627979	-0.168892207668602	-63.9	-65.6
201020_E001T_10	201020_B001	74	74	64	237.5	WT	60	Step	237.5	0	NA	201020_E001T_10.avi_lane_173.res	2.22022585770661	-0.338678217828448	0.494778995162031	-0.659238684363248	-0.338678217828448	25	65	0.388875612807197	0.0124094437702817	-0.0220393162342436	-2.99019607843137	NA	NA	0.432386659992601	-0.222907914124748	-0.0250078206789002	-0.0500524903209657	-0.222907914124748	-70.9	-58.6
201020_E001T_10	201020_B001	75	75	65	237.5	WT	60	Step	237.5	0	NA	201020_E001T_10.avi_lane_174.res	2.16017369173727	-0.235885475538214	0.544280295364742	-0.614823135691078	-0.235885475538214	34	70	0.423865868717253	-0.0329004166366658	-0.00861821658893664	-2.97794117647059	NA	NA	0.372334494023261	-0.120115171834514	0.0244934795238108	-0.0056369416487958	-0.120115171834514	-61.9	-53.6
201020_E001T_10	201020_B001	76	76	66	237.5	WT	60	Step	237.5	0	NA	201020_E001T_10.avi_lane_175.res	2.13524271306817	-0.0213390837001459	0.624442080232459	-0.533863816979991	-0.0213390837001459	50	63	0.41674027695845	0.0315693355770905	0.0480300912546642	-2.9875	NA	NA	0.347403515354161	0.0944312200035544	0.104655264391528	0.0753223770622913	0.0944312200035544	-45.9	-60.6
201020_E001T_10	201020_B001	77	77	67	237.5	WT	60	Step	237.5	0	NA	201020_E001T_10.avi_lane_176.res	2.10604779404373	-0.0985649404912212	0.571863605088148	-0.569041112827621	-0.0985649404912212	40	57	0.392617824742972	0.0102340007746776	0.0424686267608656	-2.97794117647059	NA	NA	0.318208596329721	0.0172053632124791	0.0520767892472168	0.0401450812146612	0.0172053632124791	-55.9	-66.6
201020_E001T_10	201020_B001	78	78	68	237.5	WT	60	Step	237.5	0	NA	201020_E001T_10.avi_lane_177.res	2.16140150037021	-0.273264949419425	0.575609210742211	-0.697702029500243	-0.273264949419425	35	70	0.453802065485476	0.00813772057049327	-0.0297668085900547	-2.875	NA	NA	0.373562302656201	-0.157494645715725	0.0558223949012798	-0.0885158354579607	-0.157494645715725	-60.9	-53.6
201020_E001T_10	201020_B001	79	79	69	237.5	WT	60	Step	237.5	0	NA	201020_E001T_10.avi_lane_178.res	2.26638240284242	-0.20745506265878	0.639333983371513	-0.649807549391022	-0.20745506265878	35	67	0.424785108293161	-0.0135242440798693	0.0119352827203075	-2.94117647058824	NA	NA	0.478543205128411	-0.0916847589550797	0.119547167530582	-0.0406213553487398	-0.0916847589550797	-60.9	-56.6
201020_E001T_10	201020_B001	80	80	70	237.5	WT	60	Step	237.5	0	NA	201020_E001T_10.avi_lane_179.res	2.28195594863234	-0.166027287107199	0.652040651590275	-0.709501233873516	-0.166027287107199	37	56	0.421995011286223	0.00548711040970448	0.0403104459335252	-2.97794117647059	NA	NA	0.494116750918331	-0.0502569834034987	0.132253835749344	-0.100315039831234	-0.0502569834034987	-58.9	-67.6
201020_E001T_10	201020_B001	81	81	71	237.5	WT	60	Step	237.5	0	NA	201020_E001T_10.avi_lane_180.res	2.15488177990245	-0.127105731585691	0.699989541709774	-0.71561582989208	-0.127105731585691	37	52	0.464828315366753	-0.0532949651763764	-0.00235710557187482	-2.9625	NA	NA	0.367042582188441	-0.0113354278819907	0.180202725868843	-0.106429635849798	-0.0113354278819907	-58.9	-71.6
201020_E001T_10	201020_B001	82	82	72	237.5	WT	60	Step	237.5	0	NA	201020_E001T_10.avi_lane_181.res	2.30485630226356	-0.283700024079611	0.520270362535744	-0.76774927205255	-0.283700024079611	30	51	0.462771613026602	-0.0157206452621672	0.0240492034684009	-3.00245098039216	NA	NA	0.517017104549551	-0.167929720375911	0.000483546694812764	-0.158563078010268	-0.167929720375911	-65.9	-72.6
201020_E001T_10	201020_B001	83	83	73	237.5	WT	60	Step	237.5	0	NA	201020_E001T_10.avi_lane_182.res	2.27541712325557	-0.287564121438846	0.658596945333508	-0.757007078120173	-0.287564121438846	25	51	0.431829639968014	-0.00154252828147803	-0.0156589844281488	-3.0625	NA	NA	0.487577925541561	-0.171793817735146	0.138810129492577	-0.147820884077891	-0.171793817735146	-70.9	-72.6
201020_E001T_10	201020_B001	84	84	74	237.5	WT	60	Step	237.5	0	NA	201020_E001T_10.avi_lane_183.res	2.23119532829461	-0.304402807718668	0.462223840196579	-0.772896870333541	-0.304402807718668	33	54	0.424291175551131	0.0344265702232879	-0.0308667913801415	-2.99019607843137	NA	NA	0.443356130580601	-0.188632504014968	-0.0575629756443522	-0.163710676291259	-0.188632504014968	-62.9	-69.6
201020_E001T_10	201020_B001	85	85	75	237.5	WT	60	Step	237.5	0	NA	201020_E001T_10.avi_lane_184.res	2.40738745595866	-0.301719932989731	0.508221798881164	-0.694035459364695	-0.301719932989731	31	64	0.399551551557379	-0.0379883339311081	-0.0275107406495554	-2.99019607843137	NA	NA	0.619548258244651	-0.185949629286031	-0.0115650169597672	-0.0848492653224128	-0.185949629286031	-64.9	-59.6
201020_E001T_10	201020_B001	86	86	76	237.5	WT	60	Step	237.5	0	NA	201020_E001T_10.avi_lane_185.res	2.38761295509387	-0.253878873235818	0.79573691146582	-0.778686765586637	-0.253878873235818	29	58	0.446393942302708	-0.0246155274845846	-0.00140658263780139	-3.025	NA	NA	0.599773757379861	-0.138108569532118	0.275950095624889	-0.169500571544355	-0.138108569532118	-66.9	-65.6
201020_E001T_10	201020_B001	87	87	77	237.5	WT	60	Step	237.5	0	NA	201020_E001T_10.avi_lane_186.res	2.14434559417396	-0.19955546949099	0.493030907526523	-0.609977026242108	-0.19955546949099	32	54	0.425554350353952	0.0289691295784226	-0.0022581248047228	-3.03921568627451	NA	NA	0.356506396459951	-0.0837851657872897	-0.0267559083144082	-0.000790832199825786	-0.0837851657872897	-63.9	-69.6
201020_E001T_10	201020_B001	88	88	78	237.5	WT	60	Step	237.5	0	NA	201020_E001T_10.avi_lane_187.res	2.24354921510196	-0.407606103057131	0.452706576829343	-0.911927329197478	-0.407606103057131	34	58	0.44831700065496	0.0511301818851517	-0.0675071289308784	-2.9625	NA	NA	0.455710017387951	-0.291835799353431	-0.0670802390115882	-0.302741135155196	-0.291835799353431	-61.9	-65.6
201020_E001T_10	201020_B001	89	89	79	237.5	WT	60	Step	237.5	0	NA	201020_E001T_10.avi_lane_188.res	2.33830902651873	-0.368358752980811	0.423738368913398	-0.746128149576511	-0.368358752980811	31	65	0.401530207959566	0.0111407396859463	-0.0271747266490826	-2.95343137254902	NA	NA	0.550469828804721	-0.252588449277111	-0.0960484469275332	-0.136941955534229	-0.252588449277111	-64.9	-58.6
201020_E001T_10	201020_B001	90	90	80	237.5	WT	60	Step	237.5	0	NA	201020_E001T_10.avi_lane_189.res	2.19415575131984	-0.245026956287885	0.448975758987541	-0.681991628868708	-0.245026956287885	34	54	0.419026985729208	-0.0115554267836954	0.000109941758022664	-2.9656862745098	NA	NA	0.406316553605831	-0.129256652584185	-0.0708110568533902	-0.0728054348264258	-0.129256652584185	-61.9	-69.6
201020_E001T_10	201020_B001	91	91	81	237.5	WT	60	Step	237.5	0	NA	201020_E001T_10.avi_lane_190.res	2.17870300246241	-0.137778377093075	0.489131744888887	-0.587063964513481	-0.137778377093075	43	60	0.417046875857306	-0.01373677801072	-0.00244996792281619	-3.0375	NA	NA	0.390863804748401	-0.0220080733893747	-0.0306550709520442	0.0221222295288013	-0.0220080733893747	-52.9	-63.6
201020_E001T_10	201020_B001	92	92	82	237.5	WT	60	Step	237.5	0	NA	201020_E001T_10.avi_lane_191.res	2.31527292351849	-0.252913372359623	0.462547161109892	-0.599803327981206	-0.252913372359623	32	66	0.412200914873529	-0.0497881533500208	-0.0323758688375898	-2.9656862745098	NA	NA	0.527433725804481	-0.137143068655923	-0.0572396547310392	0.0093828660610763	-0.137143068655923	-63.9	-57.6
201020_E001T_10	201020_B001	93	93	83	237.5	WT	60	Step	237.5	0	NA	201020_E001T_10.avi_lane_192.res	2.0973890474295	-0.286219261122414	0.339594516981173	-0.712944289867568	-0.286219261122414	35	52	0.405139061397329	-0.0350525920657988	-0.0187136339942113	-2.9625	NA	NA	0.309549849715491	-0.170448957418714	-0.180192298859758	-0.103758095825286	-0.170448957418714	-60.9	-71.6
201020_E001T_10	201020_B001	94	94	84	237.5	WT	60	Step	237.5	0	NA	201020_E001T_10.avi_lane_193.res	2.20871223592537	-0.328335461923042	0.716241281944574	-0.780465694343354	-0.328335461923042	29	67	0.477129485629096	-0.0210785964668446	0.00218986005971003	-2.9656862745098	NA	NA	0.420873038211361	-0.212565158219342	0.196454466103643	-0.171279500301072	-0.212565158219342	-66.9	-56.6
201020_E001T_10	201020_B001	95	95	85	237.5	WT	60	Step	237.5	0	NA	201020_E001T_10.avi_lane_194.res	2.46918867299342	-0.359144391998086	0.58430783828194	-0.808407358798099	-0.359144391998087	30	63	0.446478925944765	0.000350412727898572	-0.0107726767057562	-2.91666666666666	NA	NA	0.681349475279411	-0.243374088294386	0.0645210224410088	-0.199221164755817	-0.243374088294387	-65.9	-60.6
201020_E001T_10	201020_B001	96	96	86	237.5	WT	60	Step	237.5	0	NA	201020_E001T_10.avi_lane_195.res	2.05725223881155	-0.220686347752205	0.543179357639426	-0.59029878584493	-0.220686347752205	30	62	0.386435241003453	-0.0140586652114476	-0.0240784656787127	-2.99479166666667	NA	NA	0.269413041097541	-0.104916044048505	0.0233925417984948	0.0188874081973522	-0.104916044048505	-65.9	-61.6
201020_E001T_10	201020_B001	97	97	87	237.5	WT	60	Step	237.5	0	NA	201020_E001T_10.avi_lane_196.res	2.34288607439723	-0.150873660469632	0.594054197615469	-0.668535392359278	-0.150873660469632	41	59	0.396952750476219	0.0210555277038658	0.00973438047855437	-2.94270833333333	NA	NA	0.555046876683221	-0.0351033567659317	0.0742673817745377	-0.0593491983169957	-0.0351033567659317	-54.9	-64.6
201020_E001T_10	201020_B001	98	98	88	237.5	WT	60	Step	237.5	0	NA	201020_E001T_10.avi_lane_197.res	2.13742810434393	-0.246320601347328	0.361707977176466	-0.593535453761524	-0.246320601347328	35	62	0.412256453169687	0.0398671580060148	-0.0130171367641014	-2.94270833333333	NA	NA	0.349588906629921	-0.130550297643628	-0.158078838664465	0.0156507402807583	-0.130550297643628	-60.9	-61.6
201020_E001T_10	201020_B001	99	99	89	237.5	WT	60	Step	237.5	0	NA	201020_E001T_10.avi_lane_198.res	2.23272303912436	-0.297823342622012	0.407260467517245	-0.65036524769164	-0.297823342622012	27	54	0.409472630342572	-0.0377693873426403	-0.052699786524619	-2.99744897959183	NA	NA	0.444883841410351	-0.182053038918312	-0.112526348323686	-0.0411790536493577	-0.182053038918312	-68.9	-69.6
201020_E001T_10	201020_B001	100	100	90	237.5	WT	60	Step	237.5	0	NA	201020_E001T_10.avi_lane_199.res	2.18301559565165	-0.224419803761309	0.390658523286364	-0.585656281551212	-0.224419803761309	37	63	0.371631527157571	-0.0384168498976774	-0.0186815750114284	-2.97193877551021	NA	NA	0.395176397937641	-0.108649500057609	-0.129128292554567	0.0235299124910703	-0.108649500057609	-58.9	-60.6
201020_E001T_10	201020_B001	101	101	91	237.5	WT	60	Step	237.5	0	NA	201020_E001T_10.avi_lane_200.res	2.16218266884645	-0.16607067638714	0.557114153237057	-0.634665493371998	-0.16607067638714	38	59	0.427007839274229	0.016818592169617	-0.00739129329009925	-2.96875	NA	NA	0.374343471132441	-0.0503003726834397	0.0373273373961258	-0.0254792993297157	-0.0503003726834397	-57.9	-64.6
201020_E001T_10	201020_B001	102	102	92	237.5	WT	60	Step	237.5	0	NA	201020_E001T_10.avi_lane_201.res	2.12845041250863	-0.192391261269631	0.419085547697168	-0.484018662469182	-0.192391261269631	31	65	0.343233998734697	-0.0369562900632167	-0.0214480930686675	-3.05989583333333	NA	NA	0.340611214794621	-0.0766209575659307	-0.100701268143763	0.1251675315731	-0.0766209575659307	-64.9	-58.6
201020_E001T_10	201020_B001	103	103	93	237.5	WT	60	Step	237.5	0	NA	201020_E001T_10.avi_lane_202.res	2.09095144297955	-0.295212355897032	0.364256476246345	-0.634367755285055	-0.295212355897032	36	70	0.37722124435576	-0.0143156642925495	-0.0706748230161626	-3.07291666666666	NA	NA	0.303112245265541	-0.179442052193332	-0.155530339594586	-0.0251815612427727	-0.179442052193332	-59.9	-53.6
201020_E001T_10	201020_B001	104	104	94	237.5	WT	60	Step	237.5	0	NA	201020_E001T_10.avi_lane_203.res	2.16273965554159	-0.34194128558003	0.368969192691437	-0.707851090572697	-0.34194128558003	35	68	0.401295715895731	-0.0116578969054775	-0.0528871596274753	-3.0078125	NA	NA	0.374900457827581	-0.22617098187633	-0.150817623149494	-0.0986648965304148	-0.22617098187633	-60.9	-55.6
201020_E001T_10	201020_B001	105	105	95	237.5	WT	60	Step	237.5	0	NA	201020_E001T_10.avi_lane_204.res	2.23924374964935	-0.284031919010642	0.474244085168722	-0.623558488046178	-0.284031919010642	30	67	0.38974682389256	-0.0339104589904188	-0.0327770545491883	-3.046875	NA	NA	0.451404551935341	-0.168261615306942	-0.0455427306722092	-0.0143722940038957	-0.168261615306942	-65.9	-56.6
201020_E001T_10	201020_B001	106	106	96	237.5	WT	60	Step	237.5	0	NA	201020_E001T_10.avi_lane_205.res	2.22911541208988	-0.427986722734205	0.462479170962947	-0.706927846061024	-0.427986722734205	26	83	0.424948529227177	-0.0235046812240948	-0.0765171521168752	-2.94270833333333	NA	NA	0.441276214375871	-0.312216419030505	-0.0573076448779842	-0.0977416520187417	-0.312216419030505	-69.9	-40.6
201020_E001T_10	201020_B001	107	107	97	237.5	WT	60	Step	237.5	0	NA	201020_E001T_10.avi_lane_206.res	2.31935169859207	-0.303771060607299	0.434322629717551	-0.739367336864588	-0.303771060607299	36	61	0.393311544863415	-0.0228556825579202	-0.0684701543484486	-3.046875	NA	NA	0.531512500878061	-0.188000756903599	-0.0854641861233802	-0.130181142822306	-0.188000756903599	-59.9	-62.6
201020_E001T_10	201020_B001	108	108	98	237.5	WT	60	Step	237.5	0	NA	201020_E001T_10.avi_lane_207.res	2.07405748599234	-0.198825094782273	0.510034887776082	-0.536896778771643	-0.198825094782273	31	65	0.42823397074006	-0.0353237437902498	-0.0368196971668896	-3.0078125	NA	NA	0.286218288278331	-0.0830547910785727	-0.00975192806484926	0.0722894152706393	-0.0830547910785727	-64.9	-58.6
201020_E001T_10	201020_B001	109	109	99	237.5	WT	60	Step	237.5	0	NA	201020_E001T_10.avi_lane_208.res	1.9962498154869	-0.314365559997871	0.29191282664479	-0.603895795542119	-0.314365559997871	31	66	0.393418029810281	0.0275225353764093	-0.0523387798148992	-3.02083333333333	NA	NA	0.208410617772891	-0.198595256294171	-0.227873989196141	0.00529039850016322	-0.198595256294171	-64.9	-57.6
201020_E001T_10	201020_B001	110	110	100	237.5	WT	60	Step	237.5	0	NA	201020_E001T_10.avi_lane_209.res	2.27506198056128	-0.354166705870132	0.375764624881227	-0.681001630087159	-0.354166705870132	30	67	0.405658245279428	0.0498587623264884	-0.0680222474223311	-3.0078125	NA	NA	0.487222782847271	-0.238396402166432	-0.144022190959704	-0.0718154360448767	-0.238396402166432	-65.9	-56.6
201020_E001T_10	201020_B001	111	111	101	237.5	WT	60	Step	237.5	0	NA	201020_E001T_10.avi_lane_210.res	2.16768113404796	-0.527273096100323	0.405997482281983	-0.792275852924928	-0.527273096100323	23	81	0.431913622304389	-0.0275209947499561	-0.0927987456167744	-3.05989583333333	NA	NA	0.379841936333951	-0.411502792396623	-0.113789333558948	-0.183089658882646	-0.411502792396623	-72.9	-42.6
201020_E001T_10	201020_B001	112	112	102	237.5	WT	60	Step	237.5	0	NA	201020_E001T_10.avi_lane_211.res	2.32907938915483	-0.378153453787269	0.54160604456142	-0.760148300896389	-0.378153453787269	27	66	0.41714696541615	-0.0285523959492728	-0.0572842647434513	-2.9719387755102	NA	NA	0.541240191440821	-0.262383150083569	0.0218192287204888	-0.150962106854107	-0.262383150083569	-68.9	-57.6
201020_E001T_10	201020_B001	113	113	103	237.5	WT	60	Step	237.5	0	NA	201020_E001T_10.avi_lane_212.res	2.2170067402161	-0.397730383829821	0.44063720226011	-0.666899202084225	-0.397730383829821	22	70	0.414994507065264	0.0117477743255038	-0.0751811385291559	-2.9719387755102	NA	NA	0.429167542502091	-0.281960080126121	-0.0791496135808212	-0.0577130080419428	-0.281960080126121	-73.9	-53.6
201020_E001T_10	201020_B001	114	114	104	237.5	WT	60	Step	237.5	0	NA	201020_E001T_10.avi_lane_213.res	2.19571774467544	-0.319140072199249	0.52172015461703	-0.648666377302926	-0.319140072199249	29	74	0.43868291266702	-0.00348237499626147	-0.0196767975804156	-2.99479166666667	NA	NA	0.407878546961431	-0.203369768495549	0.0019333387760988	-0.0394801832606437	-0.203369768495549	-66.9	-49.6
201020_E001T_10	201020_B001	115	115	105	237.5	WT	60	Step	237.5	0	NA	201020_E001T_10.avi_lane_214.res	2.16147207047421	-0.339413002880388	0.531008902018394	-0.691726631053705	-0.339413002880388	34	84	0.448296285686738	0.00441475831931292	-0.0591506156048708	-3.02083333333333	NA	NA	0.373632872760201	-0.223642699176688	0.0112220861774628	-0.0825404370114228	-0.223642699176688	-61.9	-39.6
201020_E001T_10	201020_B001	116	116	106	237.5	WT	60	Step	237.5	0	NA	201020_E001T_10.avi_lane_215.res	2.17174714931512	-0.334645315589076	0.44789947979776	-0.602937250476997	-0.334645315589076	27	80	0.392028288872441	0.00952409933403925	-0.0682752784178948	-3.046875	NA	NA	0.383907951601111	-0.218875011885376	-0.0718873360431712	0.00624894356528527	-0.218875011885376	-68.9	-43.6
201020_E001T_10	201020_B001	117	117	107	237.5	WT	60	Step	237.5	0	NA	201020_E001T_10.avi_lane_216.res	2.13958371546255	-0.316994502691348	0.334724601410263	-0.638390225262005	-0.316994502691348	36	73	0.395935460098382	-0.0262065929561993	-0.0318224906884751	-3.0078125	NA	NA	0.351744517748541	-0.201224198987648	-0.185062214430668	-0.0292040312197227	-0.201224198987648	-59.9	-50.6
201020_E001T_10	201020_B001	118	118	108	237.5	WT	60	Step	237.5	0	NA	201020_E001T_10.avi_lane_217.res	1.97629746795548	-0.26425296263332	0.403591892463244	-0.598175390181602	-0.26425296263332	32	64	0.432131546116295	-0.00605255907893932	-0.0340379519135798	-3.05989583333333	NA	NA	0.188458270241471	-0.14848265892962	-0.116194923377687	0.0110108038606802	-0.14848265892962	-63.9	-59.6
201020_E001T_10	201020_B001	119	119	109	237.5	WT	60	Step	237.5	0	NA	201020_E001T_10.avi_lane_218.res	1.91875100613806	-0.239107481325188	0.494218801749249	-0.588847708637612	-0.239107481325188	31	65	0.396786853732195	-0.0270950751028008	-0.0637428621505312	-3.046875	NA	NA	0.130911808424051	-0.123337177621488	-0.0255680140916822	0.0203384854046702	-0.123337177621488	-64.9	-58.6
201020_E001T_10	201020_B001	120	120	110	237.5	WT	60	Step	237.5	0	NA	201020_E001T_10.avi_lane_219.res	2.13742933665689	-0.298057581522954	0.383760212469768	-0.682954723293039	-0.298057581522954	35	62	0.398375140720984	-0.0201609103041088	-0.0509912705800582	-2.96875	NA	NA	0.349590138942881	-0.182287277819254	-0.136026603371163	-0.0737685292507567	-0.182287277819254	-60.9	-61.6
201020_E001T_10	201020_B001	121	121	111	237.5	WT	60	Step	237.5	0	NA	201020_E001T_10.avi_lane_220.res	2.34859735206872	-0.461790644155769	0.292596724276925	-0.770142600731072	-0.461790644155769	28	70	0.396754841779228	-0.0226366001479189	-0.0834905200918307	-2.9296875	NA	NA	0.560758154354711	-0.346020340452069	-0.227190091564006	-0.16095640668879	-0.346020340452069	-67.9	-53.6
201020_E001T_10	201020_B001	122	122	112	237.5	WT	60	Step	237.5	0	NA	201020_E001T_10.avi_lane_221.res	2.03579290907106	-0.323117938834462	0.291538929964574	-0.585371536188718	-0.323117938834463	32	75	0.393628079136956	-0.0151665540120931	-0.0249025630457614	-3.03385416666667	NA	NA	0.247953711357051	-0.207347635130762	-0.228247885876357	0.0238146578535643	-0.207347635130763	-63.9	-48.6
201020_E001T_10	201020_B001	123	123	113	237.5	WT	60	Step	237.5	0	NA	201020_E001T_10.avi_lane_222.res	2.17142780359896	-0.236969127509918	0.486641589968276	-0.604340722537309	-0.236969127509918	33	65	0.397736895872116	0.0249965799860358	-0.00654516721697914	-2.91666666666666	NA	NA	0.383588605884951	-0.121198823806218	-0.0331452258726552	0.00484547150497328	-0.121198823806218	-62.9	-58.6
201020_E001T_10	201020_B001	124	124	114	237.5	WT	60	Step	237.5	0	NA	201020_E001T_10.avi_lane_223.res	2.12107558863777	-0.380326875679436	0.478241629645098	-0.654073355637983	-0.380326875679436	22	69	0.401534511494295	0.00977256202694274	-0.0778765813772429	-2.96875	NA	NA	0.333236390923761	-0.264556571975736	-0.0415451861958333	-0.0448871615957007	-0.264556571975736	-73.9	-54.6
201020_E001T_10	201020_B001	125	125	115	237.5	WT	60	Step	237.5	0	NA	201020_E001T_10.avi_lane_224.res	2.01716915752643	-0.254184481786122	0.414921203655953	-0.624766092184809	-0.254184481786122	36	65	0.368094974613356	0.0307372642479628	-0.0249320150938964	-2.94270833333333	NA	NA	0.229329959812421	-0.138414178082422	-0.104865612184978	-0.0155798981425268	-0.138414178082422	-59.9	-58.6
201020_E001T_10	201020_B001	126	126	116	237.5	WT	60	Step	237.5	0	NA	201020_E001T_10.avi_lane_225.res	2.20303753431315	-0.349892302561803	0.31544522646085	-0.68256106707313	-0.349892302561803	32	64	0.388376412630108	0.00719827325723333	-0.0620468923033317	-2.97193877551021	NA	NA	0.415198336599141	-0.234121998858103	-0.204341589380081	-0.0733748730308478	-0.234121998858103	-63.9	-59.6
201020_E001T_10	201020_B001	127	127	117	237.5	WT	60	Step	237.5	0	NA	201020_E001T_10.avi_lane_226.res	2.1066734923876	-0.231145444702111	0.32546134704009	-0.538251352996373	-0.231145444702111	36	66	0.374539476712454	0.0193335985560771	-0.0109003661844613	-3.02083333333333	NA	NA	0.318834294673591	-0.115375140998411	-0.194325468800841	0.0709348410459093	-0.115375140998411	-59.9	-57.6
201020_E001T_10	201020_B001	128	128	118	237.5	WT	60	Step	237.5	0	NA	201020_E001T_10.avi_lane_227.res	2.16438777899698	-0.472832898946362	0.280927274269626	-0.701480492523805	-0.472832898946362	20	68	0.404737518498638	0.0348692010927178	-0.11064100679835	-2.91666666666666	NA	NA	0.376548581282971	-0.357062595242662	-0.238859541571305	-0.0922942984815227	-0.357062595242662	-75.9	-55.6
201020_E001T_10	201020_B001	129	129	119	237.5	WT	60	Step	237.5	0	NA	201020_E001T_10.avi_lane_228.res	2.0472453625646	-0.329467032016592	0.421350559537451	-0.602491610763517	-0.329467032016592	20	55	0.399237387892839	0.0272609903475998	-0.0546786542074576	-2.96875	NA	NA	0.259406164850591	-0.213696728312892	-0.0984362563034802	0.00669458327876526	-0.213696728312892	-75.9	-68.6
201020_E001T_10	201020_B001	130	130	120	237.5	WT	60	Step	237.5	0	NA	201020_E001T_10.avi_lane_229.res	1.91926920947144	-0.431169426229606	0.236615080928185	-0.706763032358218	-0.431169426229606	26	63	0.409448452768532	-0.00610241027464273	-0.0683671711553282	NA	NA	NA	0.131430011757431	-0.315399122525906	-0.283171734912746	-0.0975768383159358	-0.315399122525906	-69.9	-60.6
201020_E001T_11	201020_B001	1	1	-9	32.5	WT	60	Step	32.5	0	NA	201020_E001T_11.avi_lane_100.res	2.2491519089585	-0.249315576079415	0.492969201207013	-0.704924853172464	-0.249315576079415	89	145	0.423961626506948	0.0110820265000928	-0.0113406179133451	-0.216666666666667	NA	NA	0.00788579719371096	0.0546634269297242	-0.0422843341527744	0.0642104705314041	0.0546634269297242	-0.599999999999994	-16.9
201020_E001T_11	201020_B001	2	2	-8	32.5	WT	60	Step	32.5	0	NA	201020_E001T_11.avi_lane_101.res	2.26301648055804	-0.335466057096335	0.553727647339476	-0.790167383228284	-0.335466057096335	90	176	0.467386186007888	-0.00332477855950366	-0.0533688304987763	-0.20625	NA	NA	0.021750368793251	-0.0314870540871958	0.0184741119796886	-0.0210320595244159	-0.0314870540871958	0.400000000000006	14.1
201020_E001T_11	201020_B001	3	3	-7	32.5	WT	60	Step	32.5	0	NA	201020_E001T_11.avi_lane_102.res	2.14883340071757	-0.252071976282832	0.485262361364729	-0.730068029654354	-0.252071976282832	94	145	0.450844882305667	-0.00536478599986875	-0.0128500658479123	-0.208333333333333	NA	NA	-0.092432711047219	0.0519070267263072	-0.0499911739950584	0.039067294049514	0.0519070267263072	4.40000000000001	-16.9
201020_E001T_11	201020_B001	4	4	-6	32.5	WT	60	Step	32.5	0	NA	201020_E001T_11.avi_lane_103.res	2.21667766555051	-0.351614698662745	0.460575283929734	-0.736583360932012	-0.351614698662745	82	173	0.432357014499758	-0.0132888948877952	-0.0338775559093763	-0.197916666666667	NA	NA	-0.0245884462142789	-0.0476356956536058	-0.0746782514300534	0.032551962771856	-0.0476356956536058	-7.59999999999999	11.1
201020_E001T_11	201020_B001	5	5	-5	32.5	WT	60	Step	32.5	0	NA	201020_E001T_11.avi_lane_104.res	2.29539034167244	-0.409786074696792	0.483347938994898	-0.822001773323725	-0.409786074696792	84	182	0.455003160473985	0.00617837294271346	-0.0480790750503196	-0.209905660377359	NA	NA	0.054124229907651	-0.105807071687653	-0.0519055963648894	-0.052866449619857	-0.105807071687653	-5.59999999999999	20.1
201020_E001T_11	201020_B001	6	6	-4	32.5	WT	60	Step	32.5	0	NA	201020_E001T_11.avi_lane_105.res	2.20404671635541	-0.260248909809443	0.628499202629964	-0.741861015433032	-0.260248909809443	97	179	0.482365548425532	0.0328376715041947	-0.00250143323716599	-0.189814814814815	NA	NA	-0.0372193954093789	0.0437300931996962	0.0932456672701766	0.0272743082708361	0.0437300931996962	7.40000000000001	17.1
201020_E001T_11	201020_B001	7	7	-3	32.5	WT	60	Step	32.5	0	NA	201020_E001T_11.avi_lane_106.res	2.15372353612617	-0.300150330989073	0.48362511738034	-0.784671493283583	-0.300150330989073	101	164	0.450968747550525	-0.00395898530885641	-0.0112921044129216	-0.202830188679246	NA	NA	-0.087542575638619	0.0038286720200662	-0.0516284179794474	-0.0155361695797149	0.0038286720200662	11.4	2.09999999999999
201020_E001T_11	201020_B001	8	8	-2	32.5	WT	60	Step	32.5	0	NA	201020_E001T_11.avi_lane_107.res	2.29129263913083	-0.248239113469964	0.584809285421	-0.763687810283748	-0.248239113469964	99	160	0.469242061460298	-0.00498409421236401	-0.0118985031892869	-0.19212962962963	NA	NA	0.050026527366041	0.0557398895391752	0.0495557500612126	0.00544751342012006	0.0557398895391752	9.40000000000001	-1.90000000000001
201020_E001T_11	201020_B001	9	9	-1	32.5	WT	60	Step	32.5	0	NA	201020_E001T_11.avi_lane_108.res	2.23283624769636	-0.35787368651476	0.53961068279124	-0.808536771803562	-0.35787368651476	69	139	0.475402342776352	0.0125748132614044	-0.0558686537266854	-0.191037735849057	NA	NA	-0.00842986406842883	-0.0538946835056208	0.00435714743145266	-0.0394014480996939	-0.0538946835056208	-20.6	-22.9
201020_E001T_11	201020_B001	10	10	0	32.5	WT	60	Step	32.5	0	NA	201020_E001T_11.avi_lane_109.res	2.35769218088206	-0.275023606490033	0.64010863253948	-0.808850745923916	-0.275023606490033	91	156	0.476763204297426	0.0212276975137567	-0.0216002607376936	31.3356481481481	NA	NA	0.116426069117271	0.0289553965191062	0.104855097179693	-0.039715422220048	0.0289553965191062	1.40000000000001	-5.90000000000001
201020_E001T_11	201020_B001	11	11	1	32.5	WT	60	Step	32.5	0	NA	201020_E001T_11.avi_lane_110.res	2.28852356947177	-0.207689734552976	0.678973169129554	-0.725799985499996	-0.207689734552976	97	166	0.473164322744908	-3.96028098768612e-05	0.0105798650853498	33.3078703703704	NA	NA	0.0472574577069809	0.0962892684561632	0.143719633769767	0.043335338203872	0.0962892684561632	7.40000000000001	4.09999999999999
201020_E001T_11	201020_B001	12	12	2	32.5	WT	60	Step	32.5	0	NA	201020_E001T_11.avi_lane_111.res	2.21514424018695	-0.291131044049229	0.625561924589974	-0.794328556563907	-0.29113104404923	93	170	0.491245837509588	-0.0106252399169885	-0.026049630249181	33.1933962264151	NA	NA	-0.0261218715778391	0.0128479589599102	0.0903083892301866	-0.0251932328600389	0.0128479589599092	3.40000000000001	8.09999999999999
201020_E001T_11	201020_B001	13	13	3	32.5	WT	60	Step	32.5	0	NA	201020_E001T_11.avi_lane_112.res	2.22621329736564	-0.146190945705653	0.647139949398586	-0.7048746746523	-0.146190945705653	100	142	0.446883960111363	0.0201355860661602	0.00442940452993711	33.0925925925926	NA	NA	-0.0150528143991489	0.157788057303486	0.111886414038799	0.064260649051568	0.157788057303486	10.4	-19.9
201020_E001T_11	201020_B001	14	14	4	32.5	WT	60	Step	32.5	0	NA	201020_E001T_11.avi_lane_113.res	2.13644149583137	-0.250126905987325	0.512286146310105	-0.725918510052639	-0.250126905987325	83	133	0.454937261270181	0.00438079891536702	0.0163709222505872	32.9811320754717	NA	NA	-0.104824615933419	0.0538520970218142	-0.0229673890496823	0.0432168136512291	0.0538520970218142	-6.59999999999999	-28.9
201020_E001T_11	201020_B001	15	15	5	32.5	WT	60	Step	32.5	0	NA	201020_E001T_11.avi_lane_114.res	2.27832236060225	-0.21348874050247	0.672123705727622	-0.75137605447044	-0.21348874050247	99	163	0.464566165920353	-0.0142985964964541	0.0125399673940201	32.9027777777778	NA	NA	0.0370562488374611	0.0904902625066692	0.136870170367835	0.0177592692334281	0.0904902625066692	9.40000000000001	1.09999999999999
201020_E001T_11	201020_B001	16	16	6	32.5	WT	60	Step	32.5	0	NA	201020_E001T_11.avi_lane_115.res	2.34893089956902	-0.260766632842695	0.586391202517414	-0.816168921528012	-0.260766632842695	100	153	0.460780103983711	-0.0218268193095752	0.0153412979880279	32.8254716981132	NA	NA	0.107664787804231	0.0432123701664442	0.0511376671576266	-0.047033597824144	0.0432123701664442	10.4	-8.90000000000001
201020_E001T_11	201020_B001	17	17	7	32.5	WT	60	Step	32.5	0	NA	201020_E001T_11.avi_lane_116.res	2.21098048246842	-0.260960819009635	0.516771959416958	-0.744672669006662	-0.260960819009635	102	164	0.466295754998286	-0.00807981932932339	0.0100032794795776	32.7594339622641	NA	NA	-0.0302856292963689	0.0430181839995042	-0.0184815759428294	0.0244626546972061	0.0430181839995042	12.4	2.09999999999999
201020_E001T_11	201020_B001	18	18	8	32.5	WT	60	Step	32.5	0	NA	201020_E001T_11.avi_lane_117.res	2.16058361726202	-0.159549974126924	0.57815240509274	-0.669505310097565	-0.159549974126924	103	149	0.452347508644182	0.0201801377882493	0.0289776913298245	32.6944444444444	NA	NA	-0.0806824945027689	0.144429028882215	0.0428988697329526	0.0996300136063031	0.144429028882215	13.4	-12.9
201020_E001T_11	201020_B001	19	19	9	32.5	WT	60	Step	32.5	0	NA	201020_E001T_11.avi_lane_118.res	2.37964962001383	-0.22526176518558	0.666232278835719	-0.742511537607877	-0.22526176518558	92	159	0.453469965786723	0.00455723668445437	0.00276212303437055	32.622641509434	NA	NA	0.138383508249041	0.0787172378235592	0.130978743475932	0.026623786095991	0.0787172378235592	2.40000000000001	-2.90000000000001
201020_E001T_11	201020_B001	20	20	10	32.5	WT	60	Step	32.5	0	NA	201020_E001T_11.avi_lane_119.res	2.22103814340884	-0.162549664217489	0.665925916159244	-0.747696752455601	-0.162549664217489	101	143	0.464716891667856	0.00838428230251255	0.0317762412301588	32.5462962962963	NA	NA	-0.020227968355949	0.14142933879165	0.130672380799457	0.0214385712482671	0.14142933879165	11.4	-18.9
201020_E001T_11	201020_B001	21	21	11	32.5	WT	60	Step	32.5	0	NA	201020_E001T_11.avi_lane_120.res	2.25484560998504	-0.130833464208907	0.614815333534875	-0.715260900278357	-0.130833464208907	116	148	0.458206303627924	0.00250769678500026	0.0338078686853166	32.4575471698113	NA	NA	0.0135794982202508	0.173145538800232	0.0795617981750877	0.0538744234255111	0.173145538800232	26.4	-13.9
201020_E001T_11	201020_B001	22	22	12	32.5	WT	60	Step	32.5	0	NA	201020_E001T_11.avi_lane_121.res	2.28782265469543	-0.194167616763434	0.65124872483532	-0.747714030905475	-0.194167616763434	110	168	0.449684403259639	-0.00733744858479168	0.00746505780848569	32.3680555555556	NA	NA	0.0465565429306412	0.109811386245705	0.115995189475533	0.0214212927983931	0.109811386245705	20.4	6.09999999999999
201020_E001T_11	201020_B001	23	23	13	32.5	WT	60	Step	32.5	0	NA	201020_E001T_11.avi_lane_122.res	2.29214037160041	-0.154423219591674	0.551023840910048	-0.74848390211944	-0.154423219591674	112	133	0.439206312954379	-0.0262269446622509	0.0508344344611824	32.2995283018868	NA	NA	0.0508742598356209	0.149555783417465	0.0157703055502606	0.020651421584428	0.149555783417465	22.4	-28.9
201020_E001T_11	201020_B001	24	24	14	32.5	WT	60	Step	32.5	0	NA	201020_E001T_11.avi_lane_123.res	2.37509532440866	-0.185772243666701	0.56548350150169	-0.831957255245108	-0.185772243666701	123	143	0.462578350511476	0.00751710930154469	0.0170509106055172	32.247641509434	NA	NA	0.133829212643871	0.118206759342438	0.0302299661419027	-0.0628219315412399	0.118206759342438	33.4	-18.9
201020_E001T_11	201020_B001	25	25	15	32.5	WT	60	Step	32.5	0	NA	201020_E001T_11.avi_lane_124.res	2.31703610481474	-0.203624017691788	0.579134225164172	-0.754862216886127	-0.203624017691788	100	142	0.442456702251752	1.14747236506812e-05	0.0102609499083111	32.1736111111111	NA	NA	0.0757699930499509	0.100354985317351	0.0438806898043846	0.0142731068177411	0.100354985317351	10.4	-19.9
201020_E001T_11	201020_B001	26	26	16	32.5	WT	60	Step	32.5	0	NA	201020_E001T_11.avi_lane_125.res	2.33517574055498	-0.154963658499429	0.655176126414479	-0.812139987520501	-0.154963658499429	116	143	0.475616422241465	0.00194705483233978	0.0436462981476215	32.0919811320755	NA	NA	0.093909628790191	0.14901534450971	0.119922591054692	-0.0430046638166329	0.14901534450971	26.4	-18.9
201020_E001T_11	201020_B001	27	27	17	32.5	WT	60	Step	32.5	0	NA	201020_E001T_11.avi_lane_126.res	2.38855156495085	-0.226119007626617	0.621965697098898	-0.709330060319062	-0.226119007626617	98	172	0.448933601550443	-0.0120424684560315	0.0239846842368401	32.0462962962963	NA	NA	0.147285453186061	0.0778599953825222	0.0867121617391107	0.0598052633848061	0.0778599953825222	8.40000000000001	10.1
201020_E001T_11	201020_B001	28	28	18	32.5	WT	60	Step	32.5	0	NA	201020_E001T_11.avi_lane_127.res	2.30864765963687	-0.231655412135808	0.615465034507537	-0.816388985645512	-0.231655412135808	115	167	0.46355288710267	-0.0193275677172085	0.0361867047906499	31.9905660377358	NA	NA	0.0673815478720812	0.0723235908733312	0.0802114991477496	-0.0472536619416439	0.0723235908733312	25.4	5.09999999999999
201020_E001T_11	201020_B001	29	29	19	32.5	WT	60	Step	32.5	0	NA	201020_E001T_11.avi_lane_128.res	2.32765330568059	-0.0727697248165585	0.625724951948705	-0.666288914050062	-0.0727697248165585	135	159	0.456075958751782	-0.00250433837982569	0.0519804043297704	31.9166666666667	NA	NA	0.086387193915801	0.231209278192581	0.0904714165889177	0.102846409653806	0.231209278192581	45.4	-2.90000000000001
201020_E001T_11	201020_B001	30	30	20	32.5	WT	60	Step	32.5	0	NA	201020_E001T_11.avi_lane_129.res	2.31726699043686	-0.143246868816914	0.576952300162471	-0.704462865940266	-0.143246868816914	105	135	0.449114583612689	-0.0447954164066372	0.0402907703573261	31.849537037037	NA	NA	0.0760008786720712	0.160732134192225	0.0416987648026836	0.0646724577636021	0.160732134192225	15.4	-26.9
201020_E001T_11	201020_B001	31	31	21	32.5	WT	60	Step	32.5	0	NA	201020_E001T_11.avi_lane_130.res	2.34236293625378	-0.034043643418	0.756498168861375	-0.80561245220267	-0.034043643418	122	125	0.479824786187255	-0.00836540643740081	0.0863917262807617	31.7853773584906	NA	NA	0.101096824488991	0.269935359591139	0.221244633501588	-0.0364771284988019	0.269935359591139	32.4	-36.9
201020_E001T_11	201020_B001	32	32	22	32.5	WT	60	Step	32.5	0	NA	201020_E001T_11.avi_lane_131.res	2.34621998996751	-0.128648303211159	0.58508538424196	-0.761699052082621	-0.128648303211159	102	115	0.446528181955947	-0.028038280112637	0.060972832996652	31.7106481481481	NA	NA	0.104953878202721	0.17533069979798	0.0498318488821726	0.00743627162124705	0.17533069979798	12.4	-46.9
201020_E001T_11	201020_B001	33	33	23	32.5	WT	60	Step	32.5	0	NA	201020_E001T_11.avi_lane_132.res	2.28416547267896	-0.0821276597505783	0.652633105534829	-0.663101288115784	-0.0821276597505783	102	129	0.440900916156791	0.0172074732198689	0.0716548819501875	31.6603773584906	NA	NA	0.0428993609141712	0.221851343258561	0.117379570175042	0.106034035588084	0.221851343258561	12.4	-32.9
201020_E001T_11	201020_B001	34	34	24	32.5	WT	60	Step	32.5	0	NA	201020_E001T_11.avi_lane_133.res	2.34427408807512	-0.158439212828423	0.66807295914707	-0.736490670529074	-0.158439212828423	114	163	0.474580379380834	-0.0202915098229752	0.0531623936362711	31.5833333333333	NA	NA	0.103007976310331	0.145539790180716	0.132819423787283	0.032644653174794	0.145539790180716	24.4	1.09999999999999
201020_E001T_11	201020_B001	35	35	25	32.5	WT	60	Step	32.5	0	NA	201020_E001T_11.avi_lane_134.res	2.19030287742315	-0.177211053784095	0.56179268277254	-0.722024027449935	-0.177211053784095	101	137	0.442650108565187	-0.0298453232570592	0.0361901759577051	31.497641509434	NA	NA	-0.0509632343416389	0.126767949225044	0.0265391474127527	0.0471112962539331	0.126767949225044	11.4	-24.9
201020_E001T_11	201020_B001	36	36	26	32.5	WT	60	Step	32.5	0	NA	201020_E001T_11.avi_lane_135.res	2.31148784529873	-0.125972468304966	0.68100791111707	-0.753083727012452	-0.125972468304966	129	166	0.467400765278748	0.0175071620402729	0.0658291190096064	31.4528301886792	NA	NA	0.0702217335339412	0.178006534704173	0.145754375757283	0.0160515966914161	0.178006534704173	39.4	4.09999999999999
201020_E001T_11	201020_B001	37	37	27	32.5	WT	60	Step	32.5	0	NA	201020_E001T_11.avi_lane_136.res	2.33157709252405	-0.0311532671416339	0.694509832038662	-0.680930029152749	-0.031153267141634	137	153	0.462233183945098	-0.00357908320899403	0.0689211833181729	31.3888888888889	NA	NA	0.090310980759261	0.272825735867505	0.159256296678875	0.088205294551119	0.272825735867505	47.4	-8.90000000000001
201020_E001T_11	201020_B001	38	38	28	32.5	WT	60	Step	32.5	0	NA	201020_E001T_11.avi_lane_137.res	2.30792700761738	-0.0956913757804565	0.621844521414288	-0.612317221760673	-0.0956913757804565	108	150	0.448861938304974	0.0171022592875345	0.0523090066086546	31.3278301886792	NA	NA	0.0666608958525909	0.208287627228683	0.0865909860545007	0.156818101943195	0.208287627228683	18.4	-11.9
201020_E001T_11	201020_B001	39	39	29	32.5	WT	60	Step	32.5	0	NA	201020_E001T_11.avi_lane_138.res	2.2483874626019	-0.246274343164652	0.561635911831223	-0.798156700450567	-0.246274343164652	97	142	0.473224773676782	-0.0179590761165754	0.0221407680324959	31.2592592592593	NA	NA	0.00712135083711107	0.0577046598444872	0.0263823764714356	-0.0290213767466989	0.0577046598444872	7.40000000000001	-19.9
201020_E001T_11	201020_B001	40	40	30	32.5	WT	60	Step	32.5	0	NA	201020_E001T_11.avi_lane_139.res	2.44127028508493	-0.112202101299912	0.637294076618458	-0.712943312608529	-0.112202101299912	105	131	0.450420641678299	-0.0232707930190168	0.0670139474749453	31.188679245283	NA	NA	0.200004173320141	0.191776901709227	0.102040541258671	0.0561920110953391	0.191776901709227	15.4	-30.9
201020_E001T_11	201020_B001	41	41	31	32.5	WT	60	Step	32.5	0	NA	201020_E001T_11.avi_lane_140.res	2.38863144173962	-0.228742634269346	0.687346102028979	-0.826191810116079	-0.228742634269346	90	138	0.461357617307603	-0.029561676326443	0.00990405435768728	31.1203703703704	NA	NA	0.147365329974831	0.0752363687397932	0.152092566669192	-0.0570564864122109	0.0752363687397932	0.400000000000006	-23.9
201020_E001T_11	201020_B001	42	42	32	32.5	WT	60	Step	32.5	0	NA	201020_E001T_11.avi_lane_141.res	2.33112759327093	-0.0714916472835265	0.614664573700624	-0.683181301649243	-0.0714916472835265	115	129	0.421892198063555	-0.0228414511940239	0.0640248967226451	31.0300925925926	NA	NA	0.0898614815061411	0.232487355725613	0.0794110383408366	0.0859540220546251	0.232487355725613	25.4	-32.9
201020_E001T_11	201020_B001	43	43	33	32.5	WT	60	Step	32.5	0	NA	201020_E001T_11.avi_lane_142.res	2.2910104843599	-0.195632100609234	0.73338502937096	-0.773435437548135	-0.195632100609234	102	164	0.486113272268683	-0.0311868761207263	0.0239917008905492	30.9787735849057	NA	NA	0.0497443725951112	0.108346902399905	0.198131494011173	-0.00430011384426698	0.108346902399905	12.4	2.09999999999999
201020_E001T_11	201020_B001	44	44	34	32.5	WT	60	Step	32.5	0	NA	201020_E001T_11.avi_lane_143.res	2.43692795091762	-0.270312442896758	0.746201763295227	-0.81717135129118	-0.270312442896758	85	158	0.487484299136936	0.0299878133708291	0.00324030359635527	30.8865740740741	NA	NA	0.195661839152831	0.0336665601123812	0.21094822793544	-0.048036027587312	0.0336665601123812	-4.59999999999999	-3.90000000000001
201020_E001T_11	201020_B001	45	45	35	32.5	WT	60	Step	32.5	0	NA	201020_E001T_11.avi_lane_144.res	2.40391828238283	-0.222518464259616	0.706595834070838	-0.823043559521982	-0.222518464259616	106	164	0.473748401479084	-0.00237596879555073	0.0271734142298826	30.8254716981132	NA	NA	0.162652170618041	0.0814605387495232	0.171342298711051	-0.053908235818114	0.0814605387495232	16.4	2.09999999999999
201020_E001T_11	201020_B001	46	46	36	32.5	WT	60	Step	32.5	0	NA	201020_E001T_11.avi_lane_145.res	2.26827409401629	-0.111200701073065	0.63899971319582	-0.760183599131068	-0.111200701073065	109	126	0.468501224045414	-0.0288487371057822	0.0556169687888171	30.7662037037037	NA	NA	0.0270079822515013	0.192778301936074	0.103746177836033	0.00895172457280002	0.192778301936074	19.4	-35.9
201020_E001T_11	201020_B001	47	47	37	32.5	WT	60	Step	32.5	0	NA	201020_E001T_11.avi_lane_146.res	2.2746801919426	-0.0370574907670537	0.664328076282602	-0.666506076580847	-0.0370574907670536	105	117	0.483829355040406	0.00919843698026276	0.0823925167339944	30.7051886792453	NA	NA	0.0334140801778111	0.266921512242085	0.129074540922815	0.102629247123021	0.266921512242086	15.4	-44.9
201020_E001T_11	201020_B001	48	48	38	32.5	WT	60	Step	32.5	0	NA	201020_E001T_11.avi_lane_147.res	2.35781229947731	-0.131800691254796	0.658520989398462	-0.800600309685967	-0.131800691254796	131	155	0.457714660634774	0.0101642906105636	0.0607357156765575	30.6179245283019	NA	NA	0.116546187712521	0.172178311754343	0.123267454038675	-0.0314649859820989	0.172178311754343	41.4	-6.90000000000001
201020_E001T_11	201020_B001	49	49	39	32.5	WT	60	Step	32.5	0	NA	201020_E001T_11.avi_lane_148.res	2.39957556668092	-0.153735033847273	0.656580663211047	-0.728015351846711	-0.153735033847273	121	171	0.482481168232771	0.00373389941699786	0.0440584904673183	30.5439814814815	NA	NA	0.158309454916131	0.150243969161866	0.12132712785126	0.0411199718571571	0.150243969161866	31.4	9.09999999999999
201020_E001T_11	201020_B001	50	50	40	32.5	WT	60	Step	32.5	0	NA	201020_E001T_11.avi_lane_149.res	2.16361288144452	-0.137604003025172	0.716770275702068	-0.745624962119404	-0.137604003025172	116	163	0.492387062194162	-0.0181604857495495	0.0208347531825367	30.49	NA	NA	-0.0776532303202688	0.166374999983967	0.181516740342281	0.0235103615844641	0.166374999983967	26.4	1.09999999999999
201020_E001T_11	201020_B001	51	51	41	32.5	WT	60	Step	32.5	0	NA	201020_E001T_11.avi_lane_150.res	2.30189861598749	-0.0886572890836369	0.655317594232308	-0.838355056117396	-0.0886572890836369	131	130	0.465031533570492	-0.0426266975765157	0.0650050800661702	30.4240196078431	NA	NA	0.0606325042227009	0.215321713925502	0.120064058872521	-0.069219732413528	0.215321713925502	41.4	-31.9
201020_E001T_11	201020_B001	52	52	42	32.5	WT	60	Step	32.5	0	NA	201020_E001T_11.avi_lane_151.res	2.20708110984323	-0.044571540050152	0.702192576081486	-0.68660654233406	-0.044571540050152	141	164	0.484138922820503	-0.0240132029464727	0.0647004883439815	30.3529411764706	NA	NA	-0.0341850019215588	0.259407462958987	0.166939040721699	0.082528781369808	0.259407462958987	51.4	2.09999999999999
201020_E001T_11	201020_B001	53	53	43	32.5	WT	60	Step	32.5	0	NA	201020_E001T_11.avi_lane_152.res	2.23243750467971	-0.154323334181348	0.685613883303768	-0.772925744356197	-0.154323334181348	109	148	0.501082059618682	-0.0417555362360679	0.0279717784721396	30.2675	NA	NA	-0.00882860708507893	0.149655668827791	0.150360347943981	-0.00379042065232893	0.149655668827791	19.4	-13.9
201020_E001T_11	201020_B001	54	54	44	32.5	WT	60	Step	32.5	0	NA	201020_E001T_11.avi_lane_153.res	2.29269639209865	-0.0523070376885952	0.715758889578205	-0.694689449584464	-0.0523070376885952	138	165	0.456970659003912	-0.028775355406752	0.0690245300638584	30.1789215686275	NA	NA	0.0514302803338609	0.251671965320544	0.180505354218418	0.0744458741194041	0.251671965320544	48.4	3.09999999999999
201020_E001T_11	201020_B001	55	55	45	32.5	WT	60	Step	32.5	0	NA	201020_E001T_11.avi_lane_154.res	2.33924209771352	-0.148167905762563	0.62311090872993	-0.810676631031756	-0.148167905762563	134	156	0.482162599365822	0.00650750045107676	0.0612146879203827	30.095	NA	NA	0.097975985948731	0.155811097246576	0.0878573733701427	-0.041541307327888	0.155811097246576	44.4	-5.90000000000001
201020_E001T_11	201020_B001	56	56	46	32.5	WT	60	Step	32.5	0	NA	201020_E001T_11.avi_lane_155.res	2.27944370283151	-0.149549680122561	0.600670706823943	-0.757716502676827	-0.149549680122561	137	169	0.457276980875156	0.0199657161299499	0.0625616209581118	30.2254901960784	NA	NA	0.038177591066721	0.154429322886578	0.0654171714641556	0.0114188210270411	0.154429322886578	47.4	7.09999999999999
201020_E001T_11	201020_B001	57	57	47	32.5	WT	60	Step	32.5	0	NA	201020_E001T_11.avi_lane_156.res	2.39135011835779	-0.116839064950324	0.688809206099997	-0.8096965780536	-0.116839064950324	129	150	0.478168474384432	-0.00836477632336678	0.0409603040808802	30.203431372549	NA	NA	0.150084006593001	0.187139938058815	0.15355567074021	-0.0405612543497319	0.187139938058815	39.4	-11.9
201020_E001T_11	201020_B001	58	58	48	32.5	WT	60	Step	32.5	0	NA	201020_E001T_11.avi_lane_157.res	2.42909899395508	-0.113203440569347	0.669613591394652	-0.779327250377222	-0.113203440569347	137	161	0.463718394221978	-0.0277689467097549	0.0510442241640742	30.1175	NA	NA	0.187832882190291	0.190775562439792	0.134360056034865	-0.0101919266733539	0.190775562439792	47.4	-0.900000000000006
201020_E001T_11	201020_B001	59	59	49	32.5	WT	60	Step	32.5	0	NA	201020_E001T_11.avi_lane_158.res	2.37518182385143	-0.134396799568589	0.730276411383437	-0.772607979080799	-0.134396799568589	124	168	0.480208149995817	-0.0340950190685675	0.0407005273235348	30.1176470588235	NA	NA	0.133915712086641	0.16958220344055	0.19502287602365	-0.00347265537693098	0.16958220344055	34.4	6.09999999999999
201020_E001T_11	201020_B001	60	60	50	32.5	WT	60	Step	32.5	0	NA	201020_E001T_11.avi_lane_159.res	2.27349412037	-0.108316958406019	0.640214184917568	-0.802077530266905	-0.108316958406019	114	123	0.47574887983179	0.0121620785158329	0.0676476876548599	30.055	NA	NA	0.0322280086052111	0.19566204460312	0.104960649557781	-0.0329422065630369	0.19566204460312	24.4	-38.9
201020_E001T_11	201020_B001	61	61	51	32.5	WT	60	Step	32.5	0	NA	201020_E001T_11.avi_lane_160.res	2.2414831042859	-0.187236973568605	0.632753333137216	-0.799634797564092	-0.187236973568605	118	158	0.483944813605803	0.00375327247698161	0.0371335776220379	30.25	NA	NA	0.00021699252111107	0.116742029440534	0.0974997977774287	-0.0304994738602239	0.116742029440534	28.4	-3.90000000000001
201020_E001T_11	201020_B001	62	62	52	32.5	WT	60	Step	32.5	0	NA	201020_E001T_11.avi_lane_161.res	2.25043316390822	-0.171015536201125	0.690415126711017	-0.770745744557679	-0.171015536201125	110	158	0.479801436117257	-0.0173698784032121	0.0429495337086397	30.1789215686275	NA	NA	0.00916705214343105	0.132963466808014	0.15516159135123	-0.00161042085381091	0.132963466808014	20.4	-3.90000000000001
201020_E001T_11	201020_B001	63	63	53	32.5	WT	60	Step	32.5	0	NA	201020_E001T_11.avi_lane_162.res	2.28103497749442	-0.143783654071139	0.689758748531802	-0.790313338141369	-0.143783654071139	121	156	0.482113598600867	0.0211703023997443	0.0605081603802315	30.165	NA	NA	0.0397688657296311	0.160195348938	0.154505213172015	-0.0211780144375009	0.160195348938	31.4	-5.90000000000001
201020_E001T_11	201020_B001	64	64	54	32.5	WT	60	Step	32.5	0	NA	201020_E001T_11.avi_lane_163.res	2.2788604031222	-0.159632064236057	0.643382698872482	-0.753164715229325	-0.159632064236057	136	184	0.463088340028308	0.0364513635148354	0.0463291161570123	30.1495098039216	NA	NA	0.037594291357411	0.144346938773082	0.108129163512695	0.015970608474543	0.144346938773082	46.4	22.1
201020_E001T_11	201020_B001	65	65	55	32.5	WT	60	Step	32.5	0	NA	201020_E001T_11.avi_lane_164.res	2.3961657673455	-0.238803435431786	0.682442780612333	-0.78196594431329	-0.238803435431786	102	173	0.467204486069274	0.0199860272117635	0.0299308275524693	30.12	NA	NA	0.154899655580711	0.0651755675773532	0.147189245252546	-0.012830620609422	0.0651755675773532	12.4	11.1
201020_E001T_11	201020_B001	66	66	56	32.5	WT	60	Step	32.5	0	NA	201020_E001T_11.avi_lane_165.res	2.33785046346323	-0.125606108581781	0.657503575024133	-0.826295426483202	-0.125606108581781	143	160	0.478361697890025	0.00265357470426837	0.0585780809381386	30.1299019607843	NA	NA	0.096584351698441	0.178372894427358	0.122250039664346	-0.0571601027793339	0.178372894427358	53.4	-1.90000000000001
201020_E001T_11	201020_B001	67	67	57	32.5	WT	60	Step	32.5	0	NA	201020_E001T_11.avi_lane_166.res	2.37566591128654	-0.239529545586727	0.590202036527904	-0.830013370895299	-0.239529545586727	116	163	0.466300492217656	0.0402705582972204	0.00477571002185317	30.1617647058824	NA	NA	0.134399799521751	0.0644494574224122	0.0549485011681167	-0.060878047191431	0.0644494574224122	26.4	1.09999999999999
201020_E001T_11	201020_B001	68	68	58	32.5	WT	60	Step	32.5	0	NA	201020_E001T_11.avi_lane_167.res	2.26428884695434	-0.175212446725497	0.625263468399315	-0.753620849912458	-0.175212446725497	112	155	0.480333404071696	0.0198054627833512	0.0140307205741952	30.14	NA	NA	0.0230227351895511	0.128766556283642	0.0900099330395276	0.01551447379141	0.128766556283642	22.4	-6.90000000000001
201020_E001T_11	201020_B001	69	69	59	32.5	WT	60	Step	32.5	0	NA	201020_E001T_11.avi_lane_168.res	2.43065281758369	-0.221883503728444	0.608145472107059	-0.797548761162744	-0.221883503728444	129	186	0.474587825964989	-0.00231330898138346	0.0127080409279839	30.1127450980392	NA	NA	0.189386705818901	0.0820954992806952	0.0728919367472717	-0.0284134374588759	0.0820954992806952	39.4	24.1
201020_E001T_11	201020_B001	70	70	60	32.5	WT	60	Step	32.5	0	NA	201020_E001T_11.avi_lane_169.res	2.23861555140434	-0.191512185517453	0.585947165514865	-0.69776478618966	-0.191512185517453	112	172	0.472520832107883	-0.0234860846340267	0.00963387221861132	1.2156862745098	NA	NA	-0.00265056036044875	0.112466817491686	0.0506936301550777	0.0713705375142081	0.112466817491686	22.4	10.1
201020_E001T_11	201020_B001	71	71	61	32.5	WT	60	Step	32.5	0	NA	201020_E001T_11.avi_lane_170.res	2.32870218714962	-0.143925169765257	0.668993940031721	-0.785279166391757	-0.143925169765257	130	165	0.480926055070769	-0.0392483699950533	0.0506475962167889	0.549019607843138	NA	NA	0.0874360753848311	0.160053833243882	0.133740404671934	-0.0161438426878889	0.160053833243882	40.4	3.09999999999999
201020_E001T_11	201020_B001	72	72	62	32.5	WT	60	Step	32.5	0	NA	201020_E001T_11.avi_lane_171.res	2.56738190688694	-0.170310129146612	0.675592010340602	-0.87444096033988	-0.170310129146612	149	179	0.473667228241546	-0.0179714974507314	0.0442744574879618	-0.240196078431373	NA	NA	0.326115795122151	0.133668873862527	0.140338474980815	-0.105305636636012	0.133668873862527	59.4	17.1
201020_E001T_11	201020_B001	73	73	63	32.5	WT	60	Step	32.5	0	NA	201020_E001T_11.avi_lane_172.res	2.46558371369671	-0.175986703874204	0.690339000469307	-0.866921314700316	-0.175986703874204	130	163	0.487230641868817	0.0183098973040233	0.0327816841299196	-0.2	NA	NA	0.224317601931921	0.127992299134935	0.15508546510952	-0.0977859909964479	0.127992299134935	40.4	1.09999999999999
201020_E001T_11	201020_B001	74	74	64	32.5	WT	60	Step	32.5	0	NA	201020_E001T_11.avi_lane_173.res	2.47598788417902	-0.169407747048936	0.564372699170692	-0.722897775655766	-0.169407747048936	128	170	0.440929125621829	-0.00384520937054262	0.0272212217286268	-0.205882352941177	NA	NA	0.234721772414231	0.134571255960203	0.0291191638109046	0.0462375480481021	0.134571255960203	38.4	8.09999999999999
201020_E001T_11	201020_B001	75	75	65	32.5	WT	60	Step	32.5	0	NA	201020_E001T_11.avi_lane_174.res	2.48942090636751	-0.209609843750391	0.676024786901522	-0.836034338601744	-0.209609843750391	145	205	0.465427805738941	-0.0034753098975638	0.0349117026467742	-0.223039215686275	NA	NA	0.248154794602721	0.0943691592587482	0.140771251541735	-0.066899014897876	0.0943691592587482	55.4	43.1
201020_E001T_11	201020_B001	76	76	66	32.5	WT	60	Step	32.5	0	NA	201020_E001T_11.avi_lane_175.res	2.48780817965087	-0.262233084339944	0.678267717634729	-0.891995735882457	-0.262233084339944	152	227	0.47575944226278	0.0225056298518311	0.0204963483548063	-0.235	NA	NA	0.246542067886081	0.0417459186691952	0.143014182274942	-0.122860412178589	0.0417459186691952	62.4	65.1
201020_E001T_11	201020_B001	77	77	67	32.5	WT	60	Step	32.5	0	NA	201020_E001T_11.avi_lane_176.res	2.4118909666249	-0.155562787158584	0.684786096180802	-0.870601464421844	-0.155562787158584	130	153	0.48849622734824	0.000715157328997155	0.0436825283646153	-0.205882352941177	NA	NA	0.170624854860111	0.148416215850555	0.149532560821015	-0.101466140717976	0.148416215850555	40.4	-8.90000000000001
201020_E001T_11	201020_B001	78	78	68	32.5	WT	60	Step	32.5	0	NA	201020_E001T_11.avi_lane_177.res	2.51418245211705	-0.263899509004163	0.672778824701998	-0.876537770509274	-0.263899509004163	121	185	0.463784634789552	-0.0161276119551204	0.0133456123590597	-0.2325	NA	NA	0.272916340352261	0.0400794940049762	0.137525289342211	-0.107402446805406	0.0400794940049762	31.4	23.1
201020_E001T_11	201020_B001	79	79	69	32.5	WT	60	Step	32.5	0	NA	201020_E001T_11.avi_lane_178.res	2.47785387006133	-0.169502291914524	0.610709189419952	-0.871230961517129	-0.169502291914524	152	169	0.445327973348279	0.00256239903751114	0.0373532009140848	-0.225490196078432	NA	NA	0.236587758296541	0.134476711094615	0.0754556540601646	-0.102095637813261	0.134476711094615	62.4	7.09999999999999
201020_E001T_11	201020_B001	80	80	70	32.5	WT	60	Step	32.5	0	NA	201020_E001T_11.avi_lane_179.res	2.44968854839243	-0.0447595236017679	0.683265500692301	-0.75860224222777	-0.0447595236017679	151	154	0.465457236140074	0.00175930565792188	0.0716150232662283	-0.198529411764706	NA	NA	0.208422436627641	0.259219479407371	0.148011965332514	0.0105330814760981	0.259219479407371	61.4	-7.90000000000001
201020_E001T_11	201020_B001	81	81	71	32.5	WT	60	Step	32.5	0	NA	201020_E001T_11.avi_lane_180.res	2.4428037489046	-0.267945122774213	0.524811563682266	-0.859298759157964	-0.267945122774213	138	185	0.449280223200428	-0.00188855244537151	0.00032159585938543	-0.2125	NA	NA	0.201537637139811	0.0360338802349262	-0.0104419716775214	-0.090163435454096	0.0360338802349262	48.4	23.1
201020_E001T_11	201020_B001	82	82	72	32.5	WT	60	Step	32.5	0	NA	201020_E001T_11.avi_lane_181.res	2.50753358612821	-0.181536795487234	0.719706896420382	-0.868748527828309	-0.181536795487234	146	192	0.478414628641105	0.0011740134831934	0.0205204941145362	-0.223039215686275	NA	NA	0.266267474363421	0.122442207521905	0.184453361060595	-0.099613204124441	0.122442207521905	56.4	30.1
201020_E001T_11	201020_B001	83	83	73	32.5	WT	60	Step	32.5	0	NA	201020_E001T_11.avi_lane_182.res	2.51309983019179	-0.252239993496412	0.635010210321521	-0.807081854990191	-0.252239993496412	122	196	0.446726353728952	-0.0109912499308095	0.0222787359837829	-0.2375	NA	NA	0.271833718427001	0.0517390095127272	0.0997566749617337	-0.037946531286323	0.0517390095127272	32.4	34.1
201020_E001T_11	201020_B001	84	84	74	32.5	WT	60	Step	32.5	0	NA	201020_E001T_11.avi_lane_183.res	2.40929264135858	-0.107052427056434	0.626955022061203	-0.739232253175092	-0.107052427056434	149	173	0.454220281010482	-0.0113245273594002	0.0312694197292046	-0.188725490196079	NA	NA	0.168026529593791	0.196926575952705	0.0917014867014156	0.0299030705287761	0.196926575952705	59.4	11.1
201020_E001T_11	201020_B001	85	85	75	32.5	WT	60	Step	32.5	0	NA	201020_E001T_11.avi_lane_184.res	2.58452252833419	-0.256966802677976	0.598091270725773	-0.804738380952253	-0.256966802677976	123	192	0.44268005388771	0.0314487893175262	0.0187808828398254	-0.186274509803921	NA	NA	0.343256416569401	0.0470122003311632	0.0628377353659856	-0.035603057248385	0.0470122003311632	33.4	30.1
201020_E001T_11	201020_B001	86	86	76	32.5	WT	60	Step	32.5	0	NA	201020_E001T_11.avi_lane_185.res	2.53634679242891	-0.309568160978057	0.623838441234582	-0.869612122305641	-0.309568160978057	132	220	0.462831077723102	-0.013829834024405	-0.00134450449045502	-0.1725	NA	NA	0.295080680664121	-0.00558915796891779	0.0885849058747946	-0.100476798601773	-0.00558915796891779	42.4	58.1
201020_E001T_11	201020_B001	87	87	77	32.5	WT	60	Step	32.5	0	NA	201020_E001T_11.avi_lane_186.res	2.50689209431198	-0.18848280284998	0.653121822528035	-0.766054604579991	-0.18848280284998	140	204	0.462763698761906	-0.00670741006078173	0.0255467884133914	-0.193627450980392	NA	NA	0.265625982547191	0.115496200159159	0.117868287168248	0.00308071912387708	0.115496200159159	50.4	42.1
201020_E001T_11	201020_B001	88	88	78	32.5	WT	60	Step	32.5	0	NA	201020_E001T_11.avi_lane_187.res	2.53926432080606	-0.286806198259752	0.625631009014038	-0.863508969505654	-0.286806198259752	140	222	0.467171003721232	-0.00800714234025683	-0.00454480821685966	-0.215	NA	NA	0.297998209041271	0.0171728047493872	0.0903774736542506	-0.094373645801786	0.0171728047493872	50.4	60.1
201020_E001T_11	201020_B001	89	89	79	32.5	WT	60	Step	32.5	0	NA	201020_E001T_11.avi_lane_188.res	2.53802222963869	-0.279600917212158	0.704595055084779	-0.8679850726045	-0.279600917212158	142	238	0.466894664853478	-0.00823059149091549	0.00936646998022294	-0.208333333333333	NA	NA	0.296756117873901	0.0243780857969812	0.169341519724992	-0.0988497489006319	0.0243780857969812	52.4	76.1
201020_E001T_11	201020_B001	90	90	80	32.5	WT	60	Step	32.5	0	NA	201020_E001T_11.avi_lane_189.res	2.46971354908316	-0.134323439880136	0.658380156920935	-0.718688270855285	-0.134323439880136	115	156	0.463963208001136	0.00406400260304235	0.0458963632517916	-0.181372549019608	NA	NA	0.228447437318371	0.169655563129003	0.123126621561148	0.0504470528485831	0.169655563129003	25.4	-5.90000000000001
201020_E001T_11	201020_B001	91	91	81	32.5	WT	60	Step	32.5	0	NA	201020_E001T_11.avi_lane_190.res	2.51500477006412	-0.22897946560311	0.593966021754381	-0.796811851879779	-0.22897946560311	138	200	0.45151447268731	0.0103417652000167	0.0108001447433663	-0.1975	NA	NA	0.273738658299331	0.0749995374060292	0.0587124863945936	-0.0276765281759109	0.0749995374060292	48.4	38.1
201020_E001T_11	201020_B001	92	92	82	32.5	WT	60	Step	32.5	0	NA	201020_E001T_11.avi_lane_191.res	2.54172499604974	-0.233505558551897	0.648337006661164	-0.887053855613353	-0.233505558551897	146	197	0.466384181046466	0.0144367530623104	0.0218213609464568	-0.183823529411765	NA	NA	0.300458884284951	0.0704734444572422	0.113083471301377	-0.117918531909485	0.0704734444572422	56.4	35.1
201020_E001T_11	201020_B001	93	93	83	32.5	WT	60	Step	32.5	0	NA	201020_E001T_11.avi_lane_192.res	2.51509249532297	-0.284901918953617	0.600680717711498	-0.944831287622333	-0.284901918953617	155	208	0.465865332045403	-0.00832212530046458	-0.0011906331221175	-0.1875	NA	NA	0.273826383558181	0.0190770840555222	0.0654271823517106	-0.175695963918465	0.0190770840555222	65.4	46.1
201020_E001T_11	201020_B001	94	94	84	32.5	WT	60	Step	32.5	0	NA	201020_E001T_11.avi_lane_193.res	2.39997251407283	-0.240686808550773	0.63501862319474	-0.851544743865936	-0.240686808550773	143	205	0.49078323085753	-0.0107753401338993	-0.00978710671522838	-0.230392156862745	NA	NA	0.158706402308041	0.0632921944583662	0.0997650878349526	-0.082409420162068	0.0632921944583662	53.4	43.1
201020_E001T_11	201020_B001	95	95	85	32.5	WT	60	Step	32.5	0	NA	201020_E001T_11.avi_lane_194.res	2.46740916964197	-0.281307615504678	0.600787019969919	-0.854069983638508	-0.281307615504678	125	193	0.47181739715832	0.0021844480337141	-0.00401919170524209	-0.223958333333334	NA	NA	0.226143057877181	0.0226713875044612	0.0655334846101316	-0.0849346599346399	0.0226713875044612	35.4	31.1
201020_E001T_11	201020_B001	96	96	86	32.5	WT	60	Step	32.5	0	NA	201020_E001T_11.avi_lane_195.res	2.34475435975181	-0.218492578308072	0.557850647158722	-0.831846618317749	-0.218492578308072	143	181	0.46879491441327	0.0266671392515545	-0.0115910428096391	-0.21875	NA	NA	0.103488247987021	0.0854864247010672	0.0225971117989346	-0.0627112946138809	0.0854864247010672	53.4	19.1
201020_E001T_11	201020_B001	97	97	87	32.5	WT	60	Step	32.5	0	NA	201020_E001T_11.avi_lane_196.res	2.37222249464148	-0.241318072499724	0.542013239109857	-0.841715724511858	-0.241318072499724	128	167	0.47291374616883	-0.0148702289466725	0.0182276555882987	-0.216145833333334	NA	NA	0.130956382876691	0.0626609305094152	0.00675970375006962	-0.07258040080799	0.0626609305094152	38.4	5.09999999999999
201020_E001T_11	201020_B001	98	98	88	32.5	WT	60	Step	32.5	0	NA	201020_E001T_11.avi_lane_197.res	2.33633834778123	-0.25144264083625	0.570236603887286	-0.763378924198035	-0.25144264083625	119	191	0.456924453308761	-0.00543709036819397	0.0167464754697718	-0.184895833333334	NA	NA	0.0950722360164411	0.0525363621728892	0.0349830685274987	0.00575639950583307	0.0525363621728892	29.4	29.1
201020_E001T_11	201020_B001	99	99	89	32.5	WT	60	Step	32.5	0	NA	201020_E001T_11.avi_lane_198.res	2.24678912066043	-0.128046215912996	0.656084006906224	-0.774357802151354	-0.128046215912996	121	147	0.463117507904652	-0.0248569801803271	0.0325257271205888	-0.163265306122449	NA	NA	0.00552300889564084	0.175932787096143	0.120830471546437	-0.00522247844748591	0.175932787096143	31.4	-14.9
201020_E001T_11	201020_B001	100	100	90	32.5	WT	60	Step	32.5	0	NA	201020_E001T_11.avi_lane_199.res	2.23630738056217	-0.252696862474512	0.582097516806	-0.847419655556707	-0.252696862474512	109	153	0.488551777719736	-0.0264444620109074	-0.00768371665893809	-0.137755102040817	NA	NA	-0.00495873120261914	0.0512821405346272	0.0468439814462126	-0.0782843318528389	0.0512821405346272	19.4	-8.90000000000001
201020_E001T_11	201020_B001	101	101	91	32.5	WT	60	Step	32.5	0	NA	201020_E001T_11.avi_lane_200.res	2.51264335978185	-0.263332630231197	0.639148777666381	-0.901365997675067	-0.263332630231197	152	215	0.474540441346217	-0.000146211871656471	0.0139319465608292	-0.145833333333333	NA	NA	0.271377248017061	0.0406463727779422	0.103895242306594	-0.132230673971199	0.0406463727779422	62.4	53.1
201020_E001T_11	201020_B001	102	102	92	32.5	WT	60	Step	32.5	0	NA	201020_E001T_11.avi_lane_201.res	2.41589711117297	-0.243314262268789	0.610564328085338	-0.766919058240658	-0.243314262268788	130	212	0.469567469629425	0.00616601366917637	0.0014930301564595	-0.171875	NA	NA	0.174630999408181	0.0606647407403502	0.0753107927255506	0.00221626546321008	0.0606647407403512	40.4	50.1
201020_E001T_11	201020_B001	103	103	93	32.5	WT	60	Step	32.5	0	NA	201020_E001T_11.avi_lane_202.res	2.35095752440291	-0.235346139434639	0.547414217334895	-0.825771094255087	-0.235346139434639	132	175	0.467040254829716	-0.00988230849342545	0.0141024538138003	-0.15625	NA	NA	0.109691412638121	0.0686328635745002	0.0121606819751077	-0.0566357705512189	0.0686328635745002	42.4	13.1
201020_E001T_11	201020_B001	104	104	94	32.5	WT	60	Step	32.5	0	NA	201020_E001T_11.avi_lane_203.res	2.35237496631496	-0.256317457512644	0.6083891889097	-0.871912049900744	-0.256317457512644	125	176	0.476524299738062	0.0104546877953968	-0.00718025360495324	-0.169270833333333	NA	NA	0.111108854550171	0.0476615454964952	0.0731356535499126	-0.102776726196876	0.0476615454964952	35.4	14.1
201020_E001T_11	201020_B001	105	105	95	32.5	WT	60	Step	32.5	0	NA	201020_E001T_11.avi_lane_204.res	2.22455829107093	-0.254234118821195	0.588464412276473	-0.801091676235639	-0.254234118821195	122	188	0.488102498121479	0.00811342125584586	-0.0125142284998667	-0.153645833333334	NA	NA	-0.0167078206938589	0.0497448841879442	0.0532108769166856	-0.031956352531771	0.0497448841879442	32.4	26.1
201020_E001T_11	201020_B001	106	106	96	32.5	WT	60	Step	32.5	0	NA	201020_E001T_11.avi_lane_205.res	2.27631302380286	-0.301566440724936	0.558051356580549	-0.814705636055251	-0.301566440724936	117	196	0.49355949583869	0.0104564394184912	-0.00955020047836034	-0.169270833333333	NA	NA	0.0350469120380712	0.00241256228420322	0.0227978212207617	-0.045570312351383	0.00241256228420322	27.4	34.1
201020_E001T_11	201020_B001	107	107	97	32.5	WT	60	Step	32.5	0	NA	201020_E001T_11.avi_lane_206.res	2.25768797840219	-0.208791703669902	0.60349627968339	-0.785129368049142	-0.208791703669902	149	210	0.478811490324042	0.00101551540787819	0.00810226211916164	-0.171875	NA	NA	0.0164218666374012	0.0951872993392372	0.0682427443236027	-0.015994044345274	0.0951872993392372	59.4	48.1
201020_E001T_11	201020_B001	108	108	98	32.5	WT	60	Step	32.5	0	NA	201020_E001T_11.avi_lane_207.res	2.31312260152708	-0.200609567171748	0.613939124431458	-0.797122497891268	-0.200609567171748	145	198	0.484908574521061	-0.00642397085151417	0.0294259698690794	-0.174479166666667	NA	NA	0.0718564897622911	0.103369435837391	0.0786855890716707	-0.0279871741873999	0.103369435837391	55.4	36.1
201020_E001T_11	201020_B001	109	109	99	32.5	WT	60	Step	32.5	0	NA	201020_E001T_11.avi_lane_208.res	2.26076004520035	-0.133218820633412	0.625967022507026	-0.732132096888646	-0.133218820633412	142	180	0.467099213867644	-0.00216868878614638	0.0277315850434562	-0.15625	NA	NA	0.0194939334355611	0.170760182375727	0.0907134871472386	0.0370032268152221	0.170760182375727	52.4	18.1
201020_E001T_11	201020_B001	110	110	100	32.5	WT	60	Step	32.5	0	NA	201020_E001T_11.avi_lane_209.res	2.29190913161004	-0.158801872556225	0.608761107306505	-0.777804275671331	-0.158801872556225	125	155	0.46086329117455	0.00360137875437286	0.0152746534855664	-0.1796875	NA	NA	0.0506430198452512	0.145177130452914	0.0735075719467176	-0.00866895196746298	0.145177130452914	35.4	-6.90000000000001
201020_E001T_11	201020_B001	111	111	101	32.5	WT	60	Step	32.5	0	NA	201020_E001T_11.avi_lane_210.res	2.34630971086314	-0.273059595728192	0.56610706163443	-0.810330931234749	-0.273059595728192	105	164	0.474903721395662	-0.0110845898258301	-0.0284511559299204	-0.169270833333333	NA	NA	0.105043599098351	0.0309194072809472	0.0308535262746427	-0.0411956075308809	0.0309194072809472	15.4	2.09999999999999
201020_E001T_11	201020_B001	112	112	102	32.5	WT	60	Step	32.5	0	NA	201020_E001T_11.avi_lane_211.res	2.29474130088271	-0.11863723253071	0.703370781291208	-0.758495743289816	-0.11863723253071	137	176	0.495207852746654	-0.00239224606194716	0.0359126862136077	-0.160714285714286	NA	NA	0.053475189117921	0.185341770478429	0.168117245931421	0.0106395804140521	0.185341770478429	47.4	14.1
201020_E001T_11	201020_B001	113	113	103	32.5	WT	60	Step	32.5	0	NA	201020_E001T_11.avi_lane_212.res	2.41468368186351	-0.245060344933161	0.610195540552026	-0.802394518474924	-0.245060344933161	132	203	0.478070356882354	-0.00892592319112648	0.00324280632240555	-0.178571428571429	NA	NA	0.173417570098721	0.0589186580759782	0.0749420051922386	-0.033259194771056	0.0589186580759782	42.4	41.1
201020_E001T_11	201020_B001	114	114	104	32.5	WT	60	Step	32.5	0	NA	201020_E001T_11.avi_lane_213.res	2.31697607606313	-0.229409687617309	0.657981963341889	-0.690853346116092	-0.229409687617309	104	200	0.464652428533108	-0.000990508952004898	0.00789271028686055	-0.171875	NA	NA	0.075709964298341	0.0745693153918302	0.122728427982102	0.0782819775877761	0.0745693153918302	14.4	38.1
201020_E001T_11	201020_B001	115	115	105	32.5	WT	60	Step	32.5	0	NA	201020_E001T_11.avi_lane_214.res	2.40452709837672	-0.145544082869644	0.639196805620467	-0.747784784620286	-0.145544082869644	151	197	0.474759678033172	0.0107586180293626	0.00463111677459878	-0.151041666666667	NA	NA	0.163260986611931	0.158434920139495	0.10394327026068	0.0213505390835821	0.158434920139495	61.4	35.1
201020_E001T_11	201020_B001	116	116	106	32.5	WT	60	Step	32.5	0	NA	201020_E001T_11.avi_lane_215.res	2.328968560471	-0.318767756726643	0.649021979246243	-0.867023025873844	-0.318767756726643	115	203	0.48010461315359	-0.00311933934151016	-0.0159653990867114	-0.169270833333333	NA	NA	0.087702448706211	-0.0147887537175038	0.113768443886456	-0.097887702169976	-0.0147887537175038	25.4	41.1
201020_E001T_11	201020_B001	117	117	107	32.5	WT	60	Step	32.5	0	NA	201020_E001T_11.avi_lane_216.res	2.27745690128435	-0.119166097682376	0.602696742106305	-0.695078527240558	-0.119166097682376	146	183	0.458253699402541	0.017531753484934	0.0199463307775429	-0.1953125	NA	NA	0.0361907895195612	0.184812905326763	0.0674432067465176	0.0740567964633101	0.184812905326763	56.4	21.1
201020_E001T_11	201020_B001	118	118	108	32.5	WT	60	Step	32.5	0	NA	201020_E001T_11.avi_lane_217.res	2.35411417302944	-0.179043269281834	0.556734590651388	-0.744386709682501	-0.179043269281834	136	177	0.435111544827628	-0.0225753873596934	0.0314854978973662	-0.205729166666667	NA	NA	0.112848061264651	0.124935733727305	0.0214810552916006	0.0247486140213671	0.124935733727305	46.4	15.1
201020_E001T_11	201020_B001	119	119	109	32.5	WT	60	Step	32.5	0	NA	201020_E001T_11.avi_lane_218.res	2.3578290800597	-0.137465390586588	0.592154617524857	-0.766630473764697	-0.137465390586588	174	202	0.458990081659136	-0.0138891202962843	0.0204145723281807	-0.223958333333334	NA	NA	0.116562968294911	0.166513612422551	0.0569010821650696	0.00250484993917111	0.166513612422551	84.4	40.1
201020_E001T_11	201020_B001	120	120	110	32.5	WT	60	Step	32.5	0	NA	201020_E001T_11.avi_lane_219.res	2.39779664282924	-0.189463395717484	0.628880229407438	-0.788813656372357	-0.189463395717484	156	213	0.468276241276378	-0.0100162881180187	-5.71170457875928e-05	-0.208333333333333	NA	NA	0.156530531064451	0.114515607291655	0.0936266940476507	-0.019678332668489	0.114515607291655	66.4	51.1
201020_E001T_11	201020_B001	121	121	111	32.5	WT	60	Step	32.5	0	NA	201020_E001T_11.avi_lane_220.res	2.4114662563664	-0.268111038282078	0.577885107888583	-0.840402548926937	-0.268111038282078	138	204	0.459160618223117	0.00840442782695066	0.00812968976675273	-0.2265625	NA	NA	0.170200144601611	0.0358679647270612	0.0426315725287957	-0.0712672252230689	0.0358679647270612	48.4	42.1
201020_E001T_11	201020_B001	122	122	112	32.5	WT	60	Step	32.5	0	NA	201020_E001T_11.avi_lane_221.res	2.42526659769404	-0.276486290101905	0.613200272992952	-0.842650466616813	-0.276486290101905	112	176	0.466305053203904	-0.00395731989090024	-0.00897505252442674	-0.234375000000001	NA	NA	0.184000485929251	0.0274927129072342	0.0779467376331646	-0.0735151429129449	0.0274927129072342	22.4	14.1
201020_E001T_11	201020_B001	123	123	113	32.5	WT	60	Step	32.5	0	NA	201020_E001T_11.avi_lane_222.res	2.30075862216168	-0.248547461053968	0.561175827295519	-0.755372394698845	-0.248547461053968	123	197	0.463544248594407	-0.00508516162201884	-0.00813403131943228	-0.239583333333333	NA	NA	0.0594925103968911	0.0554315419551712	0.0259222919357316	0.0137629290050231	0.0554315419551712	33.4	35.1
201020_E001T_11	201020_B001	124	124	114	32.5	WT	60	Step	32.5	0	NA	201020_E001T_11.avi_lane_223.res	2.310631266802	-0.295818368381086	0.549832213705116	-0.830374694881173	-0.295818368381086	122	193	0.476687698749894	0.0101666594617851	-0.0194300989164733	-0.213541666666667	NA	NA	0.069365155037211	0.00816063462805322	0.0145786783453287	-0.0612393711773049	0.00816063462805322	32.4	31.1
201020_E001T_11	201020_B001	125	125	115	32.5	WT	60	Step	32.5	0	NA	201020_E001T_11.avi_lane_224.res	2.30193079534276	-0.243887106184816	0.666276001700411	-0.828655113323511	-0.243887106184816	124	193	0.486928557720301	-0.0231456600055554	0.00332145014169246	-0.1875	NA	NA	0.0606646835779712	0.0600918968243232	0.131022466340624	-0.059519789619643	0.0600918968243232	34.4	31.1
201020_E001T_11	201020_B001	126	126	116	32.5	WT	60	Step	32.5	0	NA	201020_E001T_11.avi_lane_225.res	2.37272928696414	-0.271946306230748	0.580979653061197	-0.849863428180897	-0.271946306230748	145	214	0.480492286814283	-0.0243677060863402	-0.0112263561658219	-0.181122448979592	NA	NA	0.131463175199351	0.0320326967783912	0.0457261177014097	-0.0807281044770289	0.0320326967783912	55.4	52.1
201020_E001T_11	201020_B001	127	127	117	32.5	WT	60	Step	32.5	0	NA	201020_E001T_11.avi_lane_226.res	2.3890074643191	-0.325170298800675	0.566774875133103	-0.865483240702868	-0.325170298800675	126	208	0.479324922545278	-0.0104738388378286	-0.0133389827916895	-0.197916666666667	NA	NA	0.147741352554311	-0.0211912957915358	0.0315213397733156	-0.0963479169989999	-0.0211912957915358	36.4	46.1
201020_E001T_11	201020_B001	128	128	118	32.5	WT	60	Step	32.5	0	NA	201020_E001T_11.avi_lane_227.res	2.46219541381805	-0.298840110218433	0.552718774403401	-0.821249839211786	-0.298840110218433	134	219	0.456493679347092	-0.0128327045721795	-0.0170000029905268	-0.200520833333333	NA	NA	0.220929302053261	0.00513889279070623	0.0174652390436136	-0.0521145155079179	0.00513889279070623	44.4	57.1
201020_E001T_11	201020_B001	129	129	119	32.5	WT	60	Step	32.5	0	NA	201020_E001T_11.avi_lane_228.res	2.41114137358932	-0.280229572270114	0.586807333814237	-0.819066067576773	-0.280229572270114	110	177	0.460710860787029	0.0102218684183811	-0.0159277575836472	-0.221354166666667	NA	NA	0.169875261824531	0.0237494307390252	0.0515537984544496	-0.049930743872905	0.0237494307390252	20.4	15.1
201020_E001T_11	201020_B001	130	130	120	32.5	WT	60	Step	32.5	0	NA	201020_E001T_11.avi_lane_229.res	2.37093076341264	-0.42401226295785	0.449359806253367	-0.842611838466678	-0.42401226295785	104	218	0.443510044635864	0.0262625192777145	-0.0446785019061512	NA	NA	NA	0.129664651647851	-0.120033259948711	-0.0858937291064203	-0.0734765147628099	-0.120033259948711	14.4	56.1
201020_E001T_12	201020_B001	1	1	-9	3.125	WT	60	Step	3.125	0	NA	201020_E001T_12.avi_lane_100.res	2.06964837581849	-0.239095142433223	0.566876797958022	-0.776409769360721	-0.239095142433223	110	165	0.495419628651621	-0.000610386015158306	0.00728922130101967	-0.210416666666667	NA	NA	-0.138067454727417	-0.0035965524166407	-0.0170323313951317	0.00131659128170869	-0.0035965524166407	-15	-23.4
201020_E001T_12	201020_B001	2	2	-8	3.125	WT	60	Step	3.125	0	NA	201020_E001T_12.avi_lane_101.res	2.19342921002111	-0.242002285806721	0.517827942911222	-0.789962054333702	-0.242002285806721	123	171	0.47487026387058	0.0161317241440871	-0.00801452819767266	-0.2125	NA	NA	-0.0142866205247971	-0.00650369579013871	-0.0660811864419317	-0.0122356936912723	-0.00650369579013871	-2	-17.4
201020_E001T_12	201020_B001	3	3	-7	3.125	WT	60	Step	3.125	0	NA	201020_E001T_12.avi_lane_102.res	2.22951169059149	-0.214806574871456	0.578844013342646	-0.786810141536672	-0.214806574871456	140	195	0.478506076493	0.00826096845289094	0.0110372244821167	-0.210416666666667	NA	NA	0.0217958600455828	0.0206920151451263	-0.00506511601050774	-0.00908378089424222	0.0206920151451263	15	6.59999999999999
201020_E001T_12	201020_B001	4	4	-6	3.125	WT	60	Step	3.125	0	NA	201020_E001T_12.avi_lane_103.res	2.25530448466525	-0.307795657584865	0.507038497738556	-0.769815024005361	-0.307795657584865	110	194	0.45663542726054	0.0425085065136871	-0.0199744393963326	-0.21875	NA	NA	0.0475886541193429	-0.0722970675682827	-0.0768706316145977	0.00791133663706878	-0.0722970675682827	-15	5.59999999999999
201020_E001T_12	201020_B001	5	5	-5	3.125	WT	60	Step	3.125	0	NA	201020_E001T_12.avi_lane_104.res	2.18333248437362	-0.257984598253011	0.563024020186706	-0.856272793605358	-0.257984598253011	137	188	0.494088286606692	0.0120087660746288	-0.015955480025846	-0.216981132075472	NA	NA	-0.0243833461722871	-0.0224860082364287	-0.0208851091664477	-0.0785464329629283	-0.0224860082364287	12	-0.400000000000006
201020_E001T_12	201020_B001	6	6	-4	3.125	WT	60	Step	3.125	0	NA	201020_E001T_12.avi_lane_105.res	2.2093336586089	-0.217814788690644	0.561918053749366	-0.720142677570266	-0.217814788690644	134	208	0.468103038847279	-0.000952063653666066	-0.0112432399119992	-0.212962962962963	NA	NA	0.00161782806299282	0.0176838013259383	-0.0219910756037878	0.0575836830721638	0.0176838013259383	9	19.6
201020_E001T_12	201020_B001	7	7	-3	3.125	WT	60	Step	3.125	0	NA	201020_E001T_12.avi_lane_106.res	2.22518943736217	-0.295441565780267	0.647780350811223	-0.837729223041941	-0.295441565780267	98	171	0.4887960526013	-0.0145113460474253	0.0013358864865492	-0.21933962264151	NA	NA	0.0174736068162629	-0.0599429757636847	0.0638712214580692	-0.0600028623995112	-0.0599429757636847	-27	-17.4
201020_E001T_12	201020_B001	8	8	-2	3.125	WT	60	Step	3.125	0	NA	201020_E001T_12.avi_lane_107.res	2.24532251259213	-0.166921901911356	0.634903082495341	-0.767108869558339	-0.166921901911356	148	198	0.487780874620867	-0.0212322318893475	0.0199204494190845	-0.229166666666667	NA	NA	0.0376066820462229	0.0685766881052263	0.0509939531421872	0.0106174910840907	0.0685766881052263	23	9.59999999999999
201020_E001T_12	201020_B001	9	9	-1	3.125	WT	60	Step	3.125	0	NA	201020_E001T_12.avi_lane_108.res	2.22295020704615	-0.148917076575796	0.639206118572036	-0.682542156623807	-0.148917076575796	130	192	0.47588886349504	-0.0230903063044065	0.0153193153806632	-0.212264150943396	NA	NA	0.015234376500243	0.0865815134407863	0.0552969892188823	0.0951842040186227	0.0865815134407863	5	3.59999999999999
201020_E001T_12	201020_B001	10	10	0	3.125	WT	60	Step	3.125	0	NA	201020_E001T_12.avi_lane_109.res	2.24313624437976	-0.264206308258484	0.62167241576642	-0.79047089678813	-0.264206308258484	120	202	0.461216335435575	0.015344931073567	-0.0033393897871605	3.10185185185185	NA	NA	0.0354204138338527	-0.0287077182419017	0.0377632864132662	-0.0127445361457003	-0.0287077182419017	-5	13.6
201020_E001T_12	201020_B001	11	11	1	3.125	WT	60	Step	3.125	0	NA	201020_E001T_12.avi_lane_110.res	2.12250203341036	-0.193663837228993	0.58852103669061	-0.771207319716142	-0.193663837228993	127	172	0.498255644905448	-0.0445308726502656	-0.0122901393691194	3.14583333333333	NA	NA	-0.0852137971355469	0.0418347527875893	0.0046119073374562	0.00651904092628774	0.0418347527875893	2	-16.4
201020_E001T_12	201020_B001	12	12	2	3.125	WT	60	Step	3.125	0	NA	201020_E001T_12.avi_lane_111.res	2.06515637302505	-0.136595959606185	0.561996308960658	-0.697308175166415	-0.136595959606185	122	152	0.482090039180696	-0.0287467720941469	0.0323592722124749	3.11556603773585	NA	NA	-0.142559457520857	0.0989026304103973	-0.0219128203924958	0.0804181854760148	0.0989026304103973	-3	-36.4
201020_E001T_12	201020_B001	13	13	3	3.125	WT	60	Step	3.125	0	NA	201020_E001T_12.avi_lane_112.res	2.17147660494707	-0.22626892368329	0.539966824384573	-0.687615054718914	-0.22626892368329	115	191	0.455785877675929	0.00228125742100107	-0.0111851952187841	3.10416666666667	NA	NA	-0.0362392255988371	0.00922966633329231	-0.0439423049685808	0.0901113059235157	0.00922966633329231	-10	2.59999999999999
201020_E001T_12	201020_B001	14	14	4	3.125	WT	60	Step	3.125	0	NA	201020_E001T_12.avi_lane_113.res	2.18850145474728	-0.276737328650397	0.538450021097184	-0.802988389603232	-0.276737328650397	132	205	0.476422239227033	-0.0165400682204848	-0.0256963130315084	3.11556603773585	NA	NA	-0.0192143757986272	-0.0412387386338147	-0.0454591082559698	-0.0252620289608023	-0.0412387386338147	7	16.6
201020_E001T_12	201020_B001	15	15	5	3.125	WT	60	Step	3.125	0	NA	201020_E001T_12.avi_lane_114.res	2.17851141856296	-0.239589159793047	0.578861519442363	-0.758041896478604	-0.239589159793047	134	212	0.478700583061227	0.00578024727026632	-0.0315604320050522	3.09722222222222	NA	NA	-0.0292044119829469	-0.00409056977646471	-0.00504760991079078	0.0196844641638257	-0.00409056977646471	9	23.6
201020_E001T_12	201020_B001	16	16	6	3.125	WT	60	Step	3.125	0	NA	201020_E001T_12.avi_lane_115.res	2.24315809426363	-0.247358042533993	0.663875679549984	-0.793149073990541	-0.247358042533993	115	192	0.4961026365778	-0.00605968730140265	-0.0166968214563678	3.11084905660377	NA	NA	0.035442263717723	-0.0118594525174107	0.0799665501968303	-0.0154227133481113	-0.0118594525174107	-10	3.59999999999999
201020_E001T_12	201020_B001	17	17	7	3.125	WT	60	Step	3.125	0	NA	201020_E001T_12.avi_lane_116.res	2.21424910658895	-0.263681172229211	0.639790188604045	-0.777503747110684	-0.263681172229211	120	211	0.483226708579488	0.0291901396741614	-0.0146734486455159	3.11084905660377	NA	NA	0.00653327604304277	-0.0281825822126287	0.0558810592508913	0.000222613531745686	-0.0281825822126287	-5	22.6
201020_E001T_12	201020_B001	18	18	8	3.125	WT	60	Step	3.125	0	NA	201020_E001T_12.avi_lane_117.res	2.0588772912452	-0.169479669187322	0.60125203242566	-0.771343188986223	-0.169479669187322	139	178	0.503902396972209	0.029661456600049	0.00394785589761506	3.11111111111111	NA	NA	-0.148838539300707	0.0660189208292603	0.0173429030725063	0.00638317165620672	0.0660189208292603	14	-10.4
201020_E001T_12	201020_B001	19	19	9	3.125	WT	60	Step	3.125	0	NA	201020_E001T_12.avi_lane_118.res	2.13562039162118	-0.190455351251404	0.578589783608978	-0.80328819309327	-0.190455351251404	153	192	0.48675977476547	0.00324447759626336	-0.00679843843926466	3.10141509433962	NA	NA	-0.0720954389247273	0.0450432387651783	-0.00531934574417581	-0.0255618324508403	0.0450432387651783	28	3.59999999999999
201020_E001T_12	201020_B001	20	20	10	3.125	WT	60	Step	3.125	0	NA	201020_E001T_12.avi_lane_119.res	2.18795141329611	-0.20946197652497	0.662540079954168	-0.757896575679561	-0.20946197652497	118	188	0.496336401344551	0.0227294693620254	0.0170855062838372	3.0625	NA	NA	-0.0197644172497968	0.0260366134916123	0.0786309506010142	0.0198297849628687	0.0260366134916123	-7	-0.400000000000006
201020_E001T_12	201020_B001	21	21	11	3.125	WT	60	Step	3.125	0	NA	201020_E001T_12.avi_lane_120.res	2.09371373229169	-0.116881330777816	0.58407324206076	-0.65045428867134	-0.116881330777816	130	171	0.458739536462201	0.0108169641588205	0.0485400520158356	3.07075471698113	NA	NA	-0.114002098254217	0.118617259238766	0.00016411270760619	0.12727207197109	0.118617259238766	5	-17.4
201020_E001T_12	201020_B001	22	22	12	3.125	WT	60	Step	3.125	0	NA	201020_E001T_12.avi_lane_121.res	2.09975737655109	-0.0971762918443059	0.618512869470125	-0.657655755524282	-0.0971762918443059	130	166	0.475078487155775	0.00340481923580407	0.0438585616003	3.02546296296296	NA	NA	-0.107958453994817	0.138322298172276	0.0346037401169712	0.120070605118148	0.138322298172276	5	-22.4
201020_E001T_12	201020_B001	23	23	13	3.125	WT	60	Step	3.125	0	NA	201020_E001T_12.avi_lane_122.res	2.1408470738509	-0.156547465053592	0.678969076847306	-0.719163374382747	-0.156547465053592	119	177	0.492826429661109	0.0172612637405611	0.0474596690961045	3.04481132075472	NA	NA	-0.066868756695007	0.0789511249629903	0.0950599474941523	0.0585629862596827	0.0789511249629903	-6	-11.4
201020_E001T_12	201020_B001	24	24	14	3.125	WT	60	Step	3.125	0	NA	201020_E001T_12.avi_lane_123.res	2.09150329377932	-0.11745869350518	0.668589306303939	-0.701955924132474	-0.11745869350518	145	195	0.482222021191597	0.0295139976713561	0.0430355306510593	3.00943396226415	NA	NA	-0.116212536766587	0.118039896511402	0.0846801769507852	0.0757704365099557	0.118039896511402	20	6.59999999999999
201020_E001T_12	201020_B001	25	25	15	3.125	WT	60	Step	3.125	0	NA	201020_E001T_12.avi_lane_124.res	2.16938748698386	-0.208259747884069	0.600849925184317	-0.78260184741966	-0.208259747884069	137	193	0.476996223682132	-0.00453310711509951	-0.00585474810879754	3.00694444444444	NA	NA	-0.0383283435620472	0.0272388421325133	0.0169407958311633	-0.00487548677723026	0.0272388421325133	12	4.59999999999999
201020_E001T_12	201020_B001	26	26	16	3.125	WT	60	Step	3.125	0	NA	201020_E001T_12.avi_lane_125.res	2.204475847224	-0.184279943733831	0.595743389958725	-0.762414885176549	-0.184279943733831	126	170	0.473725695217934	-0.0192408947834087	0.0283233535210959	3.00235849056604	NA	NA	-0.00323998332190722	0.0512186462827513	0.0118342606055712	0.0153114754658807	0.0512186462827513	1	-18.4
201020_E001T_12	201020_B001	27	27	17	3.125	WT	60	Step	3.125	0	NA	201020_E001T_12.avi_lane_126.res	2.21760491618196	-0.232364422035804	0.701281449619853	-0.797652367525867	-0.232364422035804	116	192	0.493858178819294	-0.00849246028234212	0.00985229720658423	3.03240740740741	NA	NA	0.00988908563605317	0.00313416798077829	0.117372320266699	-0.0199260068834373	0.00313416798077829	-9	3.59999999999999
201020_E001T_12	201020_B001	28	28	18	3.125	WT	60	Step	3.125	0	NA	201020_E001T_12.avi_lane_127.res	2.17705997692139	-0.250263602407975	0.573570621459245	-0.783332806086765	-0.250263602407975	132	204	0.493367526243979	0.0150075483037715	0.00349830219231694	3.01650943396226	NA	NA	-0.0306558536245172	-0.0147650123913927	-0.0103385078939088	-0.00560644544433531	-0.0147650123913927	7	15.6
201020_E001T_12	201020_B001	29	29	19	3.125	WT	60	Step	3.125	0	NA	201020_E001T_12.avi_lane_128.res	2.18323213179235	-0.111136063665863	0.64784809724777	-0.668683670024219	-0.111136063665863	155	211	0.47434424407855	-0.0102332552470316	0.0396448682310388	3.01851851851852	NA	NA	-0.0244836987535568	0.124362526350719	0.0639389678946163	0.109042690618211	0.124362526350719	30	22.6
201020_E001T_12	201020_B001	30	30	20	3.125	WT	60	Step	3.125	0	NA	201020_E001T_12.avi_lane_129.res	2.11757112001844	-0.100796787130292	0.600949765481056	-0.732779062581447	-0.100796787130292	154	171	0.478243967783896	0.00813885798193611	0.0380002247879261	3.00462962962963	NA	NA	-0.0901447105274671	0.13470180288629	0.0170406361279023	0.0449472980609827	0.13470180288629	29	-17.4
201020_E001T_12	201020_B001	31	31	21	3.125	WT	60	Step	3.125	0	NA	201020_E001T_12.avi_lane_130.res	2.17448589417859	-0.217409571622757	0.590015005907793	-0.754020936813868	-0.217409571622757	107	161	0.458868043684668	0.0205288281106649	0.0115756274693455	3.00943396226415	NA	NA	-0.033229936367317	0.0180890183938253	0.00610587655463923	0.0237054238285618	0.0180890183938253	-18	-27.4
201020_E001T_12	201020_B001	32	32	22	3.125	WT	60	Step	3.125	0	NA	201020_E001T_12.avi_lane_131.res	2.10828037923595	-0.0667176480585864	0.682933102935453	-0.679376383642547	-0.0667176480585864	161	197	0.491126867364476	0.000759231257763256	0.0640074198838896	3.00231481481481	NA	NA	-0.0994354513099571	0.168780941957996	0.0990239735822992	0.0983499769998827	0.168780941957996	36	8.59999999999999
201020_E001T_12	201020_B001	33	33	23	3.125	WT	60	Step	3.125	0	NA	201020_E001T_12.avi_lane_132.res	2.19262216521858	-0.0621245752072258	0.674152391562298	-0.691306710446637	-0.0621245752072258	141	165	0.474773323686547	-0.0207019047393143	0.0655120740406418	3	NA	NA	-0.0150936653273268	0.173374014809356	0.0902432622091442	0.0864196501957927	0.173374014809356	16	-23.4
201020_E001T_12	201020_B001	34	34	24	3.125	WT	60	Step	3.125	0	NA	201020_E001T_12.avi_lane_133.res	2.18572351937157	-0.163167778674271	0.584483006665317	-0.732806472266338	-0.163167778674271	144	189	0.48860140712091	-0.00909703334049807	0.0244825909723971	2.98611111111111	NA	NA	-0.021992311174337	0.0723308113423113	0.000573877312163296	0.0449198883760917	0.0723308113423113	19	0.599999999999994
201020_E001T_12	201020_B001	35	35	25	3.125	WT	60	Step	3.125	0	NA	201020_E001T_12.avi_lane_134.res	2.27558173645197	-0.156758607964874	0.664081868389263	-0.737848648156169	-0.156758607964874	143	202	0.470236064461137	-0.00451155830864661	0.0335059969260147	2.9811320754717	NA	NA	0.0678659059060629	0.0787399820517083	0.0801727390361092	0.0398777124862607	0.0787399820517083	18	13.6
201020_E001T_12	201020_B001	36	36	26	3.125	WT	60	Step	3.125	0	NA	201020_E001T_12.avi_lane_135.res	2.1710692571225	-0.11570246030282	0.666908350927218	-0.737777720511312	-0.11570246030282	155	195	0.480927033563402	0.0267467900948505	0.0482655207329812	2.95047169811321	NA	NA	-0.0366465734234072	0.119796129713762	0.0829992215740643	0.0399486401311178	0.119796129713762	30	6.59999999999999
201020_E001T_12	201020_B001	37	37	27	3.125	WT	60	Step	3.125	0	NA	201020_E001T_12.avi_lane_136.res	2.27245824983558	-0.219574721842966	0.636762470393864	-0.785436302616201	-0.219574721842966	150	227	0.482468453010167	0.0108638922235364	0.00786379442836452	2.97453703703704	NA	NA	0.0647424192896731	0.0159238681736163	0.0528533410407103	-0.00770994197377128	0.0159238681736163	25	38.6
201020_E001T_12	201020_B001	38	38	28	3.125	WT	60	Step	3.125	0	NA	201020_E001T_12.avi_lane_137.res	2.20179378229866	-0.211835844012017	0.592528893621134	-0.79933753963623	-0.211835844012017	149	204	0.489533632069761	0.0191900593577432	-0.00465829312315006	2.97641509433962	NA	NA	-0.00592204824724707	0.0236627460045653	0.00861976426798028	-0.0216111789938003	0.0236627460045653	24	15.6
201020_E001T_12	201020_B001	39	39	29	3.125	WT	60	Step	3.125	0	NA	201020_E001T_12.avi_lane_138.res	2.28125460195906	-0.240847014710571	0.561742898206674	-0.851885779704168	-0.240847014710571	171	225	0.474944931040185	0.00828967044766375	0.0102459021943594	2.96990740740741	NA	NA	0.073538771413153	-0.00534842469398869	-0.0221662311464798	-0.0741594190617383	-0.00534842469398869	46	36.6
201020_E001T_12	201020_B001	40	40	30	3.125	WT	60	Step	3.125	0	NA	201020_E001T_12.avi_lane_139.res	2.25049031994697	-0.258626617919285	0.589121128421057	-0.794808953211467	-0.258626617919285	148	234	0.478114590710257	0.000538571916244502	-0.00204082873239713	2.93632075471698	NA	NA	0.0427744894010629	-0.0231280279027027	0.00521199906790326	-0.0170825925690373	-0.0231280279027027	23	45.6
201020_E001T_12	201020_B001	41	41	31	3.125	WT	60	Step	3.125	0	NA	201020_E001T_12.avi_lane_140.res	2.12441868585674	-0.20304469797888	0.507747775812517	-0.759473149684267	-0.20304469797888	155	198	0.479689762845735	-0.00255208828858214	0.00650490865367679	2.96990740740741	NA	NA	-0.0832971446891668	0.0324538920377023	-0.0761613535406368	0.0182532109581627	0.0324538920377023	30	9.59999999999999
201020_E001T_12	201020_B001	42	42	32	3.125	WT	60	Step	3.125	0	NA	201020_E001T_12.avi_lane_141.res	2.10410715217453	-0.100382422329852	0.607410695908456	-0.740766672164513	-0.100382422329852	171	189	0.485604748577721	0.00101381464037158	0.022880995071474	2.93055555555556	NA	NA	-0.103608678371377	0.13511616768673	0.0235015665553022	0.0369596884779168	0.13511616768673	46	0.599999999999994
201020_E001T_12	201020_B001	43	43	33	3.125	WT	60	Step	3.125	0	NA	201020_E001T_12.avi_lane_142.res	2.19298683584717	-0.229280723185979	0.56268328209452	-0.820599560721379	-0.229280723185979	158	212	0.497021321219002	-0.00932217653070803	0.00934113390661532	2.93396226415094	NA	NA	-0.014728994698737	0.0062178668306033	-0.0212258472586337	-0.0428732000789492	0.0062178668306033	33	23.6
201020_E001T_12	201020_B001	44	44	34	3.125	WT	60	Step	3.125	0	NA	201020_E001T_12.avi_lane_143.res	2.19611503971638	-0.165036416925712	0.571841780868965	-0.800695082056284	-0.165036416925712	157	182	0.49089844394085	0.00270474116145362	0.0209398250890914	2.94907407407407	NA	NA	-0.0116007908295273	0.0704621730908703	-0.0120673484841888	-0.0229687214138543	0.0704621730908703	32	-6.40000000000001
201020_E001T_12	201020_B001	45	45	35	3.125	WT	60	Step	3.125	0	NA	201020_E001T_12.avi_lane_144.res	2.261646633281	-0.171256127383913	0.637529983155304	-0.73572143369774	-0.171256127383913	134	192	0.490309099313048	0.0124952093342452	0.0322359436076848	2.95283018867925	NA	NA	0.0539308027350929	0.0642424626326693	0.0536208538021502	0.0420049269446897	0.0642424626326693	9	3.59999999999999
201020_E001T_12	201020_B001	46	46	36	3.125	WT	60	Step	3.125	0	NA	201020_E001T_12.avi_lane_145.res	2.08110074224279	-0.197899717460794	0.56756041254709	-0.723229405103499	-0.197899717460794	137	200	0.477103740334992	-0.0042791567649054	0.0236852339413587	2.95138888888889	NA	NA	-0.126615088303117	0.0375988725557883	-0.0163487168060638	0.0544969555389307	0.0375988725557883	12	11.6
201020_E001T_12	201020_B001	47	47	37	3.125	WT	60	Step	3.125	0	NA	201020_E001T_12.avi_lane_146.res	2.15888174512301	-0.113906650028205	0.603051085463343	-0.732754379610384	-0.113906650028205	164	190	0.486353114687594	0.0134725811655717	0.0386171841165775	2.92924528301887	NA	NA	-0.048834085422897	0.121591939988377	0.0191419561101892	0.0449719810320457	0.121591939988377	39	1.59999999999999
201020_E001T_12	201020_B001	48	48	38	3.125	WT	60	Step	3.125	0	NA	201020_E001T_12.avi_lane_147.res	2.19948235825338	-0.191596879236852	0.528356408782261	-0.769141824570866	-0.191596879236852	146	182	0.462840417012629	-0.00112297306685737	-0.00063578012285848	2.91745283018868	NA	NA	-0.00823347229252702	0.0439017107797303	-0.0555527205708928	0.00858453607156373	0.0439017107797303	21	-6.40000000000001
201020_E001T_12	201020_B001	49	49	39	3.125	WT	60	Step	3.125	0	NA	201020_E001T_12.avi_lane_148.res	2.21161113382915	-0.299824309722838	0.514737231949177	-0.831699398362029	-0.299824309722838	125	192	0.465280154048729	-0.0113578324656164	-0.00546521506622709	2.93287037037037	NA	NA	0.00389530328324295	-0.0643257197062557	-0.0691718974039768	-0.0539730377195993	-0.0643257197062557	0	3.59999999999999
201020_E001T_12	201020_B001	50	50	40	3.125	WT	60	Step	3.125	0	NA	201020_E001T_12.avi_lane_149.res	2.19251555965658	-0.257157095461875	0.599175460785902	-0.785441856530156	-0.257157095461875	124	201	0.480324493754778	-0.00558074836640728	-0.00628834491890009	2.9325	NA	NA	-0.0152002708893271	-0.0216585054452927	0.0152663314327482	-0.00771549588772624	-0.0216585054452927	-1	12.6
201020_E001T_12	201020_B001	51	51	41	3.125	WT	60	Step	3.125	0	NA	201020_E001T_12.avi_lane_150.res	2.19655058380339	-0.247403454694504	0.5327078047239	-0.77831250624314	-0.247403454694504	147	216	0.47167730003999	-0.0157938457817128	-0.00115398035768139	2.90196078431373	NA	NA	-0.0111652467425172	-0.0119048646779217	-0.0512013246292538	-0.000586145600710242	-0.0119048646779217	22	27.6
201020_E001T_12	201020_B001	52	52	42	3.125	WT	60	Step	3.125	0	NA	201020_E001T_12.avi_lane_151.res	2.18801780644808	-0.242826250989049	0.487059104551569	-0.766846506248979	-0.242826250989049	140	195	0.45826832419031	-0.00848518466457048	-0.0140083207590514	2.89950980392157	NA	NA	-0.0196980240978268	-0.0073276609724667	-0.0968500248015848	0.0108798543934507	-0.0073276609724667	15	6.59999999999999
201020_E001T_12	201020_B001	53	53	43	3.125	WT	60	Step	3.125	0	NA	201020_E001T_12.avi_lane_152.res	2.15955896864719	-0.208588489946136	0.587612646115462	-0.734773588560758	-0.208588489946136	152	230	0.475706359949308	-0.00118210610798961	0.0133575944114755	2.9025	NA	NA	-0.0481568618987169	0.0269101000704463	0.00370351676230829	0.0429527720816717	0.0269101000704463	27	41.6
201020_E001T_12	201020_B001	54	54	44	3.125	WT	60	Step	3.125	0	NA	201020_E001T_12.avi_lane_153.res	2.14945135386525	-0.0963019676455335	0.602424535432624	-0.707379201978704	-0.0963019676455335	171	196	0.462008813691055	0.00210813171218622	0.0426564578720766	2.89950980392157	NA	NA	-0.058264476680657	0.139196622371049	0.0185154060794702	0.0703471586637258	0.139196622371049	46	7.59999999999999
201020_E001T_12	201020_B001	55	55	45	3.125	WT	60	Step	3.125	0	NA	201020_E001T_12.avi_lane_154.res	2.21791650888378	-0.264417338874743	0.523186344731497	-0.777904054167047	-0.264417338874743	133	204	0.461762525570681	0.00084427815933586	-0.00667091498033415	2.8825	NA	NA	0.0102006783378727	-0.0289187488581607	-0.0607227846216567	-0.000177693524617273	-0.0289187488581607	8	15.6
201020_E001T_12	201020_B001	56	56	46	3.125	WT	60	Step	3.125	0	NA	201020_E001T_12.avi_lane_155.res	2.21345037154035	-0.251540689544261	0.640130641900841	-0.81385594360874	-0.251540689544261	140	222	0.495953239525396	-0.000905072924937753	0.00220619697181321	2.87254901960784	NA	NA	0.00573454099444293	-0.0160420995276787	0.0562215125476873	-0.0361295829663103	-0.0160420995276787	15	33.6
201020_E001T_12	201020_B001	57	57	47	3.125	WT	60	Step	3.125	0	NA	201020_E001T_12.avi_lane_156.res	2.22437242701712	-0.094268991924089	0.675509540031911	-0.730845299866279	-0.094268991924089	157	190	0.488122082949598	0.0202739031610423	0.0527861407988784	2.87745098039216	NA	NA	0.0166565964712131	0.141229598092493	0.0916004106787572	0.0468810607761507	0.141229598092493	32	1.59999999999999
201020_E001T_12	201020_B001	58	58	48	3.125	WT	60	Step	3.125	0	NA	201020_E001T_12.avi_lane_157.res	2.19259287456256	-0.21080701040978	0.641920766257671	-0.756892379103172	-0.21080701040978	140	219	0.491465322713427	0.0229466879619431	0.0185505512643605	2.8725	NA	NA	-0.015122955983347	0.0246915796068023	0.0580116369045173	0.0208339815392578	0.0246915796068023	15	30.6
201020_E001T_12	201020_B001	59	59	49	3.125	WT	60	Step	3.125	0	NA	201020_E001T_12.avi_lane_158.res	2.19587309469156	-0.0869343424009745	0.640088206106782	-0.684006000595751	-0.0869343424009745	170	207	0.481219451889701	0.0160048699853711	0.0583884348407938	2.87254901960784	NA	NA	-0.0118427358543469	0.148564247615608	0.0561790767536282	0.0937203600466787	0.148564247615608	45	18.6
201020_E001T_12	201020_B001	60	60	50	3.125	WT	60	Step	3.125	0	NA	201020_E001T_12.avi_lane_159.res	2.19656485800259	-0.281294654929748	0.545361487111818	-0.804843544889406	-0.281294654929748	133	210	0.495904582692811	0.0316769428574592	-0.00233501074235647	2.8675	NA	NA	-0.0111509725433172	-0.0457960649131657	-0.0385476422413358	-0.0271171842469763	-0.0457960649131657	8	21.6
201020_E001T_12	201020_B001	61	61	51	3.125	WT	60	Step	3.125	0	NA	201020_E001T_12.avi_lane_160.res	2.21163409231041	-0.221454669797146	0.626480746514156	-0.776178773926036	-0.221454669797146	140	214	0.498574688065922	0.0369830452258799	0.00195017510688734	2.86029411764706	NA	NA	0.00391826176450305	0.0140439202194363	0.0425716171610022	0.00154758671639377	0.0140439202194363	15	25.6
201020_E001T_12	201020_B001	62	62	52	3.125	WT	60	Step	3.125	0	NA	201020_E001T_12.avi_lane_161.res	2.13533293141526	-0.169814276028033	0.581161467194104	-0.7205298210576	-0.169814276028033	143	195	0.468890387238101	0.017374600883099	0.00948180081715091	2.84558823529412	NA	NA	-0.072382899130647	0.0656843139885493	-0.00274766215904976	0.0571965395848297	0.0656843139885493	18	6.59999999999999
201020_E001T_12	201020_B001	63	63	53	3.125	WT	60	Step	3.125	0	NA	201020_E001T_12.avi_lane_162.res	2.17709745377597	-0.272645406517927	0.61201220099991	-0.77990320899375	-0.272645406517927	125	218	0.484829573740686	0.00418260024288342	-0.0021688475715319	2.8525	NA	NA	-0.0306183767699371	-0.0371468165013447	0.0281030716467563	-0.00217684835132026	-0.0371468165013447	0	29.6
201020_E001T_12	201020_B001	64	64	54	3.125	WT	60	Step	3.125	0	NA	201020_E001T_12.avi_lane_163.res	2.18373605665479	-0.210114419693697	0.548005163223296	-0.742647199889048	-0.210114419693697	144	205	0.465540514081221	0.00162962147289585	0.00463233305626588	2.85049019607843	NA	NA	-0.0239797738911172	0.0253841703228853	-0.0359039661298578	0.0350791607533817	0.0253841703228853	19	16.6
201020_E001T_12	201020_B001	65	65	55	3.125	WT	60	Step	3.125	0	NA	201020_E001T_12.avi_lane_164.res	2.16827232963696	-0.202852699248391	0.538376913754627	-0.718656811389667	-0.202852699248391	135	194	0.465953888231336	-0.0137662082129111	0.00186869261005848	2.8625	NA	NA	-0.0394435009089471	0.0326458907681913	-0.0455322155985267	0.0590695492527628	0.0326458907681913	10	5.59999999999999
201020_E001T_12	201020_B001	66	66	56	3.125	WT	60	Step	3.125	0	NA	201020_E001T_12.avi_lane_165.res	2.16358537175932	-0.15484452809863	0.575115426608875	-0.707844493786134	-0.15484452809863	150	198	0.468459936186139	0.000613667866235257	0.0322634771610202	2.8406862745098	NA	NA	-0.0441304587865869	0.0806540619179523	-0.00879370274427871	0.0698818668562957	0.0806540619179523	25	9.59999999999999
201020_E001T_12	201020_B001	67	67	57	3.125	WT	60	Step	3.125	0	NA	201020_E001T_12.avi_lane_166.res	2.19231428799191	-0.170068973996752	0.537794389828969	-0.724973285762517	-0.170068973996752	144	184	0.46879025958523	-0.0148627767183547	0.0366064740404194	2.81372549019608	NA	NA	-0.0154015425539971	0.0654296160198303	-0.0461147395241848	0.0527530748799128	0.0654296160198303	19	-4.40000000000001
201020_E001T_12	201020_B001	68	68	58	3.125	WT	60	Step	3.125	0	NA	201020_E001T_12.avi_lane_167.res	2.14345797977831	-0.200391473657998	0.522623974724365	-0.732351026353829	-0.200391473657998	142	193	0.470361471768211	2.99747981130143e-05	0.0194620933167656	2.83	NA	NA	-0.0642578507675968	0.0351071163585843	-0.0612851546287888	0.0453753342886007	0.0351071163585843	17	4.59999999999999
201020_E001T_12	201020_B001	69	69	59	3.125	WT	60	Step	3.125	0	NA	201020_E001T_12.avi_lane_168.res	2.17724976903009	-0.171489978669226	0.561918194295221	-0.74828494803189	-0.171489978669226	151	192	0.478082496486475	0.0366333999853639	0.023143120734967	2.80392156862745	NA	NA	-0.030466061515817	0.0640086113473563	-0.0219909350579327	0.0294414126105397	0.0640086113473563	26	3.59999999999999
201020_E001T_12	201020_B001	70	70	60	3.125	WT	60	Step	3.125	0	NA	201020_E001T_12.avi_lane_169.res	2.16916033437093	-0.209205282305447	0.583598739361675	-0.739923201310231	-0.209205282305447	145	217	0.46721407364522	0.0194334735544979	0.00774946192501064	0.0882352941176473	NA	NA	-0.0385554961749772	0.0262933077111353	-0.00031038999147881	0.0378031593321987	0.0262933077111353	20	28.6
201020_E001T_12	201020_B001	71	71	61	3.125	WT	60	Step	3.125	0	NA	201020_E001T_12.avi_lane_170.res	2.2140521874155	-0.179694020398939	0.669547546112284	-0.72759180524489	-0.179694020398939	140	217	0.475549731316875	-0.0271097146517651	0.025139185451695	0.0833333333333339	NA	NA	0.00633635686959311	0.0558045696176433	0.0856384167591302	0.0501345553975397	0.0558045696176433	15	28.6
201020_E001T_12	201020_B001	72	72	62	3.125	WT	60	Step	3.125	0	NA	201020_E001T_12.avi_lane_171.res	2.11658880275853	-0.180788394440256	0.621141901572824	-0.756760430250756	-0.180788394440256	130	181	0.477156572012859	-0.0155708941119174	0.0117290433600977	0.0906862745098033	NA	NA	-0.091127027787377	0.0547101955763263	0.0372327722196703	0.0209659303916737	0.0547101955763263	5	-7.40000000000001
201020_E001T_12	201020_B001	73	73	63	3.125	WT	60	Step	3.125	0	NA	201020_E001T_12.avi_lane_172.res	2.13595310172076	-0.197709256234625	0.590742350943811	-0.699380192172707	-0.197709256234625	155	244	0.446153995896542	0.0316008699329615	-0.00283702942638001	-0.0375	NA	NA	-0.071762728825147	0.0377893337819573	0.00683322159065725	0.0783461684697228	0.0377893337819573	30	55.6
201020_E001T_12	201020_B001	74	74	64	3.125	WT	60	Step	3.125	0	NA	201020_E001T_12.avi_lane_173.res	2.21223117224346	-0.209163496452317	0.577955096492855	-0.778568436029675	-0.209163496452317	136	188	0.462537587626078	-0.00125675294617703	-0.00193768900924435	-0.205882352941177	NA	NA	0.00451534169755297	0.0263350935642653	-0.00595403286029872	-0.000842075387245234	0.0263350935642653	11	-0.400000000000006
201020_E001T_12	201020_B001	75	75	65	3.125	WT	60	Step	3.125	0	NA	201020_E001T_12.avi_lane_174.res	2.24460736440367	-0.180681343702993	0.615419821202425	-0.80292133466355	-0.180681343702993	136	174	0.474853814277222	0.0276988506102932	0.011696267988427	-0.193627450980392	NA	NA	0.0368915338577631	0.0548172463135893	0.0315106918492712	-0.0251949740211203	0.0548172463135893	11	-14.4
201020_E001T_12	201020_B001	76	76	66	3.125	WT	60	Step	3.125	0	NA	201020_E001T_12.avi_lane_175.res	2.09892289216075	-0.0989796823290436	0.649353383033307	-0.666555968618363	-0.0989796823290436	157	207	0.484574796890274	0.0150561741179512	0.0556342117085491	-0.195	NA	NA	-0.108792938385157	0.136518907687539	0.0654442536801533	0.111170392024067	0.136518907687539	32	18.6
201020_E001T_12	201020_B001	77	77	67	3.125	WT	60	Step	3.125	0	NA	201020_E001T_12.avi_lane_176.res	2.1582828471722	-0.124050898770525	0.653890245348326	-0.739920971197948	-0.124050898770525	152	192	0.492453133581672	-0.0163274511179574	0.058987690161381	-0.210784313725491	NA	NA	-0.0494329833737068	0.111447691246057	0.0699811159951722	0.0378053894444818	0.111447691246057	27	3.59999999999999
201020_E001T_12	201020_B001	78	78	68	3.125	WT	60	Step	3.125	0	NA	201020_E001T_12.avi_lane_177.res	2.12541819923061	-0.105214835006982	0.611793151499184	-0.738384699742848	-0.105214835006982	180	204	0.471342987135212	0.00525805603898227	0.0604357245372685	-0.2075	NA	NA	-0.082297631315297	0.1302837550096	0.0278840221460303	0.0393416608995817	0.1302837550096	55	15.6
201020_E001T_12	201020_B001	79	79	69	3.125	WT	60	Step	3.125	0	NA	201020_E001T_12.avi_lane_178.res	2.14365495430131	-0.153311633078721	0.584954381823501	-0.784286580595636	-0.153311633078721	175	205	0.479874684499677	0.00750799607897647	0.0365325543686222	-0.198529411764706	NA	NA	-0.0640608762445969	0.0821869569378613	0.00104525247034726	-0.00656021995320633	0.0821869569378613	50	16.6
201020_E001T_12	201020_B001	80	80	70	3.125	WT	60	Step	3.125	0	NA	201020_E001T_12.avi_lane_179.res	2.15534225932412	-0.15900310144679	0.676434386172891	-0.783428027760468	-0.15900310144679	145	194	0.507763258534605	-0.019029848107983	0.0202206378293929	-0.205882352941177	NA	NA	-0.052373571221787	0.0764954885697923	0.0925252568197372	-0.00570166711803832	0.0764954885697923	20	5.59999999999999
201020_E001T_12	201020_B001	81	81	71	3.125	WT	60	Step	3.125	0	NA	201020_E001T_12.avi_lane_180.res	2.17789667227018	-0.182036907062173	0.63915981147694	-0.719985646708902	-0.182036907062173	138	211	0.473713826189554	-0.0154671163384981	0.00106162555395038	-0.18	NA	NA	-0.029819158275727	0.0534616829544093	0.0552506821237863	0.0577407139335278	0.0534616829544093	13	22.6
201020_E001T_12	201020_B001	82	82	72	3.125	WT	60	Step	3.125	0	NA	201020_E001T_12.avi_lane_181.res	2.25117733991055	-0.190224982090484	0.680008815840804	-0.807778703147781	-0.190224982090484	141	199	0.503057972830984	-0.00545365612661319	0.0380578233417805	-0.178921568627451	NA	NA	0.0434615093646431	0.0452736079260983	0.0960996864876502	-0.0300523425053513	0.0452736079260983	16	10.6
201020_E001T_12	201020_B001	83	83	73	3.125	WT	60	Step	3.125	0	NA	201020_E001T_12.avi_lane_182.res	2.15611976840858	-0.187215024137994	0.639244060801444	-0.8060611988511	-0.187215024137994	155	207	0.493171926135183	0.00877737951766976	0.0296320423735283	-0.17	NA	NA	-0.0515960621373268	0.0482835658785883	0.0553349314482903	-0.0283348382086702	0.0482835658785883	30	18.6
201020_E001T_12	201020_B001	84	84	74	3.125	WT	60	Step	3.125	0	NA	201020_E001T_12.avi_lane_183.res	2.16561454190903	-0.134899977384854	0.638521149912552	-0.777304410987072	-0.134899977384854	152	183	0.491692183193081	0.00675785410590093	0.0423662305625895	-0.183823529411765	NA	NA	-0.0421012886368772	0.100598612631728	0.0546120205593983	0.00042194965535769	0.100598612631728	27	-5.40000000000001
201020_E001T_12	201020_B001	85	85	75	3.125	WT	60	Step	3.125	0	NA	201020_E001T_12.avi_lane_184.res	2.20410379991016	-0.199327977956417	0.641207780326242	-0.742761640020482	-0.199327977956417	142	220	0.487640725486257	0.00194563934144012	0.0109426243998145	-0.208333333333333	NA	NA	-0.00361203063574722	0.0361706120601653	0.0572986509730883	0.0349647206219478	0.0361706120601653	17	31.6
201020_E001T_12	201020_B001	86	86	76	3.125	WT	60	Step	3.125	0	NA	201020_E001T_12.avi_lane_185.res	2.1139195986923	-0.149904707380615	0.617158321267663	-0.77067220994649	-0.149904707380615	157	194	0.513942220690784	-0.0227530285701805	0.0366168213861779	-0.215	NA	NA	-0.0937962318536072	0.0855938826359673	0.0332491919145093	0.00705415069593973	0.0855938826359673	32	5.59999999999999
201020_E001T_12	201020_B001	87	87	77	3.125	WT	60	Step	3.125	0	NA	201020_E001T_12.avi_lane_186.res	2.2255848814174	-0.186268019858732	0.662603694401997	-0.741140262351111	-0.186268019858732	134	205	0.488194599044262	-0.000635114071753679	0.0189845006125816	-0.220588235294118	NA	NA	0.0178690508714929	0.0492305701578503	0.0786945650488432	0.0365860982913188	0.0492305701578503	9	16.6
201020_E001T_12	201020_B001	88	88	78	3.125	WT	60	Step	3.125	0	NA	201020_E001T_12.avi_lane_187.res	2.17513507255874	-0.175328891037932	0.628683803011356	-0.771028735569486	-0.175328891037932	145	196	0.507068310385385	0.0501162546684248	0.0369045472248267	-0.1975	NA	NA	-0.0325807579871671	0.0601696989786503	0.0447746736582022	0.00669762507294369	0.0601696989786503	20	7.59999999999999
201020_E001T_12	201020_B001	89	89	79	3.125	WT	60	Step	3.125	0	NA	201020_E001T_12.avi_lane_188.res	2.22110142137944	-0.246657424493863	0.554199913935846	-0.791685335369638	-0.246657424493863	147	216	0.477927749366053	0.0153598463198199	-0.011099544154807	-0.196078431372549	NA	NA	0.0133855908335332	-0.0111588344772807	-0.0297092154173078	-0.0139589747272083	-0.0111588344772807	22	27.6
201020_E001T_12	201020_B001	90	90	80	3.125	WT	60	Step	3.125	0	NA	201020_E001T_12.avi_lane_189.res	2.24384848606435	-0.239625839257489	0.585912005208813	-0.812367405992484	-0.239625839257489	145	209	0.477835149031604	0.0093451083082736	0.00073614022840368	-0.174019607843137	NA	NA	0.0361326555184429	-0.00412724924090671	0.00200287585565928	-0.0346410453500543	-0.00412724924090671	20	20.6
201020_E001T_12	201020_B001	91	91	81	3.125	WT	60	Step	3.125	0	NA	201020_E001T_12.avi_lane_190.res	2.17296762811359	-0.10944807449753	0.617345981442558	-0.721485174236552	-0.10944807449753	160	190	0.48571808303865	0.0249285033296211	0.0452000319512949	-0.195	NA	NA	-0.0347482024323171	0.126050515519052	0.0334368520894043	0.0562411864058777	0.126050515519052	35	1.59999999999999
201020_E001T_12	201020_B001	92	92	82	3.125	WT	60	Step	3.125	0	NA	201020_E001T_12.avi_lane_191.res	2.17677971464404	-0.236143822545987	0.536205563720085	-0.83224140633251	-0.236143822545987	161	209	0.488912048750531	-0.0102778314492207	-0.000974163985561301	-0.178921568627451	NA	NA	-0.0309361159018668	-0.00064523252940471	-0.0477035656330688	-0.0545150456900803	-0.00064523252940471	36	20.6
201020_E001T_12	201020_B001	93	93	83	3.125	WT	60	Step	3.125	0	NA	201020_E001T_12.avi_lane_192.res	2.1524962984055	-0.217253131923708	0.562640119257782	-0.767511148035092	-0.217253131923708	127	180	0.476365468960546	0.00873386783570809	0.0150388468310469	-0.18	NA	NA	-0.055219532140407	0.0182454580928743	-0.0212690100953717	0.0102152126073377	0.0182454580928743	2	-8.40000000000001
201020_E001T_12	201020_B001	94	94	84	3.125	WT	60	Step	3.125	0	NA	201020_E001T_12.avi_lane_193.res	2.12814282113833	-0.169059445429822	0.612915161694601	-0.78859488295835	-0.169059445429822	164	207	0.505311203820944	-0.00105078827985003	0.0215722795565401	-0.174019607843137	NA	NA	-0.0795730094075768	0.0664391445867603	0.0290060323414473	-0.0108685223159203	0.0664391445867603	39	18.6
201020_E001T_12	201020_B001	95	95	85	3.125	WT	60	Step	3.125	0	NA	201020_E001T_12.avi_lane_194.res	2.25311577154673	-0.202870770611779	0.560788461788255	-0.779934534461579	-0.202870770611779	167	221	0.471854017694666	0.000942275719098559	0.0228785432068972	-0.1875	NA	NA	0.0453999410008228	0.0326278194048033	-0.0231206675648987	-0.00220817381914928	0.0326278194048033	42	32.6
201020_E001T_12	201020_B001	96	96	86	3.125	WT	60	Step	3.125	0	NA	201020_E001T_12.avi_lane_195.res	2.15113233153104	-0.16427460556657	0.583679273822317	-0.7232293864002	-0.16427460556657	139	186	0.486648092155396	0.0237017246445967	0.0328095762261134	-0.203125	NA	NA	-0.056583499014867	0.0712239844500123	-0.000229855530836764	0.0544969742422298	0.0712239844500123	14	-2.40000000000001
201020_E001T_12	201020_B001	97	97	87	3.125	WT	60	Step	3.125	0	NA	201020_E001T_12.avi_lane_196.res	2.11317888690928	-0.234662388939346	0.483094171681251	-0.715302942926353	-0.234662388939346	150	224	0.471810260585254	0.0182318266271687	-0.00926279066252689	-0.205729166666667	NA	NA	-0.0945369436366272	0.000836201077236309	-0.100814957671903	0.0624234177160767	0.000836201077236309	25	35.6
201020_E001T_12	201020_B001	98	98	88	3.125	WT	60	Step	3.125	0	NA	201020_E001T_12.avi_lane_197.res	2.19440868714094	-0.145625859992945	0.578316780820229	-0.731235512115703	-0.145625859992945	127	157	0.47825605867207	-0.013583599573869	0.0194884383610259	-0.192708333333334	NA	NA	-0.0133071434049672	0.0898727300236373	-0.00559234853292478	0.0464908485267267	0.0898727300236373	2	-31.4
201020_E001T_12	201020_B001	99	99	89	3.125	WT	60	Step	3.125	0	NA	201020_E001T_12.avi_lane_198.res	2.13507046959456	-0.229933648810692	0.595168555643762	-0.794949288817547	-0.229933648810692	126	184	0.50513424984612	0.000283852681937145	0.0186898842553733	-0.198979591836735	NA	NA	-0.0726453609513471	0.00556494120589029	0.0112594262906083	-0.0172229281751173	0.00556494120589029	1	-4.40000000000001
201020_E001T_12	201020_B001	100	100	90	3.125	WT	60	Step	3.125	0	NA	201020_E001T_12.avi_lane_199.res	2.05674140855726	-0.125930596033043	0.616282902566022	-0.730995948151846	-0.125930596033043	150	184	0.49956152584079	0.0120666644943766	0.0443155749677101	-0.201530612244898	NA	NA	-0.150974421988647	0.109567993983539	0.0323737732128683	0.0467304124905837	0.109567993983539	25	-4.40000000000001
201020_E001T_12	201020_B001	101	101	91	3.125	WT	60	Step	3.125	0	NA	201020_E001T_12.avi_lane_200.res	2.1545570487562	-0.200000830422346	0.616579730098009	-0.704359411920213	-0.200000830422346	126	204	0.465914777081591	-0.015081347739073	-0.000717861387706299	-0.213541666666667	NA	NA	-0.053158781789707	0.0354977595942363	0.0326706007448553	0.0733669487222167	0.0354977595942363	1	15.6
201020_E001T_12	201020_B001	102	102	92	3.125	WT	60	Step	3.125	0	NA	201020_E001T_12.avi_lane_201.res	2.05640143532778	-0.234732633850173	0.594743253557662	-0.696022795724939	-0.234732633850173	109	196	0.474335320578819	-0.00639155577597068	-0.0123013592362625	-0.190104166666667	NA	NA	-0.151314395218127	0.000765956166409287	0.0108341242045082	0.0817035649174908	0.000765956166409287	-16	7.59999999999999
201020_E001T_12	201020_B001	103	103	93	3.125	WT	60	Step	3.125	0	NA	201020_E001T_12.avi_lane_202.res	2.17782742311355	-0.255983977849417	0.642395910426911	-0.804078129871213	-0.255983977849417	133	218	0.502665139395041	-0.0157690744906203	-0.00872861250473498	-0.208333333333333	NA	NA	-0.0298884074323569	-0.0204853878328347	0.0584867810737573	-0.0263517692287832	-0.0204853878328347	8	29.6
201020_E001T_12	201020_B001	104	104	94	3.125	WT	60	Step	3.125	0	NA	201020_E001T_12.avi_lane_203.res	2.12522363841167	-0.150872393020241	0.737289745095133	-0.756581252282502	-0.150872393020241	141	207	0.50496738545561	0.0114517435119856	0.0129263995620742	-0.203125	NA	NA	-0.0824921921342372	0.0846261969963413	0.153380615741979	0.0211451083599278	0.0846261969963413	16	18.6
201020_E001T_12	201020_B001	105	105	95	3.125	WT	60	Step	3.125	0	NA	201020_E001T_12.avi_lane_204.res	2.20467235797462	-0.175695986291367	0.673156624942902	-0.761705910798274	-0.175695986291367	136	197	0.501427666186529	-0.00260742451909976	0.010394758915918	-0.197916666666667	NA	NA	-0.0030434725712869	0.0598026037252153	0.0892474955897482	0.0160204498441557	0.0598026037252153	11	8.59999999999999
201020_E001T_12	201020_B001	106	106	96	3.125	WT	60	Step	3.125	0	NA	201020_E001T_12.avi_lane_205.res	2.13025340583321	-0.173456221612818	0.552888407688054	-0.684862134079759	-0.173456221612818	138	196	0.463436991771352	0.0176389750853182	0.0272388987204491	-0.2109375	NA	NA	-0.0774624247126972	0.0620423684037643	-0.0310207216650997	0.0928642265626707	0.0620423684037643	13	7.59999999999999
201020_E001T_12	201020_B001	107	107	97	3.125	WT	60	Step	3.125	0	NA	201020_E001T_12.avi_lane_206.res	2.16089198212691	-0.0886242895692665	0.677538599249581	-0.698168245314648	-0.0886242895692664	144	181	0.500896734283031	-4.43944580807029e-05	0.0341721242971014	-0.203125	NA	NA	-0.0468238484189971	0.146874300447316	0.0936294698964273	0.0795581153277817	0.146874300447316	19	-7.40000000000001
201020_E001T_12	201020_B001	108	108	98	3.125	WT	60	Step	3.125	0	NA	201020_E001T_12.avi_lane_207.res	2.16651702039413	-0.15465983907953	0.652114444312437	-0.723435708870867	-0.15465983907953	141	200	0.490185454809213	0.0169268371279531	0.0350496927342004	-0.182291666666667	NA	NA	-0.0411988101517768	0.0808387509370523	0.0682053149592833	0.0542906517715628	0.0808387509370523	16	11.6
201020_E001T_12	201020_B001	109	109	99	3.125	WT	60	Step	3.125	0	NA	201020_E001T_12.avi_lane_208.res	1.96675879413757	-0.119333687644826	0.562784255235198	-0.593140162938735	-0.119333687644826	116	167	0.476229650058636	0.0332708910131607	0.0139976360910452	-0.1953125	NA	NA	-0.240957036408337	0.116164902371756	-0.0211248741179557	0.184586197703695	0.116164902371756	-9	-21.4
201020_E001T_12	201020_B001	110	110	100	3.125	WT	60	Step	3.125	0	NA	201020_E001T_12.avi_lane_209.res	2.20855644928336	-0.236959273352286	0.522194404836538	-0.780312921193018	-0.236959273352286	141	197	0.477510142489926	-0.023133225664368	0.00389619193671639	-0.177083333333333	NA	NA	0.000840618737453003	-0.00146068333570371	-0.0617147245166157	-0.00258656055058826	-0.00146068333570371	16	8.59999999999999
201020_E001T_12	201020_B001	111	111	101	3.125	WT	60	Step	3.125	0	NA	201020_E001T_12.avi_lane_210.res	2.13750821189965	-0.217568681990483	0.527306057211699	-0.711604469201543	-0.217568681990483	137	207	0.466161981803638	0.0303514502739426	0.000116750713030455	-0.1796875	NA	NA	-0.0702076186462572	0.0179299080260993	-0.0566030721414548	0.0661218914408868	0.0179299080260993	12	18.6
201020_E001T_12	201020_B001	112	112	102	3.125	WT	60	Step	3.125	0	NA	201020_E001T_12.avi_lane_211.res	2.09958840047256	-0.226824443446627	0.581448198944099	-0.779010704089797	-0.226824443446627	138	202	0.490877485317688	0.0264992662216797	-0.012527534635093	-0.186224489795919	NA	NA	-0.108127430073347	0.0086741465699553	-0.00246093040905471	-0.00128434344736728	0.0086741465699553	13	13.6
201020_E001T_12	201020_B001	113	113	103	3.125	WT	60	Step	3.125	0	NA	201020_E001T_12.avi_lane_212.res	2.17395651648661	-0.167567702981875	0.579204906687361	-0.740093370394956	-0.167567702981875	138	180	0.474470726665703	0.0409235677442138	0.0196370506423902	-0.176020408163265	NA	NA	-0.0337593140592971	0.0679308870347073	-0.00470422266579273	0.0376329902474737	0.0679308870347073	13	-8.40000000000001
201020_E001T_12	201020_B001	114	114	104	3.125	WT	60	Step	3.125	0	NA	201020_E001T_12.avi_lane_213.res	2.15141190373987	-0.213851357124962	0.599015774796851	-0.737392899718673	-0.213851357124962	114	177	0.477396537428029	-0.0361542778486399	0.0176754641010448	-0.190104166666667	NA	NA	-0.056303926806037	0.0216472328916203	0.0151066454436972	0.0403334609237568	0.0216472328916203	-11	-11.4
201020_E001T_12	201020_B001	115	115	105	3.125	WT	60	Step	3.125	0	NA	201020_E001T_12.avi_lane_214.res	2.15110865096509	-0.311736861545062	0.541568705827	-0.807070337239088	-0.311736861545062	119	205	0.484820470797823	-0.0291221951055989	-0.026194234210413	-0.197916666666667	NA	NA	-0.056607179580817	-0.0762382715284797	-0.0423404235261537	-0.0293439765966583	-0.0762382715284797	-6	16.6
201020_E001T_12	201020_B001	116	116	106	3.125	WT	60	Step	3.125	0	NA	201020_E001T_12.avi_lane_215.res	2.02877967568979	-0.197689040441999	0.530629737492358	-0.694461386085087	-0.197689040441999	118	173	0.455832733975613	0.0164847259188478	0.0131777598288977	-0.1875	NA	NA	-0.178936154856117	0.0378095495745833	-0.0532793918607958	0.0832649745573427	0.0378095495745833	-7	-15.4
201020_E001T_12	201020_B001	117	117	107	3.125	WT	60	Step	3.125	0	NA	201020_E001T_12.avi_lane_216.res	2.06784851575399	-0.173171871090177	0.584157562032698	-0.740087046742157	-0.173171871090176	131	175	0.483883008532453	0.00258202592029892	0.0266602441547931	-0.182291666666667	NA	NA	-0.139867314791917	0.0623267189264053	0.000248432679544219	0.0376393139002728	0.0623267189264063	6	-13.4
201020_E001T_12	201020_B001	118	118	108	3.125	WT	60	Step	3.125	0	NA	201020_E001T_12.avi_lane_217.res	2.13017963210106	-0.166736669627467	0.593099732311455	-0.729711235702831	-0.166736669627467	145	196	0.480206407767756	-0.0219321036420561	0.0372707719010826	-0.223958333333334	NA	NA	-0.077536198444847	0.0687619203891153	0.00919060295830121	0.0480151249395987	0.0687619203891153	20	7.59999999999999
201020_E001T_12	201020_B001	119	119	109	3.125	WT	60	Step	3.125	0	NA	201020_E001T_12.avi_lane_218.res	2.16099812143587	-0.219627816061193	0.508697627638822	-0.774937069881991	-0.219627816061193	156	205	0.492806762593352	-0.0143385077999088	0.00640060774060649	-0.205729166666667	NA	NA	-0.046717709110037	0.0158707739553893	-0.0752115017143318	0.00278929076043877	0.0158707739553893	31	16.6
201020_E001T_12	201020_B001	120	120	110	3.125	WT	60	Step	3.125	0	NA	201020_E001T_12.avi_lane_219.res	2.18607989045282	-0.211577785920516	0.559162974031934	-0.783794410733698	-0.211577785920516	147	198	0.488050459669034	-0.00388309565546637	0.00948483584478919	-0.197916666666667	NA	NA	-0.0216359400930872	0.0239208040960663	-0.0247461553212197	-0.00606805009126832	0.0239208040960663	22	9.59999999999999
201020_E001T_12	201020_B001	121	121	111	3.125	WT	60	Step	3.125	0	NA	201020_E001T_12.avi_lane_220.res	2.07809553082665	-0.117926857718231	0.659403269324676	-0.699403451844213	-0.117926857718231	133	178	0.494383357728455	0.00236815162283359	0.0463200109316841	-0.174479166666667	NA	NA	-0.129620299719257	0.117571732298351	0.0754941399715222	0.0783229087982167	0.117571732298351	8	-10.4
201020_E001T_12	201020_B001	122	122	112	3.125	WT	60	Step	3.125	0	NA	201020_E001T_12.avi_lane_221.res	2.22255788205644	-0.252359814395109	0.580191005216373	-0.790524257243444	-0.252359814395109	107	166	0.47225610338645	-0.00603382067583787	0.00709019716482289	-0.223958333333334	NA	NA	0.014842051510533	-0.0168612243785267	-0.00371812413678074	-0.0127978966010143	-0.0168612243785267	-18	-22.4
201020_E001T_12	201020_B001	123	123	113	3.125	WT	60	Step	3.125	0	NA	201020_E001T_12.avi_lane_222.res	2.18153370250869	-0.231453344079224	0.583013846229779	-0.771328738798335	-0.231453344079224	116	175	0.497482326276332	-0.0150805928776902	0.00366308775022465	-0.1875	NA	NA	-0.0261821280372172	0.0040452459373583	-0.000895283123374724	0.00639762184409476	0.0040452459373583	-9	-13.4
201020_E001T_12	201020_B001	124	124	114	3.125	WT	60	Step	3.125	0	NA	201020_E001T_12.avi_lane_223.res	2.17308068268234	-0.151797146157714	0.632139253508066	-0.707603905709113	-0.151797146157714	134	189	0.49649341241458	-0.00599114949675697	0.022734915357855	-0.200520833333333	NA	NA	-0.0346351478635669	0.0837014438588683	0.0482301241549122	0.0701224549333167	0.0837014438588683	9	0.599999999999994
201020_E001T_12	201020_B001	125	125	115	3.125	WT	60	Step	3.125	0	NA	201020_E001T_12.avi_lane_224.res	2.15795354161739	-0.210614234410737	0.590644009337642	-0.738112453301321	-0.210614234410737	116	177	0.471051952772982	-0.0111118231571989	0.0190600618813752	-0.200520833333333	NA	NA	-0.049762288928517	0.0248843556058453	0.0067348799844883	0.0396139073411087	0.0248843556058453	-9	-11.4
201020_E001T_12	201020_B001	126	126	116	3.125	WT	60	Step	3.125	0	NA	201020_E001T_12.avi_lane_225.res	2.17094280896931	-0.263921696736222	0.510822188053978	-0.754065787113696	-0.263921696736222	124	196	0.477413621224676	0.0109646217321367	0.00455121770117442	-0.209183673469388	NA	NA	-0.0367730215765971	-0.0284231067196397	-0.0730869412991757	0.0236605735287337	-0.0284231067196397	-1	7.59999999999999
201020_E001T_12	201020_B001	127	127	117	3.125	WT	60	Step	3.125	0	NA	201020_E001T_12.avi_lane_226.res	2.1324886548387	-0.228264746212796	0.612857061562997	-0.709573336217832	-0.228264746212796	103	180	0.48468897598	0.0210598794845105	-0.00540710640931606	-0.184895833333334	NA	NA	-0.0752271757072069	0.00723384380378631	0.0289479322098433	0.0681530244245977	0.00723384380378631	-22	-8.40000000000001
201020_E001T_12	201020_B001	128	128	118	3.125	WT	60	Step	3.125	0	NA	201020_E001T_12.avi_lane_227.res	2.16386865777887	-0.231970601111044	0.508361812432552	-0.766264274939163	-0.231970601111044	130	181	0.478571832285629	-0.0166142905690368	0.000795555112168781	-0.1953125	NA	NA	-0.0438471727670371	0.00352798890553829	-0.0755473169206018	0.0114620857032667	0.00352798890553829	5	-7.40000000000001
201020_E001T_12	201020_B001	129	129	119	3.125	WT	60	Step	3.125	0	NA	201020_E001T_12.avi_lane_228.res	2.1012407085823	-0.193151776605384	0.584415617070244	-0.709583452784832	-0.193151776605384	133	201	0.494924517404542	-0.0442483414067599	0.00267602034550618	-0.2109375	NA	NA	-0.106475121963607	0.0423468134111983	0.000506487717090276	0.0681429078575977	0.0423468134111983	8	12.6
201020_E001T_12	201020_B001	130	130	120	3.125	WT	60	Step	3.125	0	NA	201020_E001T_12.avi_lane_229.res	2.10701622117367	-0.156027458710785	0.588819749747993	-0.744885722989714	-0.156027458710785	151	191	0.486877301067087	0.0126772429190832	0.0279597110232666	NA	NA	NA	-0.100699609372237	0.0794711313057973	0.00491062039483925	0.0328406376527157	0.0794711313057973	26	2.59999999999999
201020_E001T_13	201020_B001	1	1	-9	42.5	WT	60	Step	42.5	0	NA	201020_E001T_13.avi_lane_100.res	2.14086863675683	-0.16742266062992	0.60302236518867	-0.751302523245802	-0.16742266062992	169	223	0.490786231542282	0.00115022558357498	0.0381370193246388	-0.125	NA	NA	0.026473350643053	0.0214125006281028	0.0143500341438896	0.0136376618376066	0.0214125006281028	20.7	23.4
201020_E001T_13	201020_B001	2	2	-8	42.5	WT	60	Step	42.5	0	NA	201020_E001T_13.avi_lane_101.res	2.11265948352677	-0.268489640597978	0.551658518898648	-0.841469861616169	-0.268489640597978	153	219	0.505309313588174	-0.0321508039003327	0.00631962802506874	-0.133333333333333	NA	NA	-0.00173580258700712	-0.0796544793399552	-0.0370138121461324	-0.0765296765327603	-0.0796544793399552	4.69999999999999	19.4
201020_E001T_13	201020_B001	3	3	-7	42.5	WT	60	Step	42.5	0	NA	201020_E001T_13.avi_lane_102.res	2.02858694358724	-0.162622829989753	0.644512085641234	-0.760283641223784	-0.162622829989753	159	215	0.517404561599605	0.0275408857485924	0.0169420194319592	-0.145833333333333	NA	NA	-0.085808342526537	0.0262123312682698	0.0558397545964535	0.00465654385962466	0.0262123312682698	10.7	15.4
201020_E001T_13	201020_B001	4	4	-6	42.5	WT	60	Step	42.5	0	NA	201020_E001T_13.avi_lane_103.res	2.08742725299763	-0.203512987468065	0.588148691321859	-0.719427339937903	-0.203512987468065	116	178	0.493160704238015	0.029264928006861	-0.0111877358986122	-0.145833333333333	NA	NA	-0.0269680331161473	-0.0146778262100422	-0.000523639722921465	0.0455128451455057	-0.0146778262100422	-32.3	-21.6
201020_E001T_13	201020_B001	5	5	-5	42.5	WT	60	Step	42.5	0	NA	201020_E001T_13.avi_lane_104.res	2.17670469120666	-0.202960192323213	0.57832034074491	-0.759665016906785	-0.202960192323213	128	180	0.493407215041952	-0.0369745083022399	-0.0018672204458694	-0.158018867924528	NA	NA	0.0623094050928827	-0.0141250310651902	-0.0103519902998704	0.00527516817662366	-0.0141250310651902	-20.3	-19.6
201020_E001T_13	201020_B001	6	6	-4	42.5	WT	60	Step	42.5	0	NA	201020_E001T_13.avi_lane_105.res	2.08627394667623	-0.131479119052134	0.53442755539299	-0.70709336306402	-0.131479119052134	153	177	0.464706662351296	-0.0160924391358566	0.0354837002507569	-0.168981481481482	NA	NA	-0.028121339437547	0.0573560422058888	-0.0542447756517904	0.0578468220193886	0.0573560422058888	4.69999999999999	-22.6
201020_E001T_13	201020_B001	7	7	-3	42.5	WT	60	Step	42.5	0	NA	201020_E001T_13.avi_lane_106.res	2.07056869351037	-0.222160968427585	0.58649387255457	-0.764000760354715	-0.222160968427585	132	197	0.510596440085967	0.0150378516809724	0.000704669104175578	-0.169811320754717	NA	NA	-0.0438265926034069	-0.0333258071695622	-0.00217845849021048	0.000939424728693683	-0.0333258071695622	-16.3	-2.59999999999999
201020_E001T_13	201020_B001	8	8	-2	42.5	WT	60	Step	42.5	0	NA	201020_E001T_13.avi_lane_107.res	2.15070085059282	-0.258848889086042	0.608571386479207	-0.791407476320095	-0.258848889086042	136	222	0.507064401241867	0.0128475661987914	-0.00873522135676545	-0.175925925925926	NA	NA	0.0363055644790427	-0.0700137278280192	0.0198990554344266	-0.0264672912366863	-0.0700137278280192	-12.3	22.4
201020_E001T_13	201020_B001	9	9	-1	42.5	WT	60	Step	42.5	0	NA	201020_E001T_13.avi_lane_108.res	2.11165826623118	-0.153990214092817	0.601260243823948	-0.746343514419692	-0.153990214092817	160	204	0.500696366065598	-0.0124230090319364	0.0408488008194022	-0.183962264150943	NA	NA	-0.00273701988259711	0.0348449471652058	0.0125879127791676	0.0185966706637166	0.0348449471652058	11.7	4.40000000000001
201020_E001T_13	201020_B001	10	10	0	42.5	WT	60	Step	42.5	0	NA	201020_E001T_13.avi_lane_109.res	2.17850409605204	-0.116864110912721	0.590308250401768	-0.808408353745122	-0.116864110912721	177	181	0.490198471852973	-0.00652897342315393	0.0420779481120526	41.8564814814815	NA	NA	0.0641088099382627	0.0719710503453018	0.00163591935698759	-0.0434681686617133	0.0719710503453018	28.7	-18.6
201020_E001T_13	201020_B001	11	11	1	42.5	WT	60	Step	42.5	0	NA	201020_E001T_13.avi_lane_110.res	2.10285326596655	-0.123498013417097	0.675735956432096	-0.705599055041364	-0.123498013417097	126	173	0.507000100302185	-0.0406677511458956	0.0448797477398483	44.3680555555556	NA	NA	-0.0115420201472269	0.0653371478409258	0.0870636253873156	0.0593411300420447	0.0653371478409258	-22.3	-26.6
201020_E001T_13	201020_B001	12	12	2	42.5	WT	60	Step	42.5	0	NA	201020_E001T_13.avi_lane_111.res	2.00880369858739	-0.0898798909093572	0.657830557954139	-0.65402070861475	-0.0898798909093573	126	167	0.516819765322634	-0.00516891998194794	0.0524210681044268	44.1344339622642	NA	NA	-0.105591587526387	0.0989552703486656	0.0691582269093586	0.110919476468659	0.0989552703486655	-22.3	-32.6
201020_E001T_13	201020_B001	13	13	3	42.5	WT	60	Step	42.5	0	NA	201020_E001T_13.avi_lane_112.res	2.13363060596814	-0.174364320727361	0.576937592028032	-0.760660673204701	-0.174364320727361	167	214	0.488306695823315	0.002473882941681	0.0214047151454771	44.0092592592593	NA	NA	0.0192353198543627	0.0144708405306618	-0.0117347390167485	0.00427951187870768	0.0144708405306618	18.7	14.4
201020_E001T_13	201020_B001	14	14	4	42.5	WT	60	Step	42.5	0	NA	201020_E001T_13.avi_lane_113.res	2.0956283966996	-0.126093917586298	0.60679511599922	-0.751205152115123	-0.126093917586298	145	170	0.492221848368257	-0.00643077218104687	0.0587726371223341	43.9033018867924	NA	NA	-0.0187668894141773	0.0627412436717248	0.0181227849544395	0.0137350329682857	0.0627412436717248	-3.30000000000001	-29.6
201020_E001T_13	201020_B001	15	15	5	42.5	WT	60	Step	42.5	0	NA	201020_E001T_13.avi_lane_114.res	2.12172826774022	-0.0764499012158608	0.655514397654387	-0.684652120566985	-0.0764499012158608	172	207	0.497130261312354	-0.0148452275915647	0.0549770500408705	43.7476851851852	NA	NA	0.00733298162644269	0.112385260042162	0.0668420666096066	0.0802880645164237	0.112385260042162	23.7	7.40000000000001
201020_E001T_13	201020_B001	16	16	6	42.5	WT	60	Step	42.5	0	NA	201020_E001T_13.avi_lane_115.res	2.06570494339524	-0.130194160249824	0.632488506793758	-0.660756015584491	-0.130194160249824	128	184	0.493512753751706	-0.0364143149688013	0.0487673067940717	43.6745283018868	NA	NA	-0.0486903427185372	0.0586410010081988	0.0438161757489776	0.104184169498918	0.0586410010081988	-20.3	-15.6
201020_E001T_13	201020_B001	17	17	7	42.5	WT	60	Step	42.5	0	NA	201020_E001T_13.avi_lane_116.res	2.09544963293239	-0.108463448964298	0.589114346683871	-0.688660365537055	-0.108463448964298	173	208	0.480246047869528	-0.0256921335682883	0.055624660587513	43.6061320754717	NA	NA	-0.0189456531813872	0.0803717122937248	0.000442015639090521	0.0762798195463537	0.0803717122937248	24.7	8.40000000000001
201020_E001T_13	201020_B001	18	18	8	42.5	WT	60	Step	42.5	0	NA	201020_E001T_13.avi_lane_117.res	2.0083533907699	-0.054710999951773	0.643558688789555	-0.720690760890034	-0.054710999951773	165	173	0.522803212438098	-0.00301363121631214	0.0611815784707779	43.5023148148148	NA	NA	-0.106041895343877	0.13412416130625	0.0548863577447746	0.0442494241933746	0.13412416130625	16.7	-26.6
201020_E001T_13	201020_B001	19	19	9	42.5	WT	60	Step	42.5	0	NA	201020_E001T_13.avi_lane_118.res	2.12813014866039	-0.0859290042067249	0.652252010169246	-0.72909662069272	-0.0859290042067249	176	202	0.489002596589254	-0.0217933197944244	0.0683716132843655	43.4009433962264	NA	NA	0.0137348625466127	0.102906157051298	0.0635796791244656	0.0358435643906887	0.102906157051298	27.7	2.40000000000001
201020_E001T_13	201020_B001	20	20	10	42.5	WT	60	Step	42.5	0	NA	201020_E001T_13.avi_lane_119.res	2.11159805377306	-0.0134862432639219	0.592154205316784	-0.647664723453142	-0.0134862432639219	200	191	0.47295385977075	0.000856814350388696	0.0870301912112214	43.3194444444444	NA	NA	-0.00279723234071705	0.175348917994101	0.00348187427200353	0.117275461630267	0.175348917994101	51.7	-8.59999999999999
201020_E001T_13	201020_B001	21	21	11	42.5	WT	60	Step	42.5	0	NA	201020_E001T_13.avi_lane_120.res	2.10042745287819	0.00510623547871338	0.603982224333362	-0.741561255463609	0.00510623547871338	197	158	0.506821694907274	-0.0177191507160895	0.103791455161162	43.1957547169811	NA	NA	-0.0139678332355873	0.193941396736736	0.0153098932885816	0.0233789296197997	0.193941396736736	48.7	-41.6
201020_E001T_13	201020_B001	22	22	12	42.5	WT	60	Step	42.5	0	NA	201020_E001T_13.avi_lane_121.res	2.14481888873012	-0.0537333420562696	0.691848232333995	-0.728963679620384	-0.0537333420562696	172	190	0.504820056675794	0.00441253726141231	0.109068609102833	43.1087962962963	NA	NA	0.0304236026163429	0.135101819201753	0.103175901289214	0.0359765054630247	0.135101819201753	23.7	-9.59999999999999
201020_E001T_13	201020_B001	23	23	13	42.5	WT	60	Step	42.5	0	NA	201020_E001T_13.avi_lane_122.res	2.1303731032322	0.0160513266572031	0.726277540255525	-0.710225196852946	0.0160513266572031	181	177	0.499783825809271	0.00720976250925603	0.116264306184918	43.0165094339623	NA	NA	0.0159778171184231	0.204886487915226	0.137605209210745	0.0547149882304626	0.204886487915226	32.7	-22.6
201020_E001T_13	201020_B001	24	24	14	42.5	WT	60	Step	42.5	0	NA	201020_E001T_13.avi_lane_123.res	2.08886461923641	-0.045407374282797	0.646993495514589	-0.65709894023877	-0.045407374282797	144	163	0.502733716499683	0.0275999023233605	0.0730792119771977	42.936320754717	NA	NA	-0.0255306668773669	0.143427786975226	0.0583211644698085	0.107841244844639	0.143427786975226	-4.30000000000001	-36.6
201020_E001T_13	201020_B001	25	25	15	42.5	WT	60	Step	42.5	0	NA	201020_E001T_13.avi_lane_124.res	2.02143706910043	-0.00707009008865381	0.67568106036372	-0.735615525022589	-0.00707009008865381	175	164	0.52069233901033	-0.0076290018636205	0.109286365509638	42.875	NA	NA	-0.0929582170133472	0.181765071169369	0.0870087293189395	0.0293246600608197	0.181765071169369	26.7	-35.6
201020_E001T_13	201020_B001	26	26	16	42.5	WT	60	Step	42.5	0	NA	201020_E001T_13.avi_lane_125.res	2.19836736508665	0.0434493826624811	0.71418714055795	-0.703077952396318	0.0434493826624811	197	177	0.503065125527165	0.0105619221742441	0.127355876070682	42.7547169811321	NA	NA	0.0839720789728728	0.232284543920504	0.12551480951317	0.0618622326870907	0.232284543920504	48.7	-22.6
201020_E001T_13	201020_B001	27	27	17	42.5	WT	60	Step	42.5	0	NA	201020_E001T_13.avi_lane_126.res	2.21786531245798	0.0110040870919066	0.715227752317573	-0.653494140608209	0.0110040870919066	184	195	0.490486706330474	0.00939868526940541	0.129957809678498	42.6828703703704	NA	NA	0.103470026344203	0.199839248349929	0.126555421272793	0.1114460444752	0.199839248349929	35.7	-4.59999999999999
201020_E001T_13	201020_B001	28	28	18	42.5	WT	60	Step	42.5	0	NA	201020_E001T_13.avi_lane_127.res	2.17685033041107	0.0336074975121269	0.737013803517144	-0.720696431289276	0.0336074975121269	192	179	0.50135013915313	-0.021347430530924	0.139890720500577	42.5660377358491	NA	NA	0.0624550442972929	0.22244265877015	0.148341472472364	0.0442437537941327	0.22244265877015	43.7	-20.6
201020_E001T_13	201020_B001	29	29	19	42.5	WT	60	Step	42.5	0	NA	201020_E001T_13.avi_lane_128.res	2.15151099869516	0.0699793223653956	0.795838876608707	-0.68693304703271	0.0699793223653956	195	187	0.503966457537673	0.0155811760885651	0.125205810722826	42.4351851851852	NA	NA	0.0371157125813828	0.258814483623418	0.207166545563927	0.0780071380506987	0.258814483623418	46.7	-12.6
201020_E001T_13	201020_B001	30	30	20	42.5	WT	60	Step	42.5	0	NA	201020_E001T_13.avi_lane_129.res	2.03899097447797	0.117203314271403	0.755926790377059	-0.671388240026642	0.117203314271403	221	179	0.51727900677577	0.0158148219286241	0.156929819369747	42.3888888888889	NA	NA	-0.0754043116358072	0.306038475529426	0.167254459332279	0.0935519450567667	0.306038475529426	72.7	-20.6
201020_E001T_13	201020_B001	31	31	21	42.5	WT	60	Step	42.5	0	NA	201020_E001T_13.avi_lane_130.res	2.19482590317542	0.0907585685830988	0.765572540342013	-0.747993260721766	0.0907585685830988	220	177	0.515395013822114	0.0159578898432708	0.154307149478762	42.3089622641509	NA	NA	0.0804306170616429	0.279593729841122	0.176900209297233	0.0169469243616427	0.279593729841122	71.7	-22.6
201020_E001T_13	201020_B001	32	32	22	42.5	WT	60	Step	42.5	0	NA	201020_E001T_13.avi_lane_131.res	2.20015253192744	0.0561217802181243	0.822259238995662	-0.81249266349144	0.0561217802181243	178	157	0.522718877005426	0.00823489333609411	0.151829282966219	42.1388888888889	NA	NA	0.0857572458136628	0.244956941476147	0.233586907950882	-0.0475524784080313	0.244956941476147	29.7	-42.6
201020_E001T_13	201020_B001	33	33	23	42.5	WT	60	Step	42.5	0	NA	201020_E001T_13.avi_lane_132.res	2.18985799845597	0.104809053918429	0.80757413625842	-0.759178606134853	0.104809053918429	209	170	0.528142392905691	0.0459552077728327	0.157826261018018	42.061320754717	NA	NA	0.0754627123421927	0.293644215176452	0.21890180521364	0.00576157894855567	0.293644215176452	60.7	-29.6
201020_E001T_13	201020_B001	34	34	24	42.5	WT	60	Step	42.5	0	NA	201020_E001T_13.avi_lane_133.res	2.2571106952163	0.0455217898615548	0.816137105552328	-0.80707387856228	0.0455217898615548	208	188	0.516578427816321	-0.00404690091905733	0.137844118995633	41.9606481481482	NA	NA	0.142715409102523	0.234356951119578	0.227464774507548	-0.0421336934788713	0.234356951119578	59.7	-11.6
201020_E001T_13	201020_B001	35	35	25	42.5	WT	60	Step	42.5	0	NA	201020_E001T_13.avi_lane_134.res	2.19473876033276	0.131149372675523	0.815565401081199	-0.741381002718848	0.131149372675523	218	171	0.498980823214521	0.0177346363735902	0.162358838517584	41.8962264150943	NA	NA	0.0803434742189828	0.319984533933546	0.226893070036419	0.0235591823645607	0.319984533933546	69.7	-28.6
201020_E001T_13	201020_B001	36	36	26	42.5	WT	60	Step	42.5	0	NA	201020_E001T_13.avi_lane_135.res	2.14756576647904	0.169828347974387	0.769061996514946	-0.711164168422993	0.169828347974386	222	151	0.505282180913512	-0.00335293590223092	0.179382901623912	41.8089622641509	NA	NA	0.0331704803652628	0.35866350923241	0.180389665470166	0.0537760166604156	0.358663509232409	73.7	-48.6
201020_E001T_13	201020_B001	37	37	27	42.5	WT	60	Step	42.5	0	NA	201020_E001T_13.avi_lane_136.res	2.24047462765661	0.00972324686875614	0.791762792798409	-0.834280038188977	0.00972324686875614	204	189	0.51998940443691	9.90064040771937e-05	0.12730710396114	41.6967592592593	NA	NA	0.126079341542833	0.198558408126779	0.203090461753629	-0.0693398531055683	0.198558408126779	55.7	-10.6
201020_E001T_13	201020_B001	38	38	28	42.5	WT	60	Step	42.5	0	NA	201020_E001T_13.avi_lane_137.res	2.23909759301739	0.0339010161317548	0.782841066539427	-0.755401072920642	0.0339010161317548	176	167	0.517067433750208	-0.0220801210246554	0.13334881783116	41.5825471698113	NA	NA	0.124702306903613	0.222736177389778	0.194168735494647	0.00953911216276671	0.222736177389778	27.7	-32.6
201020_E001T_13	201020_B001	39	39	29	42.5	WT	60	Step	42.5	0	NA	201020_E001T_13.avi_lane_138.res	2.25051567634619	0.0566124258107072	0.839640791931499	-0.775033551682346	0.0566124258107072	187	176	0.521580319521886	-0.021580889946356	0.155507187554715	41.474537037037	NA	NA	0.136120390232413	0.24544758706873	0.250968460886719	-0.0100933665989373	0.24544758706873	38.7	-23.6
201020_E001T_13	201020_B001	40	40	30	42.5	WT	60	Step	42.5	0	NA	201020_E001T_13.avi_lane_139.res	2.20942538330801	0.0169811496525718	0.766956276051941	-0.719836518388913	0.0169811496525718	168	171	0.511330522924322	0.0106148269924943	0.127156983481582	41.4457547169811	NA	NA	0.0950300971942331	0.205816310910595	0.178283945007161	0.0451036666944956	0.205816310910595	19.7	-28.6
201020_E001T_13	201020_B001	41	41	31	42.5	WT	60	Step	42.5	0	NA	201020_E001T_13.avi_lane_140.res	2.19103026317013	0.136042409040488	0.795312305634812	-0.762961995406318	0.136042409040488	225	165	0.51946084830174	-0.00917949728573508	0.192082153603271	41.3587962962963	NA	NA	0.076634977056353	0.324877570298511	0.206639974590032	0.00197818967709062	0.324877570298511	76.7	-34.6
201020_E001T_13	201020_B001	42	42	32	42.5	WT	60	Step	42.5	0	NA	201020_E001T_13.avi_lane_141.res	2.27036342743498	0.0359978899138054	0.823098032361745	-0.824220845001975	0.0359978899138054	200	183	0.528486879227206	0.00532114719439205	0.148890425861808	41.2847222222222	NA	NA	0.155968141321203	0.224833051171828	0.234425701316964	-0.0592806599185663	0.224833051171828	51.7	-16.6
201020_E001T_13	201020_B001	43	43	33	42.5	WT	60	Step	42.5	0	NA	201020_E001T_13.avi_lane_142.res	2.16786531666926	0.0445554311348902	0.719793962266073	-0.802638253886841	0.0445554311348902	202	161	0.513871473865024	-0.00167497554758964	0.153111203022586	41.1674528301887	NA	NA	0.0534700305554829	0.233390592392913	0.131121631221293	-0.0376980688034323	0.233390592392913	53.7	-38.6
201020_E001T_13	201020_B001	44	44	34	42.5	WT	60	Step	42.5	0	NA	201020_E001T_13.avi_lane_143.res	2.14267282901087	0.169381666890319	0.781927468244615	-0.626537718308895	0.169381666890319	204	157	0.520780687408112	-0.007144221083488	0.187719459333496	41.099537037037	NA	NA	0.0282775428970927	0.358216828148342	0.193255137199835	0.138402466774514	0.358216828148342	55.7	-42.6
201020_E001T_13	201020_B001	45	45	35	42.5	WT	60	Step	42.5	0	NA	201020_E001T_13.avi_lane_144.res	2.19048116908799	0.139964178068262	0.822938569072696	-0.713938118589574	0.139964178068262	209	167	0.525441402590593	0.0112796809590464	0.173551686570894	40.9787735849057	NA	NA	0.0760858829742128	0.328799339326285	0.234266238027916	0.0510020664938347	0.328799339326285	60.7	-32.6
201020_E001T_13	201020_B001	46	46	36	42.5	WT	60	Step	42.5	0	NA	201020_E001T_13.avi_lane_145.res	2.12095151341308	0.188296655888656	0.85539551410187	-0.709511581972513	0.188296655888656	221	164	0.530330490800337	-0.0210759568026925	0.165054212669732	40.9074074074074	NA	NA	0.00655622729930272	0.377131817146679	0.26672318305709	0.0554286031108957	0.377131817146679	72.7	-35.6
201020_E001T_13	201020_B001	47	47	37	42.5	WT	60	Step	42.5	0	NA	201020_E001T_13.avi_lane_146.res	2.14076189556682	0.0831968548882384	0.843042410647256	-0.761631427501722	0.0831968548882384	169	152	0.530514392325979	0.0056378228759709	0.164037119100483	40.7877358490566	NA	NA	0.026366609453043	0.272032016146261	0.254370079602476	0.00330875758168669	0.272032016146261	20.7	-47.6
201020_E001T_13	201020_B001	48	48	38	42.5	WT	60	Step	42.5	0	NA	201020_E001T_13.avi_lane_147.res	2.12552307455707	0.15519005997464	0.807950577856398	-0.742903269996906	0.15519005997464	205	149	0.530968076999784	-0.0249399472801753	0.172301238312673	40.7287735849057	NA	NA	0.011127788443293	0.344025221232663	0.219278246811618	0.0220369150865026	0.344025221232663	56.7	-50.6
201020_E001T_13	201020_B001	49	49	39	42.5	WT	60	Step	42.5	0	NA	201020_E001T_13.avi_lane_148.res	2.18859726364399	0.128584567528902	0.777689276947799	-0.683745302738021	0.128584567528902	214	171	0.503872384666594	-0.0144796642817175	0.166848818413586	40.6365740740741	NA	NA	0.0742019775302127	0.317419728786925	0.189016945903019	0.0811948823453876	0.317419728786925	65.7	-28.6
201020_E001T_13	201020_B001	50	50	40	42.5	WT	60	Step	42.5	0	NA	201020_E001T_13.avi_lane_149.res	2.141740851699	0.0670752094295335	0.761021601354658	-0.713075703231631	0.0670752094295335	181	161	0.499243338323385	-0.0285003364145399	0.142105244636355	40.54	NA	NA	0.0273455655852231	0.255910370687556	0.172349270309878	0.0518644818517776	0.255910370687556	32.7	-38.6
201020_E001T_13	201020_B001	51	51	41	42.5	WT	60	Step	42.5	0	NA	201020_E001T_13.avi_lane_150.res	2.05603063270221	0.0595674511549775	0.775765929736537	-0.726003817865338	0.0595674511549776	169	154	0.515372498661716	-0.0303551226515212	0.153911803613366	40.4852941176471	NA	NA	-0.0583646534115672	0.248402612413	0.187093598691757	0.0389363672180707	0.248402612413	20.7	-45.6
201020_E001T_13	201020_B001	52	52	42	42.5	WT	60	Step	42.5	0	NA	201020_E001T_13.avi_lane_151.res	2.17504083920206	0.0689283574342132	0.751494934759281	-0.844173951305282	0.0689283574342132	202	151	0.521708788832332	-0.00327546663883768	0.142827572220661	40.3946078431373	NA	NA	0.0606455530882828	0.257763518692236	0.162822603714501	-0.0792337662218734	0.257763518692236	53.7	-48.6
201020_E001T_13	201020_B001	53	53	43	42.5	WT	60	Step	42.5	0	NA	201020_E001T_13.avi_lane_152.res	2.12918854648453	0.0412306689795789	0.822199570495326	-0.777440179505894	0.041230668979579	152	145	0.544902695202895	-0.0417791535737115	0.134275257404499	40.31	NA	NA	0.014793260370753	0.230065830237602	0.233527239450546	-0.0124999944224853	0.230065830237602	3.69999999999999	-54.6
201020_E001T_13	201020_B001	54	54	44	42.5	WT	60	Step	42.5	0	NA	201020_E001T_13.avi_lane_153.res	2.21952874402993	0.00814005291324783	0.708953746819445	-0.72810635933685	0.00814005291324783	166	158	0.490562057667692	-0.00174548381252823	0.11204343469912	40.1838235294118	NA	NA	0.105133457916153	0.196975214171271	0.120281415774665	0.0368338257465587	0.196975214171271	17.7	-41.6
201020_E001T_13	201020_B001	55	55	45	42.5	WT	60	Step	42.5	0	NA	201020_E001T_13.avi_lane_154.res	2.19378146147838	0.0514459424727223	0.767043441017563	-0.745354109098484	0.0514459424727223	157	141	0.510672898508681	0.0113379215124262	0.131120119887978	40.12	NA	NA	0.0793861753646028	0.240281103730745	0.178371109972783	0.0195860759849247	0.240281103730745	8.69999999999999	-58.6
201020_E001T_13	201020_B001	56	56	46	42.5	WT	60	Step	42.5	0	NA	201020_E001T_13.avi_lane_155.res	2.13969623661032	0.0650605185487335	0.759703810396985	-0.715223727089028	0.0650605185487335	164	146	0.505254754190518	-0.0197882915796608	0.121616345774622	46.0147058823529	NA	NA	0.0253009504965429	0.253895679806756	0.171031479352205	0.0497164579943806	0.253895679806756	15.7	-53.6
201020_E001T_13	201020_B001	57	57	47	42.5	WT	60	Step	42.5	0	NA	201020_E001T_13.avi_lane_156.res	2.1717873372134	-0.0017275935423101	0.724374554465702	-0.748428384047003	-0.0017275935423101	145	141	0.497363336023463	0.00526780446175856	0.115191959137947	44.6102941176471	NA	NA	0.0573920510996229	0.187107567715713	0.135702223420922	0.0165118010364057	0.187107567715713	-3.30000000000001	-58.6
201020_E001T_13	201020_B001	58	58	48	42.5	WT	60	Step	42.5	0	NA	201020_E001T_13.avi_lane_157.res	2.30133732737827	0.0578236927941809	0.710856050230332	-0.659592136501873	0.0578236927941809	156	142	0.472440125672129	0.0140714788355268	0.135871857556863	43.0275	NA	NA	0.186942041264493	0.246658854052204	0.122183719185552	0.105348048581536	0.246658854052204	7.69999999999999	-57.6
201020_E001T_13	201020_B001	59	59	49	42.5	WT	60	Step	42.5	0	NA	201020_E001T_13.avi_lane_158.res	2.0819410206316	0.11930021681002	0.769334028331207	-0.734145535731403	0.11930021681002	193	147	0.506791628862435	0.0136078209933618	0.152741599635916	42.9509803921569	NA	NA	-0.0324542654821771	0.308135378068043	0.180661697286427	0.0307946493520057	0.308135378068043	44.7	-52.6
201020_E001T_13	201020_B001	60	60	50	42.5	WT	60	Step	42.5	0	NA	201020_E001T_13.avi_lane_159.res	2.27596411823445	0.0925689412710901	0.739114915096195	-0.773890629093166	0.0925689412710901	197	147	0.482694537903112	-0.0299054029193626	0.146579148550118	42.925	NA	NA	0.161568832120673	0.281404102529113	0.150442584051415	-0.00895044400975731	0.281404102529113	48.7	-52.6
201020_E001T_13	201020_B001	61	61	51	42.5	WT	60	Step	42.5	0	NA	201020_E001T_13.avi_lane_160.res	2.21755527018882	0.0651196678445831	0.731623623243673	-0.684697281979393	0.0651196678445831	171	152	0.487386690259721	0.0127244440782636	0.132906313950148	42.7867647058823	NA	NA	0.103159984075043	0.253954829102606	0.142951292198893	0.0802429031040157	0.253954829102606	22.7	-47.6
201020_E001T_13	201020_B001	62	62	52	42.5	WT	60	Step	42.5	0	NA	201020_E001T_13.avi_lane_161.res	2.28953400112632	-0.056536245260038	0.729674309372129	-0.778378684308285	-0.056536245260038	157	171	0.490256511169147	0.0133638753980176	0.0980981724369971	42.7426470588235	NA	NA	0.175138715012543	0.132298915997985	0.141001978327349	-0.0134384992248764	0.132298915997985	8.69999999999999	-28.6
201020_E001T_13	201020_B001	63	63	53	42.5	WT	60	Step	42.5	0	NA	201020_E001T_13.avi_lane_162.res	2.22572555814849	-0.00688322883190837	0.702897442710817	-0.793032706806446	-0.00688322883190837	175	158	0.503487126403883	-0.0141731430764934	0.136597140184654	42.69	NA	NA	0.111330272034713	0.181951932426114	0.114225111666037	-0.0280925217230373	0.181951932426114	26.7	-41.6
201020_E001T_13	201020_B001	64	64	54	42.5	WT	60	Step	42.5	0	NA	201020_E001T_13.avi_lane_163.res	2.12461204957629	-0.0092767624608805	0.70323907666008	-0.796013001490275	-0.0092767624608805	159	144	0.504952654055448	-0.0314394234031027	0.107510142347825	42.5294117647059	NA	NA	0.010216763462513	0.179558398797142	0.1145667456153	-0.0310728164068663	0.179558398797142	10.7	-55.6
201020_E001T_13	201020_B001	65	65	55	42.5	WT	60	Step	42.5	0	NA	201020_E001T_13.avi_lane_164.res	2.25273625863552	-0.0234778580300595	0.731263123485856	-0.778218839545975	-0.0234778580300596	154	154	0.509383703412231	0.00819028751036276	0.111908123215582	42.365	NA	NA	0.138340972521743	0.165357303227963	0.142590792441076	-0.0132786544625664	0.165357303227963	5.69999999999999	-45.6
201020_E001T_13	201020_B001	66	66	56	42.5	WT	60	Step	42.5	0	NA	201020_E001T_13.avi_lane_165.res	2.16154593133789	-0.0349010848186933	0.785112114300957	-0.806039325050418	-0.0349010848186933	142	151	0.508728426405537	0.00558624443048894	0.10508093873502	42.2647058823529	NA	NA	0.0471506452241131	0.153934076439329	0.196439783256177	-0.0410991399670093	0.153934076439329	-6.30000000000001	-48.6
201020_E001T_13	201020_B001	67	67	57	42.5	WT	60	Step	42.5	0	NA	201020_E001T_13.avi_lane_166.res	2.28012208860332	-0.0694360213024855	0.843984688688057	-0.803534874116971	-0.0694360213024855	131	163	0.542862495600629	0.0217070008737482	0.0852864911299651	42.2058823529412	NA	NA	0.165726802489543	0.119399139955537	0.255312357643277	-0.0385946890335623	0.119399139955537	-17.3	-36.6
201020_E001T_13	201020_B001	68	68	58	42.5	WT	60	Step	42.5	0	NA	201020_E001T_13.avi_lane_167.res	2.19239449668175	-0.088735948077506	0.629818031462322	-0.812350166909868	-0.088735948077506	143	142	0.49809458061909	-0.00709171666487773	0.0744736855049102	42.095	NA	NA	0.077999210567973	0.100099213180517	0.0411457004175415	-0.0474099818264594	0.100099213180517	-5.30000000000001	-57.6
201020_E001T_13	201020_B001	69	69	59	42.5	WT	60	Step	42.5	0	NA	201020_E001T_13.avi_lane_168.res	2.18269875290875	-0.0707315137490898	0.722332973680132	-0.820537938227627	-0.0707315137490898	156	165	0.514898625775391	-0.015119487782613	0.108661991995344	42.0073529411765	NA	NA	0.0683034667949727	0.118103647508933	0.133660642635352	-0.0555977531442183	0.118103647508933	7.69999999999999	-34.6
201020_E001T_13	201020_B001	70	70	60	42.5	WT	60	Step	42.5	0	NA	201020_E001T_13.avi_lane_169.res	2.29076460346203	-0.0982698054867388	0.667302086186081	-0.76436060389134	-0.0982698054867388	154	177	0.48749266663435	0.00159582503297151	0.0906416673630718	1.8406862745098	NA	NA	0.176369317348253	0.090565355771284	0.0786297551413006	0.00057958119206869	0.090565355771284	5.69999999999999	-22.6
201020_E001T_13	201020_B001	71	71	61	42.5	WT	60	Step	42.5	0	NA	201020_E001T_13.avi_lane_170.res	2.30023161725095	-0.11658033580326	0.735785184098861	-0.787996750921691	-0.11658033580326	141	179	0.502086563506992	0.000621176822377018	0.0664323281007183	-0.0196078431372551	NA	NA	0.185836331137173	0.0722548254547628	0.147112853054081	-0.0230565658382823	0.0722548254547628	-7.30000000000001	-20.6
201020_E001T_13	201020_B001	72	72	62	42.5	WT	60	Step	42.5	0	NA	201020_E001T_13.avi_lane_171.res	2.14974332761481	-0.0580715182732475	0.715733305455325	-0.702136611077269	-0.0580715182732475	139	167	0.492308053164376	0.00327172967557946	0.0913846831663602	-0.232843137254902	NA	NA	0.0353480415010328	0.130763642984775	0.127060974410545	0.0628035740061397	0.130763642984775	-9.30000000000001	-32.6
201020_E001T_13	201020_B001	73	73	63	42.5	WT	60	Step	42.5	0	NA	201020_E001T_13.avi_lane_172.res	2.32337432782936	-0.00562429539195714	0.738115060534988	-0.80657437100559	-0.00562429539195714	154	143	0.507401987433438	0.00627286530413998	0.14250336891155	-0.2275	NA	NA	0.208979041715583	0.183210865866066	0.149442729490208	-0.0416341859221814	0.183210865866066	5.69999999999999	-56.6
201020_E001T_13	201020_B001	74	74	64	42.5	WT	60	Step	42.5	0	NA	201020_E001T_13.avi_lane_173.res	2.3122559003477	-0.0452411434474694	0.733608393406308	-0.756137365005279	-0.0452411434474694	136	149	0.493535099411314	0.00119265053189987	0.109685999317576	-0.174019607843137	NA	NA	0.197860614233923	0.143594017810553	0.144936062361528	0.00880282007812971	0.143594017810553	-12.3	-50.6
201020_E001T_13	201020_B001	75	75	65	42.5	WT	60	Step	42.5	0	NA	201020_E001T_13.avi_lane_174.res	2.24336514361356	-0.0577246071781307	0.68857546337076	-0.825196310934082	-0.0577246071781307	145	141	0.511015712081936	0.0200235761829915	0.123191735693937	-0.213235294117647	NA	NA	0.128969857499783	0.131110554079892	0.0999031323259796	-0.0602561258506733	0.131110554079892	-3.30000000000001	-58.6
201020_E001T_13	201020_B001	76	76	66	42.5	WT	60	Step	42.5	0	NA	201020_E001T_13.avi_lane_175.res	2.21733983552848	-0.173682197702754	0.788982791917508	-0.869846709970515	-0.173682197702754	128	177	0.547471190348922	-0.019705636466057	0.0634338529050763	-0.21	NA	NA	0.102944549414703	0.0151529635552688	0.200310460872728	-0.104906524887106	0.0151529635552688	-20.3	-22.6
201020_E001T_13	201020_B001	77	77	67	42.5	WT	60	Step	42.5	0	NA	201020_E001T_13.avi_lane_176.res	2.20469688995828	-0.184933467496408	0.63147141017142	-0.891437688555105	-0.184933467496408	135	156	0.505923544865745	-0.00250864499241399	0.0602299392639894	-0.227941176470588	NA	NA	0.090301603844503	0.00390169376161481	0.0427990791266395	-0.126497503471696	0.00390169376161481	-13.3	-43.6
201020_E001T_13	201020_B001	78	78	68	42.5	WT	60	Step	42.5	0	NA	201020_E001T_13.avi_lane_177.res	2.32871417766363	-0.117533406839597	0.665818891138554	-0.743229896419629	-0.117533406839597	127	159	0.4762535887618	-0.00571085106682814	0.0853085445964551	-0.2175	NA	NA	0.214318891549853	0.0713017544184258	0.0771465600937735	0.0217102886637797	0.0713017544184258	-21.3	-40.6
201020_E001T_13	201020_B001	79	79	69	42.5	WT	60	Step	42.5	0	NA	201020_E001T_13.avi_lane_178.res	2.21711662232249	-0.0831457327333676	0.719598848045166	-0.784277075438669	-0.0831457327333676	138	158	0.506017803899502	-0.0173546145617513	0.0920566177181917	-0.220588235294118	NA	NA	0.102721336208713	0.105689428524655	0.130926517000386	-0.0193368903552603	0.105689428524655	-10.3	-41.6
201020_E001T_13	201020_B001	80	80	70	42.5	WT	60	Step	42.5	0	NA	201020_E001T_13.avi_lane_179.res	2.23949013308396	-0.135706512072623	0.746686991265177	-0.846205177097865	-0.135706512072623	124	154	0.504401966663061	-0.0106181543399416	0.075819965125106	-0.210784313725491	NA	NA	0.125094846970183	0.0531286491853998	0.158014660220397	-0.0812649920144564	0.0531286491853998	-24.3	-45.6
201020_E001T_13	201020_B001	81	81	71	42.5	WT	60	Step	42.5	0	NA	201020_E001T_13.avi_lane_180.res	2.32156332150269	-0.159128950876702	0.72422380889182	-0.825263818898866	-0.159128950876702	138	183	0.499841372444043	-0.0142267672062145	0.0529439911228294	-0.22	NA	NA	0.207168035388913	0.0297062103813208	0.13555147784704	-0.0603236338154574	0.0297062103813208	-10.3	-16.6
201020_E001T_13	201020_B001	82	82	72	42.5	WT	60	Step	42.5	0	NA	201020_E001T_13.avi_lane_181.res	2.4000356210853	-0.184356456131466	0.732589492818867	-0.925376728829701	-0.184356456131466	139	172	0.515767487669996	-0.0329953942819802	0.0595219870885442	-0.218137254901961	NA	NA	0.285640334971523	0.00447870512655679	0.143917161774087	-0.160436543746292	0.00447870512655679	-9.30000000000001	-27.6
201020_E001T_13	201020_B001	83	83	73	42.5	WT	60	Step	42.5	0	NA	201020_E001T_13.avi_lane_182.res	2.24028648747209	-0.0589693068194794	0.681332926492601	-0.794495396690837	-0.0589693068194794	154	155	0.502815233515927	-0.0145802455699685	0.0893555550962135	-0.205	NA	NA	0.125891201358313	0.129865854438543	0.0926605954478206	-0.0295552116074284	0.129865854438543	5.69999999999999	-44.6
201020_E001T_13	201020_B001	84	84	74	42.5	WT	60	Step	42.5	0	NA	201020_E001T_13.avi_lane_183.res	2.16381411835452	-0.126999343333943	0.628188871249758	-0.806668736459274	-0.126999343333943	144	160	0.501214391517712	-0.0119329407114609	0.0614503473991024	-0.218137254901961	NA	NA	0.0494188322407427	0.0618358179240798	0.0395165402049775	-0.0417285513758653	0.0618358179240798	-4.30000000000001	-39.6
201020_E001T_13	201020_B001	85	85	75	42.5	WT	60	Step	42.5	0	NA	201020_E001T_13.avi_lane_184.res	2.2451110077278	-0.2140806104077	0.632984354136286	-0.812008820674043	-0.2140806104077	120	170	0.498283070465885	0.00835748983585799	0.0251018755728182	-0.20343137254902	NA	NA	0.130715721614023	-0.0252454491496772	0.0443120230915055	-0.0470686355906343	-0.0252454491496772	-28.3	-29.6
201020_E001T_13	201020_B001	86	86	76	42.5	WT	60	Step	42.5	0	NA	201020_E001T_13.avi_lane_185.res	2.10528448128211	-0.0443924060862372	0.670744763967729	-0.764394454848054	-0.0443924060862372	148	147	0.517439635030346	-0.0114639637447788	0.0993737630577769	-0.22	NA	NA	-0.00911080483166726	0.144442755171786	0.0820724329229485	0.000545730235354647	0.144442755171786	-0.300000000000011	-52.6
201020_E001T_13	201020_B001	87	87	77	42.5	WT	60	Step	42.5	0	NA	201020_E001T_13.avi_lane_186.res	2.30877064592744	-0.0322417371386955	0.72436165872457	-0.729233956358188	-0.0322417371386955	152	165	0.496591828225187	-0.027114570301257	0.0945282169298919	-0.200980392156863	NA	NA	0.194375359813663	0.156593424119327	0.13568932767979	0.0357062287252207	0.156593424119327	3.69999999999999	-34.6
201020_E001T_13	201020_B001	88	88	78	42.5	WT	60	Step	42.5	0	NA	201020_E001T_13.avi_lane_187.res	2.23442470475739	-0.111067281281939	0.611010726073413	-0.750203895900527	-0.111067281281939	131	148	0.497970838235669	-0.0162565711664533	0.0676032224791314	-0.2125	NA	NA	0.120029418643613	0.0777678799760838	0.0223383950286326	0.0147362891828816	0.0777678799760838	-17.3	-51.6
201020_E001T_13	201020_B001	89	89	79	42.5	WT	60	Step	42.5	0	NA	201020_E001T_13.avi_lane_188.res	2.25591584274533	-0.13827403985962	0.676039416267708	-0.773336106273385	-0.13827403985962	124	159	0.505527219078216	0.024281049067406	0.0687700162704084	-0.215686274509804	NA	NA	0.141520556631553	0.0505611213984028	0.0873670852229276	-0.00839592118997634	0.0505611213984028	-24.3	-40.6
201020_E001T_13	201020_B001	90	90	80	42.5	WT	60	Step	42.5	0	NA	201020_E001T_13.avi_lane_189.res	2.22367686433164	-0.165431101415873	0.66162271418963	-0.815979529544591	-0.165431101415872	129	164	0.517307850102803	-0.013978115938163	0.0434480960680525	-0.223039215686275	NA	NA	0.109281578217863	0.0234040598421498	0.0729503831448496	-0.0510393444611823	0.0234040598421508	-19.3	-35.6
201020_E001T_13	201020_B001	91	91	81	42.5	WT	60	Step	42.5	0	NA	201020_E001T_13.avi_lane_190.res	2.26133067799859	-0.167157485627311	0.658155398628283	-0.787363025866722	-0.167157485627311	127	169	0.502954662861345	0.0229650586558814	0.0467471002540808	-0.23	NA	NA	0.146935391884813	0.0216776756307118	0.0694830675835025	-0.0224228407833134	0.0216776756307118	-21.3	-30.6
201020_E001T_13	201020_B001	92	92	82	42.5	WT	60	Step	42.5	0	NA	201020_E001T_13.avi_lane_191.res	2.1851139539566	-0.212137952277095	0.597985003808611	-0.817504556824656	-0.212137952277095	136	182	0.484610666617406	-0.000259913686061268	0.0217088716191978	-0.205882352941177	NA	NA	0.0707186678428227	-0.0233027910190722	0.00931267276383052	-0.0525643717412473	-0.0233027910190722	-12.3	-17.6
201020_E001T_13	201020_B001	93	93	83	42.5	WT	60	Step	42.5	0	NA	201020_E001T_13.avi_lane_192.res	2.24344684741624	-0.197348645404713	0.647873503739723	-0.784613385394678	-0.197348645404713	107	154	0.490813541856035	0.000428153853864857	0.0247728492339619	-0.2075	NA	NA	0.129051561302463	-0.0085134841466902	0.0592011726949425	-0.0196732003112693	-0.0085134841466902	-41.3	-45.6
201020_E001T_13	201020_B001	94	94	84	42.5	WT	60	Step	42.5	0	NA	201020_E001T_13.avi_lane_193.res	2.25363476819852	-0.0856104052245508	0.729945854925559	-0.726770987103568	-0.0856104052245508	125	159	0.496697183239378	-0.0299713244736125	0.0497841969254057	-0.213235294117647	NA	NA	0.139239482084743	0.103224756033472	0.141273523880779	0.0381691979798406	0.103224756033472	-23.3	-40.6
201020_E001T_13	201020_B001	95	95	85	42.5	WT	60	Step	42.5	0	NA	201020_E001T_13.avi_lane_194.res	2.28551022972504	-0.206094190347087	0.620480039815597	-0.838851014816452	-0.206094190347087	111	145	0.497568578978157	0.000527168017013087	0.0549224563126357	-0.197916666666667	NA	NA	0.171114943611263	-0.0172590290890642	0.0318077087708165	-0.0739108297330433	-0.0172590290890642	-37.3	-54.6
201020_E001T_13	201020_B001	96	96	86	42.5	WT	60	Step	42.5	0	NA	201020_E001T_13.avi_lane_195.res	2.28990670112865	-0.152211078907027	0.630202666014977	-0.857568924707925	-0.152211078907027	119	132	0.506713322882629	0.0045325980633843	0.0521995894376561	-0.169270833333333	NA	NA	0.175511415014873	0.0366240823509958	0.0415303349701965	-0.0926287396245163	0.0366240823509958	-29.3	-67.6
201020_E001T_13	201020_B001	97	97	87	42.5	WT	60	Step	42.5	0	NA	201020_E001T_13.avi_lane_196.res	2.18705977310315	-0.100404268467317	0.629158997847683	-0.783399666719658	-0.100404268467317	132	141	0.509504098774659	0.0229061882457763	0.0624682530722097	-0.1953125	NA	NA	0.0726644869893729	0.0884308927907058	0.0404866668029026	-0.0184594816362493	0.0884308927907058	-16.3	-58.6
201020_E001T_13	201020_B001	98	98	88	42.5	WT	60	Step	42.5	0	NA	201020_E001T_13.avi_lane_197.res	2.21472772441172	-0.132941294284203	0.632480304990886	-0.717976911564526	-0.132941294284203	120	157	0.484791635545815	-0.00256911415845751	0.0596286389498852	-0.205729166666667	NA	NA	0.100332438297943	0.0558938669738198	0.0438079739461056	0.0469632735188826	0.0558938669738198	-28.3	-42.6
201020_E001T_13	201020_B001	99	99	89	42.5	WT	60	Step	42.5	0	NA	201020_E001T_13.avi_lane_198.res	2.17519305742778	-0.0903485804877452	0.634372747085841	-0.71082916916376	-0.0903485804877452	125	146	0.501334392611751	-0.0158123811644304	0.0726344280791489	-0.204081632653062	NA	NA	0.0607977713140029	0.0984865807702776	0.0457004160410606	0.0541110159196486	0.0984865807702776	-23.3	-53.6
201020_E001T_13	201020_B001	100	100	90	42.5	WT	60	Step	42.5	0	NA	201020_E001T_13.avi_lane_199.res	2.35648022321808	-0.228114012047805	0.673799927378847	-0.927841668455845	-0.228114012047805	120	155	0.509646387850258	0.000563478085351917	0.0555911596642331	-0.178571428571429	NA	NA	0.242084937104303	-0.0392788507897822	0.0851275963340665	-0.162901483372436	-0.0392788507897822	-28.3	-44.6
201020_E001T_13	201020_B001	101	101	91	42.5	WT	60	Step	42.5	0	NA	201020_E001T_13.avi_lane_200.res	2.18030220613932	-0.104613057162552	0.696500236288413	-0.731124735374204	-0.104613057162552	122	156	0.498100847890603	0.0215495927829854	0.0511342976042024	-0.184895833333334	NA	NA	0.0659069200255429	0.0842221040954708	0.107827905243633	0.0338154497092047	0.0842221040954708	-26.3	-43.6
201020_E001T_13	201020_B001	102	102	92	42.5	WT	60	Step	42.5	0	NA	201020_E001T_13.avi_lane_201.res	2.15517590377992	-0.242098597446457	0.559015913239844	-0.791883065564506	-0.242098597446457	105	153	0.474983443861466	-0.0367380812710396	0.0212485360477331	-0.169270833333333	NA	NA	0.0407806176661429	-0.0532634361884342	-0.0296564178049364	-0.0269428804810974	-0.0532634361884342	-43.3	-46.6
201020_E001T_13	201020_B001	103	103	93	42.5	WT	60	Step	42.5	0	NA	201020_E001T_13.avi_lane_202.res	2.23328441673804	-0.262971802568463	0.587118767002349	-0.90476203390007	-0.262971802568463	114	151	0.51920603192285	-0.0243796498703381	0.0167821294187143	-0.1796875	NA	NA	0.118889130624263	-0.0741366413104402	-0.00155356404243145	-0.139821848816661	-0.0741366413104402	-34.3	-48.6
201020_E001T_13	201020_B001	104	104	94	42.5	WT	60	Step	42.5	0	NA	201020_E001T_13.avi_lane_203.res	2.26398034915503	-0.197080483937897	0.602295799089258	-0.83303859389439	-0.197080483937897	135	170	0.498836941118495	-0.00484856580008855	0.0421112181462831	-0.1875	NA	NA	0.149585063041253	-0.00824532267987421	0.0136234680444776	-0.0680984088109813	-0.00824532267987421	-13.3	-29.6
201020_E001T_13	201020_B001	105	105	95	42.5	WT	60	Step	42.5	0	NA	201020_E001T_13.avi_lane_204.res	2.28669795197598	-0.202403101408135	0.618704365538421	-0.819508713212689	-0.202403101408135	121	161	0.507911495824645	-0.0263334562003235	0.0334083334482092	-0.221354166666667	NA	NA	0.172302665862203	-0.0135679401501122	0.0300320344936406	-0.0545685281292804	-0.0135679401501122	-27.3	-38.6
201020_E001T_13	201020_B001	106	106	96	42.5	WT	60	Step	42.5	0	NA	201020_E001T_13.avi_lane_205.res	2.12520237073748	-0.194878059115878	0.603865646210234	-0.761584486917086	-0.194878059115878	127	179	0.498352813840045	-0.0222482954819135	0.0384437626745434	-0.221354166666667	NA	NA	0.0108070846237029	-0.0060428978578552	0.0151933151654535	0.00335569816632264	-0.0060428978578552	-21.3	-20.6
201020_E001T_13	201020_B001	107	107	97	42.5	WT	60	Step	42.5	0	NA	201020_E001T_13.avi_lane_206.res	2.06144552921073	-0.180444711470058	0.557052919344912	-0.767793124035273	-0.180444711470058	133	167	0.484043958027383	0.0163172363416761	0.0360320352027572	-0.200520833333333	NA	NA	-0.0529497569030473	0.0083904497879648	-0.0316194116998685	-0.00285293895186434	0.0083904497879648	-15.3	-32.6
201020_E001T_13	201020_B001	108	108	98	42.5	WT	60	Step	42.5	0	NA	201020_E001T_13.avi_lane_207.res	2.22895633476864	-0.267613045246931	0.674161009289108	-0.855092529431839	-0.267613045246931	112	180	0.517361727915131	0.0123548809724187	-0.00204728138213234	-0.200520833333333	NA	NA	0.114561048654863	-0.0787778839889082	0.0854886782443276	-0.0901523443484303	-0.0787778839889082	-36.3	-19.6
201020_E001T_13	201020_B001	109	109	99	42.5	WT	60	Step	42.5	0	NA	201020_E001T_13.avi_lane_208.res	2.11869736443668	-0.197092294673375	0.676746024587762	-0.86563124977075	-0.197092294673375	127	166	0.531920221485602	0.000575082784575651	0.0260930180044453	-0.205729166666667	NA	NA	0.00430207832290286	-0.0082571334153522	0.0880736935429816	-0.100691064687341	-0.0082571334153522	-21.3	-33.6
201020_E001T_13	201020_B001	110	110	100	42.5	WT	60	Step	42.5	0	NA	201020_E001T_13.avi_lane_209.res	2.17892681707434	-0.179082742555503	0.643307696612344	-0.850970356254725	-0.179082742555503	125	153	0.497940337499722	-0.0111491390582587	0.0335541971268497	-0.223958333333334	NA	NA	0.0645315309605627	0.00975241870251981	0.0546353655675635	-0.0860301711713163	0.00975241870251981	-23.3	-46.6
201020_E001T_13	201020_B001	111	111	101	42.5	WT	60	Step	42.5	0	NA	201020_E001T_13.avi_lane_210.res	2.23102810180979	-0.28499600927875	0.557632258814188	-0.850157056071491	-0.28499600927875	111	166	0.506262744381413	-0.0151263863170282	0.0122742804072919	-0.229166666666667	NA	NA	0.116632815696013	-0.0961608480207272	-0.0310400722305925	-0.0852168709880823	-0.0961608480207272	-37.3	-33.6
201020_E001T_13	201020_B001	112	112	102	42.5	WT	60	Step	42.5	0	NA	201020_E001T_13.avi_lane_211.res	2.37477615354059	-0.222775549753299	0.641260902273125	-0.860002433122786	-0.222775549753299	118	160	0.490782073596267	-0.014757758391786	0.000558362907209411	-0.206632653061225	NA	NA	0.260380867426813	-0.0339403884952762	0.0525885712283446	-0.0950622480393774	-0.0339403884952762	-30.3	-39.6
201020_E001T_13	201020_B001	113	113	103	42.5	WT	60	Step	42.5	0	NA	201020_E001T_13.avi_lane_212.res	2.17109481161267	-0.170795189469094	0.561267666880277	-0.745636492776989	-0.170795189469094	117	149	0.483936377903758	0.00704695603405814	0.00400658559464871	-0.168367346938775	NA	NA	0.0566995254988929	0.0180399717889288	-0.0274046641645035	0.0193036923064197	0.0180399717889288	-31.3	-50.6
201020_E001T_13	201020_B001	114	114	104	42.5	WT	60	Step	42.5	0	NA	201020_E001T_13.avi_lane_213.res	2.24470062739248	-0.295569998106532	0.569539401748704	-0.789518273545982	-0.295569998106532	107	188	0.484785627723546	-0.00225667457616557	-0.00482585776477593	-0.174479166666667	NA	NA	0.130305341278703	-0.106734836848509	-0.0191329292960765	-0.0245780884625734	-0.106734836848509	-41.3	-11.6
201020_E001T_13	201020_B001	115	115	105	42.5	WT	60	Step	42.5	0	NA	201020_E001T_13.avi_lane_214.res	2.17272372246311	-0.161736397125886	0.609924557372281	-0.775230820577846	-0.161736397125886	128	161	0.484732602167148	-0.00251139372043383	0.0313094147586217	-0.205729166666667	NA	NA	0.058328436349333	0.0270987641321368	0.0212522263275006	-0.0102906354944373	0.0270987641321368	-20.3	-38.6
201020_E001T_13	201020_B001	116	116	106	42.5	WT	60	Step	42.5	0	NA	201020_E001T_13.avi_lane_215.res	2.14031026771819	-0.120652475111097	0.643399799511907	-0.845013722480959	-0.120652475111097	146	154	0.522936830423383	-0.0202112705729665	0.0562393642584807	-0.205729166666667	NA	NA	0.0259149816044131	0.0681826861469258	0.0547274684671265	-0.0800735373975503	0.0681826861469258	-2.30000000000001	-45.6
201020_E001T_13	201020_B001	117	117	107	42.5	WT	60	Step	42.5	0	NA	201020_E001T_13.avi_lane_216.res	2.13494715746214	-0.20023655726459	0.612045445253748	-0.751063520389362	-0.20023655726459	113	167	0.50507366521777	-0.0236433244167863	0.0332185330909221	-0.192708333333334	NA	NA	0.020551871348363	-0.0114013960065672	0.0233731142089676	0.0138766646940467	-0.0114013960065672	-35.3	-32.6
201020_E001T_13	201020_B001	118	118	108	42.5	WT	60	Step	42.5	0	NA	201020_E001T_13.avi_lane_217.res	2.08712509627608	-0.23669970545096	0.62085900531727	-0.757360351274528	-0.23669970545096	102	168	0.506271207570829	0.00678534774731926	0.0231702492052716	-0.169270833333333	NA	NA	-0.0272701898376972	-0.0478645441929372	0.0321866742724896	0.00757983380888061	-0.0478645441929372	-46.3	-31.6
201020_E001T_13	201020_B001	119	119	109	42.5	WT	60	Step	42.5	0	NA	201020_E001T_13.avi_lane_218.res	2.17343453230909	-0.135416826748177	0.603497501028712	-0.732836921546513	-0.135416826748177	114	141	0.481888079396919	-0.00894536561898796	0.0370723194476324	-0.1796875	NA	NA	0.0590392461953129	0.0534183345098458	0.0148251699839316	0.0321032635368956	0.0534183345098458	-34.3	-58.6
201020_E001T_13	201020_B001	120	120	110	42.5	WT	60	Step	42.5	0	NA	201020_E001T_13.avi_lane_219.res	2.25935807595081	-0.231822293269813	0.596158693072546	-0.785472229920426	-0.231822293269813	111	166	0.492464850377606	-0.000424531379266984	0.01550420432024	-0.205729166666667	NA	NA	0.144962789837033	-0.0429871320117902	0.00748636202776554	-0.0205320448370173	-0.0429871320117902	-37.3	-33.6
201020_E001T_13	201020_B001	121	121	111	42.5	WT	60	Step	42.5	0	NA	201020_E001T_13.avi_lane_220.res	2.08159327980671	-0.114465629794178	0.683694110394426	-0.754050587163855	-0.114465629794178	121	151	0.520668410617137	-0.024296735354687	0.0449258609249456	-0.216145833333334	NA	NA	-0.0328020063070671	0.0743695314638448	0.0950217793496455	0.0108895979195537	0.0743695314638448	-27.3	-48.6
201020_E001T_13	201020_B001	122	122	112	42.5	WT	60	Step	42.5	0	NA	201020_E001T_13.avi_lane_221.res	2.19972196053788	-0.148876775021058	0.63457380985324	-0.736464713676782	-0.148876775021058	123	164	0.479802840945281	-0.0169426888087118	0.040119866769092	-0.236979166666667	NA	NA	0.085326674424103	0.0399583862369648	0.0459014788084595	0.0284754714066267	0.0399583862369648	-25.3	-35.6
201020_E001T_13	201020_B001	123	123	113	42.5	WT	60	Step	42.5	0	NA	201020_E001T_13.avi_lane_222.res	2.19702984327891	-0.164414369053994	0.64888096360346	-0.758745573688287	-0.164414369053994	114	156	0.502906548429613	-0.0169384740703118	0.0243103345318846	-0.182291666666667	NA	NA	0.0826345571651328	0.0244207922040288	0.0602086325586796	0.00619461139512167	0.0244207922040288	-34.3	-43.6
201020_E001T_13	201020_B001	124	124	114	42.5	WT	60	Step	42.5	0	NA	201020_E001T_13.avi_lane_223.res	2.04253249665633	-0.0892309836674693	0.730004208847785	-0.715660546791964	-0.0892309836674693	123	161	0.518883008878738	0.0201008969818401	0.0425453355107357	-0.1875	NA	NA	-0.0718627894574473	0.0996041775905535	0.141331877803005	0.0492796382914447	0.0996041775905535	-25.3	-38.6
201020_E001T_13	201020_B001	125	125	115	42.5	WT	60	Step	42.5	0	NA	201020_E001T_13.avi_lane_224.res	2.1637640497131	-0.146545059553729	0.719938982201294	-0.741374644974745	-0.14654505955373	127	185	0.511323517521373	-0.0139034351383449	0.0345272899342621	-0.177083333333333	NA	NA	0.0493687635993227	0.0422901017042938	0.131266651156514	0.0235655401086636	0.0422901017042928	-21.3	-14.6
201020_E001T_13	201020_B001	126	126	116	42.5	WT	60	Step	42.5	0	NA	201020_E001T_13.avi_lane_225.res	2.25113878491258	-0.282831219027069	0.631452135152286	-0.797772418507396	-0.282831219027069	98	174	0.509685293753178	0.000550247363984072	0.00526616433384313	-0.191326530612245	NA	NA	0.136743498798803	-0.0939960577690462	0.0427798041075056	-0.0328322334239873	-0.0939960577690462	-50.3	-25.6
201020_E001T_13	201020_B001	127	127	117	42.5	WT	60	Step	42.5	0	NA	201020_E001T_13.avi_lane_226.res	2.26673604974291	-0.243660659477756	0.625736152774459	-0.802919373372118	-0.243660659477756	102	159	0.480945345017545	-0.024899369753846	0.0176798849682669	-0.197916666666667	NA	NA	0.152340763629133	-0.0548254982197332	0.0370638217296786	-0.0379791882887094	-0.0548254982197332	-46.3	-40.6
201020_E001T_13	201020_B001	128	128	118	42.5	WT	60	Step	42.5	0	NA	201020_E001T_13.avi_lane_227.res	2.2484796806999	-0.223577275948774	0.584435975399975	-0.846750894636044	-0.223577275948774	118	153	0.505787409365765	0.00719362532931061	0.0317233147376526	-0.1953125	NA	NA	0.134084394586123	-0.0347421146907512	-0.0042363556448054	-0.0818107095526354	-0.0347421146907512	-30.3	-46.6
201020_E001T_13	201020_B001	129	129	119	42.5	WT	60	Step	42.5	0	NA	201020_E001T_13.avi_lane_228.res	2.17157999903492	-0.141581043007368	0.616015263078358	-0.831295034854584	-0.141581043007368	130	143	0.500074133312936	-0.0167717649664178	0.033524886904638	-0.192708333333334	NA	NA	0.0571847129211429	0.0472541182506548	0.0273429320335775	-0.0663548497711753	0.0472541182506548	-18.3	-56.6
201020_E001T_13	201020_B001	130	130	120	42.5	WT	60	Step	42.5	0	NA	201020_E001T_13.avi_lane_229.res	2.06928696440232	-0.193873155353162	0.593387031611078	-0.72686297137243	-0.193873155353162	109	161	0.473276154098015	-0.00360123341013335	0.00912098583028171	NA	NA	NA	-0.045108321711457	-0.00503799409513919	0.00471470056629752	0.0380772137109787	-0.00503799409513919	-39.3	-38.6
201020_E001T_14-2	201020_B001	1	1	-9	137.5	WT	60	Step	137.5	0	NA	201020_E001T_14-2.avi_lane_100.res	2.17486852417376	-0.26400772933383	0.568430346305949	-0.773263963842872	-0.26400772933383	104	170	0.503397919893148	-0.0244851501367118	-0.0193046979826385	-2.66666666666666	NA	NA	0.0253712524720582	-0.111508921414978	-0.053718029451808	-0.0139953458888891	-0.111508921414978	-10.9	22.9
201020_E001T_14-2	201020_B001	2	2	-8	137.5	WT	60	Step	137.5	0	NA	201020_E001T_14-2.avi_lane_101.res	2.12141246819158	-0.130934192130076	0.579098662210956	-0.70216363133677	-0.130934192130076	107	133	0.462442069540129	-0.00956651739289334	0.0387823764468754	-2.63541666666666	NA	NA	-0.0280848035101218	0.0215646157887758	-0.0430497135468011	0.057104986617213	0.0215646157887758	-7.90000000000001	-14.1
201020_E001T_14-2	201020_B001	3	3	-7	137.5	WT	60	Step	137.5	0	NA	201020_E001T_14-2.avi_lane_102.res	2.12103826092774	-0.139667826514825	0.640191095066833	-0.638185238411962	-0.139667826514825	101	158	0.478298079657299	-0.0358632053847453	0.0235550981603788	-2.70833333333333	NA	NA	-0.028459010773962	0.0128309814040268	0.018042719309076	0.121083379542021	0.0128309814040268	-13.9	10.9
201020_E001T_14-2	201020_B001	4	4	-6	137.5	WT	60	Step	137.5	0	NA	201020_E001T_14-2.avi_lane_103.res	2.21249826121653	-0.0906397451035142	0.658809592063944	-0.767090770209207	-0.0906397451035141	139	154	0.478446266950805	-0.0360134306520525	0.0376783993962643	-2.71875	NA	NA	0.063000989514828	0.0618590628153376	0.0366612163061869	-0.00782215225522409	0.0618590628153377	24.1	6.90000000000001
201020_E001T_14-2	201020_B001	5	5	-5	137.5	WT	60	Step	137.5	0	NA	201020_E001T_14-2.avi_lane_104.res	2.20714432964353	-0.107755508394303	0.636723683481291	-0.787024844047217	-0.107755508394303	125	137	0.465826427156089	0.0106345780167588	0.0361203387987191	-2.58254716981132	NA	NA	0.057647057941828	0.0447432995245488	0.014575307723534	-0.027756226093234	0.0447432995245488	10.1	-10.1
201020_E001T_14-2	201020_B001	6	6	-4	137.5	WT	60	Step	137.5	0	NA	201020_E001T_14-2.avi_lane_105.res	2.12725301067484	-0.121583361783214	0.610202597817297	-0.768161367183666	-0.121583361783214	129	146	0.485445207860349	0.0177291145223396	0.0173876699015829	-2.65046296296296	NA	NA	-0.0222442610268616	0.0309154461356378	-0.01194577794046	-0.00889274922968308	0.0309154461356378	14.1	-1.09999999999999
201020_E001T_14-2	201020_B001	7	7	-3	137.5	WT	60	Step	137.5	0	NA	201020_E001T_14-2.avi_lane_106.res	2.09745185913377	-0.119044269215832	0.645622803000834	-0.758726916852229	-0.119044269215832	127	152	0.499539519311386	-0.000471937652445068	0.0266113156999823	-2.70047169811321	NA	NA	-0.0520454125679319	0.0334545387030198	0.0234744272430769	0.000541701101753889	0.0334545387030198	12.1	4.90000000000001
201020_E001T_14-2	201020_B001	8	8	-2	137.5	WT	60	Step	137.5	0	NA	201020_E001T_14-2.avi_lane_107.res	2.00544615947865	-0.162221063706883	0.559689155336007	-0.716324075907869	-0.162221063706883	108	141	0.482170797495206	0.00511396440464009	0.00976448972360034	-2.66203703703704	NA	NA	-0.144051112223052	-0.00972225578803118	-0.06245922042175	0.042944542046114	-0.00972225578803118	-6.90000000000001	-6.09999999999999
201020_E001T_14-2	201020_B001	9	9	-1	137.5	WT	60	Step	137.5	0	NA	201020_E001T_14-2.avi_lane_108.res	2.26570941038099	-0.230035367329029	0.640258673623086	-0.828362520483608	-0.230035367329029	110	160	0.477464097309718	-0.00981096857852717	-0.000807543189569217	-2.66509433962264	NA	NA	0.116212138679288	-0.0775365594101772	0.0181102978653289	-0.0690939025296251	-0.0775365594101772	-4.90000000000001	12.9
201020_E001T_14-2	201020_B001	10	10	0	137.5	WT	60	Step	137.5	0	NA	201020_E001T_14-2.avi_lane_109.res	2.16215043319563	-0.159099015677012	0.682457148671374	-0.853382851264429	-0.159099015677012	99	120	0.507354799299851	-0.0309915049154329	0.0259000650960552	105.034722222222	NA	NA	0.0126531614939283	-0.0066002077581602	0.0603087729136169	-0.0941142333104461	-0.0066002077581602	-15.9	-27.1
201020_E001T_14-2	201020_B001	11	11	1	137.5	WT	60	Step	137.5	0	NA	201020_E001T_14-2.avi_lane_110.res	2.09182209697107	-0.0831739633611478	0.616219087907802	-0.683486332366996	-0.0831739633611478	103	120	0.470408084487779	0.00351864780205584	0.0566402125104109	136.50462962963	NA	NA	-0.0576751747306319	0.069324844557704	-0.00592928784995506	0.075782285586987	0.069324844557704	-11.9	-27.1
201020_E001T_14-2	201020_B001	12	12	2	137.5	WT	60	Step	137.5	0	NA	201020_E001T_14-2.avi_lane_111.res	2.02300419073265	-0.100408834173866	0.70982921316317	-0.748155827616922	-0.100408834173866	111	139	0.504534796167248	-0.0161529907443124	0.0727743221542821	138.714622641509	NA	NA	-0.126493080969052	0.0520899737449858	0.087680837405413	0.0111127903370609	0.0520899737449858	-3.90000000000001	-8.09999999999999
201020_E001T_14-2	201020_B001	13	13	3	137.5	WT	60	Step	137.5	0	NA	201020_E001T_14-2.avi_lane_112.res	2.24737402260971	-0.0668294134517892	0.753058920852346	-0.886717747755925	-0.0668294134517892	117	117	0.519813715048972	-0.00743412883196171	0.0757582932739286	138.576388888889	NA	NA	0.0978767509080081	0.0856693944670626	0.130910545094589	-0.127449129801942	0.0856693944670626	2.09999999999999	-30.1
201020_E001T_14-2	201020_B001	14	14	4	137.5	WT	60	Step	137.5	0	NA	201020_E001T_14-2.avi_lane_113.res	2.28682491173413	-0.0208741256247001	0.785077921291008	-0.821258244020613	-0.0208741256247001	140	141	0.505670350467209	0.0216254857216614	0.0972273004794993	138.313679245283	NA	NA	0.137327640032428	0.131624682294152	0.162929545533251	-0.0619896260666301	0.131624682294152	25.1	-6.09999999999999
201020_E001T_14-2	201020_B001	15	15	5	137.5	WT	60	Step	137.5	0	NA	201020_E001T_14-2.avi_lane_114.res	2.18467928299205	0.17672227680248	0.897358278216433	-0.706056824929612	0.17672227680248	147	120	0.521987098652297	0.0204873891605004	0.16046287130005	138.310185185185	NA	NA	0.035182011290348	0.329221084721332	0.275209902458676	0.053211793024371	0.329221084721332	32.1	-27.1
201020_E001T_14-2	201020_B001	16	16	6	137.5	WT	60	Step	137.5	0	NA	201020_E001T_14-2.avi_lane_115.res	2.26991245796007	0.117079729092686	0.821156050100166	-0.723445491334849	0.117079729092686	154	129	0.521859668803373	0.0205764616267872	0.152684477992125	138.007075471698	NA	NA	0.120415186258368	0.269578537011538	0.199007674342409	0.0358231266191339	0.269578537011538	39.1	-18.1
201020_E001T_14-2	201020_B001	17	17	7	137.5	WT	60	Step	137.5	0	NA	201020_E001T_14-2.avi_lane_116.res	2.29943113521827	0.154125217633858	0.888680826407778	-0.717259377088145	0.154125217633858	121	102	0.516511388183016	-0.015708350178958	0.168793940605306	138.242924528302	NA	NA	0.149933863516568	0.30662402555271	0.266532450650021	0.0420092408658379	0.30662402555271	6.09999999999999	-45.1
201020_E001T_14-2	201020_B001	18	18	8	137.5	WT	60	Step	137.5	0	NA	201020_E001T_14-2.avi_lane_117.res	2.25723664876521	0.258138745709247	0.899008333706324	-0.641235939560292	0.258138745709247	166	118	0.529764389038091	0.000504833906850783	0.194295111847331	138.125	NA	NA	0.107739377063508	0.410637553628099	0.276859957948567	0.118032678393691	0.410637553628099	51.1	-29.1
201020_E001T_14-2	201020_B001	19	19	9	137.5	WT	60	Step	137.5	0	NA	201020_E001T_14-2.avi_lane_118.res	2.27326604708552	0.157483177819655	1.05177497949371	-0.887048902292204	0.157483177819655	138	118	0.560684923528893	-0.00322414366412759	0.181929166879592	137.900943396226	NA	NA	0.123768775383818	0.309981985738507	0.429626603735953	-0.127780284338221	0.309981985738507	23.1	-29.1
201020_E001T_14-2	201020_B001	20	20	10	137.5	WT	60	Step	137.5	0	NA	201020_E001T_14-2.avi_lane_119.res	2.28369565361652	0.110140072829888	0.88857174617409	-0.773485069885152	0.110140072829888	126	111	0.507064004534614	-0.00974592811885794	0.139631457593211	137.997685185185	NA	NA	0.134198381914818	0.26263888074874	0.266423370416333	-0.014216451931169	0.26263888074874	11.1	-36.1
201020_E001T_14-2	201020_B001	21	21	11	137.5	WT	60	Step	137.5	0	NA	201020_E001T_14-2.avi_lane_120.res	2.22862461214377	0.245303310089846	1.00704610418913	-0.637111609807346	0.245303310089846	117	101	0.524934398988192	-0.0132057923677641	0.185767457221216	137.665094339623	NA	NA	0.079127340442068	0.397802118008698	0.384897728431373	0.122157008146637	0.397802118008698	2.09999999999999	-46.1
201020_E001T_14-2	201020_B001	22	22	12	137.5	WT	60	Step	137.5	0	NA	201020_E001T_14-2.avi_lane_121.res	2.30133043489755	0.1650700945757	1.01996108900349	-0.745230501342783	0.1650700945757	115	108	0.538010019212409	0.00403815846724078	0.160216108373205	137.430555555556	NA	NA	0.151833163195848	0.317568902494552	0.397812713245733	0.0140381166111999	0.317568902494552	0.0999999999999943	-39.1
201020_E001T_14-2	201020_B001	23	23	13	137.5	WT	60	Step	137.5	0	NA	201020_E001T_14-2.avi_lane_122.res	2.30314871497181	0.100270267350689	1.063762567631	-0.820589630262356	0.100270267350689	108	113	0.544019534697937	-0.005651413799574	0.140028830269917	137.228773584906	NA	NA	0.153651443270108	0.252769075269541	0.441614191873243	-0.0613210123083731	0.252769075269541	-6.90000000000001	-34.1
201020_E001T_14-2	201020_B001	24	24	14	137.5	WT	60	Step	137.5	0	NA	201020_E001T_14-2.avi_lane_123.res	2.26359406531515	0.131705389641247	1.01150974764203	-0.852781850437031	0.131705389641247	121	108	NA	0.0130177346572185	0.145444838159405	137.040094339623	NA	NA	0.114096793613448	0.284204197560099	0.389361371884273	-0.0935132324830481	0.284204197560099	6.09999999999999	-39.1
201020_E001T_14-2	201020_B001	25	25	15	137.5	WT	60	Step	137.5	0	NA	201020_E001T_14-2.avi_lane_124.res	2.4044250450516	0.23505059031404	1.058274635233	-0.784982392333774	0.23505059031404	122	98	NA	-0.000140856767515714	0.17555961030661	136.979166666667	NA	NA	0.254927773349898	0.387549398232892	0.436126259475243	-0.0257137743797911	0.387549398232892	7.09999999999999	-49.1
201020_E001T_14-2	201020_B001	26	26	16	137.5	WT	60	Step	137.5	0	NA	201020_E001T_14-2.avi_lane_125.res	2.3954686145437	0.0917421318129211	1.02578989792525	-0.832870808379078	0.0917421318129211	98	99	0.532129112115858	-0.0224676606278266	0.124508583614894	136.933962264151	NA	NA	0.245971342841998	0.244240939731773	0.403641522167493	-0.0736021904250951	0.244240939731773	-16.9	-48.1
201020_E001T_14-2	201020_B001	27	27	17	137.5	WT	60	Step	137.5	0	NA	201020_E001T_14-2.avi_lane_126.res	2.30218747770003	0.149324846339084	1.09977334032541	-0.775665205844034	0.149324846339084	109	112	0.521197010088065	-0.0455437173234699	0.149747195225985	136.875	NA	NA	0.152690205998328	0.301823654257936	0.477624964567653	-0.0163965878900511	0.301823654257936	-5.90000000000001	-35.1
201020_E001T_14-2	201020_B001	28	28	18	137.5	WT	60	Step	137.5	0	NA	201020_E001T_14-2.avi_lane_127.res	2.35519069778357	0.14402520713427	1.03873471189739	-0.816850814902161	0.14402520713427	114	106	0.528638526338656	-0.0228412347509981	0.137789740924271	136.757075471698	NA	NA	0.205693426081868	0.296524015053122	0.416586336139633	-0.0575821969481781	0.296524015053122	-0.900000000000006	-41.1
201020_E001T_14-2	201020_B001	29	29	19	137.5	WT	60	Step	137.5	0	NA	201020_E001T_14-2.avi_lane_128.res	2.3303357738457	0.266543662029873	0.957343917068003	-0.720313845167457	0.266543662029873	140	98	0.535447762806136	-0.015955011999273	0.195800614147341	136.759259259259	NA	NA	0.180838502143998	0.419042469948725	0.335195541310246	0.0389547727865259	0.419042469948725	25.1	-49.1
201020_E001T_14-2	201020_B001	30	30	20	137.5	WT	60	Step	137.5	0	NA	201020_E001T_14-2.avi_lane_129.res	2.33101282201791	0.201991365831205	1.06791425085695	-0.671269848728653	0.201991365831205	119	118	0.545944254349631	-0.012440541827167	0.172243402007132	136.712962962963	NA	NA	0.181515550316208	0.354490173750057	0.445765875099193	0.0879987692253299	0.354490173750057	4.09999999999999	-29.1
201020_E001T_14-2	201020_B001	31	31	21	137.5	WT	60	Step	137.5	0	NA	201020_E001T_14-2.avi_lane_130.res	2.29181211107907	0.172057080570236	0.950216286287831	-0.777297150405229	0.172057080570236	122	100	0.508387436251646	0.00714584258643943	0.170277245501581	136.556603773585	NA	NA	0.142314839377368	0.324555888489088	0.328067910530074	-0.018028532451246	0.324555888489088	7.09999999999999	-47.1
201020_E001T_14-2	201020_B001	32	32	22	137.5	WT	60	Step	137.5	0	NA	201020_E001T_14-2.avi_lane_131.res	2.36840623479221	0.092084270822426	0.943919062127721	-0.743975802125363	0.092084270822426	106	108	0.499515276155671	-0.005074013166818	0.132559673236266	136.493055555556	NA	NA	0.218908963090508	0.244583078741278	0.321770686369964	0.01529281582862	0.244583078741278	-8.90000000000001	-39.1
201020_E001T_14-2	201020_B001	33	33	23	137.5	WT	60	Step	137.5	0	NA	201020_E001T_14-2.avi_lane_132.res	2.39650827001662	0.206570676768314	1.12718056852136	-0.755137870866562	0.206570676768314	117	112	0.537758953931701	0.0237638415117986	0.177153780158443	136.403301886792	NA	NA	0.247010998314918	0.359069484687166	0.505032192763603	0.00413074708742089	0.359069484687166	2.09999999999999	-35.1
201020_E001T_14-2	201020_B001	34	34	24	137.5	WT	60	Step	137.5	0	NA	201020_E001T_14-2.avi_lane_133.res	2.30267477667152	0.273770801858204	1.08495020286036	-0.674124228526333	0.273770801858204	104	89	0.523743240027986	-0.0152898199885206	0.168687660312514	136.273148148148	NA	NA	0.153177504969818	0.426269609777056	0.462801827102603	0.0851443894276499	0.426269609777056	-10.9	-58.1
201020_E001T_14-2	201020_B001	35	35	25	137.5	WT	60	Step	137.5	0	NA	201020_E001T_14-2.avi_lane_134.res	2.16616877727413	0.236985899668272	1.12886859219045	-0.677962724557063	0.236985899668272	119	116	0.544123940109441	0.0135634027237113	0.180903946594567	136.191037735849	NA	NA	0.016671505572428	0.389484707587124	0.506720216432693	0.08130589339692	0.389484707587124	4.09999999999999	-31.1
201020_E001T_14-2	201020_B001	36	36	26	137.5	WT	60	Step	137.5	0	NA	201020_E001T_14-2.avi_lane_135.res	2.33429002131799	0.101928394202034	1.00263174359437	-0.820923398208146	0.101928394202034	125	122	0.523087226421915	-0.00641020526006551	0.147125528273239	136.014150943396	NA	NA	0.184792749616288	0.254427202120886	0.380483367836613	-0.061654780254163	0.254427202120886	10.1	-25.1
201020_E001T_14-2	201020_B001	37	37	27	137.5	WT	60	Step	137.5	0	NA	201020_E001T_14-2.avi_lane_136.res	2.34246418227095	0.051684950320938	0.991813227713046	-0.805298559058097	0.051684950320938	114	125	0.522901398761991	0.00601073177638424	0.135566592475048	136.041666666667	NA	NA	0.192966910569248	0.20418375823979	0.369664851955289	-0.0460299411041141	0.20418375823979	-0.900000000000006	-22.1
201020_E001T_14-2	201020_B001	38	38	28	137.5	WT	60	Step	137.5	0	NA	201020_E001T_14-2.avi_lane_137.res	2.32549382859312	0.0767982874479084	0.909337291839436	-0.796155231719907	0.0767982874479084	108	103	0.525366629852184	-0.0175728739037828	0.128130996143309	135.837264150943	NA	NA	0.175996556891418	0.22929709536676	0.287188916081679	-0.0368866137659241	0.22929709536676	-6.90000000000001	-44.1
201020_E001T_14-2	201020_B001	39	39	29	137.5	WT	60	Step	137.5	0	NA	201020_E001T_14-2.avi_lane_138.res	2.3508677625798	0.175491334054476	1.04462912919591	-0.787024901887275	0.175491334054476	134	121	0.545704288734866	-0.0121420455419746	0.152728082411926	135.844907407407	NA	NA	0.201370490878098	0.327990141973328	0.422480753438153	-0.0277562839332921	0.327990141973328	19.1	-26.1
201020_E001T_14-2	201020_B001	40	40	30	137.5	WT	60	Step	137.5	0	NA	201020_E001T_14-2.avi_lane_139.res	2.42165186241099	0.160313585372982	1.02727779617933	-0.780750130630494	0.160313585372982	127	117	0.522579882445079	-0.0118722464210285	0.156770865535959	136.025943396226	NA	NA	0.272154590709288	0.312812393291834	0.405129420421573	-0.0214815126765111	0.312812393291834	12.1	-30.1
201020_E001T_14-2	201020_B001	41	41	31	137.5	WT	60	Step	137.5	0	NA	201020_E001T_14-2.avi_lane_140.res	2.34711296822024	0.0778003714471475	0.943583426517348	-0.778909766060386	0.0778003714471475	103	104	0.51791425982772	0.000839500931438358	0.139789421335288	135.914351851852	NA	NA	0.197615696518538	0.230299179365999	0.321435050759591	-0.0196411481064031	0.230299179365999	-11.9	-43.1
201020_E001T_14-2	201020_B001	42	42	32	137.5	WT	60	Step	137.5	0	NA	201020_E001T_14-2.avi_lane_141.res	2.38431821748442	-0.00411202070571043	0.90605866478516	-0.756319198797339	-0.00411202070571043	100	121	0.502977639060931	-0.0225644816367962	0.122674525220323	135.844907407407	NA	NA	0.234820945782718	0.148386787213141	0.283910289027403	0.00294941915664393	0.148386787213141	-14.9	-26.1
201020_E001T_14-2	201020_B001	43	43	33	137.5	WT	60	Step	137.5	0	NA	201020_E001T_14-2.avi_lane_142.res	2.3677116808204	0.0588336923142019	0.909726050028339	-0.762462409479443	0.0588336923142019	111	115	0.503452897118675	0.00393985107557802	0.117037690296095	135.742924528302	NA	NA	0.218214409118698	0.211332500233054	0.287577674270582	-0.00319379152546007	0.211332500233054	-3.90000000000001	-32.1
201020_E001T_14-2	201020_B001	44	44	34	137.5	WT	60	Step	137.5	0	NA	201020_E001T_14-2.avi_lane_143.res	2.47408063453303	-0.0244111115462562	0.907149019817654	-0.830284558519797	-0.0244111115462562	109	126	0.51702712071159	0.0159867765402424	0.101624547833666	135.474537037037	NA	NA	0.324583362831328	0.128087696372596	0.285000644059897	-0.0710159405658141	0.128087696372596	-5.90000000000001	-21.1
201020_E001T_14-2	201020_B001	45	45	35	137.5	WT	60	Step	137.5	0	NA	201020_E001T_14-2.avi_lane_144.res	2.4058428377912	0.00498221929945064	0.912907217656614	-0.845686247629783	0.00498221929945065	104	111	0.509286127045222	0.00974164541158313	0.0960078839357285	138.466981132075	NA	NA	0.256345566089498	0.157481027218302	0.290758841898857	-0.0864176296758	0.157481027218302	-10.9	-36.1
201020_E001T_14-2	201020_B001	46	46	36	137.5	WT	60	Step	137.5	0	NA	201020_E001T_14-2.avi_lane_145.res	2.34568242650296	0.0915728339421097	0.829095608747309	-0.770251532122393	0.0915728339421097	104	89	0.519305405302984	0.00901149459110615	0.119602925999696	138.4375	NA	NA	0.196185154801258	0.244071641860962	0.206947232989552	-0.01098291416841	0.244071641860962	-10.9	-58.1
201020_E001T_14-2	201020_B001	47	47	37	137.5	WT	60	Step	137.5	0	NA	201020_E001T_14-2.avi_lane_146.res	2.37036908260872	0.0535934595893097	1.03491393684904	-0.736062861955628	0.0535934595893097	103	128	0.52212858313772	0.00867363768549262	0.118827606500323	138.066037735849	NA	NA	0.220871810907018	0.206092267508162	0.412765561091283	0.0232057559983549	0.206092267508162	-11.9	-19.1
201020_E001T_14-2	201020_B001	48	48	38	137.5	WT	60	Step	137.5	0	NA	201020_E001T_14-2.avi_lane_147.res	2.30698627633627	0.0716134748946506	1.04521089706466	-0.833832127723462	0.0716134748946506	93	100	0.555023950589816	0.0243444019852876	0.110351992448426	138.054245283019	NA	NA	0.157489004634568	0.224112282813502	0.423062521306903	-0.0745635097694791	0.224112282813502	-21.9	-47.1
201020_E001T_14-2	201020_B001	49	49	39	137.5	WT	60	Step	137.5	0	NA	201020_E001T_14-2.avi_lane_148.res	2.29625222947385	0.167266331955141	0.955490804042077	-0.729145812771179	0.167266331955141	116	102	0.525289148954629	0.000500596012469203	0.154658081105963	137.916666666667	NA	NA	0.146754957772148	0.319765139873993	0.33334242828432	0.030122805182804	0.319765139873993	1.09999999999999	-45.1
201020_E001T_14-2	201020_B001	50	50	40	137.5	WT	60	Step	137.5	0	NA	201020_E001T_14-2.avi_lane_149.res	2.30814150064272	-0.0165483202415581	0.915853113640199	-0.713954270787263	-0.0165483202415581	92	123	0.505480499116303	-0.0162818468164912	0.0878279337415517	137.8	NA	NA	0.158644228941018	0.135950487677294	0.293704737882442	0.0453143471667199	0.135950487677294	-22.9	-24.1
201020_E001T_14-2	201020_B001	51	51	41	137.5	WT	60	Step	137.5	0	NA	201020_E001T_14-2.avi_lane_150.res	2.31728846558478	-0.0843167244276209	0.773467592698567	-0.839796489969951	-0.0843167244276209	96	109	0.518706445908694	-0.0290945406058651	0.0657203281892298	137.720588235294	NA	NA	0.167791193883078	0.0681820834912309	0.15131921694081	-0.0805278720159681	0.0681820834912309	-18.9	-38.1
201020_E001T_14-2	201020_B001	52	52	42	137.5	WT	60	Step	137.5	0	NA	201020_E001T_14-2.avi_lane_151.res	2.35452916904398	0.0177223850601339	0.892108468533003	-0.840908994206017	0.0177223850601339	109	111	0.508907624490246	-0.0171699501737861	0.0978730285803853	137.671568627451	NA	NA	0.205031897342278	0.170221192978986	0.269960092775246	-0.081640376252034	0.170221192978986	-5.90000000000001	-36.1
201020_E001T_14-2	201020_B001	53	53	43	137.5	WT	60	Step	137.5	0	NA	201020_E001T_14-2.avi_lane_152.res	2.37070022389413	-0.0308350849034629	0.88562418682826	-0.832736947668721	-0.0308350849034629	98	112	0.525302699838667	0.0231198506013081	0.0891672219950271	137.5625	NA	NA	0.221202952192428	0.121663723015389	0.263475811070503	-0.073468329714738	0.121663723015389	-16.9	-35.1
201020_E001T_14-2	201020_B001	54	54	44	137.5	WT	60	Step	137.5	0	NA	201020_E001T_14-2.avi_lane_153.res	2.29619642514911	-0.0236529137617168	0.847624417403762	-0.78793127443319	-0.0236529137617168	100	114	0.50500375543726	-0.00682212357426937	0.096186430231866	137.414215686275	NA	NA	0.146699153447408	0.128845894157135	0.225476041646005	-0.0286626564792071	0.128845894157135	-14.9	-33.1
201020_E001T_14-2	201020_B001	55	55	45	137.5	WT	60	Step	137.5	0	NA	201020_E001T_14-2.avi_lane_154.res	2.36491297217599	-0.0646051448238701	0.831471429212812	-0.797758705399338	-0.0646051448238701	99	121	0.481406954287071	0.0121640059594996	0.0681032364206383	137.3125	NA	NA	0.215415700474288	0.0878936630949817	0.209323053455055	-0.0384900874453551	0.0878936630949817	-15.9	-26.1
201020_E001T_14-2	201020_B001	56	56	46	137.5	WT	60	Step	137.5	0	NA	201020_E001T_14-2.avi_lane_155.res	2.32089985995964	-0.147457030658741	0.808420924100605	-0.789932377300269	-0.147457030658741	82	122	0.484486702643506	0.00379389545780586	0.0544535961901633	137.230392156863	NA	NA	0.171402588257938	0.00504177726011082	0.186272548342848	-0.0306637593462861	0.00504177726011082	-32.9	-25.1
201020_E001T_14-2	201020_B001	57	57	47	137.5	WT	60	Step	137.5	0	NA	201020_E001T_14-2.avi_lane_156.res	2.28221102015086	-0.0201343404835579	0.839178421031729	-0.7993256695253	-0.0201343404835579	97	107	0.512419395070128	2.04642148555133e-05	0.0868596851593857	137.095588235294	NA	NA	0.132713748449158	0.132364467435294	0.217030045273972	-0.0400570515713171	0.132364467435294	-17.9	-40.1
201020_E001T_14-2	201020_B001	58	58	48	137.5	WT	60	Step	137.5	0	NA	201020_E001T_14-2.avi_lane_157.res	2.32591680105832	-0.104070438029426	0.933081772805114	-0.847067885764739	-0.104070438029426	83	116	0.515049846806239	-0.0249393152040781	0.0747007090906951	137.125	NA	NA	0.176419529356618	0.0484283698894258	0.310933397047357	-0.0877992678107561	0.0484283698894258	-31.9	-31.1
201020_E001T_14-2	201020_B001	59	59	49	137.5	WT	60	Step	137.5	0	NA	201020_E001T_14-2.avi_lane_158.res	2.25663142465419	0.0346387084273865	1.03857492107377	-0.74718772266006	0.0346387084273865	88	113	0.528392182727302	0.00662026750954215	0.0933739411191743	136.936274509804	NA	NA	0.107134152952488	0.187137516346238	0.416426545316013	0.012080895293923	0.187137516346238	-26.9	-34.1
201020_E001T_14-2	201020_B001	60	60	50	137.5	WT	60	Step	137.5	0	NA	201020_E001T_14-2.avi_lane_159.res	2.44674439309364	-0.0192953815822259	0.909181013629334	-0.748321291896488	-0.0192953815822259	106	135	0.488884010018302	0.0021245163600504	0.110714547582013	137	NA	NA	0.297247121391938	0.133203426336626	0.287032637871577	0.0109473260574949	0.133203426336626	-8.90000000000001	-12.1
201020_E001T_14-2	201020_B001	61	61	51	137.5	WT	60	Step	137.5	0	NA	201020_E001T_14-2.avi_lane_160.res	2.42187475732012	-0.209058889496523	0.747174339316909	-0.885418978169439	-0.209058889496523	87	123	0.504439514730818	0.00164182315526146	0.0309504489193452	137.009803921569	NA	NA	0.272377485618418	-0.0565600815776712	0.125025963559152	-0.126150360215456	-0.0565600815776712	-27.9	-24.1
201020_E001T_14-2	201020_B001	62	62	52	137.5	WT	60	Step	137.5	0	NA	201020_E001T_14-2.avi_lane_161.res	2.39584648517124	-0.144775848306065	0.897894291788918	-0.908869996772618	-0.144775848306065	96	131	0.530991014936174	-0.00208123972551957	0.0597823142629364	136.936274509804	NA	NA	0.246349213469538	0.00772295961278682	0.275745916031161	-0.149601378818635	0.00772295961278682	-18.9	-16.1
201020_E001T_14-2	201020_B001	63	63	53	137.5	WT	60	Step	137.5	0	NA	201020_E001T_14-2.avi_lane_162.res	2.3909687710611	-0.288893492393641	0.661764327454671	-0.884087953516062	-0.288893492393641	72	115	0.476385376233873	0.0173694607135849	0.00412468460082065	136.7875	NA	NA	0.241471499359398	-0.136394684474789	0.0396159516969139	-0.124819335562079	-0.136394684474789	-42.9	-32.1
201020_E001T_14-2	201020_B001	64	64	54	137.5	WT	60	Step	137.5	0	NA	201020_E001T_14-2.avi_lane_163.res	2.3901646067591	0.00506723721971395	0.892217602108027	-0.797956799963673	0.00506723721971395	105	116	0.526874432297062	0.0257916439000412	0.0670601180668236	136.617647058824	NA	NA	0.240667335057398	0.157566045138566	0.27006922635027	-0.03868818200969	0.157566045138566	-9.90000000000001	-31.1
201020_E001T_14-2	201020_B001	65	65	55	137.5	WT	60	Step	137.5	0	NA	201020_E001T_14-2.avi_lane_164.res	2.3581191457177	-0.17214052372711	0.755408678148071	-0.846062990714546	-0.17214052372711	93	128	0.494825305782002	-0.0042474932901292	0.0409718457881603	136.575	NA	NA	0.208621874015998	-0.0196417158082582	0.133260302390314	-0.0867943727605631	-0.0196417158082582	-21.9	-19.1
201020_E001T_14-2	201020_B001	66	66	56	137.5	WT	60	Step	137.5	0	NA	201020_E001T_14-2.avi_lane_165.res	2.40204326442461	-0.183613855380703	0.771837310333011	-0.876249197150271	-0.183613855380703	81	112	0.500421564617721	-0.0118252292880147	0.0346241846317797	136.482843137255	NA	NA	0.252545992722908	-0.0311150474618512	0.149688934575254	-0.116980579196288	-0.0311150474618512	-33.9	-35.1
201020_E001T_14-2	201020_B001	67	67	57	137.5	WT	60	Step	137.5	0	NA	201020_E001T_14-2.avi_lane_166.res	2.31225926035073	-0.00547869752376411	0.855384464143116	-0.827910468044802	-0.0054786975237641	107	112	0.511198908307016	-0.0100910706454574	0.0851717019201101	136.323529411765	NA	NA	0.162761988649028	0.147020110395088	0.233236088385359	-0.068641850090819	0.147020110395088	-7.90000000000001	-35.1
201020_E001T_14-2	201020_B001	68	68	58	137.5	WT	60	Step	137.5	0	NA	201020_E001T_14-2.avi_lane_167.res	2.40317507821535	-0.140208730554456	0.87471561644189	-0.792660096480678	-0.140208730554456	81	126	0.472089090861384	-0.0139492213259092	0.0461850119756506	136.2875	NA	NA	0.253677806513648	0.0122900773643958	0.252567240684133	-0.0333914785266951	0.0122900773643958	-33.9	-21.1
201020_E001T_14-2	201020_B001	69	69	59	137.5	WT	60	Step	137.5	0	NA	201020_E001T_14-2.avi_lane_168.res	2.60953558101387	0.0574786242379163	0.885290554178387	-0.906555522021872	0.0574786242379164	92	79	0.499600464888208	-0.0304146257283521	0.113327780457742	136.102941176471	NA	NA	0.460038309312168	0.209977432156768	0.26314217842063	-0.147286904067889	0.209977432156768	-22.9	-68.1
201020_E001T_14-2	201020_B001	70	70	60	137.5	WT	60	Step	137.5	0	NA	201020_E001T_14-2.avi_lane_169.res	2.28843174591473	-0.0716039098399299	0.812021966993173	-0.935373025395885	-0.0716039098399298	87	89	0.502841541666973	0.00747373615068456	0.0712144328801277	4.53431372549019	NA	NA	0.138934474213028	0.0808948980789219	0.189873591235416	-0.176104407441902	0.080894898078922	-27.9	-58.1
201020_E001T_14-2	201020_B001	71	71	61	137.5	WT	60	Step	137.5	0	NA	201020_E001T_14-2.avi_lane_170.res	2.41886870393986	-0.0784483044171234	0.88763940462453	-0.742987875414672	-0.0784483044171234	70	102	0.496179242220561	-0.0216894474378372	0.0705481151506728	-1.93627450980392	NA	NA	0.269371432238158	0.0740505035017284	0.265491028866773	0.0162807425393109	0.0740505035017284	-44.9	-45.1
201020_E001T_14-2	201020_B001	72	72	62	137.5	WT	60	Step	137.5	0	NA	201020_E001T_14-2.avi_lane_171.res	2.48969278078323	-0.0150994605289203	1.00971735491617	-0.844713073032091	-0.0150994605289203	68	84	0.491346213391029	-0.0252170994021919	0.074839927689754	-2.68382352941176	NA	NA	0.340195509081528	0.137399347389932	0.387568979158413	-0.0854444550781081	0.137399347389932	-46.9	-63.1
201020_E001T_14-2	201020_B001	73	73	63	137.5	WT	60	Step	137.5	0	NA	201020_E001T_14-2.avi_lane_172.res	2.37460568450611	0.00291969315665786	0.875107049690813	-0.760244243810728	0.00291969315665785	77	88	0.497525981955836	0.00095791582628382	0.0919893788055059	-2.675	NA	NA	0.225108412804408	0.15541850107551	0.252958673933056	-0.000975625856745044	0.15541850107551	-37.9	-59.1
201020_E001T_14-2	201020_B001	74	74	64	137.5	WT	60	Step	137.5	0	NA	201020_E001T_14-2.avi_lane_173.res	2.38530482730701	-0.0249184066676011	0.833526238692592	-0.797767771558451	-0.0249184066676011	90	100	0.519490712008786	0.025686856918427	0.0642620084912622	-2.74509803921568	NA	NA	0.235807555605308	0.127580401251251	0.211377862934835	-0.0384991536044681	0.127580401251251	-24.9	-47.1
201020_E001T_14-2	201020_B001	75	75	65	137.5	WT	60	Step	137.5	0	NA	201020_E001T_14-2.avi_lane_174.res	2.35468870533598	-0.0786996249614667	0.791443500958459	-0.805412565290195	-0.0786996249614667	76	91	0.511408063430718	0.0376953214146879	0.0622398430923056	-2.75735294117647	NA	NA	0.205191433634278	0.0737991829573851	0.169295125200702	-0.0461439473362121	0.0737991829573851	-38.9	-56.1
201020_E001T_14-2	201020_B001	76	76	66	137.5	WT	60	Step	137.5	0	NA	201020_E001T_14-2.avi_lane_175.res	2.53505326695145	-0.038620797334457	0.764882420690932	-0.782918515084291	-0.038620797334457	88	95	0.472291190810441	0.0230370869793141	0.066128585754289	-2.7125	NA	NA	0.385555995249748	0.113878010584395	0.142734044933175	-0.0236498971303081	0.113878010584395	-26.9	-52.1
201020_E001T_14-2	201020_B001	77	77	67	137.5	WT	60	Step	137.5	0	NA	201020_E001T_14-2.avi_lane_176.res	2.28211064894492	-0.0736137432991323	0.742562536565222	-0.716952693309859	-0.0736137432991323	67	85	0.470042589349812	-0.0047746573607311	0.0642136252022427	-2.72058823529412	NA	NA	0.132613377243218	0.0788850646197195	0.120414160807465	0.0423159246441239	0.0788850646197195	-47.9	-62.1
201020_E001T_14-2	201020_B001	78	78	68	137.5	WT	60	Step	137.5	0	NA	201020_E001T_14-2.avi_lane_177.res	2.40722595620763	-0.164877705428063	0.736232505560226	-0.802248342468559	-0.164877705428062	58	82	0.49768957131468	-0.0427588536971854	0.030113500706475	-2.6625	NA	NA	0.257728684505928	-0.0123788975092112	0.114084129802469	-0.0429797245145761	-0.0123788975092102	-56.9	-65.1
201020_E001T_14-2	201020_B001	79	79	69	137.5	WT	60	Step	137.5	0	NA	201020_E001T_14-2.avi_lane_178.res	2.59433323440528	-0.114410293905061	0.947815395421078	-0.76050633174261	-0.114410293905061	59	97	0.47666640443677	0.00967319185769105	0.0375935820186936	-2.67156862745098	NA	NA	0.444835962703578	0.0380885140137908	0.325667019663321	-0.00123771378862703	0.0380885140137908	-55.9	-50.1
201020_E001T_14-2	201020_B001	80	80	70	137.5	WT	60	Step	137.5	0	NA	201020_E001T_14-2.avi_lane_179.res	2.50917400753006	-0.0974335150158769	0.823333468678558	-0.815834128667579	-0.0974335150158769	71	91	0.497644920110268	0.0272216302280935	0.0542130814189482	-2.68382352941176	NA	NA	0.359676735828358	0.0550652929029749	0.201185092920801	-0.0565655107135961	0.0550652929029749	-43.9	-56.1
201020_E001T_14-2	201020_B001	81	81	71	137.5	WT	60	Step	137.5	0	NA	201020_E001T_14-2.avi_lane_180.res	2.51835514861011	-0.187720156618721	0.897845173767876	-0.730502821812019	-0.187720156618721	48	96	0.50461808458791	0.00585268891068096	0.0305298453450773	-2.7375	NA	NA	0.368857876908408	-0.0352213486998692	0.275696798010119	0.028765796141964	-0.0352213486998692	-66.9	-51.1
201020_E001T_14-2	201020_B001	82	82	72	137.5	WT	60	Step	137.5	0	NA	201020_E001T_14-2.avi_lane_181.res	2.40196940165074	-0.138251429601807	0.780293488893581	-0.859134783357681	-0.138251429601807	62	79	0.516900291610682	-0.0195610382605479	0.0424843115011865	-2.68382352941176	NA	NA	0.252472129949038	0.0142473783170448	0.158145113135824	-0.0998661654036981	0.0142473783170448	-52.9	-68.1
201020_E001T_14-2	201020_B001	83	83	73	137.5	WT	60	Step	137.5	0	NA	201020_E001T_14-2.avi_lane_182.res	2.47859776252621	-0.171678055263876	0.795008091494188	-0.728944186924406	-0.171678055263876	49	85	0.461764502634929	-0.0138416284074258	0.032631564776433	-2.7	NA	NA	0.329100490824508	-0.0191792473450242	0.172859715736431	0.0303244310295769	-0.0191792473450242	-65.9	-62.1
201020_E001T_14-2	201020_B001	84	84	74	137.5	WT	60	Step	137.5	0	NA	201020_E001T_14-2.avi_lane_183.res	2.49130428183976	-0.163867380830713	0.739199564282535	-0.832371483057403	-0.163867380830713	57	77	0.485388490472107	0.0353630998547803	0.0136045093319178	-2.64705882352941	NA	NA	0.341807010138058	-0.0113685729118612	0.117051188524778	-0.0731028651034201	-0.0113685729118612	-57.9	-70.1
201020_E001T_14-2	201020_B001	85	85	75	137.5	WT	60	Step	137.5	0	NA	201020_E001T_14-2.avi_lane_184.res	2.46521129071014	-0.123745852436874	0.875787585373615	-0.715574861666768	-0.123745852436874	45	76	0.478374202925858	0.0108300258366613	0.0673278106725858	-2.72058823529412	NA	NA	0.315714019008438	0.0287529554819778	0.253639209615858	0.0436937562872149	0.0287529554819778	-69.9	-71.1
201020_E001T_14-2	201020_B001	86	86	76	137.5	WT	60	Step	137.5	0	NA	201020_E001T_14-2.avi_lane_185.res	2.27252064163675	-0.157193628960437	0.766386539997065	-0.917018301296854	-0.157193628960437	64	78	0.511940757629301	-0.0161681824682799	0.0347432538670955	-2.775	NA	NA	0.123023369935048	-0.0046948210415852	0.144238164239308	-0.157749683342871	-0.0046948210415852	-50.9	-69.1
201020_E001T_14-2	201020_B001	87	87	77	137.5	WT	60	Step	137.5	0	NA	201020_E001T_14-2.avi_lane_186.res	2.40388588160629	-0.110500678941265	0.765840898453338	-0.824222169809035	-0.110500678941265	79	97	0.487146186261894	-0.0191168212173366	0.0499441141406062	-2.63480392156863	NA	NA	0.254388609904588	0.0419981289775868	0.143692522695581	-0.064953551855052	0.0419981289775868	-35.9	-50.1
201020_E001T_14-2	201020_B001	88	88	78	137.5	WT	60	Step	137.5	0	NA	201020_E001T_14-2.avi_lane_187.res	2.31924097074614	-0.0378830707303089	0.810435567871008	-0.760992566214521	-0.0378830707303089	69	81	0.521910285955216	-0.0236782056115144	0.0600082869614452	-2.6625	NA	NA	0.169743699044438	0.114615737188543	0.188287192113251	-0.00172394826053812	0.114615737188543	-45.9	-66.1
201020_E001T_14-2	201020_B001	89	89	79	137.5	WT	60	Step	137.5	0	NA	201020_E001T_14-2.avi_lane_188.res	2.39139772616391	-0.199064876518926	0.95287420393675	-0.786110754058839	-0.199064876518926	53	104	0.509270221471274	-0.000220316914552603	0.0111257082199175	-2.70833333333333	NA	NA	0.241900454462208	-0.0465660686000742	0.330725828178993	-0.0268421361048561	-0.0465660686000742	-61.9	-43.1
201020_E001T_14-2	201020_B001	90	90	80	137.5	WT	60	Step	137.5	0	NA	201020_E001T_14-2.avi_lane_189.res	2.27868792027257	-0.0912251325748696	0.702539384008306	-0.725644396975254	-0.0912251325748696	91	114	0.478906766288131	0.00345203449472954	0.0439408037482751	-2.69607843137255	NA	NA	0.129190648570868	0.0612736753439822	0.0803910082505489	0.033624220978729	0.0612736753439822	-23.9	-33.1
201020_E001T_14-2	201020_B001	91	91	81	137.5	WT	60	Step	137.5	0	NA	201020_E001T_14-2.avi_lane_190.res	2.55545454308904	-0.174046874946901	0.760420265942958	-0.809484530752006	-0.174046874946902	68	100	0.460716545024267	-0.0201607948218011	0.0209109606232414	-2.7	NA	NA	0.405957271387338	-0.0215480670280492	0.138271890185201	-0.0502159127980231	-0.0215480670280502	-46.9	-47.1
201020_E001T_14-2	201020_B001	92	92	82	137.5	WT	60	Step	137.5	0	NA	201020_E001T_14-2.avi_lane_191.res	2.27261033356775	-0.126779943819926	0.584350473325155	-0.851125296646992	-0.126779943819926	74	73	0.492642727790797	-0.0194729310474287	0.0179835495815093	-2.78186274509804	NA	NA	0.123113061866048	0.0257188640989258	-0.0377979024326021	-0.0918566786930091	0.0257188640989258	-40.9	-74.1
201020_E001T_14-2	201020_B001	93	93	83	137.5	WT	60	Step	137.5	0	NA	201020_E001T_14-2.avi_lane_192.res	2.34138495710939	-0.19548420664896	0.728598062568194	-0.767081486577097	-0.19548420664896	60	97	0.467308300532035	-0.0201511025728727	0.00190219153331009	-2.8125	NA	NA	0.191887685407688	-0.0429853987301082	0.106449686810437	-0.00781286862311403	-0.0429853987301082	-54.9	-50.1
201020_E001T_14-2	201020_B001	94	94	84	137.5	WT	60	Step	137.5	0	NA	201020_E001T_14-2.avi_lane_193.res	2.35210375732132	-0.086354692104553	0.688590115995023	-0.724491030898699	-0.086354692104553	74	90	0.47422931034485	-0.0253162975218862	0.0457607705603203	-2.76960784313725	NA	NA	0.202606485619618	0.0661441158142988	0.0664417402372659	0.0347775870552839	0.0661441158142988	-40.9	-57.1
201020_E001T_14-2	201020_B001	95	95	85	137.5	WT	60	Step	137.5	0	NA	201020_E001T_14-2.avi_lane_194.res	2.27945721015552	-0.0294548232103879	0.807012310718944	-0.74045188705032	-0.0294548232103879	85	100	0.488073009012132	0.0107432233565929	0.0826506331145408	-2.8125	NA	NA	0.129959938453818	0.123043984708464	0.184863934961187	0.018816730903663	0.123043984708464	-29.9	-47.1
201020_E001T_14-2	201020_B001	96	96	86	137.5	WT	60	Step	137.5	0	NA	201020_E001T_14-2.avi_lane_195.res	2.266553313769	-0.138305455165322	0.677194381869667	-0.687199576246565	-0.138305455165322	70	104	0.478571211359782	-0.0148144981728273	0.0359237909254913	-2.734375	NA	NA	0.117056042067298	0.0141933527535298	0.0550460061119099	0.0720690417074179	0.0141933527535298	-44.9	-43.1
201020_E001T_14-2	201020_B001	97	97	87	137.5	WT	60	Step	137.5	0	NA	201020_E001T_14-2.avi_lane_196.res	2.3868764547915	-0.0785857715208595	0.660433454697731	-0.655381265154882	-0.0785857715208595	64	82	0.461071187536866	0.0191871332115075	0.0299248597032054	-2.76041666666666	NA	NA	0.237379183089798	0.0739130363979923	0.0382850789399739	0.103887352799101	0.0739130363979923	-50.9	-65.1
201020_E001T_14-2	201020_B001	98	98	88	137.5	WT	60	Step	137.5	0	NA	201020_E001T_14-2.avi_lane_197.res	2.28491338841774	-0.200171367387033	0.727468922923255	-0.818598227593892	-0.200171367387033	62	93	0.481174825013286	0.00683679151176829	0.0251831299672876	-2.6953125	NA	NA	0.135416116716038	-0.0476725594681812	0.105320547165498	-0.0593296096399091	-0.0476725594681812	-52.9	-54.1
201020_E001T_14-2	201020_B001	99	99	89	137.5	WT	60	Step	137.5	0	NA	201020_E001T_14-2.avi_lane_198.res	2.35719893784928	-0.0819380270421085	0.681399791979912	-0.788431540392276	-0.0819380270421085	87	94	0.483016563522843	-0.00268680940214502	0.0530713812016669	-2.69132653061224	NA	NA	0.207701666147578	0.0705607808767433	0.0592514162221549	-0.0291629224382931	0.0705607808767433	-27.9	-53.1
201020_E001T_14-2	201020_B001	100	100	90	137.5	WT	60	Step	137.5	0	NA	201020_E001T_14-2.avi_lane_199.res	2.26913060599397	-0.122259925890005	0.609154556943788	-0.771493006158203	-0.122259925890005	79	89	0.470063690588976	0.02719287908388	0.034637683751319	-2.79336734693877	NA	NA	0.119633334292268	0.0302388820288468	-0.0129938188139691	-0.0122243882042201	0.0302388820288468	-35.9	-58.1
201020_E001T_14-2	201020_B001	101	101	91	137.5	WT	60	Step	137.5	0	NA	201020_E001T_14-2.avi_lane_200.res	2.4470503480132	-0.2247972187042	0.767031906051337	-0.912203542792195	-0.2247972187042	70	101	0.495037852087267	-0.00692605472795613	-0.00918868919056138	-2.64322916666667	NA	NA	0.297553076311498	-0.0722984107853482	0.14488353029358	-0.152934924838212	-0.0722984107853482	-44.9	-46.1
201020_E001T_14-2	201020_B001	102	102	92	137.5	WT	60	Step	137.5	0	NA	201020_E001T_14-2.avi_lane_201.res	2.39437165657661	-0.135405552278636	0.5712091743708	-0.793842002111065	-0.135405552278636	82	88	0.455081066667149	-0.00204277352445273	0.0179155713946819	-2.79947916666667	NA	NA	0.244874384874908	0.0170932556402158	-0.0509392013869571	-0.0345733841570821	0.0170932556402158	-32.9	-59.1
201020_E001T_14-2	201020_B001	103	103	93	137.5	WT	60	Step	137.5	0	NA	201020_E001T_14-2.avi_lane_202.res	2.28739130844947	-0.0483750850603063	0.881542697093344	-0.82375448764261	-0.0483750850603064	90	108	0.550890510770606	-0.00843083307974357	0.0732543545253158	-2.70833333333333	NA	NA	0.137894036747768	0.104123722858546	0.259394321335587	-0.064485869688627	0.104123722858545	-24.9	-39.1
201020_E001T_14-2	201020_B001	104	104	94	137.5	WT	60	Step	137.5	0	NA	201020_E001T_14-2.avi_lane_203.res	2.41234017807731	-0.195587673122385	0.787722251056855	-0.919155353178807	-0.195587673122385	78	106	0.513251831145123	-0.00242025560611593	0.0321418828869706	-2.734375	NA	NA	0.262842906375608	-0.0430888652035332	0.165573875299098	-0.159886735224824	-0.0430888652035332	-36.9	-41.1
201020_E001T_14-2	201020_B001	105	105	95	137.5	WT	60	Step	137.5	0	NA	201020_E001T_14-2.avi_lane_204.res	2.32370094556799	-0.0393442206271694	0.751991641603633	-0.83892316475621	-0.0393442206271694	97	96	0.506287736699162	-0.0027171551673152	0.0894008632077284	-2.68229166666667	NA	NA	0.174203673866288	0.113154587291682	0.129843265845876	-0.0796545468022271	0.113154587291682	-17.9	-51.1
201020_E001T_14-2	201020_B001	106	106	96	137.5	WT	60	Step	137.5	0	NA	201020_E001T_14-2.avi_lane_205.res	2.30316352237211	-0.155596306601258	0.740122249822721	-0.831776001156616	-0.155596306601258	77	102	0.502040876766749	0.0370292423416369	0.0407229106598491	-2.6953125	NA	NA	0.153666250670408	-0.00309749868240619	0.117973874064964	-0.0725073832026331	-0.00309749868240619	-37.9	-45.1
201020_E001T_14-2	201020_B001	107	107	97	137.5	WT	60	Step	137.5	0	NA	201020_E001T_14-2.avi_lane_206.res	2.34773060644611	-0.2190269414279	0.713491894548277	-0.880814502443251	-0.2190269414279	66	93	0.496135086506316	0.00139781872721377	0.0123121645735389	-2.6953125	NA	NA	0.198233334744408	-0.0665281335090482	0.0913435187905199	-0.121545884489268	-0.0665281335090482	-48.9	-54.1
201020_E001T_14-2	201020_B001	108	108	98	137.5	WT	60	Step	137.5	0	NA	201020_E001T_14-2.avi_lane_207.res	2.39148895565072	-0.0833582817486795	0.832170913968688	-0.860493529276212	-0.0833582817486795	73	86	0.529599735055408	-0.0166448561759583	0.0433681620476435	-2.72135416666667	NA	NA	0.241991683949018	0.0691405261701723	0.210022538210931	-0.101224911322229	0.0691405261701723	-41.9	-61.1
201020_E001T_14-2	201020_B001	109	109	99	137.5	WT	60	Step	137.5	0	NA	201020_E001T_14-2.avi_lane_208.res	2.31601409892464	-0.159475212097289	0.788346406586991	-0.734557991973144	-0.159475212097289	54	89	0.477591905407226	-0.00670531609544104	0.0123926687554512	-2.72135416666667	NA	NA	0.166516827222938	-0.00697640417843717	0.166198030829234	0.024710625980839	-0.00697640417843717	-60.9	-58.1
201020_E001T_14-2	201020_B001	110	110	100	137.5	WT	60	Step	137.5	0	NA	201020_E001T_14-2.avi_lane_209.res	2.39006422685318	-0.206831807559365	0.653191073704817	-0.930032866804246	-0.206831807559365	74	88	0.516606099543994	-0.0522597953885427	0.0264961852007228	-2.82552083333333	NA	NA	0.240566955151478	-0.0543329996405132	0.0310426979470599	-0.170764248850263	-0.0543329996405132	-40.9	-59.1
201020_E001T_14-2	201020_B001	111	111	101	137.5	WT	60	Step	137.5	0	NA	201020_E001T_14-2.avi_lane_210.res	2.4425679298154	-0.178918938053989	0.761962679726969	-0.759811067292667	-0.178918938053989	71	115	0.479404763528395	-0.0479111880827935	0.0263786605424749	-2.76041666666666	NA	NA	0.293070658113698	-0.0264201301351372	0.139814303969212	-0.000542449338684081	-0.0264201301351372	-43.9	-32.1
201020_E001T_14-2	201020_B001	112	112	102	137.5	WT	60	Step	137.5	0	NA	201020_E001T_14-2.avi_lane_211.res	2.31616999326652	-0.249245273485707	0.638804036956382	-0.883566209515771	-0.249245273485707	70	98	0.481798635822016	-0.0202700763146805	0.0106849241186886	-2.66581632653061	NA	NA	0.166672721564818	-0.0967464655668552	0.0166556611986249	-0.124297591561788	-0.0967464655668552	-44.9	-49.1
201020_E001T_14-2	201020_B001	113	113	103	137.5	WT	60	Step	137.5	0	NA	201020_E001T_14-2.avi_lane_212.res	2.41293225792063	-0.276466524595964	0.555822329523191	-0.83598844333153	-0.276466524595964	80	119	0.465411532171684	-0.0132598273133789	0.00741418460046399	-2.67857142857143	NA	NA	0.263434986218928	-0.123967716677112	-0.0663260462345661	-0.0767198253775471	-0.123967716677112	-34.9	-28.1
201020_E001T_14-2	201020_B001	114	114	104	137.5	WT	60	Step	137.5	0	NA	201020_E001T_14-2.avi_lane_213.res	2.43174736397909	-0.192935175874072	0.671709671803471	-0.888041818124646	-0.192935175874072	82	102	0.494761249061002	0.00414653198979161	0.0136849356501995	-2.82552083333333	NA	NA	0.282250092277388	-0.0404363679552202	0.0495612960457139	-0.128773200170663	-0.0404363679552202	-32.9	-45.1
201020_E001T_14-2	201020_B001	115	115	105	137.5	WT	60	Step	137.5	0	NA	201020_E001T_14-2.avi_lane_214.res	2.49713063365316	-0.295549420782411	0.647870158047505	-0.910823059149747	-0.295549420782411	75	115	0.485184166535073	-0.00144398149090786	0.0185943619297669	-2.76041666666666	NA	NA	0.347633361951458	-0.143050612863559	0.025721782289748	-0.151554441195764	-0.143050612863559	-39.9	-32.1
201020_E001T_14-2	201020_B001	116	116	106	137.5	WT	60	Step	137.5	0	NA	201020_E001T_14-2.avi_lane_215.res	2.40905718745639	-0.164817995662897	0.725184494163969	-0.79137974850101	-0.164817995662897	88	125	0.505103915339761	-0.00409037093772019	0.0174592250305518	-2.734375	NA	NA	0.259559915754688	-0.0123191877440452	0.103036118406212	-0.0321111305470271	-0.0123191877440452	-26.9	-22.1
201020_E001T_14-2	201020_B001	117	117	107	137.5	WT	60	Step	137.5	0	NA	201020_E001T_14-2.avi_lane_216.res	2.35563489003138	-0.0504941441874767	0.724020655620113	-0.759248253445366	-0.0504941441874767	97	106	0.499173204725999	-0.0243533223094623	0.0686219098246882	-2.68229166666667	NA	NA	0.206137618329678	0.102004663731375	0.101872279862356	2.03645086169768e-05	0.102004663731375	-17.9	-41.1
201020_E001T_14-2	201020_B001	118	118	108	137.5	WT	60	Step	137.5	0	NA	201020_E001T_14-2.avi_lane_217.res	2.35128758022355	-0.205412216048929	0.731363162723198	-0.695755578374965	-0.205412216048929	67	128	0.474439456203764	-0.0130387347900688	0.0138823852665282	-2.6171875	NA	NA	0.201790308521848	-0.0529134081300772	0.109214786965441	0.0635130395790179	-0.0529134081300772	-47.9	-19.1
201020_E001T_14-2	201020_B001	119	119	109	137.5	WT	60	Step	137.5	0	NA	201020_E001T_14-2.avi_lane_218.res	2.36880614542182	-0.0995067061772257	0.742835516947521	-0.666173292642965	-0.0995067061772257	74	110	0.48224537324042	0.00520097384953724	0.0509177449207803	-2.60416666666666	NA	NA	0.219308873720118	0.0529921017416261	0.120687141189764	0.0930953253110179	0.0529921017416261	-40.9	-37.1
201020_E001T_14-2	201020_B001	120	120	110	137.5	WT	60	Step	137.5	0	NA	201020_E001T_14-2.avi_lane_219.res	2.48780404072271	-0.271035362416803	0.655213097206633	-0.783619461431714	-0.271035362416803	57	103	0.459513378614475	0.00545913279324416	0.0314658532332776	-2.79947916666667	NA	NA	0.338306769021008	-0.118536554497951	0.033064721448876	-0.0243508434777311	-0.118536554497951	-57.9	-44.1
201020_E001T_14-2	201020_B001	121	121	111	137.5	WT	60	Step	137.5	0	NA	201020_E001T_14-2.avi_lane_220.res	2.32364520357274	-0.113413996504992	0.662046354557291	-0.752968925216154	-0.113413996504992	80	97	0.46378366213594	0.0269308823990542	0.0534923963628701	-2.78645833333333	NA	NA	0.174147931871038	0.0390848114138598	0.0398979787995339	0.00629969273782893	0.0390848114138598	-34.9	-50.1
201020_E001T_14-2	201020_B001	122	122	112	137.5	WT	60	Step	137.5	0	NA	201020_E001T_14-2.avi_lane_221.res	2.29725735033294	-0.104920044470357	0.66294618944213	-0.816118067706317	-0.104920044470357	86	93	0.482371354510772	0.0166254241437322	0.0440703857911115	-2.78645833333333	NA	NA	0.147760078631238	0.0475787634484948	0.040797813684373	-0.0568494497523341	0.0475787634484948	-28.9	-54.1
201020_E001T_14-2	201020_B001	123	123	113	137.5	WT	60	Step	137.5	0	NA	201020_E001T_14-2.avi_lane_222.res	2.38314821160963	-0.275183122184884	0.657202656799402	-0.805559252529139	-0.275183122184884	58	103	0.498760957610715	-0.0214148741352535	-0.00510608160808428	-2.734375	NA	NA	0.233650939907928	-0.122684314266032	0.035054281041645	-0.046290634575156	-0.122684314266032	-56.9	-44.1
201020_E001T_14-2	201020_B001	124	124	114	137.5	WT	60	Step	137.5	0	NA	201020_E001T_14-2.avi_lane_223.res	2.18776527339837	-0.216593547970756	0.647242883750414	-0.819479390942823	-0.216593547970756	67	96	0.508214730101109	-0.035185787973926	-0.0181062365236743	-2.68229166666667	NA	NA	0.0382680016966681	-0.0640947400519042	0.025094507992657	-0.06021077298884	-0.0640947400519042	-47.9	-51.1
201020_E001T_14-2	201020_B001	125	125	115	137.5	WT	60	Step	137.5	0	NA	201020_E001T_14-2.avi_lane_224.res	2.31927385437469	-0.12502575401554	0.673233684167306	-0.716044761131684	-0.12502575401554	77	104	0.483725977385582	-0.0103688950449313	0.0296471910735924	-2.68229166666667	NA	NA	0.169776582672988	0.0274730539033118	0.0510853084095489	0.0432238568222989	0.0274730539033118	-37.9	-43.1
201020_E001T_14-2	201020_B001	126	126	116	137.5	WT	60	Step	137.5	0	NA	201020_E001T_14-2.avi_lane_225.res	2.3940813784619	-0.331560835379735	0.574792697472715	-0.814181284161954	-0.331560835379735	63	119	0.485972555415224	-0.0143270299193745	-0.0191239179751729	-2.67857142857143	NA	NA	0.244584106760198	-0.179062027460883	-0.0473556782850421	-0.0549126662079711	-0.179062027460883	-51.9	-28.1
201020_E001T_14-2	201020_B001	127	127	117	137.5	WT	60	Step	137.5	0	NA	201020_E001T_14-2.avi_lane_226.res	2.3816382790534	-0.205272650779237	0.675139217573014	-0.808517819835409	-0.205272650779237	74	108	0.506173773927742	0.0387383115527621	0.00335001819995	-2.734375	NA	NA	0.232141007351698	-0.0527738428603852	0.0529908418152569	-0.0492492018814261	-0.0527738428603852	-40.9	-39.1
201020_E001T_14-2	201020_B001	128	128	118	137.5	WT	60	Step	137.5	0	NA	201020_E001T_14-2.avi_lane_227.res	2.34073856372588	-0.19457295874942	0.831077751731478	-0.733474179510569	-0.19457295874942	62	118	0.50819716443077	-0.00950362286848471	0.0252822086365071	-2.65625	NA	NA	0.191241292024178	-0.0420741508305682	0.208929375973721	0.0257944384434139	-0.0420741508305682	-52.9	-29.1
201020_E001T_14-2	201020_B001	129	129	119	137.5	WT	60	Step	137.5	0	NA	201020_E001T_14-2.avi_lane_228.res	2.29380299057995	-0.291695183955016	0.581794641689237	-0.82982730868228	-0.291695183955016	69	112	0.505854457666962	-0.0200801571159003	-0.00731574994531627	-2.86458333333333	NA	NA	0.144305718878248	-0.139196376036164	-0.0403537340685201	-0.0705586907282971	-0.139196376036164	-45.9	-35.1
201020_E001T_14-2	201020_B001	130	130	120	137.5	WT	60	Step	137.5	0	NA	201020_E001T_14-2.avi_lane_229.res	2.36230309548677	-0.126257341674789	0.580861709776567	-0.777760287955814	-0.126257341674789	82	89	0.463026120490994	0.00692670892315695	0.0185585021069684	NA	NA	NA	0.212805823785068	0.0262414662440628	-0.04128666598119	-0.0184916700018311	0.0262414662440628	-32.9	-58.1
201020_E001T_15	201020_B001	1	1	-9	65	WT	60	Step	65	0	NA	201020_E001T_15.avi_lane_100.res	2.27759073978487	-0.118273145248495	0.718903086487093	-0.703223204602207	-0.118273145248495	109	156	0.494922604786358	0.00584425785294512	0.0569870712048863	-0.129166666666666	NA	NA	-0.0423391893462273	0.120047571533037	0.0830641622569974	0.0868210127097025	0.120047571533037	-2.09999999999999	-19.5
201020_E001T_15	201020_B001	2	2	-8	65	WT	60	Step	65	0	NA	201020_E001T_15.avi_lane_101.res	2.29749903677659	-0.192146690376299	0.651752729231271	-0.812660969499512	-0.192146690376299	125	170	0.5025278128204	0.00678342071637395	0.0274936143183298	-0.145833333333334	NA	NA	-0.0224308923545071	0.0461740264052331	0.0159138050011755	-0.0226167521876025	0.0461740264052331	13.9	-5.5
201020_E001T_15	201020_B001	3	3	-7	65	WT	60	Step	65	0	NA	201020_E001T_15.avi_lane_102.res	2.33123301825637	-0.208904713238459	0.630585438838934	-0.75097549715129	-0.208904713238459	113	175	0.465846170531899	0.00526011386495072	0.0162347395986159	-0.116666666666666	NA	NA	0.0113030891252728	0.0294160035430731	-0.00525348539116155	0.0390687201606196	0.0294160035430731	1.90000000000001	-0.5
201020_E001T_15	201020_B001	4	4	-6	65	WT	60	Step	65	0	NA	201020_E001T_15.avi_lane_103.res	2.48862035922394	-0.401473088838046	0.647165161236463	-0.977647951516347	-0.401473088838046	100	182	0.51883088517893	0.00860518711246279	-0.033729011300572	-0.133333333333334	NA	NA	0.168690430092843	-0.163152372056514	0.0113262370063674	-0.187603734204437	-0.163152372056514	-11.1	6.5
201020_E001T_15	201020_B001	5	5	-5	65	WT	60	Step	65	0	NA	201020_E001T_15.avi_lane_104.res	2.2187736558069	-0.190202143845945	0.561906702465574	-0.706988590391282	-0.190202143845945	112	163	0.458019912798075	0.018703340311381	0.0185006187541847	-0.150943396226415	NA	NA	-0.101156273324197	0.0481185729355871	-0.0739322217645216	0.0830556269206275	0.0481185729355871	0.900000000000006	-12.5
201020_E001T_15	201020_B001	6	6	-4	65	WT	60	Step	65	0	NA	201020_E001T_15.avi_lane_105.res	2.30114680316167	-0.219883188092384	0.648229527525147	-0.717111000128288	-0.219883188092384	108	189	0.472412689531704	-0.0176545415013486	0.0222752869231246	-0.134259259259259	NA	NA	-0.0187831259694269	0.0184375286891481	0.0123906032950514	0.0729332171836216	0.0184375286891481	-3.09999999999999	13.5
201020_E001T_15	201020_B001	7	7	-3	65	WT	60	Step	65	0	NA	201020_E001T_15.avi_lane_106.res	2.26769838086657	-0.281208807069656	0.603986403206134	-0.787829965152026	-0.281208807069656	91	159	0.474126058956581	-0.00416048471185362	-0.0279975507590711	-0.141509433962264	NA	NA	-0.052231548264527	-0.0428880902881239	-0.0318525210239616	0.00221425215988358	-0.0428880902881239	-20.1	-16.5
201020_E001T_15	201020_B001	8	8	-2	65	WT	60	Step	65	0	NA	201020_E001T_15.avi_lane_107.res	2.3235870859995	-0.342480649920533	0.608091183727877	-0.90196007201074	-0.342480649920533	103	175	0.506930630225883	-0.0123094754353576	-0.0417318439606356	-0.115740740740741	NA	NA	0.00365715686840273	-0.104159933139001	-0.0277477405022186	-0.11191585469883	-0.104159933139001	-8.09999999999999	-0.5
201020_E001T_15	201020_B001	9	9	-1	65	WT	60	Step	65	0	NA	201020_E001T_15.avi_lane_108.res	2.25707509707637	-0.25016633402952	0.591218597094983	-0.801677175446253	-0.25016633402952	119	182	0.481104258083064	-0.0184124903425531	-0.00645502791559082	-0.108490566037736	NA	NA	-0.0628548320547271	-0.0118456172479879	-0.0446203271351125	-0.0116329581343435	-0.0118456172479879	7.90000000000001	6.5
201020_E001T_15	201020_B001	10	10	0	65	WT	60	Step	65	0	NA	201020_E001T_15.avi_lane_109.res	2.43607511435819	-0.178468407155984	0.69655041248748	-0.740367747221151	-0.178468407155984	131	204	0.460661693965307	0.00833998603134858	0.0158028740628459	56.4953703703704	NA	NA	0.116145185227093	0.0598523096255481	0.0607114882573844	0.0496764700907586	0.0598523096255481	19.9	28.5
201020_E001T_15	201020_B001	11	11	1	65	WT	60	Step	65	0	NA	201020_E001T_15.avi_lane_110.res	2.37875985730986	-0.390556906939037	0.633847326155481	-0.889208702942718	-0.390556906939037	92	189	0.497254187216802	-0.0123938159639959	-0.0389778669377719	63.9537037037037	NA	NA	0.058829928178763	-0.152236190157505	-0.00199159807461458	-0.0991644856308085	-0.152236190157505	-19.1	13.5
201020_E001T_15	201020_B001	12	12	2	65	WT	60	Step	65	0	NA	201020_E001T_15.avi_lane_111.res	2.31076760820245	-0.320975859045655	0.70442757689183	-0.88690890292372	-0.320975859045655	101	183	0.520205791457466	0.044430146511685	-0.0163435776226549	63.7075471698113	NA	NA	-0.00916232092864711	-0.0826551422641229	0.0685886526617344	-0.0968646856118105	-0.0826551422641229	-10.1	7.5
201020_E001T_15	201020_B001	13	13	3	65	WT	60	Step	65	0	NA	201020_E001T_15.avi_lane_112.res	2.40171632327037	-0.228069573658997	0.684481656130146	-0.845639636915736	-0.228069573658997	106	157	0.477342618325355	-0.00653756904481781	0.0294592108254939	63.5925925925926	NA	NA	0.0817863941392729	0.0102511431225351	0.0486427319000504	-0.0555954196038264	0.0102511431225351	-5.09999999999999	-18.5
201020_E001T_15	201020_B001	14	14	4	65	WT	60	Step	65	0	NA	201020_E001T_15.avi_lane_113.res	2.34769329886108	-0.249699745849861	0.654311341073107	-0.824012671659747	-0.249699745849862	108	170	0.499706232636377	-0.0209183972541159	0.0205992995796549	63.5660377358491	NA	NA	0.0277633697299828	-0.0113790290683289	0.0184724168430114	-0.0339684543478375	-0.0113790290683299	-3.09999999999999	-5.5
201020_E001T_15	201020_B001	15	15	5	65	WT	60	Step	65	0	NA	201020_E001T_15.avi_lane_114.res	2.41126312376355	-0.253605506733927	0.669948632877633	-0.964031767973588	-0.253605506733927	120	156	0.488567502261565	-0.0120867857987993	0.00521948671132203	63.5277777777778	NA	NA	0.0913331946324529	-0.0152847899523949	0.0341097086475374	-0.173987550661678	-0.0152847899523949	8.90000000000001	-19.5
201020_E001T_15	201020_B001	16	16	6	65	WT	60	Step	65	0	NA	201020_E001T_15.avi_lane_115.res	2.35227696892875	-0.246246361965673	0.662107962084691	-0.813244602455709	-0.246246361965673	98	157	0.492846968609365	-0.0325821037448464	0.0281839245573323	63.5094339622641	NA	NA	0.0323470397976529	-0.00792564518414091	0.0262690378545954	-0.0232003851437994	-0.00792564518414091	-13.1	-18.5
201020_E001T_15	201020_B001	17	17	7	65	WT	60	Step	65	0	NA	201020_E001T_15.avi_lane_116.res	2.35207241910391	-0.215811527212761	0.67056247393037	-0.789347645599493	-0.215811527212761	121	187	0.487128577091326	-0.00824878749812027	0.0370407981390909	63.4669811320755	NA	NA	0.0321424899728129	0.0225091895687711	0.0347235497002745	0.000696571712416549	0.0225091895687711	9.90000000000001	11.5
201020_E001T_15	201020_B001	18	18	8	65	WT	60	Step	65	0	NA	201020_E001T_15.avi_lane_117.res	2.21334306574157	-0.0758444581404203	0.703457471133477	-0.808074458800458	-0.0758444581404203	140	149	0.49550415876319	-0.0266548400823695	0.0624097503753606	63.4722222222222	NA	NA	-0.106586863389527	0.162476258641112	0.0676185469033814	-0.0180302414885485	0.162476258641112	28.9	-26.5
201020_E001T_15	201020_B001	19	19	9	65	WT	60	Step	65	0	NA	201020_E001T_15.avi_lane_118.res	2.37974579227802	-0.0930861229415965	0.758457562304832	-0.813623087380882	-0.0930861229415965	132	156	0.501314322008886	0.0166802297769619	0.0776781562956793	63.4292452830189	NA	NA	0.0598158631469228	0.145234593839936	0.122618638074736	-0.0235788700689724	0.145234593839936	20.9	-19.5
201020_E001T_15	201020_B001	20	20	10	65	WT	60	Step	65	0	NA	201020_E001T_15.avi_lane_119.res	2.28425234672507	0.0301748839555759	0.789487763591323	-0.741002259424479	0.0301748839555759	130	128	0.489475326896379	-4.25486886147534e-05	0.10408655864219	63.4027777777778	NA	NA	-0.0356775824060271	0.268495600737108	0.153648839361227	0.0490419578874306	0.268495600737108	18.9	-47.5
201020_E001T_15	201020_B001	21	21	11	65	WT	60	Step	65	0	NA	201020_E001T_15.avi_lane_120.res	2.41270894052206	0.00688226042517072	0.864647609988278	-0.769696621879094	0.00688226042517072	134	148	0.502784472317334	-0.0248543539132428	0.116170863597403	63.3160377358491	NA	NA	0.092779011390963	0.245202977206703	0.228808685758182	0.0203475954328155	0.245202977206703	22.9	-27.5
201020_E001T_15	201020_B001	22	22	12	65	WT	60	Step	65	0	NA	201020_E001T_15.avi_lane_121.res	2.3843654712551	-0.121267723550384	0.766265706480986	-0.866568232102368	-0.121267723550384	131	156	0.49206311209433	-0.00744980481680411	0.0619540005172606	63.3240740740741	NA	NA	0.064435542124003	0.117052993231148	0.13042678225089	-0.0765240147904585	0.117052993231148	19.9	-19.5
201020_E001T_15	201020_B001	23	23	13	65	WT	60	Step	65	0	NA	201020_E001T_15.avi_lane_122.res	2.30433203468434	0.0211086974605701	0.827474077062277	-0.859602426359734	0.02110869746057	154	141	0.519127024495797	-0.00124696533256616	0.131376368989839	63.311320754717	NA	NA	-0.0155978944467572	0.259429414242102	0.191635152832181	-0.0695582090478245	0.259429414242102	42.9	-34.5
201020_E001T_15	201020_B001	24	24	14	65	WT	60	Step	65	0	NA	201020_E001T_15.avi_lane_123.res	2.43448738517478	0.0181595111272611	0.830995480874607	-0.891012573553104	0.0181595111272611	151	135	0.513589527994889	0.00306552446544174	0.102105104388592	63.3160377358491	NA	NA	0.114557456043683	0.256480227908793	0.195156556644511	-0.100968356241194	0.256480227908793	39.9	-40.5
201020_E001T_15	201020_B001	25	25	15	65	WT	60	Step	65	0	NA	201020_E001T_15.avi_lane_124.res	2.37936958051729	0.0404526166993262	0.85558082477485	-0.875243357307593	0.0404526166993262	173	154	0.511036328016976	0.00322321122167682	0.139372616332927	63.2916666666667	NA	NA	0.0594396513861928	0.278773333480858	0.219741900544754	-0.0851991399956834	0.278773333480858	61.9	-21.5
201020_E001T_15	201020_B001	26	26	16	65	WT	60	Step	65	0	NA	201020_E001T_15.avi_lane_125.res	2.33824227671841	0.0438113886458245	0.867993103619407	-0.780370326327758	0.0438113886458245	140	140	0.507064723238418	0.0116064976207341	0.147499505728877	63.2216981132075	NA	NA	0.018312347587313	0.282132105427357	0.232154179389311	0.0096738909841515	0.282132105427357	28.9	-35.5
201020_E001T_15	201020_B001	27	27	17	65	WT	60	Step	65	0	NA	201020_E001T_15.avi_lane_126.res	2.2818037656983	0.135022326110793	0.883955684562659	-0.771889162639514	0.135022326110793	155	128	0.532590076846038	0.0067853690430311	0.157334566537032	63.2222222222222	NA	NA	-0.0381261634327972	0.373343042892325	0.248116760332563	0.0181550546723955	0.373343042892325	43.9	-47.5
201020_E001T_15	201020_B001	28	28	18	65	WT	60	Step	65	0	NA	201020_E001T_15.avi_lane_127.res	2.36269313778332	0.135737473886033	0.921604463128403	-0.749136380142777	0.135737473886033	143	127	0.501774509645935	0.00067275448301124	0.145048501058484	63.1603773584906	NA	NA	0.0427632086522229	0.374058190667565	0.285765538898307	0.0409078371691326	0.374058190667565	31.9	-48.5
201020_E001T_15	201020_B001	29	29	19	65	WT	60	Step	65	0	NA	201020_E001T_15.avi_lane_128.res	2.32305878404627	0.0644317552741143	0.927845474689888	-0.738178181084211	0.0644317552741143	132	142	0.50069742980911	0.0115262378143863	0.123261931559656	63.1342592592593	NA	NA	0.00312885491517312	0.302752472055646	0.292006550459792	0.0518660362276986	0.302752472055646	20.9	-33.5
201020_E001T_15	201020_B001	30	30	20	65	WT	60	Step	65	0	NA	201020_E001T_15.avi_lane_129.res	2.38744419935995	0.101610337500586	0.985775991068922	-0.79475070439283	0.101610337500586	147	145	0.531828044929151	0.000160093106628268	0.148929443941605	63.1064814814815	NA	NA	0.0675142702288527	0.339931054282118	0.349937066838826	-0.00470648708092047	0.339931054282118	35.9	-30.5
201020_E001T_15	201020_B001	31	31	21	65	WT	60	Step	65	0	NA	201020_E001T_15.avi_lane_130.res	2.33557787204052	0.019609484697337	0.92209507610395	-0.779281519893885	0.019609484697337	139	157	0.506810872094994	0.00605447420814375	0.0980933785323559	63.0518867924528	NA	NA	0.015647942909423	0.257930201478869	0.286256151873854	0.0107626974180245	0.257930201478869	27.9	-18.5
201020_E001T_15	201020_B001	32	32	22	65	WT	60	Step	65	0	NA	201020_E001T_15.avi_lane_131.res	2.34050794585864	-0.01078002780397	0.793408672489054	-0.649568215270769	-0.01078002780397	112	141	0.479324578217433	0.00956385208318099	0.101956522597854	63.0416666666667	NA	NA	0.0205780167275429	0.227540688977562	0.157569748258958	0.140476002041141	0.227540688977562	0.900000000000006	-34.5
201020_E001T_15	201020_B001	33	33	23	65	WT	60	Step	65	0	NA	201020_E001T_15.avi_lane_132.res	2.44096057513454	0.042182345933901	0.905154722776157	-0.800705302080411	0.042182345933901	128	131	0.501875100705408	0.00443120864202777	0.126059312373237	63.0330188679245	NA	NA	0.121030646003443	0.280503062715433	0.269315798546061	-0.0106610847685015	0.280503062715433	16.9	-44.5
201020_E001T_15	201020_B001	34	34	24	65	WT	60	Step	65	0	NA	201020_E001T_15.avi_lane_133.res	2.43261049770413	0.101868102083484	0.986535765761802	-0.832982822079317	0.101868102083484	147	139	0.524758794500761	-0.00980566103261415	0.13554502625671	63.0138888888889	NA	NA	0.112680568573033	0.340188818865016	0.350696841531706	-0.0429386047674074	0.340188818865016	35.9	-36.5
201020_E001T_15	201020_B001	35	35	25	65	WT	60	Step	65	0	NA	201020_E001T_15.avi_lane_134.res	2.35626164546551	0.1808638689476	0.991171775978533	-0.875123875237283	0.1808638689476	154	118	0.531188839280204	-0.0126407193381967	0.160880696645335	63	NA	NA	0.0363317163344128	0.419184585729132	0.355332851748437	-0.0850796579253734	0.419184585729132	42.9	-57.5
201020_E001T_15	201020_B001	36	36	26	65	WT	60	Step	65	0	NA	201020_E001T_15.avi_lane_135.res	2.4154252427014	-0.0219366469643121	0.901130744265752	-0.816800233856867	-0.0219366469643121	124	144	0.507002074411958	-0.00716030725971888	0.111496065260845	62.9716981132075	NA	NA	0.0954953135703027	0.21638406981722	0.265291820035656	-0.0267560165449574	0.21638406981722	12.9	-31.5
201020_E001T_15	201020_B001	37	37	27	65	WT	60	Step	65	0	NA	201020_E001T_15.avi_lane_136.res	2.40888500696724	-0.0237332117694542	0.89236819034871	-0.861868537111604	-0.0237332117694542	129	141	0.511270059900563	-0.00825535886373355	0.10456484391608	62.9259259259259	NA	NA	0.0889550778361428	0.214587505012078	0.256529266118614	-0.0718243197996945	0.214587505012078	17.9	-34.5
201020_E001T_15	201020_B001	38	38	28	65	WT	60	Step	65	0	NA	201020_E001T_15.avi_lane_137.res	2.43749838841238	-0.0354486001938499	0.939657377542663	-0.814078000326737	-0.0354486001938499	107	134	0.507075917580881	0.00608400721893797	0.0993326828426124	62.9339622641509	NA	NA	0.117568459281283	0.202872116587682	0.303818453312567	-0.0240337830148275	0.202872116587682	-4.09999999999999	-41.5
201020_E001T_15	201020_B001	39	39	29	65	WT	60	Step	65	0	NA	201020_E001T_15.avi_lane_138.res	2.33559902885696	0.103626819676299	0.953578649285187	-0.780597261126497	0.103626819676299	129	124	0.525603120885014	0.00718630603603969	0.150977815556776	63.0138888888889	NA	NA	0.0156690997258631	0.341947536457831	0.317739725055091	0.00944695618541258	0.341947536457831	17.9	-51.5
201020_E001T_15	201020_B001	40	40	30	65	WT	60	Step	65	0	NA	201020_E001T_15.avi_lane_139.res	2.28945501400677	0.0618560727755511	0.951653686461949	-0.789254688141874	0.061856072775551	110	115	0.535143023488472	0.0137917431385882	0.149983895423496	62.9481132075472	NA	NA	-0.0304749151243269	0.300176789557083	0.315814762231853	0.000789529170035497	0.300176789557083	-1.09999999999999	-60.5
201020_E001T_15	201020_B001	41	41	31	65	WT	60	Step	65	0	NA	201020_E001T_15.avi_lane_140.res	2.34514506181874	0.111005017172976	0.902845061750659	-0.835176731008831	0.111005017172976	141	118	0.50774194711302	-0.00533329191139332	0.119118604178241	62.9953703703704	NA	NA	0.0252151326876429	0.349325733954508	0.267006137520563	-0.0451325136969215	0.349325733954508	29.9	-57.5
201020_E001T_15	201020_B001	42	42	32	65	WT	60	Step	65	0	NA	201020_E001T_15.avi_lane_141.res	2.28808851997547	0.21048816512032	0.802477360840924	-0.667790887547134	0.21048816512032	181	122	0.495287822675282	-0.0128584364752677	0.167793798345311	62.9861111111111	NA	NA	-0.0318414091556272	0.448808881901852	0.166638436610828	0.122253329764776	0.448808881901852	69.9	-53.5
201020_E001T_15	201020_B001	43	43	33	65	WT	60	Step	65	0	NA	201020_E001T_15.avi_lane_142.res	2.49605794669733	0.0759962660650947	0.857670962193071	-0.912940660096815	0.0759962660650947	167	132	0.522324683683106	-0.0140882595886934	0.14038763003132	62.9716981132075	NA	NA	0.176128017566233	0.314316982846627	0.221832037962975	-0.122896442784905	0.314316982846627	55.9	-43.5
201020_E001T_15	201020_B001	44	44	34	65	WT	60	Step	65	0	NA	201020_E001T_15.avi_lane_143.res	2.34322000582382	-0.0167778442424399	0.832221227333381	-0.826891462158299	-0.0167778442424399	125	131	0.511720095437517	0.0149164060131817	0.100890174451808	62.9583333333333	NA	NA	0.0232900766927231	0.221542872539092	0.196382303103285	-0.0368472448463895	0.221542872539092	13.9	-44.5
201020_E001T_15	201020_B001	45	45	35	65	WT	60	Step	65	0	NA	201020_E001T_15.avi_lane_144.res	2.47187839991241	-0.0526677606734808	0.857511497033989	-0.876479643561994	-0.0526677606734808	124	137	0.514430501516771	0.0076689771631829	0.10258864818697	62.9103773584906	NA	NA	0.151948470781313	0.185652956108051	0.221672572803893	-0.0864354262500845	0.185652956108051	12.9	-38.5
201020_E001T_15	201020_B001	46	46	36	65	WT	60	Step	65	0	NA	201020_E001T_15.avi_lane_145.res	2.3873901703535	-0.0814117343834127	0.83440135045981	-0.875543360401311	-0.0814117343834127	124	143	0.517284503666189	-0.0345774024280962	0.0763798083088391	62.8425925925926	NA	NA	0.067460241222403	0.156908982398119	0.198562426229714	-0.0854991430894014	0.156908982398119	12.9	-32.5
201020_E001T_15	201020_B001	47	47	37	65	WT	60	Step	65	0	NA	201020_E001T_15.avi_lane_146.res	2.36043351284514	0.0076671565716684	0.846218667145894	-0.836831527836416	0.0076671565716684	142	141	0.528546787215637	-0.00514738796561097	0.114338244371207	62.7924528301887	NA	NA	0.0405035837140431	0.2459878733532	0.210379742915798	-0.0467873105245065	0.2459878733532	30.9	-34.5
201020_E001T_15	201020_B001	48	48	38	65	WT	60	Step	65	0	NA	201020_E001T_15.avi_lane_147.res	2.43007019045563	0.0477768885776756	0.893299953635568	-0.880328327377542	0.0477768885776756	168	153	0.522356149125582	-0.00901981337141289	0.115070177823395	62.8349056603774	NA	NA	0.110140261324533	0.286097605359208	0.257461029405472	-0.0902841100656324	0.286097605359208	56.9	-22.5
201020_E001T_15	201020_B001	49	49	39	65	WT	60	Step	65	0	NA	201020_E001T_15.avi_lane_148.res	2.42908744909536	-0.00376444926851184	0.874028076438625	-0.852126114712111	-0.00376444926851184	144	149	0.5247395894312	-0.0243406210483505	0.101561395116292	62.8055555555556	NA	NA	0.109157519964263	0.23455626751302	0.238189152208529	-0.0620818974002014	0.23455626751302	32.9	-26.5
201020_E001T_15	201020_B001	50	50	40	65	WT	60	Step	65	0	NA	201020_E001T_15.avi_lane_149.res	2.4387525995655	0.0750897538496017	0.961376016507105	-0.693025007120234	0.0750897538496017	117	135	0.50422851707543	-0.0133101021120611	0.131722085639803	62.77	NA	NA	0.118822670434403	0.313410470631134	0.325537092277009	0.0970192101916756	0.313410470631134	5.90000000000001	-40.5
201020_E001T_15	201020_B001	51	51	41	65	WT	60	Step	65	0	NA	201020_E001T_15.avi_lane_150.res	2.40877416428439	0.0392708744640563	0.811172990290567	-0.909102940601624	0.0392708744640563	161	131	0.519127247939522	-0.0111151461988675	0.118961126606387	62.7352941176471	NA	NA	0.0888442351532928	0.277591591245588	0.175334066060471	-0.119058723289714	0.277591591245588	49.9	-44.5
201020_E001T_15	201020_B001	52	52	42	65	WT	60	Step	65	0	NA	201020_E001T_15.avi_lane_151.res	2.44786311959575	-0.0166909951182397	0.847400625044603	-0.834500454434206	-0.0166909951182397	141	149	0.501611455482553	-0.00672672952938764	0.116811046075597	62.7941176470588	NA	NA	0.127933190464653	0.221629721663292	0.211561700814507	-0.0444562371222964	0.221629721663292	29.9	-26.5
201020_E001T_15	201020_B001	53	53	43	65	WT	60	Step	65	0	NA	201020_E001T_15.avi_lane_152.res	2.34255572351068	-0.0237874939968029	0.829009986215389	-0.825417125396263	-0.0237874939968029	141	150	0.502435024901993	0.0193024173035095	0.122418792723891	62.73	NA	NA	0.0226257943795831	0.214533222784729	0.193171061985293	-0.0353729080843534	0.214533222784729	29.9	-25.5
201020_E001T_15	201020_B001	54	54	44	65	WT	60	Step	65	0	NA	201020_E001T_15.avi_lane_153.res	2.31637486917959	0.00352795446992913	0.814153421203915	-0.843125310785568	0.00352795446992913	141	135	0.513663000491751	0.00802606264547238	0.0970609368159085	62.8627450980392	NA	NA	-0.00355505995150729	0.241848671251461	0.178314496973819	-0.0530810934736584	0.241848671251461	29.9	-40.5
201020_E001T_15	201020_B001	55	55	45	65	WT	60	Step	65	0	NA	201020_E001T_15.avi_lane_154.res	2.327776873459	0.0469014309239539	0.864715683407206	-0.914848129996351	0.0469014309239539	147	125	0.527685846396764	-0.0125412368274895	0.119422241477694	62.875	NA	NA	0.00784694432790278	0.285222147705486	0.22887675917711	-0.124803912684441	0.285222147705486	35.9	-50.5
201020_E001T_15	201020_B001	56	56	46	65	WT	60	Step	65	0	NA	201020_E001T_15.avi_lane_155.res	2.34359408387045	0.00386921988146524	0.872000412332262	-0.776275703064183	0.00386921988146525	133	148	0.522506330474927	-0.0128164359334431	0.109751572314113	62.8676470588235	NA	NA	0.023664154739353	0.242189936662997	0.236161488102166	0.0137685142477265	0.242189936662997	21.9	-27.5
201020_E001T_15	201020_B001	57	57	47	65	WT	60	Step	65	0	NA	201020_E001T_15.avi_lane_156.res	2.35942394433993	-0.0502931285721506	0.860657383187889	-0.857873369494171	-0.0502931285721506	125	141	0.526078533245511	-0.0147594094429824	0.0753251312195728	62.8627450980392	NA	NA	0.0394940152088328	0.188027588209382	0.224818458957793	-0.0678291521822615	0.188027588209382	13.9	-34.5
201020_E001T_15	201020_B001	58	58	48	65	WT	60	Step	65	0	NA	201020_E001T_15.avi_lane_157.res	2.31895857575466	0.00647164969112279	0.79965057947986	-0.82026171229467	0.00647164969112279	123	118	0.53132045963253	-0.0116868751042738	0.109320901450568	62.81	NA	NA	-0.000971353376437278	0.244792366472655	0.163811655249764	-0.0302174949827605	0.244792366472655	11.9	-57.5
201020_E001T_15	201020_B001	59	59	49	65	WT	60	Step	65	0	NA	201020_E001T_15.avi_lane_158.res	2.25011984760108	-0.0523104386426663	0.760644910233506	-0.827744771416861	-0.0523104386426663	124	130	0.52502436012553	0.0262771005723825	0.0746418672620347	62.8186274509804	NA	NA	-0.0698100815300169	0.186010278138866	0.12480598600341	-0.0377005541049514	0.186010278138866	12.9	-45.5
201020_E001T_15	201020_B001	60	60	50	65	WT	60	Step	65	0	NA	201020_E001T_15.avi_lane_159.res	2.33742813806374	-0.0424056190426544	0.800855551323155	-0.764288287613385	-0.0424056190426544	113	132	0.5289528520497	0.0265214760984747	0.0885087604202924	62.8	NA	NA	0.017498208932643	0.195915097738878	0.165016627093059	0.0257559296985246	0.195915097738878	1.90000000000001	-43.5
201020_E001T_15	201020_B001	61	61	51	65	WT	60	Step	65	0	NA	201020_E001T_15.avi_lane_160.res	2.45593919100731	-0.029435960224975	0.803676046390681	-0.930937758428483	-0.029435960224975	145	134	0.523132420084715	0.0287500044030813	0.0853880029865752	62.8039215686275	NA	NA	0.136009261876213	0.208884756556557	0.167837122160585	-0.140893541116573	0.208884756556557	33.9	-41.5
201020_E001T_15	201020_B001	62	62	52	65	WT	60	Step	65	0	NA	201020_E001T_15.avi_lane_161.res	2.3433908247211	-0.0514718666168092	0.82667166770822	-0.843643306672255	-0.0514718666168092	129	143	0.522237903968605	-0.00816990672005733	0.101236552557277	62.7990196078431	NA	NA	0.0234608955900031	0.186848850164723	0.190832743478124	-0.0535990893603454	0.186848850164723	17.9	-32.5
201020_E001T_15	201020_B001	63	63	53	65	WT	60	Step	65	0	NA	201020_E001T_15.avi_lane_162.res	2.37675387121399	-0.114654301691754	0.792660486837005	-0.830955450530248	-0.114654301691754	135	171	0.527844506375802	0.011513109363906	0.0643910801089667	62.795	NA	NA	0.0568239420828931	0.123666415089778	0.156821562606909	-0.0409112332183384	0.123666415089778	23.9	-4.5
201020_E001T_15	201020_B001	64	64	54	65	WT	60	Step	65	0	NA	201020_E001T_15.avi_lane_163.res	2.32294323272718	-0.0607403402982006	0.777044244762457	-0.77091535279995	-0.0607403402982006	128	151	0.502253059244108	-0.0119115962310978	0.0707047088006502	62.7794117647059	NA	NA	0.00301330359608309	0.177580376483331	0.141205320532361	0.0191288645119595	0.177580376483331	16.9	-24.5
201020_E001T_15	201020_B001	65	65	55	65	WT	60	Step	65	0	NA	201020_E001T_15.avi_lane_164.res	2.3998848810018	-0.0794623465919329	0.751552003791739	-0.873814299164561	-0.0794623465919329	130	136	0.514659195883575	0.00302742914647153	0.0563511455394491	62.78	NA	NA	0.079954951870703	0.158858370189599	0.115713079561643	-0.0837700818526514	0.158858370189599	18.9	-39.5
201020_E001T_15	201020_B001	66	66	56	65	WT	60	Step	65	0	NA	201020_E001T_15.avi_lane_165.res	2.31952439929699	0.0368044844197121	0.842242550452698	-0.744409880379199	0.0368044844197121	129	133	0.518932785872746	-0.00467033625896288	0.0961751351043216	62.75	NA	NA	-0.000405529834107021	0.275125201201244	0.206403626222602	0.0456343369327106	0.275125201201244	17.9	-42.5
201020_E001T_15	201020_B001	67	67	57	65	WT	60	Step	65	0	NA	201020_E001T_15.avi_lane_166.res	2.52908463107451	-0.0973143023581219	0.827900657064337	-0.8292881626607	-0.0973143023581219	125	158	0.49751050696309	0.018446898711611	0.06540870586523	62.7745098039216	NA	NA	0.209154701943413	0.14100641442341	0.192061732834241	-0.0392439453487905	0.14100641442341	13.9	-17.5
201020_E001T_15	201020_B001	68	68	58	65	WT	60	Step	65	0	NA	201020_E001T_15.avi_lane_167.res	2.39244948106809	-0.0678750109738385	0.799930078771541	-0.833230888735388	-0.0678750109738385	127	144	0.531193111845886	-0.0114385657174613	0.092618478597955	62.725	NA	NA	0.0725195519369928	0.170445705807694	0.164091154541445	-0.0431866714234784	0.170445705807694	15.9	-31.5
201020_E001T_15	201020_B001	69	69	59	65	WT	60	Step	65	0	NA	201020_E001T_15.avi_lane_168.res	2.41102065170635	-0.0311674338321457	0.681902994419387	-0.850084253777265	-0.0311674338321457	147	128	0.487025125751159	-0.00738607657143999	0.0855896932265223	62.7647058823529	NA	NA	0.0910907225752529	0.207153282949386	0.0460640701892914	-0.0600400364653555	0.207153282949386	35.9	-47.5
201020_E001T_15	201020_B001	70	70	60	65	WT	60	Step	65	0	NA	201020_E001T_15.avi_lane_169.res	2.27365906377089	-0.180518243055776	0.669775217845564	-0.822576570675155	-0.180518243055776	111	147	0.519185926597156	-0.0329593153103073	0.0472219553829584	21.9019607843137	NA	NA	-0.0462708653602069	0.0578024737257561	0.0339362936154685	-0.0325323533632454	0.0578024737257561	-0.0999999999999943	-28.5
201020_E001T_15	201020_B001	71	71	61	65	WT	60	Step	65	0	NA	201020_E001T_15.avi_lane_170.res	2.42830858790857	0.000291850950931481	0.876821527132495	-0.81681208447256	0.000291850950931485	110	118	0.53652849006452	0.00567654748230634	0.0942393034271935	0.470588235294117	NA	NA	0.108378658777473	0.238612567732464	0.240982602902399	-0.0267678671606505	0.238612567732464	-1.09999999999999	-57.5
201020_E001T_15	201020_B001	72	72	62	65	WT	60	Step	65	0	NA	201020_E001T_15.avi_lane_171.res	2.44326279698433	-0.133377762397773	0.683345805435968	-0.82214781773444	-0.133377762397773	112	133	0.5035285724215	0.0385422896753849	0.0595250311041809	-0.0735294117647056	NA	NA	0.123332867853233	0.104942954383759	0.0475068812058724	-0.0321036004225305	0.104942954383759	0.900000000000006	-42.5
201020_E001T_15	201020_B001	73	73	63	65	WT	60	Step	65	0	NA	201020_E001T_15.avi_lane_172.res	2.51033110637947	-0.16670831393426	0.750862762488919	-0.829060945259602	-0.16670831393426	109	151	0.493007984181467	-0.00844807415833161	0.0461384653409693	-0.165	NA	NA	0.190401177248373	0.0716124028472721	0.115023838258823	-0.0390167279476924	0.0716124028472721	-2.09999999999999	-24.5
201020_E001T_15	201020_B001	74	74	64	65	WT	60	Step	65	0	NA	201020_E001T_15.avi_lane_173.res	2.44670152956751	-0.0728529252853534	0.746057842882476	-0.8304846563794	-0.0728529252853534	136	147	0.518085968626252	0.0150930399922275	0.0691480877428966	-0.137254901960784	NA	NA	0.126771600436413	0.165467791496179	0.11021891865238	-0.0404404390674905	0.165467791496179	24.9	-28.5
201020_E001T_15	201020_B001	75	75	65	65	WT	60	Step	65	0	NA	201020_E001T_15.avi_lane_174.res	2.48906948284594	-0.127767066791851	0.714133226425256	-0.892123911949487	-0.127767066791851	138	152	0.518071017927329	-0.0268232155942201	0.0407172441741638	-0.142156862745098	NA	NA	0.169139553714843	0.110553649989681	0.0782943021951604	-0.102079694637577	0.110553649989681	26.9	-23.5
201020_E001T_15	201020_B001	76	76	66	65	WT	60	Step	65	0	NA	201020_E001T_15.avi_lane_175.res	2.40521686418591	-0.208738258303835	0.661642071799761	-0.907127265692349	-0.208738258303835	134	167	0.496247418933195	-0.0170526326881414	0.0240669614021311	-0.170000000000001	NA	NA	0.0852869350548131	0.0295824584776971	0.0258031475696654	-0.117083048380439	0.0295824584776971	22.9	-8.5
201020_E001T_15	201020_B001	77	77	67	65	WT	60	Step	65	0	NA	201020_E001T_15.avi_lane_176.res	2.42538859814225	-0.105990901367319	0.829389694474664	-0.868685848746166	-0.105990901367319	106	130	0.524396267364215	0.00420071018196908	0.0533289620765825	-0.161764705882353	NA	NA	0.105458669011153	0.132329815414213	0.193550770244568	-0.0786416314342564	0.132329815414213	-5.09999999999999	-45.5
201020_E001T_15	201020_B001	78	78	68	65	WT	60	Step	65	0	NA	201020_E001T_15.avi_lane_177.res	2.49506949324541	-0.207503991570422	0.630791347746894	-0.892825728822535	-0.207503991570422	112	137	0.492808034090013	-0.0207565930667889	0.0260363303850851	-0.165	NA	NA	0.175139564114313	0.0308167252111101	-0.00504757648320153	-0.102781511510625	0.0308167252111101	0.900000000000006	-38.5
201020_E001T_15	201020_B001	79	79	69	65	WT	60	Step	65	0	NA	201020_E001T_15.avi_lane_178.res	2.30838742332817	-0.0879094183530438	0.729086996478628	-0.822572861147415	-0.0879094183530438	116	129	0.517419167044979	-0.0017209761417842	0.0479583685787718	-0.176470588235295	NA	NA	-0.011542505802927	0.150411298428488	0.0932480722485324	-0.0325286438355055	0.150411298428488	4.90000000000001	-46.5
201020_E001T_15	201020_B001	80	80	70	65	WT	60	Step	65	0	NA	201020_E001T_15.avi_lane_179.res	2.4630933857407	-0.188399257475223	0.737166017429974	-0.81946649036513	-0.188399257475223	90	132	0.494618404467753	0.0194853485850313	0.0422486446826279	-0.156862745098039	NA	NA	0.143163456609603	0.0499214593063091	0.101327093199878	-0.0294222730532204	0.0499214593063091	-21.1	-43.5
201020_E001T_15	201020_B001	81	81	71	65	WT	60	Step	65	0	NA	201020_E001T_15.avi_lane_180.res	2.42316119405218	-0.119541366453606	0.769721661848446	-0.942933059325876	-0.119541366453606	125	135	0.530944929133464	0.0211066788876967	0.0395704293704387	-0.185	NA	NA	0.103231264921083	0.118779350327926	0.13388273761835	-0.152888842013966	0.118779350327926	13.9	-40.5
201020_E001T_15	201020_B001	82	82	72	65	WT	60	Step	65	0	NA	201020_E001T_15.avi_lane_181.res	2.44895499227905	-0.19212078658797	0.722292434852075	-0.870361056795155	-0.19212078658797	112	151	0.517015662111144	0.0258209014959393	0.0253210246248544	-0.166666666666666	NA	NA	0.129025063147953	0.0461999301935621	0.0864535106219794	-0.0803168394832454	0.0461999301935621	0.900000000000006	-24.5
201020_E001T_15	201020_B001	83	83	73	65	WT	60	Step	65	0	NA	201020_E001T_15.avi_lane_182.res	2.49933221838616	-0.160228869433991	0.771436291952536	-0.904170453526217	-0.160228869433991	107	134	0.505987956697567	-0.00874815740817051	0.0342274581950088	-0.145000000000001	NA	NA	0.179402289255063	0.0780918473475411	0.13559736772244	-0.114126236214308	0.0780918473475411	-4.09999999999999	-41.5
201020_E001T_15	201020_B001	84	84	74	65	WT	60	Step	65	0	NA	201020_E001T_15.avi_lane_183.res	2.48625200357521	-0.145437029625148	0.794122647864708	-0.901026980054054	-0.145437029625148	115	143	0.519762729064056	-0.0250785443667493	0.0516845976109746	-0.176470588235295	NA	NA	0.166322074444113	0.0928836871563841	0.158283723634612	-0.110982762742144	0.0928836871563841	3.90000000000001	-32.5
201020_E001T_15	201020_B001	85	85	75	65	WT	60	Step	65	0	NA	201020_E001T_15.avi_lane_184.res	2.35199927969361	-0.166741846377353	0.688751694225559	-0.805432229430211	-0.166741846377353	109	146	0.501933080360452	0.0246428865072011	0.024582040763168	-0.191176470588235	NA	NA	0.0320693505625127	0.0715788704041791	0.0529127699954635	-0.0153880121183014	0.0715788704041791	-2.09999999999999	-29.5
201020_E001T_15	201020_B001	86	86	76	65	WT	60	Step	65	0	NA	201020_E001T_15.avi_lane_185.res	2.4157845842391	-0.155138356021928	0.683828594487986	-0.825146684554151	-0.155138356021928	115	144	0.485916464143198	0.0225435646547083	0.0337996727625362	-0.165	NA	NA	0.0958546551080031	0.0831823607596041	0.0479896702578905	-0.0351024672422414	0.0831823607596041	3.90000000000001	-31.5
201020_E001T_15	201020_B001	87	87	77	65	WT	60	Step	65	0	NA	201020_E001T_15.avi_lane_186.res	2.41958113976903	-0.18640565690949	0.709375555188994	-0.8770461334129	-0.18640565690949	101	131	0.509744370206145	0.0264924815487591	0.0372679450437469	-0.137254901960784	NA	NA	0.099651210637933	0.0519150598720421	0.0735366309588984	-0.0870019161009905	0.0519150598720421	-10.1	-44.5
201020_E001T_15	201020_B001	88	88	78	65	WT	60	Step	65	0	NA	201020_E001T_15.avi_lane_187.res	2.39951633070006	-0.217086709948779	0.696018175861113	-0.801951277330278	-0.217086709948779	98	153	0.482987262981837	-0.0238877390609704	0.0118821791642751	-0.15	NA	NA	0.0795864015689629	0.0212340068327531	0.0601792516310174	-0.0119070600183685	0.0212340068327531	-13.1	-22.5
201020_E001T_15	201020_B001	89	89	79	65	WT	60	Step	65	0	NA	201020_E001T_15.avi_lane_188.res	2.45570238885243	-0.213980534405143	0.619716993971598	-0.897873038151689	-0.213980534405143	105	128	0.490389182528695	0.0200918539654814	0.0317378515659863	-0.186274509803921	NA	NA	0.135772459721333	0.0243401823763891	-0.0161219302584976	-0.107828820839779	0.0243401823763891	-6.09999999999999	-47.5
201020_E001T_15	201020_B001	90	90	80	65	WT	60	Step	65	0	NA	201020_E001T_15.avi_lane_189.res	2.46848866453146	-0.437275406505397	0.611863275408622	-0.958416189678374	-0.437275406505397	76	153	0.496820332762042	-0.00198474941153426	-0.0680455541142953	-0.166666666666666	NA	NA	0.148558735400363	-0.198954689723865	-0.0239756488214736	-0.168371972366465	-0.198954689723865	-35.1	-22.5
201020_E001T_15	201020_B001	91	91	81	65	WT	60	Step	65	0	NA	201020_E001T_15.avi_lane_190.res	2.39145512727186	-0.308436296271378	0.747841735387782	-0.870001832090171	-0.308436296271378	84	158	0.502879578665441	0.0146706947759857	-0.014575336032962	-0.165	NA	NA	0.0715251981407627	-0.0701155794898459	0.112002811157686	-0.0799576147782615	-0.0701155794898459	-27.1	-17.5
201020_E001T_15	201020_B001	92	92	82	65	WT	60	Step	65	0	NA	201020_E001T_15.avi_lane_191.res	2.41621809079342	-0.241036603664002	0.597876712981727	-0.840260401268094	-0.241036603664002	100	140	0.472461390794274	0.00462786676507814	-0.0091760778999596	-0.142156862745098	NA	NA	0.096288161662323	-0.0027158868824699	-0.0379622112483686	-0.0502161839561844	-0.0027158868824699	-11.1	-35.5
201020_E001T_15	201020_B001	93	93	83	65	WT	60	Step	65	0	NA	201020_E001T_15.avi_lane_192.res	2.32251543321497	-0.225214724160878	0.651869953636209	-0.798243380321643	-0.225214724160878	98	150	0.477748212722926	-0.00940364326352288	-0.00584291946443855	-0.145000000000001	NA	NA	0.0025855040838727	0.0131059926206541	0.0160310294061135	-0.00819916300973345	0.0131059926206541	-13.1	-25.5
201020_E001T_15	201020_B001	94	94	84	65	WT	60	Step	65	0	NA	201020_E001T_15.avi_lane_193.res	2.39999377542526	-0.276701374475262	0.679217276575985	-0.7663182445259	-0.276701374475262	84	164	0.483257046586493	-0.0356083610074948	-0.00280740247776358	-0.147058823529411	NA	NA	0.0800638462941627	-0.0383806576937299	0.0433783523458894	0.0237259727860095	-0.0383806576937299	-27.1	-11.5
201020_E001T_15	201020_B001	95	95	85	65	WT	60	Step	65	0	NA	201020_E001T_15.avi_lane_194.res	2.34857610239529	-0.199246876854688	0.637511425874124	-0.826815603901296	-0.199246876854688	117	156	0.486846987814773	-0.0195310804501375	0.0191336039107943	-0.171875	NA	NA	0.0286461732641929	0.0390738399268441	0.00167250164402843	-0.0367713865893865	0.0390738399268441	5.90000000000001	-19.5
201020_E001T_15	201020_B001	96	96	86	65	WT	60	Step	65	0	NA	201020_E001T_15.avi_lane_195.res	2.39409292568683	-0.257707611252844	0.727696869043867	-0.867986522345693	-0.257707611252844	109	176	0.511592885575948	-0.0205379540102254	0.010400403760333	-0.161458333333334	NA	NA	0.0741629965557329	-0.0193868944713119	0.0918579448137714	-0.0779423050337834	-0.0193868944713119	-2.09999999999999	0.5
201020_E001T_15	201020_B001	97	97	87	65	WT	60	Step	65	0	NA	201020_E001T_15.avi_lane_196.res	2.35153071914481	-0.287538929871794	0.717059299601494	-0.885111545829799	-0.287538929871794	105	177	0.512046959243874	-0.00677546273630707	0.0136868773913832	-0.166666666666666	NA	NA	0.0316007900137127	-0.0492182130902619	0.0812203753713984	-0.0950673285178895	-0.0492182130902619	-6.09999999999999	1.5
201020_E001T_15	201020_B001	98	98	88	65	WT	60	Step	65	0	NA	201020_E001T_15.avi_lane_197.res	2.42522632885554	-0.254283058874779	0.729201316478668	-0.903109556503789	-0.254283058874779	95	144	0.504614527935705	0.0230932356139121	0.00294122816677184	-0.177083333333333	NA	NA	0.105296399724443	-0.0159623420932469	0.0933623922485725	-0.113065339191879	-0.0159623420932469	-16.1	-31.5
201020_E001T_15	201020_B001	99	99	89	65	WT	60	Step	65	0	NA	201020_E001T_15.avi_lane_198.res	2.40154793893902	-0.0843788708356426	0.789393618357842	-0.851730351729921	-0.0843788708356426	137	156	0.517508570326689	-0.00190658528249878	0.0570171896866239	-0.14795918367347	NA	NA	0.0816180098079231	0.153941845945889	0.153554694127746	-0.0616861344180114	0.153941845945889	25.9	-19.5
201020_E001T_15	201020_B001	100	100	90	65	WT	60	Step	65	0	NA	201020_E001T_15.avi_lane_199.res	2.4141278919896	-0.261575186363872	0.767973863635539	-0.939253042059687	-0.261575186363872	104	158	0.534268018789905	0.0160836271565566	-0.0110612090439396	-0.178571428571429	NA	NA	0.094197962858503	-0.0232544695823399	0.132134939405443	-0.149208824747777	-0.0232544695823399	-7.09999999999999	-17.5
201020_E001T_15	201020_B001	101	101	91	65	WT	60	Step	65	0	NA	201020_E001T_15.avi_lane_200.res	2.36426347620057	-0.174150653397938	0.714685376412907	-0.831645798737468	-0.174150653397938	108	146	0.499757236708088	0.0204883756281812	0.0269659415176603	-0.161458333333334	NA	NA	0.0443335470694728	0.0641700633835941	0.0788464521828114	-0.0416015814255585	0.0641700633835941	-3.09999999999999	-29.5
201020_E001T_15	201020_B001	102	102	92	65	WT	60	Step	65	0	NA	201020_E001T_15.avi_lane_201.res	2.42866068023689	-0.21361149057498	0.73384695385102	-0.876388212725049	-0.21361149057498	111	159	0.520542331983794	0.0185679067638695	0.0252693835539339	-0.135416666666667	NA	NA	0.108730751105793	0.0247092262065521	0.0980080296209244	-0.0863439954131394	0.0247092262065521	-0.0999999999999943	-16.5
201020_E001T_15	201020_B001	103	103	93	65	WT	60	Step	65	0	NA	201020_E001T_15.avi_lane_202.res	2.39558324849349	-0.28107113198109	0.741291219598511	-0.904776465963613	-0.28107113198109	97	159	0.508449557955331	0.00190284685492483	-0.00281295938381363	-0.151041666666667	NA	NA	0.0756533193623929	-0.0427504151995579	0.105452295368415	-0.114732248651704	-0.0427504151995579	-14.1	-16.5
201020_E001T_15	201020_B001	104	104	94	65	WT	60	Step	65	0	NA	201020_E001T_15.avi_lane_203.res	2.51009208062345	-0.177581305914088	0.686190753888198	-0.833408240208417	-0.177581305914088	123	162	0.498919811601526	0.0164624635409459	0.0161706909877777	-0.145833333333334	NA	NA	0.190162151492353	0.0607394108674441	0.0503518296581024	-0.0433640228965074	0.0607394108674441	11.9	-13.5
201020_E001T_15	201020_B001	105	105	95	65	WT	60	Step	65	0	NA	201020_E001T_15.avi_lane_204.res	2.47009134527336	-0.181309090912468	0.685049335008501	-0.874395831649243	-0.181309090912468	116	145	0.491301299484072	0.0257735379102721	0.00832926886243717	-0.208333333333334	NA	NA	0.150161416142263	0.0570116258690641	0.0492104107784054	-0.0843516143373334	0.0570116258690641	4.90000000000001	-30.5
201020_E001T_15	201020_B001	106	106	96	65	WT	60	Step	65	0	NA	201020_E001T_15.avi_lane_205.res	2.35805333757663	-0.155018916268492	0.778383261325011	-0.790501565850144	-0.155018916268492	104	153	0.498214982372172	0.0198208563212856	0.0328771363639497	-0.197916666666667	NA	NA	0.0381234084455331	0.0833018005130401	0.142544337094915	-0.000457348538234426	0.0833018005130401	-7.09999999999999	-22.5
201020_E001T_15	201020_B001	107	107	97	65	WT	60	Step	65	0	NA	201020_E001T_15.avi_lane_206.res	2.53355368792989	-0.211776267084705	0.812853760094734	-0.929058552746751	-0.211776267084705	116	166	0.489978607164181	-0.0115839792870826	0.0168647706867224	-0.182291666666667	NA	NA	0.213623758798793	0.0265444496968271	0.177014835864638	-0.139014335434841	0.0265444496968271	4.90000000000001	-9.5
201020_E001T_15	201020_B001	108	108	98	65	WT	60	Step	65	0	NA	201020_E001T_15.avi_lane_207.res	2.49999185898272	-0.346389912613283	0.670268212587018	-0.89382121079806	-0.346389912613283	91	169	0.496812615995451	0.0150357911246848	-0.0264009046674059	-0.1875	NA	NA	0.180061929851623	-0.108069195831751	0.0344292883569224	-0.10377699348615	-0.108069195831751	-20.1	-6.5
201020_E001T_15	201020_B001	109	109	99	65	WT	60	Step	65	0	NA	201020_E001T_15.avi_lane_208.res	2.46125946348408	-0.143286125782444	0.676419724543527	-0.775142718742047	-0.143286125782444	111	144	0.463927437029383	-0.0076849092154193	0.0199127651076008	-0.135416666666667	NA	NA	0.141329534352983	0.0950345909990881	0.0405808003134314	0.0149014985698626	0.0950345909990881	-0.0999999999999943	-31.5
201020_E001T_15	201020_B001	110	110	100	65	WT	60	Step	65	0	NA	201020_E001T_15.avi_lane_209.res	2.44798926822648	-0.34910865956016	0.682309933643695	-0.886691291718847	-0.34910865956016	94	181	0.492629753943257	-0.0263981154292757	-0.0450524058273662	-0.177083333333333	NA	NA	0.128059339095383	-0.110787942778628	0.0464710094135994	-0.0966470744069374	-0.110787942778628	-17.1	5.5
201020_E001T_15	201020_B001	111	111	101	65	WT	60	Step	65	0	NA	201020_E001T_15.avi_lane_210.res	2.51946555134636	-0.247832179915545	0.659262481711118	-0.793168851488717	-0.247832179915545	101	168	0.456245929677111	-0.035932092749909	-1.49126295373571e-05	-0.177083333333333	NA	NA	0.199535622215263	-0.00951146313401288	0.0234235574810224	-0.00312463417680742	-0.00951146313401288	-10.1	-7.5
201020_E001T_15	201020_B001	112	112	102	65	WT	60	Step	65	0	NA	201020_E001T_15.avi_lane_211.res	2.43716620368288	-0.172913159118228	0.772428778725221	-0.789440509885695	-0.172913159118228	105	161	0.503843892774475	0.0049289414641714	0.0382187045271141	-0.168367346938776	NA	NA	0.117236274551783	0.0654075576633041	0.136589854495125	0.000603707426214517	0.0654075576633041	-6.09999999999999	-14.5
201020_E001T_15	201020_B001	113	113	103	65	WT	60	Step	65	0	NA	201020_E001T_15.avi_lane_212.res	2.44077662964554	-0.270190648370367	0.702147358854156	-0.854953366001898	-0.270190648370367	86	143	0.489111755000974	-0.00227295218622664	-0.00832665929419669	-0.153061224489796	NA	NA	0.120846700514443	-0.0318699315888349	0.0663084346240604	-0.0649091486899884	-0.0318699315888349	-25.1	-32.5
201020_E001T_15	201020_B001	114	114	104	65	WT	60	Step	65	0	NA	201020_E001T_15.avi_lane_213.res	2.43912080496929	-0.24458776629829	0.616403782955028	-0.84989091607638	-0.24458776629829	116	165	0.487004494163249	-0.00953432000207114	-0.000334403859786624	-0.177083333333333	NA	NA	0.119190875838193	-0.00626704951675788	-0.0194351412750676	-0.0598466987644705	-0.00626704951675788	4.90000000000001	-10.5
201020_E001T_15	201020_B001	115	115	105	65	WT	60	Step	65	0	NA	201020_E001T_15.avi_lane_214.res	2.29069393740495	-0.208280755747565	0.730421898374373	-0.841622305516583	-0.208280755747565	112	166	0.501374997960045	0.00142333775531839	0.00917470838956777	-0.151041666666667	NA	NA	-0.0292359917261469	0.0300399610339671	0.0945829741442774	-0.0515780882046735	0.0300399610339671	0.900000000000006	-9.5
201020_E001T_15	201020_B001	116	116	106	65	WT	60	Step	65	0	NA	201020_E001T_15.avi_lane_215.res	2.41253468016699	-0.226904944380669	0.763807600215341	-0.845349744946662	-0.226904944380669	103	165	0.504600289748084	-0.0137709588414072	0.0211259285953892	-0.177083333333333	NA	NA	0.0926047510358927	0.0114157724008631	0.127968675985245	-0.0553055276347525	0.0114157724008631	-8.09999999999999	-10.5
201020_E001T_15	201020_B001	117	117	107	65	WT	60	Step	65	0	NA	201020_E001T_15.avi_lane_216.res	2.51122871991791	-0.347821631806963	0.726102663329146	-0.905101266039754	-0.347821631806963	96	185	0.506955796578482	0.0134191273546499	-0.0185378945144612	-0.192708333333333	NA	NA	0.191298790786813	-0.109500915025431	0.0902637390990504	-0.115057048727845	-0.109500915025431	-15.1	9.5
201020_E001T_15	201020_B001	118	118	108	65	WT	60	Step	65	0	NA	201020_E001T_15.avi_lane_217.res	2.509512330266	-0.261762264154091	0.771566909801883	-0.897472401735603	-0.261762264154091	109	178	0.498555176704917	0.00998767232355481	-0.0029398575967484	-0.182291666666667	NA	NA	0.189582401134903	-0.0234415473725589	0.135727985571787	-0.107428184423694	-0.0234415473725589	-2.09999999999999	2.5
201020_E001T_15	201020_B001	119	119	109	65	WT	60	Step	65	0	NA	201020_E001T_15.avi_lane_218.res	2.55405749277047	-0.341994703364545	0.672998692549958	-0.921990929601404	-0.341994703364545	100	175	0.494380913748314	0.0314649751031618	-0.0296480125377613	-0.135416666666667	NA	NA	0.234127563639373	-0.103673986583013	0.0371597683198625	-0.131946712289495	-0.103673986583013	-11.1	-0.5
201020_E001T_15	201020_B001	120	120	110	65	WT	60	Step	65	0	NA	201020_E001T_15.avi_lane_219.res	2.51678121150377	-0.30097868676404	0.690574995483764	-1.00836759422131	-0.30097868676404	117	164	0.507597711337456	-0.000714323988856736	-0.0152493344826624	-0.161458333333334	NA	NA	0.196851282372673	-0.0626579699825079	0.0547360712536684	-0.2183233769094	-0.0626579699825079	5.90000000000001	-11.5
201020_E001T_15	201020_B001	121	121	111	65	WT	60	Step	65	0	NA	201020_E001T_15.avi_lane_220.res	2.50876332578379	-0.25398792608814	0.684533312393242	-0.923635512464045	-0.25398792608814	132	185	0.494566279840473	0.00392929280589052	0.00279453977232974	-0.197916666666667	NA	NA	0.188833396652693	-0.0156672093066079	0.0486943881631464	-0.133591295152135	-0.0156672093066079	20.9	9.5
201020_E001T_15	201020_B001	122	122	112	65	WT	60	Step	65	0	NA	201020_E001T_15.avi_lane_221.res	2.48305233821612	-0.385280485316675	0.634382257458592	-0.871630282083236	-0.385280485316675	85	179	0.484190733467488	-0.0183465810575732	-0.0530338637129875	-0.109375	NA	NA	0.163122409085023	-0.146959768535143	-0.00145666677150358	-0.0815860647713265	-0.146959768535143	-26.1	3.5
201020_E001T_15	201020_B001	123	123	113	65	WT	60	Step	65	0	NA	201020_E001T_15.avi_lane_222.res	2.40466767444529	-0.27659152176185	0.625012654313678	-0.858639787329596	-0.27659152176185	102	158	0.493599202829532	0.0250522339186556	-0.0188496563340303	-0.156249999999999	NA	NA	0.0847377453141931	-0.0382708049803179	-0.0108262699164176	-0.0685955700176865	-0.0382708049803179	-9.09999999999999	-17.5
201020_E001T_15	201020_B001	124	124	114	65	WT	60	Step	65	0	NA	201020_E001T_15.avi_lane_223.res	2.4289739485361	-0.307177148892254	0.714807506470285	-0.919179587859355	-0.307177148892254	103	172	0.500965708027225	-0.00582083681683848	-0.0492196903007886	-0.182291666666667	NA	NA	0.109044019405003	-0.0688564321107219	0.0789685822401894	-0.129135370547446	-0.0688564321107219	-8.09999999999999	-3.5
[truncated: 10,666 more rows]
