# Supplementary material for: Mechanism of barotaxis in marine zooplankton
Source: eLife. 2024 Sep 19;13:RP94306. doi: 10.7554/eLife.94306 (PMC11412693; doi:10.7554/eLife.94306)
Supplement: Figure 1—source data 2. [file elife-94306-fig1-data2.csv]

Trial_ID	Batch_ID	Time	Frame	RelTime	Pressure_Level	Genotype	StimulusDuration	Type_Experiment	Category_pressure	Basal_pressure	Bins	File_name	Avg_Speed	Avg_Y_displacement	Avg_Y_displacement_Up	Avg_Y_displacement_Down	Avg_Y_movement	Num_Tracks_Up	Num_Tracks_Down	Tortuosity	Straightness_X	Straightness_Y	PressVal	ParticleCount	PartPc	Corr_Avg_Speed	Corr_Avg_Y_displacement	Corr_Avg_Y_displacement_Up	Corr_Avg_Y_displacement_Down	Corr_Avg_Y_movement	Corr_Num_Tracks_Up	Corr_Num_Tracks_Down
011020_E001T_10	011020_B001	1	1	-9	17.5	WT	60	Step	17.5	0	NA	011020_E001T_10.avi_lane_100.res	1.62297600596929	-0.237632725218705	0.389529635579158	-0.616395724595806	-0.237632725218705	150	249	0.536172700833288	-0.0226284515727251	-0.0182459227644536	0.0895833333333332	NA	NA	0.054737279134486	-0.0611278902231641	0.00631337585430197	-0.0226372963006974	-0.0611278902231641	-19.1	22.5
011020_E001T_10	011020_B001	2	2	-8	17.5	WT	60	Step	17.5	0	NA	011020_E001T_10.avi_lane_101.res	1.50700589644096	-0.126729868164332	0.340450914989544	-0.54519985876188	-0.126729868164332	189	211	0.519891108833305	-0.0423196333764977	0.0208473441374585	0.0812499999999994	NA	NA	-0.0612328303938439	0.0497749668312089	-0.042765344735312	0.0485585695332286	0.0497749668312089	19.9	-15.5
011020_E001T_10	011020_B001	3	3	-7	17.5	WT	60	Step	17.5	0	NA	011020_E001T_10.avi_lane_102.res	1.46759090002766	-0.12323388789078	0.39990340204209	-0.555373025672533	-0.12323388789078	173	210	0.54182621461931	0.00860271690859343	-0.00128111910058784	0.0833333333333339	NA	NA	-0.100647826807144	0.0532709471047609	0.016687142317234	0.0383854026225756	0.0532709471047609	3.90000000000001	-16.5
011020_E001T_10	011020_B001	4	4	-6	17.5	WT	60	Step	17.5	0	NA	011020_E001T_10.avi_lane_103.res	1.52553602349804	-0.156451069543478	0.449221220796861	-0.596180551054569	-0.156451069543478	166	229	0.567331895999905	0.00105553347144593	-0.004253963723103	0.0916666666666663	NA	NA	-0.042702703336764	0.0200537654520629	0.066004961072005	-0.00242212275946041	0.0200537654520629	-3.09999999999999	2.5
011020_E001T_10	011020_B001	5	5	-5	17.5	WT	60	Step	17.5	0	NA	011020_E001T_10.avi_lane_104.res	1.64310253087399	-0.230683296551483	0.369687841253213	-0.622661146853722	-0.230683296551483	158	242	0.54264422266059	-0.0193923769283731	-0.0346498158698986	0.0919811320754721	NA	NA	0.074863804039186	-0.0541784615559421	-0.013528418471643	-0.0289027185586134	-0.0541784615559421	-11.1	15.5
011020_E001T_10	011020_B001	6	6	-4	17.5	WT	60	Step	17.5	0	NA	011020_E001T_10.avi_lane_105.res	1.59237856899838	-0.205835523592673	0.389799907630203	-0.607992414528999	-0.205835523592673	160	238	0.552337611573774	-0.0294290466613904	-0.0335100164548194	0.090277777777778	NA	NA	0.0241398421635761	-0.0293306885971321	0.00658364790534699	-0.0142339862338904	-0.0293306885971321	-9.09999999999999	11.5
011020_E001T_10	011020_B001	7	7	-3	17.5	WT	60	Step	17.5	0	NA	011020_E001T_10.avi_lane_106.res	1.62698326091495	-0.174660981301175	0.395340228870256	-0.60292794586528	-0.174660981301175	171	228	0.5299120373274	0.0186608746250355	-0.00252527740091272	0.0943396226415094	NA	NA	0.058744534080146	0.0018438536943659	0.0121239691454	-0.00916951757017137	0.0018438536943659	1.90000000000001	1.5
011020_E001T_10	011020_B001	8	8	-2	17.5	WT	60	Step	17.5	0	NA	011020_E001T_10.avi_lane_107.res	1.45364054631092	-0.149310313361852	0.340370690420952	-0.560044696019041	-0.149310313361852	175	209	0.527203018956387	0.00767289979149942	-0.00193494508401579	0.0671296296296295	NA	NA	-0.114598180523884	0.0271945216336889	-0.042845569303904	0.0337137322760676	0.0271945216336889	5.90000000000001	-17.5
011020_E001T_10	011020_B001	9	9	-1	17.5	WT	60	Step	17.5	0	NA	011020_E001T_10.avi_lane_108.res	1.67976696741484	-0.198897202110771	0.380577548581247	-0.628281600674844	-0.198897202110771	169	229	0.531449325001024	0.0255732046170565	-0.0316439310104625	0.0966981132075467	NA	NA	0.111528240580036	-0.0223923671152301	-0.00263871114360903	-0.0345231723797353	-0.0223923671152301	-0.0999999999999943	2.5
011020_E001T_10	011020_B001	10	10	0	17.5	WT	60	Step	17.5	0	NA	011020_E001T_10.avi_lane_109.res	1.56340656789901	-0.16161348222016	0.377281207085036	-0.602527318924412	-0.16161348222016	180	220	0.530913696513413	-0.0213922900039022	-0.000653637843720295	14.4861111111111	NA	NA	-0.00483215893579403	0.0148913527753809	-0.00593505263982003	-0.00876889062930342	0.0148913527753809	10.9	-6.5
011020_E001T_10	011020_B001	11	11	1	17.5	WT	60	Step	17.5	0	NA	011020_E001T_10.avi_lane_110.res	1.58521987059492	-0.171233655460657	0.385866827915041	-0.527412653028727	-0.171233655460657	156	244	0.516170375891392	-0.0121426289940665	-0.0322055500010514	18.3425925925926	NA	NA	0.0169811437601162	0.0052711795348839	0.002650568190185	0.0663457752663816	0.0052711795348839	-13.1	17.5
011020_E001T_10	011020_B001	12	12	2	17.5	WT	60	Step	17.5	0	NA	011020_E001T_10.avi_lane_111.res	1.551431889527	-0.193617329435669	0.391716706551318	-0.590392107264831	-0.193617329435669	161	238	0.534244054013182	0.0100853180111311	-0.0131622584287244	18.2311320754717	NA	NA	-0.0168068373078039	-0.0171124944401281	0.008500446826462	0.00336632103027756	-0.0171124944401281	-8.09999999999999	11.5
011020_E001T_10	011020_B001	13	13	3	17.5	WT	60	Step	17.5	0	NA	011020_E001T_10.avi_lane_112.res	1.58320747724747	-0.200160830897293	0.396704367588842	-0.589005036111106	-0.200160830897293	156	241	0.525437018128685	-0.0240795176726074	-0.0215318769588779	18.1550925925926	NA	NA	0.0149687504126661	-0.0236559959017521	0.013488107863986	0.00475339218400261	-0.0236559959017521	-13.1	14.5
011020_E001T_10	011020_B001	14	14	4	17.5	WT	60	Step	17.5	0	NA	011020_E001T_10.avi_lane_113.res	1.56857289548395	-0.19924244222983	0.322279348692233	-0.59647632970785	-0.19924244222983	163	214	0.530199529448926	-0.0321822912745646	-0.00987067894269521	18.0778301886792	NA	NA	0.000334168649146038	-0.0227376072342891	-0.060936911032623	-0.00271790141274142	-0.0227376072342891	-6.09999999999999	-12.5
011020_E001T_10	011020_B001	15	15	5	17.5	WT	60	Step	17.5	0	NA	011020_E001T_10.avi_lane_114.res	1.69134736680441	-0.175742125070859	0.387975856897217	-0.583951698220156	-0.175742125070859	168	232	0.506568681072892	0.0193564827592668	-0.00117828744987862	17.9837962962963	NA	NA	0.123108639969606	0.000762709924681887	0.00475959717236096	0.00980673007495259	0.000762709924681887	-1.09999999999999	5.5
011020_E001T_10	011020_B001	16	16	6	17.5	WT	60	Step	17.5	0	NA	011020_E001T_10.avi_lane_115.res	1.62545276142606	-0.13582581786992	0.425487510962986	-0.616837344954221	-0.13582581786992	184	215	0.524795434374498	-0.016484437922794	0.017909949555863	17.9150943396226	NA	NA	0.0572140345912562	0.0406790171256209	0.04227125123813	-0.0230789166591124	0.0406790171256209	14.9	-11.5
011020_E001T_10	011020_B001	17	17	7	17.5	WT	60	Step	17.5	0	NA	011020_E001T_10.avi_lane_116.res	1.50861159499984	-0.0512217024772813	0.427694589848726	-0.542675070518629	-0.0512217024772813	196	191	0.527439449264773	-0.0058155605139697	0.0428907567147795	17.8514150943396	NA	NA	-0.0596271318349639	0.12528313251826	0.04447833012387	0.0510833577764797	0.12528313251826	26.9	-35.5
011020_E001T_10	011020_B001	18	18	8	17.5	WT	60	Step	17.5	0	NA	011020_E001T_10.avi_lane_117.res	1.54541719724557	-0.115144729737554	0.4370508781802	-0.551474647779089	-0.115144729737554	176	223	0.541827520860863	0.0405329915021631	0.0385062372081708	17.7916666666667	NA	NA	-0.022821529589234	0.0613601052579869	0.053834618455344	0.0422837805160196	0.0613601052579869	6.90000000000001	-3.5
011020_E001T_10	011020_B001	19	19	9	17.5	WT	60	Step	17.5	0	NA	011020_E001T_10.avi_lane_118.res	1.6428124570263	-0.123467869233452	0.443613025211292	-0.617162241114882	-0.123467869233452	185	213	0.540287393549889	0.00932482497768541	0.0314800087307677	17.7358490566038	NA	NA	0.0745737301914962	0.0530369657620889	0.060396765486436	-0.0234038128197734	0.0530369657620889	15.9	-13.5
011020_E001T_10	011020_B001	20	20	10	17.5	WT	60	Step	17.5	0	NA	011020_E001T_10.avi_lane_119.res	1.55805708549031	-0.128547462699989	0.427113676744804	-0.606183664783254	-0.128547462699989	182	212	0.534900244969579	0.0226096030107851	0.0295830257918754	17.6898148148148	NA	NA	-0.010181641344494	0.0479573722955519	0.043897417019948	-0.0124252364881454	0.0479573722955519	12.9	-14.5
011020_E001T_10	011020_B001	21	21	11	17.5	WT	60	Step	17.5	0	NA	011020_E001T_10.avi_lane_120.res	1.57296991534937	-0.0895506721047251	0.437265541292534	-0.598641945493727	-0.0895506721047251	196	203	0.550123799307942	-0.0227159181169523	0.0477266264860336	17.6061320754717	NA	NA	0.004731188514566	0.0869541628908158	0.054049281567678	-0.00488351719861835	0.0869541628908158	26.9	-23.5
011020_E001T_10	011020_B001	22	22	12	17.5	WT	60	Step	17.5	0	NA	011020_E001T_10.avi_lane_121.res	1.59291419151282	-0.0986301588733575	0.457561780717334	-0.538040076034053	-0.0986301588733575	176	223	0.519226817140428	0.0105162028088918	0.0141601508910679	17.5416666666667	NA	NA	0.0246754646780161	0.0778746761221834	0.074345520992478	0.0557183522610556	0.0778746761221834	6.90000000000001	-3.5
011020_E001T_10	011020_B001	23	23	13	17.5	WT	60	Step	17.5	0	NA	011020_E001T_10.avi_lane_122.res	1.5604843272964	-0.0623258717567901	0.460575602793715	-0.585227346307295	-0.0623258717567901	200	200	0.531246095706754	0.0265268935936476	0.0414003019331881	17.4740566037736	NA	NA	-0.00775439953840396	0.114178963238751	0.077359343068859	0.0085310819878136	0.114178963238751	30.9	-26.5
011020_E001T_10	011020_B001	24	24	14	17.5	WT	60	Step	17.5	0	NA	011020_E001T_10.avi_lane_123.res	1.44121966241464	-0.0715114493101271	0.440464911307106	-0.54046984393805	-0.0715114493101271	182	199	0.54410247070154	0.00851430316810584	0.0510699815731417	17.4292452830189	NA	NA	-0.127019064420164	0.104993385685414	0.05724865158225	0.0532885843570586	0.104993385685414	12.9	-27.5
011020_E001T_10	011020_B001	25	25	15	17.5	WT	60	Step	17.5	0	NA	011020_E001T_10.avi_lane_124.res	1.63217836534201	-0.0881328436567129	0.452314541819937	-0.567397506249214	-0.0881328436567129	188	212	0.531125119978334	-0.00641657230018258	0.0448025606898612	17.3657407407407	NA	NA	0.0639396385072062	0.088371991338828	0.069098282095081	0.0263609220458946	0.088371991338828	18.9	-14.5
011020_E001T_10	011020_B001	26	26	16	17.5	WT	60	Step	17.5	0	NA	011020_E001T_10.avi_lane_125.res	1.59890841783228	-0.0915431191657394	0.490355027285688	-0.623979923168796	-0.0915431191657393	183	200	0.543210952473197	-0.0419479101931029	0.0448503848114977	17.3372641509434	NA	NA	0.0306696909974762	0.0849617158298015	0.107138767560832	-0.0302214948736874	0.0849617158298016	13.9	-26.5
011020_E001T_10	011020_B001	27	27	17	17.5	WT	60	Step	17.5	0	NA	011020_E001T_10.avi_lane_126.res	1.63696511644998	-0.0381274428512376	0.435719948240598	-0.511974833943073	-0.0381274428512376	200	200	0.524364546693813	0.0192874783862498	0.0514290505824839	17.2592592592593	NA	NA	0.0687263896151762	0.138377392144303	0.052503688515742	0.0817835943520356	0.138377392144303	30.9	-26.5
011020_E001T_10	011020_B001	28	28	18	17.5	WT	60	Step	17.5	0	NA	011020_E001T_10.avi_lane_127.res	1.59600137817649	-0.0845575036995046	0.438541327405149	-0.512547456421494	-0.0845575036995046	180	220	0.510151068779765	0.0282082794458222	0.0345870023163791	17.2004716981132	NA	NA	0.027762651341686	0.0919473312960363	0.055325067680293	0.0812109718736146	0.0919473312960363	10.9	-6.5
011020_E001T_10	011020_B001	29	29	19	17.5	WT	60	Step	17.5	0	NA	011020_E001T_10.avi_lane_128.res	1.64581625756774	-0.0926330958558815	0.465437764449648	-0.597554350418027	-0.0926330958558815	190	210	0.524414242333753	0.00896446358299919	0.036804848121462	17.0825471698113	NA	NA	0.0775775307329361	0.0838717391396594	0.082221504724792	-0.00379592212291835	0.0838717391396594	20.9	-16.5
011020_E001T_10	011020_B001	30	30	20	17.5	WT	60	Step	17.5	0	NA	011020_E001T_10.avi_lane_129.res	1.55134623612052	-0.148160661300628	0.401884017046853	-0.608094947757255	-0.148160661300628	177	212	0.55416000658437	-0.0191988469057175	0.0096305980754715	17.0347222222222	NA	NA	-0.016892490714284	0.0283441736949129	0.018667757321997	-0.0143365194621464	0.0283441736949129	7.90000000000001	-14.5
011020_E001T_10	011020_B001	31	31	21	17.5	WT	60	Step	17.5	0	NA	011020_E001T_10.avi_lane_130.res	1.6023718034649	-0.120757356661869	0.367818279450049	-0.580872276107073	-0.120757356661869	194	206	0.513610519089033	0.00445191692426647	0.0131679041293267	16.9528301886792	NA	NA	0.034133076630096	0.0557474783336719	-0.015397980274807	0.0128861521880356	0.0557474783336719	24.9	-20.5
011020_E001T_10	011020_B001	32	32	22	17.5	WT	60	Step	17.5	0	NA	011020_E001T_10.avi_lane_131.res	1.55883342922408	-0.0745887868991082	0.428318036115561	-0.550874213492985	-0.0745887868991082	194	205	0.520558084178968	0.0222190245172579	0.0333040221617313	16.9189814814815	NA	NA	-0.00940529761072395	0.101916048096433	0.045101776390705	0.0428842148021236	0.101916048096433	24.9	-21.5
011020_E001T_10	011020_B001	33	33	23	17.5	WT	60	Step	17.5	0	NA	011020_E001T_10.avi_lane_132.res	1.54095409296087	-0.101651697865505	0.459759262105509	-0.601815710729035	-0.101651697865505	178	200	0.557435194285268	-0.011804913051698	0.0235355248034654	16.8867924528302	NA	NA	-0.0272846338739339	0.0748531371300359	0.076543002380653	-0.00805728243392634	0.0748531371300359	8.90000000000001	-26.5
011020_E001T_10	011020_B001	34	34	24	17.5	WT	60	Step	17.5	0	NA	011020_E001T_10.avi_lane_133.res	1.70418020260472	-0.156583575680621	0.447475454243248	-0.605695447570309	-0.156583575680621	170	229	0.532466255496391	-0.0162102141201273	0.0140897129988001	16.8055555555556	NA	NA	0.135941475769916	0.0199212593149199	0.064259194518392	-0.0119370192752004	0.0199212593149199	0.900000000000006	2.5
011020_E001T_10	011020_B001	35	35	25	17.5	WT	60	Step	17.5	0	NA	011020_E001T_10.avi_lane_134.res	1.58417277349466	-0.0386607526657303	0.497414307144091	-0.583053418193205	-0.0386607526657303	201	198	0.544908028282754	-0.0276104548300172	0.056333768808629	16.747641509434	NA	NA	0.0159340466598561	0.137844082329811	0.114198047419235	0.0107050101019036	0.137844082329811	31.9	-28.5
011020_E001T_10	011020_B001	36	36	26	17.5	WT	60	Step	17.5	0	NA	011020_E001T_10.avi_lane_135.res	1.58383175833311	-0.0564435463000241	0.456157859263949	-0.539184675811727	-0.0564435463000241	194	206	0.545769180915555	0.0101031370747311	0.0452036576466431	16.688679245283	NA	NA	0.0155930314983062	0.120061288695517	0.072941599539093	0.0545737524833816	0.120061288695517	24.9	-20.5
011020_E001T_10	011020_B001	37	37	27	17.5	WT	60	Step	17.5	0	NA	011020_E001T_10.avi_lane_136.res	1.62622494077439	-0.124781917602371	0.447899566269028	-0.598094011578276	-0.124781917602371	181	219	0.547308873762689	0.000246004664528211	0.0257481689206351	16.6018518518519	NA	NA	0.0579862139395861	0.0517229173931699	0.064683306544172	-0.00433558328316741	0.0517229173931699	11.9	-7.5
011020_E001T_10	011020_B001	38	38	28	17.5	WT	60	Step	17.5	0	NA	011020_E001T_10.avi_lane_137.res	1.65348118393383	-0.0929391420111572	0.435333047275555	-0.531976781474029	-0.0929391420111572	181	218	0.530566770864464	-0.0570633968754918	0.0241118157191718	16.563679245283	NA	NA	0.085242457099026	0.0835656929843837	0.052116787550699	0.0617816468210796	0.0835656929843837	11.9	-8.5
011020_E001T_10	011020_B001	39	39	29	17.5	WT	60	Step	17.5	0	NA	011020_E001T_10.avi_lane_138.res	1.65011792785062	-0.169601060232917	0.413419646218009	-0.651458356432085	-0.169601060232917	181	219	0.542537876437586	0.0136026920421936	0.00981814909867011	16.4837962962963	NA	NA	0.081879201015816	0.00690377476262391	0.030203386493153	-0.0576999281369764	0.00690377476262391	11.9	-7.5
011020_E001T_10	011020_B001	40	40	30	17.5	WT	60	Step	17.5	0	NA	011020_E001T_10.avi_lane_139.res	1.57819632319237	-0.115159634129428	0.404663792105989	-0.571530435566156	-0.115159634129428	187	213	0.507956684106788	-0.00588167731178528	0.0386274603663222	16.4221698113208	NA	NA	0.00995759635756599	0.0613452008661129	0.021447532381133	0.0222279927289526	0.0613452008661129	17.9	-13.5
011020_E001T_10	011020_B001	41	41	31	17.5	WT	60	Step	17.5	0	NA	011020_E001T_10.avi_lane_140.res	1.53253888207949	-0.103550544725967	0.483020430960309	-0.564792795105117	-0.103550544725967	175	223	0.545723651123762	-0.00427952199621529	0.0257759235092574	16.3981481481481	NA	NA	-0.0356998447553138	0.0729542902695739	0.099804171235453	0.0289656331899916	0.0729542902695739	5.90000000000001	-3.5
011020_E001T_10	011020_B001	42	42	32	17.5	WT	60	Step	17.5	0	NA	011020_E001T_10.avi_lane_141.res	1.58881334441535	-0.120110420955825	0.456671486554577	-0.587277667310405	-0.120110420955825	179	221	0.524497793515598	-0.00250165622785947	0.00420068686926002	16.3310185185185	NA	NA	0.0205746175805461	0.0563944140397159	0.073455226829721	0.00648076098470363	0.0563944140397159	9.90000000000001	-5.5
011020_E001T_10	011020_B001	43	43	33	17.5	WT	60	Step	17.5	0	NA	011020_E001T_10.avi_lane_142.res	1.53064291877679	-0.051618403402871	0.427053842381035	-0.523403095286534	-0.051618403402871	198	201	0.532726427447534	-0.0179430612604556	0.0421242500733651	16.2783018867925	NA	NA	-0.0375958080580139	0.12488643159267	0.043837582656179	0.0703553330085747	0.12488643159267	28.9	-25.5
011020_E001T_10	011020_B001	44	44	34	17.5	WT	60	Step	17.5	0	NA	011020_E001T_10.avi_lane_143.res	1.54341210681953	-0.0999886342061785	0.415541716543215	-0.588344130204171	-0.0999886342061785	194	205	0.5272129504186	-0.0209195989143809	0.0208862446301378	16.2175925925926	NA	NA	-0.024826620015274	0.0765162007893624	0.032325456818359	0.00541429809093763	0.0765162007893624	24.9	-21.5
011020_E001T_10	011020_B001	45	45	35	17.5	WT	60	Step	17.5	0	NA	011020_E001T_10.avi_lane_144.res	1.61608452824083	-0.123568531019556	0.441625274554784	-0.59513544553067	-0.123568531019556	180	216	0.535916074179958	-0.0275192297836162	0.0317662106002519	16.1485849056604	NA	NA	0.0478458014060261	0.0529363039759849	0.058409014829928	-0.00137701723556138	0.0529363039759849	10.9	-10.5
011020_E001T_10	011020_B001	46	46	36	17.5	WT	60	Step	17.5	0	NA	011020_E001T_10.avi_lane_145.res	1.61236590363532	-0.0940034456896562	0.449141825887534	-0.573541979796374	-0.0940034456896562	187	212	0.540589952502025	-0.00600402386309181	0.0119574058589655	16.0856481481481	NA	NA	0.044127176800516	0.0825013893058847	0.065925566162678	0.0202164484987346	0.0825013893058847	17.9	-14.5
011020_E001T_10	011020_B001	47	47	37	17.5	WT	60	Step	17.5	0	NA	011020_E001T_10.avi_lane_146.res	1.67102361374506	-0.15465315060451	0.448546636449541	-0.59595515931505	-0.15465315060451	169	231	0.524465918375598	0.00878005884942093	0.00607309767746181	16.0188679245283	NA	NA	0.102784886910256	0.0218516843910309	0.065330376724685	-0.00219673101994144	0.0218516843910309	-0.0999999999999943	4.5
011020_E001T_10	011020_B001	48	48	38	17.5	WT	60	Step	17.5	0	NA	011020_E001T_10.avi_lane_147.res	1.62455711566827	-0.190624206272798	0.43874036979813	-0.639830832169994	-0.190624206272798	166	233	0.539196467765694	0.00557778250616571	-0.015866653658023	15.9764150943396	NA	NA	0.0563183888334662	-0.0141193712772571	0.055524110073274	-0.0460724038748854	-0.0141193712772571	-3.09999999999999	6.5
011020_E001T_10	011020_B001	49	49	39	17.5	WT	60	Step	17.5	0	NA	011020_E001T_10.avi_lane_148.res	1.58301606389122	-0.154751792472473	0.385114139420016	-0.649407276866577	-0.154751792472473	186	203	0.550507558744243	-0.00567770109597185	0.00693810207959516	15.9305555555556	NA	NA	0.0147773370564162	0.0217530425230679	0.00189787969515998	-0.0556488485714683	0.0217530425230679	16.9	-23.5
011020_E001T_10	011020_B001	50	50	40	17.5	WT	60	Step	17.5	0	NA	011020_E001T_10.avi_lane_149.res	1.48843223006591	-0.128090128541689	0.405970646087926	-0.559846029749736	-0.128090128541689	176	218	0.554265187019832	0.0073331135975316	0.0288576953598334	15.8725	NA	NA	-0.0798064967688938	0.0484147064538519	0.02275438636307	0.0339123985453726	0.0484147064538519	6.90000000000001	-8.5
011020_E001T_10	011020_B001	51	51	41	17.5	WT	60	Step	17.5	0	NA	011020_E001T_10.avi_lane_150.res	1.66507095502638	-0.143819101427692	0.457765122641882	-0.626170416222216	-0.143819101427692	178	222	0.521351004318366	-0.0213764461235173	0.00902924801800003	15.8014705882353	NA	NA	0.0968322281915761	0.0326857335678489	0.074548862917026	-0.0324119879271074	0.0326857335678489	8.90000000000001	-4.5
011020_E001T_10	011020_B001	52	52	42	17.5	WT	60	Step	17.5	0	NA	011020_E001T_10.avi_lane_151.res	1.5413927812898	-0.145784159520992	0.428272100294063	-0.615709283834712	-0.145784159520992	176	215	0.544128093357516	-0.0147624890580706	0.000356266449518551	15.7524509803922	NA	NA	-0.0268459455450039	0.0307206754745489	0.045055840569207	-0.0219508555396034	0.0307206754745489	6.90000000000001	-11.5
011020_E001T_10	011020_B001	53	53	43	17.5	WT	60	Step	17.5	0	NA	011020_E001T_10.avi_lane_152.res	1.61250682113265	-0.193153412767768	0.441165372711352	-0.643140243492272	-0.193153412767768	166	234	0.538110673025778	0.0232300574956378	-0.000781218689335885	15.6675	NA	NA	0.0442680942978462	-0.0166485777722271	0.057949112986496	-0.0493818151971633	-0.0166485777722271	-3.09999999999999	7.5
011020_E001T_10	011020_B001	54	54	44	17.5	WT	60	Step	17.5	0	NA	011020_E001T_10.avi_lane_153.res	1.63062934796924	-0.12351848691352	0.470862092999929	-0.624339160729481	-0.12351848691352	182	216	0.535888958008577	0.0183880308037885	0.0228144202851708	15.6078431372549	NA	NA	0.0623906211344361	0.0529863480820209	0.087645833275073	-0.0305807324343724	0.0529863480820209	12.9	-10.5
011020_E001T_10	011020_B001	55	55	45	17.5	WT	60	Step	17.5	0	NA	011020_E001T_10.avi_lane_154.res	1.6340779065561	-0.176881626360298	0.422193198553963	-0.634356947203916	-0.176881626360298	168	220	0.541160617258164	0.0180764783659167	0.00146845812207575	15.5675	NA	NA	0.065839179721296	-0.000376791364757101	0.038976938829107	-0.0405985189088074	-0.000376791364757101	-1.09999999999999	-6.5
011020_E001T_10	011020_B001	56	56	46	17.5	WT	60	Step	17.5	0	NA	011020_E001T_10.avi_lane_155.res	1.54034284867848	-0.143051583472819	0.415858107366095	-0.60745963576409	-0.143051583472819	172	207	0.546115677979459	-0.00930885410002976	0.014702882391001	15.5122549019608	NA	NA	-0.0278958781563239	0.0334532515227219	0.032641847641239	-0.0137012074689814	0.0334532515227219	2.90000000000001	-19.5
011020_E001T_10	011020_B001	57	57	47	17.5	WT	60	Step	17.5	0	NA	011020_E001T_10.avi_lane_156.res	1.56426602480314	-0.0871374822463801	0.486158490439252	-0.578534030262636	-0.0871374822463801	168	196	0.557003759747266	-0.00300232088052764	0.0378470299540783	15.4656862745098	NA	NA	-0.003972702031664	0.0893673527491608	0.102942230714396	0.0152243980324727	0.0893673527491608	-1.09999999999999	-30.5
011020_E001T_10	011020_B001	58	58	48	17.5	WT	60	Step	17.5	0	NA	011020_E001T_10.avi_lane_157.res	1.61945170287347	-0.0945343238737325	0.456515791509968	-0.553755636795443	-0.0945343238737325	174	209	0.532334007194658	0.0020175916628475	0.0316314188954318	15.43	NA	NA	0.0512129760386661	0.0819705111218084	0.073299531785112	0.0400027914996656	0.0819705111218084	4.90000000000001	-17.5
011020_E001T_10	011020_B001	59	59	49	17.5	WT	60	Step	17.5	0	NA	011020_E001T_10.avi_lane_158.res	1.56948977598472	-0.171958186875796	0.424400434793799	-0.598323013189442	-0.171958186875796	157	220	0.55117390599101	-0.0441384832135079	-0.00243573585595542	15.3578431372549	NA	NA	0.00125104914991603	0.00454664811974489	0.041184175068943	-0.00456458489433342	0.00454664811974489	-12.1	-6.5
011020_E001T_10	011020_B001	60	60	50	17.5	WT	60	Step	17.5	0	NA	011020_E001T_10.avi_lane_159.res	1.66657481881816	-0.180230492266386	0.401484754314904	-0.670801414498534	-0.180230492266386	183	217	0.523393039998436	-0.004541310201492	5.44130200677918e-05	15.29	NA	NA	0.098336091983356	-0.00372565727084509	0.018268494590048	-0.0770429862034254	-0.00372565727084509	13.9	-9.5
011020_E001T_10	011020_B001	61	61	51	17.5	WT	60	Step	17.5	0	NA	011020_E001T_10.avi_lane_160.res	1.66126208604741	-0.151001591291925	0.405085535343712	-0.547831911518567	-0.151001591291925	166	233	0.535446386817153	-0.0265217969641965	0.0106485114309216	15.2426470588235	NA	NA	0.0930233592126062	0.0255032437036159	0.021869275618856	0.0459265167765416	0.0255032437036159	-3.09999999999999	6.5
011020_E001T_10	011020_B001	62	62	52	17.5	WT	60	Step	17.5	0	NA	011020_E001T_10.avi_lane_161.res	1.62546289353958	-0.157608888374288	0.478951016357814	-0.582873698678507	-0.157608888374288	159	238	0.535543010598636	0.0145279159417967	-0.0135386950849992	15.171568627451	NA	NA	0.0572241667047761	0.0188959466212529	0.095734756632958	0.0108847296166016	0.0188959466212529	-10.1	11.5
011020_E001T_10	011020_B001	63	63	53	17.5	WT	60	Step	17.5	0	NA	011020_E001T_10.avi_lane_162.res	1.59274888132484	-0.141705003723068	0.409516231585341	-0.557538567201342	-0.141705003723068	172	228	0.529067328672526	-0.00336918575460794	-0.00616671806498649	15.135	NA	NA	0.0245101544900361	0.0347998312724729	0.026299971860485	0.0362198610937666	0.0347998312724729	2.90000000000001	1.5
011020_E001T_10	011020_B001	64	64	54	17.5	WT	60	Step	17.5	0	NA	011020_E001T_10.avi_lane_163.res	1.61156948837097	-0.237051333166789	0.389670509270114	-0.617194090054747	-0.237051333166789	148	244	0.54341921593812	0.0371452732247301	-0.0325022269214725	15.1789215686275	NA	NA	0.043330761536166	-0.0605464981712481	0.00645424954525797	-0.0234356617596384	-0.0605464981712481	-21.1	17.5
011020_E001T_10	011020_B001	65	65	55	17.5	WT	60	Step	17.5	0	NA	011020_E001T_10.avi_lane_164.res	1.57267441493318	-0.207849936032262	0.381934820443237	-0.687579163787452	-0.207849936032262	170	209	0.553415420561227	0.00734209778165824	0.0025256540837265	15.1475	NA	NA	0.00443568809837602	-0.0313451010367211	-0.001281439281619	-0.0938207354923434	-0.0313451010367211	0.900000000000006	-17.5
011020_E001T_10	011020_B001	66	66	56	17.5	WT	60	Step	17.5	0	NA	011020_E001T_10.avi_lane_165.res	1.59311794680309	-0.148670720666548	0.381309314295336	-0.610771539327895	-0.148670720666548	177	203	0.532855358407855	-0.010294074208407	0.0113679401905373	15.1617647058824	NA	NA	0.0248792199682861	0.0278341143289929	-0.00190694542952002	-0.0170131110327864	0.0278341143289929	7.90000000000001	-23.5
011020_E001T_10	011020_B001	67	67	57	17.5	WT	60	Step	17.5	0	NA	011020_E001T_10.avi_lane_166.res	1.63704508114585	-0.189420512598227	0.402325510956322	-0.645288542560442	-0.189420512598227	163	212	0.533756784153375	-0.017153451248238	0.00256504627201468	15.2647058823529	NA	NA	0.068806354311046	-0.0129156776026861	0.019109251231466	-0.0515301142653334	-0.0129156776026861	-6.09999999999999	-14.5
011020_E001T_10	011020_B001	68	68	58	17.5	WT	60	Step	17.5	0	NA	011020_E001T_10.avi_lane_167.res	1.63419080254742	-0.215277901580834	0.424455538739979	-0.629869101102048	-0.215277901580834	151	233	0.545824260382969	-0.00584428491612108	-0.0108624536720202	15.1875	NA	NA	0.0659520757126162	-0.0387730665852931	0.041239279015123	-0.0361106728069394	-0.0387730665852931	-18.1	6.5
011020_E001T_10	011020_B001	69	69	59	17.5	WT	60	Step	17.5	0	NA	011020_E001T_10.avi_lane_168.res	1.54190901072292	-0.175873515479894	0.34779461648955	-0.613077854692764	-0.175873515479894	180	216	0.527263463084948	-0.0052032528434026	-0.0124942338296939	15.1519607843137	NA	NA	-0.0263297161118838	0.000631319515646905	-0.035421643235306	-0.0193194263976554	0.000631319515646905	10.9	-10.5
011020_E001T_10	011020_B001	70	70	60	17.5	WT	60	Step	17.5	0	NA	011020_E001T_10.avi_lane_169.res	1.56279159187284	-0.24314336943471	0.356702140037586	-0.668033938644253	-0.24314336943471	153	216	0.547775072708622	-0.0175933767063608	-0.0431573931214672	1.445	NA	NA	-0.00544713496196403	-0.0666385344391691	-0.02651411968727	-0.0742755103491444	-0.0666385344391691	-16.1	-10.5
011020_E001T_10	011020_B001	71	71	61	17.5	WT	60	Step	17.5	0	NA	011020_E001T_10.avi_lane_170.res	1.64460470728202	-0.219055659770016	0.387969754984827	-0.637876688290825	-0.219055659770016	158	229	0.533198834213676	0.0139346778642732	-0.038313764746413	2.11519607843137	NA	NA	0.0763659804472161	-0.0425508247744751	0.00475349525997099	-0.0441182599957164	-0.0425508247744751	-11.1	2.5
011020_E001T_10	011020_B001	72	72	62	17.5	WT	60	Step	17.5	0	NA	011020_E001T_10.avi_lane_171.res	1.65139673839452	-0.202950035466282	0.436872721664281	-0.665678993748208	-0.202950035466282	162	224	0.535256414024538	0.00222158812263568	-0.0190025981595313	2.4485294117647	NA	NA	0.0831580115597161	-0.0264452004707411	0.053656461939425	-0.0719205654530994	-0.0264452004707411	-7.09999999999999	-2.5
011020_E001T_10	011020_B001	73	73	63	17.5	WT	60	Step	17.5	0	NA	011020_E001T_10.avi_lane_172.res	1.71351926479843	-0.191257559528653	0.342759957867563	-0.604124680374919	-0.191257559528653	162	210	0.483978707921611	-0.00157741177737874	-0.0193185011436668	2.4975	NA	NA	0.145280537963626	-0.0147527245331121	-0.040456301857293	-0.0103662520798103	-0.0147527245331121	-7.09999999999999	-16.5
011020_E001T_10	011020_B001	74	74	64	17.5	WT	60	Step	17.5	0	NA	011020_E001T_10.avi_lane_173.res	1.57638408827931	-0.138329564166631	0.405015378718411	-0.527750519219439	-0.138329564166631	150	210	0.528486840048612	0.0210572792043179	-0.00938782212457209	3.16421568627451	NA	NA	0.00814536144450617	0.0381752708289099	0.021799118993555	0.0660079090756696	0.0381752708289099	-19.1	-16.5
011020_E001T_10	011020_B001	75	75	65	17.5	WT	60	Step	17.5	0	NA	011020_E001T_10.avi_lane_174.res	1.54606912868209	-0.171539369760354	0.39243332700479	-0.562806714490841	-0.171539369760354	144	208	0.544965257605857	0.010353917216371	0.00437318512569075	3.32598039215686	NA	NA	-0.0221695981527139	0.0049654652351869	0.00921706727993399	0.0309517138042676	0.0049654652351869	-25.1	-18.5
011020_E001T_10	011020_B001	76	76	66	17.5	WT	60	Step	17.5	0	NA	011020_E001T_10.avi_lane_175.res	1.59503017973679	-0.20729759744273	0.354484445772154	-0.66231563244483	-0.20729759744273	179	221	0.537596979622185	-0.00341012177171832	-0.016021886286181	3.81127450980392	NA	NA	0.0267914529019861	-0.0307927624471891	-0.028731813952702	-0.0685572041497214	-0.0307927624471891	9.90000000000001	-5.5
011020_E001T_10	011020_B001	77	77	67	17.5	WT	60	Step	17.5	0	NA	011020_E001T_10.avi_lane_176.res	1.59081000763261	-0.136565784665267	0.389970847161562	-0.606354659395643	-0.136565784665267	188	211	0.53940522554375	-0.0201676454080185	-0.00954534712207303	3.94852941176471	NA	NA	0.022571280797806	0.0399390503302739	0.00675458743670598	-0.0125962311005344	0.0399390503302739	18.9	-15.5
011020_E001T_10	011020_B001	78	78	68	17.5	WT	60	Step	17.5	0	NA	011020_E001T_10.avi_lane_177.res	1.53853556510723	-0.207601374774966	0.417543272342778	-0.63136561662678	-0.207601374774966	161	238	0.554791443376501	-0.0180015669958743	-0.0202519144061817	3.6725	NA	NA	-0.0297031617275738	-0.0310965397794251	0.034327012617922	-0.0376071883316714	-0.0310965397794251	-8.09999999999999	11.5
011020_E001T_10	011020_B001	79	79	69	17.5	WT	60	Step	17.5	0	NA	011020_E001T_10.avi_lane_178.res	1.6223813585664	-0.188235273951852	0.377197473805985	-0.61478980296215	-0.188235273951852	172	228	0.527722342564055	0.0010778410116879	-0.00413239140143263	3.52941176470588	NA	NA	0.0541426317315961	-0.0117304389563111	-0.00601878591887101	-0.0210313746670414	-0.0117304389563111	2.90000000000001	1.5
011020_E001T_10	011020_B001	80	80	70	17.5	WT	60	Step	17.5	0	NA	011020_E001T_10.avi_lane_179.res	1.60706083190269	-0.238945512591781	0.396805096656986	-0.63532270254159	-0.238945512591781	153	246	0.525204241307018	-0.0193418433573039	-0.0249854003327193	4.05637254901961	NA	NA	0.0388221050678861	-0.0624406775962401	0.01358883693213	-0.0415642742464813	-0.0624406775962401	-16.1	19.5
011020_E001T_10	011020_B001	81	81	71	17.5	WT	60	Step	17.5	0	NA	011020_E001T_10.avi_lane_180.res	1.53913491313523	-0.226334820316508	0.358852158382008	-0.689201381174155	-0.226334820316508	176	223	0.542614828529836	-0.0119268139184542	-0.0357878031751032	4.105	NA	NA	-0.0291038136995738	-0.0498299853209671	-0.024364101342848	-0.0954429528790464	-0.0498299853209671	6.90000000000001	-3.5
011020_E001T_10	011020_B001	82	82	72	17.5	WT	60	Step	17.5	0	NA	011020_E001T_10.avi_lane_181.res	1.60755433666425	-0.198985263651139	0.359856077155726	-0.595428266103872	-0.198985263651139	166	234	0.523668775280605	0.0159745815942683	-0.0305069270742573	4.22058823529412	NA	NA	0.039315609829446	-0.0224804286555981	-0.02336018256913	-0.0016698378087634	-0.0224804286555981	-3.09999999999999	7.5
011020_E001T_10	011020_B001	83	83	73	17.5	WT	60	Step	17.5	0	NA	011020_E001T_10.avi_lane_182.res	1.5472383682411	-0.22031663034589	0.405943175788521	-0.622706748083101	-0.22031663034589	150	234	0.542920227591354	-0.00107514871843522	-0.0296713879666392	4.105	NA	NA	-0.021000358593704	-0.0438117953503491	0.022726916063665	-0.0289483197879924	-0.0438117953503491	-19.1	7.5
011020_E001T_10	011020_B001	84	84	74	17.5	WT	60	Step	17.5	0	NA	011020_E001T_10.avi_lane_183.res	1.60095809478175	-0.264314960810161	0.361122252305659	-0.692944258217642	-0.264314960810161	162	237	0.54742812432031	-0.00526829570561921	-0.0488489829030256	3.82598039215686	NA	NA	0.0327193679469462	-0.0878101258146201	-0.022094007419197	-0.0991858299225334	-0.0878101258146201	-7.09999999999999	10.5
011020_E001T_10	011020_B001	85	85	75	17.5	WT	60	Step	17.5	0	NA	011020_E001T_10.avi_lane_184.res	1.60094906644538	-0.260377459345844	0.389973690506584	-0.698480116777815	-0.260377459345844	161	239	0.564931558211393	-0.00314618074671046	-0.0411442517867769	4.09313725490196	NA	NA	0.0327103396105761	-0.0838726243503031	0.00675743078172797	-0.104721688482706	-0.0838726243503031	-8.09999999999999	12.5
011020_E001T_10	011020_B001	86	86	76	17.5	WT	60	Step	17.5	0	NA	011020_E001T_10.avi_lane_185.res	1.73176392192189	-0.232703100312791	0.384064295461691	-0.688574653711321	-0.232703100312791	170	230	0.538812222580482	0.0159064005530716	-0.0323095621596058	4.15	NA	NA	0.163525195087086	-0.0561982653172501	0.000848035736835007	-0.0948162254162124	-0.0561982653172501	0.900000000000006	3.5
011020_E001T_10	011020_B001	87	87	77	17.5	WT	60	Step	17.5	0	NA	011020_E001T_10.avi_lane_186.res	1.68260412796347	-0.213732085375209	0.412995267124273	-0.675077312866914	-0.213732085375209	162	221	0.527550470036665	0.0258819371138126	-0.0275944634769103	4.22794117647059	NA	NA	0.114365401128666	-0.0372272503796681	0.029779007399417	-0.0813188845718054	-0.0372272503796681	-7.09999999999999	-5.5
011020_E001T_10	011020_B001	88	88	78	17.5	WT	60	Step	17.5	0	NA	011020_E001T_10.avi_lane_187.res	1.58081062913066	-0.270107587115086	0.3477971008773	-0.621465154797031	-0.270107587115086	145	255	0.527070552428414	-0.00379727317340869	-0.0566893386927688	4.2175	NA	NA	0.0125719022958561	-0.0936027521195451	-0.035419158847556	-0.0277067265019224	-0.0936027521195451	-24.1	28.5
011020_E001T_10	011020_B001	89	89	79	17.5	WT	60	Step	17.5	0	NA	011020_E001T_10.avi_lane_188.res	1.54462530821738	-0.202951502086399	0.354333389669419	-0.649783532413136	-0.202951502086399	178	222	0.535396881020444	0.0201469213536429	-0.0344722067583906	4.43627450980392	NA	NA	-0.0236134186174239	-0.0264466670908581	-0.028882870055437	-0.0560251041180274	-0.0264466670908581	8.90000000000001	-4.5
011020_E001T_10	011020_B001	90	90	80	17.5	WT	60	Step	17.5	0	NA	011020_E001T_10.avi_lane_189.res	1.5812057851753	-0.260906260300135	0.349093794328254	-0.716372967755999	-0.260906260300135	168	225	0.541833019396127	0.020637664674054	-0.0327145063998765	4.54656862745098	NA	NA	0.0129670583404962	-0.0844014253045941	-0.034122465396602	-0.12261453946089	-0.0844014253045941	-1.09999999999999	-1.5
011020_E001T_10	011020_B001	91	91	81	17.5	WT	60	Step	17.5	0	NA	011020_E001T_10.avi_lane_190.res	1.54771657077021	-0.223422825303938	0.361264785699684	-0.62820038216366	-0.223422825303938	163	236	0.539770844970201	0.00464275735102782	-0.0253329946288997	4.1325	NA	NA	-0.0205221560645938	-0.0469179903083971	-0.021951474025172	-0.0344419538685514	-0.0469179903083971	-6.09999999999999	9.5
011020_E001T_10	011020_B001	92	92	82	17.5	WT	60	Step	17.5	0	NA	011020_E001T_10.avi_lane_191.res	1.52215296848451	-0.202088880211454	0.400323424998244	-0.620714380441922	-0.202088880211454	164	236	0.539627580655121	-0.000399868073524286	-0.0270094461457115	4.02205882352941	NA	NA	-0.0460857583502938	-0.0255840452159131	0.017107165273388	-0.0269559521468133	-0.0255840452159131	-5.09999999999999	9.5
011020_E001T_10	011020_B001	93	93	83	17.5	WT	60	Step	17.5	0	NA	011020_E001T_10.avi_lane_192.res	1.6028349600937	-0.265740690969169	0.371465515141151	-0.648064414635362	-0.265740690969169	150	250	0.531160891056184	-0.00555595484001682	-0.0494947786490159	4.6575	NA	NA	0.034596233258896	-0.0892358559736281	-0.011750744583705	-0.0543059863402534	-0.0892358559736281	-19.1	23.5
011020_E001T_10	011020_B001	94	94	84	17.5	WT	60	Step	17.5	0	NA	011020_E001T_10.avi_lane_193.res	1.6039891909862	-0.252554324347251	0.384107394700451	-0.676995470379053	-0.252554324347251	160	240	0.530911858928157	-0.010445244758354	-0.0380370033144715	3.82598039215686	NA	NA	0.0357504641513962	-0.0760494893517101	0.000891134975595009	-0.0832370420839444	-0.0760494893517101	-9.09999999999999	13.5
011020_E001T_10	011020_B001	95	95	85	17.5	WT	60	Step	17.5	0	NA	011020_E001T_10.avi_lane_194.res	1.59043614501106	-0.169998455296923	0.43147704740299	-0.59231104229899	-0.169998455296923	165	235	0.54436258649159	-0.046309617175845	-0.0112912290135361	3.17708333333333	NA	NA	0.0221974181762561	0.00650637969861789	0.048260787678134	0.0014473859961186	0.00650637969861789	-4.09999999999999	8.5
011020_E001T_10	011020_B001	96	96	86	17.5	WT	60	Step	17.5	0	NA	011020_E001T_10.avi_lane_195.res	1.55858009516562	-0.235359564111506	0.353815907745684	-0.632251827580157	-0.235359564111506	161	239	0.518409876264128	0.0107750919545447	-0.033893900144451	3.1328125	NA	NA	-0.00965863166918401	-0.0588547291159651	-0.029400351979172	-0.0384933992850484	-0.0588547291159651	-8.09999999999999	12.5
011020_E001T_10	011020_B001	97	97	87	17.5	WT	60	Step	17.5	0	NA	011020_E001T_10.avi_lane_196.res	1.50949840739313	-0.187182616491393	0.358441334062106	-0.573689127298571	-0.187182616491393	164	232	0.532961590668933	0.0147910027412152	-0.0251414912274855	3.16145833333333	NA	NA	-0.058740319441674	-0.0106777814958521	-0.02477492566275	0.0200693009965376	-0.0106777814958521	-5.09999999999999	5.5
011020_E001T_10	011020_B001	98	98	88	17.5	WT	60	Step	17.5	0	NA	011020_E001T_10.avi_lane_197.res	1.52796111167695	-0.145619938949758	0.405749098584987	-0.549002481561758	-0.145619938949758	169	231	0.549773643123724	0.0257176707432403	-0.0092418721617747	3.13541666666667	NA	NA	-0.0402776151578539	0.0308848960457829	0.022532838860131	0.0447559467333506	0.0308848960457829	-0.0999999999999943	4.5
011020_E001T_10	011020_B001	99	99	89	17.5	WT	60	Step	17.5	0	NA	011020_E001T_10.avi_lane_198.res	1.60526541061952	-0.261713307579305	0.350435823188589	-0.669812728091235	-0.261713307579305	160	240	0.552654203658681	-0.0232961652399105	-0.0470944727294016	3.13010204081633	NA	NA	0.0370266837847162	-0.0852084725837641	-0.032780436536267	-0.0760542997961264	-0.0852084725837641	-9.09999999999999	13.5
011020_E001T_10	011020_B001	100	100	90	17.5	WT	60	Step	17.5	0	NA	011020_E001T_10.avi_lane_199.res	1.62379050084836	-0.240372799875871	0.399237433369336	-0.640783977371351	-0.240372799875871	153	245	0.538819005289214	-0.0132815731933608	-0.0403936459325058	3.17857142857143	NA	NA	0.055551774013556	-0.0638679648803301	0.01602117364448	-0.0470255490762423	-0.0638679648803301	-16.1	18.5
011020_E001T_10	011020_B001	101	101	91	17.5	WT	60	Step	17.5	0	NA	011020_E001T_10.avi_lane_200.res	1.62400197817039	-0.178139319506589	0.38344883612926	-0.613225890173897	-0.178139319506589	174	225	0.528381575165739	-0.00677412567599837	-0.0183540995485449	3.22395833333333	NA	NA	0.0557632513355861	-0.00163448451104811	0.000232576404403995	-0.0194674618787883	-0.00163448451104811	4.90000000000001	-1.5
011020_E001T_10	011020_B001	102	102	92	17.5	WT	60	Step	17.5	0	NA	011020_E001T_10.avi_lane_201.res	1.58402577932491	-0.180957883681381	0.381866758587631	-0.597897972374943	-0.180957883681381	169	229	0.526923865559871	0.0100381036289657	-0.0193377420031268	3.296875	NA	NA	0.015787052490106	-0.00445304868584009	-0.00134950113722504	-0.00413954407983441	-0.00445304868584009	-0.0999999999999943	2.5
011020_E001T_10	011020_B001	103	103	93	17.5	WT	60	Step	17.5	0	NA	011020_E001T_10.avi_lane_202.res	1.51735796882217	-0.194908007087968	0.351085261192996	-0.609470783085385	-0.194908007087968	172	227	0.535445894681774	0.00629462028190225	-0.0185100049490577	3.38802083333333	NA	NA	-0.050880758012634	-0.0184031720924271	-0.03213099853186	-0.0157123547902764	-0.0184031720924271	2.90000000000001	0.5
011020_E001T_10	011020_B001	104	104	94	17.5	WT	60	Step	17.5	0	NA	011020_E001T_10.avi_lane_203.res	1.68691908591742	-0.233765296694212	0.363508310349835	-0.616666283053123	-0.233765296694212	155	243	0.51965713003552	0.014649706934121	-0.0323725928008419	3.51822916666667	NA	NA	0.118680359082616	-0.0572604616986711	-0.019707949375021	-0.0229078547580144	-0.0572604616986711	-14.1	16.5
011020_E001T_10	011020_B001	105	105	95	17.5	WT	60	Step	17.5	0	NA	011020_E001T_10.avi_lane_204.res	1.57568117126844	-0.220781807189494	0.339673275095194	-0.610250593183938	-0.220781807189494	164	236	0.527827976464977	-0.0181941604489368	-0.0242259765283185	3.5390625	NA	NA	0.00744244443363606	-0.0442769721939531	-0.043542984629662	-0.0164921648888294	-0.0442769721939531	-5.09999999999999	9.5
011020_E001T_10	011020_B001	106	106	96	17.5	WT	60	Step	17.5	0	NA	011020_E001T_10.avi_lane_205.res	1.55923825424442	-0.195989912033253	0.340824164322598	-0.588724019843377	-0.195989912033253	169	231	0.509700456182656	0.0132415673433151	-0.0243150374613484	3.59375	NA	NA	-0.00900047259038383	-0.0194850770377121	-0.042392095402258	0.00503440845173164	-0.0194850770377121	-0.0999999999999943	4.5
011020_E001T_10	011020_B001	107	107	97	17.5	WT	60	Step	17.5	0	NA	011020_E001T_10.avi_lane_206.res	1.54575044787118	-0.242143577942739	0.327143044513208	-0.60995427640193	-0.242143577942739	157	243	0.531037595007376	0.0350588790240068	-0.0331169759870718	3.73177083333333	NA	NA	-0.0224882789636238	-0.0656387429471981	-0.056073215211648	-0.0161958481068214	-0.0656387429471981	-12.1	16.5
011020_E001T_10	011020_B001	108	108	98	17.5	WT	60	Step	17.5	0	NA	011020_E001T_10.avi_lane_207.res	1.57207575047289	-0.245261647010033	0.359477182228142	-0.656890598004084	-0.245261647010033	162	238	0.564429747532574	-0.00686709932982063	-0.0402939778668387	3.45833333333333	NA	NA	0.00383702363808602	-0.0687568120144921	-0.023739077496714	-0.0631321697089754	-0.0687568120144921	-7.09999999999999	11.5
011020_E001T_10	011020_B001	109	109	99	17.5	WT	60	Step	17.5	0	NA	011020_E001T_10.avi_lane_208.res	1.56136398975788	-0.218762912853271	0.340073185625616	-0.564924544704565	-0.218762912853271	153	247	0.519932171132494	-0.00435149477815637	-0.020486010192164	2.47395833333333	NA	NA	-0.00687473707692399	-0.0422580778577301	-0.04314307409924	0.0288338835905436	-0.0422580778577301	-16.1	20.5
011020_E001T_10	011020_B001	110	110	100	17.5	WT	60	Step	17.5	0	NA	011020_E001T_10.avi_lane_209.res	1.53337399104786	-0.179337567712043	0.356671634266852	-0.555684454207864	-0.179337567712043	165	235	0.52456832166402	-0.00843668280849626	-0.0131462385663915	2.47395833333333	NA	NA	-0.0348647357869438	-0.00283273271650211	-0.026544625458004	0.0380739740872446	-0.00283273271650211	-4.09999999999999	8.5
011020_E001T_10	011020_B001	111	111	101	17.5	WT	60	Step	17.5	0	NA	011020_E001T_10.avi_lane_210.res	1.50574446587885	-0.165252372059079	0.368279806986448	-0.566126297448747	-0.165252372059079	171	228	0.544284270891122	-0.00948145996467307	-0.00835615633310827	2.51822916666667	NA	NA	-0.062494260955954	0.0112524629364619	-0.014936452738408	0.0276321308463616	0.0112524629364619	1.90000000000001	1.5
011020_E001T_10	011020_B001	112	112	102	17.5	WT	60	Step	17.5	0	NA	011020_E001T_10.avi_lane_211.res	1.55834510146003	-0.199226007079889	0.355873746975014	-0.648831690228431	-0.199226007079889	179	221	0.537953636940681	0.0230516072839284	-0.0185129678254415	2.53645833333333	NA	NA	-0.0098936253747739	-0.0227211720843481	-0.027342512749842	-0.0550732619333224	-0.0227211720843481	9.90000000000001	-5.5
011020_E001T_10	011020_B001	113	113	103	17.5	WT	60	Step	17.5	0	NA	011020_E001T_10.avi_lane_212.res	1.50772171214624	-0.146778424504436	0.39818960290168	-0.539010082639296	-0.146778424504436	165	230	0.529774246092403	-0.0112057092335843	-0.013985982273956	2.56632653061224	NA	NA	-0.0605170146885639	0.0297264104911049	0.014973343176824	0.0547483456558127	0.0297264104911049	-4.09999999999999	3.5
011020_E001T_10	011020_B001	114	114	104	17.5	WT	60	Step	17.5	0	NA	011020_E001T_10.avi_lane_213.res	1.58749303811362	-0.183907340975161	0.36217338601145	-0.607027135804697	-0.183907340975161	174	225	0.522823538085356	0.0174116928902069	-0.0032913118239427	2.55612244897959	NA	NA	0.0192543112788162	-0.00740250597962011	-0.021042873713406	-0.0132687075095884	-0.00740250597962011	4.90000000000001	-1.5
011020_E001T_10	011020_B001	115	115	105	17.5	WT	60	Step	17.5	0	NA	011020_E001T_10.avi_lane_214.res	1.50494739016754	-0.142449109762518	0.417999813006956	-0.57394518304521	-0.142449109762518	174	226	0.554689497178615	-0.018910551969299	-0.00440921921061212	2.54947916666667	NA	NA	-0.0632913366672638	0.0340557252330229	0.0347835532821	0.0198132452498986	0.0340557252330229	4.90000000000001	-0.5
011020_E001T_10	011020_B001	116	116	106	17.5	WT	60	Step	17.5	0	NA	011020_E001T_10.avi_lane_215.res	1.50653486836845	-0.169030124941596	0.407624016163531	-0.576367575400089	-0.169030124941596	165	234	0.525434581051661	0.0155222379323212	-0.01241513638989	2.5703125	NA	NA	-0.0617038584663538	0.0074747100539449	0.024407756438675	0.0173908528950196	0.0074747100539449	-4.09999999999999	7.5
011020_E001T_10	011020_B001	117	117	107	17.5	WT	60	Step	17.5	0	NA	011020_E001T_10.avi_lane_216.res	1.58468388094742	-0.201224427367851	0.406111302429634	-0.60191480511806	-0.201224427367851	159	241	0.537779111001086	0.00544714509914433	-0.00170027937834026	2.6171875	NA	NA	0.016445154112616	-0.0247195923723101	0.022895042704778	-0.00815637682295134	-0.0247195923723101	-10.1	14.5
011020_E001T_10	011020_B001	118	118	108	17.5	WT	60	Step	17.5	0	NA	011020_E001T_10.avi_lane_217.res	1.5928104514634	-0.213889327625975	0.372312239655256	-0.605662665922911	-0.213889327625975	159	239	0.530571092702826	-0.00622987245770045	-0.0319598911576656	2.61458333333333	NA	NA	0.0245717246285961	-0.0373844926304341	-0.0109040200696	-0.0119042376278023	-0.0373844926304341	-10.1	12.5
011020_E001T_10	011020_B001	119	119	109	17.5	WT	60	Step	17.5	0	NA	011020_E001T_10.avi_lane_218.res	1.53296809537255	-0.189658543869595	0.369470571479668	-0.628974277358301	-0.189658543869595	176	224	0.551842290284779	-0.0107165147058562	-0.014008330936141	2.6328125	NA	NA	-0.035270631462254	-0.0131537088740541	-0.013745688245188	-0.0352158490631924	-0.0131537088740541	6.90000000000001	-2.5
011020_E001T_10	011020_B001	120	120	110	17.5	WT	60	Step	17.5	0	NA	011020_E001T_10.avi_lane_219.res	1.57619676850278	-0.164911448872779	0.365069807521887	-0.579695517256436	-0.164911448872779	175	224	0.519432806019023	-0.00705216177679494	-0.00593572872564274	2.6328125	NA	NA	0.00795804166797609	0.0115933861227619	-0.018146452202969	0.0140629110386726	0.0115933861227619	5.90000000000001	-2.5
011020_E001T_10	011020_B001	121	121	111	17.5	WT	60	Step	17.5	0	NA	011020_E001T_10.avi_lane_220.res	1.58298385014491	-0.183607990089609	0.391686002030756	-0.619709231871343	-0.183607990089609	171	226	0.526323495619967	-0.0360714965833952	-0.00828694084136947	2.671875	NA	NA	0.0147451233101061	-0.00710315509406811	0.00846974230589997	-0.0259508035762344	-0.00710315509406811	1.90000000000001	-0.5
011020_E001T_10	011020_B001	122	122	112	17.5	WT	60	Step	17.5	0	NA	011020_E001T_10.avi_lane_221.res	1.55277701583149	-0.194948774619042	0.406605458244392	-0.640593154108817	-0.194948774619042	169	229	0.555769964096858	0.00777062993234008	-0.0220285536254196	2.6953125	NA	NA	-0.0154617110033139	-0.0184439396235011	0.023389198519536	-0.0468347258137084	-0.0184439396235011	-0.0999999999999943	2.5
011020_E001T_10	011020_B001	123	123	113	17.5	WT	60	Step	17.5	0	NA	011020_E001T_10.avi_lane_222.res	1.66867363265577	-0.227536317488188	0.370048081621427	-0.630093172118514	-0.227536317488188	161	239	0.510608364098554	-0.00958055800141544	-0.00497538756392389	2.74479166666667	NA	NA	0.100434905820966	-0.0510314824926471	-0.013168178103429	-0.0363347438234054	-0.0510314824926471	-8.09999999999999	12.5
011020_E001T_10	011020_B001	124	124	114	17.5	WT	60	Step	17.5	0	NA	011020_E001T_10.avi_lane_223.res	1.57430681014323	-0.18055612703944	0.399071520825116	-0.591744971251049	-0.18055612703944	166	234	0.523500643118196	-0.00295607450143582	0.001212992676709	2.76822916666667	NA	NA	0.00606808330842612	-0.00405129204389909	0.01585526110026	0.00201345704405964	-0.00405129204389909	-3.09999999999999	7.5
011020_E001T_10	011020_B001	125	125	115	17.5	WT	60	Step	17.5	0	NA	011020_E001T_10.avi_lane_224.res	1.5557856961712	-0.15498850709672	0.407895984529886	-0.562594518274608	-0.15498850709672	168	232	0.513403584317389	-0.0247358272515304	0.00100166608678424	2.77864583333333	NA	NA	-0.0124530306636039	0.0215163278988209	0.02467972480503	0.0311639100205006	0.0215163278988209	-1.09999999999999	5.5
011020_E001T_10	011020_B001	126	126	116	17.5	WT	60	Step	17.5	0	NA	011020_E001T_10.avi_lane_225.res	1.49951063467697	-0.159398306374189	0.388017611283589	-0.647898736829338	-0.159398306374189	188	211	0.547157927966031	-0.0227572705849666	-0.0221706350601969	2.79081632653061	NA	NA	-0.0687280921578339	0.0171065286213519	0.00480135155873301	-0.0541403085342294	0.0171065286213519	18.9	-15.5
011020_E001T_10	011020_B001	127	127	117	17.5	WT	60	Step	17.5	0	NA	011020_E001T_10.avi_lane_226.res	1.54509953845794	-0.137419220996759	0.424730756632728	-0.583610010415679	-0.137419220996759	177	223	0.538833379888454	0.0106643171052359	0.00519400347744624	2.80989583333333	NA	NA	-0.0231391883768639	0.0390856139987819	0.041514496907872	0.0101484178794297	0.0390856139987819	7.90000000000001	-3.5
011020_E001T_10	011020_B001	128	128	118	17.5	WT	60	Step	17.5	0	NA	011020_E001T_10.avi_lane_227.res	1.49326487922121	-0.149445876819624	0.371306142741109	-0.578143636626709	-0.149445876819624	180	219	0.532112691637412	-0.000180983210916167	0.00858388987621522	2.83854166666667	NA	NA	-0.0749738476135939	0.0270589581759169	-0.011910116983747	0.0156147916683996	0.0270589581759169	10.9	-7.5
011020_E001T_10	011020_B001	129	129	119	17.5	WT	60	Step	17.5	0	NA	011020_E001T_10.avi_lane_228.res	1.54846964741587	-0.159610400892998	0.385936816856104	-0.550624930352654	-0.159610400892998	167	233	0.544602499250436	-0.00129123031462483	0.0046808151217366	2.8671875	NA	NA	-0.019769079418934	0.0168944341025429	0.00272055713124797	0.0431334979424546	0.0168944341025429	-2.09999999999999	6.5
011020_E001T_10	011020_B001	130	130	120	17.5	WT	60	Step	17.5	0	NA	011020_E001T_10.avi_lane_229.res	1.55891594028432	-0.161231469634838	0.382454996303706	-0.579265952334252	-0.161231469634838	173	225	0.513324611277526	-0.0464755172609939	0.00124284546944764	NA	NA	NA	-0.00932278655048391	0.0152733653607029	-0.000761263421150016	0.0144924759608566	0.0152733653607029	3.90000000000001	-1.5
011020_E001T_11	011020_B001	1	1	-9	12.5	WT	60	Step	12.5	0	NA	011020_E001T_11.avi_lane_100.res	1.57398174792351	-0.148366435562641	0.395518550235744	-0.548648735716944	-0.148366435562641	169	230	0.520096340767687	-0.0038370328646187	-0.0128423737016419	0.143750000000001	NA	NA	-0.00984028445736396	-0.00483980436954526	-0.0199163494157501	0.0113826279450291	-0.00483980436954526	-1.40000000000001	1.19999999999999
011020_E001T_11	011020_B001	2	2	-8	12.5	WT	60	Step	12.5	0	NA	011020_E001T_11.avi_lane_101.res	1.57086052936916	-0.157895743583598	0.401213525531434	-0.546429303477095	-0.157895743583598	164	236	0.52411648961135	-0.00620141144249351	0.00378641453731173	0.145833333333334	NA	NA	-0.0129615030117141	-0.0143691123905023	-0.0142213741200601	0.0136020601848781	-0.0143691123905023	-6.40000000000001	7.19999999999999
011020_E001T_11	011020_B001	3	3	-7	12.5	WT	60	Step	12.5	0	NA	011020_E001T_11.avi_lane_102.res	1.55604619046155	-0.145878233178531	0.407783269046787	-0.532884039979088	-0.145878233178531	164	235	0.525860407512973	0.00129799528274769	-0.00847502828540156	0.156249999999999	NA	NA	-0.0277758419193241	-0.00235160198543524	-0.00765163060470708	0.0271473236828851	-0.00235160198543524	-6.40000000000001	6.19999999999999
011020_E001T_11	011020_B001	4	4	-6	12.5	WT	60	Step	12.5	0	NA	011020_E001T_11.avi_lane_103.res	1.58281154075524	-0.0864284165043014	0.397413568825488	-0.502757566671795	-0.0864284165043014	185	215	0.507975701701157	-0.00537631892959409	0.00942952082557652	0.152083333333333	NA	NA	-0.00101049162563394	0.0570982146887943	-0.0180213308260061	0.057273796990178	0.0570982146887943	14.6	-13.8
011020_E001T_11	011020_B001	5	5	-5	12.5	WT	60	Step	12.5	0	NA	011020_E001T_11.avi_lane_104.res	1.57891571075584	-0.144625535536115	0.427103429653798	-0.578466978479733	-0.144625535536115	172	227	0.536782304167693	-0.0134376676813863	-0.0103715658190716	0.158018867924528	NA	NA	-0.00490632162503402	-0.00109890434301926	0.0116685300023039	-0.01843561481776	-0.00109890434301926	1.59999999999999	-1.80000000000001
011020_E001T_11	011020_B001	6	6	-4	12.5	WT	60	Step	12.5	0	NA	011020_E001T_11.avi_lane_105.res	1.62838584911289	-0.155532856044499	0.400541564201002	-0.575027594124438	-0.155532856044499	172	228	0.497734306220299	0.00465934538824241	-0.0167140224987945	0.145833333333334	NA	NA	0.0445638167320159	-0.0120062248514033	-0.0148933354504921	-0.014996230462465	-0.0120062248514033	1.59999999999999	-0.800000000000011
011020_E001T_11	011020_B001	7	7	-3	12.5	WT	60	Step	12.5	0	NA	011020_E001T_11.avi_lane_106.res	1.63579610042789	-0.135705677353145	0.460345448575395	-0.607691863043166	-0.135705677353145	175	221	0.529500347622304	0.00129901022552647	0.00767252311159239	0.160377358490567	NA	NA	0.051974068047016	0.00782095383995074	0.0449105489239009	-0.047660499381193	0.00782095383995074	4.59999999999999	-7.80000000000001
011020_E001T_11	011020_B001	8	8	-2	12.5	WT	60	Step	12.5	0	NA	011020_E001T_11.avi_lane_107.res	1.55031521481476	-0.150086623210672	0.399831882217182	-0.558978468389475	-0.150086623210672	170	229	0.536494188484158	-0.0144396449449433	-0.00515737924728264	0.157407407407407	NA	NA	-0.033506817566114	-0.00655999201757626	-0.0156030174343121	0.00105289527249808	-0.00655999201757626	-0.400000000000006	0.199999999999989
011020_E001T_11	011020_B001	9	9	-1	12.5	WT	60	Step	12.5	0	NA	011020_E001T_11.avi_lane_108.res	1.54293546963592	-0.170338826688139	0.414682581772255	-0.572695322802249	-0.170338826688139	163	237	0.54689099509195	-0.0106067888359661	-0.00694931084530992	0.165094339622641	NA	NA	-0.0408865627449539	-0.0268121954950432	-0.000752317879239128	-0.012663959140276	-0.0268121954950432	-7.40000000000001	8.19999999999999
011020_E001T_11	011020_B001	10	10	0	12.5	WT	60	Step	12.5	0	NA	011020_E001T_11.avi_lane_109.res	1.61817197055198	-0.140407964269316	0.449915176455856	-0.576733763935747	-0.140407964269316	170	230	0.538478133156744	-0.00934872091119633	0.0164001977794872	10.1365740740741	NA	NA	0.0343499381711059	0.00311866692377974	0.0344802768043619	-0.016702400273774	0.00311866692377974	-0.400000000000006	1.19999999999999
011020_E001T_11	011020_B001	11	11	1	12.5	WT	60	Step	12.5	0	NA	011020_E001T_11.avi_lane_110.res	1.53522766237375	-0.100889904646457	0.426666000311093	-0.540925014311511	-0.100889904646457	181	217	0.534484758664814	-0.0118935433694013	0.00247289308181794	10.4537037037037	NA	NA	-0.0485943700071241	0.0426367265466387	0.0112311006595989	0.0191063493504621	0.0426367265466387	10.6	-11.8
011020_E001T_11	011020_B001	12	12	2	12.5	WT	60	Step	12.5	0	NA	011020_E001T_11.avi_lane_111.res	1.53448629127855	-0.102256530284018	0.429048061298725	-0.564198342364261	-0.102256530284018	185	213	0.525471679424736	0.0273868182179696	0.0242343849799223	10.3938679245283	NA	NA	-0.0493357411023241	0.0412701009090777	0.0136131616472309	-0.00416697870228799	0.0412701009090777	14.6	-15.8
011020_E001T_11	011020_B001	13	13	3	12.5	WT	60	Step	12.5	0	NA	011020_E001T_11.avi_lane_112.res	1.6535862772122	-0.113928287805975	0.495354774473331	-0.597529642171164	-0.113928287805975	177	223	0.540227623026603	-0.0236662486240156	0.0149423806366604	10.3541666666667	NA	NA	0.069764244831326	0.0295983433871208	0.0799198748218369	-0.037498278509191	0.0295983433871208	6.59999999999999	-5.80000000000001
011020_E001T_11	011020_B001	14	14	4	12.5	WT	60	Step	12.5	0	NA	011020_E001T_11.avi_lane_113.res	1.61697000198828	-0.16043747142359	0.450108002996549	-0.556937026752848	-0.16043747142359	153	236	0.524094099792674	0.0152016017502629	0.00091810553518564	10.311320754717	NA	NA	0.033147969607406	-0.0169108402304942	0.0346731033450549	0.00309433690912508	-0.0169108402304942	-17.4	7.19999999999999
011020_E001T_11	011020_B001	15	15	5	12.5	WT	60	Step	12.5	0	NA	011020_E001T_11.avi_lane_114.res	1.65162987457472	-0.159316777141428	0.446607862649148	-0.679899918369951	-0.159316777141428	183	213	0.531776248109651	0.00571874083873714	0.00694402636772256	10.2685185185185	NA	NA	0.0678078421938459	-0.0157901459483323	0.0311729629976539	-0.119868554707978	-0.0157901459483323	12.6	-15.8
011020_E001T_11	011020_B001	16	16	6	12.5	WT	60	Step	12.5	0	NA	011020_E001T_11.avi_lane_115.res	1.53067324535643	-0.081780356741312	0.439524091833456	-0.534876746624055	-0.081780356741312	186	214	0.539604314776353	0.0386985859983822	0.0289934866857229	10.2382075471698	NA	NA	-0.053148787024444	0.0617462744517838	0.0240891921819619	0.025154617037918	0.0617462744517838	15.6	-14.8
011020_E001T_11	011020_B001	17	17	7	12.5	WT	60	Step	12.5	0	NA	011020_E001T_11.avi_lane_116.res	1.61859945119044	-0.115177533941861	0.476929916099678	-0.583007528297255	-0.115177533941861	176	223	0.52498641456875	-0.0131366760448578	0.0191499515927008	10.1910377358491	NA	NA	0.034777418809566	0.0283490972512347	0.0614950164481839	-0.022976164635282	0.0283490972512347	5.59999999999999	-5.80000000000001
011020_E001T_11	011020_B001	18	18	8	12.5	WT	60	Step	12.5	0	NA	011020_E001T_11.avi_lane_117.res	1.64482364108955	-0.111608807177376	0.489585144552606	-0.613523023759287	-0.111608807177376	182	218	0.54001459374453	-0.00178657950762467	0.0273625096878975	10.1550925925926	NA	NA	0.061001608708676	0.0319178240157198	0.0741502449011119	-0.053491660097314	0.0319178240157198	11.6	-10.8
011020_E001T_11	011020_B001	19	19	9	12.5	WT	60	Step	12.5	0	NA	011020_E001T_11.avi_lane_118.res	1.6830265232414	-0.124538685926945	0.447184755569946	-0.621105994269315	-0.124538685926945	185	213	0.530046931170829	0.0232971153474278	0.0301575545876372	10.1297169811321	NA	NA	0.0992044908605259	0.0189879452661507	0.0317498559184519	-0.061074630607342	0.0189879452661507	14.6	-15.8
011020_E001T_11	011020_B001	20	20	10	12.5	WT	60	Step	12.5	0	NA	011020_E001T_11.avi_lane_119.res	1.58145397460697	-0.068454123145517	0.442743588007993	-0.542399326729629	-0.068454123145517	189	204	0.515542024159972	-0.029813790813037	0.0455238010617355	10.1041666666667	NA	NA	-0.00236805777390403	0.0750725080475787	0.0273086883564989	0.0176320369323441	0.0750725080475787	18.6	-24.8
011020_E001T_11	011020_B001	21	21	11	12.5	WT	60	Step	12.5	0	NA	011020_E001T_11.avi_lane_120.res	1.61783576414956	-0.0762043583463384	0.461334423599182	-0.582430201537751	-0.0762043583463384	194	206	0.534675718130472	0.00235499263942437	0.0478018377047167	10.0825471698113	NA	NA	0.0340137317686859	0.0673222728467573	0.0458995239476879	-0.022398837875778	0.0673222728467573	23.6	-22.8
011020_E001T_11	011020_B001	22	22	12	12.5	WT	60	Step	12.5	0	NA	011020_E001T_11.avi_lane_121.res	1.56128325543163	-0.0558816123511616	0.452132754969177	-0.543973847619722	-0.0558816123511616	196	204	0.522235181273385	-0.00384739193306769	0.0522932561158548	10.7106481481481	NA	NA	-0.022538776949244	0.0876450188419342	0.0366978553176829	0.016057516042251	0.0876450188419342	25.6	-24.8
011020_E001T_11	011020_B001	23	23	13	12.5	WT	60	Step	12.5	0	NA	011020_E001T_11.avi_lane_122.res	1.58712889230464	-0.0729386640311203	0.460720989645954	-0.532467886482727	-0.0729386640311203	184	214	0.530662185249491	-0.0102743880484104	0.0360032300837199	12.6438679245283	NA	NA	0.003306859923766	0.0705879671619754	0.0452860899944599	0.027563477179246	0.0705879671619754	13.6	-14.8
011020_E001T_11	011020_B001	24	24	14	12.5	WT	60	Step	12.5	0	NA	011020_E001T_11.avi_lane_123.res	1.60960403829633	-0.0205262584711588	0.470359640944782	-0.5552110403402	-0.0205262584711588	208	191	0.532918935564692	0.0003031536138789	0.0765214974607769	12.5495283018868	NA	NA	0.0257820059154559	0.123000372721937	0.0549247412932879	0.00482032332177307	0.123000372721937	37.6	-37.8
011020_E001T_11	011020_B001	25	25	15	12.5	WT	60	Step	12.5	0	NA	011020_E001T_11.avi_lane_124.res	1.63027186424992	-0.064748108371585	0.488112252557701	-0.540465163124692	-0.064748108371585	185	215	0.55575041126036	-0.00482935507920327	0.0274231607824935	12.5277777777778	NA	NA	0.0464498318690461	0.0787785228215108	0.0726773529062069	0.0195662005372811	0.0787785228215108	14.6	-13.8
011020_E001T_11	011020_B001	26	26	16	12.5	WT	60	Step	12.5	0	NA	011020_E001T_11.avi_lane_125.res	1.53976105283326	-0.0873892235178238	0.463701857755337	-0.575796959053753	-0.0873892235178238	187	211	0.547028232391405	0.00396182148461404	0.023090829885468	12.4669811320755	NA	NA	-0.0440609795476141	0.0561374076752719	0.0482669581038429	-0.01576559539178	0.0561374076752719	16.6	-17.8
011020_E001T_11	011020_B001	27	27	17	12.5	WT	60	Step	12.5	0	NA	011020_E001T_11.avi_lane_126.res	1.67233298375345	-0.109117928099259	0.451990986465475	-0.608108458649966	-0.109117928099259	183	206	0.540985113150161	0.021228394043125	0.0180504862017975	12.4097222222222	NA	NA	0.0885109513725759	0.0344087030938367	0.0365560868139809	-0.048077094987993	0.0344087030938367	12.6	-22.8
011020_E001T_11	011020_B001	28	28	18	12.5	WT	60	Step	12.5	0	NA	011020_E001T_11.avi_lane_127.res	1.62355725738482	-0.0788099166921382	0.479291129060853	-0.566535759071239	-0.0788099166921382	186	213	0.534262200356969	0.00177783306860986	0.0327437747687977	12.3867924528302	NA	NA	0.039735225003946	0.0647167145009575	0.0638562294093589	-0.00650439540926595	0.0647167145009575	15.6	-15.8
011020_E001T_11	011020_B001	29	29	19	12.5	WT	60	Step	12.5	0	NA	011020_E001T_11.avi_lane_128.res	1.6128230366928	-0.0573909711889717	0.47777314135004	-0.564118916573153	-0.0573909711889717	194	205	0.530388936444458	-0.0337881180290604	0.0403899114737629	12.3466981132075	NA	NA	0.029001004311926	0.0861356600041241	0.0623382416985459	-0.00408755291118001	0.0861356600041241	23.6	-23.8
011020_E001T_11	011020_B001	30	30	20	12.5	WT	60	Step	12.5	0	NA	011020_E001T_11.avi_lane_129.res	1.58512991170083	-0.0371017170446355	0.478306736060711	-0.56069125670721	-0.0371017170446355	192	189	0.524950007131721	-0.00800715188168099	0.0458199312463507	12.3078703703704	NA	NA	0.00130787931995591	0.10642491414846	0.0628718364092169	-0.000659893045236948	0.10642491414846	21.6	-39.8
011020_E001T_11	011020_B001	31	31	21	12.5	WT	60	Step	12.5	0	NA	011020_E001T_11.avi_lane_130.res	1.68912320913106	-0.0694069794403144	0.456077699622863	-0.610896268018106	-0.0694069794403144	203	197	0.517722369904602	-0.0210142480163593	0.0610845084824361	12.2877358490566	NA	NA	0.105301176750186	0.0741196517527813	0.0406427999713689	-0.050864904356133	0.0741196517527813	32.6	-31.8
011020_E001T_11	011020_B001	32	32	22	12.5	WT	60	Step	12.5	0	NA	011020_E001T_11.avi_lane_131.res	1.63938789217299	-0.0622058650781577	0.480451748977121	-0.558127416678914	-0.0622058650781577	191	209	0.539309779510021	0.0287743645577313	0.061835252130121	12.2199074074074	NA	NA	0.055565859792116	0.081320766114938	0.0650168493256269	0.00190394698305907	0.081320766114938	20.6	-19.8
011020_E001T_11	011020_B001	33	33	23	12.5	WT	60	Step	12.5	0	NA	011020_E001T_11.avi_lane_132.res	1.6100248811435	-0.0587651623136615	0.456791317162143	-0.556833315710564	-0.0587651623136615	196	203	0.526598618283061	0.000131445198312991	0.0555769445780615	12.2004716981132	NA	NA	0.026202848762626	0.0847614688794343	0.0413564175106489	0.00319804795140899	0.0847614688794343	25.6	-25.8
011020_E001T_11	011020_B001	34	34	24	12.5	WT	60	Step	12.5	0	NA	011020_E001T_11.avi_lane_133.res	1.73500793769439	-0.0902345791586271	0.438600295174912	-0.578389847774202	-0.0902345791586271	192	208	0.510805930659139	0.018852851378544	0.0199451870982404	12.1180555555556	NA	NA	0.151185905313516	0.0532920520344686	0.0231653955234179	-0.018358484112229	0.0532920520344686	21.6	-20.8
011020_E001T_11	011020_B001	35	35	25	12.5	WT	60	Step	12.5	0	NA	011020_E001T_11.avi_lane_134.res	1.58802066794819	-0.0250140364389423	0.433543940104857	-0.507087806651654	-0.0250140364389423	205	195	0.536013870731893	-0.00613884343562904	0.0535467435817287	12.0707547169811	NA	NA	0.00419863556731603	0.118512594754153	0.0181090404533629	0.0529435570103191	0.118512594754153	34.6	-33.8
011020_E001T_11	011020_B001	36	36	26	12.5	WT	60	Step	12.5	0	NA	011020_E001T_11.avi_lane_135.res	1.5607656118348	-0.0798472211637247	0.426990648231307	-0.550343444086477	-0.0798472211637247	192	207	0.521468547215304	-0.0311160105934051	0.0383658803506147	12.0330188679245	NA	NA	-0.0230564205460742	0.0636794100293711	0.0115557485798129	0.00968791957549608	0.0636794100293711	21.6	-21.8
011020_E001T_11	011020_B001	37	37	27	12.5	WT	60	Step	12.5	0	NA	011020_E001T_11.avi_lane_136.res	1.59910226725651	-0.0740977600997486	0.415519488165182	-0.556775933813958	-0.0740977600997486	198	201	0.539130434075622	-0.0339916042943764	0.0318149134754623	11.9699074074074	NA	NA	0.015280234875636	0.0694288710933472	8.45885136879221e-05	0.00325542984801508	0.0694288710933472	27.6	-27.8
011020_E001T_11	011020_B001	38	38	28	12.5	WT	60	Step	12.5	0	NA	011020_E001T_11.avi_lane_137.res	1.59807285176312	-0.0734740724981721	0.459494227651919	-0.537070709459502	-0.0734740724981721	185	213	0.527638779255021	0.0156274109560761	0.033198905425796	11.9150943396226	NA	NA	0.0142508193822459	0.0700525586949236	0.0440593280004249	0.0229606542024711	0.0700525586949236	14.6	-15.8
011020_E001T_11	011020_B001	39	39	29	12.5	WT	60	Step	12.5	0	NA	011020_E001T_11.avi_lane_138.res	1.59571275870386	-0.0623391361134939	0.434832471459402	-0.606364612462893	-0.0623391361134939	209	191	0.543281686193088	0.0212063855518131	0.0670264243341063	11.9074074074074	NA	NA	0.0118907263229859	0.0811874950796019	0.0193975718079079	-0.0463332488009199	0.0811874950796019	38.6	-37.8
011020_E001T_11	011020_B001	40	40	30	12.5	WT	60	Step	12.5	0	NA	011020_E001T_11.avi_lane_139.res	1.62086790938537	-0.093202570196333	0.429606173426313	-0.568929191528865	-0.093202570196333	190	209	0.533861358601973	0.00775322112744388	0.0209175614218575	11.8844339622642	NA	NA	0.0370458770044959	0.0503240609967627	0.0141712737748189	-0.00889782786689197	0.0503240609967627	19.6	-19.8
011020_E001T_11	011020_B001	41	41	31	12.5	WT	60	Step	12.5	0	NA	011020_E001T_11.avi_lane_140.res	1.70208513689232	-0.0642190341027675	0.471003395566937	-0.581301867843481	-0.0642190341027675	196	203	0.528410950381061	0.0172318877876875	0.0371341643066879	11.8634259259259	NA	NA	0.118263104511446	0.0793075970903283	0.0555684959154429	-0.021270504181508	0.0793075970903283	25.6	-25.8
011020_E001T_11	011020_B001	42	42	32	12.5	WT	60	Step	12.5	0	NA	011020_E001T_11.avi_lane_141.res	1.55450757746922	-0.0574241557252442	0.443413085748857	-0.599997833988854	-0.0574241557252442	208	192	0.54667228407303	0.00535279783984787	0.0483550292851672	11.8310185185185	NA	NA	-0.029314454911654	0.0861024754678515	0.0279781860973629	-0.0399664703268809	0.0861024754678515	37.6	-36.8
011020_E001T_11	011020_B001	43	43	33	12.5	WT	60	Step	12.5	0	NA	011020_E001T_11.avi_lane_142.res	1.51836270635064	-0.0939572212041196	0.420610841516769	-0.588346144210464	-0.0939572212041196	196	204	0.540651871462604	0.0133046961807581	0.0392638802357958	11.7594339622642	NA	NA	-0.0654593260302341	0.0495694099889761	0.00517594186527487	-0.028314780548491	0.0495694099889761	25.6	-24.8
011020_E001T_11	011020_B001	44	44	34	12.5	WT	60	Step	12.5	0	NA	011020_E001T_11.avi_lane_143.res	1.69293624474475	-0.126249248721163	0.468254594625892	-0.63779906741514	-0.126249248721163	185	215	0.550126811250472	0.0393924141681265	0.0303712312566159	11.712962962963	NA	NA	0.109114212363876	0.0172773824719328	0.0528196949743979	-0.077767703753167	0.0172773824719328	14.6	-13.8
011020_E001T_11	011020_B001	45	45	35	12.5	WT	60	Step	12.5	0	NA	011020_E001T_11.avi_lane_144.res	1.7160280387321	-0.151009284376443	0.445054098885696	-0.614614138024774	-0.151009284376443	175	225	0.542559515288319	0.00553771093259125	0.00661653697783385	11.6533018867925	NA	NA	0.132206006351226	-0.00748265318334726	0.0296191992342019	-0.054582774362801	-0.00748265318334726	4.59999999999999	-3.80000000000001
011020_E001T_11	011020_B001	46	46	36	12.5	WT	60	Step	12.5	0	NA	011020_E001T_11.avi_lane_145.res	1.62267026314185	-0.070226261029506	0.4734244660348	-0.572057701396558	-0.070226261029506	192	208	0.543322425340591	-0.000609572661127995	0.0458627228891867	11.6180555555556	NA	NA	0.0388482307609759	0.0733003701635897	0.0579895663833059	-0.0120263377345849	0.0733003701635897	21.6	-20.8
011020_E001T_11	011020_B001	47	47	37	12.5	WT	60	Step	12.5	0	NA	011020_E001T_11.avi_lane_146.res	1.67649294584919	-0.0593261130493207	0.500269279613707	-0.521822761779951	-0.0593261130493207	181	219	0.520558734503046	-0.0194847172673227	0.0199522785431324	11.5566037735849	NA	NA	0.0926709134683159	0.084200518143775	0.0848343799622129	0.038208601882022	0.084200518143775	10.6	-9.80000000000001
011020_E001T_11	011020_B001	48	48	38	12.5	WT	60	Step	12.5	0	NA	011020_E001T_11.avi_lane_147.res	1.64197130052309	-0.0553324494288828	0.516216152740781	-0.621194000830689	-0.0553324494288828	199	201	0.55297223896206	-0.0199701007365032	0.05277095122169	11.5306603773585	NA	NA	0.058149268142216	0.088194181764213	0.100781253089287	-0.0611626371687159	0.088194181764213	28.6	-27.8
011020_E001T_11	011020_B001	49	49	39	12.5	WT	60	Step	12.5	0	NA	011020_E001T_11.avi_lane_148.res	1.62641895273086	-0.0910101740035918	0.462815792922551	-0.647633241772796	-0.0910101740035917	199	198	0.530560047547606	-0.0248937959797863	0.041695086684842	11.4953703703704	NA	NA	0.0425969203499859	0.0525164571895039	0.0473808932710569	-0.087601878110823	0.0525164571895041	28.6	-30.8
011020_E001T_11	011020_B001	50	50	40	12.5	WT	60	Step	12.5	0	NA	011020_E001T_11.avi_lane_149.res	1.643253070783	-0.127056520620951	0.472490712977951	-0.615447481233789	-0.127056520620951	179	220	0.544800131296885	0.0189804084536594	0.00623903356144746	11.4825	NA	NA	0.0594310384021259	0.0164701105721448	0.0570558133264569	-0.055416117571816	0.0164701105721448	8.59999999999999	-8.80000000000001
011020_E001T_11	011020_B001	51	51	41	12.5	WT	60	Step	12.5	0	NA	011020_E001T_11.avi_lane_150.res	1.63248458951497	-0.0827881058401677	0.452916365498725	-0.629314889731362	-0.0827881058401677	202	198	0.538653965395076	-0.00912629521240364	0.0457358786340565	11.4460784313725	NA	NA	0.048662557134096	0.060738525352928	0.0374814658472309	-0.0692835260693889	0.060738525352928	31.6	-30.8
011020_E001T_11	011020_B001	52	52	42	12.5	WT	60	Step	12.5	0	NA	011020_E001T_11.avi_lane_151.res	1.56010944779589	-0.0465762606928813	0.492937362403813	-0.552269005927613	-0.0465762606928813	193	206	0.554535562191515	0.0357449279479631	0.0384986941221188	11.406862745098	NA	NA	-0.0237125845849842	0.0969503705002144	0.0775024627523189	0.00776235773436007	0.0969503705002144	22.6	-22.8
011020_E001T_11	011020_B001	53	53	43	12.5	WT	60	Step	12.5	0	NA	011020_E001T_11.avi_lane_152.res	1.54746379546006	-0.129439493608845	0.486170679744628	-0.669904763172692	-0.129439493608845	187	213	0.574177827054823	0.0129605232579387	0.0137133633898962	11.345	NA	NA	-0.036358236920814	0.0140871375842508	0.0707357800931339	-0.109873399510719	0.0140871375842508	16.6	-15.8
011020_E001T_11	011020_B001	54	54	44	12.5	WT	60	Step	12.5	0	NA	011020_E001T_11.avi_lane_153.res	1.6294418737823	-0.127647759224525	0.454787574177869	-0.602118543034765	-0.127647759224525	179	220	0.553046125567305	-0.00382896003301817	0.0234702322406491	11.3063725490196	NA	NA	0.0456198414014259	0.0158788719685707	0.0393526745263749	-0.0420871793727919	0.0158788719685707	8.59999999999999	-8.80000000000001
011020_E001T_11	011020_B001	55	55	45	12.5	WT	60	Step	12.5	0	NA	011020_E001T_11.avi_lane_154.res	1.57078477697717	-0.0812958790413471	0.476876963476493	-0.60171790129228	-0.0812958790413471	193	207	0.553522666150262	-0.0386572956589747	0.0315198151031107	11.2675	NA	NA	-0.0130372554037042	0.0622307521517487	0.0614420638249989	-0.0416865376303069	0.0622307521517487	22.6	-21.8
011020_E001T_11	011020_B001	56	56	46	12.5	WT	60	Step	12.5	0	NA	011020_E001T_11.avi_lane_155.res	1.59182579585221	-0.0642434781672	0.444349592790748	-0.604295914339041	-0.0642434781672	206	194	0.541411717695332	-0.00195850668891597	0.0367646888402528	11.2352941176471	NA	NA	0.00800376347133591	0.0792831530258958	0.0289146931392539	-0.0442645506770679	0.0792831530258958	35.6	-34.8
011020_E001T_11	011020_B001	57	57	47	12.5	WT	60	Step	12.5	0	NA	011020_E001T_11.avi_lane_156.res	1.56868990918943	-0.102799295511986	0.473668157526125	-0.558230107306692	-0.102799295511986	176	223	0.553610103010767	-0.00526193543242674	0.0201500259420457	11.1936274509804	NA	NA	-0.0151321231914441	0.0407273356811098	0.0582332578746309	0.00180125635528106	0.0407273356811098	5.59999999999999	-5.80000000000001
011020_E001T_11	011020_B001	58	58	48	12.5	WT	60	Step	12.5	0	NA	011020_E001T_11.avi_lane_157.res	1.56629802527994	-0.115617465701317	0.423126745896565	-0.613836689597926	-0.115617465701317	191	207	0.557463102915759	0.0117731581772933	0.0293439450882527	11.1325	NA	NA	-0.0175240071009339	0.0279091654917788	0.00769184624507091	-0.053805325935953	0.0279091654917788	20.6	-21.8
011020_E001T_11	011020_B001	59	59	49	12.5	WT	60	Step	12.5	0	NA	011020_E001T_11.avi_lane_158.res	1.65578246903147	-0.134059405897933	0.440434637573312	-0.574420153359983	-0.134059405897933	173	226	0.509320371229248	-0.0231814876930996	0.00445935540265001	11.1274509803922	NA	NA	0.0719604366505959	0.00946722529516275	0.0249997379218179	-0.0143887896980099	0.00946722529516275	2.59999999999999	-2.80000000000001
011020_E001T_11	011020_B001	60	60	50	12.5	WT	60	Step	12.5	0	NA	011020_E001T_11.avi_lane_159.res	1.60859165818888	-0.146217283693191	0.414885000774313	-0.608148001603648	-0.146217283693191	177	215	0.532645983722596	-0.0218725925888944	-0.00374558414713033	11.0625	NA	NA	0.0247696258080059	-0.00269065250009526	-0.000549898877181099	-0.048116637941675	-0.00269065250009526	6.59999999999999	-13.8
011020_E001T_11	011020_B001	61	61	51	12.5	WT	60	Step	12.5	0	NA	011020_E001T_11.avi_lane_160.res	1.63175646931023	-0.115736815827282	0.440575152846573	-0.57149624972808	-0.115736815827282	179	219	0.515594935776828	-0.0470758713015605	0.00432709257637097	11.0122549019608	NA	NA	0.047934436929356	0.0277898153658137	0.0251402531950789	-0.011464886066107	0.0277898153658137	8.59999999999999	-9.80000000000001
011020_E001T_11	011020_B001	62	62	52	12.5	WT	60	Step	12.5	0	NA	011020_E001T_11.avi_lane_161.res	1.5345169590073	-0.106813452058594	0.43941095430388	-0.659634200425322	-0.106813452058594	200	198	0.558026111287938	0.0168815655110429	0.0309830224805434	11.0024509803922	NA	NA	-0.049305073373574	0.0367131791345018	0.0239760546523859	-0.0996028367633489	0.0367131791345018	29.6	-30.8
011020_E001T_11	011020_B001	63	63	53	12.5	WT	60	Step	12.5	0	NA	011020_E001T_11.avi_lane_162.res	1.55365069110724	-0.0917883231650256	0.463408279531329	-0.625212510069367	-0.0917883231650256	196	204	0.565035443374637	0.00286013118597699	0.0311357685765357	10.9775	NA	NA	-0.030171341273634	0.0517383080280702	0.0479733798798349	-0.0651811464073939	0.0517383080280702	25.6	-24.8
011020_E001T_11	011020_B001	64	64	54	12.5	WT	60	Step	12.5	0	NA	011020_E001T_11.avi_lane_163.res	1.67237770171714	-0.0956703467368283	0.457627100025321	-0.560167147001566	-0.0956703467368283	182	217	0.531488758594021	0.0129302959877848	0.0104418533549864	10.921568627451	NA	NA	0.0885556693362659	0.0478562844562675	0.0421922003738269	-0.000135783339592965	0.0478562844562675	11.6	-11.8
011020_E001T_11	011020_B001	65	65	55	12.5	WT	60	Step	12.5	0	NA	011020_E001T_11.avi_lane_164.res	1.43442450084386	-0.0802443536203517	0.444342404422327	-0.555133418795829	-0.0802443536203517	172	190	0.572018494780911	-0.0384752231690231	0.026726133628212	10.8725	NA	NA	-0.149397531537014	0.063282277572744	0.0289075047708329	0.00489794486614403	0.063282277572744	1.59999999999999	-38.8
011020_E001T_11	011020_B001	66	66	56	12.5	WT	60	Step	12.5	0	NA	011020_E001T_11.avi_lane_165.res	1.54479980747978	-0.111926388542914	0.454792131630179	-0.609468000150277	-0.111926388542914	187	213	0.551875192412884	-0.00145127991780458	0.0117284832505118	10.8406862745098	NA	NA	-0.0390222249010941	0.0316002426501818	0.0393572319786849	-0.049436636488304	0.0316002426501818	16.6	-15.8
011020_E001T_11	011020_B001	67	67	57	12.5	WT	60	Step	12.5	0	NA	011020_E001T_11.avi_lane_166.res	1.59694654573684	-0.130788701261804	0.447088856336027	-0.608395267130331	-0.130788701261804	181	219	0.535890480431076	0.00622844796574976	0.0287748602006489	10.8063725490196	NA	NA	0.0131245133559659	0.0127379299312917	0.0316539566845329	-0.0483639034683579	0.0127379299312917	10.6	-9.80000000000001
011020_E001T_11	011020_B001	68	68	58	12.5	WT	60	Step	12.5	0	NA	011020_E001T_11.avi_lane_167.res	1.56502182977942	-0.0758605156819947	0.431627700653154	-0.612514870653064	-0.0758605156819947	205	194	0.546637054605409	0.000822713775364166	0.0558033835923886	10.7625	NA	NA	-0.018800202601454	0.067666115511101	0.0161928010016599	-0.0524835069910909	0.067666115511101	34.6	-34.8
011020_E001T_11	011020_B001	69	69	59	12.5	WT	60	Step	12.5	0	NA	011020_E001T_11.avi_lane_168.res	1.65237451849847	-0.104196027829431	0.446286913840066	-0.582653164046844	-0.104196027829431	186	214	0.532013013128987	0.0101110526271512	0.0284994108027033	10.7279411764706	NA	NA	0.0685524861175959	0.0393306033636647	0.0308520141885719	-0.0226218003848709	0.0393306033636647	15.6	-14.8
011020_E001T_11	011020_B001	70	70	60	12.5	WT	60	Step	12.5	0	NA	011020_E001T_11.avi_lane_169.res	1.62399828836998	-0.100812077283628	0.435261034936206	-0.548359354457984	-0.100812077283628	182	218	0.526730028882952	0.0385311850003784	0.0259295062071917	1.23	NA	NA	0.0401762559891059	0.0427145539094678	0.0198261352847119	0.011672009203989	0.0427145539094678	11.6	-10.8
011020_E001T_11	011020_B001	71	71	61	12.5	WT	60	Step	12.5	0	NA	011020_E001T_11.avi_lane_170.res	1.52706866372606	-0.128742346435213	0.466628801890744	-0.587125442933958	-0.128742346435213	174	226	0.539158528686152	-0.000573983966412989	0.00884168627657233	0.558823529411764	NA	NA	-0.0567533686548141	0.0147842847578827	0.0511939022392499	-0.0270940792719849	0.0147842847578827	3.59999999999999	-2.80000000000001
011020_E001T_11	011020_B001	72	72	62	12.5	WT	60	Step	12.5	0	NA	011020_E001T_11.avi_lane_171.res	1.65673786895456	-0.136202937251824	0.439636185898561	-0.59128763954653	-0.136202937251824	176	223	0.536363975672604	0.0157513973542578	0.0348172765411591	0.218137254901961	NA	NA	0.0729158365736859	0.00732369394127175	0.0242012862470669	-0.0312562758845569	0.00732369394127175	5.59999999999999	-5.80000000000001
011020_E001T_11	011020_B001	73	73	63	12.5	WT	60	Step	12.5	0	NA	011020_E001T_11.avi_lane_172.res	1.57720921580905	-0.127258977442111	0.452495079182767	-0.583364259344523	-0.127258977442111	175	223	0.525574692707894	-0.0232926511529083	0.0284933381418093	0.260000000000001	NA	NA	-0.006612816571824	0.0162676537509847	0.0370601795312729	-0.0233328956825499	0.0162676537509847	4.59999999999999	-5.80000000000001
011020_E001T_11	011020_B001	74	74	64	12.5	WT	60	Step	12.5	0	NA	011020_E001T_11.avi_lane_173.res	1.58272031404179	-0.0837843356443738	0.46774566665281	-0.567991426863028	-0.0837843356443738	187	213	0.523602182790105	-0.0124231902689396	0.0331524440017109	0.254901960784314	NA	NA	-0.00110171833908401	0.0597422955487219	0.0523107670013159	-0.00796006320105491	0.0597422955487219	16.6	-15.8
011020_E001T_11	011020_B001	75	75	65	12.5	WT	60	Step	12.5	0	NA	011020_E001T_11.avi_lane_174.res	1.5811543844339	-0.122022606632582	0.392926025645642	-0.57226893625879	-0.122022606632582	186	213	0.541634535843781	0.0134631366399953	0.0012429678528765	0.25	NA	NA	-0.00266764794697405	0.0215040245605137	-0.0225088740058521	-0.012237572596817	0.0215040245605137	15.6	-15.8
011020_E001T_11	011020_B001	76	76	66	12.5	WT	60	Step	12.5	0	NA	011020_E001T_11.avi_lane_175.res	1.53797354348397	-0.104476878870342	0.394467227573058	-0.56504066943348	-0.104476878870342	192	208	0.539694563664282	-0.00495744487969622	0.0225158473940043	0.252450980392158	NA	NA	-0.045848488896904	0.0390497523227537	-0.0209676720784361	-0.00500930577150693	0.0390497523227537	21.6	-20.8
011020_E001T_11	011020_B001	77	77	67	12.5	WT	60	Step	12.5	0	NA	011020_E001T_11.avi_lane_176.res	1.5605189753151	-0.123990836539122	0.440662307349262	-0.590667635825869	-0.123990836539122	181	219	0.53436676524147	-0.00190368695244121	0.0225316062323997	0.25	NA	NA	-0.023303057065774	0.0195357946539737	0.0252274076977679	-0.030636272163896	0.0195357946539737	10.6	-9.80000000000001
011020_E001T_11	011020_B001	78	78	68	12.5	WT	60	Step	12.5	0	NA	011020_E001T_11.avi_lane_177.res	1.5611825639428	-0.176486011361754	0.425846085433362	-0.610821986258936	-0.176486011361754	167	232	0.561028189772676	0.0370169527366158	-0.012403575542234	0.257500000000001	NA	NA	-0.022639468438074	-0.0329593801686583	0.0104111857818679	-0.050790622596963	-0.0329593801686583	-3.40000000000001	3.19999999999999
011020_E001T_11	011020_B001	79	79	69	12.5	WT	60	Step	12.5	0	NA	011020_E001T_11.avi_lane_178.res	1.55864774321522	-0.153161334757031	0.444829608670722	-0.611593169039147	-0.153161334757031	173	226	0.552890922753547	0.010422757649576	0.00144982850819757	0.235294117647059	NA	NA	-0.0251742891656541	-0.00963470356393525	0.0293947090192279	-0.0515618053771739	-0.00963470356393525	2.59999999999999	-2.80000000000001
011020_E001T_11	011020_B001	80	80	70	12.5	WT	60	Step	12.5	0	NA	011020_E001T_11.avi_lane_179.res	1.56148242499518	-0.199272781717782	0.424503012184465	-0.615123310985947	-0.199272781717782	160	240	0.533940905695245	-0.0175477286959932	-0.0296796171053223	0.247549019607843	NA	NA	-0.0223396073856941	-0.0557461505246863	0.00906811253297091	-0.0550919473239739	-0.0557461505246863	-10.4	11.2
011020_E001T_11	011020_B001	81	81	71	12.5	WT	60	Step	12.5	0	NA	011020_E001T_11.avi_lane_180.res	1.52235962867773	-0.0844863934980281	0.450308883976948	-0.56352102592822	-0.0844863934980281	189	211	0.54971499780277	-0.0260196247050045	0.0264335250502857	0.257500000000001	NA	NA	-0.0614624037031442	0.0590402376950677	0.0348739843254539	-0.00348966226624692	0.0590402376950677	18.6	-17.8
011020_E001T_11	011020_B001	82	82	72	12.5	WT	60	Step	12.5	0	NA	011020_E001T_11.avi_lane_181.res	1.53979744186503	-0.134761358724704	0.435493806407723	-0.640459335351574	-0.134761358724704	188	212	0.569319549666934	-0.00483178365474711	0.0109281037195275	0.25	NA	NA	-0.0440245905158441	0.00876527246839176	0.0200589067562289	-0.0804279716896009	0.00876527246839176	17.6	-16.8
011020_E001T_11	011020_B001	83	83	73	12.5	WT	60	Step	12.5	0	NA	011020_E001T_11.avi_lane_182.res	1.53087190192501	-0.186797102335232	0.395364916309164	-0.630471239892415	-0.186797102335232	173	227	0.546375952377927	-0.00895512459250772	-0.00704306157878988	0.2375	NA	NA	-0.0529501304558639	-0.0432704711421363	-0.0200699833423301	-0.070439876230442	-0.0432704711421363	2.59999999999999	-1.80000000000001
011020_E001T_11	011020_B001	84	84	74	12.5	WT	60	Step	12.5	0	NA	011020_E001T_11.avi_lane_183.res	1.52012821157887	-0.121006614350712	0.396809015642729	-0.534404691482197	-0.121006614350712	177	222	0.545002359502256	0.0112430722517524	5.18299747216106e-05	0.25	NA	NA	-0.0636938208020041	0.0225200168423837	-0.0186258840087651	0.025626672179776	0.0225200168423837	6.59999999999999	-6.80000000000001
011020_E001T_11	011020_B001	85	85	75	12.5	WT	60	Step	12.5	0	NA	011020_E001T_11.avi_lane_184.res	1.52754408322182	-0.149875403646587	0.423662506602148	-0.585110628168301	-0.149875403646587	172	227	0.542137803882132	0.00212921296731261	0.00172995542991377	0.247549019607843	NA	NA	-0.0562779491590542	-0.00634877245349125	0.00822760695065389	-0.0250792645063279	-0.00634877245349125	1.59999999999999	-1.80000000000001
011020_E001T_11	011020_B001	86	86	76	12.5	WT	60	Step	12.5	0	NA	011020_E001T_11.avi_lane_185.res	1.61157484425131	-0.210003413104393	0.414000279185173	-0.633005925170462	-0.210003413104393	161	238	0.538768600338279	-0.0190585117435443	-0.0182801735981165	0.24	NA	NA	0.027752811870436	-0.0664767819112972	-0.00143462046632109	-0.0729745615084889	-0.0664767819112972	-9.40000000000001	9.19999999999999
011020_E001T_11	011020_B001	87	87	77	12.5	WT	60	Step	12.5	0	NA	011020_E001T_11.avi_lane_186.res	1.60176794046634	-0.207077454902399	0.389319715581979	-0.62849886765806	-0.207077454902399	165	234	0.536116669826035	0.000708689453161589	-0.0233775368761155	0.237745098039216	NA	NA	0.017945908085466	-0.0635508237093033	-0.0261151840695151	-0.0684675039960869	-0.0635508237093033	-5.40000000000001	5.19999999999999
011020_E001T_11	011020_B001	88	88	78	12.5	WT	60	Step	12.5	0	NA	011020_E001T_11.avi_lane_187.res	1.55541263033784	-0.131204869746468	0.381977320843967	-0.55788918794195	-0.131204869746468	181	218	0.516697767839384	0.00879847581884514	0.0175951546199448	0.220000000000001	NA	NA	-0.0284094020430341	0.0123217614466277	-0.0334575788075271	0.00214217572002307	0.0123217614466277	10.6	-10.8
011020_E001T_11	011020_B001	89	89	79	12.5	WT	60	Step	12.5	0	NA	011020_E001T_11.avi_lane_188.res	1.56224195759726	-0.12483129589739	0.411485105483825	-0.498419216517637	-0.12483129589739	163	234	0.528080666132718	-0.0217489304687798	0.000775883962611256	0.230392156862745	NA	NA	-0.0215800747836141	0.0186953352957057	-0.00394979416766911	0.061612147144336	0.0186953352957057	-7.40000000000001	5.19999999999999
011020_E001T_11	011020_B001	90	90	80	12.5	WT	60	Step	12.5	0	NA	011020_E001T_11.avi_lane_189.res	1.54632424416129	-0.142266352483684	0.404378562604086	-0.554647604216562	-0.142266352483684	172	228	0.545447029032193	-0.0337969008636501	0.00313852061989838	0.242647058823529	NA	NA	-0.0374977882195839	0.00126027870941176	-0.0110563370474081	0.00538375944541103	0.00126027870941176	1.59999999999999	-0.800000000000011
011020_E001T_11	011020_B001	91	91	81	12.5	WT	60	Step	12.5	0	NA	011020_E001T_11.avi_lane_190.res	1.48580377580237	-0.118982171551988	0.383062315045463	-0.542365310018962	-0.118982171551988	183	217	0.541438842527074	0.0254628794172134	0.00571401255580872	0.220000000000001	NA	NA	-0.0980182565785039	0.0245444596411078	-0.0323725846060311	0.017666053643011	0.0245444596411078	12.6	-11.8
011020_E001T_11	011020_B001	92	92	82	12.5	WT	60	Step	12.5	0	NA	011020_E001T_11.avi_lane_191.res	1.58708152568694	-0.123492787480795	0.464167047958033	-0.56231301394385	-0.123492787480795	171	229	0.542373982839078	0.00192230394747407	-0.00109179410618331	0.220588235294118	NA	NA	0.0032594933060659	0.0200338437123008	0.0487321483065389	-0.00228165028187699	0.0200338437123008	0.599999999999994	0.199999999999989
011020_E001T_11	011020_B001	93	93	83	12.5	WT	60	Step	12.5	0	NA	011020_E001T_11.avi_lane_192.res	1.59636172645665	-0.160143078041707	0.449777397026725	-0.61631310838257	-0.160143078041707	170	228	0.542287303031396	0.00780571345098957	-0.00218947803016741	0.2125	NA	NA	0.012539694075776	-0.0166164468486112	0.0343424973752309	-0.056281744720597	-0.0166164468486112	-0.400000000000006	-0.800000000000011
011020_E001T_11	011020_B001	94	94	84	12.5	WT	60	Step	12.5	0	NA	011020_E001T_11.avi_lane_193.res	1.59035080183932	-0.164099015574948	0.429315661260273	-0.60084327383898	-0.164099015574948	169	230	0.543352371765575	-0.00425520079635656	0.00943223305700399	0.230392156862745	NA	NA	0.00652876945844594	-0.0205723843818522	0.0138807616087789	-0.0408119101770069	-0.0205723843818522	-1.40000000000001	1.19999999999999
011020_E001T_11	011020_B001	95	95	85	12.5	WT	60	Step	12.5	0	NA	011020_E001T_11.avi_lane_194.res	1.57047807661134	-0.128751340775879	0.441722838973825	-0.617569947355979	-0.128751340775879	184	215	0.54839151506747	-0.0141867591644499	0.00441744595351741	0.231770833333333	NA	NA	-0.0133439557695341	0.0147752904172168	0.0262879393223309	-0.057538583694006	0.0147752904172168	13.6	-13.8
011020_E001T_11	011020_B001	96	96	86	12.5	WT	60	Step	12.5	0	NA	011020_E001T_11.avi_lane_195.res	1.60159427075863	-0.150318026248642	0.428837451015776	-0.565420879051893	-0.150318026248642	167	233	0.526817682061561	-0.00370675068555875	-0.00236614476903103	0.218750000000001	NA	NA	0.0177722383777559	-0.00679139505554624	0.0134025513642819	-0.00538951538991994	-0.00679139505554624	-3.40000000000001	4.19999999999999
011020_E001T_11	011020_B001	97	97	87	12.5	WT	60	Step	12.5	0	NA	011020_E001T_11.avi_lane_196.res	1.5991360300146	-0.196471671152751	0.394637379883866	-0.594666471223443	-0.196471671152751	161	239	0.542838913253555	0.0155859899403046	-0.021026153878935	0.247395833333333	NA	NA	0.015313997633726	-0.0529450399596552	-0.0207975197676281	-0.0346351075614699	-0.0529450399596552	-9.40000000000001	10.2
011020_E001T_11	011020_B001	98	98	88	12.5	WT	60	Step	12.5	0	NA	011020_E001T_11.avi_lane_197.res	1.53120020920996	-0.187024852861377	0.38765429978441	-0.61276645331055	-0.187024852861377	169	229	0.564694634381527	-0.00247008011506674	-0.013090265501784	0.218750000000001	NA	NA	-0.0526218231709141	-0.0434982216682812	-0.0277805998670841	-0.052735089648577	-0.0434982216682812	-1.40000000000001	0.199999999999989
011020_E001T_11	011020_B001	99	99	89	12.5	WT	60	Step	12.5	0	NA	011020_E001T_11.avi_lane_198.res	1.55866586881602	-0.137582670025732	0.422004719406367	-0.643876022369059	-0.137582670025732	190	210	0.539420181087541	-0.0245419031671792	0.0203762242284643	0.25765306122449	NA	NA	-0.0251561635648541	0.00594396116736376	0.00656981975487292	-0.083844658707086	0.00594396116736376	19.6	-18.8
011020_E001T_11	011020_B001	100	100	90	12.5	WT	60	Step	12.5	0	NA	011020_E001T_11.avi_lane_199.res	1.58369704268912	-0.0949632373594084	0.370335126779566	-0.563076986430536	-0.0949632373594084	200	199	0.511853677345432	0.00196981019475588	0.0222116900483455	0.255102040816327	NA	NA	-0.000124989691754118	0.0485633938336874	-0.0450997728719281	-0.00304562276856302	0.0485633938336874	29.6	-29.8
011020_E001T_11	011020_B001	101	101	91	12.5	WT	60	Step	12.5	0	NA	011020_E001T_11.avi_lane_200.res	1.59141664430371	-0.0814905248247195	0.429942621331979	-0.523998106898616	-0.0814905248247195	185	214	0.523941395834537	0.0392057120686607	0.0348941599128803	0.234375000000001	NA	NA	0.00759461192283606	0.0620361063683763	0.0145077216804849	0.036033256763357	0.0620361063683763	14.6	-14.8
011020_E001T_11	011020_B001	102	102	92	12.5	WT	60	Step	12.5	0	NA	011020_E001T_11.avi_lane_201.res	1.67212551178387	-0.189913882803464	0.470819093018592	-0.615464927848212	-0.189913882803464	155	242	0.530287546762542	0.00123266516703293	-0.0164714385460658	0.260416666666667	NA	NA	0.088303479402996	-0.0463872516103682	0.0553841933670979	-0.055433564186239	-0.0463872516103682	-15.4	13.2
011020_E001T_11	011020_B001	103	103	93	12.5	WT	60	Step	12.5	0	NA	011020_E001T_11.avi_lane_202.res	1.64832089969047	-0.151299332809994	0.427292620758008	-0.553371707323352	-0.151299332809994	164	236	0.519427172317286	-0.00171344567746954	-0.00499890446298748	0.226562500000001	NA	NA	0.0644988673095959	-0.00777270161689825	0.0118577211065139	0.00665965633862109	-0.00777270161689825	-6.40000000000001	7.19999999999999
011020_E001T_11	011020_B001	104	104	94	12.5	WT	60	Step	12.5	0	NA	011020_E001T_11.avi_lane_203.res	1.62288212706486	-0.194701741695807	0.439611317295394	-0.591792030657778	-0.194701741695807	154	246	0.529049348194934	-0.00500100304997108	-0.0195137290144714	0.263020833333334	NA	NA	0.0390600946839859	-0.0511751105027113	0.0241764176438999	-0.0317606669958049	-0.0511751105027113	-16.4	17.2
011020_E001T_11	011020_B001	105	105	95	12.5	WT	60	Step	12.5	0	NA	011020_E001T_11.avi_lane_204.res	1.47962887727657	-0.124957401230969	0.416914790987955	-0.561962865557663	-0.124957401230969	178	221	0.528444125473025	0.0251329483869241	0.0113165026811872	0.239583333333333	NA	NA	-0.104193155104304	0.0185692299621267	0.00147989133646087	-0.00193150189568991	0.0185692299621267	7.59999999999999	-7.80000000000001
011020_E001T_11	011020_B001	106	106	96	12.5	WT	60	Step	12.5	0	NA	011020_E001T_11.avi_lane_205.res	1.58610948994966	-0.228206704485321	0.406134638763044	-0.625314699852184	-0.228206704485321	154	246	0.53675286917953	0.0098051024501459	-0.01943610334427	0.234375000000001	NA	NA	0.0022874575687859	-0.0846800732922252	-0.0093002608884501	-0.065283336190211	-0.0846800732922252	-16.4	17.2
011020_E001T_11	011020_B001	107	107	97	12.5	WT	60	Step	12.5	0	NA	011020_E001T_11.avi_lane_206.res	1.62902872665375	-0.125504282269173	0.402672061213698	-0.548997026142826	-0.125504282269173	178	222	0.506517909119203	-1.01592669318843e-05	0.00110321806673478	0.25	NA	NA	0.0452066942728759	0.0180223489239227	-0.0127628384377961	0.0110343375191471	0.0180223489239227	7.59999999999999	-6.80000000000001
011020_E001T_11	011020_B001	108	108	98	12.5	WT	60	Step	12.5	0	NA	011020_E001T_11.avi_lane_207.res	1.54874505684641	-0.155238935081268	0.379807457154564	-0.616729654901621	-0.155238935081268	184	214	0.53377079024452	-0.00120198098058427	0.00679793643024294	0.255208333333333	NA	NA	-0.035076975534464	-0.0117123038881722	-0.0356274424969301	-0.056698291239648	-0.0117123038881722	13.6	-14.8
011020_E001T_11	011020_B001	109	109	99	12.5	WT	60	Step	12.5	0	NA	011020_E001T_11.avi_lane_208.res	1.57004082383568	-0.137244779692648	0.420249718516037	-0.571523941512721	-0.137244779692648	174	224	0.521023937857915	0.0129037632297071	-0.00733696836314656	0.244791666666667	NA	NA	-0.013781208545194	0.00628185150044774	0.00481481886454288	-0.011492577850748	0.00628185150044774	3.59999999999999	-4.80000000000001
011020_E001T_11	011020_B001	110	110	100	12.5	WT	60	Step	12.5	0	NA	011020_E001T_11.avi_lane_209.res	1.57424849244208	-0.190900004174145	0.377007251267027	-0.565577405066869	-0.190900004174145	159	241	0.528388081021363	0.0292216162173464	-0.0297140881960706	0.578125	NA	NA	-0.00957353993879395	-0.0473733729810492	-0.0384276483844671	-0.00554604140489601	-0.0473733729810492	-11.4	12.2
011020_E001T_11	011020_B001	111	111	101	12.5	WT	60	Step	12.5	0	NA	011020_E001T_11.avi_lane_210.res	1.62641937814671	-0.145278340359811	0.423600960776286	-0.575097358751848	-0.145278340359811	171	227	0.508366673262426	-0.020418702075099	-0.0232711934316263	0.731770833333334	NA	NA	0.042597345765836	-0.00175170916671524	0.0081660611247919	-0.0150659950898749	-0.00175170916671524	0.599999999999994	-1.80000000000001
011020_E001T_11	011020_B001	112	112	102	12.5	WT	60	Step	12.5	0	NA	011020_E001T_11.avi_lane_211.res	1.52992934130407	-0.102595637075567	0.453804786725218	-0.535351522253955	-0.102595637075567	175	225	0.533331799240463	-0.00620822695637659	0.00974958663584928	0.708333333333334	NA	NA	-0.0538926910768041	0.0409309941175287	0.0383698870737239	0.024679841408018	0.0409309941175287	4.59999999999999	-3.80000000000001
011020_E001T_11	011020_B001	113	113	103	12.5	WT	60	Step	12.5	0	NA	011020_E001T_11.avi_lane_212.res	1.56621924994883	-0.153749371925776	0.433342901774779	-0.601180928534568	-0.153749371925776	173	227	0.533206448407771	-0.000931438383997115	0.00363661909913378	0.696428571428571	NA	NA	-0.0176027824320439	-0.0102227407326803	0.0179080021232849	-0.0411495648725949	-0.0102227407326803	2.59999999999999	-1.80000000000001
011020_E001T_11	011020_B001	114	114	104	12.5	WT	60	Step	12.5	0	NA	011020_E001T_11.avi_lane_213.res	1.54852415968114	-0.150771785470473	0.387182206482765	-0.621242275089125	-0.150771785470473	186	213	0.520860352550268	0.0203420666329579	0.0031576250030177	0.732142857142858	NA	NA	-0.0352978726997339	-0.00724515427737726	-0.0282526931687291	-0.061210911427152	-0.00724515427737726	15.6	-15.8
011020_E001T_11	011020_B001	115	115	105	12.5	WT	60	Step	12.5	0	NA	011020_E001T_11.avi_lane_214.res	1.58396303176612	-0.136041619999273	0.4022745887889	-0.608647869029264	-0.136041619999273	187	213	0.519987983153484	-0.025244329398996	0.0188134721589596	0.703125	NA	NA	0.000140999385245921	0.00748501119382275	-0.0131603108625941	-0.048616505367291	0.00748501119382275	16.6	-15.8
011020_E001T_11	011020_B001	116	116	106	12.5	WT	60	Step	12.5	0	NA	011020_E001T_11.avi_lane_215.res	1.5667049452347	-0.172171586727295	0.422669233032225	-0.583744574894791	-0.172171586727295	163	236	0.553149060258011	-0.0128912840734073	0.000492508068588652	0.731770833333334	NA	NA	-0.0171170871461741	-0.0286449555341992	0.00723433338073087	-0.023713211232818	-0.0286449555341992	-7.40000000000001	7.19999999999999
011020_E001T_11	011020_B001	117	117	107	12.5	WT	60	Step	12.5	0	NA	011020_E001T_11.avi_lane_216.res	1.49645960406395	-0.136736574804051	0.356400144663165	-0.56535073284565	-0.136736574804051	186	214	0.514530242885235	0.00308891961185851	-0.000268304635568431	0.7265625	NA	NA	-0.0873624283169241	0.00679005638904476	-0.0590347549883291	-0.00531936918367693	0.00679005638904476	15.6	-14.8
011020_E001T_11	011020_B001	118	118	108	12.5	WT	60	Step	12.5	0	NA	011020_E001T_11.avi_lane_217.res	1.624695599069	-0.187980614999724	0.377527505598067	-0.614592004222619	-0.187980614999724	172	228	0.505036548036272	0.00221874848005957	-0.00137558557244082	0.705729166666667	NA	NA	0.0408735666881259	-0.0444539838066282	-0.0379073940534271	-0.0545606405606459	-0.0444539838066282	1.59999999999999	-0.800000000000011
011020_E001T_11	011020_B001	119	119	109	12.5	WT	60	Step	12.5	0	NA	011020_E001T_11.avi_lane_218.res	1.5178612575129	-0.0961361528114216	0.381512573318553	-0.515480339601587	-0.0961361528114216	187	213	0.528830413807328	0.0165499011609692	0.012001262095272	0.747395833333334	NA	NA	-0.065960774867974	0.0473904783816742	-0.0339223263329411	0.044551024060386	0.0473904783816742	16.6	-15.8
011020_E001T_11	011020_B001	120	120	110	12.5	WT	60	Step	12.5	0	NA	011020_E001T_11.avi_lane_219.res	1.50221827449201	-0.168450556709804	0.379621309275497	-0.547705491931473	-0.168450556709804	163	236	0.524042768736306	-0.00869422170719037	-0.0155332866920291	0.716145833333334	NA	NA	-0.081603757888864	-0.0249239255167082	-0.0358135903759971	0.0123258717305	-0.0249239255167082	-7.40000000000001	7.19999999999999
011020_E001T_11	011020_B001	121	121	111	12.5	WT	60	Step	12.5	0	NA	011020_E001T_11.avi_lane_220.res	1.54688480989361	-0.159059217388143	0.396111323046825	-0.576134750860808	-0.159059217388143	171	228	0.543045119943314	-0.0233045886189238	-0.00915335947194174	0.726562500000001	NA	NA	-0.0369372224872639	-0.0155325861950472	-0.0193235766046691	-0.016103387198835	-0.0155325861950472	0.599999999999994	-0.800000000000011
011020_E001T_11	011020_B001	122	122	112	12.5	WT	60	Step	12.5	0	NA	011020_E001T_11.avi_lane_221.res	1.48713497117613	-0.127399526032529	0.409434147702037	-0.54493682782608	-0.127399526032529	175	225	0.538137962811711	0.0279309186970833	-0.00275882587468373	0.731770833333334	NA	NA	-0.0966870612047441	0.0161271051605668	-0.00600075194945709	0.015094535835893	0.0161271051605668	4.59999999999999	-3.80000000000001
011020_E001T_11	011020_B001	123	123	113	12.5	WT	60	Step	12.5	0	NA	011020_E001T_11.avi_lane_222.res	1.47103852096797	-0.118373183520242	0.386506831310518	-0.537713164409905	-0.118373183520242	180	217	0.551409470354617	0.00834951879677977	0.00702998169745047	0.731770833333334	NA	NA	-0.112783511412904	0.0251534476728538	-0.0289280683409761	0.022318199252068	0.0251534476728538	9.59999999999999	-11.8
011020_E001T_11	011020_B001	124	124	114	12.5	WT	60	Step	12.5	0	NA	011020_E001T_11.avi_lane_223.res	1.54551149456434	-0.148344185213561	0.384154594502373	-0.549092313439771	-0.148344185213561	170	227	0.533925991283384	0.0175806348005319	-0.00170972682295851	0.708333333333334	NA	NA	-0.038310537816534	-0.00481755402046524	-0.0312803051491211	0.010939050222202	-0.00481755402046524	-0.400000000000006	-1.80000000000001
011020_E001T_11	011020_B001	125	125	115	12.5	WT	60	Step	12.5	0	NA	011020_E001T_11.avi_lane_224.res	1.50955335141422	-0.13784196339585	0.413403363186933	-0.534126512151476	-0.13784196339585	161	225	0.525963712532874	-0.000910128931254884	-0.00284304962179277	0.731770833333334	NA	NA	-0.074268680966654	0.00568466779724575	-0.00203153646456111	0.025904851510497	0.00568466779724575	-9.40000000000001	-3.80000000000001
011020_E001T_11	011020_B001	126	126	116	12.5	WT	60	Step	12.5	0	NA	011020_E001T_11.avi_lane_225.res	1.53652150736766	-0.106516903268894	0.413260493635811	-0.553767221535734	-0.106516903268894	185	215	0.528545063963874	-0.00116857541500884	0.00237103170512999	0.742346938775511	NA	NA	-0.0473005250132141	0.0370097279242017	-0.00217440601568308	0.00626414212623905	0.0370097279242017	14.6	-13.8
011020_E001T_11	011020_B001	127	127	117	12.5	WT	60	Step	12.5	0	NA	011020_E001T_11.avi_lane_226.res	1.46784325764038	-0.12054708207043	0.402265183820915	-0.533710785563466	-0.12054708207043	176	223	0.530639347383829	-0.0166927030196829	-0.00965773164551964	0.723958333333334	NA	NA	-0.115978774740494	0.0229795491226658	-0.0131697158305791	0.0263205780985071	0.0229795491226658	5.59999999999999	-5.80000000000001
011020_E001T_11	011020_B001	128	128	118	12.5	WT	60	Step	12.5	0	NA	011020_E001T_11.avi_lane_227.res	1.51583493930561	-0.125923437287506	0.42864202519753	-0.577710442842546	-0.125923437287506	179	220	0.540887723764462	-0.00837722402235599	-0.00725236896215826	0.7578125	NA	NA	-0.067987093075264	0.0176031939055898	0.0132071255460359	-0.017679079180573	0.0176031939055898	8.59999999999999	-8.80000000000001
011020_E001T_11	011020_B001	129	129	119	12.5	WT	60	Step	12.5	0	NA	011020_E001T_11.avi_lane_228.res	1.51186127176961	-0.0916030059232469	0.369331672133613	-0.528251447625461	-0.0916030059232469	194	205	0.510949503449027	-0.00428991502964633	0.0175817446885322	0.726562500000001	NA	NA	-0.071960760611264	0.0519236252698489	-0.0461032275178811	0.0317799160365121	0.0519236252698489	23.6	-23.8
011020_E001T_11	011020_B001	130	130	120	12.5	WT	60	Step	12.5	0	NA	011020_E001T_11.avi_lane_229.res	1.48639067628715	-0.107544634121085	0.427542933543684	-0.578626511873801	-0.107544634121085	184	209	0.549017494351116	-0.0133256411549772	0.0261632681839304	NA	NA	NA	-0.0974313560937241	0.0359819970720107	0.0121080338921899	-0.0185951482118279	0.0359819970720107	13.6	-19.8
011020_E001T_12	011020_B001	1	1	-9	137.5	WT	60	Step	137.5	0	NA	011020_E001T_12.avi_lane_100.res	1.69023897895696	-0.212209760782368	0.40868325573086	-0.673696015903578	-0.212209760782368	155	209	0.526667534624962	-0.0637138864176577	-0.00562268129390404	-1.8125	NA	NA	0.0565297380892371	-0.047275130129683	0.012470733661628	-0.07269339951272	-0.047275130129683	-12.3	-6.90000000000001
011020_E001T_12	011020_B001	2	2	-8	137.5	WT	60	Step	137.5	0	NA	011020_E001T_12.avi_lane_101.res	1.65455217553908	-0.162604305832897	0.414865086826535	-0.631307762674009	-0.162604305832897	178	220	NA	0.00103619107007626	0.000976799148602595	-1.90625	NA	NA	0.020842934671357	0.00233032481978798	0.018652564757303	-0.0303051462831511	0.00233032481978798	10.7	4.09999999999999
011020_E001T_12	011020_B001	3	3	-7	137.5	WT	60	Step	137.5	0	NA	011020_E001T_12.avi_lane_102.res	1.68858710860471	-0.198131781538698	0.374092925778432	-0.650641558531314	-0.198131781538698	176	223	0.508992362997856	0.0323999491220352	-0.00450275268836306	-1.83333333333334	NA	NA	0.054877867736987	-0.033197150886013	-0.0221195962908	-0.0496389421404561	-0.033197150886013	8.69999999999999	7.09999999999999
011020_E001T_12	011020_B001	4	4	-6	137.5	WT	60	Step	137.5	0	NA	011020_E001T_12.avi_lane_103.res	1.56825505505599	-0.160232725171015	0.401079789782514	-0.545497224070937	-0.160232725171015	151	220	0.521232657946899	0.00852342223768999	0.00605205667990919	-1.79166666666667	NA	NA	-0.065454185811733	0.00470190548166999	0.004867267713282	0.0555053923199209	0.00470190548166999	-16.3	4.09999999999999
011020_E001T_12	011020_B001	5	5	-5	137.5	WT	60	Step	137.5	0	NA	011020_E001T_12.avi_lane_104.res	1.64930924500994	-0.176210348918156	0.392134919407509	-0.588617623845525	-0.176210348918156	167	231	NA	-0.0419229608252589	-0.00595364451467702	-1.83962264150943	NA	NA	0.0156000041422171	-0.011275718265471	-0.00407760266172302	0.012384992545333	-0.011275718265471	-0.300000000000011	15.1
011020_E001T_12	011020_B001	6	6	-4	137.5	WT	60	Step	137.5	0	NA	011020_E001T_12.avi_lane_105.res	1.6531846403444	-0.100433102531076	0.408099338674743	-0.570362705195582	-0.100433102531076	180	195	0.507395210237841	-0.00486765937767249	0.0365404673635268	-1.875	NA	NA	0.019475399476677	0.064501528121609	0.011886816605511	0.030639911195276	0.064501528121609	12.7	-20.9
011020_E001T_12	011020_B001	7	7	-3	137.5	WT	60	Step	137.5	0	NA	011020_E001T_12.avi_lane_106.res	1.64732030375771	-0.188350061083655	0.409289778630454	-0.602782248739104	-0.188350061083655	153	222	0.510006293164351	-0.0150583019666207	0.00381221805236142	-1.83962264150943	NA	NA	0.013611062889987	-0.02341543043097	0.013077256561222	-0.00177963234824607	-0.02341543043097	-14.3	6.09999999999999
011020_E001T_12	011020_B001	8	8	-2	137.5	WT	60	Step	137.5	0	NA	011020_E001T_12.avi_lane_107.res	1.66709053753956	-0.168469222410582	0.367692243155989	-0.563163817641718	-0.168469222410582	169	230	0.501774219961893	-0.0384378099477782	0.00166133553966852	-1.90972222222222	NA	NA	0.033381296671837	-0.003534591757897	-0.028520278913243	0.03783879874914	-0.003534591757897	1.69999999999999	14.1
011020_E001T_12	011020_B001	9	9	-1	137.5	WT	60	Step	137.5	0	NA	011020_E001T_12.avi_lane_108.res	1.44938785034982	-0.118735889357644	0.379864039721542	-0.549463576782071	-0.118735889357644	165	191	0.552718100299933	-0.0120939895227054	0.0247798548383536	-1.83962264150943	NA	NA	-0.184321390517903	0.046198741295041	-0.01634848234769	0.0515390396087869	0.046198741295041	-2.30000000000001	-24.9
011020_E001T_12	011020_B001	10	10	0	137.5	WT	60	Step	137.5	0	NA	011020_E001T_12.avi_lane_109.res	1.66916651351906	-0.163969108900759	0.406323842983742	-0.634493630524741	-0.163969108900759	179	218	NA	-0.00709303505135372	0.0215607760364367	115.671296296296	NA	NA	0.0354572726513371	0.000965521751925991	0.01011132091451	-0.033491014133883	0.000965521751925991	11.7	2.09999999999999
011020_E001T_12	011020_B001	11	11	1	137.5	WT	60	Step	137.5	0	NA	011020_E001T_12.avi_lane_110.res	1.6531750933118	-0.273043130591055	0.424811382383538	-0.677642725845136	-0.273043130591055	126	218	0.534828175144881	-0.0338302952667037	-0.0526207538676915	141.631944444444	NA	NA	0.0194658524440769	-0.10810849993837	0.028598860314306	-0.076640109454278	-0.10810849993837	-41.3	2.09999999999999
011020_E001T_12	011020_B001	12	12	2	137.5	WT	60	Step	137.5	0	NA	011020_E001T_12.avi_lane_111.res	1.69012114224991	-0.16694197801121	0.448838181832855	-0.630312442477857	-0.16694197801121	157	209	0.51772835319945	-0.00253370605723725	0.0231590023066148	139.162735849057	NA	NA	0.0564119013821871	-0.00200734735852501	0.052625659763623	-0.0293098260869991	-0.00200734735852501	-10.3	-6.90000000000001
011020_E001T_12	011020_B001	13	13	3	137.5	WT	60	Step	137.5	0	NA	011020_E001T_12.avi_lane_112.res	1.77852149533355	-0.0187623729073732	0.490269318444967	-0.629710769429637	-0.0187623729073732	204	170	0.501548171439542	-0.0286303318466723	0.079958741110391	138.576388888889	NA	NA	0.144812254465827	0.146172257745312	0.094056796375735	-0.028708153038779	0.146172257745312	36.7	-45.9
011020_E001T_12	011020_B001	14	14	4	137.5	WT	60	Step	137.5	0	NA	011020_E001T_12.avi_lane_113.res	1.77959211169685	0.216293334490632	0.720776930640063	-0.654347710476935	0.216293334490632	214	124	0.594415544534975	0.00441555747211726	0.214622736916435	138.384433962264	NA	NA	0.145882870829127	0.381227965143317	0.324564408570831	-0.053345094086077	0.381227965143317	46.7	-91.9
011020_E001T_12	011020_B001	15	15	5	137.5	WT	60	Step	137.5	0	NA	011020_E001T_12.avi_lane_114.res	1.91587658395873	0.41645623583208	0.875232679244831	-0.516389199107181	0.41645623583208	244	120	0.56350333239871	-0.0183384026555454	0.270335238175533	138.125	NA	NA	0.282167343091007	0.581390866484765	0.479020157175599	0.084613417283677	0.581390866484765	76.7	-95.9
011020_E001T_12	011020_B001	16	16	6	137.5	WT	60	Step	137.5	0	NA	011020_E001T_12.avi_lane_115.res	1.97169369960133	0.612389603696164	0.982650261875597	-0.518962407407657	0.612389603696164	275	90	0.579867872898231	-0.0287390967320688	0.345570963424187	137.688679245283	NA	NA	0.337984458733607	0.777324234348849	0.586437739806365	0.082040208983201	0.777324234348849	107.7	-125.9
011020_E001T_12	011020_B001	17	17	7	137.5	WT	60	Step	137.5	0	NA	011020_E001T_12.avi_lane_116.res	1.9540299707349	0.65869759170583	1.11533932955002	-0.577826664703704	0.65869759170583	241	89	0.627870786246256	-0.000925779008911389	0.35632659426113	137.252358490566	NA	NA	0.320320729867177	0.823632222358515	0.719126807480788	0.0231759516871539	0.823632222358515	73.7	-126.9
011020_E001T_12	011020_B001	18	18	8	137.5	WT	60	Step	137.5	0	NA	011020_E001T_12.avi_lane_117.res	2.08331016989884	0.692677661474057	1.17511436906787	-0.571814340534998	0.692677661474057	249	95	0.613736323887341	0.020849833481764	0.363549790342653	137.083333333333	NA	NA	0.449600929031117	0.857612292126742	0.778901846998638	0.0291882758558599	0.857612292126742	81.7	-120.9
011020_E001T_12	011020_B001	19	19	9	137.5	WT	60	Step	137.5	0	NA	011020_E001T_12.avi_lane_118.res	2.11786164568092	0.726731175220661	1.21255963587553	-0.555029018847512	0.726731175220661	248	94	0.617620017119712	-0.00845319349881677	0.348514137426775	136.733490566038	NA	NA	0.484152404813197	0.891665805873346	0.816347113806298	0.045973597543346	0.891665805873346	80.7	-121.9
011020_E001T_12	011020_B001	20	20	10	137.5	WT	60	Step	137.5	0	NA	011020_E001T_12.avi_lane_119.res	2.07037972032486	0.840480767981189	1.27858188078961	-0.5253638778333	0.840480767981189	265	85	0.641330095450735	-0.025210904812378	0.37021791325563	136.296296296296	NA	NA	0.436670479457137	1.00541539863387	0.882369358720378	0.075638738557558	1.00541539863387	97.7	-130.9
011020_E001T_12	011020_B001	21	21	11	137.5	WT	60	Step	137.5	0	NA	011020_E001T_12.avi_lane_120.res	2.06738727876297	0.764539791301907	1.23414586435383	-0.610446143543414	0.764539791301907	271	92	0.628361695055491	-0.0152374629466204	0.349146589692638	136.120283018868	NA	NA	0.433678037895247	0.929474421954592	0.837933342284598	-0.00944352715255603	0.929474421954592	103.7	-123.9
011020_E001T_12	011020_B001	22	22	12	137.5	WT	60	Step	137.5	0	NA	011020_E001T_12.avi_lane_121.res	2.16634938234116	0.750783801494174	1.26971504308763	-0.570132086198264	0.750783801494174	252	99	0.619679393849965	-0.0363108225045014	0.333262469661993	135.56712962963	NA	NA	0.532640141473437	0.915718432146859	0.873502521018398	0.0308705301925939	0.915718432146859	84.7	-116.9
011020_E001T_12	011020_B001	23	23	13	137.5	WT	60	Step	137.5	0	NA	011020_E001T_12.avi_lane_122.res	2.13044503365421	0.656395382771608	1.29731494945733	-0.651080533267265	0.656395382771608	204	100	0.627646697886966	-0.0158629485416551	0.341000934478081	135.412735849057	NA	NA	0.496735792786487	0.821330013424293	0.901102427388098	-0.0500779168764071	0.821330013424293	36.7	-115.9
011020_E001T_12	011020_B001	24	24	14	137.5	WT	60	Step	137.5	0	NA	011020_E001T_12.avi_lane_123.res	2.16957853246704	0.81154635423565	1.28672621543707	-0.560353866068053	0.81154635423565	250	86	0.624085159667731	0.00912206041418552	0.35925268739046	135.412735849057	NA	NA	0.535869291599317	0.976480984888335	0.890513693367838	0.0406487503228049	0.976480984888335	82.7	-129.9
011020_E001T_12	011020_B001	25	25	15	137.5	WT	60	Step	137.5	0	NA	011020_E001T_12.avi_lane_124.res	2.11746515255406	0.737977500742472	1.27224775297783	-0.658939373683026	0.737977500742472	255	97	NA	-0.000231480926893547	0.339631538667513	135.439814814815	NA	NA	0.483755911686337	0.902912131395157	0.876035230908598	-0.0579367572921681	0.902912131395157	87.7	-118.9
011020_E001T_12	011020_B001	26	26	16	137.5	WT	60	Step	137.5	0	NA	011020_E001T_12.avi_lane_125.res	2.06125934134735	0.756850743900415	1.26963347688196	-0.660480912148268	0.756850743900415	253	91	0.629809121078581	-0.0247745795591138	0.339511188811056	140.860849056604	NA	NA	0.427550100479627	0.9217853745531	0.873420954812728	-0.05947829575741	0.9217853745531	85.7	-124.9
011020_E001T_12	011020_B001	27	27	17	137.5	WT	60	Step	137.5	0	NA	011020_E001T_12.avi_lane_126.res	2.12082553466417	0.735911616304049	1.25150412140363	-0.597360636006008	0.735911616304049	233	89	0.61113394550474	-0.0237535098946036	0.337379634012023	139.641203703704	NA	NA	0.487116293796447	0.900846246956734	0.855291599334398	0.00364198038484997	0.900846246956734	65.7	-126.9
011020_E001T_12	011020_B001	28	28	18	137.5	WT	60	Step	137.5	0	NA	011020_E001T_12.avi_lane_127.res	2.08457667728773	0.765459237780433	1.2943041467815	-0.537169274916937	0.765459237780433	234	95	0.620038089178782	-0.0175986813408101	0.354344260435278	139.080188679245	NA	NA	0.450867436420007	0.930393868433118	0.898091624712268	0.0638333414739209	0.930393868433118	66.7	-120.9
011020_E001T_12	011020_B001	29	29	19	137.5	WT	60	Step	137.5	0	NA	011020_E001T_12.avi_lane_128.res	2.12665101846661	0.797316845908058	1.26524274095103	-0.583910193676613	0.797316845908058	245	83	0.62166060201195	0.00521930869118812	0.349755665325963	138.797169811321	NA	NA	0.492941777598887	0.962251476560743	0.869030218881798	0.0170924227142449	0.962251476560743	77.7	-132.9
011020_E001T_12	011020_B001	30	30	20	137.5	WT	60	Step	137.5	0	NA	011020_E001T_12.avi_lane_129.res	2.14191149246788	0.722406514418886	1.31171143067676	-0.674443369269794	0.722406514418886	243	102	0.627320712765243	-0.0105702770751006	0.329738035319602	138.622685185185	NA	NA	0.508202251600157	0.887341145071571	0.915498908607528	-0.073440752878936	0.887341145071571	75.7	-113.9
011020_E001T_12	011020_B001	31	31	21	137.5	WT	60	Step	137.5	0	NA	011020_E001T_12.avi_lane_130.res	2.170114495052	0.74399110218271	1.32849017913516	-0.603140103745785	0.743991102182709	242	105	0.621305490163668	-0.0184938794235074	0.348305680282097	138.337264150943	NA	NA	0.536405254184277	0.908925732835395	0.932277657065928	-0.00213748735492703	0.908925732835394	74.7	-110.9
011020_E001T_12	011020_B001	32	32	22	137.5	WT	60	Step	137.5	0	NA	011020_E001T_12.avi_lane_131.res	2.11323502238662	0.720518698082781	1.26087437785568	-0.720429258271798	0.720518698082781	228	85	0.624304620491547	-0.00338055512224325	0.335796491676142	137.905092592593	NA	NA	0.479525781518897	0.885453328735466	0.864661855786448	-0.11942664188094	0.885453328735466	60.7	-130.9
011020_E001T_12	011020_B001	33	33	23	137.5	WT	60	Step	137.5	0	NA	011020_E001T_12.avi_lane_132.res	2.09546947138595	0.659658286957681	1.24839654744007	-0.545853389268163	0.659658286957681	215	105	0.604917815003072	-0.0109486889550336	0.300089172384833	137.629716981132	NA	NA	0.461760230518227	0.824592917610366	0.852184025370838	0.055149227122695	0.824592917610366	47.7	-110.9
011020_E001T_12	011020_B001	34	34	24	137.5	WT	60	Step	137.5	0	NA	011020_E001T_12.avi_lane_133.res	1.9717414463847	0.74549444574888	1.25239892202864	-0.595233202589411	0.74549444574888	221	83	0.643162571233899	-0.0134599383155881	0.349877774423751	137.337962962963	NA	NA	0.338032205516977	0.910429076401565	0.856186399959408	0.00576941380144691	0.910429076401565	53.7	-132.9
011020_E001T_12	011020_B001	35	35	25	137.5	WT	60	Step	137.5	0	NA	011020_E001T_12.avi_lane_134.res	2.0016677299395	0.784512338575671	1.26449794528022	-0.60276313446065	0.784512338575671	237	82	0.655577944347792	-0.0136781613810085	0.364501600447777	137.075471698113	NA	NA	0.367958489071777	0.949446969228356	0.868285423210988	-0.00176051806979205	0.949446969228356	69.7	-133.9
011020_E001T_12	011020_B001	36	36	26	137.5	WT	60	Step	137.5	0	NA	011020_E001T_12.avi_lane_135.res	2.14851885927226	0.622348495445293	1.2572406859424	-0.676829042516388	0.622348495445293	221	108	0.609809593228777	-0.00619381312235773	0.311632788794467	136.88679245283	NA	NA	0.514809618404537	0.787283126097978	0.861028163873168	-0.07582642612553	0.787283126097978	53.7	-107.9
011020_E001T_12	011020_B001	37	37	27	137.5	WT	60	Step	137.5	0	NA	011020_E001T_12.avi_lane_136.res	2.06959738055877	0.638987128461207	1.14830800126891	-0.69123915110715	0.638987128461207	222	85	0.616235160478753	-0.0157517358593793	0.325113777664352	136.5625	NA	NA	0.435888139691047	0.803921759113892	0.752095479199678	-0.090236534716292	0.803921759113892	54.7	-130.9
011020_E001T_12	011020_B001	38	38	28	137.5	WT	60	Step	137.5	0	NA	011020_E001T_12.avi_lane_137.res	2.00753110423967	0.633182827255325	1.28626225353385	-0.666445231038945	0.633182827255325	199	100	0.637481520922504	-0.00861300599198042	0.323449732709675	136.297169811321	NA	NA	0.373821863371947	0.79811745790801	0.890049731464618	-0.0654426146480871	0.79811745790801	31.7	-115.9
011020_E001T_12	011020_B001	39	39	29	137.5	WT	60	Step	137.5	0	NA	011020_E001T_12.avi_lane_138.res	2.10330254241406	0.599204099198631	1.22060664814605	-0.751395318411583	0.599204099198631	213	98	0.636878737504985	-0.0542408427593208	0.318036287037421	136.006944444444	NA	NA	0.469593301546337	0.764138729851316	0.824394126076818	-0.150392702020725	0.764138729851316	45.7	-117.9
011020_E001T_12	011020_B001	40	40	30	137.5	WT	60	Step	137.5	0	NA	011020_E001T_12.avi_lane_139.res	2.04525238160017	0.576671027207238	1.22924908621376	-0.670734820097255	0.576671027207238	216	113	0.617953947873777	-0.0107757115406134	0.300757638472906	135.660377358491	NA	NA	0.411543140732447	0.741605657859923	0.833036564144528	-0.0697322037063971	0.741605657859923	48.7	-102.9
011020_E001T_12	011020_B001	41	41	31	137.5	WT	60	Step	137.5	0	NA	011020_E001T_12.avi_lane_140.res	1.94664452313889	0.52383599670107	1.13765769972777	-0.721179721702133	0.52383599670107	215	106	0.628839079831164	-0.0117935185868181	0.2811022722979	135.625	NA	NA	0.312935282271167	0.688770627353755	0.741445177658538	-0.120177105311275	0.688770627353755	47.7	-109.9
011020_E001T_12	011020_B001	42	42	32	137.5	WT	60	Step	137.5	0	NA	011020_E001T_12.avi_lane_141.res	1.9804984330706	0.520164757903697	1.17261868427978	-0.682984225597151	0.520164757903697	201	109	0.630855456695953	0.00225393536809047	0.28927341482472	136.967592592593	NA	NA	0.346789192202877	0.685099388556382	0.776406162210548	-0.081981609206293	0.685099388556382	33.7	-106.9
011020_E001T_12	011020_B001	43	43	33	137.5	WT	60	Step	137.5	0	NA	011020_E001T_12.avi_lane_142.res	2.00952863008976	0.465258865841147	1.10708122129836	-0.717711164466081	0.465258865841147	209	113	NA	-0.00668671768273502	0.264702736876413	136.662735849057	NA	NA	0.375819389222037	0.630193496493832	0.710868699229128	-0.116708548075223	0.630193496493832	41.7	-102.9
011020_E001T_12	011020_B001	44	44	34	137.5	WT	60	Step	137.5	0	NA	011020_E001T_12.avi_lane_143.res	2.00283713910357	0.478741194375372	1.13775412393547	-0.739076045950853	0.478741194375372	204	110	0.612119451702487	-0.000912445806498077	0.249976673667539	136.539351851852	NA	NA	0.369127898235847	0.643675825028057	0.741541601866238	-0.138073429559995	0.643675825028057	36.7	-105.9
011020_E001T_12	011020_B001	45	45	35	137.5	WT	60	Step	137.5	0	NA	011020_E001T_12.avi_lane_144.res	1.93744036362298	0.547894436651172	1.1938755668422	-0.648366915554446	0.547894436651172	200	108	0.626431342798302	-0.013977000935288	0.287680511364492	136.167452830189	NA	NA	0.303731122755257	0.712829067303857	0.797663044772968	-0.0473642991635881	0.712829067303857	32.7	-107.9
011020_E001T_12	011020_B001	46	46	36	137.5	WT	60	Step	137.5	0	NA	011020_E001T_12.avi_lane_145.res	2.0454012064563	0.556848851364008	1.14833271281704	-0.606021453992723	0.556848851364008	229	116	0.599386032518679	-0.0141103498141113	0.28934720135252	135.9375	NA	NA	0.411691965588577	0.721783482016693	0.752120190747808	-0.00501883760186506	0.721783482016693	61.7	-99.9
011020_E001T_12	011020_B001	47	47	37	137.5	WT	60	Step	137.5	0	NA	011020_E001T_12.avi_lane_146.res	1.97872798022322	0.461289779988475	1.10419171499474	-0.637687886688906	0.461289779988474	200	117	0.603147769975951	-0.00746270505362983	0.259815203410802	135.61320754717	NA	NA	0.345018739355497	0.62622441064116	0.707979192925508	-0.036685270298048	0.626224410641159	32.7	-98.9
011020_E001T_12	011020_B001	48	48	38	137.5	WT	60	Step	137.5	0	NA	011020_E001T_12.avi_lane_147.res	2.01609945369833	0.503498291958419	1.13697716196347	-0.696187355661766	0.503498291958419	214	113	0.613590942817445	0.00892480547354508	0.268393998243619	138.10141509434	NA	NA	0.382390212830607	0.668432922611104	0.740764639894238	-0.0951847392709081	0.668432922611104	46.7	-102.9
011020_E001T_12	011020_B001	49	49	39	137.5	WT	60	Step	137.5	0	NA	011020_E001T_12.avi_lane_148.res	1.90074547894613	0.496622966339386	1.12025593200999	-0.57281322484944	0.496622966339386	186	108	0.608401434382619	-0.00275545438432894	0.253669777333938	138.287037037037	NA	NA	0.267036238078407	0.661557596992071	0.724043409940758	0.028189391541418	0.661557596992071	18.7	-107.9
011020_E001T_12	011020_B001	50	50	40	137.5	WT	60	Step	137.5	0	NA	011020_E001T_12.avi_lane_149.res	1.92583956359745	0.449836956053668	1.11188581388912	-0.59975269661229	0.449836956053668	195	123	0.591553416527637	0.0115153773585782	0.24488316720053	137.95	NA	NA	0.292130322729727	0.614771586706353	0.715673291819888	0.00124991977856792	0.614771586706353	27.7	-92.9
011020_E001T_12	011020_B001	51	51	41	137.5	WT	60	Step	137.5	0	NA	011020_E001T_12.avi_lane_150.res	2.00796741662024	0.319309820776562	0.993902034881962	-0.83685943963384	0.319309820776562	189	110	0.608120447826762	-0.0267437461414659	0.197137820823439	137.561274509804	NA	NA	0.374258175752517	0.484244451429247	0.59768951281273	-0.235856823242982	0.484244451429247	21.7	-105.9
011020_E001T_12	011020_B001	52	52	42	137.5	WT	60	Step	137.5	0	NA	011020_E001T_12.avi_lane_151.res	1.98013814243301	0.394202742650289	1.11243124255227	-0.677528847047196	0.394202742650289	191	128	0.594504694938851	-0.00497148482851238	0.237262939606533	137.132352941176	NA	NA	0.346428901565287	0.559137373302974	0.716218720483038	-0.076526230656338	0.559137373302974	23.7	-87.9
011020_E001T_12	011020_B001	53	53	43	137.5	WT	60	Step	137.5	0	NA	011020_E001T_12.avi_lane_152.res	1.9645623017022	0.369289556086375	1.02883753553073	-0.729957076320882	0.369289556086375	200	120	0.594127467885041	-0.00553626673160595	0.231590080575987	136.925	NA	NA	0.330853060834477	0.53422418673906	0.632625013461498	-0.128954459930024	0.53422418673906	32.7	-95.9
011020_E001T_12	011020_B001	54	54	44	137.5	WT	60	Step	137.5	0	NA	011020_E001T_12.avi_lane_153.res	2.02832831878989	0.458149784431909	1.14146954770218	-0.663195468114173	0.458149784431909	192	117	0.608198290496429	0.0275131141998532	0.246794646094727	136.727941176471	NA	NA	0.394619077922167	0.623084415084594	0.745257025632948	-0.062192851723315	0.623084415084594	24.7	-98.9
011020_E001T_12	011020_B001	55	55	45	137.5	WT	60	Step	137.5	0	NA	011020_E001T_12.avi_lane_154.res	1.91377093247907	0.38334578681232	1.06562402674384	-0.646056469926464	0.38334578681232	172	114	0.611881568410483	-0.00716906967257463	0.224353637891441	136.4	NA	NA	0.280061691611347	0.548280417465005	0.669411504674608	-0.0450538535356061	0.548280417465005	4.69999999999999	-101.9
011020_E001T_12	011020_B001	56	56	46	137.5	WT	60	Step	137.5	0	NA	011020_E001T_12.avi_lane_155.res	1.94043701844993	0.352894861459725	1.04798164143839	-0.66525685552879	0.352894861459725	188	128	0.576992033746016	-0.0433471224293092	0.218992315376574	136.115196078431	NA	NA	0.306727777582207	0.51782949211241	0.651769119369158	-0.064254239137932	0.51782949211241	20.7	-87.9
011020_E001T_12	011020_B001	57	57	47	137.5	WT	60	Step	137.5	0	NA	011020_E001T_12.avi_lane_156.res	1.95418021004383	0.398523508261252	1.02147934616985	-0.637935546470445	0.398523508261252	177	106	0.561963776667189	-0.0276514430544497	0.24373840431068	135.821078431373	NA	NA	0.320470969176107	0.563458138913937	0.625266824100618	-0.0369329300795871	0.563458138913937	9.69999999999999	-109.9
011020_E001T_12	011020_B001	58	58	48	137.5	WT	60	Step	137.5	0	NA	011020_E001T_12.avi_lane_157.res	1.91151046145412	0.39678728798473	0.998946687472925	-0.648591593420592	0.39678728798473	176	101	0.588260397104091	-0.0104982507016647	0.238951884357595	135.5125	NA	NA	0.277801220586397	0.561721918637415	0.602734165403693	-0.0475889770297341	0.561721918637415	8.69999999999999	-114.9
011020_E001T_12	011020_B001	59	59	49	137.5	WT	60	Step	137.5	0	NA	011020_E001T_12.avi_lane_158.res	1.9612744288116	0.360533144729304	0.976532140134309	-0.568598673339913	0.360533144729304	181	120	0.541299873142512	0.00301328567275455	0.241040286981279	136.593137254902	NA	NA	0.327565187943877	0.525467775381989	0.580319618065077	0.032403943050945	0.525467775381989	13.7	-95.9
011020_E001T_12	011020_B001	60	60	50	137.5	WT	60	Step	137.5	0	NA	011020_E001T_12.avi_lane_159.res	1.91635173122165	0.373006246071105	0.986944575621183	-0.544570835342662	0.373006246071105	168	112	0.568567511623827	0.00309850320561408	0.231391026741504	138.8875	NA	NA	0.282642490353927	0.53794087672379	0.590732053551951	0.0564317810481959	0.53794087672379	0.699999999999989	-103.9
011020_E001T_12	011020_B001	61	61	51	137.5	WT	60	Step	137.5	0	NA	011020_E001T_12.avi_lane_160.res	1.95435916793383	0.340334773520167	0.94950117973284	-0.598796769391037	0.340334773520167	185	120	0.567660087672118	-0.000270058840383925	0.225260262609795	138.786764705882	NA	NA	0.320649927066107	0.505269404172852	0.553288657663608	0.00220584699982096	0.505269404172852	17.7	-95.9
011020_E001T_12	011020_B001	62	62	52	137.5	WT	60	Step	137.5	0	NA	011020_E001T_12.avi_lane_161.res	2.00653765343134	0.305634588837805	0.95820213078064	-0.773611730529191	0.305634588837805	172	104	0.568926674702954	-0.0073390744327491	0.214139716758531	138.44362745098	NA	NA	0.372828412563617	0.47056921949049	0.561989608711408	-0.172609114138333	0.47056921949049	4.69999999999999	-111.9
011020_E001T_12	011020_B001	63	63	53	137.5	WT	60	Step	137.5	0	NA	011020_E001T_12.avi_lane_162.res	2.02130216395251	0.364381160730857	0.928530963370589	-0.734838557814599	0.364381160730857	189	97	0.552336439326602	0.00525323166364593	0.221028826761387	138.1	NA	NA	0.387592923084787	0.529315791383542	0.532318441301357	-0.133835941423741	0.529315791383542	21.7	-118.9
011020_E001T_12	011020_B001	64	64	54	137.5	WT	60	Step	137.5	0	NA	011020_E001T_12.avi_lane_163.res	1.9180237855138	0.343363412057971	0.959738450495247	-0.638270908416209	0.343363412057971	172	108	0.59700286635979	-0.0146852044018222	0.2196246715389	137.720588235294	NA	NA	0.284314544646077	0.508298042710656	0.563525928426015	-0.0372682920253511	0.508298042710656	4.69999999999999	-107.9
011020_E001T_12	011020_B001	65	65	55	137.5	WT	60	Step	137.5	0	NA	011020_E001T_12.avi_lane_164.res	1.96105666015551	0.200041907707893	1.02238452421917	-0.793622087243228	0.200041907707893	145	120	0.589821673129096	0.0212428528840198	0.167715794064471	137.3125	NA	NA	0.327347419287787	0.364976538360578	0.626172002149938	-0.19261947085237	0.364976538360578	-22.3	-95.9
011020_E001T_12	011020_B001	66	66	56	137.5	WT	60	Step	137.5	0	NA	011020_E001T_12.avi_lane_165.res	1.98799331252771	0.26980428221294	0.986598648413155	-0.729762173405708	0.26980428221294	152	109	0.5696846152888	-0.0256953026386109	0.184470983543954	137.022058823529	NA	NA	0.354284071659987	0.434738912865625	0.590386126343923	-0.12875955701485	0.434738912865625	-15.3	-106.9
011020_E001T_12	011020_B001	67	67	57	137.5	WT	60	Step	137.5	0	NA	011020_E001T_12.avi_lane_166.res	1.98809740190227	0.322977404220384	0.890613771215253	-0.598780733009817	0.322977404220384	177	109	0.544497301618333	0.0111516870495397	0.210073096998206	136.887254901961	NA	NA	0.354388161034547	0.487912034873069	0.494401249146021	0.0022218833810409	0.487912034873069	9.69999999999999	-106.9
011020_E001T_12	011020_B001	68	68	58	137.5	WT	60	Step	137.5	0	NA	011020_E001T_12.avi_lane_167.res	1.94221472658486	0.283613300982471	0.934977712982672	-0.705723211583871	0.283613300982471	161	106	0.559467759832967	-0.00180936727800689	0.190741364135499	136.6	NA	NA	0.308505485717137	0.448547931635156	0.53876519091344	-0.104720595193013	0.448547931635156	-6.30000000000001	-109.9
011020_E001T_12	011020_B001	69	69	59	137.5	WT	60	Step	137.5	0	NA	011020_E001T_12.avi_lane_168.res	1.96619309624728	0.176183095432073	0.82438883890463	-0.677287800140126	0.176183095432073	158	120	0.526130748738445	-0.0627159896157619	0.156011887875851	136.311274509804	NA	NA	0.332483855379557	0.341117726084758	0.428176316835398	-0.0762851837492681	0.341117726084758	-9.30000000000001	-95.9
011020_E001T_12	011020_B001	70	70	60	137.5	WT	60	Step	137.5	0	NA	011020_E001T_12.avi_lane_169.res	2.13572700592034	0.0742028263086017	0.906307974472559	-0.803766385139983	0.0742028263086017	134	127	0.559956653487227	0.00977000105746254	0.137393824939031	7.175	NA	NA	0.502017765052617	0.239137456961287	0.510095452403327	-0.202763768749125	0.239137456961287	-33.3	-88.9
011020_E001T_12	011020_B001	71	71	61	137.5	WT	60	Step	137.5	0	NA	011020_E001T_12.avi_lane_170.res	1.95970259988406	0.190313185383193	0.881705670340309	-0.64434080546594	0.190313185383193	134	111	0.544015028876849	0.0144289888059978	0.161048928097249	-1.51960784313726	NA	NA	0.325993359016337	0.355247816035878	0.485493148271077	-0.043338189075082	0.355247816035878	-33.3	-104.9
011020_E001T_12	011020_B001	72	72	62	137.5	WT	60	Step	137.5	0	NA	011020_E001T_12.avi_lane_171.res	2.21881558445711	0.0432378751070479	0.803669514963197	-0.792608472834009	0.0432378751070479	133	121	0.505427889808713	0.0165476800571968	0.119269310692808	-1.44607843137255	NA	NA	0.585106343589387	0.208172505759733	0.407456992893965	-0.191605856443151	0.208172505759733	-34.3	-94.9
011020_E001T_12	011020_B001	73	73	63	137.5	WT	60	Step	137.5	0	NA	011020_E001T_12.avi_lane_172.res	2.03553347775851	0.127975157210432	0.831926048545358	-0.782640215984288	0.127975157210432	141	109	0.547672645073371	-0.0118246842591357	0.136447253324406	-1.425	NA	NA	0.401824236890787	0.292909787863117	0.435713526476126	-0.18163759959343	0.292909787863117	-26.3	-106.9
011020_E001T_12	011020_B001	74	74	64	137.5	WT	60	Step	137.5	0	NA	011020_E001T_12.avi_lane_173.res	2.01405183392222	0.0401994360544783	0.880890426355648	-0.806210540575271	0.0401994360544783	148	147	0.558567046460607	0.0193136910929755	0.110957153398296	-1.26225490196078	NA	NA	0.380342593054497	0.205134066707163	0.484677904286416	-0.205207924184413	0.205134066707163	-19.3	-68.9
011020_E001T_12	011020_B001	75	75	65	137.5	WT	60	Step	137.5	0	NA	011020_E001T_12.avi_lane_174.res	2.02441738123318	0.0111572440945944	0.778216731148544	-0.858176841233215	0.0111572440945944	153	135	0.549626871296611	-0.0107604319453978	0.0973309265105928	-1.31127450980392	NA	NA	0.390708140365457	0.176091874747279	0.382004209079312	-0.257174224842357	0.176091874747279	-14.3	-80.9
011020_E001T_12	011020_B001	76	76	66	137.5	WT	60	Step	137.5	0	NA	011020_E001T_12.avi_lane_175.res	1.99923614551267	0.0544824752762941	0.715158246011886	-0.707454725395708	0.0544824752762941	165	143	0.520347887830635	0.0308257309283582	0.10301972594336	-1.31127450980392	NA	NA	0.365526904644947	0.219417105928979	0.318945723942654	-0.10645210900485	0.219417105928979	-2.30000000000001	-72.9
011020_E001T_12	011020_B001	77	77	67	137.5	WT	60	Step	137.5	0	NA	011020_E001T_12.avi_lane_176.res	1.91489556108658	-0.0147032200677131	0.713455457449553	-0.801865196649373	-0.014703220067713	147	136	0.54882048077573	0.000637203445743147	0.0930430750173813	-1.38480392156863	NA	NA	0.281186320218857	0.150231410584972	0.317242935380321	-0.200862580258515	0.150231410584972	-20.3	-79.9
011020_E001T_12	011020_B001	78	78	68	137.5	WT	60	Step	137.5	0	NA	011020_E001T_12.avi_lane_177.res	1.98097954359523	-0.170037448880564	0.658949265550338	-0.845610722416767	-0.170037448880564	131	161	0.550788633692493	-0.0227535004168742	0.0287511432870492	-1.3	NA	NA	0.347270302727507	-0.005102818227879	0.262736743481106	-0.244608106025909	-0.005102818227879	-36.3	-54.9
011020_E001T_12	011020_B001	79	79	69	137.5	WT	60	Step	137.5	0	NA	011020_E001T_12.avi_lane_178.res	1.92657648518978	-0.0435752445353481	0.668655438408898	-0.765366070874819	-0.0435752445353481	151	149	0.523815920542082	-0.0174090787817486	0.0729256798986824	-1.27450980392157	NA	NA	0.292867244322057	0.121359386117337	0.272442916339666	-0.164363454483961	0.121359386117337	-16.3	-66.9
011020_E001T_12	011020_B001	80	80	70	137.5	WT	60	Step	137.5	0	NA	011020_E001T_12.avi_lane_179.res	1.8861470838624	-0.111097930452448	0.639533478561025	-0.778901046057538	-0.111097930452448	129	145	0.549876767588201	0.0109270603164507	0.0596304884071439	-1.39705882352941	NA	NA	0.252437842994677	0.053836700200237	0.243320956491793	-0.17789842966668	0.053836700200237	-38.3	-70.9
011020_E001T_12	011020_B001	81	81	71	137.5	WT	60	Step	137.5	0	NA	011020_E001T_12.avi_lane_180.res	1.95244753736915	-0.0677491857958869	0.612240710286315	-0.757723200605084	-0.0677491857958869	145	143	NA	0.00261425120631911	0.0578441037254671	-1.4	NA	NA	0.318738296501427	0.0971854448567981	0.216028188217083	-0.156720584214226	0.0971854448567981	-22.3	-72.9
011020_E001T_12	011020_B001	82	82	72	137.5	WT	60	Step	137.5	0	NA	011020_E001T_12.avi_lane_181.res	2.03062360724739	-0.0340535967589372	0.702410646881205	-0.798390363065039	-0.0340535967589372	142	137	0.517313613203179	0.0258701826552564	0.0925765203924401	-1.4093137254902	NA	NA	0.396914366379667	0.130881033893748	0.306198124811973	-0.197387746674181	0.130881033893748	-25.3	-78.9
011020_E001T_12	011020_B001	83	83	73	137.5	WT	60	Step	137.5	0	NA	011020_E001T_12.avi_lane_182.res	1.95665703178122	-0.0910636638635371	0.632026196019103	-0.927847749226773	-0.0910636638635371	148	128	0.537587531685422	0.00395402892002741	0.0653835140175455	-1.35	NA	NA	0.322947790913497	0.0738709667891479	0.235813673949871	-0.326845132835915	0.0738709667891479	-19.3	-87.9
011020_E001T_12	011020_B001	84	84	74	137.5	WT	60	Step	137.5	0	NA	011020_E001T_12.avi_lane_183.res	1.88217215588673	-0.0440499728843764	0.689875675187555	-0.694098404033802	-0.0440499728843764	124	140	0.530438200311519	0.00317322171835943	0.0552751252781829	-1.37254901960784	NA	NA	0.248462915019007	0.120884657768309	0.293663153118323	-0.093095787642944	0.120884657768309	-43.3	-75.9
011020_E001T_12	011020_B001	85	85	75	137.5	WT	60	Step	137.5	0	NA	011020_E001T_12.avi_lane_184.res	1.93806792148251	-0.107318032312528	0.678501715775711	-0.732735708011951	-0.107318032312528	128	161	0.512837702847563	-0.00737886618993523	0.0534336830734607	-1.32352941176471	NA	NA	0.304358680614787	0.057616598340157	0.282289193706479	-0.131733091621093	0.057616598340157	-39.3	-54.9
011020_E001T_12	011020_B001	86	86	76	137.5	WT	60	Step	137.5	0	NA	011020_E001T_12.avi_lane_185.res	1.98455554245211	-0.26441140072868	0.533809387912636	-0.862284645188537	-0.26441140072868	127	170	0.523129788135206	0.0147320592166477	0.000770336285285204	-1.35	NA	NA	0.350846301584387	-0.099476770075995	0.137596865843404	-0.261282028797679	-0.099476770075995	-40.3	-45.9
011020_E001T_12	011020_B001	87	87	77	137.5	WT	60	Step	137.5	0	NA	011020_E001T_12.avi_lane_186.res	1.96068296720823	-0.127011206282003	0.611602275699367	-0.712337282244449	-0.127011206282003	129	163	NA	-0.011161080068298	0.0484435902833707	-1.37254901960784	NA	NA	0.326973726340507	0.037923424370682	0.215389753630135	-0.111334665853591	0.037923424370682	-38.3	-52.9
011020_E001T_12	011020_B001	88	88	78	137.5	WT	60	Step	137.5	0	NA	011020_E001T_12.avi_lane_187.res	1.96932721303858	-0.118975511460037	0.679799819318474	-0.640194128773337	-0.118975511460037	116	178	NA	-0.0555231459716309	0.0481346839995237	-1.325	NA	NA	0.335617972170857	0.045959119192648	0.283587297249242	-0.0391915123824791	0.045959119192648	-51.3	-37.9
011020_E001T_12	011020_B001	89	89	79	137.5	WT	60	Step	137.5	0	NA	011020_E001T_12.avi_lane_188.res	1.85355621321846	-0.167438295839437	0.56271828885432	-0.820666311436921	-0.167438295839437	140	157	0.540591274451837	-0.0029467700657748	0.0190978890512497	-1.26225490196078	NA	NA	0.219846972350737	-0.00250366518675202	0.166505766785088	-0.219663695046063	-0.00250366518675202	-27.3	-58.9
011020_E001T_12	011020_B001	90	90	80	137.5	WT	60	Step	137.5	0	NA	011020_E001T_12.avi_lane_189.res	1.83302811483493	-0.141624431554238	0.566843440434339	-0.7065465255582	-0.141624431554238	122	153	0.551545775936953	0.0186325305070428	0.0284097439034929	-1.29901960784314	NA	NA	0.199318873967207	0.023310199098447	0.170630918365107	-0.105543909167342	0.023310199098447	-45.3	-62.9
011020_E001T_12	011020_B001	91	91	81	137.5	WT	60	Step	137.5	0	NA	011020_E001T_12.avi_lane_190.res	1.83628765946104	-0.0875207658970503	0.553384595452596	-0.755549940584593	-0.0875207658970503	151	145	NA	0.01470216710391	0.03324825759187	-1.3875	NA	NA	0.202578418593317	0.0774138647556347	0.157172073383364	-0.154547324193735	0.0774138647556347	-16.3	-70.9
011020_E001T_12	011020_B001	92	92	82	137.5	WT	60	Step	137.5	0	NA	011020_E001T_12.avi_lane_191.res	1.85783798692394	-0.0842057962385367	0.590460985139644	-0.723451721251472	-0.0842057962385367	142	150	0.538172810905245	0.0150041380397158	0.0520832989707328	-1.34803921568628	NA	NA	0.224128746056217	0.0807288344141483	0.194248463070412	-0.122449104860614	0.0807288344141483	-25.3	-65.9
011020_E001T_12	011020_B001	93	93	83	137.5	WT	60	Step	137.5	0	NA	011020_E001T_12.avi_lane_192.res	1.85780065958518	-0.0466696938583004	0.579279010819391	-0.668928723307843	-0.0466696938583004	156	157	0.540148360568091	-0.011202910441352	0.0593828183622386	-1.3375	NA	NA	0.224091418717457	0.118264936794385	0.183066488750159	-0.0679261069169851	0.118264936794385	-11.3	-58.9
011020_E001T_12	011020_B001	94	94	84	137.5	WT	60	Step	137.5	0	NA	011020_E001T_12.avi_lane_193.res	1.89885760644298	-0.176156816254695	0.585576057702579	-0.760736718621114	-0.176156816254695	131	171	NA	-0.0200133081594058	0.0123125175295546	-1.37254901960784	NA	NA	0.265148365575257	-0.01122218560201	0.189363535633347	-0.159734102230256	-0.01122218560201	-36.3	-44.9
011020_E001T_12	011020_B001	95	95	85	137.5	WT	60	Step	137.5	0	NA	011020_E001T_12.avi_lane_194.res	1.85256791153069	-0.196741271035907	0.506837369390505	-0.780924748238443	-0.196741271035907	137	165	0.534271638152649	0.0131389694540052	0.0200394494032224	-1.30208333333334	NA	NA	0.218858670662967	-0.031806640383222	0.110624847321273	-0.179922131847585	-0.031806640383222	-30.3	-50.9
011020_E001T_12	011020_B001	96	96	86	137.5	WT	60	Step	137.5	0	NA	011020_E001T_12.avi_lane_195.res	1.69409758142138	-0.173158811993291	0.534270922892849	-0.706908192805588	-0.173158811993291	126	167	0.553010152588712	-0.0010551514977888	0.0308507171178081	-1.328125	NA	NA	0.0603883405536569	-0.00822418134060601	0.138058400823617	-0.10590557641473	-0.00822418134060601	-41.3	-48.9
011020_E001T_12	011020_B001	97	97	87	137.5	WT	60	Step	137.5	0	NA	011020_E001T_12.avi_lane_196.res	1.77283595127687	-0.176723223972619	0.470311827781359	-0.724519770856355	-0.176723223972619	138	163	0.525631148126182	0.00145253561734057	0.00756926232338633	-1.35416666666667	NA	NA	0.139126710409147	-0.011788593319934	0.074099305712127	-0.123517154465497	-0.011788593319934	-29.3	-52.9
011020_E001T_12	011020_B001	98	98	88	137.5	WT	60	Step	137.5	0	NA	011020_E001T_12.avi_lane_197.res	1.77302588924627	-0.205396117186497	0.466970265273669	-0.700389772985392	-0.205396117186497	120	163	0.514409756234445	-0.00671079963426761	0.00178648048252375	-1.34114583333333	NA	NA	0.139316648378547	-0.040461486533812	0.070757743204437	-0.099387156594534	-0.040461486533812	-47.3	-52.9
011020_E001T_12	011020_B001	99	99	89	137.5	WT	60	Step	137.5	0	NA	011020_E001T_12.avi_lane_198.res	1.71243007135829	-0.178989119979113	0.485456978721996	-0.724637472565548	-0.178989119979113	121	148	NA	0.023290349743711	0.0100740097038554	-1.30102040816327	NA	NA	0.0787208304905671	-0.014054489326428	0.089244456652764	-0.12363485617469	-0.014054489326428	-46.3	-67.9
011020_E001T_12	011020_B001	100	100	90	137.5	WT	60	Step	137.5	0	NA	011020_E001T_12.avi_lane_199.res	1.90344376858289	-0.188515047246678	0.50483654158726	-0.779200320669827	-0.188515047246678	142	167	NA	-0.0178034569122957	0.0049133446650314	-1.3265306122449	NA	NA	0.269734527715167	-0.023580416593993	0.108624019518028	-0.178197704278969	-0.023580416593993	-25.3	-48.9
011020_E001T_12	011020_B001	101	101	91	137.5	WT	60	Step	137.5	0	NA	011020_E001T_12.avi_lane_200.res	1.86239814067132	-0.189549951193056	0.491277314802245	-0.753873430171843	-0.189549951193056	134	162	NA	0.0403443361211224	0.00760740344996057	-1.27604166666667	NA	NA	0.228688899803597	-0.024615320540371	0.095064792733013	-0.152870813780985	-0.024615320540371	-33.3	-53.9
011020_E001T_12	011020_B001	102	102	92	137.5	WT	60	Step	137.5	0	NA	011020_E001T_12.avi_lane_201.res	1.82213716600958	-0.200970551474872	0.503508385459033	-0.788036332253125	-0.200970551474872	135	162	0.538327560292048	0.0201688238834978	-0.0131495933120823	-1.328125	NA	NA	0.188427925141857	-0.036035920822187	0.107295863389801	-0.187033715862267	-0.036035920822187	-32.3	-53.9
011020_E001T_12	011020_B001	103	103	93	137.5	WT	60	Step	137.5	0	NA	011020_E001T_12.avi_lane_202.res	1.86476463822631	-0.208581982650968	0.427973346323493	-0.709842672989446	-0.208581982650968	134	171	NA	-0.00709639231877337	0.00733318655901493	-1.38020833333333	NA	NA	0.231055397358587	-0.043647351998283	0.031760824254261	-0.108840056598588	-0.043647351998283	-33.3	-44.9
011020_E001T_12	011020_B001	104	104	94	137.5	WT	60	Step	137.5	0	NA	011020_E001T_12.avi_lane_203.res	1.70993371892229	-0.197427472464213	0.498463131281352	-0.706681517361062	-0.197427472464213	119	163	0.541219933707424	0.0197062879876498	-0.00857405684125988	-1.40625	NA	NA	0.0762244780545671	-0.032492841811528	0.10225060921212	-0.105678900970204	-0.032492841811528	-48.3	-52.9
011020_E001T_12	011020_B001	105	105	95	137.5	WT	60	Step	137.5	0	NA	011020_E001T_12.avi_lane_204.res	1.91304817542522	-0.255011260843608	0.486540041876103	-0.860231620334848	-0.255011260843608	125	154	NA	-0.00941356049126432	-0.0113963290893631	-1.19791666666667	NA	NA	0.279338934557497	-0.090076630190923	0.090327519806871	-0.25922900394399	-0.090076630190923	-42.3	-61.9
011020_E001T_12	011020_B001	106	106	96	137.5	WT	60	Step	137.5	0	NA	011020_E001T_12.avi_lane_205.res	1.89600676706884	-0.227711287221208	0.484730210882433	-0.732182898161048	-0.227711287221208	118	168	0.50553061270244	0.00465951381760848	-0.0100886947612308	-1.30208333333334	NA	NA	0.262297526201117	-0.062776656568523	0.088517688813201	-0.13118028177019	-0.062776656568523	-49.3	-47.9
011020_E001T_12	011020_B001	107	107	97	137.5	WT	60	Step	137.5	0	NA	011020_E001T_12.avi_lane_206.res	1.75066785193066	-0.117016561178399	0.480922151824874	-0.611692743728794	-0.117016561178399	133	161	NA	-0.00025063003191657	0.0261398279795744	-1.30208333333334	NA	NA	0.116958611062937	0.047918069474286	0.084709629755642	-0.0106901273379361	0.047918069474286	-34.3	-54.9
011020_E001T_12	011020_B001	108	108	98	137.5	WT	60	Step	137.5	0	NA	011020_E001T_12.avi_lane_207.res	1.80672147141792	-0.127379588495079	0.453932366516268	-0.652411717177061	-0.127379588495079	147	163	NA	-0.00486674050891067	0.0181469707582747	-1.25	NA	NA	0.173012230550197	0.037555042157606	0.057719844447036	-0.0514091007862031	0.037555042157606	-20.3	-52.9
011020_E001T_12	011020_B001	109	109	99	137.5	WT	60	Step	137.5	0	NA	011020_E001T_12.avi_lane_208.res	1.79380380170978	-0.222888350898251	0.439501342119501	-0.678709232681137	-0.222888350898251	117	171	0.53551265870705	0.0179565191922346	0.00433006952725008	-1.171875	NA	NA	0.160094560842057	-0.057953720245566	0.043288820050269	-0.0777066162902791	-0.057953720245566	-50.3	-44.9
011020_E001T_12	011020_B001	110	110	100	137.5	WT	60	Step	137.5	0	NA	011020_E001T_12.avi_lane_209.res	1.85304221120347	-0.252969959904131	0.472609496617991	-0.756101869613164	-0.252969959904131	121	175	NA	0.0143457264511079	-0.0315331241084256	-1.2890625	NA	NA	0.219332970335747	-0.088035329251446	0.076396974548759	-0.155099253222306	-0.088035329251446	-46.3	-40.9
011020_E001T_12	011020_B001	111	111	101	137.5	WT	60	Step	137.5	0	NA	011020_E001T_12.avi_lane_210.res	1.84479659240293	-0.2778249470778	0.435088735597516	-0.729710927639273	-0.2778249470778	108	171	0.537441185574371	0.0259803836629485	-0.0167135940513291	-1.23697916666667	NA	NA	0.211087351535207	-0.112890316425115	0.038876213528284	-0.128708311248415	-0.112890316425115	-59.3	-44.9
011020_E001T_12	011020_B001	112	112	102	137.5	WT	60	Step	137.5	0	NA	011020_E001T_12.avi_lane_211.res	1.84472936826129	-0.268888687510308	0.427654096957621	-0.767703197677664	-0.268888687510308	111	155	0.526847331757305	-0.00742989369696424	-0.0227890901967559	-1.2890625	NA	NA	0.211020127393567	-0.103954056857623	0.031441574888389	-0.166700581286806	-0.103954056857623	-56.3	-60.9
011020_E001T_12	011020_B001	113	113	103	137.5	WT	60	Step	137.5	0	NA	011020_E001T_12.avi_lane_212.res	1.81665258011171	-0.245237200632954	0.406254668293737	-0.724114340814525	-0.245237200632954	122	167	0.507202373209048	-0.0152811994317464	-0.0229584711503965	-1.31377551020408	NA	NA	0.182943339243987	-0.080302569980269	0.010042146224505	-0.123111724423667	-0.080302569980269	-45.3	-48.9
011020_E001T_12	011020_B001	114	114	104	137.5	WT	60	Step	137.5	0	NA	011020_E001T_12.avi_lane_213.res	1.62467322887092	-0.175645631237955	0.396254569910546	-0.699554207115254	-0.175645631237955	131	143	0.532365892186633	-0.00760126356516973	0.0118714053995816	-1.23724489795918	NA	NA	-0.00903601199680293	-0.01071100058527	4.20478413139524e-05	-0.098551590724396	-0.01071100058527	-36.3	-72.9
011020_E001T_12	011020_B001	115	115	105	137.5	WT	60	Step	137.5	0	NA	011020_E001T_12.avi_lane_214.res	1.76963494162096	-0.272287959860495	0.414716906420698	-0.703663108455663	-0.272287959860495	108	172	0.529562936145685	0.0274230243218817	-0.016570339666323	-1.25	NA	NA	0.135925700753237	-0.10735332920781	0.018504384351466	-0.102660492064805	-0.10735332920781	-59.3	-43.9
011020_E001T_12	011020_B001	116	116	106	137.5	WT	60	Step	137.5	0	NA	011020_E001T_12.avi_lane_215.res	1.7839295557055	-0.288918327256015	0.421940574826882	-0.690553606932852	-0.288918327256015	113	200	0.539153978643669	-0.000601605921252194	-0.0469916867285659	-1.30208333333334	NA	NA	0.150220314837777	-0.12398369660333	0.02572805275765	-0.089550990541994	-0.12398369660333	-54.3	-15.9
011020_E001T_12	011020_B001	117	117	107	137.5	WT	60	Step	137.5	0	NA	011020_E001T_12.avi_lane_216.res	1.71983751662537	-0.22902717233053	0.400947258498248	-0.65511865810268	-0.22902717233053	118	175	0.53666593803005	0.0094641346841403	-0.023730399914037	-1.27604166666667	NA	NA	0.0861282757576471	-0.064092541677845	0.00473473642901601	-0.054116041711822	-0.064092541677845	-49.3	-40.9
011020_E001T_12	011020_B001	118	118	108	137.5	WT	60	Step	137.5	0	NA	011020_E001T_12.avi_lane_217.res	1.83970586489317	-0.243776586691916	0.400659200404157	-0.675976784731942	-0.243776586691916	119	178	NA	0.0158564511365733	-0.0192700604850832	-1.25	NA	NA	0.205996624025447	-0.078841956039231	0.00444667833492496	-0.0749741683410841	-0.078841956039231	-48.3	-37.9
011020_E001T_12	011020_B001	119	119	109	137.5	WT	60	Step	137.5	0	NA	011020_E001T_12.avi_lane_218.res	1.79751152478628	-0.235188540263104	0.426644357879552	-0.670462509210546	-0.235188540263104	120	183	NA	0.000134882299993197	-0.0118462739653527	-1.25	NA	NA	0.163802283918557	-0.070253909610419	0.03043183581032	-0.069459892819688	-0.070253909610419	-47.3	-32.9
011020_E001T_12	011020_B001	120	120	110	137.5	WT	60	Step	137.5	0	NA	011020_E001T_12.avi_lane_219.res	1.71853427192598	-0.234198819736359	0.382705267140696	-0.657855843254337	-0.234198819736359	114	166	0.512281079937073	0.00850631357375662	0.00526160812584277	-1.14583333333334	NA	NA	0.084825031058257	-0.069264189083674	-0.013507254928536	-0.056853226863479	-0.069264189083674	-53.3	-49.9
011020_E001T_12	011020_B001	121	121	111	137.5	WT	60	Step	137.5	0	NA	011020_E001T_12.avi_lane_220.res	1.79067433400961	-0.285559286174144	0.400416261033994	-0.700000207360769	-0.285559286174144	120	200	NA	0.00173347938556438	-0.0299570288955691	-1.26302083333333	NA	NA	0.156965093141887	-0.120624655521459	0.004203738964762	-0.098997590969911	-0.120624655521459	-47.3	-15.9
011020_E001T_12	011020_B001	122	122	112	137.5	WT	60	Step	137.5	0	NA	011020_E001T_12.avi_lane_221.res	1.82584149219444	-0.243521169047004	0.400068553108119	-0.68243777149711	-0.243521169047004	122	180	NA	-0.00796250785776326	-0.00756216342548335	-1.3671875	NA	NA	0.192132251326717	-0.078586538394319	0.00385603103888699	-0.0814351551062521	-0.078586538394319	-45.3	-35.9
011020_E001T_12	011020_B001	123	123	113	137.5	WT	60	Step	137.5	0	NA	011020_E001T_12.avi_lane_222.res	1.77075482409074	-0.200278642488013	0.418036443675499	-0.662526495686157	-0.200278642488013	132	177	0.503951601146421	-0.0165128202472589	0.0145465730390995	-1.31510416666667	NA	NA	0.137045583223017	-0.035344011835328	0.021823921606267	-0.061523879295299	-0.035344011835328	-35.3	-38.9
011020_E001T_12	011020_B001	124	124	114	137.5	WT	60	Step	137.5	0	NA	011020_E001T_12.avi_lane_223.res	1.69129214245411	-0.229223674601655	0.448520582965816	-0.595051540902279	-0.229223674601655	95	176	0.513081356069564	-0.0117916793817497	-0.0133063747540284	-1.23697916666667	NA	NA	0.0575829015863871	-0.06428904394897	0.052308060896584	0.00595107548857898	-0.06428904394897	-72.3	-39.9
011020_E001T_12	011020_B001	125	125	115	137.5	WT	60	Step	137.5	0	NA	011020_E001T_12.avi_lane_224.res	1.7356942305437	-0.231527635454966	0.456752791204113	-0.679415907012394	-0.231527635454966	108	167	0.522344280629938	-0.00804693820387999	0.0043626794213782	-1.23697916666667	NA	NA	0.101984989675977	-0.066593004802281	0.060540269134881	-0.078413290621536	-0.066593004802281	-59.3	-48.9
011020_E001T_12	011020_B001	126	126	116	137.5	WT	60	Step	137.5	0	NA	011020_E001T_12.avi_lane_225.res	1.77334364195647	-0.216772673501194	0.418438543391477	-0.663396473124223	-0.216772673501194	122	174	0.495033392288769	0.00310574070523138	-0.0175916758078956	-1.16071428571429	NA	NA	0.139634401088747	-0.051838042848509	0.022226021322245	-0.0623938567333651	-0.051838042848509	-45.3	-41.9
011020_E001T_12	011020_B001	127	127	117	137.5	WT	60	Step	137.5	0	NA	011020_E001T_12.avi_lane_226.res	1.75868858664488	-0.168898790807219	0.393409978795078	-0.61773690546538	-0.168898790807219	133	167	NA	0.00451005784539004	-0.0065898330220739	-1.19791666666667	NA	NA	0.124979345777157	-0.00396416015453402	-0.00280254327415402	-0.016734289074522	-0.00396416015453402	-34.3	-48.9
011020_E001T_12	011020_B001	128	128	118	137.5	WT	60	Step	137.5	0	NA	011020_E001T_12.avi_lane_227.res	1.75784222753371	-0.285460068417715	0.352090745919773	-0.705086067264252	-0.285460068417715	120	183	0.505911393170054	-0.0125128685204746	-0.0361593330933345	-1.2109375	NA	NA	0.124132986665987	-0.12052543776503	-0.044121776149459	-0.104083450873394	-0.12052543776503	-47.3	-32.9
011020_E001T_12	011020_B001	129	129	119	137.5	WT	60	Step	137.5	0	NA	011020_E001T_12.avi_lane_228.res	1.61009359632168	-0.179322835637751	0.369308926783165	-0.6166644951269	-0.179322835637751	132	166	0.480829784532345	-0.00648144967406851	0.00800957277678943	-1.2890625	NA	NA	-0.0236156445460429	-0.014388204985066	-0.026903595286067	-0.0156618787360421	-0.014388204985066	-35.3	-49.9
011020_E001T_12	011020_B001	130	130	120	137.5	WT	60	Step	137.5	0	NA	011020_E001T_12.avi_lane_229.res	1.75211798332911	-0.275028141527836	0.356246283942227	-0.665332221791584	-0.275028141527836	115	186	0.498700519113518	0.0239461951933399	-0.0501331236961122	NA	NA	NA	0.118408742461387	-0.110093510875151	-0.039966238127005	-0.0643296054007261	-0.110093510875151	-52.3	-29.9
011020_E001T_13	011020_B001	1	1	-9	47.5	WT	60	Step	47.5	0	NA	011020_E001T_13.avi_lane_100.res	2.12270643689884	-0.386515517509055	0.385586341427008	-0.774867134581306	-0.386515517509055	84	168	0.466147871361365	0.00088663934880036	-0.0667945862573859	0.0895833333333332	NA	NA	0.461229019466326	-0.159957302081383	0.000483211461793698	-0.167701383503751	-0.159957302081383	-63.1	-65.7
011020_E001T_13	011020_B001	2	2	-8	47.5	WT	60	Step	47.5	0	NA	011020_E001T_13.avi_lane_101.res	1.5516529946959	-0.178950588783398	0.337366776410594	-0.54901496641171	-0.178950588783398	167	233	0.5062732764327	-0.0230554234578722	-0.0215826803330695	0.104166666666666	NA	NA	-0.109824422736614	0.0476076266442743	-0.0477363535546203	0.0581507846658451	0.0476076266442743	19.9	-0.699999999999989
011020_E001T_13	011020_B001	3	3	-7	47.5	WT	60	Step	47.5	0	NA	011020_E001T_13.avi_lane_102.res	1.63708443253915	-0.280395882946193	0.382381470059672	-0.595887685668541	-0.280395882946193	129	271	0.515125382705858	0.010386955803073	-0.062935685997696	0.0916666666666663	NA	NA	-0.0243929848933639	-0.0538376675185207	-0.0027216599055423	0.0112780654090141	-0.0538376675185207	-18.1	37.3
011020_E001T_13	011020_B001	4	4	-6	47.5	WT	60	Step	47.5	0	NA	011020_E001T_13.avi_lane_103.res	1.63382954016483	-0.241867805894163	0.390929307829841	-0.644840840456108	-0.241867805894163	155	244	0.531954812536383	-0.000225598591218851	-0.0457995799221082	0.1	NA	NA	-0.027647877267684	-0.0153095904664907	0.00582617786462669	-0.0376750893785529	-0.0153095904664907	7.90000000000001	10.3
011020_E001T_13	011020_B001	5	5	-5	47.5	WT	60	Step	47.5	0	NA	011020_E001T_13.avi_lane_104.res	1.60365919436426	-0.177248949001818	0.415844850141802	-0.570077309473566	-0.177248949001818	153	231	0.535971944254529	-0.0245872737698495	-0.0279027191605997	0.106132075471699	NA	NA	-0.057818223068254	0.0493092664258543	0.0307417201765877	0.0370884416039891	0.0493092664258543	5.90000000000001	-2.69999999999999
011020_E001T_13	011020_B001	6	6	-4	47.5	WT	60	Step	47.5	0	NA	011020_E001T_13.avi_lane_105.res	1.60724253585765	-0.17121342916812	0.385804436153368	-0.531097399766776	-0.17121342916812	157	243	0.498529626289182	-0.013887903403224	-0.0213039097704642	0.104166666666666	NA	NA	-0.0542348815748639	0.0553447862595523	0.000701306188153727	0.0760683513107792	0.0553447862595523	9.90000000000001	9.30000000000001
011020_E001T_13	011020_B001	7	7	-3	47.5	WT	60	Step	47.5	0	NA	011020_E001T_13.avi_lane_106.res	1.59458093284513	-0.186308613146942	0.385321618709879	-0.594364094268741	-0.186308613146942	166	233	0.545352167104839	-0.0252444103857155	-0.0205775149205621	0.115566037735849	NA	NA	-0.0668964845873841	0.0402496022807303	0.000218488744664735	0.0128016568088141	0.0402496022807303	18.9	-0.699999999999989
011020_E001T_13	011020_B001	8	8	-2	47.5	WT	60	Step	47.5	0	NA	011020_E001T_13.avi_lane_107.res	1.57188078471012	-0.212877048259852	0.386140251352601	-0.598307401296077	-0.212877048259852	156	243	0.543211660984165	-0.00248561999040206	-0.0269870565141628	0.0995370370370369	NA	NA	-0.089596632722394	0.0136811671678203	0.00103712138738671	0.00885834978147815	0.0136811671678203	8.90000000000001	9.30000000000001
011020_E001T_13	011020_B001	9	9	-1	47.5	WT	60	Step	47.5	0	NA	011020_E001T_13.avi_lane_108.res	1.65230100231713	-0.18460594371367	0.414451760838528	-0.583977746748468	-0.18460594371367	150	225	0.522872643381049	0.0442772207179572	-0.0161113523077509	0.0966981132075467	NA	NA	-0.00917641511538392	0.0419522717140023	0.0293486308733137	0.0231880043290871	0.0419522717140023	2.90000000000001	-8.69999999999999
011020_E001T_13	011020_B001	10	10	0	47.5	WT	60	Step	47.5	0	NA	011020_E001T_13.avi_lane_109.res	1.63983631993213	-0.245598375853512	0.36720448672885	-0.629222932104258	-0.245598375853512	154	246	0.523052493109152	0.0208074374771684	-0.0472361533485884	45.0347222222222	NA	NA	-0.021641097500384	-0.0190401604258397	-0.0178986432363643	-0.0220571810267028	-0.0190401604258397	6.90000000000001	12.3
011020_E001T_13	011020_B001	11	11	1	47.5	WT	60	Step	47.5	0	NA	011020_E001T_13.avi_lane_110.res	1.63603728964956	-0.344016262158439	0.353896830643895	-0.610492170319329	-0.344016262158439	105	275	0.534424679376136	-0.0390022261890633	-0.0930582096309203	47.2893518518519	NA	NA	-0.0254401277829539	-0.117458046730767	-0.0312062993213193	-0.0033264192417739	-0.117458046730767	-42.1	41.3
011020_E001T_13	011020_B001	12	12	2	47.5	WT	60	Step	47.5	0	NA	011020_E001T_13.avi_lane_111.res	1.62108480874012	-0.182746604510459	0.41520012707471	-0.575465856187159	-0.182746604510459	155	236	0.523682301283334	-0.0321156439304969	-0.000647923168274687	46.9929245283019	NA	NA	-0.040392608692394	0.0438116109172133	0.0300969971094957	0.0316998948903962	0.0438116109172133	7.90000000000001	2.30000000000001
011020_E001T_13	011020_B001	13	13	3	47.5	WT	60	Step	47.5	0	NA	011020_E001T_13.avi_lane_112.res	1.64100503643142	-0.182800149159225	0.409040152030769	-0.63479858571285	-0.182800149159225	170	223	0.536250895384455	0.0251599743485189	-0.0156988776839032	46.8171296296296	NA	NA	-0.0204723810010941	0.0437580662684473	0.0239370220655547	-0.0276328346352949	0.0437580662684473	22.9	-10.7
011020_E001T_13	011020_B001	14	14	4	47.5	WT	60	Step	47.5	0	NA	011020_E001T_13.avi_lane_113.res	1.70229696820118	-0.214758224375423	0.472996159571624	-0.645187469665323	-0.214758224375423	138	221	0.520693647282867	0.00579115378862963	-0.00626806970300426	46.6132075471698	NA	NA	0.0408195507686659	0.0117999910522493	0.0878930296064097	-0.0380217185877679	0.0117999910522493	-9.09999999999999	-12.7
011020_E001T_13	011020_B001	15	15	5	47.5	WT	60	Step	47.5	0	NA	011020_E001T_13.avi_lane_114.res	1.73014397632001	-0.0737412143504352	0.549985657021057	-0.608801030477941	-0.0737412143504352	175	204	0.543611452006996	-0.0241009389732661	0.0525147348489261	46.4189814814815	NA	NA	0.068666558887496	0.152817001077237	0.164882527055843	-0.00163527940038588	0.152817001077237	27.9	-29.7
011020_E001T_13	011020_B001	16	16	6	47.5	WT	60	Step	47.5	0	NA	011020_E001T_13.avi_lane_115.res	1.75487623665923	0.048523395336597	0.64998587469749	-0.608208609154756	0.048523395336597	202	185	0.561436672617814	0.0252202037652943	0.111064175922852	46.2853773584906	NA	NA	0.0933988192267161	0.275081610764269	0.264882744732276	-0.00104285807720095	0.275081610764269	54.9	-48.7
011020_E001T_13	011020_B001	17	17	7	47.5	WT	60	Step	47.5	0	NA	011020_E001T_13.avi_lane_116.res	1.74111452672803	0.0835507777809346	0.612872224369344	-0.582183969489644	0.0835507777809346	219	174	0.558476683306204	-0.0358120418767139	0.140706153369051	46.0707547169811	NA	NA	0.0796371092955159	0.310108993208607	0.22776909440413	0.0249817815879111	0.310108993208607	71.9	-59.7
011020_E001T_13	011020_B001	18	18	8	47.5	WT	60	Step	47.5	0	NA	011020_E001T_13.avi_lane_117.res	1.71501894166827	0.0835509227710991	0.651084592152337	-0.604368676478887	0.0835509227710991	200	165	0.571031664703781	-0.0209357301732618	0.138985955176291	45.9097222222222	NA	NA	0.053541524235756	0.310109138198771	0.265981462187123	0.00279707459866807	0.310109138198771	52.9	-68.7
011020_E001T_13	011020_B001	19	19	9	47.5	WT	60	Step	47.5	0	NA	011020_E001T_13.avi_lane_118.res	1.76872233583747	0.138104768005041	0.638000394965349	-0.60001358260706	0.138104768005041	238	161	0.532267159909459	-0.0024267230698579	0.167492308013707	45.747641509434	NA	NA	0.107244918404956	0.364662983432713	0.252897265000135	0.00715216847049516	0.364662983432713	90.9	-72.7
011020_E001T_13	011020_B001	20	20	10	47.5	WT	60	Step	47.5	0	NA	011020_E001T_13.avi_lane_119.res	1.72477795562543	0.213996180965955	0.705194676434995	-0.584851743952369	0.213996180965955	233	143	0.570104825370538	-0.00897600201155488	0.183821912639469	45.5578703703704	NA	NA	0.0633005381929159	0.440554396393627	0.320091546469781	0.0223140071251861	0.440554396393627	85.9	-90.7
011020_E001T_13	011020_B001	21	21	11	47.5	WT	60	Step	47.5	0	NA	011020_E001T_13.avi_lane_120.res	1.7532841283698	0.151181208847923	0.707934856707535	-0.668483883834283	0.151181208847923	212	144	0.56620434959031	-0.00178418339424804	0.171508795619454	45.4268867924528	NA	NA	0.091806710937286	0.377739424275595	0.322831726742321	-0.0613181327567279	0.377739424275595	64.9	-89.7
011020_E001T_13	011020_B001	22	22	12	47.5	WT	60	Step	47.5	0	NA	011020_E001T_13.avi_lane_121.res	1.73441733739702	0.198533663983887	0.702659499625937	-0.576982274738957	0.198533663983887	230	149	0.559400402622889	-0.00566141809224312	0.167107936612005	45.1736111111111	NA	NA	0.072939919964506	0.425091879411559	0.317556369660723	0.0301834763385981	0.425091879411559	82.9	-84.7
011020_E001T_13	011020_B001	23	23	13	47.5	WT	60	Step	47.5	0	NA	011020_E001T_13.avi_lane_122.res	1.80871782822577	0.153454213067685	0.700132013481244	-0.676255356354313	0.153454213067685	214	141	0.550714921474753	0.0219739114993132	0.181889945233778	48.7830188679245	NA	NA	0.147240410793256	0.380012428495357	0.31502888351603	-0.0690896052767579	0.380012428495357	66.9	-92.7
011020_E001T_13	011020_B001	24	24	14	47.5	WT	60	Step	47.5	0	NA	011020_E001T_13.avi_lane_123.res	1.74443427923563	0.250567772511477	0.761198167970579	-0.561105915792918	0.250567772511477	213	134	0.584409921466385	-0.0217777781844703	0.195809466204527	50	NA	NA	0.082956861803116	0.477125987939149	0.376095038005365	0.0460598352846371	0.477125987939149	65.9	-99.7
011020_E001T_13	011020_B001	25	25	15	47.5	WT	60	Step	47.5	0	NA	011020_E001T_13.avi_lane_124.res	1.73860685478144	0.23447170504478	0.743942152748884	-0.578513051929854	0.23447170504478	225	141	0.577010412227597	-0.0275195642930784	0.18895373651947	50	NA	NA	0.077129437348926	0.461029920472452	0.35883902278367	0.0286526991477011	0.461029920472452	77.9	-92.7
011020_E001T_13	011020_B001	26	26	16	47.5	WT	60	Step	47.5	0	NA	011020_E001T_13.avi_lane_125.res	1.73525568355933	0.230777597166679	0.818511026999838	-0.614089208218488	0.230777597166679	207	144	0.570983175673119	0.00705816154433039	0.185657537106602	50	NA	NA	0.073778266126816	0.457335812594351	0.433407897034624	-0.0069234571409329	0.457335812594351	59.9	-89.7
011020_E001T_13	011020_B001	27	27	17	47.5	WT	60	Step	47.5	0	NA	011020_E001T_13.avi_lane_126.res	1.84295166243255	0.224289594425013	0.833010268534147	-0.604691849920978	0.224289594425013	207	152	0.572117282350399	0.0186348453915	0.179082377366505	50	NA	NA	0.181474245000036	0.450847809852685	0.447907138568933	0.00247390115657709	0.450847809852685	59.9	-81.7
011020_E001T_13	011020_B001	28	28	18	47.5	WT	60	Step	47.5	0	NA	011020_E001T_13.avi_lane_127.res	1.74574081847534	0.237346331858591	0.758753658213677	-0.575079037113288	0.237346331858591	201	129	0.572736110070273	-0.00524656301089673	0.19782249268216	50	NA	NA	0.084263401042826	0.463904547286263	0.373650528248463	0.0320867139642671	0.463904547286263	53.9	-104.7
011020_E001T_13	011020_B001	29	29	19	47.5	WT	60	Step	47.5	0	NA	011020_E001T_13.avi_lane_128.res	1.83110549918998	0.294092881639624	0.791371773272194	-0.558385218301924	0.294092881639624	216	126	0.568412838757298	-0.0202098928680358	0.222890650612818	50	NA	NA	0.169628081757466	0.520651097067296	0.40626864330698	0.0487805327756311	0.520651097067296	68.9	-107.7
011020_E001T_13	011020_B001	30	30	20	47.5	WT	60	Step	47.5	0	NA	011020_E001T_13.avi_lane_129.res	1.73519122402947	0.300280828512598	0.731106596110764	-0.561370706683735	0.300280828512598	232	116	0.573681413195584	-0.0628048878876118	0.21547433419993	50	NA	NA	0.073713806596956	0.52683904394027	0.34600346614555	0.0457950443938201	0.52683904394027	84.9	-117.7
011020_E001T_13	011020_B001	31	31	21	47.5	WT	60	Step	47.5	0	NA	011020_E001T_13.avi_lane_130.res	1.79987675035478	0.298985153461375	0.789977948067171	-0.582587171988602	0.298985153461375	243	135	0.560977140751397	-0.0058834836045483	0.210865911007551	50	NA	NA	0.138399332922266	0.525543368889047	0.404874818101957	0.0245785790889531	0.525543368889047	95.9	-98.7
011020_E001T_13	011020_B001	32	32	22	47.5	WT	60	Step	47.5	0	NA	011020_E001T_13.avi_lane_131.res	1.73920263613364	0.313138138261691	0.798315642898306	-0.494239694782397	0.313138138261691	202	121	0.571717591445519	-0.005448991235332	0.244715947926261	50	NA	NA	0.0777252187011259	0.539696353689363	0.413212512933092	0.112926056295158	0.539696353689363	54.9	-112.7
011020_E001T_13	011020_B001	33	33	23	47.5	WT	60	Step	47.5	0	NA	011020_E001T_13.avi_lane_132.res	1.78894862786223	0.252560439870805	0.822717631996701	-0.56623673077616	0.252560439870805	191	133	0.560054085990382	-0.0173562961802874	0.194323914010698	50	NA	NA	0.127471210429716	0.479118655298477	0.437614502031487	0.0409290203013951	0.479118655298477	43.9	-100.7
011020_E001T_13	011020_B001	34	34	24	47.5	WT	60	Step	47.5	0	NA	011020_E001T_13.avi_lane_133.res	1.84724417907297	0.155687200740957	0.716814001212366	-0.632278093538042	0.155687200740957	198	141	0.548892960102913	-0.00714751028898738	0.157903290902096	50	NA	NA	0.185766761640456	0.382245416168629	0.331710871247152	-0.0251123424604869	0.382245416168629	50.9	-92.7
011020_E001T_13	011020_B001	35	35	25	47.5	WT	60	Step	47.5	0	NA	011020_E001T_13.avi_lane_134.res	1.74969895560632	0.314953208704345	0.792417575663011	-0.539441014613548	0.314953208704345	191	106	0.581420721285333	-0.0208330543529365	0.220222409728835	50	NA	NA	0.0882215381738061	0.541511424132017	0.407314445697797	0.0677247364640071	0.541511424132017	43.9	-127.7
011020_E001T_13	011020_B001	36	36	26	47.5	WT	60	Step	47.5	0	NA	011020_E001T_13.avi_lane_135.res	1.83622638081498	0.210048004750258	0.772038679040618	-0.620720818113753	0.210048004750258	204	138	0.568700304586951	0.00508082741891086	0.169796775611569	50	NA	NA	0.174748963382466	0.43660622017793	0.386935549075404	-0.0135550670361979	0.43660622017793	56.9	-95.7
011020_E001T_13	011020_B001	37	37	27	47.5	WT	60	Step	47.5	0	NA	011020_E001T_13.avi_lane_136.res	1.79102698113086	0.26854602071135	0.794231210488685	-0.544388025294506	0.26854602071135	200	129	0.586610288504318	-0.0308691719892224	0.210374842828544	50	NA	NA	0.129549563698346	0.495104236139022	0.409128080523471	0.0627777257830491	0.495104236139022	52.9	-104.7
011020_E001T_13	011020_B001	38	38	28	47.5	WT	60	Step	47.5	0	NA	011020_E001T_13.avi_lane_137.res	1.80350944080516	0.169255105448574	0.705442441994818	-0.694602270098152	0.169255105448574	203	126	0.577969282280234	-0.0121919542293466	0.173863262107911	50	NA	NA	0.142032023372646	0.395813320876246	0.320339312029604	-0.0874365190205969	0.395813320876246	55.9	-107.7
011020_E001T_13	011020_B001	39	39	29	47.5	WT	60	Step	47.5	0	NA	011020_E001T_13.avi_lane_138.res	1.84278022308298	0.156325890019771	0.731449366682891	-0.590943389181969	0.156325890019771	191	147	0.569270493013666	-0.0148480671654336	0.143149861204911	50	NA	NA	0.181302805650466	0.382884105447443	0.346346236717677	0.0162223618955861	0.382884105447443	43.9	-86.7
011020_E001T_13	011020_B001	40	40	30	47.5	WT	60	Step	47.5	0	NA	011020_E001T_13.avi_lane_139.res	1.86467249077391	0.118159525619126	0.748284071975354	-0.652136567121923	0.118159525619126	186	152	0.550510530319169	-0.0289107670545945	0.148212364614944	50	NA	NA	0.203195073341396	0.344717741046798	0.36318094201014	-0.0449708160443679	0.344717741046798	38.9	-81.7
011020_E001T_13	011020_B001	41	41	31	47.5	WT	60	Step	47.5	0	NA	011020_E001T_13.avi_lane_140.res	1.88154078275768	0.0317185050181201	0.67116502012342	-0.788084719475854	0.0317185050181201	200	156	0.566411363336167	0.0223980693232562	0.113957034837845	50	NA	NA	0.220063365325166	0.258276720445792	0.286061890158206	-0.180918968398299	0.258276720445792	52.9	-77.7
011020_E001T_13	011020_B001	42	42	32	47.5	WT	60	Step	47.5	0	NA	011020_E001T_13.avi_lane_141.res	1.80694456566139	0.0690559147323745	0.74862226552013	-0.691208940211427	0.0690559147323745	179	160	0.578772693224939	-0.0285081430431946	0.134223300028113	50	NA	NA	0.145467148228876	0.295614130160047	0.363519135554916	-0.0840431891338719	0.295614130160047	31.9	-73.7
011020_E001T_13	011020_B001	43	43	33	47.5	WT	60	Step	47.5	0	NA	011020_E001T_13.avi_lane_142.res	1.79375419162231	0.104716087831158	0.721674773815563	-0.55809763562506	0.104716087831158	159	148	0.538189542398617	-0.0211588570970241	0.142884045690803	50	NA	NA	0.132276774189796	0.33127430325883	0.336571643850349	0.0490681154524951	0.33127430325883	11.9	-85.7
011020_E001T_13	011020_B001	44	44	34	47.5	WT	60	Step	47.5	0	NA	011020_E001T_13.avi_lane_143.res	1.84816620231465	0.0450054353248003	0.664833514886214	-0.698788260148896	0.0450054353248003	180	150	0.557629250721312	-0.0406060870548402	0.114375459510479	50	NA	NA	0.186688784882136	0.271563650752473	0.279730384921	-0.0916225090713408	0.271563650752473	32.9	-83.7
011020_E001T_13	011020_B001	45	45	35	47.5	WT	60	Step	47.5	0	NA	011020_E001T_13.avi_lane_144.res	1.82587354915844	0.0911163648005059	0.739335384036778	-0.70331747080485	0.0911163648005059	163	133	0.569929195960673	-0.0372064205786992	0.138080228174449	50	NA	NA	0.164396131725926	0.317674580228178	0.354232254071564	-0.0961517197272949	0.317674580228178	15.9	-100.7
011020_E001T_13	011020_B001	46	46	36	47.5	WT	60	Step	47.5	0	NA	011020_E001T_13.avi_lane_145.res	1.86571881270244	0.0510763590932916	0.649620360624124	-0.675098348646321	0.0510763590932916	165	136	0.569537958074555	0.0052048567980048	0.129027930280385	50	NA	NA	0.204241395269926	0.277634574520964	0.26451723065891	-0.0679325975687659	0.277634574520964	17.9	-97.7
011020_E001T_13	011020_B001	47	47	37	47.5	WT	60	Step	47.5	0	NA	011020_E001T_13.avi_lane_146.res	1.80334033086671	0.0420017899742936	0.670087666882484	-0.658929690478177	0.0420017899742936	163	146	0.5422019653743	0.0141599900645204	0.11265578050135	50	NA	NA	0.141862913434196	0.268560005401966	0.28498453691727	-0.0517639394006219	0.268560005401966	15.9	-87.7
011020_E001T_13	011020_B001	48	48	38	47.5	WT	60	Step	47.5	0	NA	011020_E001T_13.avi_lane_147.res	1.73566919894486	-0.0236021118028201	0.622539467290477	-0.669743690896117	-0.0236021118028201	166	166	0.544302234627553	0.00944828688351897	0.094290143417631	50	NA	NA	0.0741917815123461	0.202956103624852	0.237436337325263	-0.0625779398185619	0.202956103624852	18.9	-67.7
011020_E001T_13	011020_B001	49	49	39	47.5	WT	60	Step	47.5	0	NA	011020_E001T_13.avi_lane_148.res	1.80227930089442	-0.0133130612805621	0.611909279663699	-0.671441841221889	-0.0133130612805621	160	152	0.54982825659107	-0.0216280847326886	0.0791299868448079	50	NA	NA	0.140801883461906	0.21324515414711	0.226806149698485	-0.0642760901443339	0.21324515414711	12.9	-81.7
011020_E001T_13	011020_B001	50	50	40	47.5	WT	60	Step	47.5	0	NA	011020_E001T_13.avi_lane_149.res	1.75597852599175	0.041116391980515	0.580882105054439	-0.5990450407566	0.041116391980515	159	134	0.537637879029542	-0.00123976628280559	0.103260997123076	50	NA	NA	0.094501108559236	0.267674607408187	0.195778975089225	0.00812071032095507	0.267674607408187	11.9	-99.7
011020_E001T_13	011020_B001	51	51	41	47.5	WT	60	Step	47.5	0	NA	011020_E001T_13.avi_lane_150.res	1.85140987806304	-0.113854568597436	0.563880251538349	-0.668693443982652	-0.113854568597436	130	159	0.521538200821736	0.0198600741117032	0.0346592600861019	50	NA	NA	0.189932460630526	0.112703646830236	0.178777121573135	-0.0615276929050969	0.112703646830236	-17.1	-74.7
011020_E001T_13	011020_B001	52	52	42	47.5	WT	60	Step	47.5	0	NA	011020_E001T_13.avi_lane_151.res	1.83168236190101	-0.00531128360588053	0.560021349957775	-0.68220825497193	-0.00531128360588053	176	147	0.529678034192642	-0.011051651643921	0.0771985483311787	50	NA	NA	0.170204944468496	0.221246931821792	0.174918219992561	-0.0750425038943749	0.221246931821792	28.9	-86.7
011020_E001T_13	011020_B001	53	53	43	47.5	WT	60	Step	47.5	0	NA	011020_E001T_13.avi_lane_152.res	1.7996441263285	-0.0890738873383336	0.60891080826702	-0.711373495468408	-0.0890738873383336	148	166	0.539508050891765	0.014240385710121	0.050930752861083	50	NA	NA	0.138166708895986	0.137484328089339	0.223807678301806	-0.104207744390853	0.137484328089339	0.900000000000006	-67.7
011020_E001T_13	011020_B001	54	54	44	47.5	WT	60	Step	47.5	0	NA	011020_E001T_13.avi_lane_153.res	1.74110199902962	-0.058033635982784	0.551469833029455	-0.632597415688589	-0.058033635982784	148	157	0.538054894318835	-0.0347735750706189	0.0622070202362612	50	NA	NA	0.0796245815971059	0.168524579444888	0.166366703064241	-0.0254316646110339	0.168524579444888	0.900000000000006	-76.7
011020_E001T_13	011020_B001	55	55	45	47.5	WT	60	Step	47.5	0	NA	011020_E001T_13.avi_lane_154.res	1.81422883948208	-0.123889365702639	0.54500209501237	-0.659741640861072	-0.123889365702639	145	181	0.530626565833546	-0.00646020842103056	0.0461370688187987	50	NA	NA	0.152751422049566	0.102668849725033	0.159898965047156	-0.0525758897835169	0.102668849725033	-2.09999999999999	-52.7
011020_E001T_13	011020_B001	56	56	46	47.5	WT	60	Step	47.5	0	NA	011020_E001T_13.avi_lane_155.res	1.81919864805276	-0.0826829056918814	0.544925108883155	-0.614479934540588	-0.0826829056918814	149	176	0.522148934936015	-0.00722498507837503	0.0412680052291054	49.9950980392157	NA	NA	0.157721230620246	0.143875309735791	0.159821978917941	-0.00731418346303292	0.143875309735791	1.90000000000001	-57.7
011020_E001T_13	011020_B001	57	57	47	47.5	WT	60	Step	47.5	0	NA	011020_E001T_13.avi_lane_156.res	1.81697716656756	-0.164699766891188	0.569579061876794	-0.744820609508985	-0.164699766891188	143	181	0.549289126384364	-0.0302808464316326	0.0307843717491112	49.8259803921569	NA	NA	0.155499749135046	0.0618584485364843	0.18447593191158	-0.13765485843143	0.0618584485364843	-4.09999999999999	-52.7
011020_E001T_13	011020_B001	58	58	48	47.5	WT	60	Step	47.5	0	NA	011020_E001T_13.avi_lane_157.res	1.81846593632004	-0.131562615871419	0.588223518152221	-0.688768845950254	-0.131562615871419	126	163	0.547320918068579	-0.018097854874095	0.0316077892190832	49.6325	NA	NA	0.156988518887526	0.0949955995562533	0.203120388187007	-0.0816030948726989	0.0949955995562533	-21.1	-70.7
011020_E001T_13	011020_B001	59	59	49	47.5	WT	60	Step	47.5	0	NA	011020_E001T_13.avi_lane_158.res	1.80482387776379	-0.157729960524784	0.526147202722507	-0.691768868903287	-0.157729960524784	139	178	0.519185175264795	-0.0119426519582582	0.0186447659316166	49.4460784313726	NA	NA	0.143346460331276	0.0688282549028883	0.141044072757293	-0.0846031178257319	0.0688282549028883	-8.09999999999999	-55.7
011020_E001T_13	011020_B001	60	60	50	47.5	WT	60	Step	47.5	0	NA	011020_E001T_13.avi_lane_159.res	1.91354021611816	-0.204539039441896	0.535307839258811	-0.794151405188903	-0.204539039441896	136	171	0.555149329093674	0.0106343132984746	0.0126072923337594	49.215	NA	NA	0.252062798685646	0.0220191759857763	0.150204709293597	-0.186985654111348	0.0220191759857763	-11.1	-62.7
011020_E001T_13	011020_B001	61	61	51	47.5	WT	60	Step	47.5	0	NA	011020_E001T_13.avi_lane_160.res	1.70202771091104	-0.0826361786426655	0.497717549701106	-0.631141226772449	-0.0826361786426655	155	164	0.51520542561674	0.0143146939432396	0.0420462426907277	49.0661764705882	NA	NA	0.040550293478526	0.143922036785007	0.112614419735892	-0.0239754756948939	0.143922036785007	7.90000000000001	-69.7
011020_E001T_13	011020_B001	62	62	52	47.5	WT	60	Step	47.5	0	NA	011020_E001T_13.avi_lane_161.res	1.76835686547797	-0.129709887468873	0.555744066029208	-0.671876856337412	-0.129709887468873	140	177	0.53863800827768	-0.0156552728299852	0.0156529650107268	48.8651960784314	NA	NA	0.106879448045456	0.0968483279587993	0.170640936063994	-0.0647111052598569	0.0968483279587993	-7.09999999999999	-56.7
011020_E001T_13	011020_B001	63	63	53	47.5	WT	60	Step	47.5	0	NA	011020_E001T_13.avi_lane_162.res	1.78434474259245	-0.190463317022512	0.524829091327918	-0.724877185330304	-0.190463317022512	130	174	0.539349342885582	-0.0241181972790768	0.0163738132014607	48.6575	NA	NA	0.122867325159936	0.0360948984051603	0.139725961362704	-0.117711434252749	0.0360948984051603	-17.1	-59.7
011020_E001T_13	011020_B001	64	64	54	47.5	WT	60	Step	47.5	0	NA	011020_E001T_13.avi_lane_163.res	1.74164542571885	-0.199717396895244	0.532966802444685	-0.726892613493485	-0.199717396895244	118	164	0.561934262490107	-0.0401537617602984	0.0158941915206928	48.5122549019608	NA	NA	0.0801680082863361	0.0268408185324283	0.147863672479471	-0.11972686241593	0.0268408185324283	-29.1	-69.7
011020_E001T_13	011020_B001	65	65	55	47.5	WT	60	Step	47.5	0	NA	011020_E001T_13.avi_lane_164.res	1.67204061028062	-0.0875872804446275	0.476663118588389	-0.628739709926585	-0.0875872804446275	164	171	0.506916751732067	0.00722326362490065	0.0321305686827147	48.33	NA	NA	0.010563192848106	0.138970934983045	0.0915599886231747	-0.0215739588490299	0.138970934983045	16.9	-62.7
011020_E001T_13	011020_B001	66	66	56	47.5	WT	60	Step	47.5	0	NA	011020_E001T_13.avi_lane_165.res	1.72422958761365	-0.119872796409677	0.510303046227222	-0.638683338113403	-0.119872796409677	148	180	0.525517305450674	0.0236957181708979	0.0312044013815293	48.1666666666667	NA	NA	0.062752170181136	0.106685419017995	0.125199916262008	-0.0315175870358479	0.106685419017995	0.900000000000006	-53.7
011020_E001T_13	011020_B001	67	67	57	47.5	WT	60	Step	47.5	0	NA	011020_E001T_13.avi_lane_166.res	1.84451982710316	-0.226896716148777	0.429073032347318	-0.755992471928099	-0.226896716148776	140	174	0.548918011197406	-0.020233124398831	-0.00275775519265106	47.9877450980392	NA	NA	0.183042409670646	-0.000338500721104695	0.0439699023821037	-0.148826720850544	-0.000338500721103696	-7.09999999999999	-59.7
011020_E001T_13	011020_B001	68	68	58	47.5	WT	60	Step	47.5	0	NA	011020_E001T_13.avi_lane_167.res	1.79643758019287	-0.237548991116296	0.481883338472469	-0.725767537253902	-0.237548991116296	132	195	0.52659090542142	0.0123779280286408	-0.0265174543282598	47.805	NA	NA	0.134960162760356	-0.0109907756886237	0.0967802085072547	-0.118601786176347	-0.0109907756886237	-15.1	-38.7
011020_E001T_13	011020_B001	69	69	59	47.5	WT	60	Step	47.5	0	NA	011020_E001T_13.avi_lane_168.res	1.82621832357235	-0.217095867373876	0.468468054332618	-0.737684513803406	-0.217095867373876	142	187	0.532695609167235	0.0102766714978128	-0.00993624654690027	47.6446078431373	NA	NA	0.164740906139836	0.00946234805379628	0.0833649243674037	-0.130518762725851	0.00946234805379628	-5.09999999999999	-46.7
011020_E001T_13	011020_B001	70	70	60	47.5	WT	60	Step	47.5	0	NA	011020_E001T_13.avi_lane_169.res	1.95374882747922	-0.227034600359477	0.519664802074205	-0.783001003258468	-0.227034600359476	137	184	0.537319345455985	-0.0675401611265898	-0.00186893255314395	3.135	NA	NA	0.292271410046706	-0.000476384931804713	0.134561672108991	-0.175835252180913	-0.000476384931803714	-10.1	-49.7
011020_E001T_13	011020_B001	71	71	61	47.5	WT	60	Step	47.5	0	NA	011020_E001T_13.avi_lane_170.res	1.91232728282403	-0.243259399565208	0.479371981047968	-0.820557094691935	-0.243259399565208	143	179	0.528872499376037	-0.00196356286052099	-0.00462819770204944	0.169117647058824	NA	NA	0.250849865391516	-0.0167011841375357	0.0942688510827537	-0.21339134361438	-0.0167011841375357	-4.09999999999999	-54.7
011020_E001T_13	011020_B001	72	72	62	47.5	WT	60	Step	47.5	0	NA	011020_E001T_13.avi_lane_171.res	1.78651109374349	-0.183080357839526	0.510107750127269	-0.646090209323859	-0.183080357839526	138	207	0.51275265818049	0.0155559636924828	-0.0128233555352641	0.0784313725490191	NA	NA	0.125033676310976	0.0434778575881463	0.125004620162055	-0.0389244582463039	0.0434778575881463	-9.09999999999999	-26.7
011020_E001T_13	011020_B001	73	73	63	47.5	WT	60	Step	47.5	0	NA	011020_E001T_13.avi_lane_172.res	1.85587709170625	-0.305721245645684	0.470038182878974	-0.783966588159216	-0.305721245645684	134	218	0.529033393088028	-0.00937566819705412	-0.0591199468376969	0.0700000000000006	NA	NA	0.194399674273736	-0.0791630302180117	0.0849350529137597	-0.176800837081661	-0.0791630302180117	-13.1	-15.7
011020_E001T_13	011020_B001	74	74	64	47.5	WT	60	Step	47.5	0	NA	011020_E001T_13.avi_lane_173.res	1.71318701399001	-0.273501474436257	0.46398627714514	-0.758983361155669	-0.273501474436257	131	199	0.535031198276736	-0.0348871475124233	-0.0379008011953592	0.0269607843137259	NA	NA	0.0517095965574961	-0.0469432590085847	0.0788831471799257	-0.151817610078114	-0.0469432590085847	-16.1	-34.7
011020_E001T_13	011020_B001	75	75	65	47.5	WT	60	Step	47.5	0	NA	011020_E001T_13.avi_lane_174.res	1.80252729214563	-0.319763852735496	0.480729595250346	-0.746194941849449	-0.319763852735496	114	214	0.551942276889057	-0.0152784742161566	-0.0352710876540102	0.0563725490196079	NA	NA	0.141049874713116	-0.0932056373078237	0.0956264652851317	-0.139029190771894	-0.0932056373078237	-33.1	-19.7
011020_E001T_13	011020_B001	76	76	66	47.5	WT	60	Step	47.5	0	NA	011020_E001T_13.avi_lane_175.res	1.67357901079211	-0.246901177425002	0.470873466693537	-0.716207835074411	-0.246901177425002	135	207	0.553208071489354	-0.000989573963450965	-0.0418582427986304	0.0490196078431371	NA	NA	0.012101593359596	-0.0203429619973297	0.0857703367283227	-0.109042083996856	-0.0203429619973297	-12.1	-26.7
011020_E001T_13	011020_B001	77	77	67	47.5	WT	60	Step	47.5	0	NA	011020_E001T_13.avi_lane_176.res	1.70930610338049	-0.279794243327795	0.434789085903381	-0.742171691653851	-0.279794243327795	132	204	0.541797391142366	-0.00890165075366617	-0.0556041746267337	0.0514705882352945	NA	NA	0.047828685947976	-0.0532360279001227	0.0496859559381667	-0.135005940576296	-0.0532360279001227	-15.1	-29.7
011020_E001T_13	011020_B001	78	78	68	47.5	WT	60	Step	47.5	0	NA	011020_E001T_13.avi_lane_177.res	1.7942880970473	-0.274265279607108	0.500314602788987	-0.748003868394006	-0.274265279607108	137	224	0.524506781626652	0.00830236836289969	-0.0458914770744395	0.0475000000000003	NA	NA	0.132810679614786	-0.0477070641794357	0.115211472823773	-0.140838117316451	-0.0477070641794357	-10.1	-9.69999999999999
011020_E001T_13	011020_B001	79	79	69	47.5	WT	60	Step	47.5	0	NA	011020_E001T_13.avi_lane_178.res	1.80178688015775	-0.310155265915861	0.483367046987835	-0.81673424245706	-0.310155265915861	143	224	0.545762052958032	-0.00759009453976609	-0.0444658863948007	0.0441176470588237	NA	NA	0.140309462725236	-0.0835970504881887	0.0982639170226207	-0.209568491379505	-0.0835970504881887	-4.09999999999999	-9.69999999999999
011020_E001T_13	011020_B001	80	80	70	47.5	WT	60	Step	47.5	0	NA	011020_E001T_13.avi_lane_179.res	1.78329165979074	-0.24057781335518	0.47101422620874	-0.660014239250511	-0.24057781335518	137	233	0.533060273040768	-0.000829685310365661	-0.0412554357611374	0.0269607843137259	NA	NA	0.121814242358226	-0.0140195979275077	0.0859110962435257	-0.0528484881729558	-0.0140195979275077	-10.1	-0.699999999999989
011020_E001T_13	011020_B001	81	81	71	47.5	WT	60	Step	47.5	0	NA	011020_E001T_13.avi_lane_180.res	1.747254561455	-0.243763866477808	0.405793273558035	-0.639101012030035	-0.243763866477808	139	229	0.498090584202482	-0.00887807209467486	-0.0197283103419146	0.0350000000000003	NA	NA	0.0857771440224859	-0.0172056510501357	0.0206901435928207	-0.0319352609524799	-0.0172056510501357	-8.09999999999999	-4.69999999999999
011020_E001T_13	011020_B001	82	82	72	47.5	WT	60	Step	47.5	0	NA	011020_E001T_13.avi_lane_181.res	1.82616712930747	-0.289856322936526	0.483935178256612	-0.72822747382706	-0.289856322936526	132	233	0.544226838656167	0.0204847704495581	-0.0374944627197397	0.0441176470588237	NA	NA	0.164689711874956	-0.0632981075088537	0.0988320482913977	-0.121061722749505	-0.0632981075088537	-15.1	-0.699999999999989
011020_E001T_13	011020_B001	83	83	73	47.5	WT	60	Step	47.5	0	NA	011020_E001T_13.avi_lane_182.res	1.7138049672403	-0.231158052696045	0.422325613757704	-0.650359251861695	-0.231158052696045	135	211	0.509309912262903	0.000119202346960496	-0.0388270277356897	0.0325000000000006	NA	NA	0.052327549807786	-0.00459983726837271	0.0372224837924897	-0.0431935007841399	-0.00459983726837271	-12.1	-22.7
011020_E001T_13	011020_B001	84	84	74	47.5	WT	60	Step	47.5	0	NA	011020_E001T_13.avi_lane_183.res	1.70916699274806	-0.24675890388726	0.41844307750064	-0.638634323015969	-0.24675890388726	131	223	0.502438646461098	-0.00594687663750783	-0.0498672749388046	0.0220588235294111	NA	NA	0.047689575315546	-0.0202006884595877	0.0333399475354257	-0.0314685719384139	-0.0202006884595877	-16.1	-10.7
011020_E001T_13	011020_B001	85	85	75	47.5	WT	60	Step	47.5	0	NA	011020_E001T_13.avi_lane_184.res	1.76232083919925	-0.345049374398302	0.421766788276357	-0.765982501994179	-0.345049374398302	129	235	0.539250210771907	0.0239420952208936	-0.077969747741555	0.0514705882352945	NA	NA	0.100843421766736	-0.11849115897063	0.0366636583111427	-0.158816750916624	-0.11849115897063	-18.1	1.30000000000001
011020_E001T_13	011020_B001	86	86	76	47.5	WT	60	Step	47.5	0	NA	011020_E001T_13.avi_lane_185.res	1.72237639606357	-0.244499808824143	0.433515235555699	-0.667158537788201	-0.244499808824143	144	231	0.525503565881826	0.00438816803510003	-0.0510395944212103	0.0375	NA	NA	0.0608989786310561	-0.0179415933964707	0.0484121055904847	-0.0599927867106459	-0.0179415933964707	-3.09999999999999	-2.69999999999999
011020_E001T_13	011020_B001	87	87	77	47.5	WT	60	Step	47.5	0	NA	011020_E001T_13.avi_lane_186.res	1.73460642571807	-0.254866854275895	0.391226131649196	-0.681749719976402	-0.254866854275895	148	224	0.509477290243333	-0.029020212742529	-0.0203310594934342	0.0465686274509811	NA	NA	0.073129008285556	-0.0283086388482227	0.00612300168398172	-0.0745839688988469	-0.0283086388482227	0.900000000000006	-9.69999999999999
011020_E001T_13	011020_B001	88	88	78	47.5	WT	60	Step	47.5	0	NA	011020_E001T_13.avi_lane_187.res	1.7575295147075	-0.304596444860977	0.395085903882525	-0.719114138864481	-0.304596444860977	141	238	0.537092273280554	0.0113396215319134	-0.0503817797840051	0.0375	NA	NA	0.0960520972749861	-0.0780382294333047	0.00998277391731073	-0.111948387786926	-0.0780382294333047	-6.09999999999999	4.30000000000001
011020_E001T_13	011020_B001	89	89	79	47.5	WT	60	Step	47.5	0	NA	011020_E001T_13.avi_lane_188.res	1.74345330811916	-0.27049275651133	0.467906513787471	-0.677885457365841	-0.27049275651133	128	232	0.527516312849215	0.0247772846869019	-0.0497302260085167	0.0245098039215685	NA	NA	0.0819758906866461	-0.0439345410836577	0.0828033838222567	-0.0707197062882859	-0.0439345410836577	-19.1	-1.69999999999999
011020_E001T_13	011020_B001	90	90	80	47.5	WT	60	Step	47.5	0	NA	011020_E001T_13.avi_lane_189.res	1.68858459291125	-0.222091070695211	0.426637249472302	-0.676905909335691	-0.222091070695211	156	223	0.49923003601162	0.013110827017983	-0.0297860660441322	0.0441176470588237	NA	NA	0.027107175478736	0.00446714473246129	0.0415341195070877	-0.0697401582581358	0.00446714473246129	8.90000000000001	-10.7
011020_E001T_13	011020_B001	91	91	81	47.5	WT	60	Step	47.5	0	NA	011020_E001T_13.avi_lane_190.res	1.73092540360656	-0.237749855852465	0.428464520959053	-0.682849978291194	-0.237749855852465	155	232	0.518555974976653	-0.01353209294267	-0.0169425413621788	0.0274999999999997	NA	NA	0.069447986174046	-0.0111916404247927	0.0433613909938387	-0.0756842272136389	-0.0111916404247927	7.90000000000001	-1.69999999999999
011020_E001T_13	011020_B001	92	92	82	47.5	WT	60	Step	47.5	0	NA	011020_E001T_13.avi_lane_191.res	1.69970694988396	-0.292655891838528	0.473469499685696	-0.714674115983227	-0.292655891838528	130	236	0.531588881589321	-0.0032685688425181	-0.0444816867325454	0.0245098039215685	NA	NA	0.0382295324514461	-0.0660976764108557	0.0883663697204817	-0.107508364905672	-0.0660976764108557	-17.1	2.30000000000001
011020_E001T_13	011020_B001	93	93	83	47.5	WT	60	Step	47.5	0	NA	011020_E001T_13.avi_lane_192.res	1.62222733321816	-0.229602341783857	0.399360235289933	-0.634156217967412	-0.229602341783857	145	226	0.52053568615821	-0.00357626843937554	-0.0340540661679966	0.0325000000000006	NA	NA	-0.0392500842143539	-0.0030441263561847	0.0142571053247187	-0.0269904668898568	-0.0030441263561847	-2.09999999999999	-7.69999999999999
011020_E001T_13	011020_B001	94	94	84	47.5	WT	60	Step	47.5	0	NA	011020_E001T_13.avi_lane_193.res	1.65283783549078	-0.245134545900114	0.395439324563157	-0.670536129023281	-0.245134545900114	159	240	0.529110791606188	0.00295568690902613	-0.0435803116925771	0.0441176470588237	NA	NA	-0.00863958194173398	-0.0185763304724417	0.0103361945979427	-0.0633703779457259	-0.0185763304724417	11.9	6.30000000000001
011020_E001T_13	011020_B001	95	95	85	47.5	WT	60	Step	47.5	0	NA	011020_E001T_13.avi_lane_194.res	1.6527744131347	-0.231745610636056	0.413747643410082	-0.643517272780725	-0.231745610636056	147	231	0.536388849575258	-0.0201151434015417	-0.0350890020533452	0.0286458333333336	NA	NA	-0.00870300429781401	-0.00518739520838371	0.0286445134448677	-0.0363515217031699	-0.00518739520838371	-0.0999999999999943	-2.69999999999999
011020_E001T_13	011020_B001	96	96	86	47.5	WT	60	Step	47.5	0	NA	011020_E001T_13.avi_lane_195.res	1.75927629747654	-0.334198057552576	0.374053562915912	-0.744078444700594	-0.334198057552576	139	241	0.528433454810198	0.0179373428365969	-0.0523008706303698	0.0286458333333336	NA	NA	0.0977988800440259	-0.107639842124904	-0.0110495670493023	-0.136912693623039	-0.107639842124904	-8.09999999999999	7.30000000000001
011020_E001T_13	011020_B001	97	97	87	47.5	WT	60	Step	47.5	0	NA	011020_E001T_13.avi_lane_196.res	1.66854508774452	-0.276997365736794	0.417457690875037	-0.622914601483064	-0.276997365736794	132	265	0.523562938367232	0.0192857160015132	-0.064977753286639	0.0390625000000006	NA	NA	0.00706767031200606	-0.0504391503091217	0.0323545609098227	-0.0157488504055089	-0.0504391503091217	-15.1	31.3
011020_E001T_13	011020_B001	98	98	88	47.5	WT	60	Step	47.5	0	NA	011020_E001T_13.avi_lane_197.res	1.79709773209397	-0.342735530757463	0.437032833577679	-0.718728672726134	-0.342735530757463	123	256	0.531755681824272	-0.018225807424461	-0.0699510266867318	0.0390625000000006	NA	NA	0.135620314661456	-0.116177315329791	0.0519297036124647	-0.111562921648579	-0.116177315329791	-24.1	22.3
011020_E001T_13	011020_B001	99	99	89	47.5	WT	60	Step	47.5	0	NA	011020_E001T_13.avi_lane_198.res	1.72390611044104	-0.251519595907742	0.427869635606088	-0.674375964069878	-0.251519595907742	150	241	0.522733794084396	-0.0177572594741497	-0.0416973945514285	0.0382653061224494	NA	NA	0.062428693008526	-0.0249613804800697	0.0427665056408737	-0.0672102129923229	-0.0249613804800697	2.90000000000001	7.30000000000001
011020_E001T_13	011020_B001	100	100	90	47.5	WT	60	Step	47.5	0	NA	011020_E001T_13.avi_lane_199.res	1.69121231839125	-0.254672049518829	0.413409908347722	-0.610470486850057	-0.254672049518829	139	261	0.503010637225137	-0.00760133330338054	-0.0645932167019684	0.0331632653061228	NA	NA	0.029734900958736	-0.0281138340911567	0.0283067783825077	-0.0033047357725019	-0.0281138340911567	-8.09999999999999	27.3
011020_E001T_13	011020_B001	101	101	91	47.5	WT	60	Step	47.5	0	NA	011020_E001T_13.avi_lane_200.res	1.67570778312724	-0.228242802494254	0.356888337261829	-0.602343039387487	-0.228242802494254	156	244	0.499798626009067	0.00153840746336933	-0.0216726041410954	0.0364583333333335	NA	NA	0.014230365694726	-0.0016845870665817	-0.0282147927033853	0.00482271169006809	-0.0016845870665817	8.90000000000001	10.3
011020_E001T_13	011020_B001	102	102	92	47.5	WT	60	Step	47.5	0	NA	011020_E001T_13.avi_lane_201.res	1.69199560336355	-0.266199938868968	0.350947530993029	-0.644451613945676	-0.266199938868968	152	248	0.495971912187076	-0.0114662117084537	-0.031601069373772	0.0442708333333333	NA	NA	0.0305181859310359	-0.0396417234412957	-0.0341555989721853	-0.0372858628681209	-0.0396417234412957	4.90000000000001	14.3
011020_E001T_13	011020_B001	103	103	93	47.5	WT	60	Step	47.5	0	NA	011020_E001T_13.avi_lane_202.res	1.67417040769874	-0.282028355488684	0.413069700417549	-0.668193942103257	-0.282028355488684	125	225	0.536973904968198	-0.00656958236893996	-0.0431245623447646	0.0364583333333335	NA	NA	0.0126929902662261	-0.0554701400610117	0.0279665704523347	-0.0610281910257019	-0.0554701400610117	-22.1	-8.69999999999999
011020_E001T_13	011020_B001	104	104	94	47.5	WT	60	Step	47.5	0	NA	011020_E001T_13.avi_lane_203.res	1.69052396558305	-0.263813139079354	0.367739603114299	-0.640615257880232	-0.263813139079354	138	232	0.49168372803293	0.0543204441353843	-0.0300781324120497	0.0364583333333335	NA	NA	0.029046548150536	-0.0372549236516817	-0.0173635268509153	-0.0334495068026769	-0.0372549236516817	-9.09999999999999	-1.69999999999999
011020_E001T_13	011020_B001	105	105	95	47.5	WT	60	Step	47.5	0	NA	011020_E001T_13.avi_lane_204.res	1.69735118305912	-0.214680792474571	0.460810809031653	-0.626011895467697	-0.214680792474571	144	237	0.50873233239349	0.00764763019586399	-0.0231312003377313	0.0416666666666662	NA	NA	0.0358737656266059	0.0118774229531013	0.0757076790664387	-0.0188461443901419	0.0118774229531013	-3.09999999999999	3.30000000000001
011020_E001T_13	011020_B001	106	106	96	47.5	WT	60	Step	47.5	0	NA	011020_E001T_13.avi_lane_205.res	1.66920837834386	-0.260798104938014	0.372549444719556	-0.61320549638172	-0.260798104938014	143	257	0.503672972114901	-0.0139133267719843	-0.0661110296827653	0.0416666666666662	NA	NA	0.00773096091134606	-0.0342398895103417	-0.0125536852456583	-0.00603974530416485	-0.0342398895103417	-4.09999999999999	23.3
011020_E001T_13	011020_B001	107	107	97	47.5	WT	60	Step	47.5	0	NA	011020_E001T_13.avi_lane_206.res	1.67965229457671	-0.235197678636589	0.449312241875352	-0.6573867701202	-0.235197678636589	152	247	0.530704446140018	-0.00508519592699686	-0.0418986262125577	0.059895833333333	NA	NA	0.0181748771441961	-0.0086394632089167	0.0642091119101377	-0.0502210190426449	-0.0086394632089167	4.90000000000001	13.3
011020_E001T_13	011020_B001	108	108	98	47.5	WT	60	Step	47.5	0	NA	011020_E001T_13.avi_lane_207.res	1.75105207612931	-0.355388942253688	0.345708317105994	-0.712967905777421	-0.355388942253688	127	250	0.519915635916775	-0.0179521308102455	-0.069006643775202	0.0390625000000006	NA	NA	0.089574658696796	-0.128830726826016	-0.0393948128592203	-0.105802154699866	-0.128830726826016	-20.1	16.3
011020_E001T_13	011020_B001	109	109	99	47.5	WT	60	Step	47.5	0	NA	011020_E001T_13.avi_lane_208.res	1.68978918693199	-0.304086849079339	0.404585762240297	-0.617807530770245	-0.304086849079339	112	253	0.509299382039156	0.00223553086049134	-0.0695885203279066	0.0572916666666673	NA	NA	0.0283117694994761	-0.0775286336516667	0.0194826322750827	-0.0106417796926899	-0.0775286336516667	-35.1	19.3
011020_E001T_13	011020_B001	110	110	100	47.5	WT	60	Step	47.5	0	NA	011020_E001T_13.avi_lane_209.res	1.73403448876377	-0.291578378196419	0.394440976294023	-0.63330337500252	-0.291578378196419	133	267	0.517941745795432	0.037211822816477	-0.0476679702988751	0.0312499999999993	NA	NA	0.072557071331256	-0.0650201627687467	0.00933784632880874	-0.0261376239249649	-0.0650201627687467	-14.1	33.3
011020_E001T_13	011020_B001	111	111	101	47.5	WT	60	Step	47.5	0	NA	011020_E001T_13.avi_lane_210.res	1.70503648962931	-0.337376172096137	0.403811565659459	-0.679241834084184	-0.337376172096137	119	258	0.53855438405737	-0.00734506426354701	-0.0576876809108793	0.0546875000000002	NA	NA	0.043559072196796	-0.110817956668465	0.0187084356942447	-0.0720760830066289	-0.110817956668465	-28.1	24.3
011020_E001T_13	011020_B001	112	112	102	47.5	WT	60	Step	47.5	0	NA	011020_E001T_13.avi_lane_211.res	1.64737368784879	-0.268407322327589	0.390228137240513	-0.686497657531689	-0.268407322327589	146	230	0.529288389643954	0.00465232425494569	-0.0363530544854616	0.0234374999999995	NA	NA	-0.0141037295837241	-0.0418491068999167	0.00512500727529869	-0.0793319064541339	-0.0418491068999167	-1.09999999999999	-3.69999999999999
011020_E001T_13	011020_B001	113	113	103	47.5	WT	60	Step	47.5	0	NA	011020_E001T_13.avi_lane_212.res	1.742183074825	-0.309559972284584	0.392266735555311	-0.680282951022594	-0.309559972284584	131	248	0.521642610603775	-0.0344587157830704	-0.0552225055199552	0.0357142857142861	NA	NA	0.080705657392486	-0.0830017568569117	0.00716360559009671	-0.0731171999450388	-0.0830017568569117	-16.1	14.3
011020_E001T_13	011020_B001	114	114	104	47.5	WT	60	Step	47.5	0	NA	011020_E001T_13.avi_lane_213.res	1.74520890876413	-0.29419197806431	0.40071715866188	-0.699575082595711	-0.29419197806431	139	239	0.535488390597894	-0.0452634695298462	-0.04896194432394	0.043367346938776	NA	NA	0.0837314913316161	-0.0676337626366377	0.0156140286966657	-0.0924093315181559	-0.0676337626366377	-8.09999999999999	5.30000000000001
011020_E001T_13	011020_B001	115	115	105	47.5	WT	60	Step	47.5	0	NA	011020_E001T_13.avi_lane_214.res	1.60396553217357	-0.201399855745127	0.384337109758052	-0.618119605521173	-0.201399855745127	164	231	0.508655098962126	0.000759399858218185	-0.0346576123731355	0.0338541666666664	NA	NA	-0.057511885258944	0.0251583596825453	-0.000766020207162266	-0.0109538544436178	0.0251583596825453	16.9	-2.69999999999999
011020_E001T_13	011020_B001	116	116	106	47.5	WT	60	Step	47.5	0	NA	011020_E001T_13.avi_lane_215.res	1.68967758808959	-0.268424302777626	0.343224156378908	-0.584854071962939	-0.268424302777626	132	256	0.504439982397944	0.013211739114493	-0.0513178299429745	0.0494791666666661	NA	NA	0.028200170657076	-0.0418660873499537	-0.0418789735863063	0.0223116791146161	-0.0418660873499537	-15.1	22.3
011020_E001T_13	011020_B001	117	117	107	47.5	WT	60	Step	47.5	0	NA	011020_E001T_13.avi_lane_216.res	1.70530893228997	-0.279403728927865	0.32276481262711	-0.661451837225349	-0.279403728927865	151	238	0.500288099034274	0.014319822371935	-0.0435846388725305	0.0520833333333331	NA	NA	0.043831514857456	-0.0528455135001927	-0.0623383173381043	-0.0542860861477938	-0.0528455135001927	3.90000000000001	4.30000000000001
011020_E001T_13	011020_B001	118	118	108	47.5	WT	60	Step	47.5	0	NA	011020_E001T_13.avi_lane_217.res	1.63579300647543	-0.286011580718951	0.345513567504253	-0.645832494445375	-0.286011580718951	138	243	0.507355402393738	0.00244164674906307	-0.0614769069942723	0.0468750000000004	NA	NA	-0.025684410957084	-0.0594533652912787	-0.0395895624609613	-0.0386667433678199	-0.0594533652912787	-9.09999999999999	9.30000000000001
011020_E001T_13	011020_B001	119	119	109	47.5	WT	60	Step	47.5	0	NA	011020_E001T_13.avi_lane_218.res	1.64309310237837	-0.246170925673475	0.349701327782169	-0.586669356219557	-0.246170925673475	140	245	0.522495823256642	-0.0239091916117337	-0.0327269911837637	0.0442708333333333	NA	NA	-0.0183843150541441	-0.0196127102458027	-0.0354018021830453	0.0204963948579981	-0.0196127102458027	-7.09999999999999	11.3
011020_E001T_13	011020_B001	120	120	110	47.5	WT	60	Step	47.5	0	NA	011020_E001T_13.avi_lane_219.res	1.67040706238784	-0.284111976610423	0.36944753974527	-0.630114073504614	-0.284111976610423	135	255	0.518172187475312	0.00686251851414039	-0.0495787535055187	0.0442708333333333	NA	NA	0.008929644955326	-0.0575537611827507	-0.0156555902199443	-0.0229483224270589	-0.0575537611827507	-12.1	21.3
011020_E001T_13	011020_B001	121	121	111	47.5	WT	60	Step	47.5	0	NA	011020_E001T_13.avi_lane_220.res	1.6561377285677	-0.262769296963989	0.374865100144289	-0.659705670339977	-0.262769296963988	149	242	0.514296358597593	-0.0021714103854413	-0.0417408023935726	0.0390625000000006	NA	NA	-0.00533968886481406	-0.0362110815363167	-0.0102380298209253	-0.0525399192624219	-0.0362110815363157	1.90000000000001	8.30000000000001
011020_E001T_13	011020_B001	122	122	112	47.5	WT	60	Step	47.5	0	NA	011020_E001T_13.avi_lane_221.res	1.59032628979984	-0.226831389998789	0.346383120829765	-0.585395360602182	-0.226831389998789	147	235	0.515035407231846	-0.00374076865071359	-0.0528035317546131	0.0703124999999999	NA	NA	-0.0711511276326739	-0.000273174571116697	-0.0387200091354493	0.0217703904753731	-0.000273174571116697	-0.0999999999999943	1.30000000000001
011020_E001T_13	011020_B001	123	123	113	47.5	WT	60	Step	47.5	0	NA	011020_E001T_13.avi_lane_222.res	1.58194281232097	-0.229728401392771	0.338963858785534	-0.56999743226131	-0.229728401392771	142	238	0.504505193997209	0.00619879123826717	-0.0486523056193096	0.0442708333333333	NA	NA	-0.079534605111544	-0.00317018596509872	-0.0461392711796803	0.037168318816245	-0.00317018596509872	-5.09999999999999	4.30000000000001
011020_E001T_13	011020_B001	124	124	114	47.5	WT	60	Step	47.5	0	NA	011020_E001T_13.avi_lane_223.res	1.63925531685092	-0.290079580522572	0.380805834108692	-0.632155826089363	-0.290079580522572	125	246	0.524237583934688	0.0132310179421412	-0.0714037343466259	0.059895833333333	NA	NA	-0.0222221005815939	-0.0635213650948997	-0.00429729585652228	-0.0249900750118079	-0.0635213650948997	-22.1	12.3
011020_E001T_13	011020_B001	125	125	115	47.5	WT	60	Step	47.5	0	NA	011020_E001T_13.avi_lane_224.res	1.59824250826616	-0.212015658926377	0.404284543761531	-0.599478655552952	-0.212015658926377	149	237	0.514897108424808	-0.0184897193155411	-0.0507844798015433	0.0442708333333333	NA	NA	-0.063234909166354	0.0145425565012953	0.0191814137963167	0.00768709552460312	0.0145425565012953	1.90000000000001	3.30000000000001
011020_E001T_13	011020_B001	126	126	116	47.5	WT	60	Step	47.5	0	NA	011020_E001T_13.avi_lane_225.res	1.58976127766977	-0.219895823064806	0.383425075182496	-0.628024665996805	-0.219895823064806	161	238	0.526560946265106	-0.0217927415058565	-0.0430540170178513	0.0484693877551026	NA	NA	-0.0717161397627439	0.00666239236286628	-0.00167805478271826	-0.0208589149192498	0.00666239236286628	13.9	4.30000000000001
011020_E001T_13	011020_B001	127	127	117	47.5	WT	60	Step	47.5	0	NA	011020_E001T_13.avi_lane_226.res	1.62866924038547	-0.360219713588208	0.35248702593081	-0.669699017190746	-0.360219713588208	115	266	0.538287016694181	-0.0168711646351069	-0.0825229564591889	0.0625000000000001	NA	NA	-0.0328081770470441	-0.133661498160536	-0.0326161040344043	-0.0625332661131909	-0.133661498160536	-32.1	32.3
011020_E001T_13	011020_B001	128	128	118	47.5	WT	60	Step	47.5	0	NA	011020_E001T_13.avi_lane_227.res	1.5994595282359	-0.225198501556627	0.416547926401931	-0.639395276406679	-0.225198501556627	140	218	0.541176700087941	-0.0366636085120208	-0.0452975421373924	0.0520833333333331	NA	NA	-0.0620178891966139	0.0013597138710453	0.0314447964367167	-0.0322295253291239	0.0013597138710453	-7.09999999999999	-15.7
011020_E001T_13	011020_B001	129	129	119	47.5	WT	60	Step	47.5	0	NA	011020_E001T_13.avi_lane_228.res	1.65909278935329	-0.2496040435894	0.394624743294354	-0.646257304935183	-0.2496040435894	149	242	0.519580597110855	-0.0107418700143567	-0.0426857818260293	0.0468750000000004	NA	NA	-0.0023846280792239	-0.0230458281617277	0.0095216133291397	-0.0390915538576279	-0.0230458281617277	1.90000000000001	8.30000000000001
011020_E001T_13	011020_B001	130	130	120	47.5	WT	60	Step	47.5	0	NA	011020_E001T_13.avi_lane_229.res	1.63280279615322	-0.251879096167163	0.351135670187637	-0.648931192083264	-0.251879096167163	153	233	0.512477108652856	-0.0149100353168484	-0.0493133514839955	NA	NA	NA	-0.0286746212792939	-0.0253208807394907	-0.0339674597775773	-0.0417654410057089	-0.0253208807394907	5.90000000000001	-0.699999999999989
011020_E001T_14	011020_B001	1	1	-9	95	WT	60	Step	95	0	NA	011020_E001T_14.avi_lane_100.res	1.74238223359067	-0.0878614259149793	0.489185214309449	-0.559990495189511	-0.0878614259149793	180	220	0.519855659432413	-0.0149653876396434	0.0324636167518814	-0.0208333333333338	NA	NA	0.133473371443869	0.0400691961559134	0.048006206289833	0.0382505611717133	0.0400691961559134	1.90000000000001	3.30000000000001
011020_E001T_14	011020_B001	2	2	-8	95	WT	60	Step	95	0	NA	011020_E001T_14.avi_lane_101.res	1.51260590641208	-0.0299464277148621	0.52573656447399	-0.588802491283192	-0.0299464277148621	195	194	0.574440589916916	0.00148057395179008	0.0677982830836948	0	NA	NA	-0.096302955734721	0.0979841943560305	0.084557556454374	0.00943856507803242	0.0979841943560305	16.9	-22.7
011020_E001T_14	011020_B001	3	3	-7	95	WT	60	Step	95	0	NA	011020_E001T_14.avi_lane_102.res	1.66898527475469	-0.161481480394309	0.399640186997755	-0.612347987585186	-0.161481480394309	177	221	0.521596927423499	0.00171908807374533	0.00151412487056193	0.00833333333333242	NA	NA	0.060076412607889	-0.0335508583234164	-0.041538821021861	-0.0141069312239617	-0.0335508583234164	-1.09999999999999	4.30000000000001
011020_E001T_14	011020_B001	4	4	-6	95	WT	60	Step	95	0	NA	011020_E001T_14.avi_lane_103.res	1.65308841818193	-0.172803474774024	0.406879394688608	-0.608323536848077	-0.172803474774024	171	228	NA	-0.00897804420706168	-0.00687252887514803	0.00833333333333242	NA	NA	0.044179556035129	-0.0448728527031313	-0.034299613331008	-0.0100824804868527	-0.0448728527031313	-7.09999999999999	11.3
011020_E001T_14	011020_B001	5	5	-5	95	WT	60	Step	95	0	NA	011020_E001T_14.avi_lane_104.res	1.55955646150833	-0.118677253594529	0.448241416909723	-0.591460070442427	-0.118677253594529	172	207	NA	-0.00709572975088302	0.0132625758569145	-0.0235849056603774	NA	NA	-0.0493524006384711	0.00925336847636364	0.00706240889010701	0.00678098591879739	0.00925336847636364	-6.09999999999999	-9.69999999999999
011020_E001T_14	011020_B001	6	6	-4	95	WT	60	Step	95	0	NA	011020_E001T_14.avi_lane_105.res	1.57268858907325	-0.135288585866882	0.433861269997022	-0.535336250539592	-0.135288585866882	164	234	0.535311830353937	-0.00360634791179325	-0.00639216009529104	-0.0324074074074074	NA	NA	-0.036220273073551	-0.00735796379598935	-0.007317738022594	0.0629048058216324	-0.00735796379598935	-14.1	17.3
011020_E001T_14	011020_B001	7	7	-3	95	WT	60	Step	95	0	NA	011020_E001T_14.avi_lane_106.res	1.5648392241618	-0.137737627480735	0.445189022173768	-0.632911124711242	-0.137737627480735	179	211	0.554870558334828	-0.0408935416714572	0.0107734078623225	0.00471698113207464	NA	NA	-0.044069637985001	-0.00980700540984236	0.00401001415415198	-0.0346700683500176	-0.00980700540984236	0.900000000000006	-5.69999999999999
011020_E001T_14	011020_B001	8	8	-2	95	WT	60	Step	95	0	NA	011020_E001T_14.avi_lane_107.res	1.64471062854253	-0.153323198822622	0.431330795632497	-0.637471663958249	-0.153323198822622	180	218	NA	0.0223122074895892	0.00609643544869424	-0.00462962962962943	NA	NA	0.0358017663957289	-0.0253925767517293	-0.00984821238711903	-0.0392306075970246	-0.0253925767517293	1.90000000000001	1.30000000000001
011020_E001T_14	011020_B001	9	9	-1	95	WT	60	Step	95	0	NA	011020_E001T_14.avi_lane_108.res	1.65751439002017	-0.148871338029022	0.404819169041047	-0.618659459009818	-0.148871338029022	183	216	0.51355234400347	1.12885071405632e-05	-1.47805922897578e-05	-0.00943396226415066	NA	NA	0.048605527873369	-0.0209407159581294	-0.036359838978569	-0.0204184026485936	-0.0209407159581294	4.90000000000001	-0.699999999999989
011020_E001T_14	011020_B001	10	10	0	95	WT	60	Step	95	0	NA	011020_E001T_14.avi_lane_109.res	1.51271749522256	-0.133315408116962	0.426907045972301	-0.59710748404495	-0.133315408116962	180	218	0.529812721535349	0.00349791977551248	0.00596416703604079	83.1435185185185	NA	NA	-0.0961913669242411	-0.00538478604606935	-0.014271962047315	0.00113357231627442	-0.00538478604606935	1.90000000000001	1.30000000000001
011020_E001T_14	011020_B001	11	11	1	95	WT	60	Step	95	0	NA	011020_E001T_14.avi_lane_110.res	1.56719166099188	-0.249784968229368	0.377496953352004	-0.580185369672991	-0.249784968229368	138	262	0.527694913797325	-0.014147542787881	-0.0659296201408346	92.7546296296296	NA	NA	-0.0417172011549212	-0.121854346158475	-0.063682054667612	0.0180556866882334	-0.121854346158475	-40.1	45.3
011020_E001T_14	011020_B001	12	12	2	95	WT	60	Step	95	0	NA	011020_E001T_14.avi_lane_111.res	1.66516655060923	-0.214042838041814	0.384389086570559	-0.632582746443819	-0.214042838041814	164	235	0.522555269542199	-0.0193718180856583	-0.0115704748934766	92.7216981132075	NA	NA	0.0562576884624288	-0.0861122159709214	-0.056789921449057	-0.0343416900825946	-0.0861122159709214	-14.1	18.3
011020_E001T_14	011020_B001	13	13	3	95	WT	60	Step	95	0	NA	011020_E001T_14.avi_lane_112.res	1.70837897967566	-0.0893104753543647	0.441467126065908	-0.584190074746213	-0.0893104753543647	193	207	0.526813797272135	0.000211048162042534	0.039225198123921	92.712962962963	NA	NA	0.099470117528859	0.0386201467165279	0.000288118046291974	0.0140509816150114	0.0386201467165279	14.9	-9.69999999999999
011020_E001T_14	011020_B001	14	14	4	95	WT	60	Step	95	0	NA	011020_E001T_14.avi_lane_113.res	1.7047256500825	0.165720825381161	0.619489762715399	-0.576251657062954	0.165720825381161	244	149	0.559878818799154	-0.00280874850537408	0.167861766410991	95.9103773584906	NA	NA	0.095816787935699	0.293651447452054	0.178310754695783	0.0219893992982704	0.293651447452054	65.9	-67.7
011020_E001T_14	011020_B001	15	15	5	95	WT	60	Step	95	0	NA	011020_E001T_14.avi_lane_114.res	1.84324947454197	0.307219910942589	0.803616846771585	-0.608919992405748	0.307219910942589	259	140	0.572169279086795	-0.0378237498144234	0.246140289091233	98.9259259259259	NA	NA	0.234340612395169	0.435150533013482	0.362437838751969	-0.0106789360445236	0.435150533013482	80.9	-76.7
011020_E001T_14	011020_B001	16	16	6	95	WT	60	Step	95	0	NA	011020_E001T_14.avi_lane_115.res	1.89660492995311	0.450375546779378	0.861319143109824	-0.580588212435603	0.450375546779378	286	114	0.588246633979947	0.0369955348811097	0.285219000132738	97.8820754716981	NA	NA	0.287696067806309	0.578306168850271	0.420140135090208	0.0176528439256214	0.578306168850271	107.9	-102.7
011020_E001T_14	011020_B001	17	17	7	95	WT	60	Step	95	0	NA	011020_E001T_14.avi_lane_116.res	1.88387817264182	0.613699481505397	1.00211191061812	-0.588726229896742	0.613699481505397	291	94	0.638878598063354	-0.00623186509843879	0.354900314377419	97.0566037735849	NA	NA	0.274969310495019	0.74163010357629	0.560932902598504	0.00951482646448243	0.74163010357629	112.9	-122.7
011020_E001T_14	011020_B001	18	18	8	95	WT	60	Step	95	0	NA	011020_E001T_14.avi_lane_117.res	2.01475119593557	0.629327053443872	1.0487351650038	-0.580034200277481	0.629327053443872	297	103	0.610818439320055	-0.0189771875075291	0.346034406132816	96.8425925925926	NA	NA	0.405842333788769	0.757257675514765	0.607556156984184	0.0182068560837434	0.757257675514765	118.9	-113.7
011020_E001T_14	011020_B001	19	19	9	95	WT	60	Step	95	0	NA	011020_E001T_14.avi_lane_118.res	2.0698445972144	0.628613280201951	1.12591295238208	-0.635948743341805	0.628613280201951	267	105	0.618126739857927	-0.0188567623889971	0.340881625922245	96.6367924528302	NA	NA	0.460935735067599	0.756543902272844	0.684733944362464	-0.0377076869805806	0.756543902272844	88.9	-111.7
011020_E001T_14	011020_B001	20	20	10	95	WT	60	Step	95	0	NA	011020_E001T_14.avi_lane_119.res	2.02552641694351	0.694300483208963	1.19521390038637	-0.565468613144947	0.694300483208963	273	108	0.627108313166565	-0.0259871677384829	0.34899916692302	96.4953703703704	NA	NA	0.416617554796709	0.822231105279856	0.754034892366754	0.0327724432162774	0.822231105279856	94.9	-108.7
011020_E001T_14	011020_B001	21	21	11	95	WT	60	Step	95	0	NA	011020_E001T_14.avi_lane_120.res	1.97643271632227	0.71365937258556	1.13455267187566	-0.532351483728692	0.71365937258556	299	101	0.603581215202612	-0.0108907831782527	0.364598739914319	96.2735849056604	NA	NA	0.367523854175469	0.841589994656453	0.693373663856044	0.0658895726325324	0.841589994656453	120.9	-115.7
011020_E001T_14	011020_B001	22	22	12	95	WT	60	Step	95	0	NA	011020_E001T_14.avi_lane_121.res	2.05705693674258	0.628522483351027	1.10076451454054	-0.651788930333257	0.628522483351027	286	105	0.601087282913166	-0.012334719405594	0.331049538831741	96.1805555555556	NA	NA	0.448148074595779	0.75645310542192	0.659585506520924	-0.0535478739720326	0.75645310542192	107.9	-111.7
011020_E001T_14	011020_B001	23	23	13	95	WT	60	Step	95	0	NA	011020_E001T_14.avi_lane_122.res	2.03110137212575	0.635854003158327	1.15217919547373	-0.788116527227298	0.635854003158327	262	95	0.654820991596227	-0.0462451487572021	0.348489698158301	95.9528301886792	NA	NA	0.422192509978949	0.76378462522922	0.711000187454114	-0.189875470866074	0.76378462522922	83.9	-121.7
011020_E001T_14	011020_B001	24	24	14	95	WT	60	Step	95	0	NA	011020_E001T_14.avi_lane_123.res	1.9173466411446	0.684513489142968	1.11945455615226	-0.591632278895292	0.684513489142968	267	91	0.626627841372435	-0.010003963752327	0.354739329781777	95.7405660377358	NA	NA	0.308437778997799	0.812444111213861	0.678275548132644	0.00660877746593236	0.812444111213861	88.9	-125.7
011020_E001T_14	011020_B001	25	25	15	95	WT	60	Step	95	0	NA	011020_E001T_14.avi_lane_124.res	1.99842002770465	0.619175201725982	1.14851812524602	-0.712202454400182	0.619175201725982	249	99	0.632036603716045	0.000344043323304763	0.324173635620475	95.5277777777778	NA	NA	0.389511165557849	0.747105823796875	0.707339117226404	-0.113961398038958	0.747105823796875	70.9	-117.7
011020_E001T_14	011020_B001	26	26	16	95	WT	60	Step	95	0	NA	011020_E001T_14.avi_lane_125.res	2.09414089863821	0.649304378678465	1.10756388577681	-0.578831100345108	0.649304378678465	268	100	0.608386841612453	-0.0199593109674239	0.328822649967886	95.4433962264151	NA	NA	0.485232036491409	0.777235000749358	0.666384877757194	0.0194099560161164	0.777235000749358	89.9	-116.7
011020_E001T_14	011020_B001	27	27	17	95	WT	60	Step	95	0	NA	011020_E001T_14.avi_lane_126.res	2.03875519942128	0.653633318472932	1.16546526695498	-0.537452243882489	0.653633318472932	249	107	0.615200176202298	0.0287617329978969	0.334833312361608	95.2222222222222	NA	NA	0.429846337274479	0.781563940543825	0.724286258935364	0.0607888124787354	0.781563940543825	70.9	-109.7
011020_E001T_14	011020_B001	28	28	18	95	WT	60	Step	95	0	NA	011020_E001T_14.avi_lane_127.res	2.03351032724469	0.619801949927005	1.14831650536387	-0.63542011923555	0.619801949927005	247	104	0.618332410184656	-0.035557270162113	0.328513340068392	95.061320754717	NA	NA	0.424601465097889	0.747732571997898	0.707137497344254	-0.0371790628743256	0.747732571997898	68.9	-112.7
011020_E001T_14	011020_B001	29	29	19	95	WT	60	Step	95	0	NA	011020_E001T_14.avi_lane_128.res	2.04197708574977	0.494209539169085	1.10948693182813	-0.659435572066619	0.494209539169085	225	120	0.615908122502584	0.00762934610631845	0.279774152818425	95.0471698113208	NA	NA	0.433068223602969	0.622140161239978	0.668307923808514	-0.0611945157053946	0.622140161239978	46.9	-96.7
011020_E001T_14	011020_B001	30	30	20	95	WT	60	Step	95	0	NA	011020_E001T_14.avi_lane_129.res	2.12118547545243	0.410961990841735	1.07030881488537	-0.800396127750058	0.410961990841735	237	129	0.593860400010078	0.00680902510098293	0.26338311163052	94.8194444444444	NA	NA	0.512276613305629	0.538892612912628	0.629129806865754	-0.202155071388834	0.538892612912628	58.9	-87.7
011020_E001T_14	011020_B001	31	31	21	95	WT	60	Step	95	0	NA	011020_E001T_14.avi_lane_130.res	1.92685304422212	0.585639223477984	1.0669202831868	-0.62482887786221	0.585639223477984	215	85	0.615075489456714	0.0117258582572323	0.320774940658243	94.5896226415094	NA	NA	0.317944182075319	0.713569845548877	0.625741275167184	-0.0265878215009856	0.713569845548877	36.9	-131.7
011020_E001T_14	011020_B001	32	32	22	95	WT	60	Step	95	0	NA	011020_E001T_14.avi_lane_131.res	1.90495567826954	0.500344126076803	1.09888495225092	-0.610524752557697	0.500344126076803	192	103	0.632964774256364	0.0322811489685443	0.27527671946791	94.5046296296296	NA	NA	0.296046816122739	0.628274748147696	0.657705944231304	-0.0122836961964726	0.628274748147696	13.9	-113.7
011020_E001T_14	011020_B001	33	33	23	95	WT	60	Step	95	0	NA	011020_E001T_14.avi_lane_132.res	1.85949099859367	0.464895506858935	1.06423279010962	-0.582641831692254	0.464895506858935	201	115	0.622546154844758	-0.0183181128646808	0.262856000222723	94.311320754717	NA	NA	0.250582136446869	0.592826128929828	0.623053782090004	0.0155992246689703	0.592826128929828	22.9	-101.7
011020_E001T_14	011020_B001	34	34	24	95	WT	60	Step	95	0	NA	011020_E001T_14.avi_lane_133.res	1.92490328718841	0.529840321663242	1.06162854213553	-0.686427786545646	0.529840321663242	231	101	0.620873198298187	-0.00241677078204009	0.259923885323057	94.0138888888889	NA	NA	0.315994425041609	0.657770943734135	0.620449534115914	-0.0881867301844216	0.657770943734135	52.9	-115.7
011020_E001T_14	011020_B001	35	35	25	95	WT	60	Step	95	0	NA	011020_E001T_14.avi_lane_134.res	1.89850219795083	0.516747195493022	1.07391539565985	-0.626428613060107	0.516747195493022	202	98	0.622332313045057	-0.00856089077799287	0.302684119799549	93.8254716981132	NA	NA	0.289593335804029	0.644677817563915	0.632736387640234	-0.0281875566988826	0.644677817563915	23.9	-118.7
011020_E001T_14	011020_B001	36	36	26	95	WT	60	Step	95	0	NA	011020_E001T_14.avi_lane_135.res	1.87235914245609	0.512976082865313	1.06121309260564	-0.552755674386914	0.512976082865313	208	107	0.615380523017976	0.00239747618225798	0.278006458391579	93.7169811320755	NA	NA	0.263450280309289	0.640906704936206	0.620034084586024	0.0454853819743104	0.640906704936206	29.9	-109.7
011020_E001T_14	011020_B001	37	37	27	95	WT	60	Step	95	0	NA	011020_E001T_14.avi_lane_136.res	1.96982009707052	0.438540543097737	0.987342279286417	-0.696725793527867	0.438540543097737	211	102	0.604500859405765	-0.0134312130390901	0.254746629058997	93.5601851851852	NA	NA	0.360911234923719	0.56647116516863	0.546163271266801	-0.0984847371666426	0.56647116516863	32.9	-114.7
011020_E001T_14	011020_B001	38	38	28	95	WT	60	Step	95	0	NA	011020_E001T_14.avi_lane_137.res	1.83253593340269	0.393103326454721	0.984836252556886	-0.772610537966545	0.393103326454721	197	100	0.621809288989197	-0.0351751458563699	0.252609759042119	93.3396226415094	NA	NA	0.223627071255889	0.521033948525614	0.54365724453727	-0.174369481605321	0.521033948525614	18.9	-116.7
011020_E001T_14	011020_B001	39	39	29	95	WT	60	Step	95	0	NA	011020_E001T_14.avi_lane_138.res	1.8386765137924	0.370626278600653	0.93851372671406	-0.637876571868684	0.370626278600653	196	110	0.610970696273568	-0.024341153220179	0.229617585287214	93.1666666666667	NA	NA	0.229767651645599	0.498556900671546	0.497334718694444	-0.0396355155074596	0.498556900671546	17.9	-106.7
011020_E001T_14	011020_B001	40	40	30	95	WT	60	Step	95	0	NA	011020_E001T_14.avi_lane_139.res	1.86232972721956	0.353759119680278	0.941359558640705	-0.579185436914786	0.353759119680278	181	114	0.575868727461968	-0.00633110256526171	0.240448789683177	93	NA	NA	0.253420865072759	0.481689741751171	0.500180550621089	0.0190556194464384	0.481689741751171	2.90000000000001	-102.7
011020_E001T_14	011020_B001	41	41	31	95	WT	60	Step	95	0	NA	011020_E001T_14.avi_lane_140.res	1.90514756054918	0.307387287268297	0.971314400781995	-0.753761176210861	0.307387287268297	187	117	0.594122201064074	0.0305739833001337	0.228234741718026	92.8055555555556	NA	NA	0.296238698402379	0.43531790933919	0.530135392762379	-0.155520119849637	0.43531790933919	8.90000000000001	-99.7
011020_E001T_14	011020_B001	42	42	32	95	WT	60	Step	95	0	NA	011020_E001T_14.avi_lane_141.res	1.79362849915155	0.263022721179308	0.903689672966405	-0.784221334626524	0.263022721179308	170	104	0.607943841228395	0.0100144506247396	0.220131640566133	92.7037037037037	NA	NA	0.184719637004749	0.390953343250201	0.462510664946789	-0.1859802782653	0.390953343250201	-8.09999999999999	-112.7
011020_E001T_14	011020_B001	43	43	33	95	WT	60	Step	95	0	NA	011020_E001T_14.avi_lane_142.res	1.79151463380345	0.325340274295473	0.795520962601911	-0.587895293376646	0.325340274295473	202	104	0.563002984079811	-0.0148020453485398	0.214512661905026	92.6698113207547	NA	NA	0.182605771656649	0.453270896366366	0.354341954582295	0.0103457629845783	0.453270896366366	23.9	-112.7
011020_E001T_14	011020_B001	44	44	34	95	WT	60	Step	95	0	NA	011020_E001T_14.avi_lane_143.res	1.94920613632442	0.208051094947864	0.883434683078388	-0.690919236670999	0.208051094947864	180	135	0.580341020469171	0.00605232765800872	0.170198553589924	92.6342592592593	NA	NA	0.340297274177619	0.335981717018757	0.442255675058772	-0.0926781803097746	0.335981717018757	1.90000000000001	-81.7
011020_E001T_14	011020_B001	45	45	35	95	WT	60	Step	95	0	NA	011020_E001T_14.avi_lane_144.res	1.87988586598856	0.257273490604733	0.867450071461667	-0.688000064985108	0.257273490604733	189	122	0.582226868123711	0.0149540015552667	0.193540670690982	92.6415094339623	NA	NA	0.270977003841759	0.385204112675626	0.426271063442051	-0.0897590086238836	0.385204112675626	10.9	-94.7
011020_E001T_14	011020_B001	46	46	36	95	WT	60	Step	95	0	NA	011020_E001T_14.avi_lane_145.res	1.89192599965402	0.343687244280259	0.929521569427885	-0.582996142771439	0.343687244280259	174	110	0.578309677345207	-0.0129732367944607	0.224611742803927	92.6388888888889	NA	NA	0.283017137507219	0.471617866351152	0.488342561408269	0.0152449135897854	0.471617866351152	-4.09999999999999	-106.7
011020_E001T_14	011020_B001	47	47	37	95	WT	60	Step	95	0	NA	011020_E001T_14.avi_lane_146.res	1.73254745498346	0.379791270594652	0.905952468837195	-0.618287703391201	0.379791270594652	184	97	0.596211992743957	-0.0137716527244101	0.260558189453463	92.6556603773585	NA	NA	0.123638592836659	0.507721892665545	0.464773460817579	-0.0200466470299766	0.507721892665545	5.90000000000001	-119.7
011020_E001T_14	011020_B001	48	48	38	95	WT	60	Step	95	0	NA	011020_E001T_14.avi_lane_147.res	1.82062302477445	0.274013101850073	0.863649126486172	-0.662467643160201	0.274013101850073	189	119	0.578048634896853	0.00605094113331529	0.194323968458382	93.5990566037736	NA	NA	0.211714162627649	0.401943723920966	0.422470118466556	-0.0642265867989766	0.401943723920966	10.9	-97.7
011020_E001T_14	011020_B001	49	49	39	95	WT	60	Step	95	0	NA	011020_E001T_14.avi_lane_148.res	1.87810054750114	0.259857379956292	0.885309041316275	-0.602826847659298	0.259857379956292	188	136	0.568021368341726	-0.00694012843115913	0.170837330605806	95.0787037037037	NA	NA	0.269191685354339	0.387788002027185	0.444130033296659	-0.00458579129807357	0.387788002027185	9.90000000000001	-80.7
011020_E001T_14	011020_B001	50	50	40	95	WT	60	Step	95	0	NA	011020_E001T_14.avi_lane_149.res	1.7171476262558	0.171842607428825	0.800947813141669	-0.665140840171741	0.171842607428825	153	115	0.575931769146041	-0.0130730962004936	0.158013503934123	94.835	NA	NA	0.108238764108999	0.299773229499718	0.359768805122053	-0.0668997838105166	0.299773229499718	-25.1	-101.7
011020_E001T_14	011020_B001	51	51	41	95	WT	60	Step	95	0	NA	011020_E001T_14.avi_lane_150.res	1.81538681097164	0.20105146034929	0.88003978249048	-0.679118586870772	0.20105146034929	175	135	0.589594170732069	0.00666250303848502	0.171920743962276	94.6813725490196	NA	NA	0.206477948824839	0.328982082420183	0.438860774470864	-0.0808775305095476	0.328982082420183	-3.09999999999999	-81.7
011020_E001T_14	011020_B001	52	52	42	95	WT	60	Step	95	0	NA	011020_E001T_14.avi_lane_151.res	1.85356666576773	0.188422768081946	0.8611781269398	-0.706775894914392	0.188422768081946	165	124	0.590778824146696	-0.0305924140148897	0.174710648259114	94.5	NA	NA	0.244657803620929	0.316353390152839	0.419999118920184	-0.108534838553168	0.316353390152839	-13.1	-92.7
011020_E001T_14	011020_B001	53	53	43	95	WT	60	Step	95	0	NA	011020_E001T_14.avi_lane_152.res	1.88453557791373	0.204105234305826	0.850625253864471	-0.631774100475533	0.204105234305826	170	131	0.569146262048552	-0.00928139452993422	0.169237640551861	94.36	NA	NA	0.275626715766929	0.332035856376719	0.409446245844855	-0.0335330441143086	0.332035856376719	-8.09999999999999	-85.7
011020_E001T_14	011020_B001	54	54	44	95	WT	60	Step	95	0	NA	011020_E001T_14.avi_lane_153.res	1.9232429820714	0.184376136487635	0.865444067413098	-0.762733954955586	0.184376136487635	178	128	0.573891825784185	0.0150632952671023	0.176953929163451	94.2205882352941	NA	NA	0.314334119924599	0.312306758558528	0.424265059393482	-0.164492898594362	0.312306758558528	-0.0999999999999943	-88.7
011020_E001T_14	011020_B001	55	55	45	95	WT	60	Step	95	0	NA	011020_E001T_14.avi_lane_154.res	1.82116899813156	0.165258594197809	0.858635841606417	-0.718859594076277	0.165258594197809	166	130	0.600569786351013	0.00488647530776065	0.163758085807929	94.03	NA	NA	0.212260135984759	0.293189216268702	0.417456833586801	-0.120618537715053	0.293189216268702	-12.1	-86.7
011020_E001T_14	011020_B001	56	56	46	95	WT	60	Step	95	0	NA	011020_E001T_14.avi_lane_155.res	1.92243406056528	0.110457736374884	0.824747462998307	-0.627483967951303	0.110457736374884	156	151	0.537239622364649	-0.00910653608901995	0.145759128054482	93.8088235294118	NA	NA	0.313525198418479	0.238388358445777	0.383568454978691	-0.0292429115900786	0.238388358445777	-22.1	-65.7
011020_E001T_14	011020_B001	57	57	47	95	WT	60	Step	95	0	NA	011020_E001T_14.avi_lane_156.res	1.82792481834771	0.108065325360843	0.829369635870528	-0.729984388895896	0.108065325360843	157	135	0.586419208990534	-0.0119930189205138	0.151020981793693	93.7156862745098	NA	NA	0.219015956200909	0.235995947431736	0.388190627850912	-0.131743332534672	0.235995947431736	-21.1	-81.7
011020_E001T_14	011020_B001	58	58	48	95	WT	60	Step	95	0	NA	011020_E001T_14.avi_lane_157.res	1.84481199769069	0.125819796426512	0.804965030261251	-0.723111745866912	0.125819796426512	155	124	0.5888053172195	0.0289749206651857	0.136234937137864	93.56	NA	NA	0.235903135543889	0.253750418497405	0.363786022241635	-0.124870689505688	0.253750418497405	-23.1	-92.7
011020_E001T_14	011020_B001	59	59	49	95	WT	60	Step	95	0	NA	011020_E001T_14.avi_lane_158.res	1.89355038308835	0.0736205270342162	0.712727640669977	-0.631458933815559	0.0736205270342162	171	155	0.53577101329754	-0.00249789324995676	0.13153879635598	93.4803921568627	NA	NA	0.284641520941549	0.201551149105109	0.271548632650361	-0.0332178774543346	0.201551149105109	-7.09999999999999	-61.7
011020_E001T_14	011020_B001	60	60	50	95	WT	60	Step	95	0	NA	011020_E001T_14.avi_lane_159.res	1.81696818094055	0.155729170039094	0.743238456844839	-0.632279317819405	0.155729170039094	169	126	0.549414050433542	-0.0109750792644302	0.147181923657953	93.33	NA	NA	0.208059318793749	0.283659792109987	0.302059448825223	-0.0340382614581807	0.283659792109987	-9.09999999999999	-90.7
011020_E001T_14	011020_B001	61	61	51	95	WT	60	Step	95	0	NA	011020_E001T_14.avi_lane_160.res	1.96221582859716	0.0146702453411478	0.750152662006637	-0.787061184517158	0.0146702453411478	145	133	0.559054060915366	-0.0168189374676894	0.115016123052711	93.1323529411765	NA	NA	0.353306966450359	0.14260086741204	0.308973653987021	-0.188820128155934	0.14260086741204	-33.1	-83.7
011020_E001T_14	011020_B001	62	62	52	95	WT	60	Step	95	0	NA	011020_E001T_14.avi_lane_161.res	1.79691574077174	0.119990521615806	0.733216865190258	-0.680751315448354	0.119990521615806	158	121	0.568986554477543	0.0329597402703557	0.145863965749138	92.921568627451	NA	NA	0.188006878624939	0.247921143686699	0.292037857170642	-0.0825102590871296	0.247921143686699	-20.1	-95.7
011020_E001T_14	011020_B001	63	63	53	95	WT	60	Step	95	0	NA	011020_E001T_14.avi_lane_162.res	1.76458101344359	0.0766557670281143	0.703515524664276	-0.659678178841663	0.0766557670281143	154	131	0.55937124415098	0.018566632811486	0.126110955388315	92.715	NA	NA	0.155672151296789	0.204586389099007	0.26233651664466	-0.0614371224804386	0.204586389099007	-24.1	-85.7
011020_E001T_14	011020_B001	64	64	54	95	WT	60	Step	95	0	NA	011020_E001T_14.avi_lane_163.res	1.91049027068068	0.0684948032926237	0.771567658843824	-0.662149536789996	0.0684948032926237	159	153	0.546593764049	0.0431251482145393	0.100396547832267	92.6617647058823	NA	NA	0.301581408533879	0.196425425363516	0.330388650824208	-0.0639084804287716	0.196425425363516	-19.1	-63.7
011020_E001T_14	011020_B001	65	65	55	95	WT	60	Step	95	0	NA	011020_E001T_14.avi_lane_164.res	1.86458365511774	0.0786904458539203	0.768395813336509	-0.668093986523779	0.0786904458539203	157	145	0.548992607909287	-0.0026601953306049	0.115649547201511	92.68	NA	NA	0.255674792970939	0.206621067924813	0.327216805316893	-0.0698529301625547	0.206621067924813	-21.1	-71.7
011020_E001T_14	011020_B001	66	66	56	95	WT	60	Step	95	0	NA	011020_E001T_14.avi_lane_165.res	1.87405553523029	0.0749166679830017	0.782623879567994	-0.707282848861134	0.0749166679830017	146	132	0.548356772790195	0.0174572597490103	0.112748496474086	96.1960784313725	NA	NA	0.265146673083489	0.202847290053894	0.341444871548378	-0.10904179249991	0.202847290053894	-32.1	-84.7
011020_E001T_14	011020_B001	67	67	57	95	WT	60	Step	95	0	NA	011020_E001T_14.avi_lane_166.res	1.89046291117103	-0.101942792093573	0.704835673150678	-0.749168978570771	-0.101942792093573	117	146	0.537694082588333	-0.02622107520821	0.0610615448806531	97.0882352941177	NA	NA	0.281554049024229	0.0259878299773196	0.263656665131062	-0.150927922209547	0.0259878299773196	-61.1	-70.7
011020_E001T_14	011020_B001	68	68	58	95	WT	60	Step	95	0	NA	011020_E001T_14.avi_lane_167.res	1.79893499246983	0.0221359464097376	0.713738659035146	-0.699160869304468	0.0221359464097376	145	139	0.556618624546155	0.000487149260946007	0.102867729297414	96.815	NA	NA	0.190026130323029	0.15006656848063	0.27255965101553	-0.100919812943244	0.15006656848063	-33.1	-77.7
011020_E001T_14	011020_B001	69	69	59	95	WT	60	Step	95	0	NA	011020_E001T_14.avi_lane_168.res	1.80515552106836	0.00454292493150705	0.695060238516419	-0.681042122127798	0.00454292493150705	139	140	0.560468702599525	-0.00982326053426886	0.0961565687836999	96.6421568627451	NA	NA	0.196246658921559	0.1324735470024	0.253881230496803	-0.0828010657665736	0.1324735470024	-39.1	-76.7
011020_E001T_14	011020_B001	70	70	60	95	WT	60	Step	95	0	NA	011020_E001T_14.avi_lane_169.res	1.99598020960291	-0.0276170643582743	0.653605619267376	-0.689236217519877	-0.0276170643582743	135	139	0.517077624832027	-0.0179584403081649	0.0918677732646792	5.7	NA	NA	0.387071347456109	0.100313557712618	0.21242661124776	-0.0909951611586526	0.100313557712618	-43.1	-77.7
011020_E001T_14	011020_B001	71	71	61	95	WT	60	Step	95	0	NA	011020_E001T_14.avi_lane_170.res	1.80641088015347	0.0579422366460295	0.661114149709388	-0.636911807202959	0.0579422366460295	144	125	0.528658720350001	0.000477116393853046	0.0792271257245921	0.191176470588236	NA	NA	0.197502018006669	0.185872858716922	0.219935141689772	-0.0386707508417347	0.185872858716922	-34.1	-91.7
011020_E001T_14	011020_B001	72	72	62	95	WT	60	Step	95	0	NA	011020_E001T_14.avi_lane_171.res	1.82910877148752	-0.0588021291856409	0.603111290120606	-0.643517438153815	-0.0588021291856409	128	145	NA	0.00654574102394801	0.0502474413758227	-0.0588235294117653	NA	NA	0.220199909340719	0.0691284928852517	0.16193228210099	-0.0452763817925906	0.0691284928852517	-50.1	-71.7
011020_E001T_14	011020_B001	73	73	63	95	WT	60	Step	95	0	NA	011020_E001T_14.avi_lane_172.res	1.72975060629082	-0.039790101366114	0.576112798102745	-0.643050213443081	-0.039790101366114	140	143	0.524164945094075	-0.0129288652066972	0.0630829736839587	0	NA	NA	0.120841744144019	0.0881405207047787	0.134933790083129	-0.0448091570818566	0.0881405207047787	-38.1	-73.7
011020_E001T_14	011020_B001	74	74	64	95	WT	60	Step	95	0	NA	011020_E001T_14.avi_lane_173.res	1.79727033340198	-0.0852896448845968	0.557806694602603	-0.714799441988265	-0.0852896448845968	139	142	0.545928357220357	-0.00308382647715685	0.0373155826521268	-0.0343137254901968	NA	NA	0.188361471255179	0.0426409771862959	0.116627686582987	-0.116558385627041	0.0426409771862959	-39.1	-74.7
011020_E001T_14	011020_B001	75	75	65	95	WT	60	Step	95	0	NA	011020_E001T_14.avi_lane_174.res	1.84299714691053	-0.241578674657665	0.566575048308151	-0.829116551054001	-0.241578674657665	107	148	0.545601753439938	-0.00195597915385531	-0.0120763773931625	-0.0147058823529417	NA	NA	0.234088284763729	-0.113648052586772	0.125396040288535	-0.230875494692777	-0.113648052586772	-71.1	-68.7
011020_E001T_14	011020_B001	76	76	66	95	WT	60	Step	95	0	NA	011020_E001T_14.avi_lane_175.res	1.79687042634052	-0.198798351743205	0.591799329280327	-0.88545558901355	-0.198798351743205	117	135	NA	-0.000458231667108491	-0.00920558219518097	-0.0490196078431371	NA	NA	0.187961564193719	-0.0708677296723124	0.150620321260711	-0.287214532652326	-0.0708677296723124	-61.1	-81.7
011020_E001T_14	011020_B001	77	77	67	95	WT	60	Step	95	0	NA	011020_E001T_14.avi_lane_176.res	1.76650299683305	-0.168366002477913	0.529140076615765	-0.7968309369325	-0.168366002477913	125	139	NA	-0.00834985522227774	0.00595361687170366	-0.0245098039215685	NA	NA	0.157594134686249	-0.0404353804070204	0.087961068596149	-0.198589880571276	-0.0404353804070204	-53.1	-77.7
011020_E001T_14	011020_B001	78	78	68	95	WT	60	Step	95	0	NA	011020_E001T_14.avi_lane_177.res	1.80077953612764	-0.216967842263947	0.54777987669568	-0.791716127941678	-0.216967842263947	121	161	0.544181827608707	-0.0212203406315979	-0.0171391486467606	-0.0149999999999997	NA	NA	0.191870673980839	-0.0890372201930544	0.106600868676064	-0.193475071580454	-0.0890372201930544	-57.1	-55.7
011020_E001T_14	011020_B001	79	79	69	95	WT	60	Step	95	0	NA	011020_E001T_14.avi_lane_178.res	1.68950466974386	-0.167956625436242	0.547085903103275	-0.754337209216059	-0.167956625436242	125	153	0.550050501832783	0.000490424414234639	-0.00519808791326123	0.0196078431372537	NA	NA	0.080595807597059	-0.0400260033653494	0.105906895083659	-0.156096152854835	-0.0400260033653494	-53.1	-63.7
011020_E001T_14	011020_B001	80	80	70	95	WT	60	Step	95	0	NA	011020_E001T_14.avi_lane_179.res	1.73626184755055	-0.217288497657301	0.509955605039313	-0.72763753717821	-0.217288497657301	119	170	NA	-0.000619187133214187	-0.0314723494461517	-0.0147058823529417	NA	NA	0.127352985403749	-0.0893578755864083	0.068776597019697	-0.129396480816986	-0.0893578755864083	-59.1	-46.7
011020_E001T_14	011020_B001	81	81	71	95	WT	60	Step	95	0	NA	011020_E001T_14.avi_lane_180.res	1.71040002221745	-0.229631910229115	0.537210895973565	-0.840671445077358	-0.229631910229115	125	158	NA	-0.00958571268598581	-0.0422550611826861	-0.0549999999999995	NA	NA	0.101491160070649	-0.101701288158222	0.096031887953949	-0.242430388716134	-0.101701288158222	-53.1	-58.7
011020_E001T_14	011020_B001	82	82	72	95	WT	60	Step	95	0	NA	011020_E001T_14.avi_lane_181.res	1.70377878062868	-0.264419581647776	0.473905851453117	-0.763098917546449	-0.264419581647776	106	158	NA	0.037713989812447	-0.0186900195289829	-0.0392156862745102	NA	NA	0.0948699184818789	-0.136488959576883	0.032726843433501	-0.164857861185225	-0.136488959576883	-72.1	-58.7
011020_E001T_14	011020_B001	83	83	73	95	WT	60	Step	95	0	NA	011020_E001T_14.avi_lane_182.res	1.69671496514484	-0.284196938870315	0.47563867961378	-0.75272272083747	-0.284196938870315	110	179	NA	-0.040595192399001	-0.0616321861147883	-0.0350000000000003	NA	NA	0.087806102998039	-0.156266316799422	0.034459671594164	-0.154481664476246	-0.156266316799422	-68.1	-37.7
011020_E001T_14	011020_B001	84	84	74	95	WT	60	Step	95	0	NA	011020_E001T_14.avi_lane_183.res	1.65062359402903	-0.270223078638013	0.45015491069917	-0.733702042852077	-0.270223078638013	109	170	NA	-0.00813474239088647	-0.0445578818487198	0.00980392156862686	NA	NA	0.0417147318822289	-0.14229245656712	0.008975902679554	-0.135460986490853	-0.14229245656712	-69.1	-46.7
011020_E001T_14	011020_B001	85	85	75	95	WT	60	Step	95	0	NA	011020_E001T_14.avi_lane_184.res	1.61818119777332	-0.205962892882161	0.4630646045491	-0.734728829943585	-0.205962892882161	120	153	NA	-0.0290485584465777	-0.0203169305913905	-0.0490196078431371	NA	NA	0.00927233562651897	-0.0780322708112683	0.021885596529484	-0.136487773582361	-0.0780322708112683	-58.1	-63.7
011020_E001T_14	011020_B001	86	86	76	95	WT	60	Step	95	0	NA	011020_E001T_14.avi_lane_185.res	1.84138639217336	-0.224219959725855	0.544189542604685	-0.770214128499331	-0.224219959725855	133	188	NA	-0.0301445998442008	-0.0137148158386815	-0.0100000000000003	NA	NA	0.232477530026559	-0.0962893376549624	0.103010534585069	-0.171973072138107	-0.0962893376549624	-45.1	-28.7
011020_E001T_14	011020_B001	87	87	77	95	WT	60	Step	95	0	NA	011020_E001T_14.avi_lane_186.res	1.72019558362823	-0.281429178421832	0.46138303284937	-0.736634754613235	-0.281429178421832	112	184	0.54787528220634	-0.020106089301834	-0.061917856157352	-0.0147058823529417	NA	NA	0.111286721481429	-0.153498556350939	0.020204024829754	-0.138393698252011	-0.153498556350939	-66.1	-32.7
011020_E001T_14	011020_B001	88	88	78	95	WT	60	Step	95	0	NA	011020_E001T_14.avi_lane_187.res	1.7411328933159	-0.284416803990936	0.415089031710098	-0.722319532172562	-0.284416803990936	115	185	NA	0.015334878947384	-0.0366709091579062	0.00499999999999945	NA	NA	0.132224031169099	-0.156486181920043	-0.026089976309518	-0.124078475811338	-0.156486181920043	-63.1	-31.7
011020_E001T_14	011020_B001	89	89	79	95	WT	60	Step	95	0	NA	011020_E001T_14.avi_lane_188.res	1.77973667619795	-0.3363261391074	0.412760362089513	-0.825274881083029	-0.3363261391074	119	183	NA	0.00910582141171732	-0.0520297658308715	-0.0196078431372551	NA	NA	0.170827814051149	-0.208395517036507	-0.028418645930103	-0.227033824721805	-0.208395517036507	-59.1	-33.7
011020_E001T_14	011020_B001	90	90	80	95	WT	60	Step	95	0	NA	011020_E001T_14.avi_lane_189.res	1.83125476132288	-0.292528154493979	0.426872630162644	-0.762340911820753	-0.292528154493979	128	196	0.525788860335012	0.00933973698342655	-0.024577181665774	0	NA	NA	0.222345899176079	-0.164597532423086	-0.014306377856972	-0.164099855459529	-0.164597532423086	-50.1	-20.7
011020_E001T_14	011020_B001	91	91	81	95	WT	60	Step	95	0	NA	011020_E001T_14.avi_lane_190.res	1.66297147696514	-0.207674907895353	0.465049758056661	-0.677017698094432	-0.207674907895353	120	172	0.546003755587337	0.0129430325798637	0.00435420596849983	-0.0149999999999997	NA	NA	0.054062614818339	-0.0797442858244604	0.023870750037045	-0.0787766417332076	-0.0797442858244604	-58.1	-44.7
011020_E001T_14	011020_B001	92	92	82	95	WT	60	Step	95	0	NA	011020_E001T_14.avi_lane_191.res	1.69353773371131	-0.256655213994361	0.440270289893876	-0.71552880348661	-0.256655213994361	130	198	0.525228613102332	0.000483328334200585	-0.0308460865969671	-0.0147058823529417	NA	NA	0.0846288715645089	-0.128724591923468	-0.000908718125740005	-0.117287747125386	-0.128724591923468	-48.1	-18.7
011020_E001T_14	011020_B001	93	93	83	95	WT	60	Step	95	0	NA	011020_E001T_14.avi_lane_192.res	1.68596315089574	-0.201090428638749	0.472749033775119	-0.66508048213381	-0.201090428638749	132	193	NA	-0.0134549224923851	-0.00154157720945512	-0.0399999999999998	NA	NA	0.0770542887489389	-0.0731598065678564	0.031570025755503	-0.0668394257725856	-0.0731598065678564	-46.1	-23.7
011020_E001T_14	011020_B001	94	94	84	95	WT	60	Step	95	0	NA	011020_E001T_14.avi_lane_193.res	1.79048042212241	-0.250513684207254	0.391125522557941	-0.782334032482572	-0.250513684207254	143	173	NA	0.00544307438275761	-0.0309746876592064	-0.0147058823529417	NA	NA	0.181571559975609	-0.122583062136361	-0.050053485461675	-0.184092976121348	-0.122583062136361	-35.1	-43.7
011020_E001T_14	011020_B001	95	95	85	95	WT	60	Step	95	0	NA	011020_E001T_14.avi_lane_194.res	1.73003198220134	-0.290281300748749	0.467907552436845	-0.748892057116041	-0.290281300748749	114	191	0.544710519743355	-0.00583516760470067	-0.0338714551093672	-0.0312499999999993	NA	NA	0.121123120054539	-0.162350678677856	0.026728544417229	-0.150651000754817	-0.162350678677856	-64.1	-25.7
011020_E001T_14	011020_B001	96	96	86	95	WT	60	Step	95	0	NA	011020_E001T_14.avi_lane_195.res	1.80951668923959	-0.295079539715295	0.439667042915174	-0.721461358666997	-0.295079539715295	117	203	NA	0.016580271445385	-0.0379973271147235	-0.0312499999999993	NA	NA	0.200607827092789	-0.167148917644402	-0.00151196510444201	-0.123220302305773	-0.167148917644402	-61.1	-13.7
011020_E001T_14	011020_B001	97	97	87	95	WT	60	Step	95	0	NA	011020_E001T_14.avi_lane_196.res	1.74707149315758	-0.235831427751938	0.376144429953128	-0.658466688597978	-0.235831427751938	125	181	0.50123128412856	-0.0228157119488213	-0.0123283554744478	-0.0156249999999997	NA	NA	0.138162631010779	-0.107900805681045	-0.065034578066488	-0.0602256322367536	-0.107900805681045	-53.1	-35.7
011020_E001T_14	011020_B001	98	98	88	95	WT	60	Step	95	0	NA	011020_E001T_14.avi_lane_197.res	1.75478616843387	-0.194282140121654	0.428859244716208	-0.678483225783152	-0.194282140121654	138	178	NA	-0.0055758169937572	-0.0106135547152125	-0.0208333333333338	NA	NA	0.145877306287069	-0.0663515180507614	-0.012319763303408	-0.0802421694219276	-0.0663515180507614	-40.1	-38.7
011020_E001T_14	011020_B001	99	99	89	95	WT	60	Step	95	0	NA	011020_E001T_14.avi_lane_198.res	1.70916257333557	-0.310192947317622	0.376865694174392	-0.734405182246075	-0.310192947317622	109	178	0.533484012921334	-0.0194435287052347	-0.040684851981973	-0.0306122448979596	NA	NA	0.100253711188769	-0.182262325246729	-0.064313313845224	-0.136164125884851	-0.182262325246729	-69.1	-38.7
011020_E001T_14	011020_B001	100	100	90	95	WT	60	Step	95	0	NA	011020_E001T_14.avi_lane_199.res	1.6862508580699	-0.249167213798124	0.442488744655588	-0.725086287491353	-0.249167213798124	129	188	0.535566552163432	-0.0101932921621356	-0.00955038348514963	-0.025510204081633	NA	NA	0.077341995923099	-0.121236591727231	0.001309736635972	-0.126845231130129	-0.121236591727231	-49.1	-28.7
011020_E001T_14	011020_B001	101	101	91	95	WT	60	Step	95	0	NA	011020_E001T_14.avi_lane_200.res	1.77819719938206	-0.322534301223553	0.377878735099311	-0.78429711872515	-0.322534301223553	125	191	NA	-0.0105300081603169	-0.0370860787445709	-0.0260416666666666	NA	NA	0.169288337235259	-0.19460367915266	-0.063300272920305	-0.186056062363926	-0.19460367915266	-53.1	-25.7
011020_E001T_14	011020_B001	102	102	92	95	WT	60	Step	95	0	NA	011020_E001T_14.avi_lane_201.res	1.75521642363672	-0.268386865671899	0.385351449765315	-0.740490136915765	-0.268386865671899	140	195	NA	-0.0136449807993256	-0.0293486742622265	-0.0208333333333338	NA	NA	0.146307561489919	-0.140456243601006	-0.055827558254301	-0.142249080554541	-0.140456243601006	-38.1	-21.7
011020_E001T_14	011020_B001	103	103	93	95	WT	60	Step	95	0	NA	011020_E001T_14.avi_lane_202.res	1.69218724329709	-0.326256073564148	0.369115998355175	-0.76279520760239	-0.326256073564148	113	180	0.537110827245407	-0.0385583655804627	-0.0531805215986761	-0.0156249999999997	NA	NA	0.0832783811502888	-0.198325451493255	-0.072063009664441	-0.164554151241166	-0.198325451493255	-65.1	-36.7
011020_E001T_14	011020_B001	104	104	94	95	WT	60	Step	95	0	NA	011020_E001T_14.avi_lane_203.res	1.62544411308863	-0.220134342977924	0.38680551391951	-0.623833817618321	-0.220134342977924	132	199	0.524550945242707	0.00787724030626826	-0.0221354197492228	-0.00520833333333276	NA	NA	0.0165352509418288	-0.0922037209070314	-0.054373494100106	-0.0255927612570966	-0.0922037209070314	-46.1	-17.7
011020_E001T_14	011020_B001	105	105	95	95	WT	60	Step	95	0	NA	011020_E001T_14.avi_lane_204.res	1.71931106706821	-0.262701277423125	0.441806562895173	-0.676227530869424	-0.262701277423125	127	217	0.51965241561028	0.00706186479004311	-0.04148054681166	-0.0208333333333338	NA	NA	0.110402204921409	-0.134770655352232	0.00062755487555699	-0.0779864745081996	-0.134770655352232	-51.1	0.300000000000011
011020_E001T_14	011020_B001	106	106	96	95	WT	60	Step	95	0	NA	011020_E001T_14.avi_lane_205.res	1.74192748314006	-0.332994735779462	0.426030312300067	-0.706984510273756	-0.332994735779462	109	223	NA	0.0220486998044723	-0.0608724533335883	-0.0208333333333338	NA	NA	0.133018620993259	-0.205064113708569	-0.015148695719549	-0.108743453912532	-0.205064113708569	-69.1	6.30000000000001
011020_E001T_14	011020_B001	107	107	97	95	WT	60	Step	95	0	NA	011020_E001T_14.avi_lane_206.res	1.64457038297268	-0.227563942108035	0.463813328933859	-0.65588897836485	-0.227563942108035	118	191	0.541536045029656	0.00214556534670117	-0.0165948268095082	-0.0260416666666666	NA	NA	0.035661520825879	-0.0996333200371423	0.022634320914243	-0.0576479220036257	-0.0996333200371423	-60.1	-25.7
011020_E001T_14	011020_B001	108	108	98	95	WT	60	Step	95	0	NA	011020_E001T_14.avi_lane_207.res	1.6705727510267	-0.206778125737038	0.436181551326644	-0.658942391979291	-0.206778125737038	134	191	NA	-0.0166334996142148	-0.00962977075720862	-0.0260416666666666	NA	NA	0.061663888879899	-0.0788475036661453	-0.00499745669297202	-0.0607013356180667	-0.0788475036661453	-44.1	-25.7
011020_E001T_14	011020_B001	109	109	99	95	WT	60	Step	95	0	NA	011020_E001T_14.avi_lane_208.res	1.70297321965047	-0.251289532411101	0.399115579862375	-0.739706002448213	-0.251289532411101	143	193	NA	-0.00585516702490179	-0.0250556943905575	-0.0625000000000001	NA	NA	0.094064357503669	-0.123358910340208	-0.042063428157241	-0.141464946086989	-0.123358910340208	-35.1	-23.7
011020_E001T_14	011020_B001	110	110	100	95	WT	60	Step	95	0	NA	011020_E001T_14.avi_lane_209.res	1.69772665073401	-0.235409310886444	0.374113082471895	-0.674849351803103	-0.235409310886444	129	180	0.525234390859372	0.0264284207693921	-0.00982779570542401	-0.0364583333333335	NA	NA	0.088817788587209	-0.107478688815551	-0.067065925547721	-0.0766082954418786	-0.107478688815551	-49.1	-36.7
011020_E001T_14	011020_B001	111	111	101	95	WT	60	Step	95	0	NA	011020_E001T_14.avi_lane_210.res	1.64733560949962	-0.293482495880673	0.375685009496003	-0.702993608762073	-0.293482495880673	114	187	0.537704274553079	0.0182248981645175	-0.0530552831251965	-0.0208333333333338	NA	NA	0.038426747352819	-0.16555187380978	-0.065493998523613	-0.104752552400849	-0.16555187380978	-64.1	-29.7
011020_E001T_14	011020_B001	112	112	102	95	WT	60	Step	95	0	NA	011020_E001T_14.avi_lane_211.res	1.68899661311985	-0.219153652199519	0.489065189057686	-0.605589569216131	-0.219153652199519	105	193	0.517532784975614	0.0142710104025843	-0.0316563227115021	-0.0468750000000004	NA	NA	0.0800877509730489	-0.0912230301286263	0.04788618103807	-0.00734851285490667	-0.0912230301286263	-73.1	-23.7
011020_E001T_14	011020_B001	113	113	103	95	WT	60	Step	95	0	NA	011020_E001T_14.avi_lane_212.res	1.7137425275614	-0.330461764553424	0.436585466395341	-0.751143479825692	-0.330461764553424	112	205	NA	0.00801386558034207	-0.0477314390746791	-0.0714285714285709	NA	NA	0.104833665414599	-0.202531142482531	-0.004593541624275	-0.152902423464468	-0.202531142482531	-66.1	-11.7
011020_E001T_14	011020_B001	114	114	104	95	WT	60	Step	95	0	NA	011020_E001T_14.avi_lane_213.res	1.59879739076471	-0.224337131037714	0.391597165270974	-0.647724222708324	-0.224337131037714	134	196	NA	0.0168144704597967	-0.0166035354639203	-0.0357142857142861	NA	NA	-0.0101114713820911	-0.0964065089668213	-0.049581842748642	-0.0494831663470996	-0.0964065089668213	-44.1	-20.7
011020_E001T_14	011020_B001	115	115	105	95	WT	60	Step	95	0	NA	011020_E001T_14.avi_lane_214.res	1.60232813457528	-0.223592369187831	0.412929483851587	-0.592002042816061	-0.223592369187831	122	212	0.526127826348327	0.00326610685699407	-0.0501528541607081	-0.0260416666666666	NA	NA	-0.00658072757152106	-0.0956617471169384	-0.028249524168029	0.00623901354516343	-0.0956617471169384	-56.1	-4.69999999999999
011020_E001T_14	011020_B001	116	116	106	95	WT	60	Step	95	0	NA	011020_E001T_14.avi_lane_215.res	1.67980195120868	-0.160523296992939	0.430892956835928	-0.60579318201345	-0.160523296992939	141	188	NA	-0.0237046647655855	-0.00388347409140129	-0.0156249999999997	NA	NA	0.0708930890618789	-0.0325926749220463	-0.010286051183688	-0.00755212565222563	-0.0325926749220463	-37.1	-28.7
011020_E001T_14	011020_B001	117	117	107	95	WT	60	Step	95	0	NA	011020_E001T_14.avi_lane_216.res	1.56940230805111	-0.211740879083296	0.363351406834098	-0.626958646939757	-0.211740879083296	135	188	NA	-0.00439342183147271	-0.0310103383349856	-0.0364583333333335	NA	NA	-0.0395065540956911	-0.0838102570124034	-0.077827601185518	-0.0287175905785326	-0.0838102570124034	-43.1	-28.7
011020_E001T_14	011020_B001	118	118	108	95	WT	60	Step	95	0	NA	011020_E001T_14.avi_lane_217.res	1.60842677888994	-0.267618448149097	0.345170560515907	-0.654173654534574	-0.267618448149097	120	193	NA	-0.0330742660147696	-0.0470499901654798	-0.0156249999999997	NA	NA	-0.000482083256861054	-0.139687826078204	-0.096008447503709	-0.0559325981733496	-0.139687826078204	-58.1	-23.7
011020_E001T_14	011020_B001	119	119	109	95	WT	60	Step	95	0	NA	011020_E001T_14.avi_lane_218.res	1.59667046970395	-0.273262686595139	0.327976792224345	-0.650791790194108	-0.273262686595139	114	183	NA	-0.0162939612534003	-0.0348789921827976	-0.00520833333333276	NA	NA	-0.0122383924428511	-0.145332064524246	-0.113202215795271	-0.0525507338328837	-0.145332064524246	-64.1	-33.7
011020_E001T_14	011020_B001	120	120	110	95	WT	60	Step	95	0	NA	011020_E001T_14.avi_lane_219.res	1.61869630184472	-0.209678513782127	0.375785847277447	-0.587126729987312	-0.209678513782127	125	195	NA	-0.00225741592129668	-0.020665068917566	-0.0416666666666662	NA	NA	0.00978743969791895	-0.0817478917112344	-0.065393160742169	0.0111143263739124	-0.0817478917112344	-53.1	-21.7
011020_E001T_14	011020_B001	121	121	111	95	WT	60	Step	95	0	NA	011020_E001T_14.avi_lane_220.res	1.57667484904285	-0.147844365185522	0.420210362306198	-0.611933612739079	-0.147844365185522	140	172	NA	-0.0111420107170253	-0.00855858896434545	-0.00520833333333276	NA	NA	-0.0322340131039511	-0.0199137431146293	-0.020968645713418	-0.0136925563778546	-0.0199137431146293	-38.1	-44.7
011020_E001T_14	011020_B001	122	122	112	95	WT	60	Step	95	0	NA	011020_E001T_14.avi_lane_221.res	1.65143626680626	-0.288355225762842	0.367553055656418	-0.642218159190917	-0.288355225762842	108	201	NA	-0.0189394504074641	-0.0593061373688094	-0.0468750000000004	NA	NA	0.042527404659459	-0.160424603691949	-0.073625952363198	-0.0439771028296926	-0.160424603691949	-70.1	-15.7
011020_E001T_14	011020_B001	123	123	113	95	WT	60	Step	95	0	NA	011020_E001T_14.avi_lane_222.res	1.58194880171017	-0.259885657920479	0.369375957170225	-0.675730528292383	-0.259885657920479	123	188	NA	0.00539348909238539	-0.0397969437922428	-0.0520833333333331	NA	NA	-0.0269600604366311	-0.131955035849586	-0.071803050849391	-0.0774894719311586	-0.131955035849586	-55.1	-28.7
011020_E001T_14	011020_B001	124	124	114	95	WT	60	Step	95	0	NA	011020_E001T_14.avi_lane_223.res	1.74837568268859	-0.286427348088816	0.384047917249588	-0.705474388925319	-0.286427348088816	125	200	0.516026320103259	-0.00395123731996901	-0.0537873292696378	-0.0312499999999993	NA	NA	0.139466820541789	-0.158496726017923	-0.057131090770028	-0.107233332564095	-0.158496726017923	-53.1	-16.7
011020_E001T_14	011020_B001	125	125	115	95	WT	60	Step	95	0	NA	011020_E001T_14.avi_lane_224.res	1.64634538406394	-0.264113821252359	0.355322669410485	-0.717995043765967	-0.264113821252359	130	178	NA	0.0107580193611088	-0.0231279000076924	-0.0260416666666666	NA	NA	0.0374365219171389	-0.136183199181466	-0.085856338609131	-0.119753987404743	-0.136183199181466	-48.1	-38.7
011020_E001T_14	011020_B001	126	126	116	95	WT	60	Step	95	0	NA	011020_E001T_14.avi_lane_225.res	1.76158026174322	-0.326554761798394	0.38714616532719	-0.704680953571645	-0.326554761798394	103	197	NA	-0.00461082371595018	-0.0725030988702044	0	NA	NA	0.152671399596419	-0.198624139727501	-0.054032842692426	-0.106439897210421	-0.198624139727501	-75.1	-19.7
011020_E001T_14	011020_B001	127	127	117	95	WT	60	Step	95	0	NA	011020_E001T_14.avi_lane_226.res	1.72661160946231	-0.286680621915202	0.360645181427147	-0.650633010934454	-0.286680621915202	111	199	NA	-0.0236326249509095	-0.0761964299911056	-0.0468750000000004	NA	NA	0.117702747315509	-0.158749999844309	-0.080533826592469	-0.0523919545732296	-0.158749999844309	-67.1	-17.7
011020_E001T_14	011020_B001	128	128	118	95	WT	60	Step	95	0	NA	011020_E001T_14.avi_lane_227.res	1.69523500339759	-0.296887821117882	0.391416160370355	-0.721206567142474	-0.296887821117882	122	200	NA	-0.0367788199311233	-0.063061214327265	-0.0260416666666666	NA	NA	0.086326141250789	-0.168957199046989	-0.049762847649261	-0.12296551078125	-0.168957199046989	-56.1	-16.7
011020_E001T_14	011020_B001	129	129	119	95	WT	60	Step	95	0	NA	011020_E001T_14.avi_lane_228.res	1.69753723890851	-0.294446933659049	0.400223689997654	-0.660235767298033	-0.294446933659049	117	223	NA	-0.0227024047166331	-0.0553026681734496	-0.0208333333333338	NA	NA	0.0886283767617089	-0.166516311588156	-0.040955318021962	-0.0619947109368086	-0.166516311588156	-61.1	6.30000000000001
011020_E001T_14	011020_B001	130	130	120	95	WT	60	Step	95	0	NA	011020_E001T_14.avi_lane_229.res	1.69993620168447	-0.318270538844717	0.37082709633587	-0.719188614924067	-0.318270538844717	123	213	NA	-0.0140090223415027	-0.0688744038713024	NA	NA	NA	0.0910273395376688	-0.190339916773824	-0.070351911683746	-0.120947558562843	-0.190339916773824	-55.1	-3.69999999999999
011020_E001T_15	011020_B001	1	1	-9	75	WT	60	Step	75	0	NA	011020_E001T_15.avi_lane_100.res	1.67153313182399	-0.219158154866178	0.363769784796013	-0.567459839524309	-0.219158154866178	149	250	0.502015748354629	-0.000897701222288806	-0.0332194682046149	0.0750000000000001	NA	NA	0.0511502537436812	-0.00317438133094361	-0.0193136674595258	0.00994177283493269	-0.00317438133094361	1.59999999999999	5.59999999999999
011020_E001T_15	011020_B001	2	2	-8	75	WT	60	Step	75	0	NA	011020_E001T_15.avi_lane_101.res	1.66128367198449	-0.199442554199931	0.425865825646131	-0.568944875998405	-0.199442554199931	148	251	0.510640963854163	0.00800387933136072	-0.0172960855144842	0.0875000000000015	NA	NA	0.040900793904181	0.0165412193353034	0.0427823733905922	0.00845673636083666	0.0165412193353034	0.599999999999994	6.59999999999999
011020_E001T_15	011020_B001	3	3	-7	75	WT	60	Step	75	0	NA	011020_E001T_15.avi_lane_102.res	1.60042858655558	-0.234295700512519	0.363928407296323	-0.620895934060833	-0.234295700512519	156	242	0.515924218220649	-0.0116159252112327	-0.0264495867590121	0.0750000000000001	NA	NA	-0.0199542915247288	-0.0183119269772846	-0.0191550449592158	-0.0434943217015913	-0.0183119269772846	8.59999999999999	-2.40000000000001
011020_E001T_15	011020_B001	4	4	-6	75	WT	60	Step	75	0	NA	011020_E001T_15.avi_lane_103.res	1.58348397834616	-0.236445456599885	0.36946596387453	-0.580207446175165	-0.236445456599885	139	245	0.536384995979736	0.00479346923481227	-0.0447860860296789	0.0958333333333339	NA	NA	-0.0368988997341488	-0.0204616830646506	-0.0136174883810088	-0.00280583381592325	-0.0204616830646506	-8.40000000000001	0.599999999999994
011020_E001T_15	011020_B001	5	5	-5	75	WT	60	Step	75	0	NA	011020_E001T_15.avi_lane_104.res	1.58079594838336	-0.158955810262204	0.359447389037178	-0.516155936986883	-0.158955810262204	162	236	0.485729576933061	0.00478418093799058	-0.0158292002317609	0.0943396226415094	NA	NA	-0.0395869296969489	0.0570279632730304	-0.0236360632183608	0.0612456753723587	0.0570279632730304	14.6	-8.40000000000001
011020_E001T_15	011020_B001	6	6	-4	75	WT	60	Step	75	0	NA	011020_E001T_15.avi_lane_105.res	1.56655279015142	-0.173584402969298	0.411697711943256	-0.534959819882727	-0.173584402969298	151	246	0.520253339855063	-0.000509891321866361	-0.014814178858546	0.101851851851853	NA	NA	-0.0538300879288889	0.0423993705659364	0.0286142596877172	0.0424417924765147	0.0423993705659364	3.59999999999999	1.59999999999999
011020_E001T_15	011020_B001	7	7	-3	75	WT	60	Step	75	0	NA	011020_E001T_15.avi_lane_106.res	1.61574163179223	-0.208116658206168	0.386377575638728	-0.568633241782791	-0.208116658206168	151	249	0.501563695360333	0.00563813803561953	-0.0313207679543409	0.0943396226415094	NA	NA	-0.00464124628807894	0.00786711532906639	0.00329412338318918	0.00876837057645075	0.00786711532906639	3.59999999999999	4.59999999999999
011020_E001T_15	011020_B001	8	8	-2	75	WT	60	Step	75	0	NA	011020_E001T_15.avi_lane_107.res	1.61766809464503	-0.216902406046552	0.389376124492101	-0.576790179735727	-0.216902406046552	137	232	0.504338535685054	0.0380357346231972	-0.0321238890615446	0.0555555555555559	NA	NA	-0.00271478343527898	-0.000918632511317602	0.00629267223656221	0.000611432623514707	-0.000918632511317602	-10.4	-12.4
011020_E001T_15	011020_B001	9	9	-1	75	WT	60	Step	75	0	NA	011020_E001T_15.avi_lane_108.res	1.65239603903191	-0.255210773928085	0.379694256130469	-0.616053669185965	-0.255210773928085	136	240	0.509580654033391	-0.0154326726138894	-0.0477923469972059	0.0801886792452827	NA	NA	0.032013160951601	-0.0392270003928506	-0.00338919612506983	-0.0386520568267233	-0.0392270003928506	-11.4	-4.40000000000001
011020_E001T_15	011020_B001	10	10	0	75	WT	60	Step	75	0	NA	011020_E001T_15.avi_lane_109.res	1.65394490808892	-0.257725817761524	0.381211483700659	-0.623915180259612	-0.257725817761524	145	253	0.51409644146355	-0.0411286191237742	-0.0437558432433803	66.6574074074074	NA	NA	0.033562030008611	-0.0417420442262896	-0.00187196855487981	-0.0465135679003703	-0.0417420442262896	-2.40000000000001	8.59999999999999
011020_E001T_15	011020_B001	11	11	1	75	WT	60	Step	75	0	NA	011020_E001T_15.avi_lane_110.res	1.66673079624086	-0.294918384714815	0.362189936389219	-0.631295263375213	-0.294918384714815	129	252	0.511394876155459	-0.0218402614784415	-0.0742074147205408	73.8055555555556	NA	NA	0.0463479181605511	-0.0789346111795806	-0.0208935158663198	-0.0538936510159713	-0.0789346111795806	-18.4	7.59999999999999
011020_E001T_15	011020_B001	12	12	2	75	WT	60	Step	75	0	NA	011020_E001T_15.avi_lane_111.res	1.60412979827387	-0.176821749720938	0.413181106225872	-0.529170738864121	-0.176821749720938	149	250	0.511906070654763	-0.00640032045787115	-0.0194348878695277	73.561320754717	NA	NA	-0.0162530798064389	0.0391620238142964	0.0300976539703332	0.0482308734951207	0.0391620238142964	1.59999999999999	5.59999999999999
011020_E001T_15	011020_B001	13	13	3	75	WT	60	Step	75	0	NA	011020_E001T_15.avi_lane_112.res	1.7160440333324	-0.104243166856747	0.434240011120459	-0.558355708653193	-0.104243166856747	183	217	0.51092553014478	0.0121578056850913	0.0248338085930262	73.3935185185185	NA	NA	0.0956611552520912	0.111740606678487	0.0511565588649202	0.0190459037060488	0.111740606678487	35.6	-27.4
011020_E001T_15	011020_B001	14	14	4	75	WT	60	Step	75	0	NA	011020_E001T_15.avi_lane_113.res	1.61963018540814	-0.0244117374843011	0.495199488775129	-0.616017290273652	-0.0244117374843011	189	166	0.540394318216603	-0.0112229679045325	0.099465318884596	73.2594339622642	NA	NA	-0.00075269267216882	0.191572036050933	0.11211603651959	-0.0386156779144103	0.191572036050933	41.6	-78.4
011020_E001T_15	011020_B001	15	15	5	75	WT	60	Step	75	0	NA	011020_E001T_15.avi_lane_114.res	1.77392912330905	0.111944579255717	0.637803753229913	-0.51062432786316	0.111944579255717	206	174	0.534275000755061	-0.0110346816531091	0.135505790336114	73.0833333333333	NA	NA	0.153546245228741	0.327928352790951	0.254720300974374	0.0667772844960817	0.327928352790951	58.6	-70.4
011020_E001T_15	011020_B001	16	16	6	75	WT	60	Step	75	0	NA	011020_E001T_15.avi_lane_115.res	1.81068209474252	0.266221072432194	0.765238947160345	-0.530911376808879	0.266221072432194	246	154	0.558955834315317	-0.0271612184603754	0.212345177238429	72.8066037735849	NA	NA	0.190299216662211	0.482204845967428	0.382155494904806	0.0464902355503627	0.482204845967428	98.6	-90.4
011020_E001T_15	011020_B001	17	17	7	75	WT	60	Step	75	0	NA	011020_E001T_15.avi_lane_116.res	1.80025075123092	0.293332174850909	0.771077796727874	-0.555993375152585	0.293332174850909	256	144	0.550312080663296	-0.00891906769649545	0.227841991170337	72.7547169811321	NA	NA	0.179867873150611	0.509315948386143	0.387994344472335	0.0214082372066567	0.509315948386143	108.6	-100.4
011020_E001T_15	011020_B001	18	18	8	75	WT	60	Step	75	0	NA	011020_E001T_15.avi_lane_117.res	1.73627419415168	0.425328271222753	0.785036527322962	-0.47559240689979	0.425328271222753	273	109	0.580547407647841	-0.00786069716535836	0.26381769321834	73.1157407407407	NA	NA	0.115891316071371	0.641312044757987	0.401953075067423	0.101809205459452	0.641312044757987	125.6	-135.4
011020_E001T_15	011020_B001	19	19	9	75	WT	60	Step	75	0	NA	011020_E001T_15.avi_lane_118.res	1.85276245143173	0.380314208198697	0.852572756427456	-0.529477995006708	0.380314208198697	262	136	0.562150547112685	-0.0237885282376268	0.248644057168942	76.8962264150943	NA	NA	0.232379573351421	0.596297981733931	0.469489304171917	0.0479236173525337	0.596297981733931	114.6	-108.4
011020_E001T_15	011020_B001	20	20	10	75	WT	60	Step	75	0	NA	011020_E001T_15.avi_lane_119.res	1.81646887141903	0.369502703564082	0.849924481881092	-0.568989146657445	0.369502703564082	243	124	0.575851742495206	-0.0155702832248477	0.264559543693565	76.7314814814815	NA	NA	0.196085993338721	0.585486477099316	0.466841029625553	0.00841246570179666	0.585486477099316	95.6	-120.4
011020_E001T_15	011020_B001	21	21	11	75	WT	60	Step	75	0	NA	011020_E001T_15.avi_lane_120.res	1.86514869627707	0.417344850950766	0.931879495427653	-0.545094052387297	0.417344850950766	260	139	0.584375593848847	-0.00742700660596825	0.26954596855205	76.5566037735849	NA	NA	0.244765818196761	0.633328624486	0.548796043172114	0.0323075599719447	0.633328624486	112.6	-105.4
011020_E001T_15	011020_B001	22	22	12	75	WT	60	Step	75	0	NA	011020_E001T_15.avi_lane_121.res	1.88019559558995	0.421023315030377	0.909551818392466	-0.595431151642357	0.421023315030377	258	124	0.580613775056336	-0.0227530378061468	0.283804209563232	76.4351851851852	NA	NA	0.259812717509641	0.637007088565611	0.526468366136927	-0.0180295392831153	0.637007088565611	110.6	-120.4
011020_E001T_15	011020_B001	23	23	13	75	WT	60	Step	75	0	NA	011020_E001T_15.avi_lane_122.res	1.91126512882972	0.352253240902318	0.88594683115614	-0.616605892173851	0.352253240902318	236	130	0.582137720431515	-0.0221358158824556	0.241665087519411	76.2783018867924	NA	NA	0.290882250749411	0.568237014437552	0.502863378900601	-0.0392042798146093	0.568237014437552	88.6	-114.4
011020_E001T_15	011020_B001	24	24	14	75	WT	60	Step	75	0	NA	011020_E001T_15.avi_lane_123.res	1.89871811297228	0.475080734765706	0.911238740730837	-0.613111461935174	0.475080734765706	247	99	0.575811272886185	-0.00477904018454545	0.290459673977761	76.0754716981132	NA	NA	0.278335234891971	0.69106450830094	0.528155288475298	-0.0357098495759323	0.69106450830094	99.6	-145.4
011020_E001T_15	011020_B001	25	25	15	75	WT	60	Step	75	0	NA	011020_E001T_15.avi_lane_124.res	1.84800892189009	0.464977344396472	0.95603863875611	-0.579568290215979	0.464977344396472	251	118	0.59538627912602	0.0049848526805046	0.281254040941104	75.9398148148148	NA	NA	0.227626043809781	0.680961117931706	0.572955186500571	-0.0021666778567373	0.680961117931706	103.6	-126.4
011020_E001T_15	011020_B001	26	26	16	75	WT	60	Step	75	0	NA	011020_E001T_15.avi_lane_125.res	1.85351012121345	0.461707577171827	0.947447193068243	-0.581576641318735	0.461707577171827	247	115	0.596475348056289	-0.00429506685944914	0.271169554930904	75.75	NA	NA	0.233127243133141	0.677691350707061	0.564363740812704	-0.00417502895949329	0.677691350707061	99.6	-129.4
011020_E001T_15	011020_B001	27	27	17	75	WT	60	Step	75	0	NA	011020_E001T_15.avi_lane_126.res	1.95288506884814	0.389870603407197	0.926351137649616	-0.59484061358355	0.389870603407197	232	126	0.580852476671162	-0.0221461494274988	0.239919738081001	75.6435185185185	NA	NA	0.332502190767831	0.605854376942431	0.543267685394077	-0.0174390012243083	0.605854376942431	84.6	-118.4
011020_E001T_15	011020_B001	28	28	18	75	WT	60	Step	75	0	NA	011020_E001T_15.avi_lane_127.res	1.82401606472687	0.410320699052941	0.897305907732238	-0.559340114689023	0.410320699052941	225	113	0.573242700870641	-0.0189727242369075	0.259006173202401	75.5	NA	NA	0.203633186646561	0.626304472588175	0.514222455476699	0.0180614976702187	0.626304472588175	77.6	-131.4
011020_E001T_15	011020_B001	29	29	19	75	WT	60	Step	75	0	NA	011020_E001T_15.avi_lane_128.res	1.85261918583537	0.426761947806122	0.929509877423868	-0.623622119430954	0.426761947806122	234	112	0.584523300051373	-0.0203467762550048	0.248067621221808	75.4150943396226	NA	NA	0.232236307755061	0.642745721341356	0.546426425168329	-0.0462205070717123	0.642745721341356	86.6	-132.4
011020_E001T_15	011020_B001	30	30	20	75	WT	60	Step	75	0	NA	011020_E001T_15.avi_lane_129.res	1.88714025733292	0.366087179931789	0.883220240736692	-0.630645090490563	0.366087179931789	239	124	0.582067910127539	-0.0285402345499724	0.231718670812592	75.2916666666667	NA	NA	0.266757379252611	0.582070953467023	0.500136788481153	-0.0532434781313214	0.582070953467023	91.6	-120.4
011020_E001T_15	011020_B001	31	31	21	75	WT	60	Step	75	0	NA	011020_E001T_15.avi_lane_130.res	1.87692820079445	0.335626853627526	0.89623752519396	-0.631202858232228	0.335626853627526	211	122	0.579493391737229	-0.0239659318908985	0.236364783525955	75.1462264150943	NA	NA	0.256545322714141	0.55161062716276	0.513154072938421	-0.0538012458729863	0.55161062716276	63.6	-122.4
011020_E001T_15	011020_B001	32	32	22	75	WT	60	Step	75	0	NA	011020_E001T_15.avi_lane_131.res	1.84052560996091	0.32197191128009	0.80034597724465	-0.663062637008581	0.32197191128009	221	107	0.561668154577491	0.0168018638547377	0.232483813533582	74.9907407407407	NA	NA	0.220142731880601	0.537955684815324	0.417262524989111	-0.0856610246493393	0.537955684815324	73.6	-137.4
011020_E001T_15	011020_B001	33	33	23	75	WT	60	Step	75	0	NA	011020_E001T_15.avi_lane_132.res	1.89839609676543	0.304933814188048	0.889004965148931	-0.620028517114669	0.304933814188048	199	125	0.591437935943953	0.0366846317921506	0.212906584485196	74.7924528301887	NA	NA	0.278013218685121	0.520917587723282	0.505921512893392	-0.0426269047554273	0.520917587723282	51.6	-119.4
011020_E001T_15	011020_B001	34	34	24	75	WT	60	Step	75	0	NA	011020_E001T_15.avi_lane_133.res	1.86351220071295	0.340552163127396	0.886783310839328	-0.618683023098437	0.340552163127396	216	123	0.588290627463005	0.00578617557574738	0.227468471119515	74.6527777777778	NA	NA	0.243129322632641	0.55653593666263	0.503699858583789	-0.0412814107391953	0.55653593666263	68.6	-121.4
011020_E001T_15	011020_B001	35	35	25	75	WT	60	Step	75	0	NA	011020_E001T_15.avi_lane_134.res	1.83870238517695	0.334305672651392	0.886270159791541	-0.608072720026913	0.334305672651392	210	123	0.592810607929964	-0.0582862830312548	0.221209618202897	74.5141509433962	NA	NA	0.218319507096641	0.550289446186626	0.503186707536002	-0.0306711076676713	0.550289446186626	62.6	-121.4
011020_E001T_15	011020_B001	36	36	26	75	WT	60	Step	75	0	NA	011020_E001T_15.avi_lane_135.res	1.81926330832162	0.294560906764162	0.79193773124108	-0.624591464869181	0.294560906764162	231	125	0.568093276860269	0.0211763566587583	0.200586853756931	74.438679245283	NA	NA	0.198880430241311	0.510544680299396	0.408854278985541	-0.0471898525099393	0.510544680299396	83.6	-119.4
011020_E001T_15	011020_B001	37	37	27	75	WT	60	Step	75	0	NA	011020_E001T_15.avi_lane_136.res	1.86773611771312	0.234428017166983	0.7757301618397	-0.812693180119757	0.234428017166983	233	120	0.575534858487187	-0.0157507568033099	0.178508373860857	74.3287037037037	NA	NA	0.247353239632811	0.450411790702217	0.392646709584161	-0.235291567760515	0.450411790702217	85.6	-124.4
011020_E001T_15	011020_B001	38	38	28	75	WT	60	Step	75	0	NA	011020_E001T_15.avi_lane_137.res	1.84331401501173	0.240971414386866	0.869596513358487	-0.632378578679128	0.240971414386866	206	148	0.568873464785917	-0.0419618060198168	0.182292589975943	74.1745283018868	NA	NA	0.222931136931421	0.4569551879221	0.486513061102948	-0.0549769663198862	0.4569551879221	58.6	-96.4
011020_E001T_15	011020_B001	39	39	29	75	WT	60	Step	75	0	NA	011020_E001T_15.avi_lane_138.res	1.82597579209726	0.259157897512483	0.818521483021016	-0.692386921243767	0.259157897512483	208	122	0.577602807207339	0.0228880555087403	0.184150154206206	74.0462962962963	NA	NA	0.205592914016951	0.475141671047717	0.435438030765477	-0.114985308884525	0.475141671047717	60.6	-122.4
011020_E001T_15	011020_B001	40	40	30	75	WT	60	Step	75	0	NA	011020_E001T_15.avi_lane_139.res	1.86875961418189	0.231120924626924	0.853977714831794	-0.659369642619101	0.231120924626924	183	128	0.568968682231291	0.00911306908295572	0.193976802946891	73.8962264150943	NA	NA	0.248376736101581	0.447104698162158	0.470894262576255	-0.0819680302598593	0.447104698162158	35.6	-116.4
011020_E001T_15	011020_B001	41	41	31	75	WT	60	Step	75	0	NA	011020_E001T_15.avi_lane_140.res	1.8543057106671	0.169647579088096	0.782899778986313	-0.615819279685648	0.169647579088096	187	146	0.565804617081447	0.0299960377060513	0.142650283504555	73.7777777777778	NA	NA	0.233922832586791	0.38563135262333	0.399816326730774	-0.0384176673264063	0.38563135262333	39.6	-98.4
011020_E001T_15	011020_B001	42	42	32	75	WT	60	Step	75	0	NA	011020_E001T_15.avi_lane_141.res	1.83628751059306	0.171955102354083	0.736214718254098	-0.720456488412707	0.171955102354083	198	125	0.562449883789002	0.00173842671893299	0.174386916902058	73.7268518518519	NA	NA	0.215904632512751	0.387938875889317	0.353131265998559	-0.143054876053465	0.387938875889317	50.6	-119.4
011020_E001T_15	011020_B001	43	43	33	75	WT	60	Step	75	0	NA	011020_E001T_15.avi_lane_142.res	1.76186309788811	0.127851212031269	0.716038062819541	-0.628976623948045	0.127851212031269	184	143	0.561320985748794	-0.0229359978769842	0.132696635175542	73.622641509434	NA	NA	0.141480219807801	0.343834985566503	0.332954610564002	-0.0515750115888033	0.343834985566503	36.6	-101.4
011020_E001T_15	011020_B001	44	44	34	75	WT	60	Step	75	0	NA	011020_E001T_15.avi_lane_143.res	1.73873398730245	0.131355341529451	0.758830103886406	-0.660044501873643	0.131355341529451	173	137	0.585928170928961	0.0234527229672552	0.147823868295008	73.5601851851852	NA	NA	0.118351109222141	0.347339115064685	0.375746651630867	-0.0826428895144014	0.347339115064685	25.6	-107.4
011020_E001T_15	011020_B001	45	45	35	75	WT	60	Step	75	0	NA	011020_E001T_15.avi_lane_144.res	1.82562877618696	0.0591613394193371	0.733173449006969	-0.713831569478366	0.059161339419337	164	143	0.562765162187649	-0.00420808309477621	0.118142975589386	73.4292452830189	NA	NA	0.205245898106651	0.275145112954572	0.35008999675143	-0.136429957119124	0.275145112954571	16.6	-101.4
011020_E001T_15	011020_B001	46	46	36	75	WT	60	Step	75	0	NA	011020_E001T_15.avi_lane_145.res	1.8360534782376	0.0602431753845712	0.689627491190534	-0.643186354045622	0.0602431753845712	152	136	0.572198577215855	0.00746880579521393	0.133247301509255	73.1990740740741	NA	NA	0.215670600157291	0.276226948919806	0.306544038934995	-0.0657847416863803	0.276226948919806	4.59999999999999	-108.4
011020_E001T_15	011020_B001	47	47	37	75	WT	60	Step	75	0	NA	011020_E001T_15.avi_lane_146.res	1.76410044351229	0.14817029089816	0.702747217440396	-0.687081820878896	0.14817029089816	181	120	0.573788602440849	0.0359974054826842	0.164600742868384	73.0141509433962	NA	NA	0.143717565431981	0.364154064433394	0.319663765184857	-0.109680208519654	0.364154064433394	33.6	-124.4
011020_E001T_15	011020_B001	48	48	38	75	WT	60	Step	75	0	NA	011020_E001T_15.avi_lane_147.res	1.85436140019945	0.0532837431846044	0.691303350593012	-0.798996180144537	0.0532837431846044	179	134	0.567654627983964	-0.00766108395427199	0.121172635272596	72.8490566037736	NA	NA	0.233978522119141	0.269267516719839	0.308219898337473	-0.221594567785295	0.269267516719839	31.6	-110.4
011020_E001T_15	011020_B001	49	49	39	75	WT	60	Step	75	0	NA	011020_E001T_15.avi_lane_148.res	1.8396582904928	0.0762189694755641	0.689378107982117	-0.697529467211276	0.0762189694755641	159	126	0.539833183105398	0.0133534246416108	0.125966220807552	72.7916666666667	NA	NA	0.219275412412491	0.292202743010799	0.306294655726578	-0.120127854852034	0.292202743010799	11.6	-118.4
011020_E001T_15	011020_B001	50	50	40	75	WT	60	Step	75	0	NA	011020_E001T_15.avi_lane_149.res	1.83926050121944	0.0247478748641896	0.708419876059617	-0.715175620100482	0.0247478748641896	171	158	0.578715560436074	0.00308681599173634	0.104137249765848	72.685	NA	NA	0.218877623139131	0.240731648399424	0.325336423804078	-0.13777400774124	0.240731648399424	23.6	-86.4
011020_E001T_15	011020_B001	51	51	41	75	WT	60	Step	75	0	NA	011020_E001T_15.avi_lane_150.res	1.7175875293535	0.0292138550083792	0.653806130014883	-0.703814578853421	0.0292138550083792	169	144	0.558222042946772	-0.00484845330449484	0.101503862570859	76.8480392156863	NA	NA	0.097204651273191	0.245197628543614	0.270722677759344	-0.126412966494179	0.245197628543614	21.6	-100.4
011020_E001T_15	011020_B001	52	52	42	75	WT	60	Step	75	0	NA	011020_E001T_15.avi_lane_151.res	1.81091530064747	-0.015076790467691	0.613387003928425	-0.682427712854108	-0.015076790467691	172	162	0.530522749077134	0.029195654998409	0.0833603934826652	77.1960784313726	NA	NA	0.190532422567161	0.200906983067543	0.230303551672886	-0.105026100494866	0.200906983067543	24.6	-82.4
011020_E001T_15	011020_B001	53	53	43	75	WT	60	Step	75	0	NA	011020_E001T_15.avi_lane_152.res	1.69188036178928	0.0314780545526132	0.605719632064916	-0.630433992808896	0.0314780545526132	151	131	0.537400295197479	-0.0053316438553042	0.135185397150152	77.04	NA	NA	0.071497483708971	0.247461828087848	0.222636179809377	-0.0530323804496543	0.247461828087848	3.59999999999999	-113.4
011020_E001T_15	011020_B001	54	54	44	75	WT	60	Step	75	0	NA	011020_E001T_15.avi_lane_153.res	1.81096860983829	0.0134060965980294	0.655391360884425	-0.6852942405163	0.0134060965980294	172	158	0.521736113233667	0.0242140128563114	0.100539698760508	76.8529411764706	NA	NA	0.190585731757981	0.229389870133264	0.272307908628886	-0.107892628157058	0.229389870133264	24.6	-86.4
011020_E001T_15	011020_B001	55	55	45	75	WT	60	Step	75	0	NA	011020_E001T_15.avi_lane_154.res	1.82224497271165	0.00047911465234019	0.567727549587317	-0.676306949097667	0.00047911465234019	173	145	0.517496788912648	0.018912000482969	0.098635416773927	76.725	NA	NA	0.201862094631341	0.216462888187575	0.184644097331778	-0.0989053367384253	0.216462888187575	25.6	-99.4
011020_E001T_15	011020_B001	56	56	46	75	WT	60	Step	75	0	NA	011020_E001T_15.avi_lane_155.res	1.82766907680449	0.0209175737650273	0.621603292044783	-0.64564980393896	0.0209175737650273	172	155	0.519465586671173	-0.0584059465805482	0.107555342180486	76.5980392156863	NA	NA	0.207286198724181	0.236901347300262	0.238519839789244	-0.0682481915797183	0.236901347300262	24.6	-89.4
011020_E001T_15	011020_B001	57	57	47	75	WT	60	Step	75	0	NA	011020_E001T_15.avi_lane_156.res	1.86589544971543	0.00263887892852868	0.653939631216125	-0.685997585273643	0.00263887892852868	166	157	0.543006720785823	0.0270885492503788	0.112122740047031	76.4705882352941	NA	NA	0.245512571635121	0.218622652463763	0.270856178960586	-0.108595972914401	0.218622652463763	18.6	-87.4
011020_E001T_15	011020_B001	58	58	48	75	WT	60	Step	75	0	NA	011020_E001T_15.avi_lane_157.res	1.78650917491587	0.0382770519105579	0.615050401501335	-0.735225192114283	0.0382770519105579	173	129	0.542401770338202	0.00649578369346504	0.102704491543008	76.38	NA	NA	0.166126296835561	0.254260825445792	0.231966949245796	-0.157823579755041	0.254260825445792	25.6	-115.4
011020_E001T_15	011020_B001	59	59	49	75	WT	60	Step	75	0	NA	011020_E001T_15.avi_lane_158.res	1.75006875684829	0.0294216840640636	0.637490766083004	-0.619936039326533	0.0294216840640636	173	162	0.540342497670441	-0.014306598665417	0.0868862633667216	76.2401960784314	NA	NA	0.129685878767981	0.245405457599298	0.254407313827465	-0.0425344269672913	0.245405457599298	25.6	-82.4
011020_E001T_15	011020_B001	60	60	50	75	WT	60	Step	75	0	NA	011020_E001T_15.avi_lane_159.res	1.78698396293099	0.0061166453510401	0.676291700736182	-0.628034805413752	0.0061166453510401	141	149	0.560372617515248	-0.0133103889990608	0.100113439020434	76.07	NA	NA	0.166601084850681	0.222100418886274	0.293208248480643	-0.0506331930545103	0.222100418886274	-6.40000000000001	-95.4
011020_E001T_15	011020_B001	61	61	51	75	WT	60	Step	75	0	NA	011020_E001T_15.avi_lane_160.res	1.87465167214656	-0.0200363127488563	0.593195059831661	-0.661454978929455	-0.0200363127488563	160	153	0.519345246581112	0.0196752100091933	0.0929647752017081	75.9019607843137	NA	NA	0.254268794066251	0.195947460786378	0.210111607576122	-0.0840533665702133	0.195947460786378	12.6	-91.4
011020_E001T_15	011020_B001	62	62	52	75	WT	60	Step	75	0	NA	011020_E001T_15.avi_lane_161.res	1.87245090338904	0.0427401231010874	0.64792166981786	-0.673597217910603	0.0427401231010874	174	147	0.530355368170986	-0.00334441022990023	0.118051955412791	75.7598039215686	NA	NA	0.252068025308731	0.258723896636322	0.264838217562321	-0.0961956055513613	0.258723896636322	26.6	-97.4
011020_E001T_15	011020_B001	63	63	53	75	WT	60	Step	75	0	NA	011020_E001T_15.avi_lane_162.res	1.77367953734911	0.060978960658206	0.585813568418506	-0.629214496122463	0.060978960658206	192	146	0.524332275368877	0.0172967846433077	0.109986558412932	75.61	NA	NA	0.153296659268801	0.27696273419344	0.202730116162967	-0.0518128837632214	0.27696273419344	44.6	-98.4
011020_E001T_15	011020_B001	64	64	54	75	WT	60	Step	75	0	NA	011020_E001T_15.avi_lane_163.res	1.84207924105499	-0.0873504528004749	0.592213635892054	-0.698299834466647	-0.0873504528004749	159	177	0.52021759765714	0.0280779605006076	0.0552356967410827	75.5	NA	NA	0.221696362974681	0.128633320734759	0.209130183636515	-0.120898222107405	0.128633320734759	11.6	-67.4
011020_E001T_15	011020_B001	65	65	55	75	WT	60	Step	75	0	NA	011020_E001T_15.avi_lane_164.res	1.83909701140265	-0.091866669789135	0.605322718565079	-0.688148668015771	-0.091866669789135	140	164	0.529200563337917	-0.0149739206855761	0.0591916469945398	75.445	NA	NA	0.218714133322341	0.124117103746099	0.22223926630954	-0.110747055656529	0.124117103746099	-7.40000000000001	-80.4
011020_E001T_15	011020_B001	66	66	56	75	WT	60	Step	75	0	NA	011020_E001T_15.avi_lane_165.res	1.69021248043447	-0.00426436194892519	0.56261650651433	-0.610728115513872	-0.00426436194892519	138	129	0.523237766113545	-0.0217490117370361	0.0843062871146859	75.3088235294118	NA	NA	0.0698296023541611	0.211719411586309	0.179533054258791	-0.0333265031546303	0.211719411586309	-9.40000000000001	-115.4
011020_E001T_15	011020_B001	67	67	57	75	WT	60	Step	75	0	NA	011020_E001T_15.avi_lane_166.res	1.81724137562731	0.0165263763944123	0.602548764360456	-0.642748810067387	0.0165263763944123	171	152	0.511334827950326	0.0250401469128141	0.064546437893288	75.156862745098	NA	NA	0.196858497547001	0.232510149929647	0.219465312104917	-0.0653471977081453	0.232510149929647	23.6	-92.4
011020_E001T_15	011020_B001	68	68	58	75	WT	60	Step	75	0	NA	011020_E001T_15.avi_lane_167.res	1.90494711403771	-0.042139520711936	0.629161869750074	-0.627738535082542	-0.042139520711936	143	164	0.512919549525349	0.000171155058523599	0.0604420129999641	75.015	NA	NA	0.284564235957401	0.173844252823298	0.246078417494535	-0.0503369227233003	0.173844252823298	-4.40000000000001	-80.4
011020_E001T_15	011020_B001	69	69	59	75	WT	60	Step	75	0	NA	011020_E001T_15.avi_lane_168.res	1.83916366942123	-0.0228538473774521	0.573659974859553	-0.661081922917744	-0.0228538473774521	153	143	0.506030954528898	0.0214110242882749	0.087773786664707	74.921568627451	NA	NA	0.218780791340921	0.193129926157782	0.190576522604014	-0.0836803105585023	0.193129926157782	5.59999999999999	-101.4
011020_E001T_15	011020_B001	70	70	60	75	WT	60	Step	75	0	NA	011020_E001T_15.avi_lane_169.res	1.86379625886498	-0.169856512967303	0.541911687435168	-0.76057791623202	-0.169856512967303	145	175	0.52077680861989	-0.0105158896262223	0.0177087539536639	4.47	NA	NA	0.243413380784671	0.0461272605679314	0.158828235179629	-0.183176303872778	0.0461272605679314	-2.40000000000001	-69.4
011020_E001T_15	011020_B001	71	71	61	75	WT	60	Step	75	0	NA	011020_E001T_15.avi_lane_170.res	1.81645119169195	-0.11202547911354	0.5513636932838	-0.703480885829241	-0.11202547911354	148	166	0.530515359843418	0.0400994185768281	0.0223385310273066	0.0147058823529417	NA	NA	0.196068313611641	0.103958294421694	0.168280241028261	-0.126079273469999	0.103958294421694	0.599999999999994	-78.4
011020_E001T_15	011020_B001	72	72	62	75	WT	60	Step	75	0	NA	011020_E001T_15.avi_lane_171.res	1.89307026736637	-0.140490771772544	0.547959025069537	-0.647976622016135	-0.140490771772544	129	175	0.496124724577452	0.00134325637588895	0.014592458812355	0	NA	NA	0.272687389286061	0.0754930017626904	0.164875572813998	-0.0705750096568933	0.0754930017626904	-18.4	-69.4
011020_E001T_15	011020_B001	73	73	63	75	WT	60	Step	75	0	NA	011020_E001T_15.avi_lane_172.res	1.78476960896258	-0.184137292512232	0.487311678944489	-0.703968754285177	-0.184137292512232	120	155	0.506140565029198	-0.0199452375227936	0.00689775817908064	-0.0100000000000003	NA	NA	0.164386730882271	0.0318464810230024	0.10422822668895	-0.126567141925935	0.0318464810230024	-27.4	-89.4
011020_E001T_15	011020_B001	74	74	64	75	WT	60	Step	75	0	NA	011020_E001T_15.avi_lane_173.res	1.76255271183737	-0.211644247967799	0.41723644152763	-0.642364086409856	-0.211644247967799	125	183	0.530564725186167	0.00933740366381472	-0.000974956165788298	-0.0196078431372551	NA	NA	0.142169833757061	0.00433952556743541	0.0341529892720912	-0.0649624740506143	0.00433952556743541	-22.4	-61.4
011020_E001T_15	011020_B001	75	75	65	75	WT	60	Step	75	0	NA	011020_E001T_15.avi_lane_174.res	1.81274405656834	-0.258608590018241	0.531640348945494	-0.79908972962038	-0.258608590018241	132	193	0.544778438515484	0.0238434363800109	-0.024599586969092	-0.00980392156862686	NA	NA	0.192361178488031	-0.0426248164830066	0.148556896689955	-0.221688117261138	-0.0426248164830066	-15.4	-51.4
011020_E001T_15	011020_B001	76	76	66	75	WT	60	Step	75	0	NA	011020_E001T_15.avi_lane_175.res	1.778997648244	-0.291306956018767	0.464314346614489	-0.781048448776763	-0.291306956018767	126	195	0.529582699918575	0.00990546992356656	-0.0235182423261003	-0.0343137254901968	NA	NA	0.158614770163691	-0.0753231824835326	0.0812308943589502	-0.203646836417521	-0.0753231824835326	-21.4	-49.4
011020_E001T_15	011020_B001	77	77	67	75	WT	60	Step	75	0	NA	011020_E001T_15.avi_lane_176.res	1.81498593059715	-0.262293296192946	0.539023421466724	-0.719630154564562	-0.262293296192946	117	205	0.532049132932308	-0.000331224798916071	-0.0244831491005699	-0.0343137254901968	NA	NA	0.194603052516841	-0.0463095226577116	0.155939969211185	-0.14222854220532	-0.0463095226577116	-30.4	-39.4
011020_E001T_15	011020_B001	78	78	68	75	WT	60	Step	75	0	NA	011020_E001T_15.avi_lane_177.res	1.79550025771292	-0.299237519177869	0.494118911540999	-0.732612838160864	-0.299237519177869	124	227	0.528129936127477	0.00437171428550971	-0.0622181102150836	-0.025	NA	NA	0.175117379632611	-0.0832537456426346	0.11103545928546	-0.155211225801622	-0.0832537456426346	-23.4	-17.4
011020_E001T_15	011020_B001	79	79	69	75	WT	60	Step	75	0	NA	011020_E001T_15.avi_lane_178.res	1.90499782730012	-0.376873557106352	0.437919424872535	-0.867293977539141	-0.376873557106352	127	211	0.534183902871438	0.0297296332427957	-0.062123154025137	-0.0147058823529417	NA	NA	0.284614949219811	-0.160889783571118	0.0548359726169962	-0.289892365179899	-0.160889783571118	-20.4	-33.4
011020_E001T_15	011020_B001	80	80	70	75	WT	60	Step	75	0	NA	011020_E001T_15.avi_lane_179.res	1.85799509630898	-0.320667762344996	0.483671356443184	-0.786448379837923	-0.320667762344996	127	220	0.539853394803578	-0.00479453734537841	-0.037890591884577	-0.0343137254901968	NA	NA	0.237612218228671	-0.104683988809762	0.100587904187645	-0.209046767478681	-0.104683988809762	-20.4	-24.4
011020_E001T_15	011020_B001	81	81	71	75	WT	60	Step	75	0	NA	011020_E001T_15.avi_lane_180.res	1.86081461109306	-0.287078681546919	0.541270078664881	-0.769648830844619	-0.287078681546919	127	218	0.541720484838717	-0.000283093274328665	-0.0451494377235097	-0.0399999999999998	NA	NA	0.240431733012751	-0.0710949080116846	0.158186626409342	-0.192247218485377	-0.0710949080116846	-20.4	-26.4
011020_E001T_15	011020_B001	82	82	72	75	WT	60	Step	75	0	NA	011020_E001T_15.avi_lane_181.res	1.70400543875221	-0.266819059845438	0.475789910561862	-0.724319229114221	-0.266819059845438	138	224	0.533720631829202	0.00642789333098765	-0.0494329114557864	-0.0343137254901968	NA	NA	0.0836225606719012	-0.0508352863102036	0.0927064583063232	-0.146917616754979	-0.0508352863102036	-9.40000000000001	-20.4
011020_E001T_15	011020_B001	83	83	73	75	WT	60	Step	75	0	NA	011020_E001T_15.avi_lane_182.res	1.72964452707439	-0.266342805746502	0.44991904255039	-0.698117624948312	-0.266342805746502	122	203	0.50774904034079	-0.00630400761144737	-0.0451379818522264	-0.0299999999999995	NA	NA	0.109261648994081	-0.0503590322112676	0.0668355902948512	-0.12071601258907	-0.0503590322112676	-25.4	-41.4
011020_E001T_15	011020_B001	84	84	74	75	WT	60	Step	75	0	NA	011020_E001T_15.avi_lane_183.res	1.77199745006813	-0.311984236545965	0.443337131163876	-0.716381959965835	-0.311984236545965	121	226	0.534623140808959	0.00962379076409811	-0.0458990205838813	0.0245098039215685	NA	NA	0.151614571987821	-0.0960004630107306	0.0602536789083372	-0.138980347606593	-0.0960004630107306	-26.4	-18.4
011020_E001T_15	011020_B001	85	85	75	75	WT	60	Step	75	0	NA	011020_E001T_15.avi_lane_184.res	1.80013069339692	-0.32193350061848	0.456262985546103	-0.778116962128442	-0.32193350061848	134	230	0.539982684192662	-0.0100336361644204	-0.063554198177666	-0.0392156862745102	NA	NA	0.179747815316611	-0.105949727083246	0.0731795332905642	-0.2007153497692	-0.105949727083246	-13.4	-14.4
011020_E001T_15	011020_B001	86	86	76	75	WT	60	Step	75	0	NA	011020_E001T_15.avi_lane_185.res	1.78258053764037	-0.370402584137651	0.458951238058301	-0.775951655225066	-0.370402584137651	113	232	0.537445964910895	0.015415980565952	-0.0669967452737069	-0.0200000000000006	NA	NA	0.162197659560061	-0.154418810602417	0.0758677858027622	-0.198550042865824	-0.154418810602417	-34.4	-12.4
011020_E001T_15	011020_B001	87	87	77	75	WT	60	Step	75	0	NA	011020_E001T_15.avi_lane_186.res	1.7066437097958	-0.259068966086856	0.465211014588541	-0.696929136222438	-0.259068966086856	133	220	0.531690795071059	0.00859368119907345	-0.0499047057530334	-0.0245098039215685	NA	NA	0.0862608317154911	-0.0430851925516216	0.0821275623330022	-0.119527523863196	-0.0430851925516216	-14.4	-24.4
011020_E001T_15	011020_B001	88	88	78	75	WT	60	Step	75	0	NA	011020_E001T_15.avi_lane_187.res	1.75897145432435	-0.344871004394921	0.434605639057252	-0.782895489874683	-0.344871004394921	127	226	0.534911971854682	0.0309459057926941	-0.0605533211868677	-0.025	NA	NA	0.138588576244041	-0.128887230859687	0.0515221868017132	-0.205493877515441	-0.128887230859687	-20.4	-18.4
011020_E001T_15	011020_B001	89	89	79	75	WT	60	Step	75	0	NA	011020_E001T_15.avi_lane_188.res	1.81872187171742	-0.282465776746891	0.493977714974624	-0.747647780597667	-0.282465776746891	136	227	0.529820805154337	0.0367551006686751	-0.0457529984649569	-0.0392156862745102	NA	NA	0.198338993637111	-0.0664820032116566	0.110894262719085	-0.170246168238425	-0.0664820032116566	-11.4	-17.4
011020_E001T_15	011020_B001	90	90	80	75	WT	60	Step	75	0	NA	011020_E001T_15.avi_lane_189.res	1.75547689420839	-0.370663595420855	0.398286572014081	-0.748180330155514	-0.370663595420855	109	223	0.537913905958655	0.0281810848795279	-0.0803070016619026	-0.0196078431372551	NA	NA	0.135094016128081	-0.154679821885621	0.0152031197585422	-0.170778717796272	-0.154679821885621	-38.4	-21.4
011020_E001T_15	011020_B001	91	91	81	75	WT	60	Step	75	0	NA	011020_E001T_15.avi_lane_190.res	1.74035850463463	-0.31774952668532	0.414754952084851	-0.704091551353132	-0.31774952668532	125	237	0.528173815883837	0.0100881307916253	-0.0631913278610097	-0.0149999999999997	NA	NA	0.119975626554321	-0.101765753150086	0.0316714998293122	-0.12668993899389	-0.101765753150086	-22.4	-7.40000000000001
011020_E001T_15	011020_B001	92	92	82	75	WT	60	Step	75	0	NA	011020_E001T_15.avi_lane_191.res	1.63958949772612	-0.206559475212683	0.435307284520314	-0.639159473746496	-0.206559475212683	151	225	0.524081333497921	0.0341305942546506	-0.0356674485595463	-0.029411764705882	NA	NA	0.0192066196458112	0.0094242983225514	0.0522238322647752	-0.0617578613872543	0.0094242983225514	3.59999999999999	-19.4
011020_E001T_15	011020_B001	93	93	83	75	WT	60	Step	75	0	NA	011020_E001T_15.avi_lane_192.res	1.73163845206623	-0.347842116307111	0.437699296732664	-0.766340161682013	-0.347842116307111	122	229	0.544953272997624	0.0242628651661921	-0.0748229755672946	0.00499999999999945	NA	NA	0.111255573985921	-0.131858342771877	0.0546158444771252	-0.188938549322771	-0.131858342771877	-25.4	-15.4
011020_E001T_15	011020_B001	94	94	84	75	WT	60	Step	75	0	NA	011020_E001T_15.avi_lane_193.res	1.77244432156701	-0.334809367653625	0.433443586104127	-0.758455029396583	-0.334809367653625	134	243	0.52644039753984	0.0107625591733731	-0.0665972737600749	-0.029411764705882	NA	NA	0.152061443486701	-0.118825594118391	0.0503601338485882	-0.181053417037341	-0.118825594118391	-13.4	-1.40000000000001
011020_E001T_15	011020_B001	95	95	85	75	WT	60	Step	75	0	NA	011020_E001T_15.avi_lane_194.res	1.7160614290508	-0.215241942225793	0.411443381976259	-0.659019109603322	-0.215241942225793	148	209	0.51431491635682	0.0216097865339793	-0.0331080959510717	-0.0312499999999993	NA	NA	0.0956785509704912	0.000741831309441415	0.0283599297207202	-0.0816174972440803	0.000741831309441415	0.599999999999994	-35.4
011020_E001T_15	011020_B001	96	96	86	75	WT	60	Step	75	0	NA	011020_E001T_15.avi_lane_195.res	1.7289318163925	-0.293242768660419	0.456277192935463	-0.706021282306426	-0.293242768660419	131	240	0.5243082267914	0.0231689795542391	-0.0456126078021787	-0.0677083333333328	NA	NA	0.108548938312191	-0.0772589951251846	0.0731937406799242	-0.128619669947184	-0.0772589951251846	-16.4	-4.40000000000001
011020_E001T_15	011020_B001	97	97	87	75	WT	60	Step	75	0	NA	011020_E001T_15.avi_lane_196.res	1.63988224840806	-0.268712545907509	0.420510038712994	-0.698317654706836	-0.268712545907509	139	223	0.517218011347117	0.0145521813003103	-0.0514441339689272	-0.0312499999999993	NA	NA	0.0194993703277511	-0.0527287723722746	0.0374265864574552	-0.120916042347594	-0.0527287723722746	-8.40000000000001	-21.4
011020_E001T_15	011020_B001	98	98	88	75	WT	60	Step	75	0	NA	011020_E001T_15.avi_lane_197.res	1.77481467673895	-0.327709713422328	0.387672501568843	-0.727739768335758	-0.327709713422328	137	245	0.517419280809945	0.00331030215438889	-0.0713283573041031	-0.0468750000000004	NA	NA	0.154431798658641	-0.111725939887094	0.00458904931330417	-0.150338155976516	-0.111725939887094	-10.4	0.599999999999994
011020_E001T_15	011020_B001	99	99	89	75	WT	60	Step	75	0	NA	011020_E001T_15.avi_lane_198.res	1.75437952879807	-0.280106726122087	0.382753063396291	-0.704400662947103	-0.280106726122087	150	235	0.521207035718611	-0.0119396721425595	-0.0502804666525922	-0.0153061224489798	NA	NA	0.133996650717761	-0.0641229525868526	-0.000330388859247799	-0.126999050587861	-0.0641229525868526	2.59999999999999	-9.40000000000001
011020_E001T_15	011020_B001	100	100	90	75	WT	60	Step	75	0	NA	011020_E001T_15.avi_lane_199.res	1.78292347438285	-0.326982637097013	0.439722284558951	-0.671677706917131	-0.326982637097013	107	238	0.519382361108033	-0.0190071083565832	-0.050455780939665	-0.0306122448979596	NA	NA	0.162540596302541	-0.110998863561779	0.0566388323034122	-0.0942760945578893	-0.110998863561779	-40.4	-6.40000000000001
011020_E001T_15	011020_B001	101	101	91	75	WT	60	Step	75	0	NA	011020_E001T_15.avi_lane_200.res	1.84366201496424	-0.273223466484021	0.424879621787523	-0.672562097486811	-0.273223466484021	135	236	0.495304632148328	0.00247243850307363	-0.0539534235824842	-0.0677083333333328	NA	NA	0.223279136883931	-0.0572396929487866	0.0417961695319842	-0.0951604851275692	-0.0572396929487866	-12.4	-8.40000000000001
011020_E001T_15	011020_B001	102	102	92	75	WT	60	Step	75	0	NA	011020_E001T_15.avi_lane_201.res	1.80624888388578	-0.353190890632751	0.381385206420609	-0.734309869857089	-0.353190890632751	124	239	0.509713972549701	0.0171782837034157	-0.0861421767086722	-0.0468750000000004	NA	NA	0.185866005805471	-0.137207117097517	-0.00169824583492978	-0.156908257497847	-0.137207117097517	-23.4	-5.40000000000001
011020_E001T_15	011020_B001	103	103	93	75	WT	60	Step	75	0	NA	011020_E001T_15.avi_lane_202.res	1.7929282502422	-0.344018031147367	0.358307384063113	-0.692278567615374	-0.344018031147367	120	242	0.48622082875082	-0.0036857927620088	-0.0784907582878333	-0.0156249999999997	NA	NA	0.172545372161891	-0.128034257612133	-0.0247760681924258	-0.114876955256132	-0.128034257612133	-27.4	-2.40000000000001
011020_E001T_15	011020_B001	104	104	94	75	WT	60	Step	75	0	NA	011020_E001T_15.avi_lane_203.res	1.73342078649411	-0.256592847640773	0.4062473543063	-0.654258829375365	-0.256592847640773	134	224	0.507442192851817	0.00458399595746905	-0.0527545349247542	-0.0208333333333338	NA	NA	0.113037908413801	-0.0406090741055386	0.0231639020507612	-0.0768572170161232	-0.0406090741055386	-13.4	-20.4
011020_E001T_15	011020_B001	105	105	95	75	WT	60	Step	75	0	NA	011020_E001T_15.avi_lane_204.res	1.68574651137092	-0.268619351838769	0.35577158670885	-0.674973557971174	-0.268619351838769	146	225	0.502361892463108	-0.0368944279944241	-0.0269039642297778	0.0104166666666655	NA	NA	0.0653636332906111	-0.0526355783035346	-0.0273118655466888	-0.0975719456119323	-0.0526355783035346	-1.40000000000001	-19.4
011020_E001T_15	011020_B001	106	106	96	75	WT	60	Step	75	0	NA	011020_E001T_15.avi_lane_205.res	1.67088261433178	-0.264347657090551	0.453909676235327	-0.632168268860684	-0.264347657090551	121	237	0.523051477938882	0.0179182453523707	-0.0541673125868007	-0.0104166666666669	NA	NA	0.0504997362514712	-0.0483638835553166	0.0708262239797882	-0.0547666565014423	-0.0483638835553166	-26.4	-7.40000000000001
011020_E001T_15	011020_B001	107	107	97	75	WT	60	Step	75	0	NA	011020_E001T_15.avi_lane_206.res	1.78010763562553	-0.332290205435276	0.415803969048028	-0.687268225484216	-0.332290205435276	121	255	0.505673593437942	-0.00996171622842552	-0.0782648486266007	0.0104166666666655	NA	NA	0.159724757545221	-0.116306431900042	0.0327205167924892	-0.109866613124974	-0.116306431900042	-26.4	10.6
011020_E001T_15	011020_B001	108	108	98	75	WT	60	Step	75	0	NA	011020_E001T_15.avi_lane_207.res	1.82685090479995	-0.302938203397623	0.362342848178751	-0.71256540109312	-0.302938203397623	141	229	0.502279890933581	0.000508695405274792	-0.0530206415304543	-0.0312499999999993	NA	NA	0.206468026719641	-0.0869544298623886	-0.0207406040767878	-0.135163788733878	-0.0869544298623886	-6.40000000000001	-15.4
011020_E001T_15	011020_B001	109	109	99	75	WT	60	Step	75	0	NA	011020_E001T_15.avi_lane_208.res	1.6549817709665	-0.292672910883589	0.38463873721221	-0.63697299866562	-0.292672910883589	122	240	0.538456508995901	-0.0155475093117345	-0.0482401869184306	-0.0260416666666666	NA	NA	0.0345988928861911	-0.0766891373483546	0.00155528495667118	-0.0595713863063783	-0.0766891373483546	-25.4	-4.40000000000001
011020_E001T_15	011020_B001	110	110	100	75	WT	60	Step	75	0	NA	011020_E001T_15.avi_lane_209.res	1.73973498702014	-0.302395010128648	0.43301856599908	-0.646356207308974	-0.302395010128648	124	266	0.522212645059475	-0.00299402554484432	-0.0748708890627078	-0.0104166666666669	NA	NA	0.119352108939831	-0.0864112365934136	0.0499351137435412	-0.0689545949497323	-0.0864112365934136	-23.4	21.6
011020_E001T_15	011020_B001	111	111	101	75	WT	60	Step	75	0	NA	011020_E001T_15.avi_lane_210.res	1.81717415685324	-0.307070059606504	0.375973895936044	-0.680653284270592	-0.307070059606504	134	245	0.480154186508208	0.023706048145092	-0.0551067388769138	-0.0416666666666662	NA	NA	0.196791278772931	-0.0910862860712696	-0.00710955631949478	-0.10325167191135	-0.0910862860712696	-13.4	0.599999999999994
011020_E001T_15	011020_B001	112	112	102	75	WT	60	Step	75	0	NA	011020_E001T_15.avi_lane_211.res	1.73997012798447	-0.261720138403902	0.395986976276238	-0.676165717517416	-0.261720138403902	138	219	0.508122433158921	-0.000486609751385973	-0.0459304874045991	0.0104166666666655	NA	NA	0.119587249904161	-0.0457363648686676	0.0129035240206992	-0.0987641051581744	-0.0457363648686676	-9.40000000000001	-25.4
011020_E001T_15	011020_B001	113	113	103	75	WT	60	Step	75	0	NA	011020_E001T_15.avi_lane_212.res	1.68738466588326	-0.324084542374255	0.376887906055225	-0.654294704031117	-0.324084542374255	114	242	0.514674616540758	0.0380885452866234	-0.0687230769158611	-0.0204081632653064	NA	NA	0.0670017878029512	-0.108100768839021	-0.00619554620031382	-0.0768930916718753	-0.108100768839021	-33.4	-2.40000000000001
011020_E001T_15	011020_B001	114	114	104	75	WT	60	Step	75	0	NA	011020_E001T_15.avi_lane_213.res	1.77884556918604	-0.307363745642015	0.376909409743614	-0.682152361869829	-0.307363745642015	132	241	0.510177865515254	0.0150141067714558	-0.0443711733773301	-0.0306122448979596	NA	NA	0.158462691105731	-0.0913799721067806	-0.00617404251192483	-0.104750749510587	-0.0913799721067806	-15.4	-3.40000000000001
011020_E001T_15	011020_B001	115	115	105	75	WT	60	Step	75	0	NA	011020_E001T_15.avi_lane_214.res	1.63645322965194	-0.266310607653896	0.375294066544654	-0.639658155140121	-0.266310607653896	135	232	0.503078810997529	-0.01253630018421	-0.0681128217000242	-0.0468750000000004	NA	NA	0.0160703515716312	-0.0503268341186616	-0.00778938571088478	-0.0622565427808793	-0.0503268341186616	-12.4	-12.4
011020_E001T_15	011020_B001	116	116	106	75	WT	60	Step	75	0	NA	011020_E001T_15.avi_lane_215.res	1.73950957453727	-0.284218480714927	0.37136383994856	-0.636111156299157	-0.284218480714927	130	243	0.512103878870781	0.0338284651290005	-0.0479303154645268	-0.00520833333333276	NA	NA	0.119126696456961	-0.0682347071796926	-0.0117196123069788	-0.0587095439399153	-0.0682347071796926	-17.4	-1.40000000000001
011020_E001T_15	011020_B001	117	117	107	75	WT	60	Step	75	0	NA	011020_E001T_15.avi_lane_216.res	1.71565936609522	-0.280789746498704	0.341223742139109	-0.611603688112325	-0.280789746498704	124	234	0.492623173681429	-0.0103615363265314	-0.0605329447799993	-0.0468750000000004	NA	NA	0.0952764880149111	-0.0648059729634696	-0.0418597101164298	-0.0342020757530833	-0.0648059729634696	-23.4	-10.4
011020_E001T_15	011020_B001	118	118	108	75	WT	60	Step	75	0	NA	011020_E001T_15.avi_lane_217.res	1.72630261226419	-0.363160667551368	0.414291319139144	-0.718943780104654	-0.363160667551368	108	236	0.521104448819017	0.00520672249320875	-0.0729964980568459	-0.0468750000000004	NA	NA	0.105919734183881	-0.147176894016134	0.0312078668836052	-0.141542167745412	-0.147176894016134	-39.4	-8.40000000000001
011020_E001T_15	011020_B001	119	119	109	75	WT	60	Step	75	0	NA	011020_E001T_15.avi_lane_218.res	1.6934947783093	-0.314481299192003	0.339605353719458	-0.671576471483559	-0.314481299192003	130	239	0.501701988997336	-0.0209061890227877	-0.0631286373370891	-0.0156249999999997	NA	NA	0.0731119002289911	-0.0984975256567686	-0.0434780985360808	-0.0941748591243173	-0.0984975256567686	-17.4	-5.40000000000001
011020_E001T_15	011020_B001	120	120	110	75	WT	60	Step	75	0	NA	011020_E001T_15.avi_lane_219.res	1.66842778189532	-0.298733566308953	0.409994611001424	-0.674856853390338	-0.298733566308953	121	228	0.521739978469486	-0.0162421446327974	-0.0691994150287106	-0.0572916666666673	NA	NA	0.048044903815011	-0.0827497927737186	0.0269111587458852	-0.0974552410310963	-0.0827497927737186	-26.4	-16.4
011020_E001T_15	011020_B001	121	121	111	75	WT	60	Step	75	0	NA	011020_E001T_15.avi_lane_220.res	1.6787241490234	-0.229305080957064	0.454039655992632	-0.627680523349014	-0.229305080957064	137	235	0.528870582683024	-0.00943481477493614	-0.041631856174422	-0.0416666666666662	NA	NA	0.0583412709430911	-0.0133213074218296	0.0709562037370932	-0.0502789109897723	-0.0133213074218296	-10.4	-9.40000000000001
011020_E001T_15	011020_B001	122	122	112	75	WT	60	Step	75	0	NA	011020_E001T_15.avi_lane_221.res	1.62027661650075	-0.243585337358466	0.381164240519235	-0.602693362437775	-0.243585337358466	146	254	0.526152186578098	-0.00533292507005379	-0.0543661739562552	-0.0364583333333335	NA	NA	-0.000106261579558842	-0.0276015638232316	-0.00191921173630383	-0.0252917500785333	-0.0276015638232316	-1.40000000000001	9.59999999999999
011020_E001T_15	011020_B001	123	123	113	75	WT	60	Step	75	0	NA	011020_E001T_15.avi_lane_222.res	1.68036261750228	-0.293188572948252	0.388633186659538	-0.692096739357789	-0.293188572948252	141	241	0.530367609463381	0.00725524081072742	-0.0501339156671696	-0.0468750000000004	NA	NA	0.0599797394219712	-0.0772047994130176	0.0055497344039992	-0.114695126998547	-0.0772047994130176	-6.40000000000001	-3.40000000000001
011020_E001T_15	011020_B001	124	124	114	75	WT	60	Step	75	0	NA	011020_E001T_15.avi_lane_223.res	1.68754935124523	-0.275291416011005	0.433952754060703	-0.621264181899643	-0.275291416011005	120	246	0.526839755124356	0.0241756375885872	-0.0694957158790964	-0.0260416666666666	NA	NA	0.0671664731649211	-0.0593076424757706	0.0508693018051642	-0.0438625695404014	-0.0593076424757706	-27.4	1.59999999999999
011020_E001T_15	011020_B001	125	125	115	75	WT	60	Step	75	0	NA	011020_E001T_15.avi_lane_224.res	1.70615414039071	-0.263451665133576	0.393355579600675	-0.643561389745737	-0.263451665133576	136	235	0.509881793498127	0.0231128784018316	-0.0531803013804141	-0.0416666666666662	NA	NA	0.085771262310401	-0.0474678915983416	0.0102721273451362	-0.0661597773864953	-0.0474678915983416	-11.4	-9.40000000000001
011020_E001T_15	011020_B001	126	126	116	75	WT	60	Step	75	0	NA	011020_E001T_15.avi_lane_225.res	1.71467927930012	-0.249841236583131	0.383487032187149	-0.651736095452858	-0.249841236583131	150	237	0.50687999158093	0.00815912945877053	-0.0555873962692312	0	NA	NA	0.0942964012198111	-0.0338574630478966	0.000403579931610221	-0.0743344830936163	-0.0338574630478966	2.59999999999999	-7.40000000000001
011020_E001T_15	011020_B001	127	127	117	75	WT	60	Step	75	0	NA	011020_E001T_15.avi_lane_226.res	1.65873244386034	-0.252624109795243	0.366901488991701	-0.595911021677186	-0.252624109795243	128	231	0.510127550254027	0.00889205403409707	-0.0593138868830887	-0.0208333333333338	NA	NA	0.038349565780031	-0.0366403362600086	-0.0161819632638378	-0.0185094093179443	-0.0366403362600086	-19.4	-13.4
011020_E001T_15	011020_B001	128	128	118	75	WT	60	Step	75	0	NA	011020_E001T_15.avi_lane_227.res	1.59856594039663	-0.209704159960089	0.394564154683952	-0.607249103804853	-0.209704159960089	150	228	0.509407281119613	-0.0115225354220429	-0.0323877129502659	-0.0625000000000001	NA	NA	-0.021816937683679	0.00627961357514539	0.0114807024284132	-0.0298474914456113	0.00627961357514539	2.59999999999999	-16.4
011020_E001T_15	011020_B001	129	129	119	75	WT	60	Step	75	0	NA	011020_E001T_15.avi_lane_228.res	1.61234928980655	-0.234291640078751	0.383038533132231	-0.60681846874055	-0.234291640078751	140	232	0.51550437124687	-0.025621682012577	-0.0442708937691186	-0.0156249999999997	NA	NA	-0.008033588273759	-0.0183078665435166	-4.4919123307785e-05	-0.0294168563813083	-0.0183078665435166	-7.40000000000001	-12.4
011020_E001T_15	011020_B001	130	130	120	75	WT	60	Step	75	0	NA	011020_E001T_15.avi_lane_229.res	1.62237213027397	-0.285267608193677	0.332578675765798	-0.594091773044602	-0.285267608193677	119	239	0.513805724959561	0.0189696233852505	-0.0711172524596293	NA	NA	NA	0.00198925219366108	-0.0692838346584426	-0.0505047764897408	-0.0166901606853603	-0.0692838346584426	-28.4	-5.40000000000001
011020_E001T_16	011020_B001	1	1	-9	55	WT	60	Step	55	0	NA	011020_E001T_16.avi_lane_100.res	1.6357284607759	-0.114918314955109	0.43967668706681	-0.570459449210737	-0.114918314955109	169	206	0.511838752581045	-0.0238418535883528	0.0114922659253608	0.35	NA	NA	0.00224153951963202	0.0467872934906039	0.0143407086725478	0.0301880490879544	0.046787293490604	5.40000000000001	-12.5
011020_E001T_16	011020_B001	2	2	-8	55	WT	60	Step	55	0	NA	011020_E001T_16.avi_lane_101.res	1.59229553621488	-0.172939128454491	0.449011465093344	-0.581523748457724	-0.172939128454491	142	217	0.551296456040217	0.00590718226793474	-0.00349653935117752	0.354166666666667	NA	NA	-0.0411913850413879	-0.0112335200087781	0.0236754866990818	0.0191237498409673	-0.011233520008778	-21.6	-1.5
011020_E001T_16	011020_B001	3	3	-7	55	WT	60	Step	55	0	NA	011020_E001T_16.avi_lane_102.res	1.64056465012358	-0.197535268454625	0.477968173167442	-0.615989824762272	-0.197535268454626	149	241	0.524246403309338	0.0368024745968917	-0.0117875464104032	0.358333333333333	NA	NA	0.00707772886731206	-0.0358296600089121	0.0526321947731798	-0.0153423264635807	-0.035829660008913	-14.6	22.5
011020_E001T_16	011020_B001	4	4	-6	55	WT	60	Step	55	0	NA	011020_E001T_16.avi_lane_103.res	1.63287695656201	-0.195422292359833	0.378516751277776	-0.598400769807516	-0.195422292359833	165	235	0.524950039599596	0.0133548637709704	-0.0205219518860637	0.358333333333333	NA	NA	-0.000609964694257892	-0.0337166839141201	-0.0468192271164862	0.00224672849117535	-0.03371668391412	1.40000000000001	16.5
011020_E001T_16	011020_B001	5	5	-5	55	WT	60	Step	55	0	NA	011020_E001T_16.avi_lane_104.res	1.64525770657932	-0.104974948253708	0.433396949890422	-0.579381868400516	-0.104974948253708	178	202	0.517564611453194	-0.0168144237030614	0.0194055651711468	0.353773584905662	NA	NA	0.011770785323052	0.0567306601920049	0.00806097149615981	0.0212656298981754	0.056730660192005	14.4	-16.5
011020_E001T_16	011020_B001	6	6	-4	55	WT	60	Step	55	0	NA	011020_E001T_16.avi_lane_105.res	1.6426113298741	-0.202732759669585	0.425280027219883	-0.678144308623295	-0.202732759669585	162	214	0.542164967471534	0.000465433773996606	-0.0164456431313255	0.388888888888889	NA	NA	0.00912440861783215	-0.0410271512238721	-5.59511743791763e-05	-0.0774968103246036	-0.041027151223872	-1.59999999999999	-4.5
011020_E001T_16	011020_B001	7	7	-3	55	WT	60	Step	55	0	NA	011020_E001T_16.avi_lane_106.res	1.63341212183371	-0.156409468843294	0.398139111849887	-0.639317802269891	-0.156409468843294	182	209	0.537789883174716	-0.0366798127671971	0.00237180521912243	0.34433962264151	NA	NA	-7.47994225578363e-05	0.00529613960241893	-0.0271968665443752	-0.0386703039711996	0.00529613960241901	18.4	-9.5
011020_E001T_16	011020_B001	8	8	-2	55	WT	60	Step	55	0	NA	011020_E001T_16.avi_lane_107.res	1.6231873646959	-0.141742558333575	0.444936702077134	-0.561178409667927	-0.141742558333575	158	221	0.509637827351967	-0.00345916634016594	-0.014586441869733	0.375	NA	NA	-0.0102995565603679	0.0199630501121379	0.0196007236828718	0.0394690886307644	0.019963050112138	-5.59999999999999	2.5
011020_E001T_16	011020_B001	9	9	-1	55	WT	60	Step	55	0	NA	011020_E001T_16.avi_lane_108.res	1.61616846112565	-0.179793707066319	0.429623536828493	-0.61710700708343	-0.179793707066319	155	216	0.53498683933037	0.0338888726396903	-0.00299906222966451	0.382075471698112	NA	NA	-0.017318460130618	-0.0180880986206061	0.00428755843423084	-0.0164595087847387	-0.018088098620606	-8.59999999999999	-2.5
011020_E001T_16	011020_B001	10	10	0	55	WT	60	Step	55	0	NA	011020_E001T_16.avi_lane_109.res	1.67276662477763	-0.15058763806659	0.376810379471431	-0.564971794703606	-0.15058763806659	176	224	0.511873007465249	0.00589288876542484	-0.00750469455004891	54.8888888888889	NA	NA	0.0392797035213621	0.0111179703791229	-0.0485255989228312	0.0356757035950853	0.011117970379123	12.4	5.5
011020_E001T_16	011020_B001	11	11	1	55	WT	60	Step	55	0	NA	011020_E001T_16.avi_lane_110.res	1.60313240808581	-0.299700898658952	0.371459444778629	-0.666882790584444	-0.299700898658952	122	223	0.546513018277331	-0.0450500270887153	-0.0574770624688233	58.5138888888889	NA	NA	-0.0303545131704579	-0.137995290213239	-0.0538765336156332	-0.0662352922857526	-0.137995290213239	-41.6	4.5
011020_E001T_16	011020_B001	12	12	2	55	WT	60	Step	55	0	NA	011020_E001T_16.avi_lane_111.res	1.63833455871199	-0.24085612132624	0.383476989696925	-0.590648936883014	-0.24085612132624	138	247	0.518443998187439	-0.0126913085300279	-0.0436342516828483	57.7452830188679	NA	NA	0.00484763745572203	-0.0791505128805271	-0.0418589886973372	0.00999856141567734	-0.079150512880527	-25.6	28.5
011020_E001T_16	011020_B001	13	13	3	55	WT	60	Step	55	0	NA	011020_E001T_16.avi_lane_112.res	1.62517907087626	-0.136677733288725	0.452803356254742	-0.576156938439435	-0.136677733288725	167	224	0.526864004411872	0.0116182974080416	0.00310389796935089	57.2175925925926	NA	NA	-0.00830785038000803	0.0250278751569879	0.0274673778604798	0.0244905598592563	0.025027875156988	3.40000000000001	5.5
011020_E001T_16	011020_B001	14	14	4	55	WT	60	Step	55	0	NA	011020_E001T_16.avi_lane_113.res	1.7411026108128	-0.0255011387515507	0.554878238669617	-0.655013161880331	-0.0255011387515507	205	189	0.541013264243774	0.00141169738906042	0.0757604734902676	56.6981132075472	NA	NA	0.107615689556532	0.136204469694162	0.129542260275355	-0.0543656635816396	0.136204469694162	41.4	-29.5
011020_E001T_16	011020_B001	15	15	5	55	WT	60	Step	55	0	NA	011020_E001T_16.avi_lane_114.res	1.75988856453494	0.111160928114485	0.636570932838225	-0.592458317977542	0.111160928114485	229	171	0.549957003133286	-0.0271519949913402	0.1371238964946	56.6296296296296	NA	NA	0.126401643278672	0.272866536560198	0.211234954443963	0.00818918032114935	0.272866536560198	65.4	-47.5
011020_E001T_16	011020_B001	16	16	6	55	WT	60	Step	55	0	NA	011020_E001T_16.avi_lane_115.res	1.82596236870064	0.177570636368655	0.749886589211293	-0.608306830716349	0.177570636368655	231	168	0.567959886293127	0.00109529990207456	0.183543834602774	56.5424528301887	NA	NA	0.192475447444372	0.339276244814368	0.324550610817031	-0.00765933241765759	0.339276244814368	67.4	-50.5
011020_E001T_16	011020_B001	17	17	7	55	WT	60	Step	55	0	NA	011020_E001T_16.avi_lane_116.res	1.80984681906627	0.2590403739142	0.745573823265575	-0.592393162450705	0.2590403739142	252	144	0.578922000496242	-0.0119454336415186	0.21101470803274	56.4575471698113	NA	NA	0.176359897810002	0.420745982359913	0.320237844871313	0.0082543358479864	0.420745982359913	88.4	-74.5
011020_E001T_16	011020_B001	18	18	8	55	WT	60	Step	55	0	NA	011020_E001T_16.avi_lane_117.res	1.86060098043391	0.321304018624767	0.77914965022415	-0.577429998959206	0.321304018624767	265	135	0.577430072632455	-0.031267159112877	0.229728628274376	56.3194444444444	NA	NA	0.227114059177642	0.48300962707048	0.353813671829888	0.0232174993394854	0.48300962707048	101.4	-83.5
011020_E001T_16	011020_B001	19	19	9	55	WT	60	Step	55	0	NA	011020_E001T_16.avi_lane_118.res	1.83521301016968	0.357034960395355	0.811795377029984	-0.66039512427873	0.357034960395355	264	118	0.589419438274272	0.00744118355890722	0.257181386445695	56.2122641509434	NA	NA	0.201726088913412	0.518740568841068	0.386459398635722	-0.0597476259800387	0.518740568841068	100.4	-100.5
011020_E001T_16	011020_B001	20	20	10	55	WT	60	Step	55	0	NA	011020_E001T_16.avi_lane_119.res	1.82754947830876	0.357601753231553	0.87755835711707	-0.620411858838825	0.357601753231553	237	126	0.588184526142919	0.00345648185065163	0.247084102109736	56.0972222222222	NA	NA	0.194062557052492	0.519307361677266	0.452222378722808	-0.0197643605401336	0.519307361677266	73.4	-92.5
011020_E001T_16	011020_B001	21	21	11	55	WT	60	Step	55	0	NA	011020_E001T_16.avi_lane_120.res	1.8158881002138	0.339556237210358	0.837757625318073	-0.707843531488541	0.339556237210358	267	127	0.604516444807285	0.0111670984610931	0.22294953159708	55.9481132075472	NA	NA	0.182401178957532	0.501261845656071	0.412421646923811	-0.10719603318985	0.501261845656071	103.4	-91.5
011020_E001T_16	011020_B001	22	22	12	55	WT	60	Step	55	0	NA	011020_E001T_16.avi_lane_121.res	1.86688550330559	0.261667357682717	0.782962953739161	-0.53978029339726	0.261667357682717	226	147	0.56267446178437	0.0362160324735949	0.20190275649432	55.8472222222222	NA	NA	0.233398582049322	0.42337296612843	0.357626975344899	0.0608672049014314	0.42337296612843	62.4	-71.5
011020_E001T_16	011020_B001	23	23	13	55	WT	60	Step	55	0	NA	011020_E001T_16.avi_lane_122.res	1.87774200071266	0.32768771505282	0.821504222573325	-0.625492985510017	0.327687715052819	249	129	0.59070494046101	-0.0285197252673822	0.218751246456845	55.7547169811321	NA	NA	0.244255079456392	0.489393323498533	0.396168244179063	-0.0248454872113256	0.489393323498532	85.4	-89.5
011020_E001T_16	011020_B001	24	24	14	55	WT	60	Step	55	0	NA	011020_E001T_16.avi_lane_123.res	1.8919460169788	0.379109554345703	0.886094055613081	-0.594300688087662	0.379109554345703	240	125	0.594212334376898	-0.0456487419544807	0.252053266632238	55.627358490566	NA	NA	0.258459095722532	0.540815162791416	0.460758077218819	0.00634681021102934	0.540815162791416	76.4	-93.5
011020_E001T_16	011020_B001	25	25	15	55	WT	60	Step	55	0	NA	011020_E001T_16.avi_lane_124.res	1.84363206762666	0.348192981623437	0.837061592635975	-0.59595784727864	0.348192981623437	253	131	0.583128980369422	0.0170536687613283	0.225544598766823	55.5416666666667	NA	NA	0.210145146370392	0.50989859006915	0.411725614241713	0.00468965102005137	0.50989859006915	89.4	-87.5
011020_E001T_16	011020_B001	26	26	16	55	WT	60	Step	55	0	NA	011020_E001T_16.avi_lane_125.res	1.84917116148181	0.311845538578488	0.844613750827531	-0.705843631087678	0.311845538578488	247	129	0.608533872665044	0.00771604811310572	0.220645378197767	55.5330188679245	NA	NA	0.215684240225542	0.473551147024201	0.419277772433269	-0.105196132788987	0.473551147024201	83.4	-89.5
011020_E001T_16	011020_B001	27	27	17	55	WT	60	Step	55	0	NA	011020_E001T_16.avi_lane_126.res	1.89661770174617	0.194084350440814	0.788787528549724	-0.666252913890074	0.194084350440814	217	150	0.55924678926182	0.00909434438424138	0.180335893372057	55.4027777777778	NA	NA	0.263130780489902	0.355789958886527	0.363451550155462	-0.0656054155913827	0.355789958886527	53.4	-68.5
011020_E001T_16	011020_B001	28	28	18	55	WT	60	Step	55	0	NA	011020_E001T_16.avi_lane_127.res	1.80552674496133	0.277775575821502	0.826391741974672	-0.6137256941774	0.277775575821502	221	136	0.571737339445685	-0.0577923600109698	0.199143389422366	55.3443396226415	NA	NA	0.172039823705062	0.439481184267215	0.40105576358041	-0.0130781958787086	0.439481184267215	57.4	-82.5
011020_E001T_16	011020_B001	29	29	19	55	WT	60	Step	55	0	NA	011020_E001T_16.avi_lane_128.res	1.85238654843095	0.262598335370742	0.830007339396086	-0.580847481423689	0.262598335370742	220	148	0.582134559119548	0.0035284018381075	0.205402783376849	55.1981132075472	NA	NA	0.218899627174682	0.424303943816455	0.404671361001824	0.0198000168750023	0.424303943816455	56.4	-70.5
011020_E001T_16	011020_B001	30	30	20	55	WT	60	Step	55	0	NA	011020_E001T_16.avi_lane_129.res	1.85253117425639	0.358802391489052	0.822125739406674	-0.590445443269002	0.358802391489052	252	123	0.576270177764351	-0.0141997920930307	0.234575551746474	55.0972222222222	NA	NA	0.219044253000122	0.520507999934765	0.396789761012412	0.0102020550296894	0.520507999934765	88.4	-95.5
011020_E001T_16	011020_B001	31	31	21	55	WT	60	Step	55	0	NA	011020_E001T_16.avi_lane_130.res	1.83900067200712	0.247810749346779	0.837971247714963	-0.629345607816892	0.247810749346778	217	146	0.574729966920434	-0.000519645827470391	0.18930781768152	54.9716981132075	NA	NA	0.205513750750852	0.409516357792492	0.412635269320701	-0.0286981095182006	0.409516357792491	53.4	-72.5
011020_E001T_16	011020_B001	32	32	22	55	WT	60	Step	55	0	NA	011020_E001T_16.avi_lane_131.res	1.80220737242396	0.281260733874167	0.790123868616272	-0.559518193646157	0.281260733874167	217	131	0.561536166056512	-0.0354586633404442	0.205260807332349	54.8935185185185	NA	NA	0.168720451167692	0.44296634231988	0.36478789022201	0.0411293046525344	0.44296634231988	53.4	-87.5
011020_E001T_16	011020_B001	33	33	23	55	WT	60	Step	55	0	NA	011020_E001T_16.avi_lane_132.res	1.82600425330721	0.254679222185897	0.809196844386769	-0.59105988505572	0.254679222185897	212	139	0.567709618484206	-0.000336461318619679	0.206768760873514	54.7830188679245	NA	NA	0.192517332050942	0.41638483063161	0.383860865992507	0.0095876132429713	0.41638483063161	48.4	-79.5
011020_E001T_16	011020_B001	34	34	24	55	WT	60	Step	55	0	NA	011020_E001T_16.avi_lane_133.res	1.83866569972078	0.241436466000257	0.852646109604895	-0.659502424248136	0.241436466000257	227	154	0.608509455138571	-0.013668431059423	0.180860232369019	54.7546296296296	NA	NA	0.205178778464512	0.40314207444597	0.427310131210633	-0.0588549259494446	0.40314207444597	63.4	-64.5
011020_E001T_16	011020_B001	35	35	25	55	WT	60	Step	55	0	NA	011020_E001T_16.avi_lane_134.res	1.79788952494087	0.196626751325462	0.807511076468257	-0.733376251130732	0.196626751325462	204	134	0.611804229999014	0.0209509545564343	0.163422555325914	54.688679245283	NA	NA	0.164402603684602	0.358332359771175	0.382175098073995	-0.132728752832041	0.358332359771175	40.4	-84.5
011020_E001T_16	011020_B001	36	36	26	55	WT	60	Step	55	0	NA	011020_E001T_16.avi_lane_135.res	1.79322779649403	0.157450715301336	0.716440491079689	-0.578610355909912	0.157450715301336	212	161	0.562781924111825	0.0115064876727417	0.145963956541766	54.5754716981132	NA	NA	0.159740875237762	0.319156323747049	0.291104512685427	0.0220371423887793	0.319156323747049	48.4	-57.5
011020_E001T_16	011020_B001	37	37	27	55	WT	60	Step	55	0	NA	011020_E001T_16.avi_lane_136.res	1.7069597258722	0.203139012706132	0.772981283878032	-0.643483790177832	0.203139012706132	208	140	0.584909558336945	-0.0145052594329222	0.159245306030625	54.4537037037037	NA	NA	0.0734728046159321	0.364844621151845	0.34764530548377	-0.0428362918791406	0.364844621151845	44.4	-78.5
011020_E001T_16	011020_B001	38	38	28	55	WT	60	Step	55	0	NA	011020_E001T_16.avi_lane_137.res	1.84626867952063	0.188401960342009	0.778679441218512	-0.616521877216859	0.188401960342009	210	154	0.582989692026428	0.0125079414013218	0.15588259645238	54.3490566037736	NA	NA	0.212781758264362	0.350107568787722	0.35334346282425	-0.0158743789181677	0.350107568787722	46.4	-64.5
011020_E001T_16	011020_B001	39	39	29	55	WT	60	Step	55	0	NA	011020_E001T_16.avi_lane_138.res	1.82667161046722	0.127380756204055	0.736255147429945	-0.691172233324791	0.127380756204055	203	151	0.584617665645424	-0.00278854284345367	0.141320531225246	54.2638888888889	NA	NA	0.193184689210952	0.289086364649768	0.310919169035683	-0.0905247350260997	0.289086364649768	39.4	-67.5
011020_E001T_16	011020_B001	40	40	30	55	WT	60	Step	55	0	NA	011020_E001T_16.avi_lane_139.res	1.83561180049043	0.112738355584038	0.707919709383223	-0.609159028378846	0.112738355584038	188	155	0.550108745971579	-0.0307675108892387	0.128385650994336	54.1132075471698	NA	NA	0.202124879234162	0.274443964029751	0.282583730988961	-0.00851153008015459	0.274443964029751	24.4	-63.5
011020_E001T_16	011020_B001	41	41	31	55	WT	60	Step	55	0	NA	011020_E001T_16.avi_lane_140.res	1.74010668793661	0.145489733438589	0.699993870015345	-0.600579742971149	0.145489733438589	201	149	0.553372625396499	0.00607874931252169	0.15125655909951	54.0231481481481	NA	NA	0.106619766680342	0.307195341884302	0.274657891621083	6.77553275423293e-05	0.307195341884302	37.4	-69.5
011020_E001T_16	011020_B001	42	42	32	55	WT	60	Step	55	0	NA	011020_E001T_16.avi_lane_141.res	1.81600851011134	0.115419220402824	0.727632154631734	-0.728120060001733	0.115419220402824	211	153	0.583963378328168	0.0140587545468572	0.133820333315278	53.9212962962963	NA	NA	0.182521588855072	0.277124828848537	0.302296176237472	-0.127472561703042	0.277124828848537	47.4	-65.5
011020_E001T_16	011020_B001	43	43	33	55	WT	60	Step	55	0	NA	011020_E001T_16.avi_lane_142.res	1.7523828517221	0.188859204435484	0.721588190581639	-0.602162623478503	0.188859204435484	196	132	0.555423055422394	0.0173190438242067	0.147149768027319	53.8207547169811	NA	NA	0.118895930465832	0.350564812881197	0.296252212187377	-0.00151512517981167	0.350564812881197	32.4	-86.5
011020_E001T_16	011020_B001	44	44	34	55	WT	60	Step	55	0	NA	011020_E001T_16.avi_lane_143.res	1.84944955324415	0.0146072877726294	0.733362622240423	-0.687432806358704	0.0146072877726294	168	172	0.56788301061741	0.0110849469928169	0.10796982666118	53.7546296296296	NA	NA	0.215962631987882	0.176312896218342	0.308026643846161	-0.0867853080600126	0.176312896218342	4.40000000000001	-46.5
011020_E001T_16	011020_B001	45	45	35	55	WT	60	Step	55	0	NA	011020_E001T_16.avi_lane_144.res	1.7265562012363	0.121407611297976	0.650558131706404	-0.614497085958779	0.121407611297976	210	151	0.566825832272073	-0.0014079941724471	0.125686795004874	53.7547169811321	NA	NA	0.0930692799800321	0.283113219743689	0.225222153312142	-0.0138495876600877	0.283113219743689	46.4	-67.5
011020_E001T_16	011020_B001	46	46	36	55	WT	60	Step	55	0	NA	011020_E001T_16.avi_lane_145.res	1.77172773494611	0.0885091640366885	0.72936858763021	-0.625073354830794	0.0885091640366885	184	165	0.581307519771805	0.00496633049771943	0.118068482977179	53.7361111111111	NA	NA	0.138240813689842	0.250214772482401	0.304032609235948	-0.0244258565321026	0.250214772482401	20.4	-53.5
011020_E001T_16	011020_B001	47	47	37	55	WT	60	Step	55	0	NA	011020_E001T_16.avi_lane_146.res	1.79955594929151	0.121800366049427	0.684382362642348	-0.580574732727189	0.121800366049427	206	165	0.533452900217919	-0.0304489184710121	0.120624003767773	53.5896226415094	NA	NA	0.166069028035242	0.28350597449514	0.259046384248086	0.0200727655715024	0.28350597449514	42.4	-53.5
011020_E001T_16	011020_B001	48	48	38	55	WT	60	Step	55	0	NA	011020_E001T_16.avi_lane_147.res	1.75194368786344	0.102041288758555	0.636463338212146	-0.576388837083899	0.102041288758555	216	170	0.539319563856612	-0.02723614972688	0.139056889211742	53.4622641509434	NA	NA	0.118456766607172	0.263746897204268	0.211127359817884	0.0242586612147924	0.263746897204268	52.4	-48.5
011020_E001T_16	011020_B001	49	49	39	55	WT	60	Step	55	0	NA	011020_E001T_16.avi_lane_148.res	1.82168396585472	0.00509284470223793	0.694396023246822	-0.644303307716081	0.00509284470223793	179	190	0.572876295385295	0.0143885286761217	0.0992467376208221	53.2916666666667	NA	NA	0.188197044598452	0.166798453147951	0.26906004485256	-0.0436558094173897	0.166798453147951	15.4	-28.5
011020_E001T_16	011020_B001	50	50	40	55	WT	60	Step	55	0	NA	011020_E001T_16.avi_lane_149.res	1.79239842420232	0.0386741806412371	0.668909353965934	-0.602266376147811	0.0386741806412371	176	173	0.538237650533578	-0.0226123552935321	0.0998809395208712	53.185	NA	NA	0.158911502946052	0.20037978908695	0.243573375571672	-0.00161887784911963	0.20037978908695	12.4	-45.5
011020_E001T_16	011020_B001	51	51	41	55	WT	60	Step	55	0	NA	011020_E001T_16.avi_lane_150.res	1.83266804503346	-0.0557348723001076	0.649940155657105	-0.671857231734831	-0.0557348723001076	172	197	0.553662369894173	0.0103064113218406	0.0737640446376262	53.1078431372549	NA	NA	0.199181123777192	0.105970736145605	0.224604177262843	-0.0712097334361397	0.105970736145605	8.40000000000001	-21.5
011020_E001T_16	011020_B001	52	52	42	55	WT	60	Step	55	0	NA	011020_E001T_16.avi_lane_151.res	1.8650323317055	-0.026860971925945	0.678994587268395	-0.69819098746404	-0.026860971925945	175	184	0.534984786918162	-0.0125435219553716	0.0946934448441435	52.9705882352941	NA	NA	0.231545410449232	0.134844636519768	0.253658608874133	-0.0975434891653486	0.134844636519768	11.4	-34.5
011020_E001T_16	011020_B001	53	53	43	55	WT	60	Step	55	0	NA	011020_E001T_16.avi_lane_152.res	1.79391184810453	-0.015715880148344	0.659673083071954	-0.699381548079643	-0.015715880148344	169	167	0.548616714994218	-0.00591047752232859	0.0889570535834045	52.905	NA	NA	0.160424926848262	0.145989728297369	0.234337104677692	-0.0987340497809517	0.145989728297369	5.40000000000001	-51.5
011020_E001T_16	011020_B001	54	54	44	55	WT	60	Step	55	0	NA	011020_E001T_16.avi_lane_153.res	1.76963634790074	-0.0155015279106788	0.607060185673499	-0.662107291555214	-0.0155015279106788	162	156	0.555560795269817	-0.00860282190308367	0.0855224945453202	52.7647058823529	NA	NA	0.136149426644472	0.146204080535034	0.181724207279237	-0.0614597932565226	0.146204080535034	-1.59999999999999	-62.5
011020_E001T_16	011020_B001	55	55	45	55	WT	60	Step	55	0	NA	011020_E001T_16.avi_lane_154.res	1.7917316396036	0.0476993470699725	0.639188638834375	-0.673833689692278	0.0476993470699725	172	141	0.548315628581415	0.0162038309665776	0.11280704111249	52.72	NA	NA	0.158244718347332	0.209404955515685	0.213852660440113	-0.0731861913935866	0.209404955515685	8.40000000000001	-77.5
011020_E001T_16	011020_B001	56	56	46	55	WT	60	Step	55	0	NA	011020_E001T_16.avi_lane_155.res	1.76526794555014	-0.0173180101403072	0.585173559230055	-0.633425208197005	-0.0173180101403072	181	177	0.546750657763421	-0.00440521901196246	0.0757731581046233	52.6960784313725	NA	NA	0.131781024293872	0.144387598305406	0.159837580835793	-0.0327777098983136	0.144387598305406	17.4	-41.5
011020_E001T_16	011020_B001	57	57	47	55	WT	60	Step	55	0	NA	011020_E001T_16.avi_lane_156.res	1.89092343520195	-0.0269085342921639	0.613398069581672	-0.576207092945353	-0.0269085342921639	169	197	0.529408676948419	0.00541422997554076	0.0701994140367877	59.4264705882353	NA	NA	0.257436513945682	0.134797074153549	0.18806209118741	0.0244404053533384	0.134797074153549	5.40000000000001	-21.5
011020_E001T_16	011020_B001	58	58	48	55	WT	60	Step	55	0	NA	011020_E001T_16.avi_lane_157.res	1.64179880274025	-0.0231726554199372	0.57432453044148	-0.546511664960313	-0.0231726554199372	162	185	0.527208717761048	-0.00188232889581694	0.0607886833989199	59.975	NA	NA	0.00831188148398199	0.138532953025776	0.148988552047218	0.0541358333383783	0.138532953025776	-1.59999999999999	-33.5
011020_E001T_16	011020_B001	59	59	49	55	WT	60	Step	55	0	NA	011020_E001T_16.avi_lane_158.res	1.79231097844977	-0.0611266191298591	0.572648963683707	-0.691438947392532	-0.0611266191298591	182	183	0.559783439805717	0.0146381214427296	0.0500749989263815	59.3137254901961	NA	NA	0.158824057193502	0.100578989315854	0.147312985289445	-0.0907914490938406	0.100578989315854	18.4	-35.5
011020_E001T_16	011020_B001	60	60	50	55	WT	60	Step	55	0	NA	011020_E001T_16.avi_lane_159.res	1.8512310572779	-0.121112071191868	0.598408302330205	-0.744973666731239	-0.121112071191868	150	173	0.554784461940322	-0.0279252079397131	0.0646874081871642	58.74	NA	NA	0.217744136021632	0.0405935372538449	0.173072323935943	-0.144326168432548	0.040593537253845	-13.6	-45.5
011020_E001T_16	011020_B001	61	61	51	55	WT	60	Step	55	0	NA	011020_E001T_16.avi_lane_160.res	1.71911974051246	-0.0866872622404138	0.529148313579428	-0.709806586203239	-0.0866872622404138	183	181	0.550763202512414	0.0298985519100604	0.0352270800465561	58.1764705882353	NA	NA	0.0856328192561921	0.0750183462052991	0.103812335185166	-0.109159087904548	0.0750183462052992	19.4	-37.5
011020_E001T_16	011020_B001	62	62	52	55	WT	60	Step	55	0	NA	011020_E001T_16.avi_lane_161.res	1.7507101267268	-0.0507401347484819	0.559227970231264	-0.617182029398835	-0.0507401347484819	155	167	0.542629735808905	-0.00773837952798827	0.0565774439156142	57.5588235294118	NA	NA	0.117223205470532	0.110965473697231	0.133891991837002	-0.0165345311001437	0.110965473697231	-8.59999999999999	-51.5
011020_E001T_16	011020_B001	63	63	53	55	WT	60	Step	55	0	NA	011020_E001T_16.avi_lane_162.res	1.85449529015808	-0.072619432188148	0.574185219955381	-0.708762469186454	-0.072619432188148	179	182	0.542082594243988	-0.0130319621667104	0.0583960670959554	57.24	NA	NA	0.221008368901812	0.0890861762575649	0.148849241561119	-0.108114970887763	0.089086176257565	15.4	-36.5
011020_E001T_16	011020_B001	64	64	54	55	WT	60	Step	55	0	NA	011020_E001T_16.avi_lane_163.res	1.89989168256337	-0.0830936998360225	0.561728653984903	-0.755438959002963	-0.0830936998360225	171	164	0.540399129605779	-0.0109706914122097	0.0649884701999229	57.1372549019608	NA	NA	0.266404761307102	0.0786119086096904	0.136392675590641	-0.154791460704272	0.0786119086096905	7.40000000000001	-54.5
011020_E001T_16	011020_B001	65	65	55	55	WT	60	Step	55	0	NA	011020_E001T_16.avi_lane_164.res	1.69822242745469	-0.000343492816054507	0.503039276014688	-0.604402815412945	-0.000343492816054505	168	140	0.521498801946398	0.000587822324392559	0.0801177345410047	57.075	NA	NA	0.0647355061984221	0.161362115629658	0.0777032976204258	-0.0037553171142537	0.161362115629658	4.40000000000001	-78.5
011020_E001T_16	011020_B001	66	66	56	55	WT	60	Step	55	0	NA	011020_E001T_16.avi_lane_165.res	1.79760160385351	-0.111401321401504	0.514033624843099	-0.684131075546841	-0.111401321401504	163	178	0.530518601627267	0.023152101677503	0.0464726576840157	56.9754901960784	NA	NA	0.164114682597242	0.0503042870442089	0.0886976464488368	-0.0834835772481497	0.050304287044209	-0.599999999999994	-40.5
011020_E001T_16	011020_B001	67	67	57	55	WT	60	Step	55	0	NA	011020_E001T_16.avi_lane_166.res	1.76847987585162	-0.0898019068568335	0.547347669654288	-0.690641114245097	-0.0898019068568335	163	173	0.552401127906677	-0.00734202380118626	0.0715099685784546	56.8578431372549	NA	NA	0.134992954595352	0.0719037015888794	0.122011691260026	-0.0899936159464056	0.0719037015888795	-0.599999999999994	-45.5
011020_E001T_16	011020_B001	68	68	58	55	WT	60	Step	55	0	NA	011020_E001T_16.avi_lane_167.res	1.78306102833758	-0.118481357141917	0.567531629639012	-0.741705989326722	-0.118481357141917	147	162	0.553703253800965	0.000443875281734624	0.0500054361705935	56.71	NA	NA	0.149574107081312	0.0432242513037959	0.14219565124475	-0.141058491028031	0.043224251303796	-16.6	-56.5
011020_E001T_16	011020_B001	69	69	59	55	WT	60	Step	55	0	NA	011020_E001T_16.avi_lane_168.res	1.89442297435805	-0.146498464764709	0.527441003532809	-0.703385288568448	-0.146498464764709	157	190	0.509767081436104	0.0134007760395597	0.0282340805729537	56.6078431372549	NA	NA	0.260936053101782	0.0152071436810039	0.102105025138547	-0.102737790269757	0.015207143681004	-6.59999999999999	-28.5
011020_E001T_16	011020_B001	70	70	60	55	WT	60	Step	55	0	NA	011020_E001T_16.avi_lane_169.res	1.82946385100956	-0.10111980296133	0.522636756975385	-0.675539685840904	-0.10111980296133	163	177	0.52507892231664	0.0154492529952572	0.0379449200839403	3.515	NA	NA	0.195976929753292	0.0605858054843829	0.0973007785811228	-0.0748921875422126	0.060585805484383	-0.599999999999994	-41.5
011020_E001T_16	011020_B001	71	71	61	55	WT	60	Step	55	0	NA	011020_E001T_16.avi_lane_170.res	1.8303271570066	-0.0926870477489164	0.536240592740968	-0.663189716171434	-0.0926870477489164	166	183	0.518929517958729	-0.00196415495457707	0.0375866032308217	0.279411764705884	NA	NA	0.196840235750332	0.0690185606967965	0.110904614346706	-0.0625422178727426	0.0690185606967966	2.40000000000001	-35.5
011020_E001T_16	011020_B001	72	72	62	55	WT	60	Step	55	0	NA	011020_E001T_16.avi_lane_171.res	1.8001933424387	-0.157992412195343	0.537559535057061	-0.696484242326236	-0.157992412195343	144	186	0.533766133546862	-0.0300602180399627	0.019349377808483	0.259803921568627	NA	NA	0.166706421182432	0.00371319625036992	0.112223556662799	-0.0958367440275446	0.00371319625037	-19.6	-32.5
011020_E001T_16	011020_B001	73	73	63	55	WT	60	Step	55	0	NA	011020_E001T_16.avi_lane_172.res	1.84852482969493	-0.164519298399707	0.465914060429831	-0.672368393012391	-0.164519298399707	145	180	0.51111586486138	-0.00190118836656282	0.0230488695506343	0.28	NA	NA	0.215037908438662	-0.00281368995399409	0.0405780820355688	-0.0717208947136997	-0.002813689953994	-18.6	-38.5
011020_E001T_16	011020_B001	74	74	64	55	WT	60	Step	55	0	NA	011020_E001T_16.avi_lane_173.res	1.81495590790545	-0.174893379881392	0.510142836649838	-0.68697490808048	-0.174893379881392	151	202	0.548026398192156	0.0133344917646153	-0.00745393125108312	0.269607843137254	NA	NA	0.181468986649182	-0.0131877714356791	0.0848068582555758	-0.0863274097817887	-0.013187771435679	-12.6	-16.5
011020_E001T_16	011020_B001	75	75	65	55	WT	60	Step	55	0	NA	011020_E001T_16.avi_lane_174.res	1.78458390319477	-0.183286323163283	0.450918264619179	-0.669803826950706	-0.183286323163283	147	192	0.531600812100107	-0.0165660410865517	-0.0129924793169343	0.274509803921569	NA	NA	0.151096981938502	-0.0215807147175701	0.0255822862249168	-0.0691563286520146	-0.02158071471757	-16.6	-26.5
011020_E001T_16	011020_B001	76	76	66	55	WT	60	Step	55	0	NA	011020_E001T_16.avi_lane_175.res	1.86261552678929	-0.281527604572946	0.461729837185038	-0.714830879129729	-0.281527604572946	137	235	0.537235148982156	0.0309474598765348	-0.0321978412127923	0.308823529411764	NA	NA	0.229128605533022	-0.119821996127233	0.0363938587907758	-0.114183380831038	-0.119821996127233	-26.6	16.5
011020_E001T_16	011020_B001	77	77	67	55	WT	60	Step	55	0	NA	011020_E001T_16.avi_lane_176.res	1.71633172340971	-0.161074001340905	0.456944731825549	-0.668893153271485	-0.161074001340905	146	178	0.502323513756073	0.00114789150827149	0.00698228774777179	0.274509803921569	NA	NA	0.082844802153442	0.000631607104807919	0.0316087534312868	-0.0682456549727937	0.000631607104808002	-17.6	-40.5
011020_E001T_16	011020_B001	78	78	68	55	WT	60	Step	55	0	NA	011020_E001T_16.avi_lane_177.res	1.74611205881343	-0.196744784738812	0.457780726678844	-0.683150871962065	-0.196744784738812	151	204	0.524984043821576	0.019331459596189	-0.0125674897814654	0.28	NA	NA	0.112625137557162	-0.0350391762930991	0.0324447482845818	-0.0825033736633737	-0.035039176293099	-12.6	-14.5
011020_E001T_16	011020_B001	79	79	69	55	WT	60	Step	55	0	NA	011020_E001T_16.avi_lane_178.res	1.84277395609584	-0.345128718744652	0.432237971469383	-0.778469299246943	-0.345128718744652	131	235	0.531332175747103	-0.00347280034873033	-0.0631375980314749	0.28921568627451	NA	NA	0.209287034839572	-0.183423110298939	0.00690199307512079	-0.177821800948252	-0.183423110298939	-32.6	16.5
011020_E001T_16	011020_B001	80	80	70	55	WT	60	Step	55	0	NA	011020_E001T_16.avi_lane_179.res	1.80221964631852	-0.308664049828765	0.423657632159101	-0.779897132151392	-0.308664049828765	148	230	0.521961696333263	-0.0141310326708166	-0.0336000660049081	0.294117647058822	NA	NA	0.168732725062252	-0.146958441383052	-0.00167834623516117	-0.179249633852701	-0.146958441383052	-15.6	11.5
011020_E001T_16	011020_B001	81	81	71	55	WT	60	Step	55	0	NA	011020_E001T_16.avi_lane_180.res	1.76330081910224	-0.244318325479079	0.416558713295471	-0.669389472484306	-0.244318325479079	137	213	0.512039048830228	0.00608679722063299	-0.0183582096704697	0.315000000000001	NA	NA	0.129813897845972	-0.0826127170333661	-0.00877726509879118	-0.0687419741856147	-0.082612717033366	-26.6	-5.5
011020_E001T_16	011020_B001	82	82	72	55	WT	60	Step	55	0	NA	011020_E001T_16.avi_lane_181.res	1.76013833977017	-0.300301685133742	0.388487602390741	-0.685659568462417	-0.300301685133742	127	227	0.507264492697083	0.0144668875989769	-0.0477289923039655	0.294117647058822	NA	NA	0.126651418513902	-0.138596076688029	-0.0368483760035212	-0.0850120701637257	-0.138596076688029	-36.6	8.5
011020_E001T_16	011020_B001	83	83	73	55	WT	60	Step	55	0	NA	011020_E001T_16.avi_lane_182.res	1.76009762646183	-0.293756868475962	0.477515013682669	-0.678258500016964	-0.293756868475962	120	243	0.531467775012777	-0.0133217920983868	-0.0381373506644202	0.265000000000001	NA	NA	0.126610705205562	-0.132051260030249	0.0521790352884068	-0.0776110017182726	-0.132051260030249	-43.6	24.5
011020_E001T_16	011020_B001	84	84	74	55	WT	60	Step	55	0	NA	011020_E001T_16.avi_lane_183.res	1.72205202351873	-0.266382934806221	0.449154978379097	-0.661385764709428	-0.266382934806221	122	221	0.532560112887453	0.00527377589350821	-0.0442080344291686	0.284313725490196	NA	NA	0.0885651022624621	-0.104677326360508	0.0238189999848348	-0.0607382664107367	-0.104677326360508	-41.6	2.5
011020_E001T_16	011020_B001	85	85	75	55	WT	60	Step	55	0	NA	011020_E001T_16.avi_lane_184.res	1.79941096571486	-0.301111814696366	0.465486359578324	-0.725591795493096	-0.301111814696366	134	242	0.543668080812819	-0.00477992192754764	-0.041134257758387	0.279411764705884	NA	NA	0.165924044458592	-0.139406206250653	0.0401503811840618	-0.124944297194405	-0.139406206250653	-29.6	23.5
011020_E001T_16	011020_B001	86	86	76	55	WT	60	Step	55	0	NA	011020_E001T_16.avi_lane_185.res	1.73946092397426	-0.275409400960171	0.388416643164772	-0.70528794054769	-0.275409400960171	147	227	0.518567259823704	0.00579845818364981	-0.051521991353707	0.284999999999999	NA	NA	0.105974002717992	-0.113703792514458	-0.0369193352294902	-0.104640442248999	-0.113703792514458	-16.6	8.5
011020_E001T_16	011020_B001	87	87	77	55	WT	60	Step	55	0	NA	011020_E001T_16.avi_lane_186.res	1.70424170476505	-0.200356046913615	0.408429663389531	-0.620579811547645	-0.200356046913615	156	226	0.507584025513613	0.0033475340286772	-0.0242013206111859	0.294117647058822	NA	NA	0.0707547835087821	-0.0386504384679021	-0.0169063150047312	-0.0199323132489536	-0.038650438467902	-7.59999999999999	7.5
011020_E001T_16	011020_B001	88	88	78	55	WT	60	Step	55	0	NA	011020_E001T_16.avi_lane_187.res	1.77237271319036	-0.31773309750814	0.38407563571611	-0.709608807199911	-0.31773309750814	133	239	0.520614982815233	0.0436029707736143	-0.0548767430620498	0.270000000000001	NA	NA	0.138885791934092	-0.156027489062427	-0.0412603426781522	-0.10896130890122	-0.156027489062427	-30.6	20.5
011020_E001T_16	011020_B001	89	89	79	55	WT	60	Step	55	0	NA	011020_E001T_16.avi_lane_188.res	1.73321757941188	-0.30462357553651	0.378312387709654	-0.715567726580738	-0.304623575536509	139	231	0.518586407993818	0.010921763900979	-0.0522043696683192	0.284313725490196	NA	NA	0.0997306581556121	-0.142917967090797	-0.0470235906846082	-0.114920228282047	-0.142917967090796	-24.6	12.5
011020_E001T_16	011020_B001	90	90	80	55	WT	60	Step	55	0	NA	011020_E001T_16.avi_lane_189.res	1.73766508332451	-0.246065572067328	0.384074716506111	-0.66157292392143	-0.246065572067328	151	229	0.521181883049206	0.0174482937634501	-0.020010475138431	0.313725490196079	NA	NA	0.104178162068242	-0.0843599636216151	-0.0412612618881512	-0.0609254256227386	-0.084359963621615	-12.6	10.5
011020_E001T_16	011020_B001	91	91	81	55	WT	60	Step	55	0	NA	011020_E001T_16.avi_lane_190.res	1.87030020838227	-0.28759861041355	0.393695584114208	-0.686161488215114	-0.28759861041355	147	252	0.499560137743198	0.0237719449240067	-0.0462280931799015	0.270000000000001	NA	NA	0.236813287126002	-0.125893001967837	-0.0316403942800542	-0.0855139899164227	-0.125893001967837	-16.6	33.5
011020_E001T_16	011020_B001	92	92	82	55	WT	60	Step	55	0	NA	011020_E001T_16.avi_lane_191.res	1.74535640423408	-0.217928873432511	0.4370544679364	-0.736328010914066	-0.217928873432511	167	211	0.540595174669511	0.0628815694305428	-0.021474357626058	0.279411764705884	NA	NA	0.111869482977812	-0.0562232649867981	0.0117184895421378	-0.135680512615375	-0.056223264986798	3.40000000000001	-7.5
011020_E001T_16	011020_B001	93	93	83	55	WT	60	Step	55	0	NA	011020_E001T_16.avi_lane_192.res	1.71257671844762	-0.274141130688615	0.403048430254372	-0.708621158727257	-0.274141130688615	145	226	0.525951099464917	0.0147130116850319	-0.0426030615974759	0.320000000000001	NA	NA	0.079089797191352	-0.112435522242902	-0.0222875481398902	-0.107973660428566	-0.112435522242902	-18.6	7.5
011020_E001T_16	011020_B001	94	94	84	55	WT	60	Step	55	0	NA	011020_E001T_16.avi_lane_193.res	1.70070473462012	-0.279737471675738	0.351804557837571	-0.716958876723414	-0.279737471675738	153	221	0.52233971689765	0.0319927063182477	-0.0587260155225328	0.294117647058822	NA	NA	0.0672178133638521	-0.118031863230025	-0.0735314205566912	-0.116311378424723	-0.118031863230025	-10.6	2.5
011020_E001T_16	011020_B001	95	95	85	55	WT	60	Step	55	0	NA	011020_E001T_16.avi_lane_194.res	1.68596724116202	-0.244444094219907	0.360858658700981	-0.582112985312138	-0.244444094219907	135	242	0.525568515906321	-0.000475588428510769	-0.034000015225396	0.312499999999999	NA	NA	0.052480319905752	-0.0827384857741941	-0.0644773196932812	0.0185345129865534	-0.082738485774194	-28.6	23.5
011020_E001T_16	011020_B001	96	96	86	55	WT	60	Step	55	0	NA	011020_E001T_16.avi_lane_195.res	1.68740854311475	-0.202956370823171	0.410822952440667	-0.64176692772673	-0.202956370823171	158	221	0.523227321216174	0.00352533823646802	-0.0180300572384175	0.270833333333334	NA	NA	0.0539216218584821	-0.0412507623774581	-0.0145130259535952	-0.0411194294280387	-0.041250762377458	-5.59999999999999	2.5
011020_E001T_16	011020_B001	97	97	87	55	WT	60	Step	55	0	NA	011020_E001T_16.avi_lane_196.res	1.69037929943261	-0.260307551677502	0.368675088737832	-0.628301544617594	-0.260307551677502	141	241	0.519472195880075	-0.00678847884677359	-0.0560480954211265	0.302083333333333	NA	NA	0.056892378176342	-0.0986019432317891	-0.0566608896564302	-0.0276540463189027	-0.098601943231789	-22.6	22.5
011020_E001T_16	011020_B001	98	98	88	55	WT	60	Step	55	0	NA	011020_E001T_16.avi_lane_197.res	1.73142959942065	-0.285695349094664	0.34700948906605	-0.711333149311872	-0.285695349094664	148	220	0.521082791863647	-0.0122373366387605	-0.0405438157897723	0.296874999999999	NA	NA	0.097942678164382	-0.123989740648951	-0.0783264893282122	-0.110685651013181	-0.123989740648951	-15.6	1.5
011020_E001T_16	011020_B001	99	99	89	55	WT	60	Step	55	0	NA	011020_E001T_16.avi_lane_198.res	1.70751551093099	-0.290887622315517	0.362282779398487	-0.695884455713568	-0.290887622315517	138	224	0.502799427690219	0.00519112579257246	-0.0577034490542171	0.290816326530613	NA	NA	0.0740285896747221	-0.129182013869804	-0.0630531989957752	-0.0952369574148767	-0.129182013869804	-25.6	5.5
011020_E001T_16	011020_B001	100	100	90	55	WT	60	Step	55	0	NA	011020_E001T_16.avi_lane_199.res	1.72027891260961	-0.261493326831057	0.373229323162287	-0.683697232406987	-0.261493326831057	149	224	0.526507878533535	0.0457957180920142	-0.0314888911681632	0.28061224489796	NA	NA	0.0867919913533421	-0.0997877183853441	-0.0521066552319752	-0.0830497341082956	-0.099787718385344	-14.6	5.5
011020_E001T_16	011020_B001	101	101	91	55	WT	60	Step	55	0	NA	011020_E001T_16.avi_lane_200.res	1.71093684229408	-0.274410658009443	0.370971825022656	-0.624833178093277	-0.274410658009442	139	256	0.521674182675916	-0.00427175565344516	-0.0505673724754266	0.291666666666668	NA	NA	0.0774499210378121	-0.11270504956373	-0.0543641533716062	-0.0241856797945856	-0.112705049563729	-24.6	37.5
011020_E001T_16	011020_B001	102	102	92	55	WT	60	Step	55	0	NA	011020_E001T_16.avi_lane_201.res	1.65672699101965	-0.231118380218365	0.377327200648775	-0.658035149348052	-0.231118380218365	161	230	0.522204018649747	0.0190834994209369	-0.0326340236276015	0.291666666666668	NA	NA	0.0232400697633821	-0.0694127717726521	-0.0480087777454872	-0.0573876510493606	-0.069412771772652	-2.59999999999999	11.5
011020_E001T_16	011020_B001	103	103	93	55	WT	60	Step	55	0	NA	011020_E001T_16.avi_lane_202.res	1.70785623685612	-0.300826266857427	0.395961058717033	-0.682400278481537	-0.300826266857427	138	252	0.530274965632393	-0.00390516000498117	-0.0441332620483922	0.286458333333334	NA	NA	0.0743693155998522	-0.139120658411714	-0.0293749196772292	-0.0817527801828456	-0.139120658411714	-25.6	33.5
011020_E001T_16	011020_B001	104	104	94	55	WT	60	Step	55	0	NA	011020_E001T_16.avi_lane_203.res	1.62911127843851	-0.195634064658098	0.399757053054403	-0.605448730096574	-0.195634064658098	159	231	0.514260557136184	-0.00678314197360574	-0.0225699045763591	0.296874999999999	NA	NA	-0.00437564281775793	-0.0339284562123851	-0.0255789253398592	-0.00480123179788261	-0.033928456212385	-4.59999999999999	12.5
011020_E001T_16	011020_B001	105	105	95	55	WT	60	Step	55	0	NA	011020_E001T_16.avi_lane_204.res	1.65132414285783	-0.230467740165088	0.399117590987049	-0.631112950898265	-0.230467740165088	147	231	0.508249303562525	-0.0140956041718336	-0.0438740064635015	0.270833333333334	NA	NA	0.0178372216015621	-0.0687621317193751	-0.0262183874072132	-0.0304654525995737	-0.068762131719375	-16.6	12.5
011020_E001T_16	011020_B001	106	106	96	55	WT	60	Step	55	0	NA	011020_E001T_16.avi_lane_205.res	1.64591891525739	-0.238516342653903	0.4016841076959	-0.665423067431755	-0.238516342653903	157	236	0.535684283886677	0.00823957112318636	-0.0374743317751462	0.291666666666668	NA	NA	0.0124319940011222	-0.0768107342081901	-0.0236518706983622	-0.0647755691330637	-0.07681073420819	-6.59999999999999	17.5
011020_E001T_16	011020_B001	107	107	97	55	WT	60	Step	55	0	NA	011020_E001T_16.avi_lane_206.res	1.70745282593948	-0.230195748296343	0.414511054071056	-0.667288147159568	-0.230195748296343	161	238	0.527456683813697	0.00072444805346898	-0.0281050775146643	0.291666666666668	NA	NA	0.073965904683212	-0.0684901398506301	-0.0108249243232062	-0.0666406488608766	-0.06849013985063	-2.59999999999999	19.5
011020_E001T_16	011020_B001	108	108	98	55	WT	60	Step	55	0	NA	011020_E001T_16.avi_lane_207.res	1.74150103629302	-0.325380997911254	0.38811594963991	-0.714058563175017	-0.325380997911254	139	256	0.528218108695691	0.0030566341452735	-0.0834032447663041	0.333333333333333	NA	NA	0.108014115036752	-0.163675389465541	-0.0372200287543522	-0.113411064876326	-0.163675389465541	-24.6	37.5
011020_E001T_16	011020_B001	109	109	99	55	WT	60	Step	55	0	NA	011020_E001T_16.avi_lane_208.res	1.6500325505783	-0.256319906229845	0.346646889711036	-0.644464515583783	-0.256319906229845	156	243	0.512099839591738	0.0109956056193944	-0.0385889766062461	0.270833333333334	NA	NA	0.0165456293220321	-0.0946142977841321	-0.0786890886832262	-0.0438170172850917	-0.094614297784132	-7.59999999999999	24.5
011020_E001T_16	011020_B001	110	110	100	55	WT	60	Step	55	0	NA	011020_E001T_16.avi_lane_209.res	1.66095592100434	-0.260582230661514	0.38417528046042	-0.657774621479245	-0.260582230661514	146	237	0.516335086953094	0.00246333651614871	-0.0480184118314115	0.291666666666668	NA	NA	0.0274689997480722	-0.0988766222158011	-0.0411606979338422	-0.0571271231805537	-0.098876622215801	-17.6	18.5
011020_E001T_16	011020_B001	111	111	101	55	WT	60	Step	55	0	NA	011020_E001T_16.avi_lane_210.res	1.67490910890664	-0.29496431553416	0.360406973843143	-0.656458796579577	-0.29496431553416	139	252	0.516885589931987	-0.016690275731786	-0.0526959945227189	0.317708333333333	NA	NA	0.041422187650372	-0.133258707088447	-0.0649290045511192	-0.0558112982808856	-0.133258707088447	-24.6	33.5
011020_E001T_16	011020_B001	112	112	102	55	WT	60	Step	55	0	NA	011020_E001T_16.avi_lane_211.res	1.69703551336408	-0.242913604347574	0.383143076902125	-0.65166135491556	-0.242913604347574	158	242	0.525838602210044	0.0412464351134959	-0.0363303284143103	0.302083333333333	NA	NA	0.0635485921078121	-0.0812079959018611	-0.0421929014921372	-0.0510138566168686	-0.081207995901861	-5.59999999999999	23.5
011020_E001T_16	011020_B001	113	113	103	55	WT	60	Step	55	0	NA	011020_E001T_16.avi_lane_212.res	1.71108861409436	-0.294246658666714	0.374173445655945	-0.691942766679142	-0.294246658666714	137	231	0.513871321889706	0.0408654914697949	-0.0583438545757425	0.275510204081633	NA	NA	0.077601692838092	-0.132541050221001	-0.0511625327383172	-0.0912952683804507	-0.132541050221001	-26.6	12.5
011020_E001T_16	011020_B001	114	114	104	55	WT	60	Step	55	0	NA	011020_E001T_16.avi_lane_213.res	1.65894090618888	-0.239946962220295	0.408298528034379	-0.592366137477796	-0.239946962220295	137	252	0.524637862615654	-0.0127103236721806	-0.0352558362334481	0.28061224489796	NA	NA	0.0254539849326121	-0.0782413537745821	-0.0170374503598832	0.00828136082089537	-0.078241353774582	-26.6	33.5
011020_E001T_16	011020_B001	115	115	105	55	WT	60	Step	55	0	NA	011020_E001T_16.avi_lane_214.res	1.68175489684674	-0.291145140636664	0.340103657329191	-0.631236547292686	-0.291145140636664	139	258	0.507803978146029	-0.0247196724430543	-0.0555623737069191	0.291666666666668	NA	NA	0.048267975590472	-0.129439532190951	-0.0852323210650712	-0.0305890489939946	-0.129439532190951	-24.6	39.5
011020_E001T_16	011020_B001	116	116	106	55	WT	60	Step	55	0	NA	011020_E001T_16.avi_lane_215.res	1.73616469644194	-0.290347276770721	0.39526589844439	-0.650092427178513	-0.290347276770721	136	260	0.518459551252466	0.00444040602526307	-0.0607402450881064	0.270833333333334	NA	NA	0.102677775185672	-0.128641668325008	-0.0300700799498722	-0.0494449288798217	-0.128641668325008	-27.6	41.5
011020_E001T_16	011020_B001	117	117	107	55	WT	60	Step	55	0	NA	011020_E001T_16.avi_lane_216.res	1.70539905716992	-0.283747052259359	0.406107844142414	-0.660647568012307	-0.283747052259359	140	257	0.523176827009457	-0.00339894325320121	-0.0651136737676138	0.270833333333334	NA	NA	0.0719121359136521	-0.122041443813646	-0.0192281342518482	-0.0600000697136156	-0.122041443813646	-23.6	38.5
011020_E001T_16	011020_B001	118	118	108	55	WT	60	Step	55	0	NA	011020_E001T_16.avi_lane_217.res	1.67038448662013	-0.261283930482976	0.372004902955373	-0.649428699364544	-0.261283930482976	152	248	0.53061658674345	0.0165678369368673	-0.0455601930351527	0.28125	NA	NA	0.0368975653638621	-0.0995783220372631	-0.0533310754388892	-0.0487812010658526	-0.099578322037263	-11.6	29.5
011020_E001T_16	011020_B001	119	119	109	55	WT	60	Step	55	0	NA	011020_E001T_16.avi_lane_218.res	1.740346277653	-0.305463061372751	0.433909518891598	-0.637765344637627	-0.305463061372751	120	267	0.538955281393244	0.0243837075012627	-0.0581774739431883	0.28125	NA	NA	0.106859356396732	-0.143757452927038	0.00857354049733583	-0.0371178463389357	-0.143757452927038	-43.6	48.5
011020_E001T_16	011020_B001	120	120	110	55	WT	60	Step	55	0	NA	011020_E001T_16.avi_lane_219.res	1.61029621397563	-0.193318634246573	0.439037716569946	-0.62374606631496	-0.193318634246573	162	238	0.550314016595434	-0.00158868771788145	-0.0330143528775826	0.322916666666667	NA	NA	-0.0231907072806379	-0.0316130258008601	0.0137017381756838	-0.0230985680162686	-0.03161302580086	-1.59999999999999	19.5
011020_E001T_16	011020_B001	121	121	111	55	WT	60	Step	55	0	NA	011020_E001T_16.avi_lane_220.res	1.69477139837476	-0.233635870029263	0.383058620794461	-0.652671870204358	-0.233635870029263	159	234	0.525948355482569	-0.0155131483582134	-0.0295628029702371	0.270833333333334	NA	NA	0.0612844771184922	-0.0719302615835501	-0.0422773575998012	-0.0520243719056667	-0.07193026158355	-4.59999999999999	15.5
011020_E001T_16	011020_B001	122	122	112	55	WT	60	Step	55	0	NA	011020_E001T_16.avi_lane_221.res	1.7017851621249	-0.206489288739098	0.43364905360945	-0.66443021267758	-0.206489288739098	165	232	0.534811963252097	0.0219074370881363	-0.0226834712691019	0.302083333333333	NA	NA	0.0682982408686321	-0.0447836802933851	0.00831307521518782	-0.0637827143788886	-0.044783680293385	1.40000000000001	13.5
011020_E001T_16	011020_B001	123	123	113	55	WT	60	Step	55	0	NA	011020_E001T_16.avi_lane_222.res	1.65122244283752	-0.269222204283362	0.357114348212369	-0.655066662782843	-0.269222204283362	146	237	0.540936277533654	0.00267272476520619	-0.0297161133583585	0.276041666666668	NA	NA	0.017735521581252	-0.107516595837649	-0.0682216301818932	-0.0544191644841516	-0.107516595837649	-17.6	18.5
011020_E001T_16	011020_B001	124	124	114	55	WT	60	Step	55	0	NA	011020_E001T_16.avi_lane_223.res	1.72840708209379	-0.218039292280529	0.385057264744985	-0.621991449711222	-0.218039292280529	154	231	0.501388785811897	0.014346856781677	-0.0187420755877884	0.28125	NA	NA	0.0949201608375221	-0.0563336838348161	-0.0402787136492772	-0.0213439514125306	-0.056333683834816	-9.59999999999999	12.5
011020_E001T_16	011020_B001	125	125	115	55	WT	60	Step	55	0	NA	011020_E001T_16.avi_lane_224.res	1.58060076525772	-0.188081859347757	0.389222619685697	-0.580576323997376	-0.188081859347757	153	226	0.528739812858833	-0.0153106744851266	-0.0110299014906905	0.260416666666666	NA	NA	-0.0528861559985478	-0.0263762509020441	-0.0361133587085652	0.0200711743013153	-0.026376250902044	-10.6	7.5
011020_E001T_16	011020_B001	126	126	116	55	WT	60	Step	55	0	NA	011020_E001T_16.avi_lane_225.res	1.64213019373916	-0.201112210089151	0.422754040460782	-0.590384126754606	-0.201112210089151	151	242	0.512364499032769	-0.00879486021870259	-0.0106707773999231	0.260204081632653	NA	NA	0.00864327248289198	-0.0394066016434381	-0.00258193793348016	0.0102633715440853	-0.039406601643438	-12.6	23.5
011020_E001T_16	011020_B001	127	127	117	55	WT	60	Step	55	0	NA	011020_E001T_16.avi_lane_226.res	1.7090030819371	-0.281819356993107	0.392442712209176	-0.65699241495391	-0.281819356993107	143	257	0.538415487991634	0.0248777876843062	-0.0462050924389927	0.286458333333334	NA	NA	0.0755161606808321	-0.120113748547394	-0.0328932661850862	-0.0563449166552187	-0.120113748547394	-20.6	38.5
011020_E001T_16	011020_B001	128	128	118	55	WT	60	Step	55	0	NA	011020_E001T_16.avi_lane_227.res	1.70342667598954	-0.272953659715593	0.371743612323334	-0.638088408081557	-0.272953659715593	144	255	0.51575090592238	0.0202919883200549	-0.0526267964044776	0.270833333333334	NA	NA	0.0699397547332721	-0.11124805126988	-0.0535923660709282	-0.0374409097828656	-0.11124805126988	-19.6	36.5
011020_E001T_16	011020_B001	129	129	119	55	WT	60	Step	55	0	NA	011020_E001T_16.avi_lane_228.res	1.62155077117125	-0.232554869147378	0.344703610058375	-0.547217334283064	-0.232554869147378	139	255	0.491710187828441	-0.00741578885918315	-0.0646804340782514	0.294871794871795	NA	NA	-0.0119361500850179	-0.0708492607016651	-0.0806323683358872	0.0534301640156274	-0.070849260701665	-24.6	36.5
011020_E001T_16	011020_B001	130	130	120	55	WT	60	Step	55	0	NA	011020_E001T_16.avi_lane_229.res	1.67545712521558	-0.262770948279853	0.4020109139189	-0.654672919445057	-0.262770948279853	135	229	0.541348692937459	-0.0547888753958917	-0.0659918829840343	NA	NA	NA	0.0419702039593122	-0.10106533983414	-0.0233250644753622	-0.0540254211463657	-0.10106533983414	-28.6	10.5
011020_E001T_17	011020_B001	1	1	-9	3.125	WT	60	Step	3.125	0	NA	011020_E001T_17.avi_lane_100.res	1.63164212860196	-0.109571690407679	0.405079109077918	-0.579898497593082	-0.109571690407679	191	209	0.521922296375529	0.0263857996235571	0.0217285964840059	0.472916666666667	NA	NA	0.00909098564114008	0.0384655560046528	0.0038391836268058	0.038040044951328	0.0384655560046528	8.5	-4.59999999999999
011020_E001T_17	011020_B001	2	2	-8	3.125	WT	60	Step	3.125	0	NA	011020_E001T_17.avi_lane_101.res	1.52451469215761	-0.0760634704118437	0.450599172442023	-0.617010421753367	-0.0760634704118437	200	195	0.540074345768387	0.00525880314880338	0.0356635871133109	0.466666666666667	NA	NA	-0.0980364508032099	0.0719737760004881	0.0493592469909108	0.000928120791042986	0.0719737760004881	17.5	-18.6
011020_E001T_17	011020_B001	3	3	-7	3.125	WT	60	Step	3.125	0	NA	011020_E001T_17.avi_lane_102.res	1.63092494187981	-0.16402053760299	0.416260821894541	-0.601776650908146	-0.16402053760299	172	228	0.533861762486225	-0.00985830488365871	-0.002481674467654	0.477083333333334	NA	NA	0.00837379891899004	-0.0159832911906582	0.0150208964434288	0.0161618916362639	-0.0159832911906582	-10.5	14.4
011020_E001T_17	011020_B001	4	4	-6	3.125	WT	60	Step	3.125	0	NA	011020_E001T_17.avi_lane_103.res	1.64580505801346	-0.18697169848667	0.387526619602056	-0.614271636362522	-0.18697169848667	170	229	0.526719543082709	3.56965996225415e-05	0.00172753114855383	0.48125	NA	NA	0.0232539150526401	-0.0389344520743382	-0.0137133058490562	0.00366690618188792	-0.0389344520743382	-12.5	15.4
011020_E001T_17	011020_B001	5	5	-5	3.125	WT	60	Step	3.125	0	NA	011020_E001T_17.avi_lane_104.res	1.61904807060597	-0.174028557078744	0.384276329535062	-0.626230252571375	-0.174028557078744	179	221	0.52496178464672	-0.0255633200211898	-0.00926627839709233	0.474056603773586	NA	NA	-0.00350307235484992	-0.0259913106664122	-0.0169635959160502	-0.00829171002696505	-0.0259913106664122	-3.5	7.40000000000001
011020_E001T_17	011020_B001	6	6	-4	3.125	WT	60	Step	3.125	0	NA	011020_E001T_17.avi_lane_105.res	1.65816410746961	-0.135979261768733	0.399986039283736	-0.650926315721106	-0.135979261768733	196	204	0.529064616458955	-0.0156937747019941	0.0210270128828615	0.472222222222222	NA	NA	0.0356129645087901	0.0120579846435988	-0.00125388616737621	-0.0329877731766961	0.0120579846435988	13.5	-9.59999999999999
011020_E001T_17	011020_B001	7	7	-3	3.125	WT	60	Step	3.125	0	NA	011020_E001T_17.avi_lane_106.res	1.66056809553667	-0.151570554898816	0.421621029629863	-0.585408222087954	-0.151570554898816	165	218	0.514597883846573	-0.00193812409660831	0.003064013769538	0.471698113207547	NA	NA	0.03801695257585	-0.00353330848648423	0.0203811041787508	0.032530320456456	-0.00353330848648423	-17.5	4.40000000000001
011020_E001T_17	011020_B001	8	8	-2	3.125	WT	60	Step	3.125	0	NA	011020_E001T_17.avi_lane_107.res	1.64172406550072	-0.165948480411171	0.41643320028432	-0.655802230528874	-0.165948480411171	180	214	0.53018947120773	-0.033359559151435	0.0149392829414419	0.467592592592593	NA	NA	0.0191729225399	-0.0179112339988392	0.0151932748332078	-0.037863687984464	-0.0179112339988392	-2.5	0.400000000000006
011020_E001T_17	011020_B001	9	9	-1	3.125	WT	60	Step	3.125	0	NA	011020_E001T_17.avi_lane_108.res	1.60613003489785	-0.153084900715113	0.37075530464672	-0.60741076602893	-0.153084900715113	183	211	0.532899337205738	0.00895921343138633	0.0102440494342625	0.471698113207547	NA	NA	-0.0164211080629699	-0.00504765430278123	-0.0304846208043922	0.01052777651548	-0.00504765430278123	0.5	-2.59999999999999
011020_E001T_17	011020_B001	10	10	0	3.125	WT	60	Step	3.125	0	NA	011020_E001T_17.avi_lane_109.res	1.60699023494454	-0.163133312341558	0.359861628114883	-0.640650431888743	-0.163133312341558	189	207	0.531292845523488	-0.0174448191326956	-0.00220152909913284	2.73842592592593	NA	NA	-0.01556090801628	-0.0150960659292262	-0.0413782973362292	-0.0227118893443331	-0.0150960659292262	6.5	-6.59999999999999
011020_E001T_17	011020_B001	11	11	1	3.125	WT	60	Step	3.125	0	NA	011020_E001T_17.avi_lane_110.res	1.65980876210435	-0.125727154402729	0.424834429672	-0.609473012254796	-0.125727154402729	181	206	0.526194814625157	-0.0179806996173141	0.00777633870316984	2.78472222222222	NA	NA	0.0372576191435301	0.0223100920096028	0.0235945042208878	0.00846553028961394	0.0223100920096028	-1.5	-7.59999999999999
011020_E001T_17	011020_B001	12	12	2	3.125	WT	60	Step	3.125	0	NA	011020_E001T_17.avi_lane_111.res	1.59720645673572	-0.127733228342545	0.388012389541168	-0.578372704870209	-0.127733228342545	178	204	0.519817394473265	-0.00183149557493167	0.00923208829005767	2.78301886792453	NA	NA	-0.0253446862250999	0.0203040180697868	-0.0132275359099442	0.039565837674201	0.0203040180697868	-4.5	-9.59999999999999
011020_E001T_17	011020_B001	13	13	3	3.125	WT	60	Step	3.125	0	NA	011020_E001T_17.avi_lane_112.res	1.63754548651963	-0.189027573492665	0.368862128816103	-0.655704483314102	-0.189027573492665	177	212	0.544655152713584	0.0099158171663027	-0.00779943821994011	2.75925925925926	NA	NA	0.01499434355881	-0.0409903270803332	-0.0323777966350092	-0.0377659407696921	-0.0409903270803332	-5.5	-1.59999999999999
011020_E001T_17	011020_B001	14	14	4	3.125	WT	60	Step	3.125	0	NA	011020_E001T_17.avi_lane_113.res	1.56400556578364	-0.106541034859089	0.444224279971149	-0.636689466246483	-0.106541034859089	180	187	0.528927519406937	-0.00556399931364152	0.0362835373906525	2.72877358490566	NA	NA	-0.0585455771771799	0.0414962115532428	0.0429843545200368	-0.0187509237020731	0.0414962115532428	-2.5	-26.6
011020_E001T_17	011020_B001	15	15	5	3.125	WT	60	Step	3.125	0	NA	011020_E001T_17.avi_lane_114.res	1.60584794974856	-0.0997184008445237	0.396589957769319	-0.557849193411148	-0.0997184008445237	192	208	0.506614515647171	-0.0151630219937275	0.0279893429934083	2.72222222222222	NA	NA	-0.0167031932122599	0.0483188455678081	-0.00464996768179321	0.0600893491332619	0.0483188455678081	9.5	-5.59999999999999
011020_E001T_17	011020_B001	16	16	6	3.125	WT	60	Step	3.125	0	NA	011020_E001T_17.avi_lane_115.res	1.64510097362566	-0.120402725334944	0.469723015025577	-0.596310580464395	-0.120402725334944	175	217	0.529078456668102	0.0133470884327136	0.0260949754909841	2.70754716981132	NA	NA	0.0225498306648402	0.0276345210773878	0.0684830895744648	0.0216279620800149	0.0276345210773878	-7.5	3.40000000000001
011020_E001T_17	011020_B001	17	17	7	3.125	WT	60	Step	3.125	0	NA	011020_E001T_17.avi_lane_116.res	1.64212112662643	-0.118312372600822	0.435472268938239	-0.586854850768109	-0.118312372600822	180	213	0.517121112484133	-0.0119120049405384	0.0128357807915463	2.70518867924528	NA	NA	0.01956998366561	0.0297248738115098	0.0342323434871268	0.031083691776301	0.0297248738115098	-2.5	-0.599999999999994
011020_E001T_17	011020_B001	18	18	8	3.125	WT	60	Step	3.125	0	NA	011020_E001T_17.avi_lane_117.res	1.61289529218875	-0.0735551039698816	0.423121701462693	-0.600954186027152	-0.0735551039698815	206	194	0.52244017359948	0.0130536345491945	0.0345563191997893	2.69907407407407	NA	NA	-0.00965585077206987	0.0744821424424502	0.0218817760115808	0.0169843565172579	0.0744821424424503	23.5	-19.6
011020_E001T_17	011020_B001	19	19	9	3.125	WT	60	Step	3.125	0	NA	011020_E001T_17.avi_lane_118.res	1.75598636188185	-0.155019099057855	0.399291381971825	-0.661589921434261	-0.155019099057855	191	209	0.525225043443062	-0.027394226901171	0.00863392048703818	2.68632075471698	NA	NA	0.13343521892103	-0.00698185264552323	-0.00194854347928719	-0.043651378889851	-0.00698185264552323	8.5	-4.59999999999999
011020_E001T_17	011020_B001	20	20	10	3.125	WT	60	Step	3.125	0	NA	011020_E001T_17.avi_lane_119.res	1.63173997158169	-0.148492516834598	0.381946119572474	-0.586891572495236	-0.148492516834598	181	219	0.515000802608565	-0.0084228564691653	0.0114269561779716	2.67592592592593	NA	NA	0.00918882862087012	-0.00045527042226623	-0.0192938058786382	0.0310469700491739	-0.00045527042226623	-1.5	5.40000000000001
011020_E001T_17	011020_B001	21	21	11	3.125	WT	60	Step	3.125	0	NA	011020_E001T_17.avi_lane_120.res	1.63393093887586	-0.0987699756418422	0.454575350146926	-0.574904325739155	-0.0987699756418422	185	215	0.539761073282856	0.00789114044128123	0.0402797938811663	2.6627358490566	NA	NA	0.0113797959150401	0.0492672707704896	0.0533354246958138	0.043034216805255	0.0492672707704896	2.5	1.40000000000001
011020_E001T_17	011020_B001	22	22	12	3.125	WT	60	Step	3.125	0	NA	011020_E001T_17.avi_lane_121.res	1.58912066629061	-0.0961178347846545	0.384178247311297	-0.573035833162827	-0.0961178347846545	197	199	0.522710340952146	0.00447874189369349	0.0419312820823008	2.65972222222222	NA	NA	-0.0334304766702098	0.0519194116276773	-0.0170616781398152	0.0449027093815829	0.0519194116276773	14.5	-14.6
011020_E001T_17	011020_B001	23	23	13	3.125	WT	60	Step	3.125	0	NA	011020_E001T_17.avi_lane_122.res	1.64520659592796	-0.0909288114323107	0.434837423084365	-0.59607676224245	-0.0909288114323107	196	204	0.545365362371384	-0.00599227103560635	0.0176871795624326	2.63443396226415	NA	NA	0.0226554529671401	0.0571084349800211	0.0335974976332528	0.02186178030196	0.0571084349800211	13.5	-9.59999999999999
011020_E001T_17	011020_B001	24	24	14	3.125	WT	60	Step	3.125	0	NA	011020_E001T_17.avi_lane_123.res	1.61730516009568	-0.0667189693361898	0.431107174441819	-0.582665021153904	-0.0667189693361898	203	196	0.51670213082571	0.019066223907385	0.0423119360414417	2.65801886792453	NA	NA	-0.00524598286513989	0.081318277076142	0.0298672489907068	0.035273521390506	0.081318277076142	20.5	-17.6
011020_E001T_17	011020_B001	25	25	15	3.125	WT	60	Step	3.125	0	NA	011020_E001T_17.avi_lane_124.res	1.69107122782287	-0.132966227232394	0.404792987767268	-0.581921168195414	-0.132966227232394	182	218	0.506424597236459	-0.00449072189639705	0.0192588601802312	2.61805555555556	NA	NA	0.06852008486205	0.0150710191799378	0.00355306231615582	0.036017374348996	0.0150710191799378	-0.5	4.40000000000001
011020_E001T_17	011020_B001	26	26	16	3.125	WT	60	Step	3.125	0	NA	011020_E001T_17.avi_lane_125.res	1.56667783107455	-0.105653973115741	0.445550129166609	-0.589638062924634	-0.105653973115741	180	205	0.535377499925541	0.00412350120322236	0.0420621370078266	2.62028301886792	NA	NA	-0.05587331188627	0.0423832732965908	0.0443102037154968	0.0283004796197759	0.0423832732965908	-2.5	-8.59999999999999
011020_E001T_17	011020_B001	27	27	17	3.125	WT	60	Step	3.125	0	NA	011020_E001T_17.avi_lane_126.res	1.63396073374101	-0.080373415519758	0.450103503544208	-0.630602134761638	-0.080373415519758	195	188	0.539082953172746	0.0104081599262996	0.0373770952791177	2.62962962962963	NA	NA	0.0114095907801901	0.0676638308925738	0.0488635780930958	-0.012663592217228	0.0676638308925738	12.5	-25.6
011020_E001T_17	011020_B001	28	28	18	3.125	WT	60	Step	3.125	0	NA	011020_E001T_17.avi_lane_127.res	1.59883330489728	-0.099153939900345	0.453336623277996	-0.58837229357686	-0.099153939900345	184	208	0.545042071972544	0.0179606702108592	0.02131041303356	2.58962264150943	NA	NA	-0.0237178380635399	0.0488833065119868	0.0520966978268838	0.0295662489675499	0.0488833065119868	1.5	-5.59999999999999
011020_E001T_17	011020_B001	29	29	19	3.125	WT	60	Step	3.125	0	NA	011020_E001T_17.avi_lane_128.res	1.69744375704216	-0.130715718350216	0.438073573062644	-0.573107389449107	-0.130715718350216	175	225	0.510325467267874	-0.0274112999587819	0.00246053951591077	2.61792452830189	NA	NA	0.0748926140813402	0.0173215280621158	0.0368336476115318	0.0448311530953029	0.0173215280621158	-7.5	11.4
011020_E001T_17	011020_B001	30	30	20	3.125	WT	60	Step	3.125	0	NA	011020_E001T_17.avi_lane_129.res	1.54659599826232	-0.128407963226314	0.374011023171158	-0.568975871530699	-0.128407963226314	176	201	0.52385808347759	0.0131982437187446	0.018008808879663	2.59027777777778	NA	NA	-0.0759551446984998	0.0196292831860178	-0.0272289022799542	0.048962671013711	0.0196292831860178	-6.5	-12.6
011020_E001T_17	011020_B001	31	31	21	3.125	WT	60	Step	3.125	0	NA	011020_E001T_17.avi_lane_130.res	1.65860531979422	-0.101411962420219	0.431906959946009	-0.581398992549824	-0.101411962420219	180	200	0.518608024419475	0.0123801225506372	0.0127987084089821	2.59905660377358	NA	NA	0.0360541768334002	0.0466252839921128	0.0306670344948968	0.036539549994586	0.0466252839921128	-2.5	-13.6
011020_E001T_17	011020_B001	32	32	22	3.125	WT	60	Step	3.125	0	NA	011020_E001T_17.avi_lane_131.res	1.61702465372963	-0.114843763693394	0.403207764240449	-0.574236277785718	-0.114843763693394	186	210	0.52570772530477	-0.0318319670986285	0.0238379817012634	2.57407407407407	NA	NA	-0.00552648923118992	0.0331934827189378	0.00196783878933682	0.043702264758692	0.0331934827189378	3.5	-3.59999999999999
011020_E001T_17	011020_B001	33	33	23	3.125	WT	60	Step	3.125	0	NA	011020_E001T_17.avi_lane_132.res	1.58081546029504	-0.0931376980116671	0.407661875024918	-0.548440823788842	-0.0931376980116671	184	203	0.525693899858548	-0.00388990969096713	0.0231564943303849	2.57547169811321	NA	NA	-0.04173568266578	0.0548995484006647	0.00642194957380582	0.069497718755568	0.0548995484006647	1.5	-10.6
011020_E001T_17	011020_B001	34	34	24	3.125	WT	60	Step	3.125	0	NA	011020_E001T_17.avi_lane_133.res	1.6892676804726	-0.160350062679505	0.404799131988525	-0.641773450730049	-0.160350062679505	184	216	0.531300184536276	0.00396159248075055	0.00802010606634326	2.56712962962963	NA	NA	0.06671653751178	-0.0123128162671732	0.00355920653741282	-0.023834908185639	-0.0123128162671732	1.5	2.40000000000001
011020_E001T_17	011020_B001	35	35	25	3.125	WT	60	Step	3.125	0	NA	011020_E001T_17.avi_lane_134.res	1.59809402880071	-0.0630398006105025	0.445168743015523	-0.527479187369215	-0.0630398006105025	191	209	0.510403685099111	-0.0128063212276195	0.0335115439126976	2.55896226415094	NA	NA	-0.02445711416011	0.0849974458018293	0.0439288175644108	0.090459355175195	0.0849974458018293	8.5	-4.59999999999999
011020_E001T_17	011020_B001	36	36	26	3.125	WT	60	Step	3.125	0	NA	011020_E001T_17.avi_lane_135.res	1.58567986659457	-0.0731682629491046	0.410834706088552	-0.529296715445325	-0.0731682629491046	180	191	0.513793492976089	0.0204792643847765	0.0523850392991115	2.52830188679245	NA	NA	-0.03687127636625	0.0748689834632272	0.00959478063743979	0.088641827099085	0.0748689834632272	-2.5	-22.6
011020_E001T_17	011020_B001	37	37	27	3.125	WT	60	Step	3.125	0	NA	011020_E001T_17.avi_lane_136.res	1.64716810341132	-0.0594476843369351	0.39259723217465	-0.532356212379825	-0.0594476843369351	204	195	0.489597765281862	0.00485439134947759	0.040030578854031	2.52546296296296	NA	NA	0.0246169604505	0.0885895620753967	-0.00864269327646222	0.0855823301645849	0.0885895620753967	21.5	-18.6
011020_E001T_17	011020_B001	38	38	28	3.125	WT	60	Step	3.125	0	NA	011020_E001T_17.avi_lane_137.res	1.64652890468304	-0.13732989123434	0.386040502645226	-0.60888143423474	-0.13732989123434	182	202	0.529409871976726	0.00176074222202317	0.0228101679139823	2.5377358490566	NA	NA	0.0239777617222201	0.0107073551779918	-0.0151994228058862	0.00905710830966999	0.0107073551779918	-0.5	-11.6
011020_E001T_17	011020_B001	39	39	29	3.125	WT	60	Step	3.125	0	NA	011020_E001T_17.avi_lane_138.res	1.6770841496727	-0.0992025909324099	0.412383408735738	-0.57618857129933	-0.0992025909324099	193	207	0.521266265753334	-0.0336032730904965	0.0292577423341046	2.51851851851852	NA	NA	0.0545330067118801	0.0488346554799219	0.0111434832846258	0.04174997124508	0.0488346554799219	10.5	-6.59999999999999
011020_E001T_17	011020_B001	40	40	30	3.125	WT	60	Step	3.125	0	NA	011020_E001T_17.avi_lane_139.res	1.56510906194255	-0.117374009393636	0.430003244619905	-0.593226073390154	-0.117374009393636	183	211	0.546626915616075	0.00749916457650096	0.0174990933983561	2.51179245283019	NA	NA	-0.0574420810182699	0.0306632370186958	0.0287633191687928	0.024712469154256	0.0306632370186958	0.5	-2.59999999999999
011020_E001T_17	011020_B001	41	41	31	3.125	WT	60	Step	3.125	0	NA	011020_E001T_17.avi_lane_140.res	1.75920362330219	-0.13895824319648	0.399039043424789	-0.628711557556468	-0.13895824319648	190	209	0.483370385838331	-0.00615239992794221	0.00598399542962399	2.52546296296296	NA	NA	0.13665248034137	0.00907900321585176	-0.00220088202632318	-0.0107730150120581	0.00907900321585176	7.5	-4.59999999999999
011020_E001T_17	011020_B001	42	42	32	3.125	WT	60	Step	3.125	0	NA	011020_E001T_17.avi_lane_141.res	1.54121204174364	-0.0464923446174399	0.446678870276616	-0.554684002604716	-0.0464923446174399	203	197	0.525295349928238	-0.0029054935143809	0.0554691715834334	2.51388888888889	NA	NA	-0.08133910121718	0.101544901794892	0.0454389448255038	0.063254539939694	0.101544901794892	20.5	-16.6
011020_E001T_17	011020_B001	43	43	33	3.125	WT	60	Step	3.125	0	NA	011020_E001T_17.avi_lane_142.res	1.62780339009732	-0.0577051902164932	0.448245535208312	-0.584412868479239	-0.0577051902164932	203	195	0.52939262976424	0.0145991923767276	0.0445770239739247	2.5	NA	NA	0.00525224713649997	0.0903320561958386	0.0470056097571998	0.0335256740651709	0.0903320561958386	20.5	-18.6
011020_E001T_17	011020_B001	44	44	34	3.125	WT	60	Step	3.125	0	NA	011020_E001T_17.avi_lane_143.res	1.5957286806841	-0.0762962847724175	0.428426549915976	-0.522500529931722	-0.0762962847724175	183	207	0.504126789603947	-0.00376849645615439	0.0508365126092242	2.51388888888889	NA	NA	-0.0268224622767199	0.0717409616399143	0.0271866244648638	0.0954380126126879	0.0717409616399143	0.5	-6.59999999999999
011020_E001T_17	011020_B001	45	45	35	3.125	WT	60	Step	3.125	0	NA	011020_E001T_17.avi_lane_144.res	1.74388640750446	-0.130486693847983	0.409667831801399	-0.563583565765055	-0.130486693847983	178	222	0.491800957018849	-0.0217954752449821	0.00395855880593191	2.49528301886792	NA	NA	0.12133526454364	0.0175505525643488	0.00842790635028678	0.054354976779355	0.0175505525643488	-4.5	8.40000000000001
011020_E001T_17	011020_B001	46	46	36	3.125	WT	60	Step	3.125	0	NA	011020_E001T_17.avi_lane_145.res	1.68353151146006	-0.109411106027331	0.449004833150056	-0.623552467195377	-0.109411106027331	190	207	0.536464056049147	-0.0440926384387777	0.0345839491337767	2.49305555555556	NA	NA	0.06098036849924	0.0386261403850008	0.0477649076989438	-0.00561392465096711	0.0386261403850008	7.5	-6.59999999999999
011020_E001T_17	011020_B001	47	47	37	3.125	WT	60	Step	3.125	0	NA	011020_E001T_17.avi_lane_146.res	1.67767067984256	-0.0476243944048687	0.491876478975084	-0.531314832607585	-0.0476243944048687	182	203	0.532422070605789	0.00595162290542959	0.0477339283915951	2.47877358490566	NA	NA	0.0551195368817401	0.100412852007463	0.0906365535239718	0.0866237099368249	0.100412852007463	-0.5	-10.6
011020_E001T_17	011020_B001	48	48	38	3.125	WT	60	Step	3.125	0	NA	011020_E001T_17.avi_lane_147.res	1.61593245339762	-0.106328614367303	0.46546597576853	-0.553216619279288	-0.106328614367303	161	206	0.517705541745588	-0.0147492899614715	0.0291446488791467	2.49056603773585	NA	NA	-0.00661868956319989	0.0417086320450288	0.0642260503174178	0.0647219232651219	0.0417086320450288	-21.5	-7.59999999999999
011020_E001T_17	011020_B001	49	49	39	3.125	WT	60	Step	3.125	0	NA	011020_E001T_17.avi_lane_148.res	1.59908743429625	-0.0421680970149386	0.408801120244507	-0.521542515858386	-0.0421680970149386	204	192	0.517609528166239	-0.0189002140458573	0.0337125729910732	2.44907407407407	NA	NA	-0.0234637086645699	0.105869149397393	0.00756119479339479	0.096396026686024	0.105869149397393	21.5	-21.6
011020_E001T_17	011020_B001	50	50	40	3.125	WT	60	Step	3.125	0	NA	011020_E001T_17.avi_lane_149.res	1.6410145270162	-0.158316244059136	0.395669242133579	-0.60792765314308	-0.158316244059136	168	207	0.530864638182528	0.0109926551059425	0.00819481826834749	2.4475	NA	NA	0.0184633840553801	-0.0102789976468042	-0.00557068331753319	0.01001088940133	-0.0102789976468042	-14.5	-6.59999999999999
011020_E001T_17	011020_B001	51	51	41	3.125	WT	60	Step	3.125	0	NA	011020_E001T_17.avi_lane_150.res	1.53462809956649	-0.0606655941357299	0.375776733057886	-0.505924938040327	-0.0606655941357299	202	198	0.5139818108326	-0.0158704618462409	0.0293141715524488	2.42156862745098	NA	NA	-0.0879230433943299	0.0873716522766019	-0.0254631923932262	0.112013604504083	0.0873716522766019	19.5	-15.6
011020_E001T_17	011020_B001	52	52	42	3.125	WT	60	Step	3.125	0	NA	011020_E001T_17.avi_lane_151.res	1.58692748381664	-0.110517158582963	0.421851885636877	-0.589399584905271	-0.110517158582963	177	197	0.520822931556797	0.0268112952101641	0.0366978536988226	2.43382352941176	NA	NA	-0.0356236591441799	0.0375200878293688	0.0206119601857648	0.0285389576391389	0.0375200878293688	-5.5	-16.6
011020_E001T_17	011020_B001	53	53	43	3.125	WT	60	Step	3.125	0	NA	011020_E001T_17.avi_lane_152.res	1.72032904536595	-0.0884194423611121	0.41551604273524	-0.542382423911454	-0.0884194423611121	189	210	0.498168096345781	0.0128774067543642	0.0283983269163384	2.43	NA	NA	0.0977779024051302	0.0596178040512197	0.0142761172841278	0.075556118632956	0.0596178040512197	6.5	-3.59999999999999
011020_E001T_17	011020_B001	54	54	44	3.125	WT	60	Step	3.125	0	NA	011020_E001T_17.avi_lane_153.res	1.68964975771647	-0.158360917329275	0.424157247504661	-0.609946100159254	-0.158360917329275	169	218	0.526854184607744	0.0225223214117002	0.0154214354459917	2.41911764705882	NA	NA	0.06709861475565	-0.0103236709169433	0.0229173220535488	0.00799244238515595	-0.0103236709169433	-13.5	4.40000000000001
011020_E001T_17	011020_B001	55	55	45	3.125	WT	60	Step	3.125	0	NA	011020_E001T_17.avi_lane_154.res	1.60068502216579	-0.101005776829968	0.441319852788815	-0.572593280846301	-0.101005776829968	180	207	0.535274502318557	-0.00976474383284736	0.0255129353074782	2.4125	NA	NA	-0.0218661207950299	0.0470314695823638	0.0400799273377028	0.0453452616981089	0.0470314695823638	-2.5	-6.59999999999999
011020_E001T_17	011020_B001	56	56	46	3.125	WT	60	Step	3.125	0	NA	011020_E001T_17.avi_lane_155.res	1.62132130557192	-0.128396140111234	0.41197413944907	-0.607542200805098	-0.128396140111234	180	203	0.528255741360359	-0.0205825780880609	0.0172493317080437	2.41666666666667	NA	NA	-0.00122983738889992	0.0196411063010978	0.0107342139979578	0.0103963417393119	0.0196411063010978	-2.5	-10.6
011020_E001T_17	011020_B001	57	57	47	3.125	WT	60	Step	3.125	0	NA	011020_E001T_17.avi_lane_156.res	1.60126035676698	-0.0211252193768796	0.433198918559731	-0.466177436131111	-0.0211252193768796	192	196	0.50829064044981	-0.0247918320601865	0.0613632669006742	2.39460784313725	NA	NA	-0.0212907861938398	0.126912027035452	0.0319589931086188	0.151761106413299	0.126912027035452	9.5	-17.6
011020_E001T_17	011020_B001	58	58	48	3.125	WT	60	Step	3.125	0	NA	011020_E001T_17.avi_lane_157.res	1.63787740335624	-0.0991550966493264	0.384910091751904	-0.512571632236392	-0.0991550966493264	180	211	0.498562081590795	0.00954535481142237	0.0333090428810964	2.4125	NA	NA	0.0153262603954201	0.0488821497630054	-0.0163298336992082	0.105366910308018	0.0488821497630054	-2.5	-2.59999999999999
011020_E001T_17	011020_B001	59	59	49	3.125	WT	60	Step	3.125	0	NA	011020_E001T_17.avi_lane_158.res	1.58527938873557	-0.10613749559676	0.356984274244042	-0.557007366764526	-0.10613749559676	184	189	0.511712939672725	-0.00528227763759039	0.0193487039982748	2.3921568627451	NA	NA	-0.0372717542252499	0.0418997508155718	-0.0442556512070702	0.0609311757798839	0.0418997508155718	1.5	-24.6
011020_E001T_17	011020_B001	60	60	50	3.125	WT	60	Step	3.125	0	NA	011020_E001T_17.avi_lane_159.res	1.711125768839	-0.113866943327225	0.395511997938475	-0.554749985745363	-0.113866943327225	185	214	0.490509575170343	0.0211353751213547	0.0213916367486514	2.3775	NA	NA	0.0885746258781801	0.0341703030851068	-0.00572792751263718	0.0631885567990469	0.0341703030851068	2.5	0.400000000000006
011020_E001T_17	011020_B001	61	61	51	3.125	WT	60	Step	3.125	0	NA	011020_E001T_17.avi_lane_160.res	1.63133782337603	-0.0864508375180015	0.423917285671525	-0.563850165164528	-0.0864508375180015	183	196	0.532429316208142	0.0192878090942748	0.0267945560698244	2.38725490196078	NA	NA	0.00878668041521014	0.0615864088943303	0.0226773602204128	0.0540883773798819	0.0615864088943303	0.5	-17.6
011020_E001T_17	011020_B001	62	62	52	3.125	WT	60	Step	3.125	0	NA	011020_E001T_17.avi_lane_161.res	1.64149217362361	-0.0792958413492587	0.437660911371548	-0.554688232042262	-0.0792958413492587	183	199	0.521164292096214	-0.0105121149624181	0.0404726889859322	2.37990196078431	NA	NA	0.0189410306627902	0.0687414050630731	0.0364209859204358	0.0632503105021479	0.0687414050630731	0.5	-14.6
011020_E001T_17	011020_B001	63	63	53	3.125	WT	60	Step	3.125	0	NA	011020_E001T_17.avi_lane_162.res	1.67730992375418	-0.134446176011591	0.422657602637222	-0.595673572840992	-0.134446176011591	180	218	0.510325260921929	-0.00455087262751473	0.0138586629041595	2.38	NA	NA	0.0547587807933601	0.0135910704007408	0.0214176771861098	0.022264969703418	0.0135910704007408	-2.5	4.40000000000001
011020_E001T_17	011020_B001	64	64	54	3.125	WT	60	Step	3.125	0	NA	011020_E001T_17.avi_lane_163.res	1.70714405839631	-0.156181679939235	0.423174649126536	-0.586853641368657	-0.156181679939235	168	226	0.525335601145137	0.00464053932659765	0.00799334860433492	2.375	NA	NA	0.0845929154354901	-0.00814443352690325	0.0219347236754238	0.0310849011757529	-0.00814443352690325	-14.5	12.4
011020_E001T_17	011020_B001	65	65	55	3.125	WT	60	Step	3.125	0	NA	011020_E001T_17.avi_lane_164.res	1.57991037352448	-0.00968042208278315	0.474454893141007	-0.534613657128803	-0.00968042208278314	193	178	0.538184459620045	0.00762454626493118	0.0469179518121834	2.3675	NA	NA	-0.04264076943634	0.138356824329549	0.0732149676898948	0.0833248854156069	0.138356824329549	10.5	-35.6
011020_E001T_17	011020_B001	66	66	56	3.125	WT	60	Step	3.125	0	NA	011020_E001T_17.avi_lane_165.res	1.66269065950611	-0.123155309093603	0.458160676582547	-0.613983429074881	-0.123155309093603	179	212	0.548149327435198	-0.0106952867010842	0.0157690078680894	2.36764705882353	NA	NA	0.04013951654529	0.0248819373187288	0.0569207511314348	0.00395511346952893	0.0248819373187288	-3.5	-1.59999999999999
011020_E001T_17	011020_B001	67	67	57	3.125	WT	60	Step	3.125	0	NA	011020_E001T_17.avi_lane_166.res	1.59029549932471	-0.0641789992015265	0.437179334988178	-0.550718860459515	-0.0641789992015265	197	203	0.526027732598811	0.00891800567830236	0.0375487017141307	2.36274509803921	NA	NA	-0.0322556436361099	0.0838582472108053	0.0359394095370658	0.0672196820848949	0.0838582472108053	14.5	-10.6
011020_E001T_17	011020_B001	68	68	58	3.125	WT	60	Step	3.125	0	NA	011020_E001T_17.avi_lane_167.res	1.68253440239379	-0.129770260353491	0.40099374788105	-0.55970080750571	-0.129770260353491	165	204	0.497806037920348	0.0141214828068659	0.0246564654597552	2.3575	NA	NA	0.0599832594329701	0.0182669860588408	-0.000246177570062178	0.0582377350386999	0.0182669860588408	-17.5	-9.59999999999999
011020_E001T_17	011020_B001	69	69	59	3.125	WT	60	Step	3.125	0	NA	011020_E001T_17.avi_lane_168.res	1.76367781087789	-0.154813177431444	0.418969981308285	-0.584521601715106	-0.154813177431444	157	210	0.504542950249786	0.00884033830091524	-0.00227499757814486	2.375	NA	NA	0.14112666791707	-0.00677593101911222	0.0177300558571728	0.0334169408293039	-0.00677593101911222	-25.5	-3.59999999999999
011020_E001T_17	011020_B001	70	70	60	3.125	WT	60	Step	3.125	0	NA	011020_E001T_17.avi_lane_169.res	1.77987744299803	-0.228303997026373	0.396127648926317	-0.655811966823505	-0.228303997026373	155	228	0.506279640783924	0.00320919238511684	-0.018086151361847	0.5425	NA	NA	0.15732630003721	-0.0802667506140412	-0.00511227652479518	-0.037873424279095	-0.0802667506140412	-27.5	14.4
011020_E001T_17	011020_B001	71	71	61	3.125	WT	60	Step	3.125	0	NA	011020_E001T_17.avi_lane_170.res	1.5661818594666	-0.137142356600704	0.361430287503272	-0.555216292542059	-0.137142356600704	161	192	0.504916547022338	-0.0079690806554135	-0.00186148849985079	0.40686274509804	NA	NA	-0.05636928349422	0.0108948898116278	-0.0398096379478402	0.062722250002351	0.0108948898116278	-21.5	-21.6
011020_E001T_17	011020_B001	72	72	62	3.125	WT	60	Step	3.125	0	NA	011020_E001T_17.avi_lane_171.res	1.70064173030058	-0.0948690597535637	0.396191018136406	-0.525987531891706	-0.0948690597535637	187	213	0.492703186533569	-0.00559436909266964	0.0218549913015891	0.411764705882353	NA	NA	0.0780905873397602	0.0531681866587681	-0.0050489073147062	0.0919510106527039	0.0531681866587681	4.5	-0.599999999999994
011020_E001T_17	011020_B001	73	73	63	3.125	WT	60	Step	3.125	0	NA	011020_E001T_17.avi_lane_172.res	1.75619864505111	-0.157168486010554	0.421349271372006	-0.619127096563364	-0.157168486010554	177	222	0.49773062151655	-0.0117629671747317	-0.00175000852728309	0.407500000000001	NA	NA	0.13364750209029	-0.00913123959822223	0.0201093459208938	-0.00118855401895401	-0.00913123959822223	-5.5	8.40000000000001
011020_E001T_17	011020_B001	74	74	64	3.125	WT	60	Step	3.125	0	NA	011020_E001T_17.avi_lane_173.res	1.76618286057479	-0.165820453850784	0.438344634904689	-0.619671553109716	-0.165820453850784	171	228	0.513626043844348	-0.0319524440395137	0.00482743240244334	0.416666666666667	NA	NA	0.14363171761397	-0.0177832074384522	0.0371047094535768	-0.00173301056530606	-0.0177832074384522	-11.5	14.4
011020_E001T_17	011020_B001	75	75	65	3.125	WT	60	Step	3.125	0	NA	011020_E001T_17.avi_lane_174.res	1.665358723964	-0.188208788196993	0.367545064174709	-0.632292473970643	-0.188208788196993	171	214	0.527392634455172	-0.0237634186445357	-0.00471701143472564	0.416666666666667	NA	NA	0.0428075810031801	-0.0401715417846612	-0.0336948612764032	-0.0143539314262331	-0.0401715417846612	-11.5	0.400000000000006
011020_E001T_17	011020_B001	76	76	66	3.125	WT	60	Step	3.125	0	NA	011020_E001T_17.avi_lane_175.res	1.67035271051825	-0.130207823748733	0.39984211209124	-0.534760941500825	-0.130207823748733	172	226	0.496609411012518	0.0228172865104254	-0.0019341560312162	0.40686274509804	NA	NA	0.0478015675574301	0.0178294226635988	-0.00139781335987221	0.083177601043585	0.0178294226635988	-10.5	12.4
011020_E001T_17	011020_B001	77	77	67	3.125	WT	60	Step	3.125	0	NA	011020_E001T_17.avi_lane_176.res	1.76267518514316	-0.146728456495307	0.415194730208093	-0.623481565862054	-0.146728456495307	183	216	0.51030096315389	0.00632413463340021	0.0160311937646847	0.419117647058824	NA	NA	0.14012404218234	0.00130878991702477	0.0139548047569808	-0.00554302331764411	0.00130878991702477	0.5	2.40000000000001
011020_E001T_17	011020_B001	78	78	68	3.125	WT	60	Step	3.125	0	NA	011020_E001T_17.avi_lane_177.res	1.66817304629056	-0.174017560961598	0.413326280427004	-0.661083185527755	-0.174017560961598	170	205	0.52348044821691	0.00642219784430052	0.00851413018849057	0.4125	NA	NA	0.04562190332974	-0.0259803145492662	0.0120863549758918	-0.0431446429833451	-0.0259803145492662	-12.5	-8.59999999999999
011020_E001T_17	011020_B001	79	79	69	3.125	WT	60	Step	3.125	0	NA	011020_E001T_17.avi_lane_178.res	1.65308665687024	-0.0936545337101309	0.40372768471791	-0.583576018861751	-0.0936545337101309	197	200	0.508764081331173	-0.00491307109668255	0.0247421329141455	0.40686274509804	NA	NA	0.0305355139094201	0.0543827127022009	0.00248775926679778	0.0343625236826589	0.0543827127022009	14.5	-13.6
011020_E001T_17	011020_B001	80	80	70	3.125	WT	60	Step	3.125	0	NA	011020_E001T_17.avi_lane_179.res	1.71053916003442	-0.178893936715875	0.445911518138	-0.627567119404345	-0.178893936715875	161	225	0.543844037582902	0.00307573134149454	-0.0106868351561012	0.409313725490197	NA	NA	0.0879880170736	-0.0308566903035432	0.0446715926868878	-0.00962857685993501	-0.0308566903035432	-21.5	11.4
011020_E001T_17	011020_B001	81	81	71	3.125	WT	60	Step	3.125	0	NA	011020_E001T_17.avi_lane_180.res	1.66532444945268	-0.0867055323362255	0.425893485408945	-0.601946813059464	-0.0867055323362255	195	194	0.514878896320637	-0.0223387722011861	0.0282435745624093	0.4175	NA	NA	0.0427733064918601	0.0613317140761063	0.0246535599578328	0.015991729484946	0.0613317140761063	12.5	-19.6
011020_E001T_17	011020_B001	82	82	72	3.125	WT	60	Step	3.125	0	NA	011020_E001T_17.avi_lane_181.res	1.62816753058903	-0.0984953197058711	0.421499004357967	-0.557634158949473	-0.0984953197058711	187	212	0.513090745381343	-0.000858459763544542	0.0230914806266611	0.421568627450981	NA	NA	0.00561638762821004	0.0495419267064607	0.0202590789068548	0.060304383594937	0.0495419267064607	4.5	-1.59999999999999
011020_E001T_17	011020_B001	83	83	73	3.125	WT	60	Step	3.125	0	NA	011020_E001T_17.avi_lane_182.res	1.67560959471045	-0.108091705662471	0.432909743878154	-0.596312525979621	-0.108091705662471	185	205	0.517303203547103	0.0187901079152089	0.0117603871681844	0.405	NA	NA	0.05305845174963	0.0399455407498608	0.0316698184270418	0.0216260165647889	0.0399455407498608	2.5	-8.59999999999999
011020_E001T_17	011020_B001	84	84	74	3.125	WT	60	Step	3.125	0	NA	011020_E001T_17.avi_lane_183.res	1.67094098754055	-0.154823354208548	0.386917098679294	-0.610531711994011	-0.154823354208548	173	206	0.518818847392719	-0.0188625575413069	0.00639198143827635	0.419117647058824	NA	NA	0.0483898445797302	-0.00678610779621625	-0.0143228267718182	0.00740683055039892	-0.00678610779621625	-9.5	-7.59999999999999
011020_E001T_17	011020_B001	85	85	75	3.125	WT	60	Step	3.125	0	NA	011020_E001T_17.avi_lane_184.res	1.60873449474086	-0.120164023050259	0.447505750930109	-0.606336651261169	-0.120164023050259	173	202	0.547408019101703	0.00460526108652983	0.00684468701600551	0.421568627450981	NA	NA	-0.01381664821996	0.0278732233620728	0.0462658254789968	0.011601891283241	0.0278732233620728	-9.5	-11.6
011020_E001T_17	011020_B001	86	86	76	3.125	WT	60	Step	3.125	0	NA	011020_E001T_17.avi_lane_185.res	1.67795020981085	-0.118530395183844	0.450420115204964	-0.613038782718042	-0.118530395183844	186	214	0.533556136647142	-0.0384946931648806	0.0125359136928236	0.420000000000001	NA	NA	0.0553990668500302	0.0295068512284878	0.0491801897538518	0.00489975982636792	0.0295068512284878	3.5	0.400000000000006
011020_E001T_17	011020_B001	87	87	77	3.125	WT	60	Step	3.125	0	NA	011020_E001T_17.avi_lane_186.res	1.65905805147084	-0.108708288388603	0.474947785908184	-0.563901279146133	-0.108708288388603	164	211	0.546577285845764	-0.00443080074998363	0.0166622815703843	0.428921568627451	NA	NA	0.03650690851002	0.0393289580237288	0.0737078604570718	0.054037263398277	0.0393289580237288	-18.5	-2.59999999999999
011020_E001T_17	011020_B001	88	88	78	3.125	WT	60	Step	3.125	0	NA	011020_E001T_17.avi_lane_187.res	1.6084403602877	-0.189134169126817	0.398425645277492	-0.648444886986023	-0.189134169126817	154	197	0.544224536714095	0.00830470865628087	-0.00464878259441974	0.405	NA	NA	-0.0141107826731199	-0.0410969227144852	-0.00281428017362018	-0.030506344441613	-0.0410969227144852	-28.5	-16.6
011020_E001T_17	011020_B001	89	89	79	3.125	WT	60	Step	3.125	0	NA	011020_E001T_17.avi_lane_188.res	1.62956184318713	-0.0881470515475421	0.419358942602925	-0.524507345583458	-0.0881470515475421	184	214	0.51856666761852	0.0137601739595737	0.0204178237648184	0.409313725490197	NA	NA	0.00701070022631001	0.0598901948647897	0.0181190171518128	0.0934311969609519	0.0598901948647897	1.5	0.400000000000006
011020_E001T_17	011020_B001	90	90	80	3.125	WT	60	Step	3.125	0	NA	011020_E001T_17.avi_lane_189.res	1.68810754691556	-0.12084112060991	0.435184514919979	-0.589747532139725	-0.12084112060991	183	217	0.503451865723428	0.00269286381031623	0.00960595240423633	0.404411764705882	NA	NA	0.0655564039547401	0.0271961258024218	0.0339445894688668	0.028191010404685	0.0271961258024218	0.5	3.40000000000001
011020_E001T_17	011020_B001	91	91	81	3.125	WT	60	Step	3.125	0	NA	011020_E001T_17.avi_lane_190.res	1.71957014068278	-0.224463382915896	0.37406461158442	-0.649060165339197	-0.224463382915896	166	234	0.523693874947035	0.00595109011038145	-0.0171598845788294	0.410000000000001	NA	NA	0.09701899772196	-0.0764261365035642	-0.0271753138666922	-0.031121622794787	-0.0764261365035642	-16.5	20.4
011020_E001T_17	011020_B001	92	92	82	3.125	WT	60	Step	3.125	0	NA	011020_E001T_17.avi_lane_191.res	1.65761776689779	-0.200829080516202	0.394223925043471	-0.638157613548135	-0.200829080516202	154	210	0.535196593919977	0.0145152931865987	-0.0292471026310711	0.414215686274511	NA	NA	0.0350666239369701	-0.0527918341038702	-0.00701600040764122	-0.0202190710037251	-0.0527918341038702	-28.5	-3.59999999999999
011020_E001T_17	011020_B001	93	93	83	3.125	WT	60	Step	3.125	0	NA	011020_E001T_17.avi_lane_192.res	1.68024262480267	-0.133732098369794	0.431098371704418	-0.559832277548586	-0.133732098369794	172	228	0.507008010246471	-0.0305257078866035	-0.00915357409752783	0.410000000000001	NA	NA	0.0576914818418501	0.0143051480425378	0.0298584462533058	0.0581062649958239	0.0143051480425378	-10.5	14.4
011020_E001T_17	011020_B001	94	94	84	3.125	WT	60	Step	3.125	0	NA	011020_E001T_17.avi_lane_193.res	1.81188529191904	-0.208505700132091	0.39475836660556	-0.619130821188813	-0.208505700132091	162	238	0.504364615409115	-0.0142097008582644	-0.00675697794815886	0.411764705882353	NA	NA	0.18933414895822	-0.0604684537197592	-0.00648155884555218	-0.00119227864440308	-0.0604684537197592	-20.5	24.4
011020_E001T_17	011020_B001	95	95	85	3.125	WT	60	Step	3.125	0	NA	011020_E001T_17.avi_lane_194.res	1.77545213581746	-0.166485587214728	0.377207088707527	-0.60072022336542	-0.166485587214728	177	222	0.495181645309082	0.00699796326998652	0.00464941792693782	0.403645833333334	NA	NA	0.15290099285664	-0.0184483408023962	-0.0240328367435852	0.01721831917899	-0.0184483408023962	-5.5	8.40000000000001
011020_E001T_17	011020_B001	96	96	86	3.125	WT	60	Step	3.125	0	NA	011020_E001T_17.avi_lane_195.res	1.6342584364044	-0.15404305821905	0.401678187422633	-0.591203319902103	-0.15404305821905	172	219	0.519565976422813	-0.00203790184941772	-0.00721043317588487	0.414062500000001	NA	NA	0.01170729344358	-0.00600581180671825	0.000438261971520804	0.026735222642307	-0.00600581180671825	-10.5	5.40000000000001
011020_E001T_17	011020_B001	97	97	87	3.125	WT	60	Step	3.125	0	NA	011020_E001T_17.avi_lane_196.res	1.70583297906422	-0.159790851619905	0.423831722796454	-0.557046553533561	-0.159790851619905	162	238	0.511509820679731	-0.0110389074263254	-0.00961314186349472	0.4375	NA	NA	0.0832818361034	-0.0117536052075732	0.0225917973453418	0.0608919890108489	-0.0117536052075732	-20.5	24.4
011020_E001T_17	011020_B001	98	98	88	3.125	WT	60	Step	3.125	0	NA	011020_E001T_17.avi_lane_197.res	1.75897472796627	-0.232966618686437	0.388104709109197	-0.6903319274523	-0.232966618686437	169	230	0.524647021516232	0.0162440929987915	-0.00522428759341389	0.427083333333333	NA	NA	0.13642358500545	-0.0849293722741052	-0.0131352163419152	-0.07239338490789	-0.0849293722741052	-13.5	16.4
011020_E001T_17	011020_B001	99	99	89	3.125	WT	60	Step	3.125	0	NA	011020_E001T_17.avi_lane_198.res	1.67953928541758	-0.14910354950469	0.404349199277282	-0.591041567900698	-0.14910354950469	177	222	0.517797123538219	0.0032034434491865	0.0099131095713351	0.418367346938776	NA	NA	0.05698814245676	-0.00106630309235822	0.00310927382616982	0.026896974643712	-0.00106630309235822	-5.5	8.40000000000001
011020_E001T_17	011020_B001	100	100	90	3.125	WT	60	Step	3.125	0	NA	011020_E001T_17.avi_lane_199.res	1.59850312820125	-0.122421362900524	0.453003345798256	-0.584912250265899	-0.122421362900524	172	214	0.533256177195393	-0.0277804747504157	0.0178712691832868	0.41326530612245	NA	NA	-0.0240480147595699	0.0256158835118078	0.0517634203471438	0.0330262922785109	0.0256158835118078	-10.5	0.400000000000006
011020_E001T_17	011020_B001	101	101	91	3.125	WT	60	Step	3.125	0	NA	011020_E001T_17.avi_lane_200.res	1.5918100175721	-0.12136202568422	0.428614090063961	-0.614299510381087	-0.12136202568422	188	210	0.53796118557531	0.00116080328908265	0.0118060104190874	0.424479166666666	NA	NA	-0.03074112538872	0.0266752207281118	0.0273741646128488	0.00363903216332295	0.0266752207281118	5.5	-3.59999999999999
011020_E001T_17	011020_B001	102	102	92	3.125	WT	60	Step	3.125	0	NA	011020_E001T_17.avi_lane_201.res	1.6850154960567	-0.112490046279153	0.448455160777157	-0.571445215688862	-0.112490046279153	180	220	0.521939831066223	0.0274359828936368	0.000551239275911092	0.416666666666667	NA	NA	0.0624643530958802	0.0355472001331788	0.0472152353260448	0.046493326855548	0.0355472001331788	-2.5	6.40000000000001
011020_E001T_17	011020_B001	103	103	93	3.125	WT	60	Step	3.125	0	NA	011020_E001T_17.avi_lane_202.res	1.70948987355558	-0.182738258465773	0.439649771990932	-0.589090774218498	-0.182738258465773	158	242	0.512177194058785	-0.0200737844279199	-0.00535915637809643	0.424479166666666	NA	NA	0.08693873059476	-0.0347010120534412	0.0384098465398198	0.028847768325912	-0.0347010120534412	-24.5	28.4
011020_E001T_17	011020_B001	104	104	94	3.125	WT	60	Step	3.125	0	NA	011020_E001T_17.avi_lane_203.res	1.65062809442449	-0.124318500108393	0.423560235839656	-0.587108161880438	-0.124318500108393	182	216	0.515410772432813	-0.0292871134193639	0.0210144376247629	0.4375	NA	NA	0.0280769514636701	0.0237187463039388	0.0223203103885438	0.0308303806639719	0.0237187463039388	-0.5	2.40000000000001
011020_E001T_17	011020_B001	105	105	95	3.125	WT	60	Step	3.125	0	NA	011020_E001T_17.avi_lane_204.res	1.75784175949328	-0.153339184856739	0.423929230193344	-0.602325729895693	-0.153339184856739	175	225	0.485718213773046	-0.0185375258675967	-0.00389064410606412	0.427083333333333	NA	NA	0.13529061653246	-0.00530193844440724	0.0226893047422318	0.0156128126487169	-0.00530193844440724	-7.5	11.4
011020_E001T_17	011020_B001	106	106	96	3.125	WT	60	Step	3.125	0	NA	011020_E001T_17.avi_lane_205.res	1.77882414416335	-0.227213708431908	0.389698987972609	-0.609349913087338	-0.227213708431908	153	247	0.505782727412564	-0.0197189664649943	-0.0243213404071342	0.432291666666668	NA	NA	0.15627300120253	-0.0791764620195762	-0.0115409374785032	0.00858862945707195	-0.0791764620195762	-29.5	33.4
011020_E001T_17	011020_B001	107	107	97	3.125	WT	60	Step	3.125	0	NA	011020_E001T_17.avi_lane_206.res	1.68117998213312	-0.182550621035456	0.465213497916486	-0.684886669906247	-0.182550621035456	168	217	0.539294453703267	-0.000631585772992291	0.00277242134675863	0.429687500000001	NA	NA	0.0586288391723	-0.0345133746231242	0.0639735724653738	-0.0669481273618371	-0.0345133746231242	-14.5	3.40000000000001
011020_E001T_17	011020_B001	108	108	98	3.125	WT	60	Step	3.125	0	NA	011020_E001T_17.avi_lane_207.res	1.80197050833263	-0.234204451254735	0.412471205279708	-0.652015472143243	-0.234204451254735	157	243	0.505337508735062	0.0352439958651567	-0.0187262832465993	0.424479166666666	NA	NA	0.17941936537181	-0.0861672048424032	0.0112312798285958	-0.034076929598833	-0.0861672048424032	-25.5	29.4
011020_E001T_17	011020_B001	109	109	99	3.125	WT	60	Step	3.125	0	NA	011020_E001T_17.avi_lane_208.res	1.71844747870187	-0.141836292712615	0.449334965003892	-0.606327995204157	-0.141836292712615	176	224	0.52973100090641	-0.0423393320697955	0.000430982359797843	0.419270833333334	NA	NA	0.0958963357410501	0.00620095369971677	0.0480950395527798	0.0116105473402529	0.00620095369971677	-6.5	10.4
011020_E001T_17	011020_B001	110	110	100	3.125	WT	60	Step	3.125	0	NA	011020_E001T_17.avi_lane_209.res	1.56942586687273	-0.114903135538591	0.392686889747122	-0.579562661173274	-0.114903135538591	184	201	0.530073365226256	-0.0457618048068403	0.0178113983747441	0.416666666666667	NA	NA	-0.05312527608809	0.0331341108737408	-0.00855303570399019	0.0383758813711359	0.0331341108737408	1.5	-12.6
011020_E001T_17	011020_B001	111	111	101	3.125	WT	60	Step	3.125	0	NA	011020_E001T_17.avi_lane_210.res	1.6300351725095	-0.167780929793119	0.411746792547296	-0.63109527036188	-0.167780929793119	166	208	0.5470630730295	-0.0188643899184542	-0.00905990465515744	0.3984375	NA	NA	0.00748402954867999	-0.0197436833807872	0.0105068670961838	-0.01315672781747	-0.0197436833807872	-16.5	-5.59999999999999
011020_E001T_17	011020_B001	112	112	102	3.125	WT	60	Step	3.125	0	NA	011020_E001T_17.avi_lane_211.res	1.69535180424263	-0.22252392755883	0.392733098414229	-0.616919457028739	-0.22252392755883	150	234	0.516746158186339	-0.017045828283625	-0.032171754967684	0.421875000000001	NA	NA	0.0728006612818102	-0.0744866811464982	-0.00850682703688321	0.00101908551567098	-0.0744866811464982	-32.5	20.4
011020_E001T_17	011020_B001	113	113	103	3.125	WT	60	Step	3.125	0	NA	011020_E001T_17.avi_lane_212.res	1.64197191212096	-0.197159603372568	0.374196746786799	-0.61378051150994	-0.197159603372568	159	219	0.523409501554117	0.0163056009048852	-0.018181101171712	0.415816326530613	NA	NA	0.01942076916014	-0.0491223569602362	-0.0270431786643132	0.00415803103446999	-0.0491223569602362	-23.5	5.40000000000001
011020_E001T_17	011020_B001	114	114	104	3.125	WT	60	Step	3.125	0	NA	011020_E001T_17.avi_lane_213.res	1.73534086330008	-0.21664331699133	0.389157652865477	-0.599905155064003	-0.21664331699133	155	245	0.514744352566813	-0.0248941292857191	-0.0182074205225999	0.436224489795919	NA	NA	0.11278972033926	-0.0686060705789982	-0.0120822725856352	0.0180333874804069	-0.0686060705789982	-27.5	31.4
011020_E001T_17	011020_B001	115	115	105	3.125	WT	60	Step	3.125	0	NA	011020_E001T_17.avi_lane_214.res	1.58615311426036	-0.103119889583667	0.410508454393221	-0.549976548843559	-0.103119889583667	174	200	0.546053517739872	-0.0199211323865823	0.0236726878568134	0.385416666666667	NA	NA	-0.0363980287004599	0.0449173568286648	0.00926852894210878	0.067961993700851	0.0449173568286648	-8.5	-13.6
011020_E001T_17	011020_B001	116	116	106	3.125	WT	60	Step	3.125	0	NA	011020_E001T_17.avi_lane_215.res	1.52608633965805	-0.109265763780062	0.394955775309961	-0.579916395347219	-0.109265763780062	179	192	0.535473164474043	-0.019972839857565	0.0188931080208387	0.408854166666667	NA	NA	-0.09646480330277	0.0387714826322698	-0.00628415014115119	0.038022147197191	0.0387714826322698	-3.5	-21.6
011020_E001T_17	011020_B001	117	117	107	3.125	WT	60	Step	3.125	0	NA	011020_E001T_17.avi_lane_216.res	1.52276120768869	-0.0686999680715815	0.419184312837619	-0.539851798989318	-0.0686999680715815	193	200	0.545160407881555	-0.00486634721244508	0.0394203742686435	0.401041666666667	NA	NA	-0.0997899352721299	0.0793372783407503	0.0179443873865068	0.0780867435550919	0.0793372783407503	10.5	-13.6
011020_E001T_17	011020_B001	118	118	108	3.125	WT	60	Step	3.125	0	NA	011020_E001T_17.avi_lane_217.res	1.66823520608804	-0.176099479309031	0.454416384911856	-0.624113713450938	-0.176099479309031	165	233	0.528301392995073	0.011885622606889	0.001979676922991	0.419270833333334	NA	NA	0.0456840631272202	-0.0280622328966992	0.0531764594607438	-0.00617517090652808	-0.0280622328966992	-17.5	19.4
[truncated: 11,582 more rows]
