# Supplementary material for: Mechanism of barotaxis in marine zooplankton
Source: eLife. 2024 Sep 19;13:RP94306. doi: 10.7554/eLife.94306 (PMC11412693; doi:10.7554/eLife.94306)
Supplement: Figure 1—source data 3. [file elife-94306-fig1-data3.csv]

Trial_ID	Batch_ID	Time	Frame	RelTime	Pressure_Level	Genotype	StimulusDuration	Type_Experiment	Category_pressure	Fraction_increase	Basal_pressure	BinNo	File_name	Avg_Speed	Avg_Y_displacement	Avg_Y_displacement_Up	Avg_Y_displacement_Down	Avg_Y_movement	Num_Tracks_Up	Num_Tracks_Down	Tortuosity	Straightness_X	Straightness_Y	PressVal	Count	LarvaD_Pc	Corr_Avg_Speed	Corr_Avg_Y_displacement	Corr_Avg_Y_displacement_Up	Corr_Avg_Y_displacement_Down	Corr_Avg_Y_movement	Corr_Num_Tracks_Up	Corr_Num_Tracks_Down	PressInc
031120_E001T_10-2	031120_B001	1	1	-9	112.5	WT	60	Step	12.5	1.13636363636364	100	1	031120_E001T_10-2.avi_lane_100.res	1.69150404593611	-0.282175537084588	0.359317837116677	-0.649493311873045	-0.282175537084588	145	254	0.484008960936751	0.00658941542056818	-0.0382442493823234	98.9375	55	35.031847133758	-0.00638851334440504	-0.0251594715701629	-0.0353424865737147	-0.0126112728241758	-0.0251594715701629	-1.09999999999999	2.80000000000001	-0.113244650688785
031120_E001T_10-2	031120_B001	1	1	-9	112.5	WT	60	Step	12.5	1.13636363636364	100	2	031120_E001T_10-2.avi_lane_100.res	1.69150404593611	-0.282175537084588	0.359317837116677	-0.649493311873045	-0.282175537084588	145	254	0.484008960936751	0.00658941542056818	-0.0382442493823234	98.9375	26	16.5605095541401	-0.00638851334440504	-0.0251594715701629	-0.0353424865737147	-0.0126112728241758	-0.0251594715701629	-1.09999999999999	2.80000000000001	-0.113244650688785
031120_E001T_10-2	031120_B001	1	1	-9	112.5	WT	60	Step	12.5	1.13636363636364	100	3	031120_E001T_10-2.avi_lane_100.res	1.69150404593611	-0.282175537084588	0.359317837116677	-0.649493311873045	-0.282175537084588	145	254	0.484008960936751	0.00658941542056818	-0.0382442493823234	98.9375	28	17.8343949044586	-0.00638851334440504	-0.0251594715701629	-0.0353424865737147	-0.0126112728241758	-0.0251594715701629	-1.09999999999999	2.80000000000001	-0.113244650688785
031120_E001T_10-2	031120_B001	1	1	-9	112.5	WT	60	Step	12.5	1.13636363636364	100	4	031120_E001T_10-2.avi_lane_100.res	1.69150404593611	-0.282175537084588	0.359317837116677	-0.649493311873045	-0.282175537084588	145	254	0.484008960936751	0.00658941542056818	-0.0382442493823234	98.9375	31	19.7452229299363	-0.00638851334440504	-0.0251594715701629	-0.0353424865737147	-0.0126112728241758	-0.0251594715701629	-1.09999999999999	2.80000000000001	-0.113244650688785
031120_E001T_10-2	031120_B001	1	1	-9	112.5	WT	60	Step	12.5	1.13636363636364	100	5	031120_E001T_10-2.avi_lane_100.res	1.69150404593611	-0.282175537084588	0.359317837116677	-0.649493311873045	-0.282175537084588	145	254	0.484008960936751	0.00658941542056818	-0.0382442493823234	98.9375	17	10.828025477707	-0.00638851334440504	-0.0251594715701629	-0.0353424865737147	-0.0126112728241758	-0.0251594715701629	-1.09999999999999	2.80000000000001	-0.113244650688785
031120_E001T_10-2	031120_B001	2	2	-8	112.5	WT	60	Step	12.5	1.13636363636364	100	1	031120_E001T_10-2.avi_lane_101.res	1.69330926358357	-0.273638127451469	0.391450119935613	-0.614776580196573	-0.273638127451469	135	264	0.49407344515963	-0.00787180510474469	-0.0352063415116892	98.9375	50	26.7379679144385	-0.00458329569694493	-0.0166220619370439	-0.00321020375477871	0.0221054588522962	-0.0166220619370439	-11.1	12.8	-0.113244650688785
031120_E001T_10-2	031120_B001	2	2	-8	112.5	WT	60	Step	12.5	1.13636363636364	100	2	031120_E001T_10-2.avi_lane_101.res	1.69330926358357	-0.273638127451469	0.391450119935613	-0.614776580196573	-0.273638127451469	135	264	0.49407344515963	-0.00787180510474469	-0.0352063415116892	98.9375	36	19.2513368983957	-0.00458329569694493	-0.0166220619370439	-0.00321020375477871	0.0221054588522962	-0.0166220619370439	-11.1	12.8	-0.113244650688785
031120_E001T_10-2	031120_B001	2	2	-8	112.5	WT	60	Step	12.5	1.13636363636364	100	3	031120_E001T_10-2.avi_lane_101.res	1.69330926358357	-0.273638127451469	0.391450119935613	-0.614776580196573	-0.273638127451469	135	264	0.49407344515963	-0.00787180510474469	-0.0352063415116892	98.9375	34	18.1818181818182	-0.00458329569694493	-0.0166220619370439	-0.00321020375477871	0.0221054588522962	-0.0166220619370439	-11.1	12.8	-0.113244650688785
031120_E001T_10-2	031120_B001	2	2	-8	112.5	WT	60	Step	12.5	1.13636363636364	100	4	031120_E001T_10-2.avi_lane_101.res	1.69330926358357	-0.273638127451469	0.391450119935613	-0.614776580196573	-0.273638127451469	135	264	0.49407344515963	-0.00787180510474469	-0.0352063415116892	98.9375	41	21.9251336898396	-0.00458329569694493	-0.0166220619370439	-0.00321020375477871	0.0221054588522962	-0.0166220619370439	-11.1	12.8	-0.113244650688785
031120_E001T_10-2	031120_B001	2	2	-8	112.5	WT	60	Step	12.5	1.13636363636364	100	5	031120_E001T_10-2.avi_lane_101.res	1.69330926358357	-0.273638127451469	0.391450119935613	-0.614776580196573	-0.273638127451469	135	264	0.49407344515963	-0.00787180510474469	-0.0352063415116892	98.9375	26	13.903743315508	-0.00458329569694493	-0.0166220619370439	-0.00321020375477871	0.0221054588522962	-0.0166220619370439	-11.1	12.8	-0.113244650688785
031120_E001T_10-2	031120_B001	3	3	-7	112.5	WT	60	Step	12.5	1.13636363636364	100	1	031120_E001T_10-2.avi_lane_102.res	1.64752448984189	-0.213631112194294	0.435435675055559	-0.594829066610874	-0.213631112194294	148	252	0.487708493669008	-0.0237909255267983	-0.0161037391826581	98.7083333333333	54	30	-0.050368069438625	0.0433849533201311	0.0407753513651673	0.0420529724379952	0.0433849533201311	1.90000000000001	0.800000000000011	-0.134074511138138
031120_E001T_10-2	031120_B001	3	3	-7	112.5	WT	60	Step	12.5	1.13636363636364	100	2	031120_E001T_10-2.avi_lane_102.res	1.64752448984189	-0.213631112194294	0.435435675055559	-0.594829066610874	-0.213631112194294	148	252	0.487708493669008	-0.0237909255267983	-0.0161037391826581	98.7083333333333	34	18.8888888888889	-0.050368069438625	0.0433849533201311	0.0407753513651673	0.0420529724379952	0.0433849533201311	1.90000000000001	0.800000000000011	-0.134074511138138
031120_E001T_10-2	031120_B001	3	3	-7	112.5	WT	60	Step	12.5	1.13636363636364	100	3	031120_E001T_10-2.avi_lane_102.res	1.64752448984189	-0.213631112194294	0.435435675055559	-0.594829066610874	-0.213631112194294	148	252	0.487708493669008	-0.0237909255267983	-0.0161037391826581	98.7083333333333	33	18.3333333333333	-0.050368069438625	0.0433849533201311	0.0407753513651673	0.0420529724379952	0.0433849533201311	1.90000000000001	0.800000000000011	-0.134074511138138
031120_E001T_10-2	031120_B001	3	3	-7	112.5	WT	60	Step	12.5	1.13636363636364	100	4	031120_E001T_10-2.avi_lane_102.res	1.64752448984189	-0.213631112194294	0.435435675055559	-0.594829066610874	-0.213631112194294	148	252	0.487708493669008	-0.0237909255267983	-0.0161037391826581	98.7083333333333	35	19.4444444444444	-0.050368069438625	0.0433849533201311	0.0407753513651673	0.0420529724379952	0.0433849533201311	1.90000000000001	0.800000000000011	-0.134074511138138
031120_E001T_10-2	031120_B001	3	3	-7	112.5	WT	60	Step	12.5	1.13636363636364	100	5	031120_E001T_10-2.avi_lane_102.res	1.64752448984189	-0.213631112194294	0.435435675055559	-0.594829066610874	-0.213631112194294	148	252	0.487708493669008	-0.0237909255267983	-0.0161037391826581	98.7083333333333	24	13.3333333333333	-0.050368069438625	0.0433849533201311	0.0407753513651673	0.0420529724379952	0.0433849533201311	1.90000000000001	0.800000000000011	-0.134074511138138
031120_E001T_10-2	031120_B001	4	4	-6	112.5	WT	60	Step	12.5	1.13636363636364	100	1	031120_E001T_10-2.avi_lane_103.res	1.73273197516445	-0.289983600994793	0.423848105001319	-0.64958303183494	-0.289983600994793	134	266	0.491370042084003	-0.0144024631112644	-0.0316345629069625	98.6875	56	30.2702702702703	0.0348394158839351	-0.0329675354803679	0.0291877813109273	-0.0127009927860708	-0.0329675354803679	-12.1	14.8	-0.135968134815343
031120_E001T_10-2	031120_B001	4	4	-6	112.5	WT	60	Step	12.5	1.13636363636364	100	2	031120_E001T_10-2.avi_lane_103.res	1.73273197516445	-0.289983600994793	0.423848105001319	-0.64958303183494	-0.289983600994793	134	266	0.491370042084003	-0.0144024631112644	-0.0316345629069625	98.6875	34	18.3783783783784	0.0348394158839351	-0.0329675354803679	0.0291877813109273	-0.0127009927860708	-0.0329675354803679	-12.1	14.8	-0.135968134815343
031120_E001T_10-2	031120_B001	4	4	-6	112.5	WT	60	Step	12.5	1.13636363636364	100	3	031120_E001T_10-2.avi_lane_103.res	1.73273197516445	-0.289983600994793	0.423848105001319	-0.64958303183494	-0.289983600994793	134	266	0.491370042084003	-0.0144024631112644	-0.0316345629069625	98.6875	39	21.0810810810811	0.0348394158839351	-0.0329675354803679	0.0291877813109273	-0.0127009927860708	-0.0329675354803679	-12.1	14.8	-0.135968134815343
031120_E001T_10-2	031120_B001	4	4	-6	112.5	WT	60	Step	12.5	1.13636363636364	100	4	031120_E001T_10-2.avi_lane_103.res	1.73273197516445	-0.289983600994793	0.423848105001319	-0.64958303183494	-0.289983600994793	134	266	0.491370042084003	-0.0144024631112644	-0.0316345629069625	98.6875	33	17.8378378378378	0.0348394158839351	-0.0329675354803679	0.0291877813109273	-0.0127009927860708	-0.0329675354803679	-12.1	14.8	-0.135968134815343
031120_E001T_10-2	031120_B001	4	4	-6	112.5	WT	60	Step	12.5	1.13636363636364	100	5	031120_E001T_10-2.avi_lane_103.res	1.73273197516445	-0.289983600994793	0.423848105001319	-0.64958303183494	-0.289983600994793	134	266	0.491370042084003	-0.0144024631112644	-0.0316345629069625	98.6875	23	12.4324324324324	0.0348394158839351	-0.0329675354803679	0.0291877813109273	-0.0127009927860708	-0.0329675354803679	-12.1	14.8	-0.135968134815343
031120_E001T_10-2	031120_B001	5	5	-5	112.5	WT	60	Step	12.5	1.13636363636364	100	1	031120_E001T_10-2.avi_lane_104.res	1.67609891019496	-0.262411748468695	0.411534131167198	-0.633343201601628	-0.262411748468695	142	258	0.503723661616676	-0.00846973378168384	-0.0417239365712932	98.7971698113207	57	28.5	-0.021793649085555	-0.00539568295426995	0.0168738074768063	0.00353883744724115	-0.00539568295426995	-4.09999999999999	6.80000000000001	-0.125999813948496
031120_E001T_10-2	031120_B001	5	5	-5	112.5	WT	60	Step	12.5	1.13636363636364	100	2	031120_E001T_10-2.avi_lane_104.res	1.67609891019496	-0.262411748468695	0.411534131167198	-0.633343201601628	-0.262411748468695	142	258	0.503723661616676	-0.00846973378168384	-0.0417239365712932	98.7971698113207	39	19.5	-0.021793649085555	-0.00539568295426995	0.0168738074768063	0.00353883744724115	-0.00539568295426995	-4.09999999999999	6.80000000000001	-0.125999813948496
031120_E001T_10-2	031120_B001	5	5	-5	112.5	WT	60	Step	12.5	1.13636363636364	100	3	031120_E001T_10-2.avi_lane_104.res	1.67609891019496	-0.262411748468695	0.411534131167198	-0.633343201601628	-0.262411748468695	142	258	0.503723661616676	-0.00846973378168384	-0.0417239365712932	98.7971698113207	38	19	-0.021793649085555	-0.00539568295426995	0.0168738074768063	0.00353883744724115	-0.00539568295426995	-4.09999999999999	6.80000000000001	-0.125999813948496
031120_E001T_10-2	031120_B001	5	5	-5	112.5	WT	60	Step	12.5	1.13636363636364	100	4	031120_E001T_10-2.avi_lane_104.res	1.67609891019496	-0.262411748468695	0.411534131167198	-0.633343201601628	-0.262411748468695	142	258	0.503723661616676	-0.00846973378168384	-0.0417239365712932	98.7971698113207	42	21	-0.021793649085555	-0.00539568295426995	0.0168738074768063	0.00353883744724115	-0.00539568295426995	-4.09999999999999	6.80000000000001	-0.125999813948496
031120_E001T_10-2	031120_B001	5	5	-5	112.5	WT	60	Step	12.5	1.13636363636364	100	5	031120_E001T_10-2.avi_lane_104.res	1.67609891019496	-0.262411748468695	0.411534131167198	-0.633343201601628	-0.262411748468695	142	258	0.503723661616676	-0.00846973378168384	-0.0417239365712932	98.7971698113207	24	12	-0.021793649085555	-0.00539568295426995	0.0168738074768063	0.00353883744724115	-0.00539568295426995	-4.09999999999999	6.80000000000001	-0.125999813948496
031120_E001T_10-2	031120_B001	6	6	-4	112.5	WT	60	Step	12.5	1.13636363636364	100	1	031120_E001T_10-2.avi_lane_105.res	1.74195012702575	-0.246518528223282	0.388774993989955	-0.660814565774879	-0.246518528223282	156	241	0.48560598410675	-0.00238044789980711	-0.0224615521244804	98.6111111111111	51	28.9772727272727	0.0440575677452351	0.0104975372911431	-0.0058853297004367	-0.0239325267260098	0.0104975372911431	9.90000000000001	-10.2	-0.142911421631794
031120_E001T_10-2	031120_B001	6	6	-4	112.5	WT	60	Step	12.5	1.13636363636364	100	2	031120_E001T_10-2.avi_lane_105.res	1.74195012702575	-0.246518528223282	0.388774993989955	-0.660814565774879	-0.246518528223282	156	241	0.48560598410675	-0.00238044789980711	-0.0224615521244804	98.6111111111111	34	19.3181818181818	0.0440575677452351	0.0104975372911431	-0.0058853297004367	-0.0239325267260098	0.0104975372911431	9.90000000000001	-10.2	-0.142911421631794
031120_E001T_10-2	031120_B001	6	6	-4	112.5	WT	60	Step	12.5	1.13636363636364	100	3	031120_E001T_10-2.avi_lane_105.res	1.74195012702575	-0.246518528223282	0.388774993989955	-0.660814565774879	-0.246518528223282	156	241	0.48560598410675	-0.00238044789980711	-0.0224615521244804	98.6111111111111	29	16.4772727272727	0.0440575677452351	0.0104975372911431	-0.0058853297004367	-0.0239325267260098	0.0104975372911431	9.90000000000001	-10.2	-0.142911421631794
031120_E001T_10-2	031120_B001	6	6	-4	112.5	WT	60	Step	12.5	1.13636363636364	100	4	031120_E001T_10-2.avi_lane_105.res	1.74195012702575	-0.246518528223282	0.388774993989955	-0.660814565774879	-0.246518528223282	156	241	0.48560598410675	-0.00238044789980711	-0.0224615521244804	98.6111111111111	29	16.4772727272727	0.0440575677452351	0.0104975372911431	-0.0058853297004367	-0.0239325267260098	0.0104975372911431	9.90000000000001	-10.2	-0.142911421631794
031120_E001T_10-2	031120_B001	6	6	-4	112.5	WT	60	Step	12.5	1.13636363636364	100	5	031120_E001T_10-2.avi_lane_105.res	1.74195012702575	-0.246518528223282	0.388774993989955	-0.660814565774879	-0.246518528223282	156	241	0.48560598410675	-0.00238044789980711	-0.0224615521244804	98.6111111111111	33	18.75	0.0440575677452351	0.0104975372911431	-0.0058853297004367	-0.0239325267260098	0.0104975372911431	9.90000000000001	-10.2	-0.142911421631794
031120_E001T_10-2	031120_B001	7	7	-3	112.5	WT	60	Step	12.5	1.13636363636364	100	1	031120_E001T_10-2.avi_lane_106.res	1.67944906497493	-0.253292448971073	0.379066105625626	-0.637810062226908	-0.253292448971073	150	248	0.478744698545864	-0.0221696102113764	-0.0255777910172009	98.6084905660377	51	28.6516853932584	-0.0184434943055849	0.00372361654335207	-0.0155942180647657	-0.00092802317803875	0.00372361654335207	3.90000000000001	-3.19999999999999	-0.143149613289296
031120_E001T_10-2	031120_B001	7	7	-3	112.5	WT	60	Step	12.5	1.13636363636364	100	2	031120_E001T_10-2.avi_lane_106.res	1.67944906497493	-0.253292448971073	0.379066105625626	-0.637810062226908	-0.253292448971073	150	248	0.478744698545864	-0.0221696102113764	-0.0255777910172009	98.6084905660377	40	22.4719101123596	-0.0184434943055849	0.00372361654335207	-0.0155942180647657	-0.00092802317803875	0.00372361654335207	3.90000000000001	-3.19999999999999	-0.143149613289296
031120_E001T_10-2	031120_B001	7	7	-3	112.5	WT	60	Step	12.5	1.13636363636364	100	3	031120_E001T_10-2.avi_lane_106.res	1.67944906497493	-0.253292448971073	0.379066105625626	-0.637810062226908	-0.253292448971073	150	248	0.478744698545864	-0.0221696102113764	-0.0255777910172009	98.6084905660377	29	16.2921348314607	-0.0184434943055849	0.00372361654335207	-0.0155942180647657	-0.00092802317803875	0.00372361654335207	3.90000000000001	-3.19999999999999	-0.143149613289296
031120_E001T_10-2	031120_B001	7	7	-3	112.5	WT	60	Step	12.5	1.13636363636364	100	4	031120_E001T_10-2.avi_lane_106.res	1.67944906497493	-0.253292448971073	0.379066105625626	-0.637810062226908	-0.253292448971073	150	248	0.478744698545864	-0.0221696102113764	-0.0255777910172009	98.6084905660377	28	15.7303370786517	-0.0184434943055849	0.00372361654335207	-0.0155942180647657	-0.00092802317803875	0.00372361654335207	3.90000000000001	-3.19999999999999	-0.143149613289296
031120_E001T_10-2	031120_B001	7	7	-3	112.5	WT	60	Step	12.5	1.13636363636364	100	5	031120_E001T_10-2.avi_lane_106.res	1.67944906497493	-0.253292448971073	0.379066105625626	-0.637810062226908	-0.253292448971073	150	248	0.478744698545864	-0.0221696102113764	-0.0255777910172009	98.6084905660377	30	16.8539325842697	-0.0184434943055849	0.00372361654335207	-0.0155942180647657	-0.00092802317803875	0.00372361654335207	3.90000000000001	-3.19999999999999	-0.143149613289296
031120_E001T_10-2	031120_B001	8	8	-2	112.5	WT	60	Step	12.5	1.13636363636364	100	1	031120_E001T_10-2.avi_lane_107.res	1.70744076254514	-0.28036450872329	0.366511931171167	-0.689612868656518	-0.28036450872329	155	245	0.483978374942018	0.00710222307429314	-0.0404677554194705	98.4837962962963	53	26.9035532994924	0.00954820326462502	-0.0233484432088649	-0.0281483925192247	-0.0527308296076489	-0.0233484432088649	8.90000000000001	-6.19999999999999	-0.154483566325865
031120_E001T_10-2	031120_B001	8	8	-2	112.5	WT	60	Step	12.5	1.13636363636364	100	2	031120_E001T_10-2.avi_lane_107.res	1.70744076254514	-0.28036450872329	0.366511931171167	-0.689612868656518	-0.28036450872329	155	245	0.483978374942018	0.00710222307429314	-0.0404677554194705	98.4837962962963	37	18.7817258883249	0.00954820326462502	-0.0233484432088649	-0.0281483925192247	-0.0527308296076489	-0.0233484432088649	8.90000000000001	-6.19999999999999	-0.154483566325865
031120_E001T_10-2	031120_B001	8	8	-2	112.5	WT	60	Step	12.5	1.13636363636364	100	3	031120_E001T_10-2.avi_lane_107.res	1.70744076254514	-0.28036450872329	0.366511931171167	-0.689612868656518	-0.28036450872329	155	245	0.483978374942018	0.00710222307429314	-0.0404677554194705	98.4837962962963	38	19.2893401015228	0.00954820326462502	-0.0233484432088649	-0.0281483925192247	-0.0527308296076489	-0.0233484432088649	8.90000000000001	-6.19999999999999	-0.154483566325865
031120_E001T_10-2	031120_B001	8	8	-2	112.5	WT	60	Step	12.5	1.13636363636364	100	4	031120_E001T_10-2.avi_lane_107.res	1.70744076254514	-0.28036450872329	0.366511931171167	-0.689612868656518	-0.28036450872329	155	245	0.483978374942018	0.00710222307429314	-0.0404677554194705	98.4837962962963	37	18.7817258883249	0.00954820326462502	-0.0233484432088649	-0.0281483925192247	-0.0527308296076489	-0.0233484432088649	8.90000000000001	-6.19999999999999	-0.154483566325865
031120_E001T_10-2	031120_B001	8	8	-2	112.5	WT	60	Step	12.5	1.13636363636364	100	5	031120_E001T_10-2.avi_lane_107.res	1.70744076254514	-0.28036450872329	0.366511931171167	-0.689612868656518	-0.28036450872329	155	245	0.483978374942018	0.00710222307429314	-0.0404677554194705	98.4837962962963	32	16.243654822335	0.00954820326462502	-0.0233484432088649	-0.0281483925192247	-0.0527308296076489	-0.0233484432088649	8.90000000000001	-6.19999999999999	-0.154483566325865
031120_E001T_10-2	031120_B001	9	9	-1	112.5	WT	60	Step	12.5	1.13636363636364	100	1	031120_E001T_10-2.avi_lane_108.res	1.72676243286334	-0.225940896625292	0.413063182295153	-0.609880322195139	-0.225940896625292	143	238	0.496822998894456	-0.0166532508420416	-0.0139154464609797	100.754716981132	45	31.25	0.028869873582825	0.0310751688891331	0.0184028586047613	0.0270017168537302	0.0310751688891331	-3.09999999999999	-13.2	0.0519293542122767
031120_E001T_10-2	031120_B001	9	9	-1	112.5	WT	60	Step	12.5	1.13636363636364	100	2	031120_E001T_10-2.avi_lane_108.res	1.72676243286334	-0.225940896625292	0.413063182295153	-0.609880322195139	-0.225940896625292	143	238	0.496822998894456	-0.0166532508420416	-0.0139154464609797	100.754716981132	20	13.8888888888889	0.028869873582825	0.0310751688891331	0.0184028586047613	0.0270017168537302	0.0310751688891331	-3.09999999999999	-13.2	0.0519293542122767
031120_E001T_10-2	031120_B001	9	9	-1	112.5	WT	60	Step	12.5	1.13636363636364	100	3	031120_E001T_10-2.avi_lane_108.res	1.72676243286334	-0.225940896625292	0.413063182295153	-0.609880322195139	-0.225940896625292	143	238	0.496822998894456	-0.0166532508420416	-0.0139154464609797	100.754716981132	25	17.3611111111111	0.028869873582825	0.0310751688891331	0.0184028586047613	0.0270017168537302	0.0310751688891331	-3.09999999999999	-13.2	0.0519293542122767
031120_E001T_10-2	031120_B001	9	9	-1	112.5	WT	60	Step	12.5	1.13636363636364	100	4	031120_E001T_10-2.avi_lane_108.res	1.72676243286334	-0.225940896625292	0.413063182295153	-0.609880322195139	-0.225940896625292	143	238	0.496822998894456	-0.0166532508420416	-0.0139154464609797	100.754716981132	28	19.4444444444444	0.028869873582825	0.0310751688891331	0.0184028586047613	0.0270017168537302	0.0310751688891331	-3.09999999999999	-13.2	0.0519293542122767
031120_E001T_10-2	031120_B001	9	9	-1	112.5	WT	60	Step	12.5	1.13636363636364	100	5	031120_E001T_10-2.avi_lane_108.res	1.72676243286334	-0.225940896625292	0.413063182295153	-0.609880322195139	-0.225940896625292	143	238	0.496822998894456	-0.0166532508420416	-0.0139154464609797	100.754716981132	26	18.0555555555556	0.028869873582825	0.0310751688891331	0.0184028586047613	0.0270017168537302	0.0310751688891331	-3.09999999999999	-13.2	0.0519293542122767
031120_E001T_10-2	031120_B001	10	10	0	112.5	WT	60	Step	12.5	1.13636363636364	100	1	031120_E001T_10-2.avi_lane_109.res	1.68215452067501	-0.242204146407475	0.37760115554565	-0.628677379518188	-0.242204146407475	153	246	0.476359220646243	-0.0170724284491825	-0.0386855926995278	111.30787037037	52	26.1306532663317	-0.015738038605505	0.0148119191069501	-0.0170591681447417	0.00820465953068117	0.0148119191069501	6.90000000000001	-5.19999999999999	1.01114700831418
031120_E001T_10-2	031120_B001	10	10	0	112.5	WT	60	Step	12.5	1.13636363636364	100	2	031120_E001T_10-2.avi_lane_109.res	1.68215452067501	-0.242204146407475	0.37760115554565	-0.628677379518188	-0.242204146407475	153	246	0.476359220646243	-0.0170724284491825	-0.0386855926995278	111.30787037037	46	23.1155778894472	-0.015738038605505	0.0148119191069501	-0.0170591681447417	0.00820465953068117	0.0148119191069501	6.90000000000001	-5.19999999999999	1.01114700831418
031120_E001T_10-2	031120_B001	10	10	0	112.5	WT	60	Step	12.5	1.13636363636364	100	3	031120_E001T_10-2.avi_lane_109.res	1.68215452067501	-0.242204146407475	0.37760115554565	-0.628677379518188	-0.242204146407475	153	246	0.476359220646243	-0.0170724284491825	-0.0386855926995278	111.30787037037	41	20.6030150753769	-0.015738038605505	0.0148119191069501	-0.0170591681447417	0.00820465953068117	0.0148119191069501	6.90000000000001	-5.19999999999999	1.01114700831418
031120_E001T_10-2	031120_B001	10	10	0	112.5	WT	60	Step	12.5	1.13636363636364	100	4	031120_E001T_10-2.avi_lane_109.res	1.68215452067501	-0.242204146407475	0.37760115554565	-0.628677379518188	-0.242204146407475	153	246	0.476359220646243	-0.0170724284491825	-0.0386855926995278	111.30787037037	35	17.5879396984925	-0.015738038605505	0.0148119191069501	-0.0170591681447417	0.00820465953068117	0.0148119191069501	6.90000000000001	-5.19999999999999	1.01114700831418
031120_E001T_10-2	031120_B001	10	10	0	112.5	WT	60	Step	12.5	1.13636363636364	100	5	031120_E001T_10-2.avi_lane_109.res	1.68215452067501	-0.242204146407475	0.37760115554565	-0.628677379518188	-0.242204146407475	153	246	0.476359220646243	-0.0170724284491825	-0.0386855926995278	111.30787037037	25	12.5628140703518	-0.015738038605505	0.0148119191069501	-0.0170591681447417	0.00820465953068117	0.0148119191069501	6.90000000000001	-5.19999999999999	1.01114700831418
031120_E001T_10-2	031120_B001	11	11	1	112.5	WT	60	Step	12.5	1.13636363636364	100	1	031120_E001T_10-2.avi_lane_110.res	1.69548670412382	-0.216675553393964	0.396272890711685	-0.604582306466573	-0.216675553393964	149	236	0.472099064678631	0.0109898062743641	-0.014818036164822	111.979166666667	40	27.3972602739726	-0.002405855156695	0.0403405121204611	0.00161256702129325	0.0322997325822962	0.0403405121204611	2.90000000000001	-15.2	1.07216377124659
031120_E001T_10-2	031120_B001	11	11	1	112.5	WT	60	Step	12.5	1.13636363636364	100	2	031120_E001T_10-2.avi_lane_110.res	1.69548670412382	-0.216675553393964	0.396272890711685	-0.604582306466573	-0.216675553393964	149	236	0.472099064678631	0.0109898062743641	-0.014818036164822	111.979166666667	25	17.1232876712329	-0.002405855156695	0.0403405121204611	0.00161256702129325	0.0322997325822962	0.0403405121204611	2.90000000000001	-15.2	1.07216377124659
031120_E001T_10-2	031120_B001	11	11	1	112.5	WT	60	Step	12.5	1.13636363636364	100	3	031120_E001T_10-2.avi_lane_110.res	1.69548670412382	-0.216675553393964	0.396272890711685	-0.604582306466573	-0.216675553393964	149	236	0.472099064678631	0.0109898062743641	-0.014818036164822	111.979166666667	35	23.972602739726	-0.002405855156695	0.0403405121204611	0.00161256702129325	0.0322997325822962	0.0403405121204611	2.90000000000001	-15.2	1.07216377124659
031120_E001T_10-2	031120_B001	11	11	1	112.5	WT	60	Step	12.5	1.13636363636364	100	4	031120_E001T_10-2.avi_lane_110.res	1.69548670412382	-0.216675553393964	0.396272890711685	-0.604582306466573	-0.216675553393964	149	236	0.472099064678631	0.0109898062743641	-0.014818036164822	111.979166666667	24	16.4383561643836	-0.002405855156695	0.0403405121204611	0.00161256702129325	0.0322997325822962	0.0403405121204611	2.90000000000001	-15.2	1.07216377124659
031120_E001T_10-2	031120_B001	11	11	1	112.5	WT	60	Step	12.5	1.13636363636364	100	5	031120_E001T_10-2.avi_lane_110.res	1.69548670412382	-0.216675553393964	0.396272890711685	-0.604582306466573	-0.216675553393964	149	236	0.472099064678631	0.0109898062743641	-0.014818036164822	111.979166666667	22	15.0684931506849	-0.002405855156695	0.0403405121204611	0.00161256702129325	0.0322997325822962	0.0403405121204611	2.90000000000001	-15.2	1.07216377124659
031120_E001T_10-2	031120_B001	12	12	2	112.5	WT	60	Step	12.5	1.13636363636364	100	1	031120_E001T_10-2.avi_lane_111.res	1.65154678004395	-0.178240383375052	0.421928393193356	-0.591014689622523	-0.178240383375052	163	237	0.495219074368155	-0.0120888032603817	0.00671456222314853	111.945754716981	52	28.8888888888889	-0.0463457792365649	0.0787756821393731	0.0272680695029643	0.0458673494263462	0.0787756821393731	16.9	-14.2	1.06912682761332
031120_E001T_10-2	031120_B001	12	12	2	112.5	WT	60	Step	12.5	1.13636363636364	100	2	031120_E001T_10-2.avi_lane_111.res	1.65154678004395	-0.178240383375052	0.421928393193356	-0.591014689622523	-0.178240383375052	163	237	0.495219074368155	-0.0120888032603817	0.00671456222314853	111.945754716981	30	16.6666666666667	-0.0463457792365649	0.0787756821393731	0.0272680695029643	0.0458673494263462	0.0787756821393731	16.9	-14.2	1.06912682761332
031120_E001T_10-2	031120_B001	12	12	2	112.5	WT	60	Step	12.5	1.13636363636364	100	3	031120_E001T_10-2.avi_lane_111.res	1.65154678004395	-0.178240383375052	0.421928393193356	-0.591014689622523	-0.178240383375052	163	237	0.495219074368155	-0.0120888032603817	0.00671456222314853	111.945754716981	42	23.3333333333333	-0.0463457792365649	0.0787756821393731	0.0272680695029643	0.0458673494263462	0.0787756821393731	16.9	-14.2	1.06912682761332
031120_E001T_10-2	031120_B001	12	12	2	112.5	WT	60	Step	12.5	1.13636363636364	100	4	031120_E001T_10-2.avi_lane_111.res	1.65154678004395	-0.178240383375052	0.421928393193356	-0.591014689622523	-0.178240383375052	163	237	0.495219074368155	-0.0120888032603817	0.00671456222314853	111.945754716981	31	17.2222222222222	-0.0463457792365649	0.0787756821393731	0.0272680695029643	0.0458673494263462	0.0787756821393731	16.9	-14.2	1.06912682761332
031120_E001T_10-2	031120_B001	12	12	2	112.5	WT	60	Step	12.5	1.13636363636364	100	5	031120_E001T_10-2.avi_lane_111.res	1.65154678004395	-0.178240383375052	0.421928393193356	-0.591014689622523	-0.178240383375052	163	237	0.495219074368155	-0.0120888032603817	0.00671456222314853	111.945754716981	25	13.8888888888889	-0.0463457792365649	0.0787756821393731	0.0272680695029643	0.0458673494263462	0.0787756821393731	16.9	-14.2	1.06912682761332
031120_E001T_10-2	031120_B001	13	13	3	112.5	WT	60	Step	12.5	1.13636363636364	100	1	031120_E001T_10-2.avi_lane_112.res	1.59084514661456	-0.203767223082745	0.448993637453231	-0.625094687610512	-0.203767223082745	142	220	0.510906051899873	-0.024181968760184	-0.00602664558050094	112.037037037037	37	36.6336633663366	-0.107047412665955	0.0532488424316801	0.0543333137628393	0.0117873514383572	0.0532488424316801	-4.09999999999999	-31.2	1.07742383701661
031120_E001T_10-2	031120_B001	13	13	3	112.5	WT	60	Step	12.5	1.13636363636364	100	2	031120_E001T_10-2.avi_lane_112.res	1.59084514661456	-0.203767223082745	0.448993637453231	-0.625094687610512	-0.203767223082745	142	220	0.510906051899873	-0.024181968760184	-0.00602664558050094	112.037037037037	12	11.8811881188119	-0.107047412665955	0.0532488424316801	0.0543333137628393	0.0117873514383572	0.0532488424316801	-4.09999999999999	-31.2	1.07742383701661
031120_E001T_10-2	031120_B001	13	13	3	112.5	WT	60	Step	12.5	1.13636363636364	100	3	031120_E001T_10-2.avi_lane_112.res	1.59084514661456	-0.203767223082745	0.448993637453231	-0.625094687610512	-0.203767223082745	142	220	0.510906051899873	-0.024181968760184	-0.00602664558050094	112.037037037037	22	21.7821782178218	-0.107047412665955	0.0532488424316801	0.0543333137628393	0.0117873514383572	0.0532488424316801	-4.09999999999999	-31.2	1.07742383701661
031120_E001T_10-2	031120_B001	13	13	3	112.5	WT	60	Step	12.5	1.13636363636364	100	4	031120_E001T_10-2.avi_lane_112.res	1.59084514661456	-0.203767223082745	0.448993637453231	-0.625094687610512	-0.203767223082745	142	220	0.510906051899873	-0.024181968760184	-0.00602664558050094	112.037037037037	14	13.8613861386139	-0.107047412665955	0.0532488424316801	0.0543333137628393	0.0117873514383572	0.0532488424316801	-4.09999999999999	-31.2	1.07742383701661
031120_E001T_10-2	031120_B001	13	13	3	112.5	WT	60	Step	12.5	1.13636363636364	100	5	031120_E001T_10-2.avi_lane_112.res	1.59084514661456	-0.203767223082745	0.448993637453231	-0.625094687610512	-0.203767223082745	142	220	0.510906051899873	-0.024181968760184	-0.00602664558050094	112.037037037037	16	15.8415841584158	-0.107047412665955	0.0532488424316801	0.0543333137628393	0.0117873514383572	0.0532488424316801	-4.09999999999999	-31.2	1.07742383701661
031120_E001T_10-2	031120_B001	14	14	4	112.5	WT	60	Step	12.5	1.13636363636364	100	1	031120_E001T_10-2.avi_lane_113.res	1.6825762562107	-0.221182246266793	0.398445695068729	-0.609036357575372	-0.221182246266793	153	245	0.476446895292241	-0.0466604467161748	-0.0317879962440871	111.839622641509	52	28.1081081081081	-0.0153163030698149	0.0358338192476321	0.00378537137833729	0.0278456814734972	0.0358338192476321	6.90000000000001	-6.19999999999999	1.05948006548411
031120_E001T_10-2	031120_B001	14	14	4	112.5	WT	60	Step	12.5	1.13636363636364	100	2	031120_E001T_10-2.avi_lane_113.res	1.6825762562107	-0.221182246266793	0.398445695068729	-0.609036357575372	-0.221182246266793	153	245	0.476446895292241	-0.0466604467161748	-0.0317879962440871	111.839622641509	35	18.9189189189189	-0.0153163030698149	0.0358338192476321	0.00378537137833729	0.0278456814734972	0.0358338192476321	6.90000000000001	-6.19999999999999	1.05948006548411
031120_E001T_10-2	031120_B001	14	14	4	112.5	WT	60	Step	12.5	1.13636363636364	100	3	031120_E001T_10-2.avi_lane_113.res	1.6825762562107	-0.221182246266793	0.398445695068729	-0.609036357575372	-0.221182246266793	153	245	0.476446895292241	-0.0466604467161748	-0.0317879962440871	111.839622641509	39	21.0810810810811	-0.0153163030698149	0.0358338192476321	0.00378537137833729	0.0278456814734972	0.0358338192476321	6.90000000000001	-6.19999999999999	1.05948006548411
031120_E001T_10-2	031120_B001	14	14	4	112.5	WT	60	Step	12.5	1.13636363636364	100	4	031120_E001T_10-2.avi_lane_113.res	1.6825762562107	-0.221182246266793	0.398445695068729	-0.609036357575372	-0.221182246266793	153	245	0.476446895292241	-0.0466604467161748	-0.0317879962440871	111.839622641509	31	16.7567567567568	-0.0153163030698149	0.0358338192476321	0.00378537137833729	0.0278456814734972	0.0358338192476321	6.90000000000001	-6.19999999999999	1.05948006548411
031120_E001T_10-2	031120_B001	14	14	4	112.5	WT	60	Step	12.5	1.13636363636364	100	5	031120_E001T_10-2.avi_lane_113.res	1.6825762562107	-0.221182246266793	0.398445695068729	-0.609036357575372	-0.221182246266793	153	245	0.476446895292241	-0.0466604467161748	-0.0317879962440871	111.839622641509	28	15.1351351351351	-0.0153163030698149	0.0358338192476321	0.00378537137833729	0.0278456814734972	0.0358338192476321	6.90000000000001	-6.19999999999999	1.05948006548411
031120_E001T_10-2	031120_B001	15	15	5	112.5	WT	60	Step	12.5	1.13636363636364	100	1	031120_E001T_10-2.avi_lane_114.res	1.68447548803261	-0.234737735441917	0.417476232757593	-0.645848909709854	-0.234737735441917	133	211	0.488263324961698	-0.0288397043423692	-0.0186540182119564	111.747685185185	39	35.7798165137615	-0.0134170712479049	0.0222783300725081	0.0228159090672013	-0.00896687066098478	0.0222783300725081	-13.1	-40.2	1.05112350816644
031120_E001T_10-2	031120_B001	15	15	5	112.5	WT	60	Step	12.5	1.13636363636364	100	2	031120_E001T_10-2.avi_lane_114.res	1.68447548803261	-0.234737735441917	0.417476232757593	-0.645848909709854	-0.234737735441917	133	211	0.488263324961698	-0.0288397043423692	-0.0186540182119564	111.747685185185	16	14.6788990825688	-0.0134170712479049	0.0222783300725081	0.0228159090672013	-0.00896687066098478	0.0222783300725081	-13.1	-40.2	1.05112350816644
031120_E001T_10-2	031120_B001	15	15	5	112.5	WT	60	Step	12.5	1.13636363636364	100	3	031120_E001T_10-2.avi_lane_114.res	1.68447548803261	-0.234737735441917	0.417476232757593	-0.645848909709854	-0.234737735441917	133	211	0.488263324961698	-0.0288397043423692	-0.0186540182119564	111.747685185185	19	17.4311926605505	-0.0134170712479049	0.0222783300725081	0.0228159090672013	-0.00896687066098478	0.0222783300725081	-13.1	-40.2	1.05112350816644
031120_E001T_10-2	031120_B001	15	15	5	112.5	WT	60	Step	12.5	1.13636363636364	100	4	031120_E001T_10-2.avi_lane_114.res	1.68447548803261	-0.234737735441917	0.417476232757593	-0.645848909709854	-0.234737735441917	133	211	0.488263324961698	-0.0288397043423692	-0.0186540182119564	111.747685185185	18	16.5137614678899	-0.0134170712479049	0.0222783300725081	0.0228159090672013	-0.00896687066098478	0.0222783300725081	-13.1	-40.2	1.05112350816644
031120_E001T_10-2	031120_B001	15	15	5	112.5	WT	60	Step	12.5	1.13636363636364	100	5	031120_E001T_10-2.avi_lane_114.res	1.68447548803261	-0.234737735441917	0.417476232757593	-0.645848909709854	-0.234737735441917	133	211	0.488263324961698	-0.0288397043423692	-0.0186540182119564	111.747685185185	17	15.5963302752294	-0.0134170712479049	0.0222783300725081	0.0228159090672013	-0.00896687066098478	0.0222783300725081	-13.1	-40.2	1.05112350816644
031120_E001T_10-2	031120_B001	16	16	6	112.5	WT	60	Step	12.5	1.13636363636364	100	1	031120_E001T_10-2.avi_lane_115.res	1.73827248799103	-0.211250401768047	0.445008602419838	-0.630139127845419	-0.211250401768047	150	235	0.487439713110042	-0.0120570637064412	0.00704353529795491	111.816037735849	54	30.3370786516854	0.0403799287105151	0.0457656637463781	0.0503482787294462	0.00674291120345016	0.0457656637463781	3.90000000000001	-16.2	1.05733634056652
031120_E001T_10-2	031120_B001	16	16	6	112.5	WT	60	Step	12.5	1.13636363636364	100	2	031120_E001T_10-2.avi_lane_115.res	1.73827248799103	-0.211250401768047	0.445008602419838	-0.630139127845419	-0.211250401768047	150	235	0.487439713110042	-0.0120570637064412	0.00704353529795491	111.816037735849	37	20.7865168539326	0.0403799287105151	0.0457656637463781	0.0503482787294462	0.00674291120345016	0.0457656637463781	3.90000000000001	-16.2	1.05733634056652
031120_E001T_10-2	031120_B001	16	16	6	112.5	WT	60	Step	12.5	1.13636363636364	100	3	031120_E001T_10-2.avi_lane_115.res	1.73827248799103	-0.211250401768047	0.445008602419838	-0.630139127845419	-0.211250401768047	150	235	0.487439713110042	-0.0120570637064412	0.00704353529795491	111.816037735849	33	18.5393258426966	0.0403799287105151	0.0457656637463781	0.0503482787294462	0.00674291120345016	0.0457656637463781	3.90000000000001	-16.2	1.05733634056652
031120_E001T_10-2	031120_B001	16	16	6	112.5	WT	60	Step	12.5	1.13636363636364	100	4	031120_E001T_10-2.avi_lane_115.res	1.73827248799103	-0.211250401768047	0.445008602419838	-0.630139127845419	-0.211250401768047	150	235	0.487439713110042	-0.0120570637064412	0.00704353529795491	111.816037735849	33	18.5393258426966	0.0403799287105151	0.0457656637463781	0.0503482787294462	0.00674291120345016	0.0457656637463781	3.90000000000001	-16.2	1.05733634056652
031120_E001T_10-2	031120_B001	16	16	6	112.5	WT	60	Step	12.5	1.13636363636364	100	5	031120_E001T_10-2.avi_lane_115.res	1.73827248799103	-0.211250401768047	0.445008602419838	-0.630139127845419	-0.211250401768047	150	235	0.487439713110042	-0.0120570637064412	0.00704353529795491	111.816037735849	21	11.7977528089888	0.0403799287105151	0.0457656637463781	0.0503482787294462	0.00674291120345016	0.0457656637463781	3.90000000000001	-16.2	1.05733634056652
031120_E001T_10-2	031120_B001	17	17	7	112.5	WT	60	Step	12.5	1.13636363636364	100	1	031120_E001T_10-2.avi_lane_116.res	1.74212180662871	-0.143090256871518	0.436391234154274	-0.636722638115712	-0.143090256871518	184	216	0.488799269430619	-0.0245633630621591	0.0190082967616377	111.591981132075	46	26.9005847953216	0.0442292473481951	0.113925808642907	0.0417309104638823	0.00015940093315725	0.113925808642907	37.9	-35.2	1.03697095384932
031120_E001T_10-2	031120_B001	17	17	7	112.5	WT	60	Step	12.5	1.13636363636364	100	2	031120_E001T_10-2.avi_lane_116.res	1.74212180662871	-0.143090256871518	0.436391234154274	-0.636722638115712	-0.143090256871518	184	216	0.488799269430619	-0.0245633630621591	0.0190082967616377	111.591981132075	35	20.4678362573099	0.0442292473481951	0.113925808642907	0.0417309104638823	0.00015940093315725	0.113925808642907	37.9	-35.2	1.03697095384932
031120_E001T_10-2	031120_B001	17	17	7	112.5	WT	60	Step	12.5	1.13636363636364	100	3	031120_E001T_10-2.avi_lane_116.res	1.74212180662871	-0.143090256871518	0.436391234154274	-0.636722638115712	-0.143090256871518	184	216	0.488799269430619	-0.0245633630621591	0.0190082967616377	111.591981132075	36	21.0526315789474	0.0442292473481951	0.113925808642907	0.0417309104638823	0.00015940093315725	0.113925808642907	37.9	-35.2	1.03697095384932
031120_E001T_10-2	031120_B001	17	17	7	112.5	WT	60	Step	12.5	1.13636363636364	100	4	031120_E001T_10-2.avi_lane_116.res	1.74212180662871	-0.143090256871518	0.436391234154274	-0.636722638115712	-0.143090256871518	184	216	0.488799269430619	-0.0245633630621591	0.0190082967616377	111.591981132075	28	16.374269005848	0.0442292473481951	0.113925808642907	0.0417309104638823	0.00015940093315725	0.113925808642907	37.9	-35.2	1.03697095384932
031120_E001T_10-2	031120_B001	17	17	7	112.5	WT	60	Step	12.5	1.13636363636364	100	5	031120_E001T_10-2.avi_lane_116.res	1.74212180662871	-0.143090256871518	0.436391234154274	-0.636722638115712	-0.143090256871518	184	216	0.488799269430619	-0.0245633630621591	0.0190082967616377	111.591981132075	26	15.2046783625731	0.0442292473481951	0.113925808642907	0.0417309104638823	0.00015940093315725	0.113925808642907	37.9	-35.2	1.03697095384932
031120_E001T_10-2	031120_B001	18	18	8	112.5	WT	60	Step	12.5	1.13636363636364	100	1	031120_E001T_10-2.avi_lane_117.res	1.76419054020805	-0.198234952989669	0.47985657816132	-0.662681207202675	-0.198234952989669	150	219	0.498473635618778	-0.0388566414504213	0.00730793979271914	111.550925925926	37	33.0357142857143	0.066297980927535	0.0587811125247561	0.0851962544709283	-0.0257991681538058	0.0587811125247561	3.90000000000001	-32.2	1.0332392845483
031120_E001T_10-2	031120_B001	18	18	8	112.5	WT	60	Step	12.5	1.13636363636364	100	2	031120_E001T_10-2.avi_lane_117.res	1.76419054020805	-0.198234952989669	0.47985657816132	-0.662681207202675	-0.198234952989669	150	219	0.498473635618778	-0.0388566414504213	0.00730793979271914	111.550925925926	15	13.3928571428571	0.066297980927535	0.0587811125247561	0.0851962544709283	-0.0257991681538058	0.0587811125247561	3.90000000000001	-32.2	1.0332392845483
031120_E001T_10-2	031120_B001	18	18	8	112.5	WT	60	Step	12.5	1.13636363636364	100	3	031120_E001T_10-2.avi_lane_117.res	1.76419054020805	-0.198234952989669	0.47985657816132	-0.662681207202675	-0.198234952989669	150	219	0.498473635618778	-0.0388566414504213	0.00730793979271914	111.550925925926	24	21.4285714285714	0.066297980927535	0.0587811125247561	0.0851962544709283	-0.0257991681538058	0.0587811125247561	3.90000000000001	-32.2	1.0332392845483
031120_E001T_10-2	031120_B001	18	18	8	112.5	WT	60	Step	12.5	1.13636363636364	100	4	031120_E001T_10-2.avi_lane_117.res	1.76419054020805	-0.198234952989669	0.47985657816132	-0.662681207202675	-0.198234952989669	150	219	0.498473635618778	-0.0388566414504213	0.00730793979271914	111.550925925926	20	17.8571428571429	0.066297980927535	0.0587811125247561	0.0851962544709283	-0.0257991681538058	0.0587811125247561	3.90000000000001	-32.2	1.0332392845483
031120_E001T_10-2	031120_B001	18	18	8	112.5	WT	60	Step	12.5	1.13636363636364	100	5	031120_E001T_10-2.avi_lane_117.res	1.76419054020805	-0.198234952989669	0.47985657816132	-0.662681207202675	-0.198234952989669	150	219	0.498473635618778	-0.0388566414504213	0.00730793979271914	111.550925925926	16	14.2857142857143	0.066297980927535	0.0587811125247561	0.0851962544709283	-0.0257991681538058	0.0587811125247561	3.90000000000001	-32.2	1.0332392845483
031120_E001T_10-2	031120_B001	19	19	9	112.5	WT	60	Step	12.5	1.13636363636364	100	1	031120_E001T_10-2.avi_lane_118.res	1.77418172549083	-0.109184365213481	0.518188560683951	-0.571246183921487	-0.109184365213481	158	215	0.493587540213662	0.00471848364092632	0.0115587994235792	111.639150943396	53	28.1914893617021	0.0762891662103151	0.147831700300944	0.123528236993559	0.0656358551273822	0.147831700300944	11.9	-36.2	1.04125840368454
031120_E001T_10-2	031120_B001	19	19	9	112.5	WT	60	Step	12.5	1.13636363636364	100	2	031120_E001T_10-2.avi_lane_118.res	1.77418172549083	-0.109184365213481	0.518188560683951	-0.571246183921487	-0.109184365213481	158	215	0.493587540213662	0.00471848364092632	0.0115587994235792	111.639150943396	31	16.4893617021277	0.0762891662103151	0.147831700300944	0.123528236993559	0.0656358551273822	0.147831700300944	11.9	-36.2	1.04125840368454
031120_E001T_10-2	031120_B001	19	19	9	112.5	WT	60	Step	12.5	1.13636363636364	100	3	031120_E001T_10-2.avi_lane_118.res	1.77418172549083	-0.109184365213481	0.518188560683951	-0.571246183921487	-0.109184365213481	158	215	0.493587540213662	0.00471848364092632	0.0115587994235792	111.639150943396	44	23.4042553191489	0.0762891662103151	0.147831700300944	0.123528236993559	0.0656358551273822	0.147831700300944	11.9	-36.2	1.04125840368454
031120_E001T_10-2	031120_B001	19	19	9	112.5	WT	60	Step	12.5	1.13636363636364	100	4	031120_E001T_10-2.avi_lane_118.res	1.77418172549083	-0.109184365213481	0.518188560683951	-0.571246183921487	-0.109184365213481	158	215	0.493587540213662	0.00471848364092632	0.0115587994235792	111.639150943396	34	18.0851063829787	0.0762891662103151	0.147831700300944	0.123528236993559	0.0656358551273822	0.147831700300944	11.9	-36.2	1.04125840368454
031120_E001T_10-2	031120_B001	19	19	9	112.5	WT	60	Step	12.5	1.13636363636364	100	5	031120_E001T_10-2.avi_lane_118.res	1.77418172549083	-0.109184365213481	0.518188560683951	-0.571246183921487	-0.109184365213481	158	215	0.493587540213662	0.00471848364092632	0.0115587994235792	111.639150943396	26	13.8297872340426	0.0762891662103151	0.147831700300944	0.123528236993559	0.0656358551273822	0.147831700300944	11.9	-36.2	1.04125840368454
031120_E001T_10-2	031120_B001	20	20	10	112.5	WT	60	Step	12.5	1.13636363636364	100	1	031120_E001T_10-2.avi_lane_119.res	1.68609676784677	-0.145190628377272	0.414789098942973	-0.65377125029131	-0.145190628377272	188	207	0.490541850268391	0.00831543359385604	0.0370267449375949	111.793981481481	44	30.5555555555556	-0.011795791433745	0.111825437137153	0.0201287752525813	-0.0168892112424408	0.111825437137153	41.9	-44.2	1.05533156078246
031120_E001T_10-2	031120_B001	20	20	10	112.5	WT	60	Step	12.5	1.13636363636364	100	2	031120_E001T_10-2.avi_lane_119.res	1.68609676784677	-0.145190628377272	0.414789098942973	-0.65377125029131	-0.145190628377272	188	207	0.490541850268391	0.00831543359385604	0.0370267449375949	111.793981481481	23	15.9722222222222	-0.011795791433745	0.111825437137153	0.0201287752525813	-0.0168892112424408	0.111825437137153	41.9	-44.2	1.05533156078246
031120_E001T_10-2	031120_B001	20	20	10	112.5	WT	60	Step	12.5	1.13636363636364	100	3	031120_E001T_10-2.avi_lane_119.res	1.68609676784677	-0.145190628377272	0.414789098942973	-0.65377125029131	-0.145190628377272	188	207	0.490541850268391	0.00831543359385604	0.0370267449375949	111.793981481481	33	22.9166666666667	-0.011795791433745	0.111825437137153	0.0201287752525813	-0.0168892112424408	0.111825437137153	41.9	-44.2	1.05533156078246
031120_E001T_10-2	031120_B001	20	20	10	112.5	WT	60	Step	12.5	1.13636363636364	100	4	031120_E001T_10-2.avi_lane_119.res	1.68609676784677	-0.145190628377272	0.414789098942973	-0.65377125029131	-0.145190628377272	188	207	0.490541850268391	0.00831543359385604	0.0370267449375949	111.793981481481	21	14.5833333333333	-0.011795791433745	0.111825437137153	0.0201287752525813	-0.0168892112424408	0.111825437137153	41.9	-44.2	1.05533156078246
031120_E001T_10-2	031120_B001	20	20	10	112.5	WT	60	Step	12.5	1.13636363636364	100	5	031120_E001T_10-2.avi_lane_119.res	1.68609676784677	-0.145190628377272	0.414789098942973	-0.65377125029131	-0.145190628377272	188	207	0.490541850268391	0.00831543359385604	0.0370267449375949	111.793981481481	23	15.9722222222222	-0.011795791433745	0.111825437137153	0.0201287752525813	-0.0168892112424408	0.111825437137153	41.9	-44.2	1.05533156078246
031120_E001T_10-2	031120_B001	21	21	11	112.5	WT	60	Step	12.5	1.13636363636364	100	1	031120_E001T_10-2.avi_lane_120.res	1.70889169060114	-0.154380178493036	0.43204893203889	-0.636401797806139	-0.154380178493036	171	209	0.480249470582849	-0.0219746744954079	0.0222264248649598	111.745283018868	51	28.8135593220339	0.010999131320625	0.102635887021389	0.0373886083484983	0.000480241242730162	0.102635887021389	24.9	-42.2	1.05090516581372
031120_E001T_10-2	031120_B001	21	21	11	112.5	WT	60	Step	12.5	1.13636363636364	100	2	031120_E001T_10-2.avi_lane_120.res	1.70889169060114	-0.154380178493036	0.43204893203889	-0.636401797806139	-0.154380178493036	171	209	0.480249470582849	-0.0219746744954079	0.0222264248649598	111.745283018868	30	16.9491525423729	0.010999131320625	0.102635887021389	0.0373886083484983	0.000480241242730162	0.102635887021389	24.9	-42.2	1.05090516581372
031120_E001T_10-2	031120_B001	21	21	11	112.5	WT	60	Step	12.5	1.13636363636364	100	3	031120_E001T_10-2.avi_lane_120.res	1.70889169060114	-0.154380178493036	0.43204893203889	-0.636401797806139	-0.154380178493036	171	209	0.480249470582849	-0.0219746744954079	0.0222264248649598	111.745283018868	35	19.774011299435	0.010999131320625	0.102635887021389	0.0373886083484983	0.000480241242730162	0.102635887021389	24.9	-42.2	1.05090516581372
031120_E001T_10-2	031120_B001	21	21	11	112.5	WT	60	Step	12.5	1.13636363636364	100	4	031120_E001T_10-2.avi_lane_120.res	1.70889169060114	-0.154380178493036	0.43204893203889	-0.636401797806139	-0.154380178493036	171	209	0.480249470582849	-0.0219746744954079	0.0222264248649598	111.745283018868	31	17.5141242937853	0.010999131320625	0.102635887021389	0.0373886083484983	0.000480241242730162	0.102635887021389	24.9	-42.2	1.05090516581372
031120_E001T_10-2	031120_B001	21	21	11	112.5	WT	60	Step	12.5	1.13636363636364	100	5	031120_E001T_10-2.avi_lane_120.res	1.70889169060114	-0.154380178493036	0.43204893203889	-0.636401797806139	-0.154380178493036	171	209	0.480249470582849	-0.0219746744954079	0.0222264248649598	111.745283018868	30	16.9491525423729	0.010999131320625	0.102635887021389	0.0373886083484983	0.000480241242730162	0.102635887021389	24.9	-42.2	1.05090516581372
031120_E001T_10-2	031120_B001	22	22	12	112.5	WT	60	Step	12.5	1.13636363636364	100	1	031120_E001T_10-2.avi_lane_121.res	1.75935847397308	-0.184210417858879	0.523750738415816	-0.710575513861311	-0.184210417858879	170	229	0.50481435534189	-0.0244652589140634	0.0304062800734255	111.597222222222	45	27.6073619631902	0.0614659146925651	0.0728056476555461	0.129090414725424	-0.0736934748124418	0.0728056476555461	23.9	-22.2	1.03744733716434
031120_E001T_10-2	031120_B001	22	22	12	112.5	WT	60	Step	12.5	1.13636363636364	100	2	031120_E001T_10-2.avi_lane_121.res	1.75935847397308	-0.184210417858879	0.523750738415816	-0.710575513861311	-0.184210417858879	170	229	0.50481435534189	-0.0244652589140634	0.0304062800734255	111.597222222222	25	15.3374233128834	0.0614659146925651	0.0728056476555461	0.129090414725424	-0.0736934748124418	0.0728056476555461	23.9	-22.2	1.03744733716434
031120_E001T_10-2	031120_B001	22	22	12	112.5	WT	60	Step	12.5	1.13636363636364	100	3	031120_E001T_10-2.avi_lane_121.res	1.75935847397308	-0.184210417858879	0.523750738415816	-0.710575513861311	-0.184210417858879	170	229	0.50481435534189	-0.0244652589140634	0.0304062800734255	111.597222222222	40	24.5398773006135	0.0614659146925651	0.0728056476555461	0.129090414725424	-0.0736934748124418	0.0728056476555461	23.9	-22.2	1.03744733716434
031120_E001T_10-2	031120_B001	22	22	12	112.5	WT	60	Step	12.5	1.13636363636364	100	4	031120_E001T_10-2.avi_lane_121.res	1.75935847397308	-0.184210417858879	0.523750738415816	-0.710575513861311	-0.184210417858879	170	229	0.50481435534189	-0.0244652589140634	0.0304062800734255	111.597222222222	30	18.4049079754601	0.0614659146925651	0.0728056476555461	0.129090414725424	-0.0736934748124418	0.0728056476555461	23.9	-22.2	1.03744733716434
031120_E001T_10-2	031120_B001	22	22	12	112.5	WT	60	Step	12.5	1.13636363636364	100	5	031120_E001T_10-2.avi_lane_121.res	1.75935847397308	-0.184210417858879	0.523750738415816	-0.710575513861311	-0.184210417858879	170	229	0.50481435534189	-0.0244652589140634	0.0304062800734255	111.597222222222	23	14.1104294478528	0.0614659146925651	0.0728056476555461	0.129090414725424	-0.0736934748124418	0.0728056476555461	23.9	-22.2	1.03744733716434
031120_E001T_10-2	031120_B001	23	23	13	112.5	WT	60	Step	12.5	1.13636363636364	100	1	031120_E001T_10-2.avi_lane_122.res	1.74231480377936	-0.154755364491982	0.483224091472306	-0.649016619881772	-0.154755364491982	164	212	0.488292593244208	-0.0181010203897567	0.028495522244819	111.415094339623	60	35.0877192982456	0.0444222444988451	0.102260701022443	0.0885637677819143	-0.0121345808329028	0.102260701022443	17.9	-39.2	1.02089301696732
031120_E001T_10-2	031120_B001	23	23	13	112.5	WT	60	Step	12.5	1.13636363636364	100	2	031120_E001T_10-2.avi_lane_122.res	1.74231480377936	-0.154755364491982	0.483224091472306	-0.649016619881772	-0.154755364491982	164	212	0.488292593244208	-0.0181010203897567	0.028495522244819	111.415094339623	27	15.7894736842105	0.0444222444988451	0.102260701022443	0.0885637677819143	-0.0121345808329028	0.102260701022443	17.9	-39.2	1.02089301696732
031120_E001T_10-2	031120_B001	23	23	13	112.5	WT	60	Step	12.5	1.13636363636364	100	3	031120_E001T_10-2.avi_lane_122.res	1.74231480377936	-0.154755364491982	0.483224091472306	-0.649016619881772	-0.154755364491982	164	212	0.488292593244208	-0.0181010203897567	0.028495522244819	111.415094339623	33	19.2982456140351	0.0444222444988451	0.102260701022443	0.0885637677819143	-0.0121345808329028	0.102260701022443	17.9	-39.2	1.02089301696732
031120_E001T_10-2	031120_B001	23	23	13	112.5	WT	60	Step	12.5	1.13636363636364	100	4	031120_E001T_10-2.avi_lane_122.res	1.74231480377936	-0.154755364491982	0.483224091472306	-0.649016619881772	-0.154755364491982	164	212	0.488292593244208	-0.0181010203897567	0.028495522244819	111.415094339623	26	15.2046783625731	0.0444222444988451	0.102260701022443	0.0885637677819143	-0.0121345808329028	0.102260701022443	17.9	-39.2	1.02089301696732
031120_E001T_10-2	031120_B001	23	23	13	112.5	WT	60	Step	12.5	1.13636363636364	100	5	031120_E001T_10-2.avi_lane_122.res	1.74231480377936	-0.154755364491982	0.483224091472306	-0.649016619881772	-0.154755364491982	164	212	0.488292593244208	-0.0181010203897567	0.028495522244819	111.415094339623	25	14.6198830409357	0.0444222444988451	0.102260701022443	0.0885637677819143	-0.0121345808329028	0.102260701022443	17.9	-39.2	1.02089301696732
031120_E001T_10-2	031120_B001	24	24	14	112.5	WT	60	Step	12.5	1.13636363636364	100	1	031120_E001T_10-2.avi_lane_123.res	1.73898425719152	-0.24726452424893	0.462447717643973	-0.725418110947962	-0.24726452424893	159	236	0.5070534197415	-0.0145394229367422	-0.015897706960519	111.509433962264	44	28.0254777070064	0.041091697911005	0.00975154126549507	0.0677873939535813	-0.0885360718990928	0.00975154126549507	12.9	-15.2	1.02946791663773
031120_E001T_10-2	031120_B001	24	24	14	112.5	WT	60	Step	12.5	1.13636363636364	100	2	031120_E001T_10-2.avi_lane_123.res	1.73898425719152	-0.24726452424893	0.462447717643973	-0.725418110947962	-0.24726452424893	159	236	0.5070534197415	-0.0145394229367422	-0.015897706960519	111.509433962264	32	20.3821656050955	0.041091697911005	0.00975154126549507	0.0677873939535813	-0.0885360718990928	0.00975154126549507	12.9	-15.2	1.02946791663773
031120_E001T_10-2	031120_B001	24	24	14	112.5	WT	60	Step	12.5	1.13636363636364	100	3	031120_E001T_10-2.avi_lane_123.res	1.73898425719152	-0.24726452424893	0.462447717643973	-0.725418110947962	-0.24726452424893	159	236	0.5070534197415	-0.0145394229367422	-0.015897706960519	111.509433962264	24	15.2866242038217	0.041091697911005	0.00975154126549507	0.0677873939535813	-0.0885360718990928	0.00975154126549507	12.9	-15.2	1.02946791663773
031120_E001T_10-2	031120_B001	24	24	14	112.5	WT	60	Step	12.5	1.13636363636364	100	4	031120_E001T_10-2.avi_lane_123.res	1.73898425719152	-0.24726452424893	0.462447717643973	-0.725418110947962	-0.24726452424893	159	236	0.5070534197415	-0.0145394229367422	-0.015897706960519	111.509433962264	32	20.3821656050955	0.041091697911005	0.00975154126549507	0.0677873939535813	-0.0885360718990928	0.00975154126549507	12.9	-15.2	1.02946791663773
031120_E001T_10-2	031120_B001	24	24	14	112.5	WT	60	Step	12.5	1.13636363636364	100	5	031120_E001T_10-2.avi_lane_123.res	1.73898425719152	-0.24726452424893	0.462447717643973	-0.725418110947962	-0.24726452424893	159	236	0.5070534197415	-0.0145394229367422	-0.015897706960519	111.509433962264	25	15.9235668789809	0.041091697911005	0.00975154126549507	0.0677873939535813	-0.0885360718990928	0.00975154126549507	12.9	-15.2	1.02946791663773
031120_E001T_10-2	031120_B001	25	25	15	112.5	WT	60	Step	12.5	1.13636363636364	100	1	031120_E001T_10-2.avi_lane_124.res	1.6654175761673	-0.159611433620994	0.447911229079956	-0.570990693750437	-0.159611433620994	146	216	0.481964825896915	0.0110436492617892	0.0238539061969225	111.261574074074	33	31.4285714285714	-0.032474983113215	0.0974046318934311	0.0532509053895643	0.0658913452984322	0.0974046318934311	-0.0999999999999943	-35.2	1.00693895569815
031120_E001T_10-2	031120_B001	25	25	15	112.5	WT	60	Step	12.5	1.13636363636364	100	2	031120_E001T_10-2.avi_lane_124.res	1.6654175761673	-0.159611433620994	0.447911229079956	-0.570990693750437	-0.159611433620994	146	216	0.481964825896915	0.0110436492617892	0.0238539061969225	111.261574074074	14	13.3333333333333	-0.032474983113215	0.0974046318934311	0.0532509053895643	0.0658913452984322	0.0974046318934311	-0.0999999999999943	-35.2	1.00693895569815
031120_E001T_10-2	031120_B001	25	25	15	112.5	WT	60	Step	12.5	1.13636363636364	100	3	031120_E001T_10-2.avi_lane_124.res	1.6654175761673	-0.159611433620994	0.447911229079956	-0.570990693750437	-0.159611433620994	146	216	0.481964825896915	0.0110436492617892	0.0238539061969225	111.261574074074	21	20	-0.032474983113215	0.0974046318934311	0.0532509053895643	0.0658913452984322	0.0974046318934311	-0.0999999999999943	-35.2	1.00693895569815
031120_E001T_10-2	031120_B001	25	25	15	112.5	WT	60	Step	12.5	1.13636363636364	100	4	031120_E001T_10-2.avi_lane_124.res	1.6654175761673	-0.159611433620994	0.447911229079956	-0.570990693750437	-0.159611433620994	146	216	0.481964825896915	0.0110436492617892	0.0238539061969225	111.261574074074	18	17.1428571428571	-0.032474983113215	0.0974046318934311	0.0532509053895643	0.0658913452984322	0.0974046318934311	-0.0999999999999943	-35.2	1.00693895569815
031120_E001T_10-2	031120_B001	25	25	15	112.5	WT	60	Step	12.5	1.13636363636364	100	5	031120_E001T_10-2.avi_lane_124.res	1.6654175761673	-0.159611433620994	0.447911229079956	-0.570990693750437	-0.159611433620994	146	216	0.481964825896915	0.0110436492617892	0.0238539061969225	111.261574074074	19	18.0952380952381	-0.032474983113215	0.0974046318934311	0.0532509053895643	0.0658913452984322	0.0974046318934311	-0.0999999999999943	-35.2	1.00693895569815
031120_E001T_10-2	031120_B001	26	26	16	112.5	WT	60	Step	12.5	1.13636363636364	100	1	031120_E001T_10-2.avi_lane_125.res	1.68629699044117	-0.158387635722427	0.481752152801344	-0.587918662653961	-0.158387635722427	155	231	0.492362143011809	-0.000786316516613986	0.0318840169801477	111.096698113208	49	31.0126582278481	-0.011595568839345	0.0986284297919981	0.0870918291109523	0.0489633763949082	0.0986284297919981	8.90000000000001	-20.2	0.991952730579726
031120_E001T_10-2	031120_B001	26	26	16	112.5	WT	60	Step	12.5	1.13636363636364	100	2	031120_E001T_10-2.avi_lane_125.res	1.68629699044117	-0.158387635722427	0.481752152801344	-0.587918662653961	-0.158387635722427	155	231	0.492362143011809	-0.000786316516613986	0.0318840169801477	111.096698113208	20	12.6582278481013	-0.011595568839345	0.0986284297919981	0.0870918291109523	0.0489633763949082	0.0986284297919981	8.90000000000001	-20.2	0.991952730579726
031120_E001T_10-2	031120_B001	26	26	16	112.5	WT	60	Step	12.5	1.13636363636364	100	3	031120_E001T_10-2.avi_lane_125.res	1.68629699044117	-0.158387635722427	0.481752152801344	-0.587918662653961	-0.158387635722427	155	231	0.492362143011809	-0.000786316516613986	0.0318840169801477	111.096698113208	35	22.1518987341772	-0.011595568839345	0.0986284297919981	0.0870918291109523	0.0489633763949082	0.0986284297919981	8.90000000000001	-20.2	0.991952730579726
031120_E001T_10-2	031120_B001	26	26	16	112.5	WT	60	Step	12.5	1.13636363636364	100	4	031120_E001T_10-2.avi_lane_125.res	1.68629699044117	-0.158387635722427	0.481752152801344	-0.587918662653961	-0.158387635722427	155	231	0.492362143011809	-0.000786316516613986	0.0318840169801477	111.096698113208	32	20.253164556962	-0.011595568839345	0.0986284297919981	0.0870918291109523	0.0489633763949082	0.0986284297919981	8.90000000000001	-20.2	0.991952730579726
031120_E001T_10-2	031120_B001	26	26	16	112.5	WT	60	Step	12.5	1.13636363636364	100	5	031120_E001T_10-2.avi_lane_125.res	1.68629699044117	-0.158387635722427	0.481752152801344	-0.587918662653961	-0.158387635722427	155	231	0.492362143011809	-0.000786316516613986	0.0318840169801477	111.096698113208	22	13.9240506329114	-0.011595568839345	0.0986284297919981	0.0870918291109523	0.0489633763949082	0.0986284297919981	8.90000000000001	-20.2	0.991952730579726
031120_E001T_10-2	031120_B001	27	27	17	112.5	WT	60	Step	12.5	1.13636363636364	100	1	031120_E001T_10-2.avi_lane_126.res	1.70199023694744	-0.166853871190495	0.490300551221051	-0.649402046101389	-0.166853871190495	152	207	0.505678247802743	0.0111024370750574	0.0218867407817012	111.967592592593	41	38.6792452830189	0.00409767766692504	0.0901621943239301	0.0956402275306593	-0.0125200070525198	0.0901621943239301	5.90000000000001	-44.2	1.07111175809257
031120_E001T_10-2	031120_B001	27	27	17	112.5	WT	60	Step	12.5	1.13636363636364	100	2	031120_E001T_10-2.avi_lane_126.res	1.70199023694744	-0.166853871190495	0.490300551221051	-0.649402046101389	-0.166853871190495	152	207	0.505678247802743	0.0111024370750574	0.0218867407817012	111.967592592593	10	9.43396226415094	0.00409767766692504	0.0901621943239301	0.0956402275306593	-0.0125200070525198	0.0901621943239301	5.90000000000001	-44.2	1.07111175809257
031120_E001T_10-2	031120_B001	27	27	17	112.5	WT	60	Step	12.5	1.13636363636364	100	3	031120_E001T_10-2.avi_lane_126.res	1.70199023694744	-0.166853871190495	0.490300551221051	-0.649402046101389	-0.166853871190495	152	207	0.505678247802743	0.0111024370750574	0.0218867407817012	111.967592592593	24	22.6415094339623	0.00409767766692504	0.0901621943239301	0.0956402275306593	-0.0125200070525198	0.0901621943239301	5.90000000000001	-44.2	1.07111175809257
031120_E001T_10-2	031120_B001	27	27	17	112.5	WT	60	Step	12.5	1.13636363636364	100	4	031120_E001T_10-2.avi_lane_126.res	1.70199023694744	-0.166853871190495	0.490300551221051	-0.649402046101389	-0.166853871190495	152	207	0.505678247802743	0.0111024370750574	0.0218867407817012	111.967592592593	18	16.9811320754717	0.00409767766692504	0.0901621943239301	0.0956402275306593	-0.0125200070525198	0.0901621943239301	5.90000000000001	-44.2	1.07111175809257
031120_E001T_10-2	031120_B001	27	27	17	112.5	WT	60	Step	12.5	1.13636363636364	100	5	031120_E001T_10-2.avi_lane_126.res	1.70199023694744	-0.166853871190495	0.490300551221051	-0.649402046101389	-0.166853871190495	152	207	0.505678247802743	0.0111024370750574	0.0218867407817012	111.967592592593	13	12.2641509433962	0.00409767766692504	0.0901621943239301	0.0956402275306593	-0.0125200070525198	0.0901621943239301	5.90000000000001	-44.2	1.07111175809257
031120_E001T_10-2	031120_B001	28	28	18	112.5	WT	60	Step	12.5	1.13636363636364	100	1	031120_E001T_10-2.avi_lane_127.res	1.74575051457482	-0.111053174683811	0.474940356236987	-0.602171562503146	-0.111053174683811	176	210	0.486905500718658	0.00368721627132522	0.0276103613977681	113.667452830189	45	30	0.047857955294305	0.145962890830614	0.0802800325465953	0.0347104765457232	0.145962890830614	29.9	-41.2	1.2256187465981
031120_E001T_10-2	031120_B001	28	28	18	112.5	WT	60	Step	12.5	1.13636363636364	100	2	031120_E001T_10-2.avi_lane_127.res	1.74575051457482	-0.111053174683811	0.474940356236987	-0.602171562503146	-0.111053174683811	176	210	0.486905500718658	0.00368721627132522	0.0276103613977681	113.667452830189	18	12	0.047857955294305	0.145962890830614	0.0802800325465953	0.0347104765457232	0.145962890830614	29.9	-41.2	1.2256187465981
031120_E001T_10-2	031120_B001	28	28	18	112.5	WT	60	Step	12.5	1.13636363636364	100	3	031120_E001T_10-2.avi_lane_127.res	1.74575051457482	-0.111053174683811	0.474940356236987	-0.602171562503146	-0.111053174683811	176	210	0.486905500718658	0.00368721627132522	0.0276103613977681	113.667452830189	36	24	0.047857955294305	0.145962890830614	0.0802800325465953	0.0347104765457232	0.145962890830614	29.9	-41.2	1.2256187465981
031120_E001T_10-2	031120_B001	28	28	18	112.5	WT	60	Step	12.5	1.13636363636364	100	4	031120_E001T_10-2.avi_lane_127.res	1.74575051457482	-0.111053174683811	0.474940356236987	-0.602171562503146	-0.111053174683811	176	210	0.486905500718658	0.00368721627132522	0.0276103613977681	113.667452830189	30	20	0.047857955294305	0.145962890830614	0.0802800325465953	0.0347104765457232	0.145962890830614	29.9	-41.2	1.2256187465981
031120_E001T_10-2	031120_B001	28	28	18	112.5	WT	60	Step	12.5	1.13636363636364	100	5	031120_E001T_10-2.avi_lane_127.res	1.74575051457482	-0.111053174683811	0.474940356236987	-0.602171562503146	-0.111053174683811	176	210	0.486905500718658	0.00368721627132522	0.0276103613977681	113.667452830189	21	14	0.047857955294305	0.145962890830614	0.0802800325465953	0.0347104765457232	0.145962890830614	29.9	-41.2	1.2256187465981
031120_E001T_10-2	031120_B001	29	29	19	112.5	WT	60	Step	12.5	1.13636363636364	100	1	031120_E001T_10-2.avi_lane_128.res	1.66608455118858	-0.216464843022961	0.426585525151638	-0.670632360762387	-0.216464843022961	154	219	0.505009990875999	-0.000843048408998617	-0.0102684209371072	113.518518518519	47	28.8343558282209	-0.031808008091935	0.0405512224914641	0.0319252014612463	-0.0337503217135178	0.0405512224914641	7.90000000000001	-32.2	1.21208152072955
031120_E001T_10-2	031120_B001	29	29	19	112.5	WT	60	Step	12.5	1.13636363636364	100	2	031120_E001T_10-2.avi_lane_128.res	1.66608455118858	-0.216464843022961	0.426585525151638	-0.670632360762387	-0.216464843022961	154	219	0.505009990875999	-0.000843048408998617	-0.0102684209371072	113.518518518519	28	17.1779141104294	-0.031808008091935	0.0405512224914641	0.0319252014612463	-0.0337503217135178	0.0405512224914641	7.90000000000001	-32.2	1.21208152072955
031120_E001T_10-2	031120_B001	29	29	19	112.5	WT	60	Step	12.5	1.13636363636364	100	3	031120_E001T_10-2.avi_lane_128.res	1.66608455118858	-0.216464843022961	0.426585525151638	-0.670632360762387	-0.216464843022961	154	219	0.505009990875999	-0.000843048408998617	-0.0102684209371072	113.518518518519	33	20.2453987730061	-0.031808008091935	0.0405512224914641	0.0319252014612463	-0.0337503217135178	0.0405512224914641	7.90000000000001	-32.2	1.21208152072955
031120_E001T_10-2	031120_B001	29	29	19	112.5	WT	60	Step	12.5	1.13636363636364	100	4	031120_E001T_10-2.avi_lane_128.res	1.66608455118858	-0.216464843022961	0.426585525151638	-0.670632360762387	-0.216464843022961	154	219	0.505009990875999	-0.000843048408998617	-0.0102684209371072	113.518518518519	30	18.4049079754601	-0.031808008091935	0.0405512224914641	0.0319252014612463	-0.0337503217135178	0.0405512224914641	7.90000000000001	-32.2	1.21208152072955
031120_E001T_10-2	031120_B001	29	29	19	112.5	WT	60	Step	12.5	1.13636363636364	100	5	031120_E001T_10-2.avi_lane_128.res	1.66608455118858	-0.216464843022961	0.426585525151638	-0.670632360762387	-0.216464843022961	154	219	0.505009990875999	-0.000843048408998617	-0.0102684209371072	113.518518518519	25	15.3374233128834	-0.031808008091935	0.0405512224914641	0.0319252014612463	-0.0337503217135178	0.0405512224914641	7.90000000000001	-32.2	1.21208152072955
031120_E001T_10-2	031120_B001	30	30	20	112.5	WT	60	Step	12.5	1.13636363636364	100	1	031120_E001T_10-2.avi_lane_129.res	1.75354892528723	-0.204364766303207	0.474948060074942	-0.698860687832434	-0.204364766303207	161	222	0.509077216788964	-0.00828638426989315	0.00733503915820962	113.414351851852	36	24.6575342465753	0.0556563660067151	0.0526512992112181	0.0802877363845503	-0.0619786487835648	0.0526512992112181	14.9	-29.2	1.20261340234347
031120_E001T_10-2	031120_B001	30	30	20	112.5	WT	60	Step	12.5	1.13636363636364	100	2	031120_E001T_10-2.avi_lane_129.res	1.75354892528723	-0.204364766303207	0.474948060074942	-0.698860687832434	-0.204364766303207	161	222	0.509077216788964	-0.00828638426989315	0.00733503915820962	113.414351851852	26	17.8082191780822	0.0556563660067151	0.0526512992112181	0.0802877363845503	-0.0619786487835648	0.0526512992112181	14.9	-29.2	1.20261340234347
031120_E001T_10-2	031120_B001	30	30	20	112.5	WT	60	Step	12.5	1.13636363636364	100	3	031120_E001T_10-2.avi_lane_129.res	1.75354892528723	-0.204364766303207	0.474948060074942	-0.698860687832434	-0.204364766303207	161	222	0.509077216788964	-0.00828638426989315	0.00733503915820962	113.414351851852	30	20.5479452054795	0.0556563660067151	0.0526512992112181	0.0802877363845503	-0.0619786487835648	0.0526512992112181	14.9	-29.2	1.20261340234347
031120_E001T_10-2	031120_B001	30	30	20	112.5	WT	60	Step	12.5	1.13636363636364	100	4	031120_E001T_10-2.avi_lane_129.res	1.75354892528723	-0.204364766303207	0.474948060074942	-0.698860687832434	-0.204364766303207	161	222	0.509077216788964	-0.00828638426989315	0.00733503915820962	113.414351851852	31	21.2328767123288	0.0556563660067151	0.0526512992112181	0.0802877363845503	-0.0619786487835648	0.0526512992112181	14.9	-29.2	1.20261340234347
031120_E001T_10-2	031120_B001	30	30	20	112.5	WT	60	Step	12.5	1.13636363636364	100	5	031120_E001T_10-2.avi_lane_129.res	1.75354892528723	-0.204364766303207	0.474948060074942	-0.698860687832434	-0.204364766303207	161	222	0.509077216788964	-0.00828638426989315	0.00733503915820962	113.414351851852	23	15.7534246575342	0.0556563660067151	0.0526512992112181	0.0802877363845503	-0.0619786487835648	0.0526512992112181	14.9	-29.2	1.20261340234347
031120_E001T_10-2	031120_B001	31	31	21	112.5	WT	60	Step	12.5	1.13636363636364	100	1	031120_E001T_10-2.avi_lane_130.res	1.73130817680735	-0.133220736488739	0.464707562566293	-0.698426591316878	-0.133220736488739	190	201	0.51426082299272	-0.0218011682171885	0.0363272123016447	113.466981132075	41	26.2820512820513	0.033415617526835	0.123795329025686	0.0700472388759013	-0.0615445522680088	0.123795329025686	43.9	-50.2	1.2073970847985
031120_E001T_10-2	031120_B001	31	31	21	112.5	WT	60	Step	12.5	1.13636363636364	100	2	031120_E001T_10-2.avi_lane_130.res	1.73130817680735	-0.133220736488739	0.464707562566293	-0.698426591316878	-0.133220736488739	190	201	0.51426082299272	-0.0218011682171885	0.0363272123016447	113.466981132075	25	16.025641025641	0.033415617526835	0.123795329025686	0.0700472388759013	-0.0615445522680088	0.123795329025686	43.9	-50.2	1.2073970847985
031120_E001T_10-2	031120_B001	31	31	21	112.5	WT	60	Step	12.5	1.13636363636364	100	3	031120_E001T_10-2.avi_lane_130.res	1.73130817680735	-0.133220736488739	0.464707562566293	-0.698426591316878	-0.133220736488739	190	201	0.51426082299272	-0.0218011682171885	0.0363272123016447	113.466981132075	32	20.5128205128205	0.033415617526835	0.123795329025686	0.0700472388759013	-0.0615445522680088	0.123795329025686	43.9	-50.2	1.2073970847985
031120_E001T_10-2	031120_B001	31	31	21	112.5	WT	60	Step	12.5	1.13636363636364	100	4	031120_E001T_10-2.avi_lane_130.res	1.73130817680735	-0.133220736488739	0.464707562566293	-0.698426591316878	-0.133220736488739	190	201	0.51426082299272	-0.0218011682171885	0.0363272123016447	113.466981132075	32	20.5128205128205	0.033415617526835	0.123795329025686	0.0700472388759013	-0.0615445522680088	0.123795329025686	43.9	-50.2	1.2073970847985
031120_E001T_10-2	031120_B001	31	31	21	112.5	WT	60	Step	12.5	1.13636363636364	100	5	031120_E001T_10-2.avi_lane_130.res	1.73130817680735	-0.133220736488739	0.464707562566293	-0.698426591316878	-0.133220736488739	190	201	0.51426082299272	-0.0218011682171885	0.0363272123016447	113.466981132075	26	16.6666666666667	0.033415617526835	0.123795329025686	0.0700472388759013	-0.0615445522680088	0.123795329025686	43.9	-50.2	1.2073970847985
031120_E001T_10-2	031120_B001	32	32	22	112.5	WT	60	Step	12.5	1.13636363636364	100	1	031120_E001T_10-2.avi_lane_131.res	1.77910808479711	-0.174347129803295	0.47630051496223	-0.687862759752769	-0.174347129803295	176	223	0.494058437098612	0.000685688582080328	0.0168998621049086	113.356481481481	51	31.0975609756098	0.0812155255165949	0.0826689357111301	0.0816401912718383	-0.0509807207038998	0.0826689357111301	29.9	-28.2	1.19735333657344
031120_E001T_10-2	031120_B001	32	32	22	112.5	WT	60	Step	12.5	1.13636363636364	100	2	031120_E001T_10-2.avi_lane_131.res	1.77910808479711	-0.174347129803295	0.47630051496223	-0.687862759752769	-0.174347129803295	176	223	0.494058437098612	0.000685688582080328	0.0168998621049086	113.356481481481	25	15.2439024390244	0.0812155255165949	0.0826689357111301	0.0816401912718383	-0.0509807207038998	0.0826689357111301	29.9	-28.2	1.19735333657344
031120_E001T_10-2	031120_B001	32	32	22	112.5	WT	60	Step	12.5	1.13636363636364	100	3	031120_E001T_10-2.avi_lane_131.res	1.77910808479711	-0.174347129803295	0.47630051496223	-0.687862759752769	-0.174347129803295	176	223	0.494058437098612	0.000685688582080328	0.0168998621049086	113.356481481481	32	19.5121951219512	0.0812155255165949	0.0826689357111301	0.0816401912718383	-0.0509807207038998	0.0826689357111301	29.9	-28.2	1.19735333657344
031120_E001T_10-2	031120_B001	32	32	22	112.5	WT	60	Step	12.5	1.13636363636364	100	4	031120_E001T_10-2.avi_lane_131.res	1.77910808479711	-0.174347129803295	0.47630051496223	-0.687862759752769	-0.174347129803295	176	223	0.494058437098612	0.000685688582080328	0.0168998621049086	113.356481481481	31	18.9024390243902	0.0812155255165949	0.0826689357111301	0.0816401912718383	-0.0509807207038998	0.0826689357111301	29.9	-28.2	1.19735333657344
031120_E001T_10-2	031120_B001	32	32	22	112.5	WT	60	Step	12.5	1.13636363636364	100	5	031120_E001T_10-2.avi_lane_131.res	1.77910808479711	-0.174347129803295	0.47630051496223	-0.687862759752769	-0.174347129803295	176	223	0.494058437098612	0.000685688582080328	0.0168998621049086	113.356481481481	25	15.2439024390244	0.0812155255165949	0.0826689357111301	0.0816401912718383	-0.0509807207038998	0.0826689357111301	29.9	-28.2	1.19735333657344
031120_E001T_10-2	031120_B001	33	33	23	112.5	WT	60	Step	12.5	1.13636363636364	100	1	031120_E001T_10-2.avi_lane_132.res	1.67080854016798	-0.155360417516236	0.489104952683688	-0.630888263488996	-0.155360417516236	152	206	0.501702546974732	0.000598291121728779	0.022985602661372	113.207547169811	24	26.6666666666667	-0.027084019112535	0.101655647998189	0.0944446289932963	0.00599377555987324	0.101655647998189	5.90000000000001	-45.2	1.1838161107049
031120_E001T_10-2	031120_B001	33	33	23	112.5	WT	60	Step	12.5	1.13636363636364	100	2	031120_E001T_10-2.avi_lane_132.res	1.67080854016798	-0.155360417516236	0.489104952683688	-0.630888263488996	-0.155360417516236	152	206	0.501702546974732	0.000598291121728779	0.022985602661372	113.207547169811	11	12.2222222222222	-0.027084019112535	0.101655647998189	0.0944446289932963	0.00599377555987324	0.101655647998189	5.90000000000001	-45.2	1.1838161107049
031120_E001T_10-2	031120_B001	33	33	23	112.5	WT	60	Step	12.5	1.13636363636364	100	3	031120_E001T_10-2.avi_lane_132.res	1.67080854016798	-0.155360417516236	0.489104952683688	-0.630888263488996	-0.155360417516236	152	206	0.501702546974732	0.000598291121728779	0.022985602661372	113.207547169811	19	21.1111111111111	-0.027084019112535	0.101655647998189	0.0944446289932963	0.00599377555987324	0.101655647998189	5.90000000000001	-45.2	1.1838161107049
031120_E001T_10-2	031120_B001	33	33	23	112.5	WT	60	Step	12.5	1.13636363636364	100	4	031120_E001T_10-2.avi_lane_132.res	1.67080854016798	-0.155360417516236	0.489104952683688	-0.630888263488996	-0.155360417516236	152	206	0.501702546974732	0.000598291121728779	0.022985602661372	113.207547169811	17	18.8888888888889	-0.027084019112535	0.101655647998189	0.0944446289932963	0.00599377555987324	0.101655647998189	5.90000000000001	-45.2	1.1838161107049
031120_E001T_10-2	031120_B001	33	33	23	112.5	WT	60	Step	12.5	1.13636363636364	100	5	031120_E001T_10-2.avi_lane_132.res	1.67080854016798	-0.155360417516236	0.489104952683688	-0.630888263488996	-0.155360417516236	152	206	0.501702546974732	0.000598291121728779	0.022985602661372	113.207547169811	19	21.1111111111111	-0.027084019112535	0.101655647998189	0.0944446289932963	0.00599377555987324	0.101655647998189	5.90000000000001	-45.2	1.1838161107049
031120_E001T_10-2	031120_B001	34	34	24	112.5	WT	60	Step	12.5	1.13636363636364	100	1	031120_E001T_10-2.avi_lane_133.res	1.70509788597872	-0.104159860218767	0.508550379621834	-0.638960068706394	-0.104159860218767	184	211	0.505364279892796	-0.0164978397753833	0.0445853275771779	113.101851851852	53	30.1136363636364	0.00720532669820506	0.152856205295658	0.113890055931442	-0.00207802965752479	0.152856205295658	37.9	-40.2	1.17420904718527
031120_E001T_10-2	031120_B001	34	34	24	112.5	WT	60	Step	12.5	1.13636363636364	100	2	031120_E001T_10-2.avi_lane_133.res	1.70509788597872	-0.104159860218767	0.508550379621834	-0.638960068706394	-0.104159860218767	184	211	0.505364279892796	-0.0164978397753833	0.0445853275771779	113.101851851852	31	17.6136363636364	0.00720532669820506	0.152856205295658	0.113890055931442	-0.00207802965752479	0.152856205295658	37.9	-40.2	1.17420904718527
031120_E001T_10-2	031120_B001	34	34	24	112.5	WT	60	Step	12.5	1.13636363636364	100	3	031120_E001T_10-2.avi_lane_133.res	1.70509788597872	-0.104159860218767	0.508550379621834	-0.638960068706394	-0.104159860218767	184	211	0.505364279892796	-0.0164978397753833	0.0445853275771779	113.101851851852	31	17.6136363636364	0.00720532669820506	0.152856205295658	0.113890055931442	-0.00207802965752479	0.152856205295658	37.9	-40.2	1.17420904718527
031120_E001T_10-2	031120_B001	34	34	24	112.5	WT	60	Step	12.5	1.13636363636364	100	4	031120_E001T_10-2.avi_lane_133.res	1.70509788597872	-0.104159860218767	0.508550379621834	-0.638960068706394	-0.104159860218767	184	211	0.505364279892796	-0.0164978397753833	0.0445853275771779	113.101851851852	33	18.75	0.00720532669820506	0.152856205295658	0.113890055931442	-0.00207802965752479	0.152856205295658	37.9	-40.2	1.17420904718527
031120_E001T_10-2	031120_B001	34	34	24	112.5	WT	60	Step	12.5	1.13636363636364	100	5	031120_E001T_10-2.avi_lane_133.res	1.70509788597872	-0.104159860218767	0.508550379621834	-0.638960068706394	-0.104159860218767	184	211	0.505364279892796	-0.0164978397753833	0.0445853275771779	113.101851851852	28	15.9090909090909	0.00720532669820506	0.152856205295658	0.113890055931442	-0.00207802965752479	0.152856205295658	37.9	-40.2	1.17420904718527
031120_E001T_10-2	031120_B001	35	35	25	112.5	WT	60	Step	12.5	1.13636363636364	100	1	031120_E001T_10-2.avi_lane_134.res	1.65939279089272	-0.100438056251426	0.473714750658468	-0.708364557685432	-0.100438056251426	198	187	0.51304259135663	-0.0156355898811722	0.047954092193874	113.10141509434	57	34.3373493975904	-0.038499768387795	0.156578009262999	0.0790544269680763	-0.0714825186365629	0.156578009262999	51.9	-64.2	1.17416934857572
031120_E001T_10-2	031120_B001	35	35	25	112.5	WT	60	Step	12.5	1.13636363636364	100	2	031120_E001T_10-2.avi_lane_134.res	1.65939279089272	-0.100438056251426	0.473714750658468	-0.708364557685432	-0.100438056251426	198	187	0.51304259135663	-0.0156355898811722	0.047954092193874	113.10141509434	22	13.2530120481928	-0.038499768387795	0.156578009262999	0.0790544269680763	-0.0714825186365629	0.156578009262999	51.9	-64.2	1.17416934857572
031120_E001T_10-2	031120_B001	35	35	25	112.5	WT	60	Step	12.5	1.13636363636364	100	3	031120_E001T_10-2.avi_lane_134.res	1.65939279089272	-0.100438056251426	0.473714750658468	-0.708364557685432	-0.100438056251426	198	187	0.51304259135663	-0.0156355898811722	0.047954092193874	113.10141509434	29	17.4698795180723	-0.038499768387795	0.156578009262999	0.0790544269680763	-0.0714825186365629	0.156578009262999	51.9	-64.2	1.17416934857572
031120_E001T_10-2	031120_B001	35	35	25	112.5	WT	60	Step	12.5	1.13636363636364	100	4	031120_E001T_10-2.avi_lane_134.res	1.65939279089272	-0.100438056251426	0.473714750658468	-0.708364557685432	-0.100438056251426	198	187	0.51304259135663	-0.0156355898811722	0.047954092193874	113.10141509434	32	19.2771084337349	-0.038499768387795	0.156578009262999	0.0790544269680763	-0.0714825186365629	0.156578009262999	51.9	-64.2	1.17416934857572
031120_E001T_10-2	031120_B001	35	35	25	112.5	WT	60	Step	12.5	1.13636363636364	100	5	031120_E001T_10-2.avi_lane_134.res	1.65939279089272	-0.100438056251426	0.473714750658468	-0.708364557685432	-0.100438056251426	198	187	0.51304259135663	-0.0156355898811722	0.047954092193874	113.10141509434	26	15.6626506024096	-0.038499768387795	0.156578009262999	0.0790544269680763	-0.0714825186365629	0.156578009262999	51.9	-64.2	1.17416934857572
031120_E001T_10-2	031120_B001	36	36	26	112.5	WT	60	Step	12.5	1.13636363636364	100	1	031120_E001T_10-2.avi_lane_135.res	1.75497412291938	-0.0987110003366873	0.573126268895175	-0.673648663429339	-0.0987110003366873	178	208	0.527289594268294	-0.0176651939380883	0.0410049730316673	113.030660377358	44	26.8292682926829	0.0570815636388651	0.158305065177738	0.178465945204783	-0.0367666243804698	0.158305065177738	31.9	-43.2	1.16773817382291
031120_E001T_10-2	031120_B001	36	36	26	112.5	WT	60	Step	12.5	1.13636363636364	100	2	031120_E001T_10-2.avi_lane_135.res	1.75497412291938	-0.0987110003366873	0.573126268895175	-0.673648663429339	-0.0987110003366873	178	208	0.527289594268294	-0.0176651939380883	0.0410049730316673	113.030660377358	28	17.0731707317073	0.0570815636388651	0.158305065177738	0.178465945204783	-0.0367666243804698	0.158305065177738	31.9	-43.2	1.16773817382291
031120_E001T_10-2	031120_B001	36	36	26	112.5	WT	60	Step	12.5	1.13636363636364	100	3	031120_E001T_10-2.avi_lane_135.res	1.75497412291938	-0.0987110003366873	0.573126268895175	-0.673648663429339	-0.0987110003366873	178	208	0.527289594268294	-0.0176651939380883	0.0410049730316673	113.030660377358	36	21.9512195121951	0.0570815636388651	0.158305065177738	0.178465945204783	-0.0367666243804698	0.158305065177738	31.9	-43.2	1.16773817382291
031120_E001T_10-2	031120_B001	36	36	26	112.5	WT	60	Step	12.5	1.13636363636364	100	4	031120_E001T_10-2.avi_lane_135.res	1.75497412291938	-0.0987110003366873	0.573126268895175	-0.673648663429339	-0.0987110003366873	178	208	0.527289594268294	-0.0176651939380883	0.0410049730316673	113.030660377358	29	17.6829268292683	0.0570815636388651	0.158305065177738	0.178465945204783	-0.0367666243804698	0.158305065177738	31.9	-43.2	1.16773817382291
031120_E001T_10-2	031120_B001	36	36	26	112.5	WT	60	Step	12.5	1.13636363636364	100	5	031120_E001T_10-2.avi_lane_135.res	1.75497412291938	-0.0987110003366873	0.573126268895175	-0.673648663429339	-0.0987110003366873	178	208	0.527289594268294	-0.0176651939380883	0.0410049730316673	113.030660377358	27	16.4634146341463	0.0570815636388651	0.158305065177738	0.178465945204783	-0.0367666243804698	0.158305065177738	31.9	-43.2	1.16773817382291
031120_E001T_10-2	031120_B001	37	37	27	112.5	WT	60	Step	12.5	1.13636363636364	100	1	031120_E001T_10-2.avi_lane_136.res	1.74604160976377	-0.117230331962196	0.52544526669059	-0.652896573004689	-0.117230331962196	163	196	0.520886697945363	-0.0227959343736053	0.0428910692167275	113.032407407407	41	35.9649122807018	0.0481490504832551	0.139785733552229	0.130784943000198	-0.0160145339558198	0.139785733552229	16.9	-55.2	1.16789696826125
031120_E001T_10-2	031120_B001	37	37	27	112.5	WT	60	Step	12.5	1.13636363636364	100	2	031120_E001T_10-2.avi_lane_136.res	1.74604160976377	-0.117230331962196	0.52544526669059	-0.652896573004689	-0.117230331962196	163	196	0.520886697945363	-0.0227959343736053	0.0428910692167275	113.032407407407	14	12.280701754386	0.0481490504832551	0.139785733552229	0.130784943000198	-0.0160145339558198	0.139785733552229	16.9	-55.2	1.16789696826125
031120_E001T_10-2	031120_B001	37	37	27	112.5	WT	60	Step	12.5	1.13636363636364	100	3	031120_E001T_10-2.avi_lane_136.res	1.74604160976377	-0.117230331962196	0.52544526669059	-0.652896573004689	-0.117230331962196	163	196	0.520886697945363	-0.0227959343736053	0.0428910692167275	113.032407407407	15	13.1578947368421	0.0481490504832551	0.139785733552229	0.130784943000198	-0.0160145339558198	0.139785733552229	16.9	-55.2	1.16789696826125
031120_E001T_10-2	031120_B001	37	37	27	112.5	WT	60	Step	12.5	1.13636363636364	100	4	031120_E001T_10-2.avi_lane_136.res	1.74604160976377	-0.117230331962196	0.52544526669059	-0.652896573004689	-0.117230331962196	163	196	0.520886697945363	-0.0227959343736053	0.0428910692167275	113.032407407407	24	21.0526315789474	0.0481490504832551	0.139785733552229	0.130784943000198	-0.0160145339558198	0.139785733552229	16.9	-55.2	1.16789696826125
031120_E001T_10-2	031120_B001	37	37	27	112.5	WT	60	Step	12.5	1.13636363636364	100	5	031120_E001T_10-2.avi_lane_136.res	1.74604160976377	-0.117230331962196	0.52544526669059	-0.652896573004689	-0.117230331962196	163	196	0.520886697945363	-0.0227959343736053	0.0428910692167275	113.032407407407	20	17.5438596491228	0.0481490504832551	0.139785733552229	0.130784943000198	-0.0160145339558198	0.139785733552229	16.9	-55.2	1.16789696826125
031120_E001T_10-2	031120_B001	38	38	28	112.5	WT	60	Step	12.5	1.13636363636364	100	1	031120_E001T_10-2.avi_lane_137.res	1.71659617199471	-0.192532381093499	0.498560492896858	-0.655183221355662	-0.192532381093499	147	220	0.507763775806646	-0.0175384559104366	-0.00768889126709291	112.900943396226	39	32.2314049586777	0.0187036127141951	0.0644836844209261	0.103900169206466	-0.0183011823067928	0.0644836844209261	0.900000000000006	-31.2	1.15594768677612
031120_E001T_10-2	031120_B001	38	38	28	112.5	WT	60	Step	12.5	1.13636363636364	100	2	031120_E001T_10-2.avi_lane_137.res	1.71659617199471	-0.192532381093499	0.498560492896858	-0.655183221355662	-0.192532381093499	147	220	0.507763775806646	-0.0175384559104366	-0.00768889126709291	112.900943396226	15	12.396694214876	0.0187036127141951	0.0644836844209261	0.103900169206466	-0.0183011823067928	0.0644836844209261	0.900000000000006	-31.2	1.15594768677612
031120_E001T_10-2	031120_B001	38	38	28	112.5	WT	60	Step	12.5	1.13636363636364	100	3	031120_E001T_10-2.avi_lane_137.res	1.71659617199471	-0.192532381093499	0.498560492896858	-0.655183221355662	-0.192532381093499	147	220	0.507763775806646	-0.0175384559104366	-0.00768889126709291	112.900943396226	22	18.1818181818182	0.0187036127141951	0.0644836844209261	0.103900169206466	-0.0183011823067928	0.0644836844209261	0.900000000000006	-31.2	1.15594768677612
031120_E001T_10-2	031120_B001	38	38	28	112.5	WT	60	Step	12.5	1.13636363636364	100	4	031120_E001T_10-2.avi_lane_137.res	1.71659617199471	-0.192532381093499	0.498560492896858	-0.655183221355662	-0.192532381093499	147	220	0.507763775806646	-0.0175384559104366	-0.00768889126709291	112.900943396226	24	19.8347107438017	0.0187036127141951	0.0644836844209261	0.103900169206466	-0.0183011823067928	0.0644836844209261	0.900000000000006	-31.2	1.15594768677612
031120_E001T_10-2	031120_B001	38	38	28	112.5	WT	60	Step	12.5	1.13636363636364	100	5	031120_E001T_10-2.avi_lane_137.res	1.71659617199471	-0.192532381093499	0.498560492896858	-0.655183221355662	-0.192532381093499	147	220	0.507763775806646	-0.0175384559104366	-0.00768889126709291	112.900943396226	21	17.3553719008264	0.0187036127141951	0.0644836844209261	0.103900169206466	-0.0183011823067928	0.0644836844209261	0.900000000000006	-31.2	1.15594768677612
031120_E001T_10-2	031120_B001	39	39	29	112.5	WT	60	Step	12.5	1.13636363636364	100	1	031120_E001T_10-2.avi_lane_138.res	1.72070980131403	-0.164682819374857	0.461249258811981	-0.665026181398975	-0.164682819374857	170	213	0.491706116779369	-0.0143282714578694	0.00535032642044096	112.974537037037	41	28.4722222222222	0.0228172420335151	0.0923332461395681	0.0665889351215893	-0.0281441423501058	0.0923332461395681	23.9	-38.2	1.1626369024912
031120_E001T_10-2	031120_B001	39	39	29	112.5	WT	60	Step	12.5	1.13636363636364	100	2	031120_E001T_10-2.avi_lane_138.res	1.72070980131403	-0.164682819374857	0.461249258811981	-0.665026181398975	-0.164682819374857	170	213	0.491706116779369	-0.0143282714578694	0.00535032642044096	112.974537037037	27	18.75	0.0228172420335151	0.0923332461395681	0.0665889351215893	-0.0281441423501058	0.0923332461395681	23.9	-38.2	1.1626369024912
031120_E001T_10-2	031120_B001	39	39	29	112.5	WT	60	Step	12.5	1.13636363636364	100	3	031120_E001T_10-2.avi_lane_138.res	1.72070980131403	-0.164682819374857	0.461249258811981	-0.665026181398975	-0.164682819374857	170	213	0.491706116779369	-0.0143282714578694	0.00535032642044096	112.974537037037	26	18.0555555555556	0.0228172420335151	0.0923332461395681	0.0665889351215893	-0.0281441423501058	0.0923332461395681	23.9	-38.2	1.1626369024912
031120_E001T_10-2	031120_B001	39	39	29	112.5	WT	60	Step	12.5	1.13636363636364	100	4	031120_E001T_10-2.avi_lane_138.res	1.72070980131403	-0.164682819374857	0.461249258811981	-0.665026181398975	-0.164682819374857	170	213	0.491706116779369	-0.0143282714578694	0.00535032642044096	112.974537037037	29	20.1388888888889	0.0228172420335151	0.0923332461395681	0.0665889351215893	-0.0281441423501058	0.0923332461395681	23.9	-38.2	1.1626369024912
031120_E001T_10-2	031120_B001	39	39	29	112.5	WT	60	Step	12.5	1.13636363636364	100	5	031120_E001T_10-2.avi_lane_138.res	1.72070980131403	-0.164682819374857	0.461249258811981	-0.665026181398975	-0.164682819374857	170	213	0.491706116779369	-0.0143282714578694	0.00535032642044096	112.974537037037	21	14.5833333333333	0.0228172420335151	0.0923332461395681	0.0665889351215893	-0.0281441423501058	0.0923332461395681	23.9	-38.2	1.1626369024912
031120_E001T_10-2	031120_B001	40	40	30	112.5	WT	60	Step	12.5	1.13636363636364	100	1	031120_E001T_10-2.avi_lane_139.res	1.74676185293593	-0.15239884590209	0.528591178739834	-0.671539223431808	-0.15239884590209	170	223	0.508949406083291	-0.00937266094064575	0.0295267357873346	112.841981132075	50	31.055900621118	0.0488692936554149	0.104617219612335	0.133930855049442	-0.0346571843829389	0.104617219612335	23.9	-28.2	1.1505883744821
031120_E001T_10-2	031120_B001	40	40	30	112.5	WT	60	Step	12.5	1.13636363636364	100	2	031120_E001T_10-2.avi_lane_139.res	1.74676185293593	-0.15239884590209	0.528591178739834	-0.671539223431808	-0.15239884590209	170	223	0.508949406083291	-0.00937266094064575	0.0295267357873346	112.841981132075	18	11.1801242236025	0.0488692936554149	0.104617219612335	0.133930855049442	-0.0346571843829389	0.104617219612335	23.9	-28.2	1.1505883744821
031120_E001T_10-2	031120_B001	40	40	30	112.5	WT	60	Step	12.5	1.13636363636364	100	3	031120_E001T_10-2.avi_lane_139.res	1.74676185293593	-0.15239884590209	0.528591178739834	-0.671539223431808	-0.15239884590209	170	223	0.508949406083291	-0.00937266094064575	0.0295267357873346	112.841981132075	30	18.6335403726708	0.0488692936554149	0.104617219612335	0.133930855049442	-0.0346571843829389	0.104617219612335	23.9	-28.2	1.1505883744821
031120_E001T_10-2	031120_B001	40	40	30	112.5	WT	60	Step	12.5	1.13636363636364	100	4	031120_E001T_10-2.avi_lane_139.res	1.74676185293593	-0.15239884590209	0.528591178739834	-0.671539223431808	-0.15239884590209	170	223	0.508949406083291	-0.00937266094064575	0.0295267357873346	112.841981132075	35	21.7391304347826	0.0488692936554149	0.104617219612335	0.133930855049442	-0.0346571843829389	0.104617219612335	23.9	-28.2	1.1505883744821
031120_E001T_10-2	031120_B001	40	40	30	112.5	WT	60	Step	12.5	1.13636363636364	100	5	031120_E001T_10-2.avi_lane_139.res	1.74676185293593	-0.15239884590209	0.528591178739834	-0.671539223431808	-0.15239884590209	170	223	0.508949406083291	-0.00937266094064575	0.0295267357873346	112.841981132075	28	17.3913043478261	0.0488692936554149	0.104617219612335	0.133930855049442	-0.0346571843829389	0.104617219612335	23.9	-28.2	1.1505883744821
031120_E001T_10-2	031120_B001	41	41	31	112.5	WT	60	Step	12.5	1.13636363636364	100	1	031120_E001T_10-2.avi_lane_140.res	1.60807502410623	-0.167819075443403	0.456896283401933	-0.66238540119596	-0.167819075443403	152	192	0.519115316923274	-0.0224638409932733	0.0058941600776141	112.743055555556	29	29.8969072164948	-0.0898175351742849	0.0891969900710221	0.0622359597115413	-0.0255033621470908	0.0891969900710221	5.90000000000001	-59.2	1.14159663941106
031120_E001T_10-2	031120_B001	41	41	31	112.5	WT	60	Step	12.5	1.13636363636364	100	2	031120_E001T_10-2.avi_lane_140.res	1.60807502410623	-0.167819075443403	0.456896283401933	-0.66238540119596	-0.167819075443403	152	192	0.519115316923274	-0.0224638409932733	0.0058941600776141	112.743055555556	14	14.4329896907216	-0.0898175351742849	0.0891969900710221	0.0622359597115413	-0.0255033621470908	0.0891969900710221	5.90000000000001	-59.2	1.14159663941106
031120_E001T_10-2	031120_B001	41	41	31	112.5	WT	60	Step	12.5	1.13636363636364	100	3	031120_E001T_10-2.avi_lane_140.res	1.60807502410623	-0.167819075443403	0.456896283401933	-0.66238540119596	-0.167819075443403	152	192	0.519115316923274	-0.0224638409932733	0.0058941600776141	112.743055555556	14	14.4329896907216	-0.0898175351742849	0.0891969900710221	0.0622359597115413	-0.0255033621470908	0.0891969900710221	5.90000000000001	-59.2	1.14159663941106
031120_E001T_10-2	031120_B001	41	41	31	112.5	WT	60	Step	12.5	1.13636363636364	100	4	031120_E001T_10-2.avi_lane_140.res	1.60807502410623	-0.167819075443403	0.456896283401933	-0.66238540119596	-0.167819075443403	152	192	0.519115316923274	-0.0224638409932733	0.0058941600776141	112.743055555556	21	21.6494845360825	-0.0898175351742849	0.0891969900710221	0.0622359597115413	-0.0255033621470908	0.0891969900710221	5.90000000000001	-59.2	1.14159663941106
031120_E001T_10-2	031120_B001	41	41	31	112.5	WT	60	Step	12.5	1.13636363636364	100	5	031120_E001T_10-2.avi_lane_140.res	1.60807502410623	-0.167819075443403	0.456896283401933	-0.66238540119596	-0.167819075443403	152	192	0.519115316923274	-0.0224638409932733	0.0058941600776141	112.743055555556	19	19.5876288659794	-0.0898175351742849	0.0891969900710221	0.0622359597115413	-0.0255033621470908	0.0891969900710221	5.90000000000001	-59.2	1.14159663941106
031120_E001T_10-2	031120_B001	42	42	32	112.5	WT	60	Step	12.5	1.13636363636364	100	1	031120_E001T_10-2.avi_lane_141.res	1.76734313179055	-0.175878670142562	0.54362600916615	-0.711474081645909	-0.175878670142562	166	223	0.520239037785091	0.00782226253272342	0.0268317670274254	112.638888888889	35	22.4358974358974	0.0694505725100349	0.0811373953718631	0.148965685475758	-0.0745920425970398	0.0811373953718631	19.9	-28.2	1.132128521025
031120_E001T_10-2	031120_B001	42	42	32	112.5	WT	60	Step	12.5	1.13636363636364	100	2	031120_E001T_10-2.avi_lane_141.res	1.76734313179055	-0.175878670142562	0.54362600916615	-0.711474081645909	-0.175878670142562	166	223	0.520239037785091	0.00782226253272342	0.0268317670274254	112.638888888889	23	14.7435897435897	0.0694505725100349	0.0811373953718631	0.148965685475758	-0.0745920425970398	0.0811373953718631	19.9	-28.2	1.132128521025
031120_E001T_10-2	031120_B001	42	42	32	112.5	WT	60	Step	12.5	1.13636363636364	100	3	031120_E001T_10-2.avi_lane_141.res	1.76734313179055	-0.175878670142562	0.54362600916615	-0.711474081645909	-0.175878670142562	166	223	0.520239037785091	0.00782226253272342	0.0268317670274254	112.638888888889	30	19.2307692307692	0.0694505725100349	0.0811373953718631	0.148965685475758	-0.0745920425970398	0.0811373953718631	19.9	-28.2	1.132128521025
031120_E001T_10-2	031120_B001	42	42	32	112.5	WT	60	Step	12.5	1.13636363636364	100	4	031120_E001T_10-2.avi_lane_141.res	1.76734313179055	-0.175878670142562	0.54362600916615	-0.711474081645909	-0.175878670142562	166	223	0.520239037785091	0.00782226253272342	0.0268317670274254	112.638888888889	37	23.7179487179487	0.0694505725100349	0.0811373953718631	0.148965685475758	-0.0745920425970398	0.0811373953718631	19.9	-28.2	1.132128521025
031120_E001T_10-2	031120_B001	42	42	32	112.5	WT	60	Step	12.5	1.13636363636364	100	5	031120_E001T_10-2.avi_lane_141.res	1.76734313179055	-0.175878670142562	0.54362600916615	-0.711474081645909	-0.175878670142562	166	223	0.520239037785091	0.00782226253272342	0.0268317670274254	112.638888888889	31	19.8717948717949	0.0694505725100349	0.0811373953718631	0.148965685475758	-0.0745920425970398	0.0811373953718631	19.9	-28.2	1.132128521025
031120_E001T_10-2	031120_B001	43	43	33	112.5	WT	60	Step	12.5	1.13636363636364	100	1	031120_E001T_10-2.avi_lane_142.res	1.67909448712814	-0.121119001806039	0.525530763120264	-0.653477180373275	-0.121119001806039	177	215	0.536561077501852	-0.0181842975902397	0.042161535576999	112.5	37	24.8322147651007	-0.0187980721523751	0.135897063708386	0.130870439429872	-0.0165951413244058	0.135897063708386	30.9	-36.2	1.11950436317692
031120_E001T_10-2	031120_B001	43	43	33	112.5	WT	60	Step	12.5	1.13636363636364	100	2	031120_E001T_10-2.avi_lane_142.res	1.67909448712814	-0.121119001806039	0.525530763120264	-0.653477180373275	-0.121119001806039	177	215	0.536561077501852	-0.0181842975902397	0.042161535576999	112.5	19	12.751677852349	-0.0187980721523751	0.135897063708386	0.130870439429872	-0.0165951413244058	0.135897063708386	30.9	-36.2	1.11950436317692
031120_E001T_10-2	031120_B001	43	43	33	112.5	WT	60	Step	12.5	1.13636363636364	100	3	031120_E001T_10-2.avi_lane_142.res	1.67909448712814	-0.121119001806039	0.525530763120264	-0.653477180373275	-0.121119001806039	177	215	0.536561077501852	-0.0181842975902397	0.042161535576999	112.5	26	17.4496644295302	-0.0187980721523751	0.135897063708386	0.130870439429872	-0.0165951413244058	0.135897063708386	30.9	-36.2	1.11950436317692
031120_E001T_10-2	031120_B001	43	43	33	112.5	WT	60	Step	12.5	1.13636363636364	100	4	031120_E001T_10-2.avi_lane_142.res	1.67909448712814	-0.121119001806039	0.525530763120264	-0.653477180373275	-0.121119001806039	177	215	0.536561077501852	-0.0181842975902397	0.042161535576999	112.5	35	23.489932885906	-0.0187980721523751	0.135897063708386	0.130870439429872	-0.0165951413244058	0.135897063708386	30.9	-36.2	1.11950436317692
031120_E001T_10-2	031120_B001	43	43	33	112.5	WT	60	Step	12.5	1.13636363636364	100	5	031120_E001T_10-2.avi_lane_142.res	1.67909448712814	-0.121119001806039	0.525530763120264	-0.653477180373275	-0.121119001806039	177	215	0.536561077501852	-0.0181842975902397	0.042161535576999	112.5	32	21.4765100671141	-0.0187980721523751	0.135897063708386	0.130870439429872	-0.0165951413244058	0.135897063708386	30.9	-36.2	1.11950436317692
031120_E001T_10-2	031120_B001	44	44	34	112.5	WT	60	Step	12.5	1.13636363636364	100	1	031120_E001T_10-2.avi_lane_143.res	1.63055884462703	-0.0975073072766388	0.529736012526103	-0.641340611148165	-0.0975073072766388	163	188	0.546502890812722	-0.00418486582568897	0.034252277986315	112.511574074074	30	25.8620689655172	-0.0673337146534849	0.159508758237786	0.135075688835711	-0.00445857209929579	0.159508758237786	16.9	-63.2	1.12055637633092
031120_E001T_10-2	031120_B001	44	44	34	112.5	WT	60	Step	12.5	1.13636363636364	100	2	031120_E001T_10-2.avi_lane_143.res	1.63055884462703	-0.0975073072766388	0.529736012526103	-0.641340611148165	-0.0975073072766388	163	188	0.546502890812722	-0.00418486582568897	0.034252277986315	112.511574074074	15	12.9310344827586	-0.0673337146534849	0.159508758237786	0.135075688835711	-0.00445857209929579	0.159508758237786	16.9	-63.2	1.12055637633092
031120_E001T_10-2	031120_B001	44	44	34	112.5	WT	60	Step	12.5	1.13636363636364	100	3	031120_E001T_10-2.avi_lane_143.res	1.63055884462703	-0.0975073072766388	0.529736012526103	-0.641340611148165	-0.0975073072766388	163	188	0.546502890812722	-0.00418486582568897	0.034252277986315	112.511574074074	19	16.3793103448276	-0.0673337146534849	0.159508758237786	0.135075688835711	-0.00445857209929579	0.159508758237786	16.9	-63.2	1.12055637633092
031120_E001T_10-2	031120_B001	44	44	34	112.5	WT	60	Step	12.5	1.13636363636364	100	4	031120_E001T_10-2.avi_lane_143.res	1.63055884462703	-0.0975073072766388	0.529736012526103	-0.641340611148165	-0.0975073072766388	163	188	0.546502890812722	-0.00418486582568897	0.034252277986315	112.511574074074	29	25	-0.0673337146534849	0.159508758237786	0.135075688835711	-0.00445857209929579	0.159508758237786	16.9	-63.2	1.12055637633092
031120_E001T_10-2	031120_B001	44	44	34	112.5	WT	60	Step	12.5	1.13636363636364	100	5	031120_E001T_10-2.avi_lane_143.res	1.63055884462703	-0.0975073072766388	0.529736012526103	-0.641340611148165	-0.0975073072766388	163	188	0.546502890812722	-0.00418486582568897	0.034252277986315	112.511574074074	23	19.8275862068966	-0.0673337146534849	0.159508758237786	0.135075688835711	-0.00445857209929579	0.159508758237786	16.9	-63.2	1.12055637633092
031120_E001T_10-2	031120_B001	45	45	35	112.5	WT	60	Step	12.5	1.13636363636364	100	1	031120_E001T_10-2.avi_lane_144.res	1.73543163836592	-0.103521777080505	0.506069034832424	-0.687844576064401	-0.103521777080505	185	193	0.516477040365825	-0.0146801059862843	0.0229724513885982	112.393867924528	38	24.5161290322581	0.0375390790854051	0.15349428843392	0.111408711142032	-0.0509625370155318	0.15349428843392	38.9	-58.2	1.10985760104769
031120_E001T_10-2	031120_B001	45	45	35	112.5	WT	60	Step	12.5	1.13636363636364	100	2	031120_E001T_10-2.avi_lane_144.res	1.73543163836592	-0.103521777080505	0.506069034832424	-0.687844576064401	-0.103521777080505	185	193	0.516477040365825	-0.0146801059862843	0.0229724513885982	112.393867924528	21	13.5483870967742	0.0375390790854051	0.15349428843392	0.111408711142032	-0.0509625370155318	0.15349428843392	38.9	-58.2	1.10985760104769
031120_E001T_10-2	031120_B001	45	45	35	112.5	WT	60	Step	12.5	1.13636363636364	100	3	031120_E001T_10-2.avi_lane_144.res	1.73543163836592	-0.103521777080505	0.506069034832424	-0.687844576064401	-0.103521777080505	185	193	0.516477040365825	-0.0146801059862843	0.0229724513885982	112.393867924528	24	15.4838709677419	0.0375390790854051	0.15349428843392	0.111408711142032	-0.0509625370155318	0.15349428843392	38.9	-58.2	1.10985760104769
031120_E001T_10-2	031120_B001	45	45	35	112.5	WT	60	Step	12.5	1.13636363636364	100	4	031120_E001T_10-2.avi_lane_144.res	1.73543163836592	-0.103521777080505	0.506069034832424	-0.687844576064401	-0.103521777080505	185	193	0.516477040365825	-0.0146801059862843	0.0229724513885982	112.393867924528	36	23.2258064516129	0.0375390790854051	0.15349428843392	0.111408711142032	-0.0509625370155318	0.15349428843392	38.9	-58.2	1.10985760104769
031120_E001T_10-2	031120_B001	45	45	35	112.5	WT	60	Step	12.5	1.13636363636364	100	5	031120_E001T_10-2.avi_lane_144.res	1.73543163836592	-0.103521777080505	0.506069034832424	-0.687844576064401	-0.103521777080505	185	193	0.516477040365825	-0.0146801059862843	0.0229724513885982	112.393867924528	36	23.2258064516129	0.0375390790854051	0.15349428843392	0.111408711142032	-0.0509625370155318	0.15349428843392	38.9	-58.2	1.10985760104769
031120_E001T_10-2	031120_B001	46	46	36	112.5	WT	60	Step	12.5	1.13636363636364	100	1	031120_E001T_10-2.avi_lane_145.res	1.76821290423286	-0.145019092913786	0.518338214954636	-0.692601776295737	-0.145019092913786	175	212	0.513140305853935	-0.0243673019262478	0.0193492852135974	112.488425925926	40	28.169014084507	0.0703203449523451	0.111996972600639	0.123677891264244	-0.0557197372468679	0.111996972600639	28.9	-39.2	1.11845235002289
031120_E001T_10-2	031120_B001	46	46	36	112.5	WT	60	Step	12.5	1.13636363636364	100	2	031120_E001T_10-2.avi_lane_145.res	1.76821290423286	-0.145019092913786	0.518338214954636	-0.692601776295737	-0.145019092913786	175	212	0.513140305853935	-0.0243673019262478	0.0193492852135974	112.488425925926	18	12.6760563380282	0.0703203449523451	0.111996972600639	0.123677891264244	-0.0557197372468679	0.111996972600639	28.9	-39.2	1.11845235002289
031120_E001T_10-2	031120_B001	46	46	36	112.5	WT	60	Step	12.5	1.13636363636364	100	3	031120_E001T_10-2.avi_lane_145.res	1.76821290423286	-0.145019092913786	0.518338214954636	-0.692601776295737	-0.145019092913786	175	212	0.513140305853935	-0.0243673019262478	0.0193492852135974	112.488425925926	20	14.0845070422535	0.0703203449523451	0.111996972600639	0.123677891264244	-0.0557197372468679	0.111996972600639	28.9	-39.2	1.11845235002289
031120_E001T_10-2	031120_B001	46	46	36	112.5	WT	60	Step	12.5	1.13636363636364	100	4	031120_E001T_10-2.avi_lane_145.res	1.76821290423286	-0.145019092913786	0.518338214954636	-0.692601776295737	-0.145019092913786	175	212	0.513140305853935	-0.0243673019262478	0.0193492852135974	112.488425925926	38	26.7605633802817	0.0703203449523451	0.111996972600639	0.123677891264244	-0.0557197372468679	0.111996972600639	28.9	-39.2	1.11845235002289
031120_E001T_10-2	031120_B001	46	46	36	112.5	WT	60	Step	12.5	1.13636363636364	100	5	031120_E001T_10-2.avi_lane_145.res	1.76821290423286	-0.145019092913786	0.518338214954636	-0.692601776295737	-0.145019092913786	175	212	0.513140305853935	-0.0243673019262478	0.0193492852135974	112.488425925926	26	18.3098591549296	0.0703203449523451	0.111996972600639	0.123677891264244	-0.0557197372468679	0.111996972600639	28.9	-39.2	1.11845235002289
031120_E001T_10-2	031120_B001	47	47	37	112.5	WT	60	Step	12.5	1.13636363636364	100	1	031120_E001T_10-2.avi_lane_146.res	1.70726102728568	-0.0902415277969931	0.485100192953235	-0.674715656813098	-0.0902415277969931	192	189	0.536150551894024	0.024643253888286	0.0488870912503942	112.417452830189	37	26.056338028169	0.00936846800516511	0.166774537717432	0.0904398692628433	-0.0378336177642288	0.166774537717432	45.9	-62.2	1.11200132596531
031120_E001T_10-2	031120_B001	47	47	37	112.5	WT	60	Step	12.5	1.13636363636364	100	2	031120_E001T_10-2.avi_lane_146.res	1.70726102728568	-0.0902415277969931	0.485100192953235	-0.674715656813098	-0.0902415277969931	192	189	0.536150551894024	0.024643253888286	0.0488870912503942	112.417452830189	24	16.9014084507042	0.00936846800516511	0.166774537717432	0.0904398692628433	-0.0378336177642288	0.166774537717432	45.9	-62.2	1.11200132596531
031120_E001T_10-2	031120_B001	47	47	37	112.5	WT	60	Step	12.5	1.13636363636364	100	3	031120_E001T_10-2.avi_lane_146.res	1.70726102728568	-0.0902415277969931	0.485100192953235	-0.674715656813098	-0.0902415277969931	192	189	0.536150551894024	0.024643253888286	0.0488870912503942	112.417452830189	24	16.9014084507042	0.00936846800516511	0.166774537717432	0.0904398692628433	-0.0378336177642288	0.166774537717432	45.9	-62.2	1.11200132596531
031120_E001T_10-2	031120_B001	47	47	37	112.5	WT	60	Step	12.5	1.13636363636364	100	4	031120_E001T_10-2.avi_lane_146.res	1.70726102728568	-0.0902415277969931	0.485100192953235	-0.674715656813098	-0.0902415277969931	192	189	0.536150551894024	0.024643253888286	0.0488870912503942	112.417452830189	35	24.6478873239437	0.00936846800516511	0.166774537717432	0.0904398692628433	-0.0378336177642288	0.166774537717432	45.9	-62.2	1.11200132596531
031120_E001T_10-2	031120_B001	47	47	37	112.5	WT	60	Step	12.5	1.13636363636364	100	5	031120_E001T_10-2.avi_lane_146.res	1.70726102728568	-0.0902415277969931	0.485100192953235	-0.674715656813098	-0.0902415277969931	192	189	0.536150551894024	0.024643253888286	0.0488870912503942	112.417452830189	22	15.4929577464789	0.00936846800516511	0.166774537717432	0.0904398692628433	-0.0378336177642288	0.166774537717432	45.9	-62.2	1.11200132596531
031120_E001T_10-2	031120_B001	48	48	38	112.5	WT	60	Step	12.5	1.13636363636364	100	1	031120_E001T_10-2.avi_lane_147.res	1.78776148404027	-0.156655507744081	0.517201799852301	-0.696453424310933	-0.156655507744081	176	220	0.515622271228105	-0.00787657260792502	0.0177122754678643	112.417452830189	42	27.6315789473684	0.0898689247597551	0.100360557770344	0.122541476161909	-0.0595713852620638	0.100360557770344	29.9	-31.2	1.11200132596531
031120_E001T_10-2	031120_B001	48	48	38	112.5	WT	60	Step	12.5	1.13636363636364	100	2	031120_E001T_10-2.avi_lane_147.res	1.78776148404027	-0.156655507744081	0.517201799852301	-0.696453424310933	-0.156655507744081	176	220	0.515622271228105	-0.00787657260792502	0.0177122754678643	112.417452830189	26	17.1052631578947	0.0898689247597551	0.100360557770344	0.122541476161909	-0.0595713852620638	0.100360557770344	29.9	-31.2	1.11200132596531
031120_E001T_10-2	031120_B001	48	48	38	112.5	WT	60	Step	12.5	1.13636363636364	100	3	031120_E001T_10-2.avi_lane_147.res	1.78776148404027	-0.156655507744081	0.517201799852301	-0.696453424310933	-0.156655507744081	176	220	0.515622271228105	-0.00787657260792502	0.0177122754678643	112.417452830189	21	13.8157894736842	0.0898689247597551	0.100360557770344	0.122541476161909	-0.0595713852620638	0.100360557770344	29.9	-31.2	1.11200132596531
031120_E001T_10-2	031120_B001	48	48	38	112.5	WT	60	Step	12.5	1.13636363636364	100	4	031120_E001T_10-2.avi_lane_147.res	1.78776148404027	-0.156655507744081	0.517201799852301	-0.696453424310933	-0.156655507744081	176	220	0.515622271228105	-0.00787657260792502	0.0177122754678643	112.417452830189	37	24.3421052631579	0.0898689247597551	0.100360557770344	0.122541476161909	-0.0595713852620638	0.100360557770344	29.9	-31.2	1.11200132596531
031120_E001T_10-2	031120_B001	48	48	38	112.5	WT	60	Step	12.5	1.13636363636364	100	5	031120_E001T_10-2.avi_lane_147.res	1.78776148404027	-0.156655507744081	0.517201799852301	-0.696453424310933	-0.156655507744081	176	220	0.515622271228105	-0.00787657260792502	0.0177122754678643	112.417452830189	26	17.1052631578947	0.0898689247597551	0.100360557770344	0.122541476161909	-0.0595713852620638	0.100360557770344	29.9	-31.2	1.11200132596531
031120_E001T_10-2	031120_B001	49	49	39	112.5	WT	60	Step	12.5	1.13636363636364	100	1	031120_E001T_10-2.avi_lane_148.res	1.7034043043076	-0.16819731826848	0.526343195075053	-0.69295421145297	-0.16819731826848	169	224	0.528393023757915	-0.0439864513402069	0.00518843581597703	112.280092592593	50	26.7379679144385	0.00551174502708496	0.0888187472459451	0.131682871384661	-0.0560721724041008	0.0888187472459451	22.9	-27.2	1.09951611325077
031120_E001T_10-2	031120_B001	49	49	39	112.5	WT	60	Step	12.5	1.13636363636364	100	2	031120_E001T_10-2.avi_lane_148.res	1.7034043043076	-0.16819731826848	0.526343195075053	-0.69295421145297	-0.16819731826848	169	224	0.528393023757915	-0.0439864513402069	0.00518843581597703	112.280092592593	31	16.5775401069519	0.00551174502708496	0.0888187472459451	0.131682871384661	-0.0560721724041008	0.0888187472459451	22.9	-27.2	1.09951611325077
031120_E001T_10-2	031120_B001	49	49	39	112.5	WT	60	Step	12.5	1.13636363636364	100	3	031120_E001T_10-2.avi_lane_148.res	1.7034043043076	-0.16819731826848	0.526343195075053	-0.69295421145297	-0.16819731826848	169	224	0.528393023757915	-0.0439864513402069	0.00518843581597703	112.280092592593	35	18.716577540107	0.00551174502708496	0.0888187472459451	0.131682871384661	-0.0560721724041008	0.0888187472459451	22.9	-27.2	1.09951611325077
031120_E001T_10-2	031120_B001	49	49	39	112.5	WT	60	Step	12.5	1.13636363636364	100	4	031120_E001T_10-2.avi_lane_148.res	1.7034043043076	-0.16819731826848	0.526343195075053	-0.69295421145297	-0.16819731826848	169	224	0.528393023757915	-0.0439864513402069	0.00518843581597703	112.280092592593	36	19.2513368983957	0.00551174502708496	0.0888187472459451	0.131682871384661	-0.0560721724041008	0.0888187472459451	22.9	-27.2	1.09951611325077
031120_E001T_10-2	031120_B001	49	49	39	112.5	WT	60	Step	12.5	1.13636363636364	100	5	031120_E001T_10-2.avi_lane_148.res	1.7034043043076	-0.16819731826848	0.526343195075053	-0.69295421145297	-0.16819731826848	169	224	0.528393023757915	-0.0439864513402069	0.00518843581597703	112.280092592593	35	18.716577540107	0.00551174502708496	0.0888187472459451	0.131682871384661	-0.0560721724041008	0.0888187472459451	22.9	-27.2	1.09951611325077
031120_E001T_10-2	031120_B001	50	50	40	112.5	WT	60	Step	12.5	1.13636363636364	100	1	031120_E001T_10-2.avi_lane_149.res	1.74614344103011	-0.171132374346542	0.507942098729136	-0.748030303516651	-0.171132374346542	179	211	0.541087221803006	-0.0139308268757782	0.0200828583836004	112.3375	40	28.169014084507	0.048250881749595	0.0858836911678831	0.113281775038744	-0.111148264467782	0.0858836911678831	32.9	-40.2	1.10473409849466
031120_E001T_10-2	031120_B001	50	50	40	112.5	WT	60	Step	12.5	1.13636363636364	100	2	031120_E001T_10-2.avi_lane_149.res	1.74614344103011	-0.171132374346542	0.507942098729136	-0.748030303516651	-0.171132374346542	179	211	0.541087221803006	-0.0139308268757782	0.0200828583836004	112.3375	22	15.4929577464789	0.048250881749595	0.0858836911678831	0.113281775038744	-0.111148264467782	0.0858836911678831	32.9	-40.2	1.10473409849466
031120_E001T_10-2	031120_B001	50	50	40	112.5	WT	60	Step	12.5	1.13636363636364	100	3	031120_E001T_10-2.avi_lane_149.res	1.74614344103011	-0.171132374346542	0.507942098729136	-0.748030303516651	-0.171132374346542	179	211	0.541087221803006	-0.0139308268757782	0.0200828583836004	112.3375	21	14.7887323943662	0.048250881749595	0.0858836911678831	0.113281775038744	-0.111148264467782	0.0858836911678831	32.9	-40.2	1.10473409849466
031120_E001T_10-2	031120_B001	50	50	40	112.5	WT	60	Step	12.5	1.13636363636364	100	4	031120_E001T_10-2.avi_lane_149.res	1.74614344103011	-0.171132374346542	0.507942098729136	-0.748030303516651	-0.171132374346542	179	211	0.541087221803006	-0.0139308268757782	0.0200828583836004	112.3375	35	24.6478873239437	0.048250881749595	0.0858836911678831	0.113281775038744	-0.111148264467782	0.0858836911678831	32.9	-40.2	1.10473409849466
031120_E001T_10-2	031120_B001	50	50	40	112.5	WT	60	Step	12.5	1.13636363636364	100	5	031120_E001T_10-2.avi_lane_149.res	1.74614344103011	-0.171132374346542	0.507942098729136	-0.748030303516651	-0.171132374346542	179	211	0.541087221803006	-0.0139308268757782	0.0200828583836004	112.3375	24	16.9014084507042	0.048250881749595	0.0858836911678831	0.113281775038744	-0.111148264467782	0.0858836911678831	32.9	-40.2	1.10473409849466
031120_E001T_10-2	031120_B001	51	51	41	112.5	WT	60	Step	12.5	1.13636363636364	100	1	031120_E001T_10-2.avi_lane_150.res	1.71011403637953	-0.164547384211192	0.514740711516736	-0.705402360904519	-0.164547384211192	168	211	0.549741192725135	0.00343788965414276	0.00846631800728263	112.156862745098	43	28.476821192053	0.012221477099015	0.0924686813032331	0.120080387826344	-0.0685203218556498	0.0924686813032331	21.9	-40.2	1.08831526731694
031120_E001T_10-2	031120_B001	51	51	41	112.5	WT	60	Step	12.5	1.13636363636364	100	2	031120_E001T_10-2.avi_lane_150.res	1.71011403637953	-0.164547384211192	0.514740711516736	-0.705402360904519	-0.164547384211192	168	211	0.549741192725135	0.00343788965414276	0.00846631800728263	112.156862745098	37	24.5033112582781	0.012221477099015	0.0924686813032331	0.120080387826344	-0.0685203218556498	0.0924686813032331	21.9	-40.2	1.08831526731694
031120_E001T_10-2	031120_B001	51	51	41	112.5	WT	60	Step	12.5	1.13636363636364	100	3	031120_E001T_10-2.avi_lane_150.res	1.71011403637953	-0.164547384211192	0.514740711516736	-0.705402360904519	-0.164547384211192	168	211	0.549741192725135	0.00343788965414276	0.00846631800728263	112.156862745098	20	13.2450331125828	0.012221477099015	0.0924686813032331	0.120080387826344	-0.0685203218556498	0.0924686813032331	21.9	-40.2	1.08831526731694
031120_E001T_10-2	031120_B001	51	51	41	112.5	WT	60	Step	12.5	1.13636363636364	100	4	031120_E001T_10-2.avi_lane_150.res	1.71011403637953	-0.164547384211192	0.514740711516736	-0.705402360904519	-0.164547384211192	168	211	0.549741192725135	0.00343788965414276	0.00846631800728263	112.156862745098	32	21.1920529801325	0.012221477099015	0.0924686813032331	0.120080387826344	-0.0685203218556498	0.0924686813032331	21.9	-40.2	1.08831526731694
031120_E001T_10-2	031120_B001	51	51	41	112.5	WT	60	Step	12.5	1.13636363636364	100	5	031120_E001T_10-2.avi_lane_150.res	1.71011403637953	-0.164547384211192	0.514740711516736	-0.705402360904519	-0.164547384211192	168	211	0.549741192725135	0.00343788965414276	0.00846631800728263	112.156862745098	19	12.5827814569536	0.012221477099015	0.0924686813032331	0.120080387826344	-0.0685203218556498	0.0924686813032331	21.9	-40.2	1.08831526731694
031120_E001T_10-2	031120_B001	52	52	42	112.5	WT	60	Step	12.5	1.13636363636364	100	1	031120_E001T_10-2.avi_lane_151.res	1.68576147987264	-0.18759549919412	0.456912138287617	-0.699155372890388	-0.18759549919412	177	223	0.525257633351902	-0.0143910201649562	0.000503947618450945	112.169117647059	42	27.6315789473684	-0.0121310794078751	0.0694205663203051	0.0622518145972253	-0.0622733338415188	0.0694205663203051	30.9	-28.2	1.08942916359764
031120_E001T_10-2	031120_B001	52	52	42	112.5	WT	60	Step	12.5	1.13636363636364	100	2	031120_E001T_10-2.avi_lane_151.res	1.68576147987264	-0.18759549919412	0.456912138287617	-0.699155372890388	-0.18759549919412	177	223	0.525257633351902	-0.0143910201649562	0.000503947618450945	112.169117647059	31	20.3947368421053	-0.0121310794078751	0.0694205663203051	0.0622518145972253	-0.0622733338415188	0.0694205663203051	30.9	-28.2	1.08942916359764
031120_E001T_10-2	031120_B001	52	52	42	112.5	WT	60	Step	12.5	1.13636363636364	100	3	031120_E001T_10-2.avi_lane_151.res	1.68576147987264	-0.18759549919412	0.456912138287617	-0.699155372890388	-0.18759549919412	177	223	0.525257633351902	-0.0143910201649562	0.000503947618450945	112.169117647059	25	16.4473684210526	-0.0121310794078751	0.0694205663203051	0.0622518145972253	-0.0622733338415188	0.0694205663203051	30.9	-28.2	1.08942916359764
031120_E001T_10-2	031120_B001	52	52	42	112.5	WT	60	Step	12.5	1.13636363636364	100	4	031120_E001T_10-2.avi_lane_151.res	1.68576147987264	-0.18759549919412	0.456912138287617	-0.699155372890388	-0.18759549919412	177	223	0.525257633351902	-0.0143910201649562	0.000503947618450945	112.169117647059	32	21.0526315789474	-0.0121310794078751	0.0694205663203051	0.0622518145972253	-0.0622733338415188	0.0694205663203051	30.9	-28.2	1.08942916359764
031120_E001T_10-2	031120_B001	52	52	42	112.5	WT	60	Step	12.5	1.13636363636364	100	5	031120_E001T_10-2.avi_lane_151.res	1.68576147987264	-0.18759549919412	0.456912138287617	-0.699155372890388	-0.18759549919412	177	223	0.525257633351902	-0.0143910201649562	0.000503947618450945	112.169117647059	22	14.4736842105263	-0.0121310794078751	0.0694205663203051	0.0622518145972253	-0.0622733338415188	0.0694205663203051	30.9	-28.2	1.08942916359764
031120_E001T_10-2	031120_B001	53	53	43	112.5	WT	60	Step	12.5	1.13636363636364	100	1	031120_E001T_10-2.avi_lane_152.res	1.78592427823019	-0.213624209334092	0.470001038643779	-0.696359581809693	-0.213624209334092	161	228	0.523674576592136	-0.0505709922680208	0.0103415331741814	112.0125	48	30.9677419354839	0.0880317189496751	0.0433918561803331	0.0753407149533873	-0.0594775427608238	0.0433918561803331	14.9	-23.2	1.07519356913012
031120_E001T_10-2	031120_B001	53	53	43	112.5	WT	60	Step	12.5	1.13636363636364	100	2	031120_E001T_10-2.avi_lane_152.res	1.78592427823019	-0.213624209334092	0.470001038643779	-0.696359581809693	-0.213624209334092	161	228	0.523674576592136	-0.0505709922680208	0.0103415331741814	112.0125	25	16.1290322580645	0.0880317189496751	0.0433918561803331	0.0753407149533873	-0.0594775427608238	0.0433918561803331	14.9	-23.2	1.07519356913012
031120_E001T_10-2	031120_B001	53	53	43	112.5	WT	60	Step	12.5	1.13636363636364	100	3	031120_E001T_10-2.avi_lane_152.res	1.78592427823019	-0.213624209334092	0.470001038643779	-0.696359581809693	-0.213624209334092	161	228	0.523674576592136	-0.0505709922680208	0.0103415331741814	112.0125	25	16.1290322580645	0.0880317189496751	0.0433918561803331	0.0753407149533873	-0.0594775427608238	0.0433918561803331	14.9	-23.2	1.07519356913012
031120_E001T_10-2	031120_B001	53	53	43	112.5	WT	60	Step	12.5	1.13636363636364	100	4	031120_E001T_10-2.avi_lane_152.res	1.78592427823019	-0.213624209334092	0.470001038643779	-0.696359581809693	-0.213624209334092	161	228	0.523674576592136	-0.0505709922680208	0.0103415331741814	112.0125	31	20	0.0880317189496751	0.0433918561803331	0.0753407149533873	-0.0594775427608238	0.0433918561803331	14.9	-23.2	1.07519356913012
031120_E001T_10-2	031120_B001	53	53	43	112.5	WT	60	Step	12.5	1.13636363636364	100	5	031120_E001T_10-2.avi_lane_152.res	1.78592427823019	-0.213624209334092	0.470001038643779	-0.696359581809693	-0.213624209334092	161	228	0.523674576592136	-0.0505709922680208	0.0103415331741814	112.0125	26	16.7741935483871	0.0880317189496751	0.0433918561803331	0.0753407149533873	-0.0594775427608238	0.0433918561803331	14.9	-23.2	1.07519356913012
031120_E001T_10-2	031120_B001	54	54	44	112.5	WT	60	Step	12.5	1.13636363636364	100	1	031120_E001T_10-2.avi_lane_153.res	1.66633041528008	-0.1244826948195	0.45478465845777	-0.647659341821262	-0.1244826948195	175	194	0.515972858354311	-0.0490901370060287	0.0360747521470517	112.046568627451	46	30.6666666666667	-0.031562144000435	0.132533370694925	0.0601243347673783	-0.0107773027723927	0.132533370694925	28.9	-57.2	1.07829020079052
031120_E001T_10-2	031120_B001	54	54	44	112.5	WT	60	Step	12.5	1.13636363636364	100	2	031120_E001T_10-2.avi_lane_153.res	1.66633041528008	-0.1244826948195	0.45478465845777	-0.647659341821262	-0.1244826948195	175	194	0.515972858354311	-0.0490901370060287	0.0360747521470517	112.046568627451	30	20	-0.031562144000435	0.132533370694925	0.0601243347673783	-0.0107773027723927	0.132533370694925	28.9	-57.2	1.07829020079052
031120_E001T_10-2	031120_B001	54	54	44	112.5	WT	60	Step	12.5	1.13636363636364	100	3	031120_E001T_10-2.avi_lane_153.res	1.66633041528008	-0.1244826948195	0.45478465845777	-0.647659341821262	-0.1244826948195	175	194	0.515972858354311	-0.0490901370060287	0.0360747521470517	112.046568627451	18	12	-0.031562144000435	0.132533370694925	0.0601243347673783	-0.0107773027723927	0.132533370694925	28.9	-57.2	1.07829020079052
031120_E001T_10-2	031120_B001	54	54	44	112.5	WT	60	Step	12.5	1.13636363636364	100	4	031120_E001T_10-2.avi_lane_153.res	1.66633041528008	-0.1244826948195	0.45478465845777	-0.647659341821262	-0.1244826948195	175	194	0.515972858354311	-0.0490901370060287	0.0360747521470517	112.046568627451	38	25.3333333333333	-0.031562144000435	0.132533370694925	0.0601243347673783	-0.0107773027723927	0.132533370694925	28.9	-57.2	1.07829020079052
031120_E001T_10-2	031120_B001	54	54	44	112.5	WT	60	Step	12.5	1.13636363636364	100	5	031120_E001T_10-2.avi_lane_153.res	1.66633041528008	-0.1244826948195	0.45478465845777	-0.647659341821262	-0.1244826948195	175	194	0.515972858354311	-0.0490901370060287	0.0360747521470517	112.046568627451	18	12	-0.031562144000435	0.132533370694925	0.0601243347673783	-0.0107773027723927	0.132533370694925	28.9	-57.2	1.07829020079052
031120_E001T_10-2	031120_B001	55	55	45	112.5	WT	60	Step	12.5	1.13636363636364	100	1	031120_E001T_10-2.avi_lane_154.res	1.67872795103623	-0.098957302756453	0.427794115452048	-0.617435138480003	-0.098957302756453	188	191	0.485528013838244	-0.0236162877530308	0.0436494687546606	112.0125	43	28.476821192053	-0.0191646082442849	0.158058762757972	0.0331337917616563	0.0194469005688662	0.158058762757972	41.9	-60.2	1.07519356913012
031120_E001T_10-2	031120_B001	55	55	45	112.5	WT	60	Step	12.5	1.13636363636364	100	2	031120_E001T_10-2.avi_lane_154.res	1.67872795103623	-0.098957302756453	0.427794115452048	-0.617435138480003	-0.098957302756453	188	191	0.485528013838244	-0.0236162877530308	0.0436494687546606	112.0125	24	15.8940397350993	-0.0191646082442849	0.158058762757972	0.0331337917616563	0.0194469005688662	0.158058762757972	41.9	-60.2	1.07519356913012
031120_E001T_10-2	031120_B001	55	55	45	112.5	WT	60	Step	12.5	1.13636363636364	100	3	031120_E001T_10-2.avi_lane_154.res	1.67872795103623	-0.098957302756453	0.427794115452048	-0.617435138480003	-0.098957302756453	188	191	0.485528013838244	-0.0236162877530308	0.0436494687546606	112.0125	26	17.2185430463576	-0.0191646082442849	0.158058762757972	0.0331337917616563	0.0194469005688662	0.158058762757972	41.9	-60.2	1.07519356913012
031120_E001T_10-2	031120_B001	55	55	45	112.5	WT	60	Step	12.5	1.13636363636364	100	4	031120_E001T_10-2.avi_lane_154.res	1.67872795103623	-0.098957302756453	0.427794115452048	-0.617435138480003	-0.098957302756453	188	191	0.485528013838244	-0.0236162877530308	0.0436494687546606	112.0125	39	25.8278145695364	-0.0191646082442849	0.158058762757972	0.0331337917616563	0.0194469005688662	0.158058762757972	41.9	-60.2	1.07519356913012
031120_E001T_10-2	031120_B001	55	55	45	112.5	WT	60	Step	12.5	1.13636363636364	100	5	031120_E001T_10-2.avi_lane_154.res	1.67872795103623	-0.098957302756453	0.427794115452048	-0.617435138480003	-0.098957302756453	188	191	0.485528013838244	-0.0236162877530308	0.0436494687546606	112.0125	19	12.5827814569536	-0.0191646082442849	0.158058762757972	0.0331337917616563	0.0194469005688662	0.158058762757972	41.9	-60.2	1.07519356913012
031120_E001T_10-2	031120_B001	56	56	46	112.5	WT	60	Step	12.5	1.13636363636364	100	1	031120_E001T_10-2.avi_lane_155.res	1.72259594792718	-0.159256097693867	0.457593644555069	-0.610223474016283	-0.159256097693867	154	211	0.503083742463121	-0.0165302903252267	0.0162508669292988	111.985294117647	41	30.8270676691729	0.024703388646665	0.0977599678205581	0.0629333208646773	0.0266585650325862	0.0977599678205581	7.90000000000001	-40.2	1.07272071938695
031120_E001T_10-2	031120_B001	56	56	46	112.5	WT	60	Step	12.5	1.13636363636364	100	2	031120_E001T_10-2.avi_lane_155.res	1.72259594792718	-0.159256097693867	0.457593644555069	-0.610223474016283	-0.159256097693867	154	211	0.503083742463121	-0.0165302903252267	0.0162508669292988	111.985294117647	23	17.2932330827068	0.024703388646665	0.0977599678205581	0.0629333208646773	0.0266585650325862	0.0977599678205581	7.90000000000001	-40.2	1.07272071938695
031120_E001T_10-2	031120_B001	56	56	46	112.5	WT	60	Step	12.5	1.13636363636364	100	3	031120_E001T_10-2.avi_lane_155.res	1.72259594792718	-0.159256097693867	0.457593644555069	-0.610223474016283	-0.159256097693867	154	211	0.503083742463121	-0.0165302903252267	0.0162508669292988	111.985294117647	19	14.2857142857143	0.024703388646665	0.0977599678205581	0.0629333208646773	0.0266585650325862	0.0977599678205581	7.90000000000001	-40.2	1.07272071938695
031120_E001T_10-2	031120_B001	56	56	46	112.5	WT	60	Step	12.5	1.13636363636364	100	4	031120_E001T_10-2.avi_lane_155.res	1.72259594792718	-0.159256097693867	0.457593644555069	-0.610223474016283	-0.159256097693867	154	211	0.503083742463121	-0.0165302903252267	0.0162508669292988	111.985294117647	33	24.812030075188	0.024703388646665	0.0977599678205581	0.0629333208646773	0.0266585650325862	0.0977599678205581	7.90000000000001	-40.2	1.07272071938695
031120_E001T_10-2	031120_B001	56	56	46	112.5	WT	60	Step	12.5	1.13636363636364	100	5	031120_E001T_10-2.avi_lane_155.res	1.72259594792718	-0.159256097693867	0.457593644555069	-0.610223474016283	-0.159256097693867	154	211	0.503083742463121	-0.0165302903252267	0.0162508669292988	111.985294117647	17	12.781954887218	0.024703388646665	0.0977599678205581	0.0629333208646773	0.0266585650325862	0.0977599678205581	7.90000000000001	-40.2	1.07272071938695
031120_E001T_10-2	031120_B001	57	57	47	112.5	WT	60	Step	12.5	1.13636363636364	100	1	031120_E001T_10-2.avi_lane_156.res	1.65750702006783	-0.106856702685304	0.424774988472136	-0.607787367639287	-0.106856702685304	176	187	0.482103615164856	-0.0327264892606355	0.0220466268487449	111.973039215686	58	31.3513513513514	-0.0403855392126851	0.150159362829121	0.0301146647817443	0.0290946714095822	0.150159362829121	29.9	-64.2	1.07160682310622
031120_E001T_10-2	031120_B001	57	57	47	112.5	WT	60	Step	12.5	1.13636363636364	100	2	031120_E001T_10-2.avi_lane_156.res	1.65750702006783	-0.106856702685304	0.424774988472136	-0.607787367639287	-0.106856702685304	176	187	0.482103615164856	-0.0327264892606355	0.0220466268487449	111.973039215686	36	19.4594594594595	-0.0403855392126851	0.150159362829121	0.0301146647817443	0.0290946714095822	0.150159362829121	29.9	-64.2	1.07160682310622
031120_E001T_10-2	031120_B001	57	57	47	112.5	WT	60	Step	12.5	1.13636363636364	100	3	031120_E001T_10-2.avi_lane_156.res	1.65750702006783	-0.106856702685304	0.424774988472136	-0.607787367639287	-0.106856702685304	176	187	0.482103615164856	-0.0327264892606355	0.0220466268487449	111.973039215686	31	16.7567567567568	-0.0403855392126851	0.150159362829121	0.0301146647817443	0.0290946714095822	0.150159362829121	29.9	-64.2	1.07160682310622
031120_E001T_10-2	031120_B001	57	57	47	112.5	WT	60	Step	12.5	1.13636363636364	100	4	031120_E001T_10-2.avi_lane_156.res	1.65750702006783	-0.106856702685304	0.424774988472136	-0.607787367639287	-0.106856702685304	176	187	0.482103615164856	-0.0327264892606355	0.0220466268487449	111.973039215686	35	18.9189189189189	-0.0403855392126851	0.150159362829121	0.0301146647817443	0.0290946714095822	0.150159362829121	29.9	-64.2	1.07160682310622
031120_E001T_10-2	031120_B001	57	57	47	112.5	WT	60	Step	12.5	1.13636363636364	100	5	031120_E001T_10-2.avi_lane_156.res	1.65750702006783	-0.106856702685304	0.424774988472136	-0.607787367639287	-0.106856702685304	176	187	0.482103615164856	-0.0327264892606355	0.0220466268487449	111.973039215686	25	13.5135135135135	-0.0403855392126851	0.150159362829121	0.0301146647817443	0.0290946714095822	0.150159362829121	29.9	-64.2	1.07160682310622
031120_E001T_10-2	031120_B001	58	58	48	112.5	WT	60	Step	12.5	1.13636363636364	100	1	031120_E001T_10-2.avi_lane_157.res	1.84707851471246	-0.271459837032368	0.453642343091223	-0.677651336083083	-0.271459837032368	121	216	0.496496170538247	-0.0358067590211872	-0.0187134549350406	111.825	44	33.8461538461538	0.149185955431945	-0.0144437715179429	0.0589820194008313	-0.0407692970342138	-0.0144437715179429	-25.1	-35.2	1.05815095603521
031120_E001T_10-2	031120_B001	58	58	48	112.5	WT	60	Step	12.5	1.13636363636364	100	2	031120_E001T_10-2.avi_lane_157.res	1.84707851471246	-0.271459837032368	0.453642343091223	-0.677651336083083	-0.271459837032368	121	216	0.496496170538247	-0.0358067590211872	-0.0187134549350406	111.825	27	20.7692307692308	0.149185955431945	-0.0144437715179429	0.0589820194008313	-0.0407692970342138	-0.0144437715179429	-25.1	-35.2	1.05815095603521
031120_E001T_10-2	031120_B001	58	58	48	112.5	WT	60	Step	12.5	1.13636363636364	100	3	031120_E001T_10-2.avi_lane_157.res	1.84707851471246	-0.271459837032368	0.453642343091223	-0.677651336083083	-0.271459837032368	121	216	0.496496170538247	-0.0358067590211872	-0.0187134549350406	111.825	15	11.5384615384615	0.149185955431945	-0.0144437715179429	0.0589820194008313	-0.0407692970342138	-0.0144437715179429	-25.1	-35.2	1.05815095603521
031120_E001T_10-2	031120_B001	58	58	48	112.5	WT	60	Step	12.5	1.13636363636364	100	4	031120_E001T_10-2.avi_lane_157.res	1.84707851471246	-0.271459837032368	0.453642343091223	-0.677651336083083	-0.271459837032368	121	216	0.496496170538247	-0.0358067590211872	-0.0187134549350406	111.825	31	23.8461538461538	0.149185955431945	-0.0144437715179429	0.0589820194008313	-0.0407692970342138	-0.0144437715179429	-25.1	-35.2	1.05815095603521
031120_E001T_10-2	031120_B001	58	58	48	112.5	WT	60	Step	12.5	1.13636363636364	100	5	031120_E001T_10-2.avi_lane_157.res	1.84707851471246	-0.271459837032368	0.453642343091223	-0.677651336083083	-0.271459837032368	121	216	0.496496170538247	-0.0358067590211872	-0.0187134549350406	111.825	13	10	0.149185955431945	-0.0144437715179429	0.0589820194008313	-0.0407692970342138	-0.0144437715179429	-25.1	-35.2	1.05815095603521
031120_E001T_10-2	031120_B001	59	59	49	112.5	WT	60	Step	12.5	1.13636363636364	100	1	031120_E001T_10-2.avi_lane_158.res	1.7201377681968	-0.240144647239183	0.399314078074094	-0.681952493819266	-0.240144647239183	152	220	0.494294268636873	-0.0114600095263619	-0.00950326482803435	111.727941176471	58	31.8681318681319	0.022245208916285	0.0168714182752421	0.0046537543837023	-0.0450704547703968	0.0168714182752421	5.90000000000001	-31.2	1.04932889749195
031120_E001T_10-2	031120_B001	59	59	49	112.5	WT	60	Step	12.5	1.13636363636364	100	2	031120_E001T_10-2.avi_lane_158.res	1.7201377681968	-0.240144647239183	0.399314078074094	-0.681952493819266	-0.240144647239183	152	220	0.494294268636873	-0.0114600095263619	-0.00950326482803435	111.727941176471	34	18.6813186813187	0.022245208916285	0.0168714182752421	0.0046537543837023	-0.0450704547703968	0.0168714182752421	5.90000000000001	-31.2	1.04932889749195
031120_E001T_10-2	031120_B001	59	59	49	112.5	WT	60	Step	12.5	1.13636363636364	100	3	031120_E001T_10-2.avi_lane_158.res	1.7201377681968	-0.240144647239183	0.399314078074094	-0.681952493819266	-0.240144647239183	152	220	0.494294268636873	-0.0114600095263619	-0.00950326482803435	111.727941176471	25	13.7362637362637	0.022245208916285	0.0168714182752421	0.0046537543837023	-0.0450704547703968	0.0168714182752421	5.90000000000001	-31.2	1.04932889749195
031120_E001T_10-2	031120_B001	59	59	49	112.5	WT	60	Step	12.5	1.13636363636364	100	4	031120_E001T_10-2.avi_lane_158.res	1.7201377681968	-0.240144647239183	0.399314078074094	-0.681952493819266	-0.240144647239183	152	220	0.494294268636873	-0.0114600095263619	-0.00950326482803435	111.727941176471	39	21.4285714285714	0.022245208916285	0.0168714182752421	0.0046537543837023	-0.0450704547703968	0.0168714182752421	5.90000000000001	-31.2	1.04932889749195
031120_E001T_10-2	031120_B001	59	59	49	112.5	WT	60	Step	12.5	1.13636363636364	100	5	031120_E001T_10-2.avi_lane_158.res	1.7201377681968	-0.240144647239183	0.399314078074094	-0.681952493819266	-0.240144647239183	152	220	0.494294268636873	-0.0114600095263619	-0.00950326482803435	111.727941176471	26	14.2857142857143	0.022245208916285	0.0168714182752421	0.0046537543837023	-0.0450704547703968	0.0168714182752421	5.90000000000001	-31.2	1.04932889749195
031120_E001T_10-2	031120_B001	60	60	50	112.5	WT	60	Step	12.5	1.13636363636364	100	1	031120_E001T_10-2.avi_lane_159.res	1.77619411371586	-0.260332564691736	0.437736721214551	-0.729041043164258	-0.260332564691736	146	218	0.500431572932498	-0.0027781951611073	-0.0177645455022749	111.7625	41	29.2857142857143	0.0783015544353449	-0.00331649917731092	0.0430763975241593	-0.0921590041153888	-0.00331649917731092	-0.0999999999999943	-33.2	1.05247008500356
031120_E001T_10-2	031120_B001	60	60	50	112.5	WT	60	Step	12.5	1.13636363636364	100	2	031120_E001T_10-2.avi_lane_159.res	1.77619411371586	-0.260332564691736	0.437736721214551	-0.729041043164258	-0.260332564691736	146	218	0.500431572932498	-0.0027781951611073	-0.0177645455022749	111.7625	24	17.1428571428571	0.0783015544353449	-0.00331649917731092	0.0430763975241593	-0.0921590041153888	-0.00331649917731092	-0.0999999999999943	-33.2	1.05247008500356
031120_E001T_10-2	031120_B001	60	60	50	112.5	WT	60	Step	12.5	1.13636363636364	100	3	031120_E001T_10-2.avi_lane_159.res	1.77619411371586	-0.260332564691736	0.437736721214551	-0.729041043164258	-0.260332564691736	146	218	0.500431572932498	-0.0027781951611073	-0.0177645455022749	111.7625	16	11.4285714285714	0.0783015544353449	-0.00331649917731092	0.0430763975241593	-0.0921590041153888	-0.00331649917731092	-0.0999999999999943	-33.2	1.05247008500356
031120_E001T_10-2	031120_B001	60	60	50	112.5	WT	60	Step	12.5	1.13636363636364	100	4	031120_E001T_10-2.avi_lane_159.res	1.77619411371586	-0.260332564691736	0.437736721214551	-0.729041043164258	-0.260332564691736	146	218	0.500431572932498	-0.0027781951611073	-0.0177645455022749	111.7625	37	26.4285714285714	0.0783015544353449	-0.00331649917731092	0.0430763975241593	-0.0921590041153888	-0.00331649917731092	-0.0999999999999943	-33.2	1.05247008500356
031120_E001T_10-2	031120_B001	60	60	50	112.5	WT	60	Step	12.5	1.13636363636364	100	5	031120_E001T_10-2.avi_lane_159.res	1.77619411371586	-0.260332564691736	0.437736721214551	-0.729041043164258	-0.260332564691736	146	218	0.500431572932498	-0.0027781951611073	-0.0177645455022749	111.7625	22	15.7142857142857	0.0783015544353449	-0.00331649917731092	0.0430763975241593	-0.0921590041153888	-0.00331649917731092	-0.0999999999999943	-33.2	1.05247008500356
031120_E001T_10-2	031120_B001	61	61	51	112.5	WT	60	Step	12.5	1.13636363636364	100	1	031120_E001T_10-2.avi_lane_160.res	1.71609620643473	-0.159895211387101	0.463043875671158	-0.683574773584428	-0.159895211387101	153	182	0.523937086898217	-0.0163988688433688	0.00586869389748002	111.56862745098	41	34.1666666666667	0.0182036471542151	0.0971208541273241	0.0683835519807663	-0.0466927345355588	0.0971208541273241	6.90000000000001	-69.2	1.03484824584267
031120_E001T_10-2	031120_B001	61	61	51	112.5	WT	60	Step	12.5	1.13636363636364	100	2	031120_E001T_10-2.avi_lane_160.res	1.71609620643473	-0.159895211387101	0.463043875671158	-0.683574773584428	-0.159895211387101	153	182	0.523937086898217	-0.0163988688433688	0.00586869389748002	111.56862745098	20	16.6666666666667	0.0182036471542151	0.0971208541273241	0.0683835519807663	-0.0466927345355588	0.0971208541273241	6.90000000000001	-69.2	1.03484824584267
031120_E001T_10-2	031120_B001	61	61	51	112.5	WT	60	Step	12.5	1.13636363636364	100	3	031120_E001T_10-2.avi_lane_160.res	1.71609620643473	-0.159895211387101	0.463043875671158	-0.683574773584428	-0.159895211387101	153	182	0.523937086898217	-0.0163988688433688	0.00586869389748002	111.56862745098	17	14.1666666666667	0.0182036471542151	0.0971208541273241	0.0683835519807663	-0.0466927345355588	0.0971208541273241	6.90000000000001	-69.2	1.03484824584267
031120_E001T_10-2	031120_B001	61	61	51	112.5	WT	60	Step	12.5	1.13636363636364	100	4	031120_E001T_10-2.avi_lane_160.res	1.71609620643473	-0.159895211387101	0.463043875671158	-0.683574773584428	-0.159895211387101	153	182	0.523937086898217	-0.0163988688433688	0.00586869389748002	111.56862745098	29	24.1666666666667	0.0182036471542151	0.0971208541273241	0.0683835519807663	-0.0466927345355588	0.0971208541273241	6.90000000000001	-69.2	1.03484824584267
031120_E001T_10-2	031120_B001	61	61	51	112.5	WT	60	Step	12.5	1.13636363636364	100	5	031120_E001T_10-2.avi_lane_160.res	1.71609620643473	-0.159895211387101	0.463043875671158	-0.683574773584428	-0.159895211387101	153	182	0.523937086898217	-0.0163988688433688	0.00586869389748002	111.56862745098	13	10.8333333333333	0.0182036471542151	0.0971208541273241	0.0683835519807663	-0.0466927345355588	0.0971208541273241	6.90000000000001	-69.2	1.03484824584267
031120_E001T_10-2	031120_B001	62	62	52	112.5	WT	60	Step	12.5	1.13636363636364	100	1	031120_E001T_10-2.avi_lane_161.res	1.70018620185185	-0.188941181252256	0.45446443762817	-0.641282585647521	-0.188941181252256	160	228	0.532041949822658	-0.0141460052380664	-0.00220362630144633	111.495098039216	38	30.1587301587302	0.00229364257133513	0.0680748842621691	0.0598041139377783	-0.00440054659865186	0.0680748842621691	13.9	-23.2	1.0281648681584
031120_E001T_10-2	031120_B001	62	62	52	112.5	WT	60	Step	12.5	1.13636363636364	100	2	031120_E001T_10-2.avi_lane_161.res	1.70018620185185	-0.188941181252256	0.45446443762817	-0.641282585647521	-0.188941181252256	160	228	0.532041949822658	-0.0141460052380664	-0.00220362630144633	111.495098039216	17	13.4920634920635	0.00229364257133513	0.0680748842621691	0.0598041139377783	-0.00440054659865186	0.0680748842621691	13.9	-23.2	1.0281648681584
031120_E001T_10-2	031120_B001	62	62	52	112.5	WT	60	Step	12.5	1.13636363636364	100	3	031120_E001T_10-2.avi_lane_161.res	1.70018620185185	-0.188941181252256	0.45446443762817	-0.641282585647521	-0.188941181252256	160	228	0.532041949822658	-0.0141460052380664	-0.00220362630144633	111.495098039216	19	15.0793650793651	0.00229364257133513	0.0680748842621691	0.0598041139377783	-0.00440054659865186	0.0680748842621691	13.9	-23.2	1.0281648681584
031120_E001T_10-2	031120_B001	62	62	52	112.5	WT	60	Step	12.5	1.13636363636364	100	4	031120_E001T_10-2.avi_lane_161.res	1.70018620185185	-0.188941181252256	0.45446443762817	-0.641282585647521	-0.188941181252256	160	228	0.532041949822658	-0.0141460052380664	-0.00220362630144633	111.495098039216	30	23.8095238095238	0.00229364257133513	0.0680748842621691	0.0598041139377783	-0.00440054659865186	0.0680748842621691	13.9	-23.2	1.0281648681584
031120_E001T_10-2	031120_B001	62	62	52	112.5	WT	60	Step	12.5	1.13636363636364	100	5	031120_E001T_10-2.avi_lane_161.res	1.70018620185185	-0.188941181252256	0.45446443762817	-0.641282585647521	-0.188941181252256	160	228	0.532041949822658	-0.0141460052380664	-0.00220362630144633	111.495098039216	22	17.4603174603175	0.00229364257133513	0.0680748842621691	0.0598041139377783	-0.00440054659865186	0.0680748842621691	13.9	-23.2	1.0281648681584
031120_E001T_10-2	031120_B001	63	63	53	112.5	WT	60	Step	12.5	1.13636363636364	100	1	031120_E001T_10-2.avi_lane_162.res	1.73619082483533	-0.269330378617984	0.411136776805376	-0.680506276788695	-0.269330378617984	142	235	0.50361162092538	-0.0144911226367712	-0.0236743990396711	111.4375	40	29.1970802919708	0.038298265554815	-0.0123143131035589	0.0164764531149843	-0.0436242377398258	-0.0123143131035589	-4.09999999999999	-16.2	1.02292955563904
031120_E001T_10-2	031120_B001	63	63	53	112.5	WT	60	Step	12.5	1.13636363636364	100	2	031120_E001T_10-2.avi_lane_162.res	1.73619082483533	-0.269330378617984	0.411136776805376	-0.680506276788695	-0.269330378617984	142	235	0.50361162092538	-0.0144911226367712	-0.0236743990396711	111.4375	22	16.0583941605839	0.038298265554815	-0.0123143131035589	0.0164764531149843	-0.0436242377398258	-0.0123143131035589	-4.09999999999999	-16.2	1.02292955563904
031120_E001T_10-2	031120_B001	63	63	53	112.5	WT	60	Step	12.5	1.13636363636364	100	3	031120_E001T_10-2.avi_lane_162.res	1.73619082483533	-0.269330378617984	0.411136776805376	-0.680506276788695	-0.269330378617984	142	235	0.50361162092538	-0.0144911226367712	-0.0236743990396711	111.4375	22	16.0583941605839	0.038298265554815	-0.0123143131035589	0.0164764531149843	-0.0436242377398258	-0.0123143131035589	-4.09999999999999	-16.2	1.02292955563904
031120_E001T_10-2	031120_B001	63	63	53	112.5	WT	60	Step	12.5	1.13636363636364	100	4	031120_E001T_10-2.avi_lane_162.res	1.73619082483533	-0.269330378617984	0.411136776805376	-0.680506276788695	-0.269330378617984	142	235	0.50361162092538	-0.0144911226367712	-0.0236743990396711	111.4375	34	24.8175182481752	0.038298265554815	-0.0123143131035589	0.0164764531149843	-0.0436242377398258	-0.0123143131035589	-4.09999999999999	-16.2	1.02292955563904
031120_E001T_10-2	031120_B001	63	63	53	112.5	WT	60	Step	12.5	1.13636363636364	100	5	031120_E001T_10-2.avi_lane_162.res	1.73619082483533	-0.269330378617984	0.411136776805376	-0.680506276788695	-0.269330378617984	142	235	0.50361162092538	-0.0144911226367712	-0.0236743990396711	111.4375	19	13.8686131386861	0.038298265554815	-0.0123143131035589	0.0164764531149843	-0.0436242377398258	-0.0123143131035589	-4.09999999999999	-16.2	1.02292955563904
031120_E001T_10-2	031120_B001	64	64	54	112.5	WT	60	Step	12.5	1.13636363636364	100	1	031120_E001T_10-2.avi_lane_163.res	1.74672954051204	-0.230918029210938	0.44806484164269	-0.669321040748234	-0.230918029210938	143	222	0.505387468890676	-0.0186045354121578	-0.0145251648588836	111.421568627451	48	31.7880794701987	0.048836981231525	0.0260980363034871	0.0534045179522983	-0.0324390016993648	0.0260980363034871	-3.09999999999999	-29.2	1.02148149047413
031120_E001T_10-2	031120_B001	64	64	54	112.5	WT	60	Step	12.5	1.13636363636364	100	2	031120_E001T_10-2.avi_lane_163.res	1.74672954051204	-0.230918029210938	0.44806484164269	-0.669321040748234	-0.230918029210938	143	222	0.505387468890676	-0.0186045354121578	-0.0145251648588836	111.421568627451	23	15.2317880794702	0.048836981231525	0.0260980363034871	0.0534045179522983	-0.0324390016993648	0.0260980363034871	-3.09999999999999	-29.2	1.02148149047413
031120_E001T_10-2	031120_B001	64	64	54	112.5	WT	60	Step	12.5	1.13636363636364	100	3	031120_E001T_10-2.avi_lane_163.res	1.74672954051204	-0.230918029210938	0.44806484164269	-0.669321040748234	-0.230918029210938	143	222	0.505387468890676	-0.0186045354121578	-0.0145251648588836	111.421568627451	21	13.9072847682119	0.048836981231525	0.0260980363034871	0.0534045179522983	-0.0324390016993648	0.0260980363034871	-3.09999999999999	-29.2	1.02148149047413
031120_E001T_10-2	031120_B001	64	64	54	112.5	WT	60	Step	12.5	1.13636363636364	100	4	031120_E001T_10-2.avi_lane_163.res	1.74672954051204	-0.230918029210938	0.44806484164269	-0.669321040748234	-0.230918029210938	143	222	0.505387468890676	-0.0186045354121578	-0.0145251648588836	111.421568627451	39	25.8278145695364	0.048836981231525	0.0260980363034871	0.0534045179522983	-0.0324390016993648	0.0260980363034871	-3.09999999999999	-29.2	1.02148149047413
031120_E001T_10-2	031120_B001	64	64	54	112.5	WT	60	Step	12.5	1.13636363636364	100	5	031120_E001T_10-2.avi_lane_163.res	1.74672954051204	-0.230918029210938	0.44806484164269	-0.669321040748234	-0.230918029210938	143	222	0.505387468890676	-0.0186045354121578	-0.0145251648588836	111.421568627451	20	13.2450331125828	0.048836981231525	0.0260980363034871	0.0534045179522983	-0.0324390016993648	0.0260980363034871	-3.09999999999999	-29.2	1.02148149047413
031120_E001T_10-2	031120_B001	65	65	55	112.5	WT	60	Step	12.5	1.13636363636364	100	1	031120_E001T_10-2.avi_lane_164.res	1.76348903600807	-0.200074179008048	0.404414442568087	-0.73669401563254	-0.200074179008048	171	193	0.517028451633263	-0.00726318980386474	-0.012280842933166	111.3625	40	29.8507462686567	0.065596476727555	0.0569418865063771	0.00975411887769528	-0.0998119765836708	0.0569418865063771	24.9	-58.2	1.01611251040107
031120_E001T_10-2	031120_B001	65	65	55	112.5	WT	60	Step	12.5	1.13636363636364	100	2	031120_E001T_10-2.avi_lane_164.res	1.76348903600807	-0.200074179008048	0.404414442568087	-0.73669401563254	-0.200074179008048	171	193	0.517028451633263	-0.00726318980386474	-0.012280842933166	111.3625	21	15.6716417910448	0.065596476727555	0.0569418865063771	0.00975411887769528	-0.0998119765836708	0.0569418865063771	24.9	-58.2	1.01611251040107
031120_E001T_10-2	031120_B001	65	65	55	112.5	WT	60	Step	12.5	1.13636363636364	100	3	031120_E001T_10-2.avi_lane_164.res	1.76348903600807	-0.200074179008048	0.404414442568087	-0.73669401563254	-0.200074179008048	171	193	0.517028451633263	-0.00726318980386474	-0.012280842933166	111.3625	18	13.4328358208955	0.065596476727555	0.0569418865063771	0.00975411887769528	-0.0998119765836708	0.0569418865063771	24.9	-58.2	1.01611251040107
031120_E001T_10-2	031120_B001	65	65	55	112.5	WT	60	Step	12.5	1.13636363636364	100	4	031120_E001T_10-2.avi_lane_164.res	1.76348903600807	-0.200074179008048	0.404414442568087	-0.73669401563254	-0.200074179008048	171	193	0.517028451633263	-0.00726318980386474	-0.012280842933166	111.3625	33	24.6268656716418	0.065596476727555	0.0569418865063771	0.00975411887769528	-0.0998119765836708	0.0569418865063771	24.9	-58.2	1.01611251040107
031120_E001T_10-2	031120_B001	65	65	55	112.5	WT	60	Step	12.5	1.13636363636364	100	5	031120_E001T_10-2.avi_lane_164.res	1.76348903600807	-0.200074179008048	0.404414442568087	-0.73669401563254	-0.200074179008048	171	193	0.517028451633263	-0.00726318980386474	-0.012280842933166	111.3625	22	16.4179104477612	0.065596476727555	0.0569418865063771	0.00975411887769528	-0.0998119765836708	0.0569418865063771	24.9	-58.2	1.01611251040107
031120_E001T_10-2	031120_B001	66	66	56	112.5	WT	60	Step	12.5	1.13636363636364	100	1	031120_E001T_10-2.avi_lane_165.res	1.76570420899751	-0.236640209747311	0.481914206283351	-0.707197968917834	-0.236640209747311	148	226	0.518503069678125	-0.00383369118656859	-0.0202835234829565	111.176470588235	44	31.4285714285714	0.0678116497169949	0.0203758557671141	0.0872538825929593	-0.0703159298689648	0.0203758557671141	1.90000000000001	-25.2	0.999203564859855
031120_E001T_10-2	031120_B001	66	66	56	112.5	WT	60	Step	12.5	1.13636363636364	100	2	031120_E001T_10-2.avi_lane_165.res	1.76570420899751	-0.236640209747311	0.481914206283351	-0.707197968917834	-0.236640209747311	148	226	0.518503069678125	-0.00383369118656859	-0.0202835234829565	111.176470588235	25	17.8571428571429	0.0678116497169949	0.0203758557671141	0.0872538825929593	-0.0703159298689648	0.0203758557671141	1.90000000000001	-25.2	0.999203564859855
031120_E001T_10-2	031120_B001	66	66	56	112.5	WT	60	Step	12.5	1.13636363636364	100	3	031120_E001T_10-2.avi_lane_165.res	1.76570420899751	-0.236640209747311	0.481914206283351	-0.707197968917834	-0.236640209747311	148	226	0.518503069678125	-0.00383369118656859	-0.0202835234829565	111.176470588235	14	10	0.0678116497169949	0.0203758557671141	0.0872538825929593	-0.0703159298689648	0.0203758557671141	1.90000000000001	-25.2	0.999203564859855
031120_E001T_10-2	031120_B001	66	66	56	112.5	WT	60	Step	12.5	1.13636363636364	100	4	031120_E001T_10-2.avi_lane_165.res	1.76570420899751	-0.236640209747311	0.481914206283351	-0.707197968917834	-0.236640209747311	148	226	0.518503069678125	-0.00383369118656859	-0.0202835234829565	111.176470588235	35	25	0.0678116497169949	0.0203758557671141	0.0872538825929593	-0.0703159298689648	0.0203758557671141	1.90000000000001	-25.2	0.999203564859855
031120_E001T_10-2	031120_B001	66	66	56	112.5	WT	60	Step	12.5	1.13636363636364	100	5	031120_E001T_10-2.avi_lane_165.res	1.76570420899751	-0.236640209747311	0.481914206283351	-0.707197968917834	-0.236640209747311	148	226	0.518503069678125	-0.00383369118656859	-0.0202835234829565	111.176470588235	22	15.7142857142857	0.0678116497169949	0.0203758557671141	0.0872538825929593	-0.0703159298689648	0.0203758557671141	1.90000000000001	-25.2	0.999203564859855
031120_E001T_10-2	031120_B001	67	67	57	112.5	WT	60	Step	12.5	1.13636363636364	100	1	031120_E001T_10-2.avi_lane_166.res	1.71599930222412	-0.208253320433367	0.44559476214426	-0.714356884351626	-0.208253320433367	161	208	0.513576892767673	-0.0134837558463256	-0.0173139179163997	111.225490196078	40	28.3687943262411	0.018106742943605	0.0487627450810581	0.0509344384538683	-0.0774748453027568	0.0487627450810581	14.9	-43.2	1.00365914998271
031120_E001T_10-2	031120_B001	67	67	57	112.5	WT	60	Step	12.5	1.13636363636364	100	2	031120_E001T_10-2.avi_lane_166.res	1.71599930222412	-0.208253320433367	0.44559476214426	-0.714356884351626	-0.208253320433367	161	208	0.513576892767673	-0.0134837558463256	-0.0173139179163997	111.225490196078	29	20.5673758865248	0.018106742943605	0.0487627450810581	0.0509344384538683	-0.0774748453027568	0.0487627450810581	14.9	-43.2	1.00365914998271
031120_E001T_10-2	031120_B001	67	67	57	112.5	WT	60	Step	12.5	1.13636363636364	100	3	031120_E001T_10-2.avi_lane_166.res	1.71599930222412	-0.208253320433367	0.44559476214426	-0.714356884351626	-0.208253320433367	161	208	0.513576892767673	-0.0134837558463256	-0.0173139179163997	111.225490196078	19	13.4751773049645	0.018106742943605	0.0487627450810581	0.0509344384538683	-0.0774748453027568	0.0487627450810581	14.9	-43.2	1.00365914998271
031120_E001T_10-2	031120_B001	67	67	57	112.5	WT	60	Step	12.5	1.13636363636364	100	4	031120_E001T_10-2.avi_lane_166.res	1.71599930222412	-0.208253320433367	0.44559476214426	-0.714356884351626	-0.208253320433367	161	208	0.513576892767673	-0.0134837558463256	-0.0173139179163997	111.225490196078	34	24.113475177305	0.018106742943605	0.0487627450810581	0.0509344384538683	-0.0774748453027568	0.0487627450810581	14.9	-43.2	1.00365914998271
031120_E001T_10-2	031120_B001	67	67	57	112.5	WT	60	Step	12.5	1.13636363636364	100	5	031120_E001T_10-2.avi_lane_166.res	1.71599930222412	-0.208253320433367	0.44559476214426	-0.714356884351626	-0.208253320433367	161	208	0.513576892767673	-0.0134837558463256	-0.0173139179163997	111.225490196078	19	13.4751773049645	0.018106742943605	0.0487627450810581	0.0509344384538683	-0.0774748453027568	0.0487627450810581	14.9	-43.2	1.00365914998271
031120_E001T_10-2	031120_B001	68	68	58	112.5	WT	60	Step	12.5	1.13636363636364	100	1	031120_E001T_10-2.avi_lane_167.res	1.73526659150912	-0.271673603449528	0.453369342155729	-0.714755403541629	-0.271673603449528	143	234	0.515969832353518	-0.0211158975109193	-0.0337764777500566	112.8625	33	24.4444444444444	0.0373740322286051	-0.0146575379351029	0.0587090184653373	-0.0778733644927598	-0.0146575379351029	-3.09999999999999	-17.2	1.15245341516042
031120_E001T_10-2	031120_B001	68	68	58	112.5	WT	60	Step	12.5	1.13636363636364	100	2	031120_E001T_10-2.avi_lane_167.res	1.73526659150912	-0.271673603449528	0.453369342155729	-0.714755403541629	-0.271673603449528	143	234	0.515969832353518	-0.0211158975109193	-0.0337764777500566	112.8625	26	19.2592592592593	0.0373740322286051	-0.0146575379351029	0.0587090184653373	-0.0778733644927598	-0.0146575379351029	-3.09999999999999	-17.2	1.15245341516042
031120_E001T_10-2	031120_B001	68	68	58	112.5	WT	60	Step	12.5	1.13636363636364	100	3	031120_E001T_10-2.avi_lane_167.res	1.73526659150912	-0.271673603449528	0.453369342155729	-0.714755403541629	-0.271673603449528	143	234	0.515969832353518	-0.0211158975109193	-0.0337764777500566	112.8625	14	10.3703703703704	0.0373740322286051	-0.0146575379351029	0.0587090184653373	-0.0778733644927598	-0.0146575379351029	-3.09999999999999	-17.2	1.15245341516042
031120_E001T_10-2	031120_B001	68	68	58	112.5	WT	60	Step	12.5	1.13636363636364	100	4	031120_E001T_10-2.avi_lane_167.res	1.73526659150912	-0.271673603449528	0.453369342155729	-0.714755403541629	-0.271673603449528	143	234	0.515969832353518	-0.0211158975109193	-0.0337764777500566	112.8625	39	28.8888888888889	0.0373740322286051	-0.0146575379351029	0.0587090184653373	-0.0778733644927598	-0.0146575379351029	-3.09999999999999	-17.2	1.15245341516042
031120_E001T_10-2	031120_B001	68	68	58	112.5	WT	60	Step	12.5	1.13636363636364	100	5	031120_E001T_10-2.avi_lane_167.res	1.73526659150912	-0.271673603449528	0.453369342155729	-0.714755403541629	-0.271673603449528	143	234	0.515969832353518	-0.0211158975109193	-0.0337764777500566	112.8625	23	17.037037037037	0.0373740322286051	-0.0146575379351029	0.0587090184653373	-0.0778733644927598	-0.0146575379351029	-3.09999999999999	-17.2	1.15245341516042
031120_E001T_10-2	031120_B001	69	69	59	112.5	WT	60	Step	12.5	1.13636363636364	100	1	031120_E001T_10-2.avi_lane_168.res	1.6832789499873	-0.229006232253974	0.433169970090054	-0.654071305374376	-0.229006232253974	147	229	0.508625410719642	0.00038562860244716	-0.0321285536936998	113.394607843137	40	28.5714285714286	-0.014613609293215	0.0280098332604511	0.0385096463996623	-0.0171892663255068	0.0280098332604511	0.900000000000006	-22.2	1.20081879166899
031120_E001T_10-2	031120_B001	69	69	59	112.5	WT	60	Step	12.5	1.13636363636364	100	2	031120_E001T_10-2.avi_lane_168.res	1.6832789499873	-0.229006232253974	0.433169970090054	-0.654071305374376	-0.229006232253974	147	229	0.508625410719642	0.00038562860244716	-0.0321285536936998	113.394607843137	22	15.7142857142857	-0.014613609293215	0.0280098332604511	0.0385096463996623	-0.0171892663255068	0.0280098332604511	0.900000000000006	-22.2	1.20081879166899
031120_E001T_10-2	031120_B001	69	69	59	112.5	WT	60	Step	12.5	1.13636363636364	100	3	031120_E001T_10-2.avi_lane_168.res	1.6832789499873	-0.229006232253974	0.433169970090054	-0.654071305374376	-0.229006232253974	147	229	0.508625410719642	0.00038562860244716	-0.0321285536936998	113.394607843137	18	12.8571428571429	-0.014613609293215	0.0280098332604511	0.0385096463996623	-0.0171892663255068	0.0280098332604511	0.900000000000006	-22.2	1.20081879166899
031120_E001T_10-2	031120_B001	69	69	59	112.5	WT	60	Step	12.5	1.13636363636364	100	4	031120_E001T_10-2.avi_lane_168.res	1.6832789499873	-0.229006232253974	0.433169970090054	-0.654071305374376	-0.229006232253974	147	229	0.508625410719642	0.00038562860244716	-0.0321285536936998	113.394607843137	36	25.7142857142857	-0.014613609293215	0.0280098332604511	0.0385096463996623	-0.0171892663255068	0.0280098332604511	0.900000000000006	-22.2	1.20081879166899
031120_E001T_10-2	031120_B001	69	69	59	112.5	WT	60	Step	12.5	1.13636363636364	100	5	031120_E001T_10-2.avi_lane_168.res	1.6832789499873	-0.229006232253974	0.433169970090054	-0.654071305374376	-0.229006232253974	147	229	0.508625410719642	0.00038562860244716	-0.0321285536936998	113.394607843137	24	17.1428571428571	-0.014613609293215	0.0280098332604511	0.0385096463996623	-0.0171892663255068	0.0280098332604511	0.900000000000006	-22.2	1.20081879166899
031120_E001T_10-2	031120_B001	70	70	60	112.5	WT	60	Step	12.5	1.13636363636364	100	1	031120_E001T_10-2.avi_lane_169.res	1.69605393066241	-0.243793349797804	0.403151982561277	-0.676303140274991	-0.243793349797804	134	201	0.512631660234822	-0.0126742683788111	-0.0174460447614968	99.7671568627451	34	32.6923076923077	-0.00183862861810491	0.0132227157166211	0.00849165887088527	-0.0394211012261219	0.0132227157166211	-12.1	-50.2	-0.0378338724844696
031120_E001T_10-2	031120_B001	70	70	60	112.5	WT	60	Step	12.5	1.13636363636364	100	2	031120_E001T_10-2.avi_lane_169.res	1.69605393066241	-0.243793349797804	0.403151982561277	-0.676303140274991	-0.243793349797804	134	201	0.512631660234822	-0.0126742683788111	-0.0174460447614968	99.7671568627451	12	11.5384615384615	-0.00183862861810491	0.0132227157166211	0.00849165887088527	-0.0394211012261219	0.0132227157166211	-12.1	-50.2	-0.0378338724844696
031120_E001T_10-2	031120_B001	70	70	60	112.5	WT	60	Step	12.5	1.13636363636364	100	3	031120_E001T_10-2.avi_lane_169.res	1.69605393066241	-0.243793349797804	0.403151982561277	-0.676303140274991	-0.243793349797804	134	201	0.512631660234822	-0.0126742683788111	-0.0174460447614968	99.7671568627451	11	10.5769230769231	-0.00183862861810491	0.0132227157166211	0.00849165887088527	-0.0394211012261219	0.0132227157166211	-12.1	-50.2	-0.0378338724844696
031120_E001T_10-2	031120_B001	70	70	60	112.5	WT	60	Step	12.5	1.13636363636364	100	4	031120_E001T_10-2.avi_lane_169.res	1.69605393066241	-0.243793349797804	0.403151982561277	-0.676303140274991	-0.243793349797804	134	201	0.512631660234822	-0.0126742683788111	-0.0174460447614968	99.7671568627451	26	25	-0.00183862861810491	0.0132227157166211	0.00849165887088527	-0.0394211012261219	0.0132227157166211	-12.1	-50.2	-0.0378338724844696
031120_E001T_10-2	031120_B001	70	70	60	112.5	WT	60	Step	12.5	1.13636363636364	100	5	031120_E001T_10-2.avi_lane_169.res	1.69605393066241	-0.243793349797804	0.403151982561277	-0.676303140274991	-0.243793349797804	134	201	0.512631660234822	-0.0126742683788111	-0.0174460447614968	99.7671568627451	21	20.1923076923077	-0.00183862861810491	0.0132227157166211	0.00849165887088527	-0.0394211012261219	0.0132227157166211	-12.1	-50.2	-0.0378338724844696
031120_E001T_10-2	031120_B001	71	71	61	112.5	WT	60	Step	12.5	1.13636363636364	100	1	031120_E001T_10-2.avi_lane_170.res	1.75694006035476	-0.163274314859375	0.500711543116682	-0.583989492111445	-0.163274314859375	147	232	0.485241744916364	-0.00149360747572011	-0.0281438853662016	98.2720588235294	47	33.8129496402878	0.0590475010742451	0.0937417506550501	0.10605121942629	0.0528925469374242	0.0937417506550501	0.900000000000006	-19.2	-0.173729218731523
031120_E001T_10-2	031120_B001	71	71	61	112.5	WT	60	Step	12.5	1.13636363636364	100	2	031120_E001T_10-2.avi_lane_170.res	1.75694006035476	-0.163274314859375	0.500711543116682	-0.583989492111445	-0.163274314859375	147	232	0.485241744916364	-0.00149360747572011	-0.0281438853662016	98.2720588235294	25	17.9856115107914	0.0590475010742451	0.0937417506550501	0.10605121942629	0.0528925469374242	0.0937417506550501	0.900000000000006	-19.2	-0.173729218731523
031120_E001T_10-2	031120_B001	71	71	61	112.5	WT	60	Step	12.5	1.13636363636364	100	3	031120_E001T_10-2.avi_lane_170.res	1.75694006035476	-0.163274314859375	0.500711543116682	-0.583989492111445	-0.163274314859375	147	232	0.485241744916364	-0.00149360747572011	-0.0281438853662016	98.2720588235294	14	10.0719424460432	0.0590475010742451	0.0937417506550501	0.10605121942629	0.0528925469374242	0.0937417506550501	0.900000000000006	-19.2	-0.173729218731523
031120_E001T_10-2	031120_B001	71	71	61	112.5	WT	60	Step	12.5	1.13636363636364	100	4	031120_E001T_10-2.avi_lane_170.res	1.75694006035476	-0.163274314859375	0.500711543116682	-0.583989492111445	-0.163274314859375	147	232	0.485241744916364	-0.00149360747572011	-0.0281438853662016	98.2720588235294	33	23.7410071942446	0.0590475010742451	0.0937417506550501	0.10605121942629	0.0528925469374242	0.0937417506550501	0.900000000000006	-19.2	-0.173729218731523
031120_E001T_10-2	031120_B001	71	71	61	112.5	WT	60	Step	12.5	1.13636363636364	100	5	031120_E001T_10-2.avi_lane_170.res	1.75694006035476	-0.163274314859375	0.500711543116682	-0.583989492111445	-0.163274314859375	147	232	0.485241744916364	-0.00149360747572011	-0.0281438853662016	98.2720588235294	20	14.3884892086331	0.0590475010742451	0.0937417506550501	0.10605121942629	0.0528925469374242	0.0937417506550501	0.900000000000006	-19.2	-0.173729218731523
031120_E001T_10-2	031120_B001	72	72	62	112.5	WT	60	Step	12.5	1.13636363636364	100	1	031120_E001T_10-2.avi_lane_171.res	1.71272470814479	-0.218317875005346	0.410212722062013	-0.640131742370552	-0.218317875005346	151	225	0.502601682214821	0.0255458104593325	-0.0158458108673607	98.2598039215686	38	32.7586206896552	0.0148321488642751	0.0386981905090791	0.0155523983716213	-0.00324970332168284	0.0386981905090791	4.90000000000001	-26.2	-0.174843115012237
031120_E001T_10-2	031120_B001	72	72	62	112.5	WT	60	Step	12.5	1.13636363636364	100	2	031120_E001T_10-2.avi_lane_171.res	1.71272470814479	-0.218317875005346	0.410212722062013	-0.640131742370552	-0.218317875005346	151	225	0.502601682214821	0.0255458104593325	-0.0158458108673607	98.2598039215686	18	15.5172413793103	0.0148321488642751	0.0386981905090791	0.0155523983716213	-0.00324970332168284	0.0386981905090791	4.90000000000001	-26.2	-0.174843115012237
031120_E001T_10-2	031120_B001	72	72	62	112.5	WT	60	Step	12.5	1.13636363636364	100	3	031120_E001T_10-2.avi_lane_171.res	1.71272470814479	-0.218317875005346	0.410212722062013	-0.640131742370552	-0.218317875005346	151	225	0.502601682214821	0.0255458104593325	-0.0158458108673607	98.2598039215686	14	12.0689655172414	0.0148321488642751	0.0386981905090791	0.0155523983716213	-0.00324970332168284	0.0386981905090791	4.90000000000001	-26.2	-0.174843115012237
031120_E001T_10-2	031120_B001	72	72	62	112.5	WT	60	Step	12.5	1.13636363636364	100	4	031120_E001T_10-2.avi_lane_171.res	1.71272470814479	-0.218317875005346	0.410212722062013	-0.640131742370552	-0.218317875005346	151	225	0.502601682214821	0.0255458104593325	-0.0158458108673607	98.2598039215686	28	24.1379310344828	0.0148321488642751	0.0386981905090791	0.0155523983716213	-0.00324970332168284	0.0386981905090791	4.90000000000001	-26.2	-0.174843115012237
031120_E001T_10-2	031120_B001	72	72	62	112.5	WT	60	Step	12.5	1.13636363636364	100	5	031120_E001T_10-2.avi_lane_171.res	1.71272470814479	-0.218317875005346	0.410212722062013	-0.640131742370552	-0.218317875005346	151	225	0.502601682214821	0.0255458104593325	-0.0158458108673607	98.2598039215686	18	15.5172413793103	0.0148321488642751	0.0386981905090791	0.0155523983716213	-0.00324970332168284	0.0386981905090791	4.90000000000001	-26.2	-0.174843115012237
031120_E001T_10-2	031120_B001	73	73	63	112.5	WT	60	Step	12.5	1.13636363636364	100	1	031120_E001T_10-2.avi_lane_172.res	1.57253975379648	-0.178903144627289	0.419358100649701	-0.610137138684814	-0.178903144627289	142	197	0.508363703021744	0.0101292612906226	-0.00947592911167138	98.3625	38	33.6283185840708	-0.125352805484035	0.0781129208871361	0.0246977769593093	0.0267449003640552	0.0781129208871361	-4.09999999999999	-54.2	-0.165508664179868
031120_E001T_10-2	031120_B001	73	73	63	112.5	WT	60	Step	12.5	1.13636363636364	100	2	031120_E001T_10-2.avi_lane_172.res	1.57253975379648	-0.178903144627289	0.419358100649701	-0.610137138684814	-0.178903144627289	142	197	0.508363703021744	0.0101292612906226	-0.00947592911167138	98.3625	12	10.6194690265487	-0.125352805484035	0.0781129208871361	0.0246977769593093	0.0267449003640552	0.0781129208871361	-4.09999999999999	-54.2	-0.165508664179868
031120_E001T_10-2	031120_B001	73	73	63	112.5	WT	60	Step	12.5	1.13636363636364	100	3	031120_E001T_10-2.avi_lane_172.res	1.57253975379648	-0.178903144627289	0.419358100649701	-0.610137138684814	-0.178903144627289	142	197	0.508363703021744	0.0101292612906226	-0.00947592911167138	98.3625	13	11.5044247787611	-0.125352805484035	0.0781129208871361	0.0246977769593093	0.0267449003640552	0.0781129208871361	-4.09999999999999	-54.2	-0.165508664179868
031120_E001T_10-2	031120_B001	73	73	63	112.5	WT	60	Step	12.5	1.13636363636364	100	4	031120_E001T_10-2.avi_lane_172.res	1.57253975379648	-0.178903144627289	0.419358100649701	-0.610137138684814	-0.178903144627289	142	197	0.508363703021744	0.0101292612906226	-0.00947592911167138	98.3625	32	28.3185840707965	-0.125352805484035	0.0781129208871361	0.0246977769593093	0.0267449003640552	0.0781129208871361	-4.09999999999999	-54.2	-0.165508664179868
031120_E001T_10-2	031120_B001	73	73	63	112.5	WT	60	Step	12.5	1.13636363636364	100	5	031120_E001T_10-2.avi_lane_172.res	1.57253975379648	-0.178903144627289	0.419358100649701	-0.610137138684814	-0.178903144627289	142	197	0.508363703021744	0.0101292612906226	-0.00947592911167138	98.3625	18	15.929203539823	-0.125352805484035	0.0781129208871361	0.0246977769593093	0.0267449003640552	0.0781129208871361	-4.09999999999999	-54.2	-0.165508664179868
031120_E001T_10-2	031120_B001	74	74	64	112.5	WT	60	Step	12.5	1.13636363636364	100	1	031120_E001T_10-2.avi_lane_173.res	1.69121151313245	-0.193256442028642	0.451952247942482	-0.69168779968406	-0.193256442028642	163	211	0.496547528278097	-0.0142609976960413	0.0149339961106275	98.3455882352941	38	29.4573643410853	-0.00668104614806486	0.0637596234857831	0.0572919242520903	-0.0548057606351908	0.0637596234857831	16.9	-40.2	-0.167045841047255
031120_E001T_10-2	031120_B001	74	74	64	112.5	WT	60	Step	12.5	1.13636363636364	100	2	031120_E001T_10-2.avi_lane_173.res	1.69121151313245	-0.193256442028642	0.451952247942482	-0.69168779968406	-0.193256442028642	163	211	0.496547528278097	-0.0142609976960413	0.0149339961106275	98.3455882352941	18	13.953488372093	-0.00668104614806486	0.0637596234857831	0.0572919242520903	-0.0548057606351908	0.0637596234857831	16.9	-40.2	-0.167045841047255
031120_E001T_10-2	031120_B001	74	74	64	112.5	WT	60	Step	12.5	1.13636363636364	100	3	031120_E001T_10-2.avi_lane_173.res	1.69121151313245	-0.193256442028642	0.451952247942482	-0.69168779968406	-0.193256442028642	163	211	0.496547528278097	-0.0142609976960413	0.0149339961106275	98.3455882352941	16	12.4031007751938	-0.00668104614806486	0.0637596234857831	0.0572919242520903	-0.0548057606351908	0.0637596234857831	16.9	-40.2	-0.167045841047255
031120_E001T_10-2	031120_B001	74	74	64	112.5	WT	60	Step	12.5	1.13636363636364	100	4	031120_E001T_10-2.avi_lane_173.res	1.69121151313245	-0.193256442028642	0.451952247942482	-0.69168779968406	-0.193256442028642	163	211	0.496547528278097	-0.0142609976960413	0.0149339961106275	98.3455882352941	31	24.031007751938	-0.00668104614806486	0.0637596234857831	0.0572919242520903	-0.0548057606351908	0.0637596234857831	16.9	-40.2	-0.167045841047255
031120_E001T_10-2	031120_B001	74	74	64	112.5	WT	60	Step	12.5	1.13636363636364	100	5	031120_E001T_10-2.avi_lane_173.res	1.69121151313245	-0.193256442028642	0.451952247942482	-0.69168779968406	-0.193256442028642	163	211	0.496547528278097	-0.0142609976960413	0.0149339961106275	98.3455882352941	26	20.1550387596899	-0.00668104614806486	0.0637596234857831	0.0572919242520903	-0.0548057606351908	0.0637596234857831	16.9	-40.2	-0.167045841047255
031120_E001T_10-2	031120_B001	75	75	65	112.5	WT	60	Step	12.5	1.13636363636364	100	1	031120_E001T_10-2.avi_lane_174.res	1.72186090526299	-0.273824522373908	0.437528019873623	-0.691190275963851	-0.273824522373908	124	212	0.503648904625604	0.0066118089693607	-0.0191848026669658	98.7377450980392	35	33.6538461538462	0.0239683459824751	-0.0168084568594829	0.0428676961832313	-0.0543082369149818	-0.0168084568594829	-22.1	-39.2	-0.131401160064428
031120_E001T_10-2	031120_B001	75	75	65	112.5	WT	60	Step	12.5	1.13636363636364	100	2	031120_E001T_10-2.avi_lane_174.res	1.72186090526299	-0.273824522373908	0.437528019873623	-0.691190275963851	-0.273824522373908	124	212	0.503648904625604	0.0066118089693607	-0.0191848026669658	98.7377450980392	15	14.4230769230769	0.0239683459824751	-0.0168084568594829	0.0428676961832313	-0.0543082369149818	-0.0168084568594829	-22.1	-39.2	-0.131401160064428
031120_E001T_10-2	031120_B001	75	75	65	112.5	WT	60	Step	12.5	1.13636363636364	100	3	031120_E001T_10-2.avi_lane_174.res	1.72186090526299	-0.273824522373908	0.437528019873623	-0.691190275963851	-0.273824522373908	124	212	0.503648904625604	0.0066118089693607	-0.0191848026669658	98.7377450980392	12	11.5384615384615	0.0239683459824751	-0.0168084568594829	0.0428676961832313	-0.0543082369149818	-0.0168084568594829	-22.1	-39.2	-0.131401160064428
031120_E001T_10-2	031120_B001	75	75	65	112.5	WT	60	Step	12.5	1.13636363636364	100	4	031120_E001T_10-2.avi_lane_174.res	1.72186090526299	-0.273824522373908	0.437528019873623	-0.691190275963851	-0.273824522373908	124	212	0.503648904625604	0.0066118089693607	-0.0191848026669658	98.7377450980392	25	24.0384615384615	0.0239683459824751	-0.0168084568594829	0.0428676961832313	-0.0543082369149818	-0.0168084568594829	-22.1	-39.2	-0.131401160064428
031120_E001T_10-2	031120_B001	75	75	65	112.5	WT	60	Step	12.5	1.13636363636364	100	5	031120_E001T_10-2.avi_lane_174.res	1.72186090526299	-0.273824522373908	0.437528019873623	-0.691190275963851	-0.273824522373908	124	212	0.503648904625604	0.0066118089693607	-0.0191848026669658	98.7377450980392	17	16.3461538461538	0.0239683459824751	-0.0168084568594829	0.0428676961832313	-0.0543082369149818	-0.0168084568594829	-22.1	-39.2	-0.131401160064428
031120_E001T_10-2	031120_B001	76	76	66	112.5	WT	60	Step	12.5	1.13636363636364	100	1	031120_E001T_10-2.avi_lane_175.res	1.65947794278939	-0.188147406151358	0.484083617832929	-0.656308297854701	-0.188147406151358	156	224	0.505204836638391	0.00884918216977989	0.000580241463266998	99.1375	39	29.3233082706767	-0.038414616491125	0.0688686593630671	0.0894232941425373	-0.0194262588058318	0.0688686593630671	9.90000000000001	-27.2	-0.0950658633875463
031120_E001T_10-2	031120_B001	76	76	66	112.5	WT	60	Step	12.5	1.13636363636364	100	2	031120_E001T_10-2.avi_lane_175.res	1.65947794278939	-0.188147406151358	0.484083617832929	-0.656308297854701	-0.188147406151358	156	224	0.505204836638391	0.00884918216977989	0.000580241463266998	99.1375	22	16.5413533834586	-0.038414616491125	0.0688686593630671	0.0894232941425373	-0.0194262588058318	0.0688686593630671	9.90000000000001	-27.2	-0.0950658633875463
031120_E001T_10-2	031120_B001	76	76	66	112.5	WT	60	Step	12.5	1.13636363636364	100	3	031120_E001T_10-2.avi_lane_175.res	1.65947794278939	-0.188147406151358	0.484083617832929	-0.656308297854701	-0.188147406151358	156	224	0.505204836638391	0.00884918216977989	0.000580241463266998	99.1375	19	14.2857142857143	-0.038414616491125	0.0688686593630671	0.0894232941425373	-0.0194262588058318	0.0688686593630671	9.90000000000001	-27.2	-0.0950658633875463
031120_E001T_10-2	031120_B001	76	76	66	112.5	WT	60	Step	12.5	1.13636363636364	100	4	031120_E001T_10-2.avi_lane_175.res	1.65947794278939	-0.188147406151358	0.484083617832929	-0.656308297854701	-0.188147406151358	156	224	0.505204836638391	0.00884918216977989	0.000580241463266998	99.1375	32	24.0601503759398	-0.038414616491125	0.0688686593630671	0.0894232941425373	-0.0194262588058318	0.0688686593630671	9.90000000000001	-27.2	-0.0950658633875463
031120_E001T_10-2	031120_B001	76	76	66	112.5	WT	60	Step	12.5	1.13636363636364	100	5	031120_E001T_10-2.avi_lane_175.res	1.65947794278939	-0.188147406151358	0.484083617832929	-0.656308297854701	-0.188147406151358	156	224	0.505204836638391	0.00884918216977989	0.000580241463266998	99.1375	21	15.7894736842105	-0.038414616491125	0.0688686593630671	0.0894232941425373	-0.0194262588058318	0.0688686593630671	9.90000000000001	-27.2	-0.0950658633875463
031120_E001T_10-2	031120_B001	77	77	67	112.5	WT	60	Step	12.5	1.13636363636364	100	1	031120_E001T_10-2.avi_lane_176.res	1.69518316177169	-0.302923005451868	0.413618109182138	-0.695587536271303	-0.302923005451868	137	250	0.503329849671513	0.00453378499206952	-0.0425588322066976	99.0563725490196	45	32.8467153284672	-0.00270939750882504	-0.0459069399374429	0.0189577854917463	-0.0587054972224338	-0.0459069399374429	-9.09999999999999	-1.19999999999999	-0.102439856765855
031120_E001T_10-2	031120_B001	77	77	67	112.5	WT	60	Step	12.5	1.13636363636364	100	2	031120_E001T_10-2.avi_lane_176.res	1.69518316177169	-0.302923005451868	0.413618109182138	-0.695587536271303	-0.302923005451868	137	250	0.503329849671513	0.00453378499206952	-0.0425588322066976	99.0563725490196	19	13.8686131386861	-0.00270939750882504	-0.0459069399374429	0.0189577854917463	-0.0587054972224338	-0.0459069399374429	-9.09999999999999	-1.19999999999999	-0.102439856765855
031120_E001T_10-2	031120_B001	77	77	67	112.5	WT	60	Step	12.5	1.13636363636364	100	3	031120_E001T_10-2.avi_lane_176.res	1.69518316177169	-0.302923005451868	0.413618109182138	-0.695587536271303	-0.302923005451868	137	250	0.503329849671513	0.00453378499206952	-0.0425588322066976	99.0563725490196	19	13.8686131386861	-0.00270939750882504	-0.0459069399374429	0.0189577854917463	-0.0587054972224338	-0.0459069399374429	-9.09999999999999	-1.19999999999999	-0.102439856765855
031120_E001T_10-2	031120_B001	77	77	67	112.5	WT	60	Step	12.5	1.13636363636364	100	4	031120_E001T_10-2.avi_lane_176.res	1.69518316177169	-0.302923005451868	0.413618109182138	-0.695587536271303	-0.302923005451868	137	250	0.503329849671513	0.00453378499206952	-0.0425588322066976	99.0563725490196	27	19.7080291970803	-0.00270939750882504	-0.0459069399374429	0.0189577854917463	-0.0587054972224338	-0.0459069399374429	-9.09999999999999	-1.19999999999999	-0.102439856765855
031120_E001T_10-2	031120_B001	77	77	67	112.5	WT	60	Step	12.5	1.13636363636364	100	5	031120_E001T_10-2.avi_lane_176.res	1.69518316177169	-0.302923005451868	0.413618109182138	-0.695587536271303	-0.302923005451868	137	250	0.503329849671513	0.00453378499206952	-0.0425588322066976	99.0563725490196	27	19.7080291970803	-0.00270939750882504	-0.0459069399374429	0.0189577854917463	-0.0587054972224338	-0.0459069399374429	-9.09999999999999	-1.19999999999999	-0.102439856765855
031120_E001T_10-2	031120_B001	78	78	68	112.5	WT	60	Step	12.5	1.13636363636364	100	1	031120_E001T_10-2.avi_lane_177.res	1.67837952458708	-0.249554586540736	0.428228596475706	-0.683449260187246	-0.249554586540736	153	239	0.518635072257432	-0.0282144859997483	-0.0255104211446253	98.9875	46	33.0935251798561	-0.0195130346934349	0.00746147897368907	0.0335682727853143	-0.0465672211383769	0.00746147897368907	6.90000000000001	-12.2	-0.108699953863479
031120_E001T_10-2	031120_B001	78	78	68	112.5	WT	60	Step	12.5	1.13636363636364	100	2	031120_E001T_10-2.avi_lane_177.res	1.67837952458708	-0.249554586540736	0.428228596475706	-0.683449260187246	-0.249554586540736	153	239	0.518635072257432	-0.0282144859997483	-0.0255104211446253	98.9875	20	14.3884892086331	-0.0195130346934349	0.00746147897368907	0.0335682727853143	-0.0465672211383769	0.00746147897368907	6.90000000000001	-12.2	-0.108699953863479
031120_E001T_10-2	031120_B001	78	78	68	112.5	WT	60	Step	12.5	1.13636363636364	100	3	031120_E001T_10-2.avi_lane_177.res	1.67837952458708	-0.249554586540736	0.428228596475706	-0.683449260187246	-0.249554586540736	153	239	0.518635072257432	-0.0282144859997483	-0.0255104211446253	98.9875	21	15.1079136690647	-0.0195130346934349	0.00746147897368907	0.0335682727853143	-0.0465672211383769	0.00746147897368907	6.90000000000001	-12.2	-0.108699953863479
031120_E001T_10-2	031120_B001	78	78	68	112.5	WT	60	Step	12.5	1.13636363636364	100	4	031120_E001T_10-2.avi_lane_177.res	1.67837952458708	-0.249554586540736	0.428228596475706	-0.683449260187246	-0.249554586540736	153	239	0.518635072257432	-0.0282144859997483	-0.0255104211446253	98.9875	34	24.4604316546763	-0.0195130346934349	0.00746147897368907	0.0335682727853143	-0.0465672211383769	0.00746147897368907	6.90000000000001	-12.2	-0.108699953863479
031120_E001T_10-2	031120_B001	78	78	68	112.5	WT	60	Step	12.5	1.13636363636364	100	5	031120_E001T_10-2.avi_lane_177.res	1.67837952458708	-0.249554586540736	0.428228596475706	-0.683449260187246	-0.249554586540736	153	239	0.518635072257432	-0.0282144859997483	-0.0255104211446253	98.9875	18	12.9496402877698	-0.0195130346934349	0.00746147897368907	0.0335682727853143	-0.0465672211383769	0.00746147897368907	6.90000000000001	-12.2	-0.108699953863479
031120_E001T_10-2	031120_B001	79	79	69	112.5	WT	60	Step	12.5	1.13636363636364	100	1	031120_E001T_10-2.avi_lane_178.res	1.63203056461568	-0.237663290649676	0.404658631860778	-0.595983371388979	-0.237663290649676	135	242	0.492894403317007	0.00543315275231728	-0.0489838126670443	99.031862745098	49	32.6666666666667	-0.0658619946648349	0.0193527748647491	0.00999830817038627	0.0408986676598901	0.0193527748647491	-11.1	-9.19999999999999	-0.104667649327283
031120_E001T_10-2	031120_B001	79	79	69	112.5	WT	60	Step	12.5	1.13636363636364	100	2	031120_E001T_10-2.avi_lane_178.res	1.63203056461568	-0.237663290649676	0.404658631860778	-0.595983371388979	-0.237663290649676	135	242	0.492894403317007	0.00543315275231728	-0.0489838126670443	99.031862745098	21	14	-0.0658619946648349	0.0193527748647491	0.00999830817038627	0.0408986676598901	0.0193527748647491	-11.1	-9.19999999999999	-0.104667649327283
031120_E001T_10-2	031120_B001	79	79	69	112.5	WT	60	Step	12.5	1.13636363636364	100	3	031120_E001T_10-2.avi_lane_178.res	1.63203056461568	-0.237663290649676	0.404658631860778	-0.595983371388979	-0.237663290649676	135	242	0.492894403317007	0.00543315275231728	-0.0489838126670443	99.031862745098	22	14.6666666666667	-0.0658619946648349	0.0193527748647491	0.00999830817038627	0.0408986676598901	0.0193527748647491	-11.1	-9.19999999999999	-0.104667649327283
031120_E001T_10-2	031120_B001	79	79	69	112.5	WT	60	Step	12.5	1.13636363636364	100	4	031120_E001T_10-2.avi_lane_178.res	1.63203056461568	-0.237663290649676	0.404658631860778	-0.595983371388979	-0.237663290649676	135	242	0.492894403317007	0.00543315275231728	-0.0489838126670443	99.031862745098	35	23.3333333333333	-0.0658619946648349	0.0193527748647491	0.00999830817038627	0.0408986676598901	0.0193527748647491	-11.1	-9.19999999999999	-0.104667649327283
031120_E001T_10-2	031120_B001	79	79	69	112.5	WT	60	Step	12.5	1.13636363636364	100	5	031120_E001T_10-2.avi_lane_178.res	1.63203056461568	-0.237663290649676	0.404658631860778	-0.595983371388979	-0.237663290649676	135	242	0.492894403317007	0.00543315275231728	-0.0489838126670443	99.031862745098	23	15.3333333333333	-0.0658619946648349	0.0193527748647491	0.00999830817038627	0.0408986676598901	0.0193527748647491	-11.1	-9.19999999999999	-0.104667649327283
031120_E001T_10-2	031120_B001	80	80	70	112.5	WT	60	Step	12.5	1.13636363636364	100	1	031120_E001T_10-2.avi_lane_179.res	1.66124196709773	-0.295719139328589	0.401319283998959	-0.73772787698577	-0.295719139328589	145	230	0.52387144482807	-0.00386254784335772	-0.051203293103107	98.9338235294118	43	29.6551724137931	-0.0366505921827849	-0.0387030738141639	0.00665896030856727	-0.100845837936901	-0.0387030738141639	-1.09999999999999	-21.2	-0.113578819573007
031120_E001T_10-2	031120_B001	80	80	70	112.5	WT	60	Step	12.5	1.13636363636364	100	2	031120_E001T_10-2.avi_lane_179.res	1.66124196709773	-0.295719139328589	0.401319283998959	-0.73772787698577	-0.295719139328589	145	230	0.52387144482807	-0.00386254784335772	-0.051203293103107	98.9338235294118	21	14.4827586206897	-0.0366505921827849	-0.0387030738141639	0.00665896030856727	-0.100845837936901	-0.0387030738141639	-1.09999999999999	-21.2	-0.113578819573007
031120_E001T_10-2	031120_B001	80	80	70	112.5	WT	60	Step	12.5	1.13636363636364	100	3	031120_E001T_10-2.avi_lane_179.res	1.66124196709773	-0.295719139328589	0.401319283998959	-0.73772787698577	-0.295719139328589	145	230	0.52387144482807	-0.00386254784335772	-0.051203293103107	98.9338235294118	26	17.9310344827586	-0.0366505921827849	-0.0387030738141639	0.00665896030856727	-0.100845837936901	-0.0387030738141639	-1.09999999999999	-21.2	-0.113578819573007
031120_E001T_10-2	031120_B001	80	80	70	112.5	WT	60	Step	12.5	1.13636363636364	100	4	031120_E001T_10-2.avi_lane_179.res	1.66124196709773	-0.295719139328589	0.401319283998959	-0.73772787698577	-0.295719139328589	145	230	0.52387144482807	-0.00386254784335772	-0.051203293103107	98.9338235294118	32	22.0689655172414	-0.0366505921827849	-0.0387030738141639	0.00665896030856727	-0.100845837936901	-0.0387030738141639	-1.09999999999999	-21.2	-0.113578819573007
031120_E001T_10-2	031120_B001	80	80	70	112.5	WT	60	Step	12.5	1.13636363636364	100	5	031120_E001T_10-2.avi_lane_179.res	1.66124196709773	-0.295719139328589	0.401319283998959	-0.73772787698577	-0.295719139328589	145	230	0.52387144482807	-0.00386254784335772	-0.051203293103107	98.9338235294118	23	15.8620689655172	-0.0366505921827849	-0.0387030738141639	0.00665896030856727	-0.100845837936901	-0.0387030738141639	-1.09999999999999	-21.2	-0.113578819573007
031120_E001T_10-2	031120_B001	81	81	71	112.5	WT	60	Step	12.5	1.13636363636364	100	1	031120_E001T_10-2.avi_lane_180.res	1.65347429822365	-0.225863427165114	0.435206026003964	-0.619937369105797	-0.225863427165114	140	236	0.520109104502486	-0.00916155071139363	-0.0192388300251378	99.0125	35	28.9256198347107	-0.0444182610568649	0.0311526383493111	0.0405457023135723	0.0169446699430722	0.0311526383493111	-6.09999999999999	-15.2	-0.106427605450818
031120_E001T_10-2	031120_B001	81	81	71	112.5	WT	60	Step	12.5	1.13636363636364	100	2	031120_E001T_10-2.avi_lane_180.res	1.65347429822365	-0.225863427165114	0.435206026003964	-0.619937369105797	-0.225863427165114	140	236	0.520109104502486	-0.00916155071139363	-0.0192388300251378	99.0125	16	13.2231404958678	-0.0444182610568649	0.0311526383493111	0.0405457023135723	0.0169446699430722	0.0311526383493111	-6.09999999999999	-15.2	-0.106427605450818
031120_E001T_10-2	031120_B001	81	81	71	112.5	WT	60	Step	12.5	1.13636363636364	100	3	031120_E001T_10-2.avi_lane_180.res	1.65347429822365	-0.225863427165114	0.435206026003964	-0.619937369105797	-0.225863427165114	140	236	0.520109104502486	-0.00916155071139363	-0.0192388300251378	99.0125	18	14.8760330578512	-0.0444182610568649	0.0311526383493111	0.0405457023135723	0.0169446699430722	0.0311526383493111	-6.09999999999999	-15.2	-0.106427605450818
031120_E001T_10-2	031120_B001	81	81	71	112.5	WT	60	Step	12.5	1.13636363636364	100	4	031120_E001T_10-2.avi_lane_180.res	1.65347429822365	-0.225863427165114	0.435206026003964	-0.619937369105797	-0.225863427165114	140	236	0.520109104502486	-0.00916155071139363	-0.0192388300251378	99.0125	32	26.4462809917355	-0.0444182610568649	0.0311526383493111	0.0405457023135723	0.0169446699430722	0.0311526383493111	-6.09999999999999	-15.2	-0.106427605450818
031120_E001T_10-2	031120_B001	81	81	71	112.5	WT	60	Step	12.5	1.13636363636364	100	5	031120_E001T_10-2.avi_lane_180.res	1.65347429822365	-0.225863427165114	0.435206026003964	-0.619937369105797	-0.225863427165114	140	236	0.520109104502486	-0.00916155071139363	-0.0192388300251378	99.0125	20	16.5289256198347	-0.0444182610568649	0.0311526383493111	0.0405457023135723	0.0169446699430722	0.0311526383493111	-6.09999999999999	-15.2	-0.106427605450818
031120_E001T_10-2	031120_B001	82	82	72	112.5	WT	60	Step	12.5	1.13636363636364	100	1	031120_E001T_10-2.avi_lane_181.res	1.67867394933244	-0.283688133389813	0.446404321446205	-0.681648364919282	-0.283688133389813	133	244	0.540507622645974	-0.0326155196921318	-0.0277242934881569	98.8235294117647	49	38.28125	-0.0192186099480749	-0.026672067875388	0.0517439977558133	-0.0447663258704128	-0.026672067875388	-13.1	-7.19999999999999	-0.123603886099431
031120_E001T_10-2	031120_B001	82	82	72	112.5	WT	60	Step	12.5	1.13636363636364	100	2	031120_E001T_10-2.avi_lane_181.res	1.67867394933244	-0.283688133389813	0.446404321446205	-0.681648364919282	-0.283688133389813	133	244	0.540507622645974	-0.0326155196921318	-0.0277242934881569	98.8235294117647	18	14.0625	-0.0192186099480749	-0.026672067875388	0.0517439977558133	-0.0447663258704128	-0.026672067875388	-13.1	-7.19999999999999	-0.123603886099431
031120_E001T_10-2	031120_B001	82	82	72	112.5	WT	60	Step	12.5	1.13636363636364	100	3	031120_E001T_10-2.avi_lane_181.res	1.67867394933244	-0.283688133389813	0.446404321446205	-0.681648364919282	-0.283688133389813	133	244	0.540507622645974	-0.0326155196921318	-0.0277242934881569	98.8235294117647	19	14.84375	-0.0192186099480749	-0.026672067875388	0.0517439977558133	-0.0447663258704128	-0.026672067875388	-13.1	-7.19999999999999	-0.123603886099431
031120_E001T_10-2	031120_B001	82	82	72	112.5	WT	60	Step	12.5	1.13636363636364	100	4	031120_E001T_10-2.avi_lane_181.res	1.67867394933244	-0.283688133389813	0.446404321446205	-0.681648364919282	-0.283688133389813	133	244	0.540507622645974	-0.0326155196921318	-0.0277242934881569	98.8235294117647	22	17.1875	-0.0192186099480749	-0.026672067875388	0.0517439977558133	-0.0447663258704128	-0.026672067875388	-13.1	-7.19999999999999	-0.123603886099431
031120_E001T_10-2	031120_B001	82	82	72	112.5	WT	60	Step	12.5	1.13636363636364	100	5	031120_E001T_10-2.avi_lane_181.res	1.67867394933244	-0.283688133389813	0.446404321446205	-0.681648364919282	-0.283688133389813	133	244	0.540507622645974	-0.0326155196921318	-0.0277242934881569	98.8235294117647	20	15.625	-0.0192186099480749	-0.026672067875388	0.0517439977558133	-0.0447663258704128	-0.026672067875388	-13.1	-7.19999999999999	-0.123603886099431
031120_E001T_10-2	031120_B001	83	83	73	112.5	WT	60	Step	12.5	1.13636363636364	100	1	031120_E001T_10-2.avi_lane_182.res	1.7217856287097	-0.305082069612974	0.392253684181779	-0.714260934866213	-0.305082069612974	131	224	0.52757325425096	-0.0200353878781385	-0.0425881255895392	98.875	50	39.0625	0.023893069429185	-0.0480660040985489	-0.0024066395086127	-0.0773788958173438	-0.0480660040985489	-15.1	-27.2	-0.118925521720428
031120_E001T_10-2	031120_B001	83	83	73	112.5	WT	60	Step	12.5	1.13636363636364	100	2	031120_E001T_10-2.avi_lane_182.res	1.7217856287097	-0.305082069612974	0.392253684181779	-0.714260934866213	-0.305082069612974	131	224	0.52757325425096	-0.0200353878781385	-0.0425881255895392	98.875	13	10.15625	0.023893069429185	-0.0480660040985489	-0.0024066395086127	-0.0773788958173438	-0.0480660040985489	-15.1	-27.2	-0.118925521720428
031120_E001T_10-2	031120_B001	83	83	73	112.5	WT	60	Step	12.5	1.13636363636364	100	3	031120_E001T_10-2.avi_lane_182.res	1.7217856287097	-0.305082069612974	0.392253684181779	-0.714260934866213	-0.305082069612974	131	224	0.52757325425096	-0.0200353878781385	-0.0425881255895392	98.875	20	15.625	0.023893069429185	-0.0480660040985489	-0.0024066395086127	-0.0773788958173438	-0.0480660040985489	-15.1	-27.2	-0.118925521720428
031120_E001T_10-2	031120_B001	83	83	73	112.5	WT	60	Step	12.5	1.13636363636364	100	4	031120_E001T_10-2.avi_lane_182.res	1.7217856287097	-0.305082069612974	0.392253684181779	-0.714260934866213	-0.305082069612974	131	224	0.52757325425096	-0.0200353878781385	-0.0425881255895392	98.875	26	20.3125	0.023893069429185	-0.0480660040985489	-0.0024066395086127	-0.0773788958173438	-0.0480660040985489	-15.1	-27.2	-0.118925521720428
031120_E001T_10-2	031120_B001	83	83	73	112.5	WT	60	Step	12.5	1.13636363636364	100	5	031120_E001T_10-2.avi_lane_182.res	1.7217856287097	-0.305082069612974	0.392253684181779	-0.714260934866213	-0.305082069612974	131	224	0.52757325425096	-0.0200353878781385	-0.0425881255895392	98.875	19	14.84375	0.023893069429185	-0.0480660040985489	-0.0024066395086127	-0.0773788958173438	-0.0480660040985489	-15.1	-27.2	-0.118925521720428
031120_E001T_10-2	031120_B001	84	84	74	112.5	WT	60	Step	12.5	1.13636363636364	100	1	031120_E001T_10-2.avi_lane_183.res	1.6533257553699	-0.255917925685648	0.426495218636356	-0.660654700584284	-0.255917925685648	141	239	0.511125181123461	0.00864785151135574	-0.043257390561692	98.8970588235294	56	36.1290322580645	-0.0445668039106151	0.0010981398287771	0.0318348949459643	-0.0237726615354148	0.0010981398287771	-5.09999999999999	-12.2	-0.116920508415134
031120_E001T_10-2	031120_B001	84	84	74	112.5	WT	60	Step	12.5	1.13636363636364	100	2	031120_E001T_10-2.avi_lane_183.res	1.6533257553699	-0.255917925685648	0.426495218636356	-0.660654700584284	-0.255917925685648	141	239	0.511125181123461	0.00864785151135574	-0.043257390561692	98.8970588235294	24	15.4838709677419	-0.0445668039106151	0.0010981398287771	0.0318348949459643	-0.0237726615354148	0.0010981398287771	-5.09999999999999	-12.2	-0.116920508415134
031120_E001T_10-2	031120_B001	84	84	74	112.5	WT	60	Step	12.5	1.13636363636364	100	3	031120_E001T_10-2.avi_lane_183.res	1.6533257553699	-0.255917925685648	0.426495218636356	-0.660654700584284	-0.255917925685648	141	239	0.511125181123461	0.00864785151135574	-0.043257390561692	98.8970588235294	24	15.4838709677419	-0.0445668039106151	0.0010981398287771	0.0318348949459643	-0.0237726615354148	0.0010981398287771	-5.09999999999999	-12.2	-0.116920508415134
031120_E001T_10-2	031120_B001	84	84	74	112.5	WT	60	Step	12.5	1.13636363636364	100	4	031120_E001T_10-2.avi_lane_183.res	1.6533257553699	-0.255917925685648	0.426495218636356	-0.660654700584284	-0.255917925685648	141	239	0.511125181123461	0.00864785151135574	-0.043257390561692	98.8970588235294	31	20	-0.0445668039106151	0.0010981398287771	0.0318348949459643	-0.0237726615354148	0.0010981398287771	-5.09999999999999	-12.2	-0.116920508415134
031120_E001T_10-2	031120_B001	84	84	74	112.5	WT	60	Step	12.5	1.13636363636364	100	5	031120_E001T_10-2.avi_lane_183.res	1.6533257553699	-0.255917925685648	0.426495218636356	-0.660654700584284	-0.255917925685648	141	239	0.511125181123461	0.00864785151135574	-0.043257390561692	98.8970588235294	20	12.9032258064516	-0.0445668039106151	0.0010981398287771	0.0318348949459643	-0.0237726615354148	0.0010981398287771	-5.09999999999999	-12.2	-0.116920508415134
031120_E001T_10-2	031120_B001	85	85	75	112.5	WT	60	Step	12.5	1.13636363636364	100	1	031120_E001T_10-2.avi_lane_184.res	1.70882932198641	-0.303819910654005	0.413398618542004	-0.735914680292584	-0.303819910654005	147	244	0.518581921762341	-0.00776259215986807	-0.0378628143057742	98.6029411764706	42	30.6569343065693	0.0109367627058949	-0.0468038451395799	0.0187382948516123	-0.0990326412437148	-0.0468038451395799	0.900000000000006	-7.19999999999999	-0.143654019152279
031120_E001T_10-2	031120_B001	85	85	75	112.5	WT	60	Step	12.5	1.13636363636364	100	2	031120_E001T_10-2.avi_lane_184.res	1.70882932198641	-0.303819910654005	0.413398618542004	-0.735914680292584	-0.303819910654005	147	244	0.518581921762341	-0.00776259215986807	-0.0378628143057742	98.6029411764706	22	16.0583941605839	0.0109367627058949	-0.0468038451395799	0.0187382948516123	-0.0990326412437148	-0.0468038451395799	0.900000000000006	-7.19999999999999	-0.143654019152279
031120_E001T_10-2	031120_B001	85	85	75	112.5	WT	60	Step	12.5	1.13636363636364	100	3	031120_E001T_10-2.avi_lane_184.res	1.70882932198641	-0.303819910654005	0.413398618542004	-0.735914680292584	-0.303819910654005	147	244	0.518581921762341	-0.00776259215986807	-0.0378628143057742	98.6029411764706	21	15.3284671532847	0.0109367627058949	-0.0468038451395799	0.0187382948516123	-0.0990326412437148	-0.0468038451395799	0.900000000000006	-7.19999999999999	-0.143654019152279
031120_E001T_10-2	031120_B001	85	85	75	112.5	WT	60	Step	12.5	1.13636363636364	100	4	031120_E001T_10-2.avi_lane_184.res	1.70882932198641	-0.303819910654005	0.413398618542004	-0.735914680292584	-0.303819910654005	147	244	0.518581921762341	-0.00776259215986807	-0.0378628143057742	98.6029411764706	32	23.3576642335766	0.0109367627058949	-0.0468038451395799	0.0187382948516123	-0.0990326412437148	-0.0468038451395799	0.900000000000006	-7.19999999999999	-0.143654019152279
031120_E001T_10-2	031120_B001	85	85	75	112.5	WT	60	Step	12.5	1.13636363636364	100	5	031120_E001T_10-2.avi_lane_184.res	1.70882932198641	-0.303819910654005	0.413398618542004	-0.735914680292584	-0.303819910654005	147	244	0.518581921762341	-0.00776259215986807	-0.0378628143057742	98.6029411764706	20	14.5985401459854	0.0109367627058949	-0.0468038451395799	0.0187382948516123	-0.0990326412437148	-0.0468038451395799	0.900000000000006	-7.19999999999999	-0.143654019152279
031120_E001T_10-2	031120_B001	86	86	76	112.5	WT	60	Step	12.5	1.13636363636364	100	1	031120_E001T_10-2.avi_lane_185.res	1.69476401291671	-0.284931829119702	0.429706812946246	-0.722221997092766	-0.284931829119702	143	235	0.534244368556168	-0.0180940735156592	-0.038340779132024	98.5	47	36.4341085271318	-0.00312854636380488	-0.0279157636052769	0.0350464892558543	-0.0853399580438968	-0.0279157636052769	-3.09999999999999	-16.2	-0.153010747910258
031120_E001T_10-2	031120_B001	86	86	76	112.5	WT	60	Step	12.5	1.13636363636364	100	2	031120_E001T_10-2.avi_lane_185.res	1.69476401291671	-0.284931829119702	0.429706812946246	-0.722221997092766	-0.284931829119702	143	235	0.534244368556168	-0.0180940735156592	-0.038340779132024	98.5	17	13.1782945736434	-0.00312854636380488	-0.0279157636052769	0.0350464892558543	-0.0853399580438968	-0.0279157636052769	-3.09999999999999	-16.2	-0.153010747910258
031120_E001T_10-2	031120_B001	86	86	76	112.5	WT	60	Step	12.5	1.13636363636364	100	3	031120_E001T_10-2.avi_lane_185.res	1.69476401291671	-0.284931829119702	0.429706812946246	-0.722221997092766	-0.284931829119702	143	235	0.534244368556168	-0.0180940735156592	-0.038340779132024	98.5	17	13.1782945736434	-0.00312854636380488	-0.0279157636052769	0.0350464892558543	-0.0853399580438968	-0.0279157636052769	-3.09999999999999	-16.2	-0.153010747910258
031120_E001T_10-2	031120_B001	86	86	76	112.5	WT	60	Step	12.5	1.13636363636364	100	4	031120_E001T_10-2.avi_lane_185.res	1.69476401291671	-0.284931829119702	0.429706812946246	-0.722221997092766	-0.284931829119702	143	235	0.534244368556168	-0.0180940735156592	-0.038340779132024	98.5	33	25.5813953488372	-0.00312854636380488	-0.0279157636052769	0.0350464892558543	-0.0853399580438968	-0.0279157636052769	-3.09999999999999	-16.2	-0.153010747910258
031120_E001T_10-2	031120_B001	86	86	76	112.5	WT	60	Step	12.5	1.13636363636364	100	5	031120_E001T_10-2.avi_lane_185.res	1.69476401291671	-0.284931829119702	0.429706812946246	-0.722221997092766	-0.284931829119702	143	235	0.534244368556168	-0.0180940735156592	-0.038340779132024	98.5	15	11.6279069767442	-0.00312854636380488	-0.0279157636052769	0.0350464892558543	-0.0853399580438968	-0.0279157636052769	-3.09999999999999	-16.2	-0.153010747910258
031120_E001T_10-2	031120_B001	87	87	77	112.5	WT	60	Step	12.5	1.13636363636364	100	1	031120_E001T_10-2.avi_lane_186.res	1.66660554363565	-0.285868820167528	0.425407571822711	-0.690660262763599	-0.285868820167528	140	246	0.523691964426813	0.0130076082817222	-0.0425125774782703	98.5049019607843	49	37.984496124031	-0.031287015644865	-0.0288527546531029	0.0307472481323193	-0.0537782237147298	-0.0288527546531029	-6.09999999999999	-5.19999999999999	-0.152565189397976
031120_E001T_10-2	031120_B001	87	87	77	112.5	WT	60	Step	12.5	1.13636363636364	100	2	031120_E001T_10-2.avi_lane_186.res	1.66660554363565	-0.285868820167528	0.425407571822711	-0.690660262763599	-0.285868820167528	140	246	0.523691964426813	0.0130076082817222	-0.0425125774782703	98.5049019607843	17	13.1782945736434	-0.031287015644865	-0.0288527546531029	0.0307472481323193	-0.0537782237147298	-0.0288527546531029	-6.09999999999999	-5.19999999999999	-0.152565189397976
031120_E001T_10-2	031120_B001	87	87	77	112.5	WT	60	Step	12.5	1.13636363636364	100	3	031120_E001T_10-2.avi_lane_186.res	1.66660554363565	-0.285868820167528	0.425407571822711	-0.690660262763599	-0.285868820167528	140	246	0.523691964426813	0.0130076082817222	-0.0425125774782703	98.5049019607843	21	16.2790697674419	-0.031287015644865	-0.0288527546531029	0.0307472481323193	-0.0537782237147298	-0.0288527546531029	-6.09999999999999	-5.19999999999999	-0.152565189397976
031120_E001T_10-2	031120_B001	87	87	77	112.5	WT	60	Step	12.5	1.13636363636364	100	4	031120_E001T_10-2.avi_lane_186.res	1.66660554363565	-0.285868820167528	0.425407571822711	-0.690660262763599	-0.285868820167528	140	246	0.523691964426813	0.0130076082817222	-0.0425125774782703	98.5049019607843	26	20.1550387596899	-0.031287015644865	-0.0288527546531029	0.0307472481323193	-0.0537782237147298	-0.0288527546531029	-6.09999999999999	-5.19999999999999	-0.152565189397976
031120_E001T_10-2	031120_B001	87	87	77	112.5	WT	60	Step	12.5	1.13636363636364	100	5	031120_E001T_10-2.avi_lane_186.res	1.66660554363565	-0.285868820167528	0.425407571822711	-0.690660262763599	-0.285868820167528	140	246	0.523691964426813	0.0130076082817222	-0.0425125774782703	98.5049019607843	16	12.4031007751938	-0.031287015644865	-0.0288527546531029	0.0307472481323193	-0.0537782237147298	-0.0288527546531029	-6.09999999999999	-5.19999999999999	-0.152565189397976
031120_E001T_10-2	031120_B001	88	88	78	112.5	WT	60	Step	12.5	1.13636363636364	100	1	031120_E001T_10-2.avi_lane_187.res	1.76541160961535	-0.274397903080626	0.390067732877552	-0.686438361113841	-0.274397903080626	148	240	0.501412696491488	-0.00913831836514062	-0.0369327855856569	98.7375	55	38.1944444444444	0.0675190503348351	-0.0173818375662009	-0.00459259081283975	-0.0495563220649718	-0.0173818375662009	1.90000000000001	-11.2	-0.131423437990037
031120_E001T_10-2	031120_B001	88	88	78	112.5	WT	60	Step	12.5	1.13636363636364	100	2	031120_E001T_10-2.avi_lane_187.res	1.76541160961535	-0.274397903080626	0.390067732877552	-0.686438361113841	-0.274397903080626	148	240	0.501412696491488	-0.00913831836514062	-0.0369327855856569	98.7375	20	13.8888888888889	0.0675190503348351	-0.0173818375662009	-0.00459259081283975	-0.0495563220649718	-0.0173818375662009	1.90000000000001	-11.2	-0.131423437990037
031120_E001T_10-2	031120_B001	88	88	78	112.5	WT	60	Step	12.5	1.13636363636364	100	3	031120_E001T_10-2.avi_lane_187.res	1.76541160961535	-0.274397903080626	0.390067732877552	-0.686438361113841	-0.274397903080626	148	240	0.501412696491488	-0.00913831836514062	-0.0369327855856569	98.7375	19	13.1944444444444	0.0675190503348351	-0.0173818375662009	-0.00459259081283975	-0.0495563220649718	-0.0173818375662009	1.90000000000001	-11.2	-0.131423437990037
031120_E001T_10-2	031120_B001	88	88	78	112.5	WT	60	Step	12.5	1.13636363636364	100	4	031120_E001T_10-2.avi_lane_187.res	1.76541160961535	-0.274397903080626	0.390067732877552	-0.686438361113841	-0.274397903080626	148	240	0.501412696491488	-0.00913831836514062	-0.0369327855856569	98.7375	32	22.2222222222222	0.0675190503348351	-0.0173818375662009	-0.00459259081283975	-0.0495563220649718	-0.0173818375662009	1.90000000000001	-11.2	-0.131423437990037
031120_E001T_10-2	031120_B001	88	88	78	112.5	WT	60	Step	12.5	1.13636363636364	100	5	031120_E001T_10-2.avi_lane_187.res	1.76541160961535	-0.274397903080626	0.390067732877552	-0.686438361113841	-0.274397903080626	148	240	0.501412696491488	-0.00913831836514062	-0.0369327855856569	98.7375	18	12.5	0.0675190503348351	-0.0173818375662009	-0.00459259081283975	-0.0495563220649718	-0.0173818375662009	1.90000000000001	-11.2	-0.131423437990037
031120_E001T_10-2	031120_B001	89	89	79	112.5	WT	60	Step	12.5	1.13636363636364	100	1	031120_E001T_10-2.avi_lane_188.res	1.67427549670193	-0.236682320070772	0.447315218464468	-0.638395160162897	-0.236682320070772	148	252	0.505135164093009	-0.00849977621774474	-0.0351976604422034	99.828431372549	57	36.0759493670886	-0.023617062578585	0.0203337454436531	0.0526548947740763	-0.00151312111402779	0.0203337454436531	1.90000000000001	0.800000000000011	-0.0322643910809148
031120_E001T_10-2	031120_B001	89	89	79	112.5	WT	60	Step	12.5	1.13636363636364	100	2	031120_E001T_10-2.avi_lane_188.res	1.67427549670193	-0.236682320070772	0.447315218464468	-0.638395160162897	-0.236682320070772	148	252	0.505135164093009	-0.00849977621774474	-0.0351976604422034	99.828431372549	25	15.8227848101266	-0.023617062578585	0.0203337454436531	0.0526548947740763	-0.00151312111402779	0.0203337454436531	1.90000000000001	0.800000000000011	-0.0322643910809148
031120_E001T_10-2	031120_B001	89	89	79	112.5	WT	60	Step	12.5	1.13636363636364	100	3	031120_E001T_10-2.avi_lane_188.res	1.67427549670193	-0.236682320070772	0.447315218464468	-0.638395160162897	-0.236682320070772	148	252	0.505135164093009	-0.00849977621774474	-0.0351976604422034	99.828431372549	24	15.1898734177215	-0.023617062578585	0.0203337454436531	0.0526548947740763	-0.00151312111402779	0.0203337454436531	1.90000000000001	0.800000000000011	-0.0322643910809148
031120_E001T_10-2	031120_B001	89	89	79	112.5	WT	60	Step	12.5	1.13636363636364	100	4	031120_E001T_10-2.avi_lane_188.res	1.67427549670193	-0.236682320070772	0.447315218464468	-0.638395160162897	-0.236682320070772	148	252	0.505135164093009	-0.00849977621774474	-0.0351976604422034	99.828431372549	27	17.0886075949367	-0.023617062578585	0.0203337454436531	0.0526548947740763	-0.00151312111402779	0.0203337454436531	1.90000000000001	0.800000000000011	-0.0322643910809148
031120_E001T_10-2	031120_B001	89	89	79	112.5	WT	60	Step	12.5	1.13636363636364	100	5	031120_E001T_10-2.avi_lane_188.res	1.67427549670193	-0.236682320070772	0.447315218464468	-0.638395160162897	-0.236682320070772	148	252	0.505135164093009	-0.00849977621774474	-0.0351976604422034	99.828431372549	25	15.8227848101266	-0.023617062578585	0.0203337454436531	0.0526548947740763	-0.00151312111402779	0.0203337454436531	1.90000000000001	0.800000000000011	-0.0322643910809148
031120_E001T_10-2	031120_B001	90	90	80	112.5	WT	60	Step	12.5	1.13636363636364	100	1	031120_E001T_10-2.avi_lane_189.res	1.72712766484741	-0.31051641966878	0.453401253839887	-0.728852288494954	-0.31051641966878	138	252	0.528459620012783	-0.00978366625849002	-0.0410764160715513	99.9754901960784	50	35.7142857142857	0.0292351055668951	-0.0535003541543549	0.0587409301494953	-0.0919702494460848	-0.0535003541543549	-8.09999999999999	0.800000000000011	-0.0188976357123494
031120_E001T_10-2	031120_B001	90	90	80	112.5	WT	60	Step	12.5	1.13636363636364	100	2	031120_E001T_10-2.avi_lane_189.res	1.72712766484741	-0.31051641966878	0.453401253839887	-0.728852288494954	-0.31051641966878	138	252	0.528459620012783	-0.00978366625849002	-0.0410764160715513	99.9754901960784	18	12.8571428571429	0.0292351055668951	-0.0535003541543549	0.0587409301494953	-0.0919702494460848	-0.0535003541543549	-8.09999999999999	0.800000000000011	-0.0188976357123494
031120_E001T_10-2	031120_B001	90	90	80	112.5	WT	60	Step	12.5	1.13636363636364	100	3	031120_E001T_10-2.avi_lane_189.res	1.72712766484741	-0.31051641966878	0.453401253839887	-0.728852288494954	-0.31051641966878	138	252	0.528459620012783	-0.00978366625849002	-0.0410764160715513	99.9754901960784	19	13.5714285714286	0.0292351055668951	-0.0535003541543549	0.0587409301494953	-0.0919702494460848	-0.0535003541543549	-8.09999999999999	0.800000000000011	-0.0188976357123494
031120_E001T_10-2	031120_B001	90	90	80	112.5	WT	60	Step	12.5	1.13636363636364	100	4	031120_E001T_10-2.avi_lane_189.res	1.72712766484741	-0.31051641966878	0.453401253839887	-0.728852288494954	-0.31051641966878	138	252	0.528459620012783	-0.00978366625849002	-0.0410764160715513	99.9754901960784	27	19.2857142857143	0.0292351055668951	-0.0535003541543549	0.0587409301494953	-0.0919702494460848	-0.0535003541543549	-8.09999999999999	0.800000000000011	-0.0188976357123494
031120_E001T_10-2	031120_B001	90	90	80	112.5	WT	60	Step	12.5	1.13636363636364	100	5	031120_E001T_10-2.avi_lane_189.res	1.72712766484741	-0.31051641966878	0.453401253839887	-0.728852288494954	-0.31051641966878	138	252	0.528459620012783	-0.00978366625849002	-0.0410764160715513	99.9754901960784	26	18.5714285714286	0.0292351055668951	-0.0535003541543549	0.0587409301494953	-0.0919702494460848	-0.0535003541543549	-8.09999999999999	0.800000000000011	-0.0188976357123494
031120_E001T_10-2	031120_B001	91	91	81	112.5	WT	60	Step	12.5	1.13636363636364	100	1	031120_E001T_10-2.avi_lane_190.res	1.65037865383638	-0.265851984267512	0.417126280778436	-0.71003975119512	-0.265851984267512	157	242	0.520293409150424	-0.00177351833088766	-0.0375941367713553	99.9625	58	39.7260273972603	-0.0475139054441349	-0.00883591875308692	0.0224659570880443	-0.0731577121462508	-0.00883591875308692	10.9	-9.19999999999999	-0.0200783657698906
031120_E001T_10-2	031120_B001	91	91	81	112.5	WT	60	Step	12.5	1.13636363636364	100	2	031120_E001T_10-2.avi_lane_190.res	1.65037865383638	-0.265851984267512	0.417126280778436	-0.71003975119512	-0.265851984267512	157	242	0.520293409150424	-0.00177351833088766	-0.0375941367713553	99.9625	13	8.9041095890411	-0.0475139054441349	-0.00883591875308692	0.0224659570880443	-0.0731577121462508	-0.00883591875308692	10.9	-9.19999999999999	-0.0200783657698906
031120_E001T_10-2	031120_B001	91	91	81	112.5	WT	60	Step	12.5	1.13636363636364	100	3	031120_E001T_10-2.avi_lane_190.res	1.65037865383638	-0.265851984267512	0.417126280778436	-0.71003975119512	-0.265851984267512	157	242	0.520293409150424	-0.00177351833088766	-0.0375941367713553	99.9625	22	15.0684931506849	-0.0475139054441349	-0.00883591875308692	0.0224659570880443	-0.0731577121462508	-0.00883591875308692	10.9	-9.19999999999999	-0.0200783657698906
031120_E001T_10-2	031120_B001	91	91	81	112.5	WT	60	Step	12.5	1.13636363636364	100	4	031120_E001T_10-2.avi_lane_190.res	1.65037865383638	-0.265851984267512	0.417126280778436	-0.71003975119512	-0.265851984267512	157	242	0.520293409150424	-0.00177351833088766	-0.0375941367713553	99.9625	29	19.8630136986301	-0.0475139054441349	-0.00883591875308692	0.0224659570880443	-0.0731577121462508	-0.00883591875308692	10.9	-9.19999999999999	-0.0200783657698906
031120_E001T_10-2	031120_B001	91	91	81	112.5	WT	60	Step	12.5	1.13636363636364	100	5	031120_E001T_10-2.avi_lane_190.res	1.65037865383638	-0.265851984267512	0.417126280778436	-0.71003975119512	-0.265851984267512	157	242	0.520293409150424	-0.00177351833088766	-0.0375941367713553	99.9625	24	16.4383561643836	-0.0475139054441349	-0.00883591875308692	0.0224659570880443	-0.0731577121462508	-0.00883591875308692	10.9	-9.19999999999999	-0.0200783657698906
031120_E001T_10-2	031120_B001	92	92	82	112.5	WT	60	Step	12.5	1.13636363636364	100	1	031120_E001T_10-2.avi_lane_191.res	1.61442526349429	-0.233942243867934	0.385129905448016	-0.606972897942929	-0.233942243867934	141	234	0.503403306163205	0.00678323592369425	-0.0346209460032281	99.9632352941177	55	41.9847328244275	-0.083467295786225	0.0230738216464911	-0.00953041824237572	0.0299091411059402	0.0230738216464911	-5.09999999999999	-17.2	-0.0200115319930632
031120_E001T_10-2	031120_B001	92	92	82	112.5	WT	60	Step	12.5	1.13636363636364	100	2	031120_E001T_10-2.avi_lane_191.res	1.61442526349429	-0.233942243867934	0.385129905448016	-0.606972897942929	-0.233942243867934	141	234	0.503403306163205	0.00678323592369425	-0.0346209460032281	99.9632352941177	11	8.3969465648855	-0.083467295786225	0.0230738216464911	-0.00953041824237572	0.0299091411059402	0.0230738216464911	-5.09999999999999	-17.2	-0.0200115319930632
031120_E001T_10-2	031120_B001	92	92	82	112.5	WT	60	Step	12.5	1.13636363636364	100	3	031120_E001T_10-2.avi_lane_191.res	1.61442526349429	-0.233942243867934	0.385129905448016	-0.606972897942929	-0.233942243867934	141	234	0.503403306163205	0.00678323592369425	-0.0346209460032281	99.9632352941177	23	17.5572519083969	-0.083467295786225	0.0230738216464911	-0.00953041824237572	0.0299091411059402	0.0230738216464911	-5.09999999999999	-17.2	-0.0200115319930632
031120_E001T_10-2	031120_B001	92	92	82	112.5	WT	60	Step	12.5	1.13636363636364	100	4	031120_E001T_10-2.avi_lane_191.res	1.61442526349429	-0.233942243867934	0.385129905448016	-0.606972897942929	-0.233942243867934	141	234	0.503403306163205	0.00678323592369425	-0.0346209460032281	99.9632352941177	26	19.8473282442748	-0.083467295786225	0.0230738216464911	-0.00953041824237572	0.0299091411059402	0.0230738216464911	-5.09999999999999	-17.2	-0.0200115319930632
031120_E001T_10-2	031120_B001	92	92	82	112.5	WT	60	Step	12.5	1.13636363636364	100	5	031120_E001T_10-2.avi_lane_191.res	1.61442526349429	-0.233942243867934	0.385129905448016	-0.606972897942929	-0.233942243867934	141	234	0.503403306163205	0.00678323592369425	-0.0346209460032281	99.9632352941177	16	12.2137404580153	-0.083467295786225	0.0230738216464911	-0.00953041824237572	0.0299091411059402	0.0230738216464911	-5.09999999999999	-17.2	-0.0200115319930632
031120_E001T_10-2	031120_B001	93	93	83	112.5	WT	60	Step	12.5	1.13636363636364	100	1	031120_E001T_10-2.avi_lane_192.res	1.72016201672171	-0.236626437495313	0.44861560945017	-0.678299036474391	-0.236626437495313	136	211	0.518103860358168	-0.00715818503089317	-0.00910803079664564	99.6875	46	38.9830508474576	0.022269457441195	0.0203896280191121	0.0539552857597783	-0.0414169974255219	0.0203896280191121	-10.1	-40.2	-0.0450741983091092
031120_E001T_10-2	031120_B001	93	93	83	112.5	WT	60	Step	12.5	1.13636363636364	100	2	031120_E001T_10-2.avi_lane_192.res	1.72016201672171	-0.236626437495313	0.44861560945017	-0.678299036474391	-0.236626437495313	136	211	0.518103860358168	-0.00715818503089317	-0.00910803079664564	99.6875	12	10.1694915254237	0.022269457441195	0.0203896280191121	0.0539552857597783	-0.0414169974255219	0.0203896280191121	-10.1	-40.2	-0.0450741983091092
031120_E001T_10-2	031120_B001	93	93	83	112.5	WT	60	Step	12.5	1.13636363636364	100	3	031120_E001T_10-2.avi_lane_192.res	1.72016201672171	-0.236626437495313	0.44861560945017	-0.678299036474391	-0.236626437495313	136	211	0.518103860358168	-0.00715818503089317	-0.00910803079664564	99.6875	18	15.2542372881356	0.022269457441195	0.0203896280191121	0.0539552857597783	-0.0414169974255219	0.0203896280191121	-10.1	-40.2	-0.0450741983091092
031120_E001T_10-2	031120_B001	93	93	83	112.5	WT	60	Step	12.5	1.13636363636364	100	4	031120_E001T_10-2.avi_lane_192.res	1.72016201672171	-0.236626437495313	0.44861560945017	-0.678299036474391	-0.236626437495313	136	211	0.518103860358168	-0.00715818503089317	-0.00910803079664564	99.6875	28	23.728813559322	0.022269457441195	0.0203896280191121	0.0539552857597783	-0.0414169974255219	0.0203896280191121	-10.1	-40.2	-0.0450741983091092
031120_E001T_10-2	031120_B001	93	93	83	112.5	WT	60	Step	12.5	1.13636363636364	100	5	031120_E001T_10-2.avi_lane_192.res	1.72016201672171	-0.236626437495313	0.44861560945017	-0.678299036474391	-0.236626437495313	136	211	0.518103860358168	-0.00715818503089317	-0.00910803079664564	99.6875	14	11.864406779661	0.022269457441195	0.0203896280191121	0.0539552857597783	-0.0414169974255219	0.0203896280191121	-10.1	-40.2	-0.0450741983091092
031120_E001T_10-2	031120_B001	94	94	84	112.5	WT	60	Step	12.5	1.13636363636364	100	1	031120_E001T_10-2.avi_lane_193.res	1.66821203621066	-0.239888457141626	0.403858120960669	-0.664600929831522	-0.239888457141626	159	241	0.508403641939474	-0.0105303839412525	-0.0308386992391764	99.7426470588235	56	36.3636363636364	-0.0296805230698549	0.0171276083727991	0.00919779727027725	-0.0277188907826528	0.0171276083727991	12.9	-10.2	-0.0400616650459114
031120_E001T_10-2	031120_B001	94	94	84	112.5	WT	60	Step	12.5	1.13636363636364	100	2	031120_E001T_10-2.avi_lane_193.res	1.66821203621066	-0.239888457141626	0.403858120960669	-0.664600929831522	-0.239888457141626	159	241	0.508403641939474	-0.0105303839412525	-0.0308386992391764	99.7426470588235	20	12.987012987013	-0.0296805230698549	0.0171276083727991	0.00919779727027725	-0.0277188907826528	0.0171276083727991	12.9	-10.2	-0.0400616650459114
031120_E001T_10-2	031120_B001	94	94	84	112.5	WT	60	Step	12.5	1.13636363636364	100	3	031120_E001T_10-2.avi_lane_193.res	1.66821203621066	-0.239888457141626	0.403858120960669	-0.664600929831522	-0.239888457141626	159	241	0.508403641939474	-0.0105303839412525	-0.0308386992391764	99.7426470588235	24	15.5844155844156	-0.0296805230698549	0.0171276083727991	0.00919779727027725	-0.0277188907826528	0.0171276083727991	12.9	-10.2	-0.0400616650459114
031120_E001T_10-2	031120_B001	94	94	84	112.5	WT	60	Step	12.5	1.13636363636364	100	4	031120_E001T_10-2.avi_lane_193.res	1.66821203621066	-0.239888457141626	0.403858120960669	-0.664600929831522	-0.239888457141626	159	241	0.508403641939474	-0.0105303839412525	-0.0308386992391764	99.7426470588235	29	18.8311688311688	-0.0296805230698549	0.0171276083727991	0.00919779727027725	-0.0277188907826528	0.0171276083727991	12.9	-10.2	-0.0400616650459114
031120_E001T_10-2	031120_B001	94	94	84	112.5	WT	60	Step	12.5	1.13636363636364	100	5	031120_E001T_10-2.avi_lane_193.res	1.66821203621066	-0.239888457141626	0.403858120960669	-0.664600929831522	-0.239888457141626	159	241	0.508403641939474	-0.0105303839412525	-0.0308386992391764	99.7426470588235	25	16.2337662337662	-0.0296805230698549	0.0171276083727991	0.00919779727027725	-0.0277188907826528	0.0171276083727991	12.9	-10.2	-0.0400616650459114
031120_E001T_10-2	031120_B001	95	95	85	112.5	WT	60	Step	12.5	1.13636363636364	100	1	031120_E001T_10-2.avi_lane_194.res	1.67875321061175	-0.254125256350749	0.417055274651848	-0.708795938642831	-0.254125256350749	147	217	0.540318451845381	-0.00663394251304948	-0.0241883501583795	99.7786458333333	44	36.6666666666667	-0.019139348668765	0.00289080916367607	0.0223949509614563	-0.0719138995939618	0.00289080916367607	0.900000000000006	-34.2	-0.0367895947213128
031120_E001T_10-2	031120_B001	95	95	85	112.5	WT	60	Step	12.5	1.13636363636364	100	2	031120_E001T_10-2.avi_lane_194.res	1.67875321061175	-0.254125256350749	0.417055274651848	-0.708795938642831	-0.254125256350749	147	217	0.540318451845381	-0.00663394251304948	-0.0241883501583795	99.7786458333333	13	10.8333333333333	-0.019139348668765	0.00289080916367607	0.0223949509614563	-0.0719138995939618	0.00289080916367607	0.900000000000006	-34.2	-0.0367895947213128
031120_E001T_10-2	031120_B001	95	95	85	112.5	WT	60	Step	12.5	1.13636363636364	100	3	031120_E001T_10-2.avi_lane_194.res	1.67875321061175	-0.254125256350749	0.417055274651848	-0.708795938642831	-0.254125256350749	147	217	0.540318451845381	-0.00663394251304948	-0.0241883501583795	99.7786458333333	19	15.8333333333333	-0.019139348668765	0.00289080916367607	0.0223949509614563	-0.0719138995939618	0.00289080916367607	0.900000000000006	-34.2	-0.0367895947213128
031120_E001T_10-2	031120_B001	95	95	85	112.5	WT	60	Step	12.5	1.13636363636364	100	4	031120_E001T_10-2.avi_lane_194.res	1.67875321061175	-0.254125256350749	0.417055274651848	-0.708795938642831	-0.254125256350749	147	217	0.540318451845381	-0.00663394251304948	-0.0241883501583795	99.7786458333333	26	21.6666666666667	-0.019139348668765	0.00289080916367607	0.0223949509614563	-0.0719138995939618	0.00289080916367607	0.900000000000006	-34.2	-0.0367895947213128
031120_E001T_10-2	031120_B001	95	95	85	112.5	WT	60	Step	12.5	1.13636363636364	100	5	031120_E001T_10-2.avi_lane_194.res	1.67875321061175	-0.254125256350749	0.417055274651848	-0.708795938642831	-0.254125256350749	147	217	0.540318451845381	-0.00663394251304948	-0.0241883501583795	99.7786458333333	18	15	-0.019139348668765	0.00289080916367607	0.0223949509614563	-0.0719138995939618	0.00289080916367607	0.900000000000006	-34.2	-0.0367895947213128
031120_E001T_10-2	031120_B001	96	96	86	112.5	WT	60	Step	12.5	1.13636363636364	100	1	031120_E001T_10-2.avi_lane_195.res	1.64712355858212	-0.199195589389781	0.420897064229325	-0.649032784722119	-0.199195589389781	160	221	0.507522501897976	0.00845111378942781	-0.029469029701312	99.6354166666667	59	37.5796178343949	-0.050769000698395	0.0578204761246441	0.0262367405389333	-0.0121507456732498	0.0578204761246441	13.9	-30.2	-0.0498082575021499
031120_E001T_10-2	031120_B001	96	96	86	112.5	WT	60	Step	12.5	1.13636363636364	100	2	031120_E001T_10-2.avi_lane_195.res	1.64712355858212	-0.199195589389781	0.420897064229325	-0.649032784722119	-0.199195589389781	160	221	0.507522501897976	0.00845111378942781	-0.029469029701312	99.6354166666667	24	15.2866242038217	-0.050769000698395	0.0578204761246441	0.0262367405389333	-0.0121507456732498	0.0578204761246441	13.9	-30.2	-0.0498082575021499
031120_E001T_10-2	031120_B001	96	96	86	112.5	WT	60	Step	12.5	1.13636363636364	100	3	031120_E001T_10-2.avi_lane_195.res	1.64712355858212	-0.199195589389781	0.420897064229325	-0.649032784722119	-0.199195589389781	160	221	0.507522501897976	0.00845111378942781	-0.029469029701312	99.6354166666667	23	14.6496815286624	-0.050769000698395	0.0578204761246441	0.0262367405389333	-0.0121507456732498	0.0578204761246441	13.9	-30.2	-0.0498082575021499
031120_E001T_10-2	031120_B001	96	96	86	112.5	WT	60	Step	12.5	1.13636363636364	100	4	031120_E001T_10-2.avi_lane_195.res	1.64712355858212	-0.199195589389781	0.420897064229325	-0.649032784722119	-0.199195589389781	160	221	0.507522501897976	0.00845111378942781	-0.029469029701312	99.6354166666667	29	18.4713375796178	-0.050769000698395	0.0578204761246441	0.0262367405389333	-0.0121507456732498	0.0578204761246441	13.9	-30.2	-0.0498082575021499
031120_E001T_10-2	031120_B001	96	96	86	112.5	WT	60	Step	12.5	1.13636363636364	100	5	031120_E001T_10-2.avi_lane_195.res	1.64712355858212	-0.199195589389781	0.420897064229325	-0.649032784722119	-0.199195589389781	160	221	0.507522501897976	0.00845111378942781	-0.029469029701312	99.6354166666667	22	14.0127388535032	-0.050769000698395	0.0578204761246441	0.0262367405389333	-0.0121507456732498	0.0578204761246441	13.9	-30.2	-0.0498082575021499
031120_E001T_10-2	031120_B001	97	97	87	112.5	WT	60	Step	12.5	1.13636363636364	100	1	031120_E001T_10-2.avi_lane_196.res	1.62308137060586	-0.218861389244601	0.438138422575378	-0.589476667707153	-0.218861389244601	132	234	0.49284743399132	0.00356639236523576	-0.031476191494849	99.6614583333333	55	41.3533834586466	-0.074811188674655	0.0381546762698241	0.0434780988849863	0.0474053713417162	0.0381546762698241	-14.1	-17.2	-0.0474412279056367
031120_E001T_10-2	031120_B001	97	97	87	112.5	WT	60	Step	12.5	1.13636363636364	100	2	031120_E001T_10-2.avi_lane_196.res	1.62308137060586	-0.218861389244601	0.438138422575378	-0.589476667707153	-0.218861389244601	132	234	0.49284743399132	0.00356639236523576	-0.031476191494849	99.6614583333333	16	12.0300751879699	-0.074811188674655	0.0381546762698241	0.0434780988849863	0.0474053713417162	0.0381546762698241	-14.1	-17.2	-0.0474412279056367
031120_E001T_10-2	031120_B001	97	97	87	112.5	WT	60	Step	12.5	1.13636363636364	100	3	031120_E001T_10-2.avi_lane_196.res	1.62308137060586	-0.218861389244601	0.438138422575378	-0.589476667707153	-0.218861389244601	132	234	0.49284743399132	0.00356639236523576	-0.031476191494849	99.6614583333333	19	14.2857142857143	-0.074811188674655	0.0381546762698241	0.0434780988849863	0.0474053713417162	0.0381546762698241	-14.1	-17.2	-0.0474412279056367
031120_E001T_10-2	031120_B001	97	97	87	112.5	WT	60	Step	12.5	1.13636363636364	100	4	031120_E001T_10-2.avi_lane_196.res	1.62308137060586	-0.218861389244601	0.438138422575378	-0.589476667707153	-0.218861389244601	132	234	0.49284743399132	0.00356639236523576	-0.031476191494849	99.6614583333333	23	17.2932330827068	-0.074811188674655	0.0381546762698241	0.0434780988849863	0.0474053713417162	0.0381546762698241	-14.1	-17.2	-0.0474412279056367
031120_E001T_10-2	031120_B001	97	97	87	112.5	WT	60	Step	12.5	1.13636363636364	100	5	031120_E001T_10-2.avi_lane_196.res	1.62308137060586	-0.218861389244601	0.438138422575378	-0.589476667707153	-0.218861389244601	132	234	0.49284743399132	0.00356639236523576	-0.031476191494849	99.6614583333333	20	15.0375939849624	-0.074811188674655	0.0381546762698241	0.0434780988849863	0.0474053713417162	0.0381546762698241	-14.1	-17.2	-0.0474412279056367
031120_E001T_10-2	031120_B001	98	98	88	112.5	WT	60	Step	12.5	1.13636363636364	100	1	031120_E001T_10-2.avi_lane_197.res	1.7181312236737	-0.261022751501647	0.444317422576642	-0.639022450812723	-0.261022751501647	132	247	0.518585401072425	0.00534759664350008	-0.0155409484722514	99.5963541666667	56	45.1612903225806	0.0202386643931851	-0.00400668598722193	0.0496570988862503	-0.00214041176385382	-0.00400668598722193	-14.1	-4.19999999999999	-0.0533588018969198
031120_E001T_10-2	031120_B001	98	98	88	112.5	WT	60	Step	12.5	1.13636363636364	100	2	031120_E001T_10-2.avi_lane_197.res	1.7181312236737	-0.261022751501647	0.444317422576642	-0.639022450812723	-0.261022751501647	132	247	0.518585401072425	0.00534759664350008	-0.0155409484722514	99.5963541666667	13	10.4838709677419	0.0202386643931851	-0.00400668598722193	0.0496570988862503	-0.00214041176385382	-0.00400668598722193	-14.1	-4.19999999999999	-0.0533588018969198
031120_E001T_10-2	031120_B001	98	98	88	112.5	WT	60	Step	12.5	1.13636363636364	100	3	031120_E001T_10-2.avi_lane_197.res	1.7181312236737	-0.261022751501647	0.444317422576642	-0.639022450812723	-0.261022751501647	132	247	0.518585401072425	0.00534759664350008	-0.0155409484722514	99.5963541666667	22	17.741935483871	0.0202386643931851	-0.00400668598722193	0.0496570988862503	-0.00214041176385382	-0.00400668598722193	-14.1	-4.19999999999999	-0.0533588018969198
031120_E001T_10-2	031120_B001	98	98	88	112.5	WT	60	Step	12.5	1.13636363636364	100	4	031120_E001T_10-2.avi_lane_197.res	1.7181312236737	-0.261022751501647	0.444317422576642	-0.639022450812723	-0.261022751501647	132	247	0.518585401072425	0.00534759664350008	-0.0155409484722514	99.5963541666667	21	16.9354838709677	0.0202386643931851	-0.00400668598722193	0.0496570988862503	-0.00214041176385382	-0.00400668598722193	-14.1	-4.19999999999999	-0.0533588018969198
031120_E001T_10-2	031120_B001	98	98	88	112.5	WT	60	Step	12.5	1.13636363636364	100	5	031120_E001T_10-2.avi_lane_197.res	1.7181312236737	-0.261022751501647	0.444317422576642	-0.639022450812723	-0.261022751501647	132	247	0.518585401072425	0.00534759664350008	-0.0155409484722514	99.5963541666667	12	9.67741935483871	0.0202386643931851	-0.00400668598722193	0.0496570988862503	-0.00214041176385382	-0.00400668598722193	-14.1	-4.19999999999999	-0.0533588018969198
031120_E001T_10-2	031120_B001	99	99	89	112.5	WT	60	Step	12.5	1.13636363636364	100	1	031120_E001T_10-2.avi_lane_198.res	1.66438105495223	-0.227287449879052	0.411424844968668	-0.608223482232177	-0.227287449879052	133	223	0.50069883361153	0.0113646693845343	-0.0114961964613594	99.5408163265306	66	44	-0.033511504328285	0.0297286156353731	0.0167645212782763	0.0286585568166922	0.0297286156353731	-13.1	-28.2	-0.0584068548119347
031120_E001T_10-2	031120_B001	99	99	89	112.5	WT	60	Step	12.5	1.13636363636364	100	2	031120_E001T_10-2.avi_lane_198.res	1.66438105495223	-0.227287449879052	0.411424844968668	-0.608223482232177	-0.227287449879052	133	223	0.50069883361153	0.0113646693845343	-0.0114961964613594	99.5408163265306	17	11.3333333333333	-0.033511504328285	0.0297286156353731	0.0167645212782763	0.0286585568166922	0.0297286156353731	-13.1	-28.2	-0.0584068548119347
031120_E001T_10-2	031120_B001	99	99	89	112.5	WT	60	Step	12.5	1.13636363636364	100	3	031120_E001T_10-2.avi_lane_198.res	1.66438105495223	-0.227287449879052	0.411424844968668	-0.608223482232177	-0.227287449879052	133	223	0.50069883361153	0.0113646693845343	-0.0114961964613594	99.5408163265306	24	16	-0.033511504328285	0.0297286156353731	0.0167645212782763	0.0286585568166922	0.0297286156353731	-13.1	-28.2	-0.0584068548119347
031120_E001T_10-2	031120_B001	99	99	89	112.5	WT	60	Step	12.5	1.13636363636364	100	4	031120_E001T_10-2.avi_lane_198.res	1.66438105495223	-0.227287449879052	0.411424844968668	-0.608223482232177	-0.227287449879052	133	223	0.50069883361153	0.0113646693845343	-0.0114961964613594	99.5408163265306	23	15.3333333333333	-0.033511504328285	0.0297286156353731	0.0167645212782763	0.0286585568166922	0.0297286156353731	-13.1	-28.2	-0.0584068548119347
031120_E001T_10-2	031120_B001	99	99	89	112.5	WT	60	Step	12.5	1.13636363636364	100	5	031120_E001T_10-2.avi_lane_198.res	1.66438105495223	-0.227287449879052	0.411424844968668	-0.608223482232177	-0.227287449879052	133	223	0.50069883361153	0.0113646693845343	-0.0114961964613594	99.5408163265306	20	13.3333333333333	-0.033511504328285	0.0297286156353731	0.0167645212782763	0.0286585568166922	0.0297286156353731	-13.1	-28.2	-0.0584068548119347
031120_E001T_10-2	031120_B001	100	100	90	112.5	WT	60	Step	12.5	1.13636363636364	100	1	031120_E001T_10-2.avi_lane_199.res	1.68571852337952	-0.310755048177823	0.439456450008925	-0.711521151066611	-0.310755048177823	131	246	0.53514517510709	-0.0218494041185019	-0.0384206198491463	99.3239795918367	58	42.962962962963	-0.012174035900995	-0.0537389826633979	0.0447961263185333	-0.0746391120177418	-0.0537389826633979	-15.1	-5.19999999999999	-0.0781159992074265
031120_E001T_10-2	031120_B001	100	100	90	112.5	WT	60	Step	12.5	1.13636363636364	100	2	031120_E001T_10-2.avi_lane_199.res	1.68571852337952	-0.310755048177823	0.439456450008925	-0.711521151066611	-0.310755048177823	131	246	0.53514517510709	-0.0218494041185019	-0.0384206198491463	99.3239795918367	13	9.62962962962963	-0.012174035900995	-0.0537389826633979	0.0447961263185333	-0.0746391120177418	-0.0537389826633979	-15.1	-5.19999999999999	-0.0781159992074265
031120_E001T_10-2	031120_B001	100	100	90	112.5	WT	60	Step	12.5	1.13636363636364	100	3	031120_E001T_10-2.avi_lane_199.res	1.68571852337952	-0.310755048177823	0.439456450008925	-0.711521151066611	-0.310755048177823	131	246	0.53514517510709	-0.0218494041185019	-0.0384206198491463	99.3239795918367	26	19.2592592592593	-0.012174035900995	-0.0537389826633979	0.0447961263185333	-0.0746391120177418	-0.0537389826633979	-15.1	-5.19999999999999	-0.0781159992074265
031120_E001T_10-2	031120_B001	100	100	90	112.5	WT	60	Step	12.5	1.13636363636364	100	4	031120_E001T_10-2.avi_lane_199.res	1.68571852337952	-0.310755048177823	0.439456450008925	-0.711521151066611	-0.310755048177823	131	246	0.53514517510709	-0.0218494041185019	-0.0384206198491463	99.3239795918367	22	16.2962962962963	-0.012174035900995	-0.0537389826633979	0.0447961263185333	-0.0746391120177418	-0.0537389826633979	-15.1	-5.19999999999999	-0.0781159992074265
031120_E001T_10-2	031120_B001	100	100	90	112.5	WT	60	Step	12.5	1.13636363636364	100	5	031120_E001T_10-2.avi_lane_199.res	1.68571852337952	-0.310755048177823	0.439456450008925	-0.711521151066611	-0.310755048177823	131	246	0.53514517510709	-0.0218494041185019	-0.0384206198491463	99.3239795918367	16	11.8518518518519	-0.012174035900995	-0.0537389826633979	0.0447961263185333	-0.0746391120177418	-0.0537389826633979	-15.1	-5.19999999999999	-0.0781159992074265
031120_E001T_10-2	031120_B001	101	101	91	112.5	WT	60	Step	12.5	1.13636363636364	100	1	031120_E001T_10-2.avi_lane_200.res	1.67259800262816	-0.23477449988737	0.383827867177229	-0.674119560407971	-0.23477449988737	158	223	0.519810167175385	0.00508252769618341	-0.0161030968113156	99.53125	59	40.6896551724138	-0.025294556652355	0.0222415656270551	-0.0108324565131627	-0.0372375213591019	0.0222415656270551	11.9	-28.2	-0.0592763758882171
031120_E001T_10-2	031120_B001	101	101	91	112.5	WT	60	Step	12.5	1.13636363636364	100	2	031120_E001T_10-2.avi_lane_200.res	1.67259800262816	-0.23477449988737	0.383827867177229	-0.674119560407971	-0.23477449988737	158	223	0.519810167175385	0.00508252769618341	-0.0161030968113156	99.53125	14	9.6551724137931	-0.025294556652355	0.0222415656270551	-0.0108324565131627	-0.0372375213591019	0.0222415656270551	11.9	-28.2	-0.0592763758882171
031120_E001T_10-2	031120_B001	101	101	91	112.5	WT	60	Step	12.5	1.13636363636364	100	3	031120_E001T_10-2.avi_lane_200.res	1.67259800262816	-0.23477449988737	0.383827867177229	-0.674119560407971	-0.23477449988737	158	223	0.519810167175385	0.00508252769618341	-0.0161030968113156	99.53125	28	19.3103448275862	-0.025294556652355	0.0222415656270551	-0.0108324565131627	-0.0372375213591019	0.0222415656270551	11.9	-28.2	-0.0592763758882171
031120_E001T_10-2	031120_B001	101	101	91	112.5	WT	60	Step	12.5	1.13636363636364	100	4	031120_E001T_10-2.avi_lane_200.res	1.67259800262816	-0.23477449988737	0.383827867177229	-0.674119560407971	-0.23477449988737	158	223	0.519810167175385	0.00508252769618341	-0.0161030968113156	99.53125	25	17.2413793103448	-0.025294556652355	0.0222415656270551	-0.0108324565131627	-0.0372375213591019	0.0222415656270551	11.9	-28.2	-0.0592763758882171
031120_E001T_10-2	031120_B001	101	101	91	112.5	WT	60	Step	12.5	1.13636363636364	100	5	031120_E001T_10-2.avi_lane_200.res	1.67259800262816	-0.23477449988737	0.383827867177229	-0.674119560407971	-0.23477449988737	158	223	0.519810167175385	0.00508252769618341	-0.0161030968113156	99.53125	19	13.1034482758621	-0.025294556652355	0.0222415656270551	-0.0108324565131627	-0.0372375213591019	0.0222415656270551	11.9	-28.2	-0.0592763758882171
031120_E001T_10-2	031120_B001	102	102	92	112.5	WT	60	Step	12.5	1.13636363636364	100	1	031120_E001T_10-2.avi_lane_201.res	1.70072205775169	-0.260931121034726	0.413375923906677	-0.649356838166871	-0.260931121034726	125	217	0.512107249022286	-0.00832706349435731	-0.0595654277846777	99.3619791666667	50	45.045045045045	0.00282949847117497	-0.00391505552030091	0.0187156002162853	-0.0124747991180018	-0.00391505552030091	-21.1	-34.2	-0.0746620682655674
031120_E001T_10-2	031120_B001	102	102	92	112.5	WT	60	Step	12.5	1.13636363636364	100	2	031120_E001T_10-2.avi_lane_201.res	1.70072205775169	-0.260931121034726	0.413375923906677	-0.649356838166871	-0.260931121034726	125	217	0.512107249022286	-0.00832706349435731	-0.0595654277846777	99.3619791666667	10	9.00900900900901	0.00282949847117497	-0.00391505552030091	0.0187156002162853	-0.0124747991180018	-0.00391505552030091	-21.1	-34.2	-0.0746620682655674
031120_E001T_10-2	031120_B001	102	102	92	112.5	WT	60	Step	12.5	1.13636363636364	100	3	031120_E001T_10-2.avi_lane_201.res	1.70072205775169	-0.260931121034726	0.413375923906677	-0.649356838166871	-0.260931121034726	125	217	0.512107249022286	-0.00832706349435731	-0.0595654277846777	99.3619791666667	25	22.5225225225225	0.00282949847117497	-0.00391505552030091	0.0187156002162853	-0.0124747991180018	-0.00391505552030091	-21.1	-34.2	-0.0746620682655674
031120_E001T_10-2	031120_B001	102	102	92	112.5	WT	60	Step	12.5	1.13636363636364	100	4	031120_E001T_10-2.avi_lane_201.res	1.70072205775169	-0.260931121034726	0.413375923906677	-0.649356838166871	-0.260931121034726	125	217	0.512107249022286	-0.00832706349435731	-0.0595654277846777	99.3619791666667	16	14.4144144144144	0.00282949847117497	-0.00391505552030091	0.0187156002162853	-0.0124747991180018	-0.00391505552030091	-21.1	-34.2	-0.0746620682655674
031120_E001T_10-2	031120_B001	102	102	92	112.5	WT	60	Step	12.5	1.13636363636364	100	5	031120_E001T_10-2.avi_lane_201.res	1.70072205775169	-0.260931121034726	0.413375923906677	-0.649356838166871	-0.260931121034726	125	217	0.512107249022286	-0.00832706349435731	-0.0595654277846777	99.3619791666667	10	9.00900900900901	0.00282949847117497	-0.00391505552030091	0.0187156002162853	-0.0124747991180018	-0.00391505552030091	-21.1	-34.2	-0.0746620682655674
031120_E001T_10-2	031120_B001	103	103	93	112.5	WT	60	Step	12.5	1.13636363636364	100	1	031120_E001T_10-2.avi_lane_202.res	1.68754629990377	-0.285079011299152	0.371545679046119	-0.71092045766795	-0.285079011299152	139	215	0.511768146055669	-0.0288569737991437	-0.0627586688075883	99.296875	55	36.9127516778523	-0.0103462593767449	-0.0280629457847269	-0.0231146446442727	-0.0740384186190808	-0.0280629457847269	-7.09999999999999	-36.2	-0.0805796422568648
031120_E001T_10-2	031120_B001	103	103	93	112.5	WT	60	Step	12.5	1.13636363636364	100	2	031120_E001T_10-2.avi_lane_202.res	1.68754629990377	-0.285079011299152	0.371545679046119	-0.71092045766795	-0.285079011299152	139	215	0.511768146055669	-0.0288569737991437	-0.0627586688075883	99.296875	18	12.0805369127517	-0.0103462593767449	-0.0280629457847269	-0.0231146446442727	-0.0740384186190808	-0.0280629457847269	-7.09999999999999	-36.2	-0.0805796422568648
031120_E001T_10-2	031120_B001	103	103	93	112.5	WT	60	Step	12.5	1.13636363636364	100	3	031120_E001T_10-2.avi_lane_202.res	1.68754629990377	-0.285079011299152	0.371545679046119	-0.71092045766795	-0.285079011299152	139	215	0.511768146055669	-0.0288569737991437	-0.0627586688075883	99.296875	30	20.1342281879195	-0.0103462593767449	-0.0280629457847269	-0.0231146446442727	-0.0740384186190808	-0.0280629457847269	-7.09999999999999	-36.2	-0.0805796422568648
031120_E001T_10-2	031120_B001	103	103	93	112.5	WT	60	Step	12.5	1.13636363636364	100	4	031120_E001T_10-2.avi_lane_202.res	1.68754629990377	-0.285079011299152	0.371545679046119	-0.71092045766795	-0.285079011299152	139	215	0.511768146055669	-0.0288569737991437	-0.0627586688075883	99.296875	24	16.1073825503356	-0.0103462593767449	-0.0280629457847269	-0.0231146446442727	-0.0740384186190808	-0.0280629457847269	-7.09999999999999	-36.2	-0.0805796422568648
031120_E001T_10-2	031120_B001	103	103	93	112.5	WT	60	Step	12.5	1.13636363636364	100	5	031120_E001T_10-2.avi_lane_202.res	1.68754629990377	-0.285079011299152	0.371545679046119	-0.71092045766795	-0.285079011299152	139	215	0.511768146055669	-0.0288569737991437	-0.0627586688075883	99.296875	22	14.7651006711409	-0.0103462593767449	-0.0280629457847269	-0.0231146446442727	-0.0740384186190808	-0.0280629457847269	-7.09999999999999	-36.2	-0.0805796422568648
031120_E001T_10-2	031120_B001	104	104	94	112.5	WT	60	Step	12.5	1.13636363636364	100	1	031120_E001T_10-2.avi_lane_203.res	1.63658635855004	-0.201724900302105	0.382800065958722	-0.61139197067294	-0.201724900302105	164	234	0.496673365506271	-0.0198050665470672	-0.021985235474462	99.1927083333333	76	30.1587301587302	-0.061306200730475	0.0552911652123201	-0.0118602577316697	0.0254900683759292	0.0552911652123201	17.9	-17.2	-0.090047760642932
031120_E001T_10-2	031120_B001	104	104	94	112.5	WT	60	Step	12.5	1.13636363636364	100	2	031120_E001T_10-2.avi_lane_203.res	1.63658635855004	-0.201724900302105	0.382800065958722	-0.61139197067294	-0.201724900302105	164	234	0.496673365506271	-0.0198050665470672	-0.021985235474462	99.1927083333333	49	19.4444444444444	-0.061306200730475	0.0552911652123201	-0.0118602577316697	0.0254900683759292	0.0552911652123201	17.9	-17.2	-0.090047760642932
031120_E001T_10-2	031120_B001	104	104	94	112.5	WT	60	Step	12.5	1.13636363636364	100	3	031120_E001T_10-2.avi_lane_203.res	1.63658635855004	-0.201724900302105	0.382800065958722	-0.61139197067294	-0.201724900302105	164	234	0.496673365506271	-0.0198050665470672	-0.021985235474462	99.1927083333333	51	20.2380952380952	-0.061306200730475	0.0552911652123201	-0.0118602577316697	0.0254900683759292	0.0552911652123201	17.9	-17.2	-0.090047760642932
031120_E001T_10-2	031120_B001	104	104	94	112.5	WT	60	Step	12.5	1.13636363636364	100	4	031120_E001T_10-2.avi_lane_203.res	1.63658635855004	-0.201724900302105	0.382800065958722	-0.61139197067294	-0.201724900302105	164	234	0.496673365506271	-0.0198050665470672	-0.021985235474462	99.1927083333333	43	17.0634920634921	-0.061306200730475	0.0552911652123201	-0.0118602577316697	0.0254900683759292	0.0552911652123201	17.9	-17.2	-0.090047760642932
031120_E001T_10-2	031120_B001	104	104	94	112.5	WT	60	Step	12.5	1.13636363636364	100	5	031120_E001T_10-2.avi_lane_203.res	1.63658635855004	-0.201724900302105	0.382800065958722	-0.61139197067294	-0.201724900302105	164	234	0.496673365506271	-0.0198050665470672	-0.021985235474462	99.1927083333333	33	13.0952380952381	-0.061306200730475	0.0552911652123201	-0.0118602577316697	0.0254900683759292	0.0552911652123201	17.9	-17.2	-0.090047760642932
031120_E001T_10-2	031120_B001	105	105	95	112.5	WT	60	Step	12.5	1.13636363636364	100	1	031120_E001T_10-2.avi_lane_204.res	1.6927063227211	-0.280300436965313	0.362903078327758	-0.638576079255752	-0.280300436965313	127	228	0.49986427206733	-0.00453831447550149	-0.0345099301769093	99.1927083333333	58	42.3357664233577	-0.00518623655941486	-0.0232843714508879	-0.0317572453626337	-0.0016940402068828	-0.0232843714508879	-19.1	-23.2	-0.090047760642932
031120_E001T_10-2	031120_B001	105	105	95	112.5	WT	60	Step	12.5	1.13636363636364	100	2	031120_E001T_10-2.avi_lane_204.res	1.6927063227211	-0.280300436965313	0.362903078327758	-0.638576079255752	-0.280300436965313	127	228	0.49986427206733	-0.00453831447550149	-0.0345099301769093	99.1927083333333	12	8.75912408759124	-0.00518623655941486	-0.0232843714508879	-0.0317572453626337	-0.0016940402068828	-0.0232843714508879	-19.1	-23.2	-0.090047760642932
031120_E001T_10-2	031120_B001	105	105	95	112.5	WT	60	Step	12.5	1.13636363636364	100	3	031120_E001T_10-2.avi_lane_204.res	1.6927063227211	-0.280300436965313	0.362903078327758	-0.638576079255752	-0.280300436965313	127	228	0.49986427206733	-0.00453831447550149	-0.0345099301769093	99.1927083333333	27	19.7080291970803	-0.00518623655941486	-0.0232843714508879	-0.0317572453626337	-0.0016940402068828	-0.0232843714508879	-19.1	-23.2	-0.090047760642932
031120_E001T_10-2	031120_B001	105	105	95	112.5	WT	60	Step	12.5	1.13636363636364	100	4	031120_E001T_10-2.avi_lane_204.res	1.6927063227211	-0.280300436965313	0.362903078327758	-0.638576079255752	-0.280300436965313	127	228	0.49986427206733	-0.00453831447550149	-0.0345099301769093	99.1927083333333	26	18.978102189781	-0.00518623655941486	-0.0232843714508879	-0.0317572453626337	-0.0016940402068828	-0.0232843714508879	-19.1	-23.2	-0.090047760642932
031120_E001T_10-2	031120_B001	105	105	95	112.5	WT	60	Step	12.5	1.13636363636364	100	5	031120_E001T_10-2.avi_lane_204.res	1.6927063227211	-0.280300436965313	0.362903078327758	-0.638576079255752	-0.280300436965313	127	228	0.49986427206733	-0.00453831447550149	-0.0345099301769093	99.1927083333333	14	10.2189781021898	-0.00518623655941486	-0.0232843714508879	-0.0317572453626337	-0.0016940402068828	-0.0232843714508879	-19.1	-23.2	-0.090047760642932
031120_E001T_10-2	031120_B001	106	106	96	112.5	WT	60	Step	12.5	1.13636363636364	100	1	031120_E001T_10-2.avi_lane_205.res	1.66090832407783	-0.27434537542024	0.397023337113707	-0.690652612013343	-0.27434537542024	142	229	0.519673121885624	-0.00733123363726026	-0.0339475526796829	99.1666666666666	55	41.044776119403	-0.036984235202685	-0.0173293099058149	0.0023630134233153	-0.0537705729644739	-0.0173293099058149	-4.09999999999999	-22.2	-0.092414790239431
031120_E001T_10-2	031120_B001	106	106	96	112.5	WT	60	Step	12.5	1.13636363636364	100	2	031120_E001T_10-2.avi_lane_205.res	1.66090832407783	-0.27434537542024	0.397023337113707	-0.690652612013343	-0.27434537542024	142	229	0.519673121885624	-0.00733123363726026	-0.0339475526796829	99.1666666666666	15	11.1940298507463	-0.036984235202685	-0.0173293099058149	0.0023630134233153	-0.0537705729644739	-0.0173293099058149	-4.09999999999999	-22.2	-0.092414790239431
031120_E001T_10-2	031120_B001	106	106	96	112.5	WT	60	Step	12.5	1.13636363636364	100	3	031120_E001T_10-2.avi_lane_205.res	1.66090832407783	-0.27434537542024	0.397023337113707	-0.690652612013343	-0.27434537542024	142	229	0.519673121885624	-0.00733123363726026	-0.0339475526796829	99.1666666666666	23	17.1641791044776	-0.036984235202685	-0.0173293099058149	0.0023630134233153	-0.0537705729644739	-0.0173293099058149	-4.09999999999999	-22.2	-0.092414790239431
031120_E001T_10-2	031120_B001	106	106	96	112.5	WT	60	Step	12.5	1.13636363636364	100	4	031120_E001T_10-2.avi_lane_205.res	1.66090832407783	-0.27434537542024	0.397023337113707	-0.690652612013343	-0.27434537542024	142	229	0.519673121885624	-0.00733123363726026	-0.0339475526796829	99.1666666666666	24	17.910447761194	-0.036984235202685	-0.0173293099058149	0.0023630134233153	-0.0537705729644739	-0.0173293099058149	-4.09999999999999	-22.2	-0.092414790239431
031120_E001T_10-2	031120_B001	106	106	96	112.5	WT	60	Step	12.5	1.13636363636364	100	5	031120_E001T_10-2.avi_lane_205.res	1.66090832407783	-0.27434537542024	0.397023337113707	-0.690652612013343	-0.27434537542024	142	229	0.519673121885624	-0.00733123363726026	-0.0339475526796829	99.1666666666666	17	12.6865671641791	-0.036984235202685	-0.0173293099058149	0.0023630134233153	-0.0537705729644739	-0.0173293099058149	-4.09999999999999	-22.2	-0.092414790239431
031120_E001T_10-2	031120_B001	107	107	97	112.5	WT	60	Step	12.5	1.13636363636364	100	1	031120_E001T_10-2.avi_lane_206.res	1.62768501761067	-0.223079364811231	0.379148346605147	-0.617098621488078	-0.223079364811231	156	239	0.514361946743804	-0.0475683499463416	-0.0228103156968012	99.0625	67	41.1042944785276	-0.0702075416698449	0.0339367007031941	-0.0155119770852447	0.0197834175607912	0.0339367007031941	9.90000000000001	-12.2	-0.101882908625512
031120_E001T_10-2	031120_B001	107	107	97	112.5	WT	60	Step	12.5	1.13636363636364	100	2	031120_E001T_10-2.avi_lane_206.res	1.62768501761067	-0.223079364811231	0.379148346605147	-0.617098621488078	-0.223079364811231	156	239	0.514361946743804	-0.0475683499463416	-0.0228103156968012	99.0625	21	12.8834355828221	-0.0702075416698449	0.0339367007031941	-0.0155119770852447	0.0197834175607912	0.0339367007031941	9.90000000000001	-12.2	-0.101882908625512
031120_E001T_10-2	031120_B001	107	107	97	112.5	WT	60	Step	12.5	1.13636363636364	100	3	031120_E001T_10-2.avi_lane_206.res	1.62768501761067	-0.223079364811231	0.379148346605147	-0.617098621488078	-0.223079364811231	156	239	0.514361946743804	-0.0475683499463416	-0.0228103156968012	99.0625	28	17.1779141104294	-0.0702075416698449	0.0339367007031941	-0.0155119770852447	0.0197834175607912	0.0339367007031941	9.90000000000001	-12.2	-0.101882908625512
031120_E001T_10-2	031120_B001	107	107	97	112.5	WT	60	Step	12.5	1.13636363636364	100	4	031120_E001T_10-2.avi_lane_206.res	1.62768501761067	-0.223079364811231	0.379148346605147	-0.617098621488078	-0.223079364811231	156	239	0.514361946743804	-0.0475683499463416	-0.0228103156968012	99.0625	26	15.9509202453988	-0.0702075416698449	0.0339367007031941	-0.0155119770852447	0.0197834175607912	0.0339367007031941	9.90000000000001	-12.2	-0.101882908625512
031120_E001T_10-2	031120_B001	107	107	97	112.5	WT	60	Step	12.5	1.13636363636364	100	5	031120_E001T_10-2.avi_lane_206.res	1.62768501761067	-0.223079364811231	0.379148346605147	-0.617098621488078	-0.223079364811231	156	239	0.514361946743804	-0.0475683499463416	-0.0228103156968012	99.0625	21	12.8834355828221	-0.0702075416698449	0.0339367007031941	-0.0155119770852447	0.0197834175607912	0.0339367007031941	9.90000000000001	-12.2	-0.101882908625512
031120_E001T_10-2	031120_B001	108	108	98	112.5	WT	60	Step	12.5	1.13636363636364	100	1	031120_E001T_10-2.avi_lane_207.res	1.58630081128996	-0.162817066943632	0.429298430895378	-0.62925166751093	-0.162817066943632	162	206	0.507409360037568	-0.0196841856875781	-0.0199004793428451	98.9973958333333	61	40.9395973154362	-0.111591747990555	0.0941989985707931	0.0346381072049863	0.00763037153793922	0.0941989985707931	15.9	-45.2	-0.107800482616796
031120_E001T_10-2	031120_B001	108	108	98	112.5	WT	60	Step	12.5	1.13636363636364	100	2	031120_E001T_10-2.avi_lane_207.res	1.58630081128996	-0.162817066943632	0.429298430895378	-0.62925166751093	-0.162817066943632	162	206	0.507409360037568	-0.0196841856875781	-0.0199004793428451	98.9973958333333	20	13.4228187919463	-0.111591747990555	0.0941989985707931	0.0346381072049863	0.00763037153793922	0.0941989985707931	15.9	-45.2	-0.107800482616796
031120_E001T_10-2	031120_B001	108	108	98	112.5	WT	60	Step	12.5	1.13636363636364	100	3	031120_E001T_10-2.avi_lane_207.res	1.58630081128996	-0.162817066943632	0.429298430895378	-0.62925166751093	-0.162817066943632	162	206	0.507409360037568	-0.0196841856875781	-0.0199004793428451	98.9973958333333	23	15.4362416107383	-0.111591747990555	0.0941989985707931	0.0346381072049863	0.00763037153793922	0.0941989985707931	15.9	-45.2	-0.107800482616796
031120_E001T_10-2	031120_B001	108	108	98	112.5	WT	60	Step	12.5	1.13636363636364	100	4	031120_E001T_10-2.avi_lane_207.res	1.58630081128996	-0.162817066943632	0.429298430895378	-0.62925166751093	-0.162817066943632	162	206	0.507409360037568	-0.0196841856875781	-0.0199004793428451	98.9973958333333	23	15.4362416107383	-0.111591747990555	0.0941989985707931	0.0346381072049863	0.00763037153793922	0.0941989985707931	15.9	-45.2	-0.107800482616796
031120_E001T_10-2	031120_B001	108	108	98	112.5	WT	60	Step	12.5	1.13636363636364	100	5	031120_E001T_10-2.avi_lane_207.res	1.58630081128996	-0.162817066943632	0.429298430895378	-0.62925166751093	-0.162817066943632	162	206	0.507409360037568	-0.0196841856875781	-0.0199004793428451	98.9973958333333	22	14.7651006711409	-0.111591747990555	0.0941989985707931	0.0346381072049863	0.00763037153793922	0.0941989985707931	15.9	-45.2	-0.107800482616796
031120_E001T_10-2	031120_B001	109	109	99	112.5	WT	60	Step	12.5	1.13636363636364	100	1	031120_E001T_10-2.avi_lane_208.res	1.58953472131241	-0.205646229939041	0.355959099434875	-0.65474147948981	-0.205646229939041	160	201	0.500719339343641	0.0418136802006998	-0.0150098566511059	99.0104166666667	61	42.9577464788732	-0.108357837968105	0.0513698355753841	-0.0387012242555167	-0.0178594404409408	0.0513698355753841	13.9	-50.2	-0.106616967818539
031120_E001T_10-2	031120_B001	109	109	99	112.5	WT	60	Step	12.5	1.13636363636364	100	2	031120_E001T_10-2.avi_lane_208.res	1.58953472131241	-0.205646229939041	0.355959099434875	-0.65474147948981	-0.205646229939041	160	201	0.500719339343641	0.0418136802006998	-0.0150098566511059	99.0104166666667	17	11.9718309859155	-0.108357837968105	0.0513698355753841	-0.0387012242555167	-0.0178594404409408	0.0513698355753841	13.9	-50.2	-0.106616967818539
031120_E001T_10-2	031120_B001	109	109	99	112.5	WT	60	Step	12.5	1.13636363636364	100	3	031120_E001T_10-2.avi_lane_208.res	1.58953472131241	-0.205646229939041	0.355959099434875	-0.65474147948981	-0.205646229939041	160	201	0.500719339343641	0.0418136802006998	-0.0150098566511059	99.0104166666667	21	14.7887323943662	-0.108357837968105	0.0513698355753841	-0.0387012242555167	-0.0178594404409408	0.0513698355753841	13.9	-50.2	-0.106616967818539
031120_E001T_10-2	031120_B001	109	109	99	112.5	WT	60	Step	12.5	1.13636363636364	100	4	031120_E001T_10-2.avi_lane_208.res	1.58953472131241	-0.205646229939041	0.355959099434875	-0.65474147948981	-0.205646229939041	160	201	0.500719339343641	0.0418136802006998	-0.0150098566511059	99.0104166666667	26	18.3098591549296	-0.108357837968105	0.0513698355753841	-0.0387012242555167	-0.0178594404409408	0.0513698355753841	13.9	-50.2	-0.106616967818539
031120_E001T_10-2	031120_B001	109	109	99	112.5	WT	60	Step	12.5	1.13636363636364	100	5	031120_E001T_10-2.avi_lane_208.res	1.58953472131241	-0.205646229939041	0.355959099434875	-0.65474147948981	-0.205646229939041	160	201	0.500719339343641	0.0418136802006998	-0.0150098566511059	99.0104166666667	17	11.9718309859155	-0.108357837968105	0.0513698355753841	-0.0387012242555167	-0.0178594404409408	0.0513698355753841	13.9	-50.2	-0.106616967818539
031120_E001T_10-2	031120_B001	110	110	100	112.5	WT	60	Step	12.5	1.13636363636364	100	1	031120_E001T_10-2.avi_lane_209.res	1.66796533143324	-0.205515065792538	0.408845489505205	-0.645609886654864	-0.205515065792538	149	208	0.49223333222216	0.0267725437595746	-0.0112766944844299	99.0364583333333	58	41.1347517730496	-0.0299272278472749	0.0515009997218871	0.0141851658148133	-0.00872784760599477	0.0515009997218871	2.90000000000001	-43.2	-0.104249938222026
031120_E001T_10-2	031120_B001	110	110	100	112.5	WT	60	Step	12.5	1.13636363636364	100	2	031120_E001T_10-2.avi_lane_209.res	1.66796533143324	-0.205515065792538	0.408845489505205	-0.645609886654864	-0.205515065792538	149	208	0.49223333222216	0.0267725437595746	-0.0112766944844299	99.0364583333333	15	10.6382978723404	-0.0299272278472749	0.0515009997218871	0.0141851658148133	-0.00872784760599477	0.0515009997218871	2.90000000000001	-43.2	-0.104249938222026
031120_E001T_10-2	031120_B001	110	110	100	112.5	WT	60	Step	12.5	1.13636363636364	100	3	031120_E001T_10-2.avi_lane_209.res	1.66796533143324	-0.205515065792538	0.408845489505205	-0.645609886654864	-0.205515065792538	149	208	0.49223333222216	0.0267725437595746	-0.0112766944844299	99.0364583333333	24	17.0212765957447	-0.0299272278472749	0.0515009997218871	0.0141851658148133	-0.00872784760599477	0.0515009997218871	2.90000000000001	-43.2	-0.104249938222026
031120_E001T_10-2	031120_B001	110	110	100	112.5	WT	60	Step	12.5	1.13636363636364	100	4	031120_E001T_10-2.avi_lane_209.res	1.66796533143324	-0.205515065792538	0.408845489505205	-0.645609886654864	-0.205515065792538	149	208	0.49223333222216	0.0267725437595746	-0.0112766944844299	99.0364583333333	27	19.1489361702128	-0.0299272278472749	0.0515009997218871	0.0141851658148133	-0.00872784760599477	0.0515009997218871	2.90000000000001	-43.2	-0.104249938222026
031120_E001T_10-2	031120_B001	110	110	100	112.5	WT	60	Step	12.5	1.13636363636364	100	5	031120_E001T_10-2.avi_lane_209.res	1.66796533143324	-0.205515065792538	0.408845489505205	-0.645609886654864	-0.205515065792538	149	208	0.49223333222216	0.0267725437595746	-0.0112766944844299	99.0364583333333	17	12.0567375886525	-0.0299272278472749	0.0515009997218871	0.0141851658148133	-0.00872784760599477	0.0515009997218871	2.90000000000001	-43.2	-0.104249938222026
031120_E001T_10-2	031120_B001	111	111	101	112.5	WT	60	Step	12.5	1.13636363636364	100	1	031120_E001T_10-2.avi_lane_210.res	1.59674007993442	-0.247377343665984	0.373465630900126	-0.63475604832078	-0.247377343665984	135	217	0.504881117791041	-0.0189734566096436	-0.0298781303410183	99.1536458333333	48	46.1538461538462	-0.101152479346095	0.00963872184844108	-0.0211946927902657	0.00212599072808917	0.00963872184844108	-11.1	-34.2	-0.0935983050377018
031120_E001T_10-2	031120_B001	111	111	101	112.5	WT	60	Step	12.5	1.13636363636364	100	2	031120_E001T_10-2.avi_lane_210.res	1.59674007993442	-0.247377343665984	0.373465630900126	-0.63475604832078	-0.247377343665984	135	217	0.504881117791041	-0.0189734566096436	-0.0298781303410183	99.1536458333333	10	9.61538461538461	-0.101152479346095	0.00963872184844108	-0.0211946927902657	0.00212599072808917	0.00963872184844108	-11.1	-34.2	-0.0935983050377018
031120_E001T_10-2	031120_B001	111	111	101	112.5	WT	60	Step	12.5	1.13636363636364	100	3	031120_E001T_10-2.avi_lane_210.res	1.59674007993442	-0.247377343665984	0.373465630900126	-0.63475604832078	-0.247377343665984	135	217	0.504881117791041	-0.0189734566096436	-0.0298781303410183	99.1536458333333	14	13.4615384615385	-0.101152479346095	0.00963872184844108	-0.0211946927902657	0.00212599072808917	0.00963872184844108	-11.1	-34.2	-0.0935983050377018
031120_E001T_10-2	031120_B001	111	111	101	112.5	WT	60	Step	12.5	1.13636363636364	100	4	031120_E001T_10-2.avi_lane_210.res	1.59674007993442	-0.247377343665984	0.373465630900126	-0.63475604832078	-0.247377343665984	135	217	0.504881117791041	-0.0189734566096436	-0.0298781303410183	99.1536458333333	19	18.2692307692308	-0.101152479346095	0.00963872184844108	-0.0211946927902657	0.00212599072808917	0.00963872184844108	-11.1	-34.2	-0.0935983050377018
031120_E001T_10-2	031120_B001	111	111	101	112.5	WT	60	Step	12.5	1.13636363636364	100	5	031120_E001T_10-2.avi_lane_210.res	1.59674007993442	-0.247377343665984	0.373465630900126	-0.63475604832078	-0.247377343665984	135	217	0.504881117791041	-0.0189734566096436	-0.0298781303410183	99.1536458333333	13	12.5	-0.101152479346095	0.00963872184844108	-0.0211946927902657	0.00212599072808917	0.00963872184844108	-11.1	-34.2	-0.0935983050377018
031120_E001T_10-2	031120_B001	112	112	102	112.5	WT	60	Step	12.5	1.13636363636364	100	1	031120_E001T_10-2.avi_lane_211.res	1.59903659634057	-0.263945194676398	0.353191262671497	-0.611878094498051	-0.263945194676398	137	243	0.516852958150337	0.0242670554076517	-0.0527671996333589	98.9923469387755	55	36.4238410596027	-0.098855962939945	-0.00692912916197291	-0.0414690610188947	0.0250039445508182	-0.00692912916197291	-9.09999999999999	-8.19999999999999	-0.108259396518164
031120_E001T_10-2	031120_B001	112	112	102	112.5	WT	60	Step	12.5	1.13636363636364	100	2	031120_E001T_10-2.avi_lane_211.res	1.59903659634057	-0.263945194676398	0.353191262671497	-0.611878094498051	-0.263945194676398	137	243	0.516852958150337	0.0242670554076517	-0.0527671996333589	98.9923469387755	21	13.9072847682119	-0.098855962939945	-0.00692912916197291	-0.0414690610188947	0.0250039445508182	-0.00692912916197291	-9.09999999999999	-8.19999999999999	-0.108259396518164
031120_E001T_10-2	031120_B001	112	112	102	112.5	WT	60	Step	12.5	1.13636363636364	100	3	031120_E001T_10-2.avi_lane_211.res	1.59903659634057	-0.263945194676398	0.353191262671497	-0.611878094498051	-0.263945194676398	137	243	0.516852958150337	0.0242670554076517	-0.0527671996333589	98.9923469387755	22	14.5695364238411	-0.098855962939945	-0.00692912916197291	-0.0414690610188947	0.0250039445508182	-0.00692912916197291	-9.09999999999999	-8.19999999999999	-0.108259396518164
031120_E001T_10-2	031120_B001	112	112	102	112.5	WT	60	Step	12.5	1.13636363636364	100	4	031120_E001T_10-2.avi_lane_211.res	1.59903659634057	-0.263945194676398	0.353191262671497	-0.611878094498051	-0.263945194676398	137	243	0.516852958150337	0.0242670554076517	-0.0527671996333589	98.9923469387755	26	17.2185430463576	-0.098855962939945	-0.00692912916197291	-0.0414690610188947	0.0250039445508182	-0.00692912916197291	-9.09999999999999	-8.19999999999999	-0.108259396518164
031120_E001T_10-2	031120_B001	112	112	102	112.5	WT	60	Step	12.5	1.13636363636364	100	5	031120_E001T_10-2.avi_lane_211.res	1.59903659634057	-0.263945194676398	0.353191262671497	-0.611878094498051	-0.263945194676398	137	243	0.516852958150337	0.0242670554076517	-0.0527671996333589	98.9923469387755	27	17.8807947019868	-0.098855962939945	-0.00692912916197291	-0.0414690610188947	0.0250039445508182	-0.00692912916197291	-9.09999999999999	-8.19999999999999	-0.108259396518164
031120_E001T_10-2	031120_B001	113	113	103	112.5	WT	60	Step	12.5	1.13636363636364	100	1	031120_E001T_10-2.avi_lane_212.res	1.58808714082604	-0.161417569680923	0.390479803055884	-0.576801047588968	-0.161417569680923	154	205	0.489568372059877	-0.0106483739437335	0.00012630402983004	98.8775510204082	55	37.6712328767123	-0.109805418454475	0.0955984958335021	-0.00418052063450775	0.0600809914599012	0.0955984958335021	7.90000000000001	-46.2	-0.118693649433425
031120_E001T_10-2	031120_B001	113	113	103	112.5	WT	60	Step	12.5	1.13636363636364	100	2	031120_E001T_10-2.avi_lane_212.res	1.58808714082604	-0.161417569680923	0.390479803055884	-0.576801047588968	-0.161417569680923	154	205	0.489568372059877	-0.0106483739437335	0.00012630402983004	98.8775510204082	16	10.958904109589	-0.109805418454475	0.0955984958335021	-0.00418052063450775	0.0600809914599012	0.0955984958335021	7.90000000000001	-46.2	-0.118693649433425
031120_E001T_10-2	031120_B001	113	113	103	112.5	WT	60	Step	12.5	1.13636363636364	100	3	031120_E001T_10-2.avi_lane_212.res	1.58808714082604	-0.161417569680923	0.390479803055884	-0.576801047588968	-0.161417569680923	154	205	0.489568372059877	-0.0106483739437335	0.00012630402983004	98.8775510204082	23	15.7534246575342	-0.109805418454475	0.0955984958335021	-0.00418052063450775	0.0600809914599012	0.0955984958335021	7.90000000000001	-46.2	-0.118693649433425
031120_E001T_10-2	031120_B001	113	113	103	112.5	WT	60	Step	12.5	1.13636363636364	100	4	031120_E001T_10-2.avi_lane_212.res	1.58808714082604	-0.161417569680923	0.390479803055884	-0.576801047588968	-0.161417569680923	154	205	0.489568372059877	-0.0106483739437335	0.00012630402983004	98.8775510204082	26	17.8082191780822	-0.109805418454475	0.0955984958335021	-0.00418052063450775	0.0600809914599012	0.0955984958335021	7.90000000000001	-46.2	-0.118693649433425
031120_E001T_10-2	031120_B001	113	113	103	112.5	WT	60	Step	12.5	1.13636363636364	100	5	031120_E001T_10-2.avi_lane_212.res	1.58808714082604	-0.161417569680923	0.390479803055884	-0.576801047588968	-0.161417569680923	154	205	0.489568372059877	-0.0106483739437335	0.00012630402983004	98.8775510204082	26	17.8082191780822	-0.109805418454475	0.0955984958335021	-0.00418052063450775	0.0600809914599012	0.0955984958335021	7.90000000000001	-46.2	-0.118693649433425
031120_E001T_10-2	031120_B001	114	114	104	112.5	WT	60	Step	12.5	1.13636363636364	100	1	031120_E001T_10-2.avi_lane_213.res	1.65640723333737	-0.275685417855138	0.366117122124508	-0.707340223505166	-0.275685417855138	152	226	0.505410099071894	-0.00468700328784446	-0.0368528249115198	98.6848958333333	54	37.2413793103448	-0.0414853259431449	-0.0186693523407129	-0.0285432015658837	-0.0704581844562968	-0.0186693523407129	5.90000000000001	-25.2	-0.136204837774997
031120_E001T_10-2	031120_B001	114	114	104	112.5	WT	60	Step	12.5	1.13636363636364	100	2	031120_E001T_10-2.avi_lane_213.res	1.65640723333737	-0.275685417855138	0.366117122124508	-0.707340223505166	-0.275685417855138	152	226	0.505410099071894	-0.00468700328784446	-0.0368528249115198	98.6848958333333	22	15.1724137931034	-0.0414853259431449	-0.0186693523407129	-0.0285432015658837	-0.0704581844562968	-0.0186693523407129	5.90000000000001	-25.2	-0.136204837774997
031120_E001T_10-2	031120_B001	114	114	104	112.5	WT	60	Step	12.5	1.13636363636364	100	3	031120_E001T_10-2.avi_lane_213.res	1.65640723333737	-0.275685417855138	0.366117122124508	-0.707340223505166	-0.275685417855138	152	226	0.505410099071894	-0.00468700328784446	-0.0368528249115198	98.6848958333333	24	16.551724137931	-0.0414853259431449	-0.0186693523407129	-0.0285432015658837	-0.0704581844562968	-0.0186693523407129	5.90000000000001	-25.2	-0.136204837774997
031120_E001T_10-2	031120_B001	114	114	104	112.5	WT	60	Step	12.5	1.13636363636364	100	4	031120_E001T_10-2.avi_lane_213.res	1.65640723333737	-0.275685417855138	0.366117122124508	-0.707340223505166	-0.275685417855138	152	226	0.505410099071894	-0.00468700328784446	-0.0368528249115198	98.6848958333333	26	17.9310344827586	-0.0414853259431449	-0.0186693523407129	-0.0285432015658837	-0.0704581844562968	-0.0186693523407129	5.90000000000001	-25.2	-0.136204837774997
031120_E001T_10-2	031120_B001	114	114	104	112.5	WT	60	Step	12.5	1.13636363636364	100	5	031120_E001T_10-2.avi_lane_213.res	1.65640723333737	-0.275685417855138	0.366117122124508	-0.707340223505166	-0.275685417855138	152	226	0.505410099071894	-0.00468700328784446	-0.0368528249115198	98.6848958333333	19	13.1034482758621	-0.0414853259431449	-0.0186693523407129	-0.0285432015658837	-0.0704581844562968	-0.0186693523407129	5.90000000000001	-25.2	-0.136204837774997
031120_E001T_10-2	031120_B001	115	115	105	112.5	WT	60	Step	12.5	1.13636363636364	100	1	031120_E001T_10-2.avi_lane_214.res	1.60807141071694	-0.220718966967828	0.428378493033506	-0.624601830968657	-0.220718966967828	140	225	0.511347082597301	-0.0120378064364406	-0.00966098843275946	98.6979166666667	62	41.3333333333333	-0.0898211485635749	0.0362970985465971	0.0337181693431143	0.0122802080802122	0.0362970985465971	-6.09999999999999	-26.2	-0.135021322976726
031120_E001T_10-2	031120_B001	115	115	105	112.5	WT	60	Step	12.5	1.13636363636364	100	2	031120_E001T_10-2.avi_lane_214.res	1.60807141071694	-0.220718966967828	0.428378493033506	-0.624601830968657	-0.220718966967828	140	225	0.511347082597301	-0.0120378064364406	-0.00966098843275946	98.6979166666667	16	10.6666666666667	-0.0898211485635749	0.0362970985465971	0.0337181693431143	0.0122802080802122	0.0362970985465971	-6.09999999999999	-26.2	-0.135021322976726
031120_E001T_10-2	031120_B001	115	115	105	112.5	WT	60	Step	12.5	1.13636363636364	100	3	031120_E001T_10-2.avi_lane_214.res	1.60807141071694	-0.220718966967828	0.428378493033506	-0.624601830968657	-0.220718966967828	140	225	0.511347082597301	-0.0120378064364406	-0.00966098843275946	98.6979166666667	21	14	-0.0898211485635749	0.0362970985465971	0.0337181693431143	0.0122802080802122	0.0362970985465971	-6.09999999999999	-26.2	-0.135021322976726
031120_E001T_10-2	031120_B001	115	115	105	112.5	WT	60	Step	12.5	1.13636363636364	100	4	031120_E001T_10-2.avi_lane_214.res	1.60807141071694	-0.220718966967828	0.428378493033506	-0.624601830968657	-0.220718966967828	140	225	0.511347082597301	-0.0120378064364406	-0.00966098843275946	98.6979166666667	26	17.3333333333333	-0.0898211485635749	0.0362970985465971	0.0337181693431143	0.0122802080802122	0.0362970985465971	-6.09999999999999	-26.2	-0.135021322976726
031120_E001T_10-2	031120_B001	115	115	105	112.5	WT	60	Step	12.5	1.13636363636364	100	5	031120_E001T_10-2.avi_lane_214.res	1.60807141071694	-0.220718966967828	0.428378493033506	-0.624601830968657	-0.220718966967828	140	225	0.511347082597301	-0.0120378064364406	-0.00966098843275946	98.6979166666667	25	16.6666666666667	-0.0898211485635749	0.0362970985465971	0.0337181693431143	0.0122802080802122	0.0362970985465971	-6.09999999999999	-26.2	-0.135021322976726
031120_E001T_10-2	031120_B001	116	116	106	112.5	WT	60	Step	12.5	1.13636363636364	100	1	031120_E001T_10-2.avi_lane_215.res	1.51695741542714	-0.190790056853797	0.356402069906102	-0.584811719022801	-0.190790056853797	157	219	0.489196349423449	-0.0123182328988015	-0.0191217701340751	98.5807291666667	60	44.4444444444444	-0.180935143853375	0.0662260086606281	-0.0382582537842897	0.0520703200260682	0.0662260086606281	10.9	-32.2	-0.14567295616105
031120_E001T_10-2	031120_B001	116	116	106	112.5	WT	60	Step	12.5	1.13636363636364	100	2	031120_E001T_10-2.avi_lane_215.res	1.51695741542714	-0.190790056853797	0.356402069906102	-0.584811719022801	-0.190790056853797	157	219	0.489196349423449	-0.0123182328988015	-0.0191217701340751	98.5807291666667	14	10.3703703703704	-0.180935143853375	0.0662260086606281	-0.0382582537842897	0.0520703200260682	0.0662260086606281	10.9	-32.2	-0.14567295616105
031120_E001T_10-2	031120_B001	116	116	106	112.5	WT	60	Step	12.5	1.13636363636364	100	3	031120_E001T_10-2.avi_lane_215.res	1.51695741542714	-0.190790056853797	0.356402069906102	-0.584811719022801	-0.190790056853797	157	219	0.489196349423449	-0.0123182328988015	-0.0191217701340751	98.5807291666667	17	12.5925925925926	-0.180935143853375	0.0662260086606281	-0.0382582537842897	0.0520703200260682	0.0662260086606281	10.9	-32.2	-0.14567295616105
031120_E001T_10-2	031120_B001	116	116	106	112.5	WT	60	Step	12.5	1.13636363636364	100	4	031120_E001T_10-2.avi_lane_215.res	1.51695741542714	-0.190790056853797	0.356402069906102	-0.584811719022801	-0.190790056853797	157	219	0.489196349423449	-0.0123182328988015	-0.0191217701340751	98.5807291666667	24	17.7777777777778	-0.180935143853375	0.0662260086606281	-0.0382582537842897	0.0520703200260682	0.0662260086606281	10.9	-32.2	-0.14567295616105
031120_E001T_10-2	031120_B001	116	116	106	112.5	WT	60	Step	12.5	1.13636363636364	100	5	031120_E001T_10-2.avi_lane_215.res	1.51695741542714	-0.190790056853797	0.356402069906102	-0.584811719022801	-0.190790056853797	157	219	0.489196349423449	-0.0123182328988015	-0.0191217701340751	98.5807291666667	20	14.8148148148148	-0.180935143853375	0.0662260086606281	-0.0382582537842897	0.0520703200260682	0.0662260086606281	10.9	-32.2	-0.14567295616105
031120_E001T_10-2	031120_B001	117	117	107	112.5	WT	60	Step	12.5	1.13636363636364	100	1	031120_E001T_10-2.avi_lane_216.res	1.60072444416212	-0.238175607020204	0.392184255322811	-0.61356621739521	-0.238175607020204	138	233	0.513470136848322	0.00175397858885514	-0.0417840958837033	98.5546875	58	38.4105960264901	-0.097168115118395	0.0188404584942211	-0.00247606836758074	0.0233158216536592	0.0188404584942211	-8.09999999999999	-18.2	-0.148039985757578
031120_E001T_10-2	031120_B001	117	117	107	112.5	WT	60	Step	12.5	1.13636363636364	100	2	031120_E001T_10-2.avi_lane_216.res	1.60072444416212	-0.238175607020204	0.392184255322811	-0.61356621739521	-0.238175607020204	138	233	0.513470136848322	0.00175397858885514	-0.0417840958837033	98.5546875	22	14.5695364238411	-0.097168115118395	0.0188404584942211	-0.00247606836758074	0.0233158216536592	0.0188404584942211	-8.09999999999999	-18.2	-0.148039985757578
031120_E001T_10-2	031120_B001	117	117	107	112.5	WT	60	Step	12.5	1.13636363636364	100	3	031120_E001T_10-2.avi_lane_216.res	1.60072444416212	-0.238175607020204	0.392184255322811	-0.61356621739521	-0.238175607020204	138	233	0.513470136848322	0.00175397858885514	-0.0417840958837033	98.5546875	20	13.2450331125828	-0.097168115118395	0.0188404584942211	-0.00247606836758074	0.0233158216536592	0.0188404584942211	-8.09999999999999	-18.2	-0.148039985757578
031120_E001T_10-2	031120_B001	117	117	107	112.5	WT	60	Step	12.5	1.13636363636364	100	4	031120_E001T_10-2.avi_lane_216.res	1.60072444416212	-0.238175607020204	0.392184255322811	-0.61356621739521	-0.238175607020204	138	233	0.513470136848322	0.00175397858885514	-0.0417840958837033	98.5546875	25	16.5562913907285	-0.097168115118395	0.0188404584942211	-0.00247606836758074	0.0233158216536592	0.0188404584942211	-8.09999999999999	-18.2	-0.148039985757578
031120_E001T_10-2	031120_B001	117	117	107	112.5	WT	60	Step	12.5	1.13636363636364	100	5	031120_E001T_10-2.avi_lane_216.res	1.60072444416212	-0.238175607020204	0.392184255322811	-0.61356621739521	-0.238175607020204	138	233	0.513470136848322	0.00175397858885514	-0.0417840958837033	98.5546875	26	17.2185430463576	-0.097168115118395	0.0188404584942211	-0.00247606836758074	0.0233158216536592	0.0188404584942211	-8.09999999999999	-18.2	-0.148039985757578
031120_E001T_10-2	031120_B001	118	118	108	112.5	WT	60	Step	12.5	1.13636363636364	100	1	031120_E001T_10-2.avi_lane_217.res	1.66356990095107	-0.205730980910691	0.423267288398067	-0.601941039908484	-0.205730980910691	154	245	0.485688000392519	-0.0142009353420098	-0.0239667918100976	98.515625	51	27.7173913043478	-0.0343226583294449	0.0512850846037341	0.0286069647076753	0.0349409991403852	0.0512850846037341	7.90000000000001	-6.19999999999999	-0.151590530152347
031120_E001T_10-2	031120_B001	118	118	108	112.5	WT	60	Step	12.5	1.13636363636364	100	2	031120_E001T_10-2.avi_lane_217.res	1.66356990095107	-0.205730980910691	0.423267288398067	-0.601941039908484	-0.205730980910691	154	245	0.485688000392519	-0.0142009353420098	-0.0239667918100976	98.515625	33	17.9347826086957	-0.0343226583294449	0.0512850846037341	0.0286069647076753	0.0349409991403852	0.0512850846037341	7.90000000000001	-6.19999999999999	-0.151590530152347
031120_E001T_10-2	031120_B001	118	118	108	112.5	WT	60	Step	12.5	1.13636363636364	100	3	031120_E001T_10-2.avi_lane_217.res	1.66356990095107	-0.205730980910691	0.423267288398067	-0.601941039908484	-0.205730980910691	154	245	0.485688000392519	-0.0142009353420098	-0.0239667918100976	98.515625	31	16.8478260869565	-0.0343226583294449	0.0512850846037341	0.0286069647076753	0.0349409991403852	0.0512850846037341	7.90000000000001	-6.19999999999999	-0.151590530152347
031120_E001T_10-2	031120_B001	118	118	108	112.5	WT	60	Step	12.5	1.13636363636364	100	4	031120_E001T_10-2.avi_lane_217.res	1.66356990095107	-0.205730980910691	0.423267288398067	-0.601941039908484	-0.205730980910691	154	245	0.485688000392519	-0.0142009353420098	-0.0239667918100976	98.515625	32	17.3913043478261	-0.0343226583294449	0.0512850846037341	0.0286069647076753	0.0349409991403852	0.0512850846037341	7.90000000000001	-6.19999999999999	-0.151590530152347
031120_E001T_10-2	031120_B001	118	118	108	112.5	WT	60	Step	12.5	1.13636363636364	100	5	031120_E001T_10-2.avi_lane_217.res	1.66356990095107	-0.205730980910691	0.423267288398067	-0.601941039908484	-0.205730980910691	154	245	0.485688000392519	-0.0142009353420098	-0.0239667918100976	98.515625	37	20.1086956521739	-0.0343226583294449	0.0512850846037341	0.0286069647076753	0.0349409991403852	0.0512850846037341	7.90000000000001	-6.19999999999999	-0.151590530152347
031120_E001T_10-2	031120_B001	119	119	109	112.5	WT	60	Step	12.5	1.13636363636364	100	1	031120_E001T_10-2.avi_lane_218.res	1.67551788634449	-0.325130584815345	0.359451879266075	-0.693528775232041	-0.325130584815345	127	236	0.514918165082453	0.0173913547836704	-0.0580850381812384	98.4505208333333	55	37.9310344827586	-0.022374672936025	-0.0681145193009199	-0.0352084444243167	-0.0566467361831718	-0.0681145193009199	-19.1	-15.2	-0.157508104143645
031120_E001T_10-2	031120_B001	119	119	109	112.5	WT	60	Step	12.5	1.13636363636364	100	2	031120_E001T_10-2.avi_lane_218.res	1.67551788634449	-0.325130584815345	0.359451879266075	-0.693528775232041	-0.325130584815345	127	236	0.514918165082453	0.0173913547836704	-0.0580850381812384	98.4505208333333	26	17.9310344827586	-0.022374672936025	-0.0681145193009199	-0.0352084444243167	-0.0566467361831718	-0.0681145193009199	-19.1	-15.2	-0.157508104143645
031120_E001T_10-2	031120_B001	119	119	109	112.5	WT	60	Step	12.5	1.13636363636364	100	3	031120_E001T_10-2.avi_lane_218.res	1.67551788634449	-0.325130584815345	0.359451879266075	-0.693528775232041	-0.325130584815345	127	236	0.514918165082453	0.0173913547836704	-0.0580850381812384	98.4505208333333	16	11.0344827586207	-0.022374672936025	-0.0681145193009199	-0.0352084444243167	-0.0566467361831718	-0.0681145193009199	-19.1	-15.2	-0.157508104143645
031120_E001T_10-2	031120_B001	119	119	109	112.5	WT	60	Step	12.5	1.13636363636364	100	4	031120_E001T_10-2.avi_lane_218.res	1.67551788634449	-0.325130584815345	0.359451879266075	-0.693528775232041	-0.325130584815345	127	236	0.514918165082453	0.0173913547836704	-0.0580850381812384	98.4505208333333	24	16.551724137931	-0.022374672936025	-0.0681145193009199	-0.0352084444243167	-0.0566467361831718	-0.0681145193009199	-19.1	-15.2	-0.157508104143645
031120_E001T_10-2	031120_B001	119	119	109	112.5	WT	60	Step	12.5	1.13636363636364	100	5	031120_E001T_10-2.avi_lane_218.res	1.67551788634449	-0.325130584815345	0.359451879266075	-0.693528775232041	-0.325130584815345	127	236	0.514918165082453	0.0173913547836704	-0.0580850381812384	98.4505208333333	24	16.551724137931	-0.022374672936025	-0.0681145193009199	-0.0352084444243167	-0.0566467361831718	-0.0681145193009199	-19.1	-15.2	-0.157508104143645
031120_E001T_10-2	031120_B001	120	120	110	112.5	WT	60	Step	12.5	1.13636363636364	100	1	031120_E001T_10-2.avi_lane_219.res	1.7505298671404	-0.329473720790044	0.40273622020519	-0.702425613435679	-0.329473720790044	133	262	0.497338440912891	-0.00661941833690186	-0.0421249781497456	98.4895833333333	53	33.5443037974684	0.052637307859885	-0.0724576552756189	0.00807589651479829	-0.0655435743868098	-0.0724576552756189	-13.1	10.8	-0.153957559748875
031120_E001T_10-2	031120_B001	120	120	110	112.5	WT	60	Step	12.5	1.13636363636364	100	2	031120_E001T_10-2.avi_lane_219.res	1.7505298671404	-0.329473720790044	0.40273622020519	-0.702425613435679	-0.329473720790044	133	262	0.497338440912891	-0.00661941833690186	-0.0421249781497456	98.4895833333333	27	17.0886075949367	0.052637307859885	-0.0724576552756189	0.00807589651479829	-0.0655435743868098	-0.0724576552756189	-13.1	10.8	-0.153957559748875
031120_E001T_10-2	031120_B001	120	120	110	112.5	WT	60	Step	12.5	1.13636363636364	100	3	031120_E001T_10-2.avi_lane_219.res	1.7505298671404	-0.329473720790044	0.40273622020519	-0.702425613435679	-0.329473720790044	133	262	0.497338440912891	-0.00661941833690186	-0.0421249781497456	98.4895833333333	26	16.4556962025316	0.052637307859885	-0.0724576552756189	0.00807589651479829	-0.0655435743868098	-0.0724576552756189	-13.1	10.8	-0.153957559748875
031120_E001T_10-2	031120_B001	120	120	110	112.5	WT	60	Step	12.5	1.13636363636364	100	4	031120_E001T_10-2.avi_lane_219.res	1.7505298671404	-0.329473720790044	0.40273622020519	-0.702425613435679	-0.329473720790044	133	262	0.497338440912891	-0.00661941833690186	-0.0421249781497456	98.4895833333333	27	17.0886075949367	0.052637307859885	-0.0724576552756189	0.00807589651479829	-0.0655435743868098	-0.0724576552756189	-13.1	10.8	-0.153957559748875
031120_E001T_10-2	031120_B001	120	120	110	112.5	WT	60	Step	12.5	1.13636363636364	100	5	031120_E001T_10-2.avi_lane_219.res	1.7505298671404	-0.329473720790044	0.40273622020519	-0.702425613435679	-0.329473720790044	133	262	0.497338440912891	-0.00661941833690186	-0.0421249781497456	98.4895833333333	25	15.8227848101266	0.052637307859885	-0.0724576552756189	0.00807589651479829	-0.0655435743868098	-0.0724576552756189	-13.1	10.8	-0.153957559748875
031120_E001T_10-2	031120_B001	121	121	111	112.5	WT	60	Step	12.5	1.13636363636364	100	1	031120_E001T_10-2.avi_lane_220.res	1.72545397548866	-0.283231655641088	0.418592079370059	-0.605968117726506	-0.283231655641088	126	274	0.491411134290922	0.0121538647699714	-0.0477337789935279	98.5026041666667	78	25.1612903225806	0.027561416208145	-0.0262155901266629	0.0239317556796673	0.0309139213223631	-0.0262155901266629	-20.1	22.8	-0.152774044950604
031120_E001T_10-2	031120_B001	121	121	111	112.5	WT	60	Step	12.5	1.13636363636364	100	2	031120_E001T_10-2.avi_lane_220.res	1.72545397548866	-0.283231655641088	0.418592079370059	-0.605968117726506	-0.283231655641088	126	274	0.491411134290922	0.0121538647699714	-0.0477337789935279	98.5026041666667	74	23.8709677419355	0.027561416208145	-0.0262155901266629	0.0239317556796673	0.0309139213223631	-0.0262155901266629	-20.1	22.8	-0.152774044950604
031120_E001T_10-2	031120_B001	121	121	111	112.5	WT	60	Step	12.5	1.13636363636364	100	3	031120_E001T_10-2.avi_lane_220.res	1.72545397548866	-0.283231655641088	0.418592079370059	-0.605968117726506	-0.283231655641088	126	274	0.491411134290922	0.0121538647699714	-0.0477337789935279	98.5026041666667	57	18.3870967741935	0.027561416208145	-0.0262155901266629	0.0239317556796673	0.0309139213223631	-0.0262155901266629	-20.1	22.8	-0.152774044950604
031120_E001T_10-2	031120_B001	121	121	111	112.5	WT	60	Step	12.5	1.13636363636364	100	4	031120_E001T_10-2.avi_lane_220.res	1.72545397548866	-0.283231655641088	0.418592079370059	-0.605968117726506	-0.283231655641088	126	274	0.491411134290922	0.0121538647699714	-0.0477337789935279	98.5026041666667	62	20	0.027561416208145	-0.0262155901266629	0.0239317556796673	0.0309139213223631	-0.0262155901266629	-20.1	22.8	-0.152774044950604
031120_E001T_10-2	031120_B001	121	121	111	112.5	WT	60	Step	12.5	1.13636363636364	100	5	031120_E001T_10-2.avi_lane_220.res	1.72545397548866	-0.283231655641088	0.418592079370059	-0.605968117726506	-0.283231655641088	126	274	0.491411134290922	0.0121538647699714	-0.0477337789935279	98.5026041666667	39	12.5806451612903	0.027561416208145	-0.0262155901266629	0.0239317556796673	0.0309139213223631	-0.0262155901266629	-20.1	22.8	-0.152774044950604
031120_E001T_10-2	031120_B001	122	122	112	112.5	WT	60	Step	12.5	1.13636363636364	100	1	031120_E001T_10-2.avi_lane_221.res	1.7394021138746	-0.297731821125754	0.378990948199281	-0.712497389421743	-0.297731821125754	152	248	0.510116757464409	-0.000544839354443186	-0.0561185229182058	99.4140625	77	28.5185185185185	0.0415095545940851	-0.040715755611329	-0.0156693754911107	-0.0756153503728738	-0.040715755611329	5.90000000000001	-3.19999999999999	-0.0699280090725409
031120_E001T_10-2	031120_B001	122	122	112	112.5	WT	60	Step	12.5	1.13636363636364	100	2	031120_E001T_10-2.avi_lane_221.res	1.7394021138746	-0.297731821125754	0.378990948199281	-0.712497389421743	-0.297731821125754	152	248	0.510116757464409	-0.000544839354443186	-0.0561185229182058	99.4140625	59	21.8518518518519	0.0415095545940851	-0.040715755611329	-0.0156693754911107	-0.0756153503728738	-0.040715755611329	5.90000000000001	-3.19999999999999	-0.0699280090725409
031120_E001T_10-2	031120_B001	122	122	112	112.5	WT	60	Step	12.5	1.13636363636364	100	3	031120_E001T_10-2.avi_lane_221.res	1.7394021138746	-0.297731821125754	0.378990948199281	-0.712497389421743	-0.297731821125754	152	248	0.510116757464409	-0.000544839354443186	-0.0561185229182058	99.4140625	55	20.3703703703704	0.0415095545940851	-0.040715755611329	-0.0156693754911107	-0.0756153503728738	-0.040715755611329	5.90000000000001	-3.19999999999999	-0.0699280090725409
031120_E001T_10-2	031120_B001	122	122	112	112.5	WT	60	Step	12.5	1.13636363636364	100	4	031120_E001T_10-2.avi_lane_221.res	1.7394021138746	-0.297731821125754	0.378990948199281	-0.712497389421743	-0.297731821125754	152	248	0.510116757464409	-0.000544839354443186	-0.0561185229182058	99.4140625	40	14.8148148148148	0.0415095545940851	-0.040715755611329	-0.0156693754911107	-0.0756153503728738	-0.040715755611329	5.90000000000001	-3.19999999999999	-0.0699280090725409
031120_E001T_10-2	031120_B001	122	122	112	112.5	WT	60	Step	12.5	1.13636363636364	100	5	031120_E001T_10-2.avi_lane_221.res	1.7394021138746	-0.297731821125754	0.378990948199281	-0.712497389421743	-0.297731821125754	152	248	0.510116757464409	-0.000544839354443186	-0.0561185229182058	99.4140625	39	14.4444444444444	0.0415095545940851	-0.040715755611329	-0.0156693754911107	-0.0756153503728738	-0.040715755611329	5.90000000000001	-3.19999999999999	-0.0699280090725409
031120_E001T_10-2	031120_B001	123	123	113	112.5	WT	60	Step	12.5	1.13636363636364	100	1	031120_E001T_10-2.avi_lane_222.res	1.65831730162344	-0.265583920747075	0.398064965880735	-0.634793495081044	-0.265583920747075	127	229	0.507441880655264	0.0125096165086437	-0.0575767271145736	101.236979166667	52	39.0977443609023	-0.0395752576570749	-0.00856785523264991	0.00340464219034325	0.00208854396782521	-0.00856785523264991	-19.1	-22.2	0.0957640626836138
031120_E001T_10-2	031120_B001	123	123	113	112.5	WT	60	Step	12.5	1.13636363636364	100	2	031120_E001T_10-2.avi_lane_222.res	1.65831730162344	-0.265583920747075	0.398064965880735	-0.634793495081044	-0.265583920747075	127	229	0.507441880655264	0.0125096165086437	-0.0575767271145736	101.236979166667	21	15.7894736842105	-0.0395752576570749	-0.00856785523264991	0.00340464219034325	0.00208854396782521	-0.00856785523264991	-19.1	-22.2	0.0957640626836138
031120_E001T_10-2	031120_B001	123	123	113	112.5	WT	60	Step	12.5	1.13636363636364	100	3	031120_E001T_10-2.avi_lane_222.res	1.65831730162344	-0.265583920747075	0.398064965880735	-0.634793495081044	-0.265583920747075	127	229	0.507441880655264	0.0125096165086437	-0.0575767271145736	101.236979166667	15	11.2781954887218	-0.0395752576570749	-0.00856785523264991	0.00340464219034325	0.00208854396782521	-0.00856785523264991	-19.1	-22.2	0.0957640626836138
031120_E001T_10-2	031120_B001	123	123	113	112.5	WT	60	Step	12.5	1.13636363636364	100	4	031120_E001T_10-2.avi_lane_222.res	1.65831730162344	-0.265583920747075	0.398064965880735	-0.634793495081044	-0.265583920747075	127	229	0.507441880655264	0.0125096165086437	-0.0575767271145736	101.236979166667	25	18.796992481203	-0.0395752576570749	-0.00856785523264991	0.00340464219034325	0.00208854396782521	-0.00856785523264991	-19.1	-22.2	0.0957640626836138
031120_E001T_10-2	031120_B001	123	123	113	112.5	WT	60	Step	12.5	1.13636363636364	100	5	031120_E001T_10-2.avi_lane_222.res	1.65831730162344	-0.265583920747075	0.398064965880735	-0.634793495081044	-0.265583920747075	127	229	0.507441880655264	0.0125096165086437	-0.0575767271145736	101.236979166667	20	15.0375939849624	-0.0395752576570749	-0.00856785523264991	0.00340464219034325	0.00208854396782521	-0.00856785523264991	-19.1	-22.2	0.0957640626836138
031120_E001T_10-2	031120_B001	124	124	114	112.5	WT	60	Step	12.5	1.13636363636364	100	1	031120_E001T_10-2.avi_lane_223.res	1.61246352468248	-0.254806924373974	0.372222234599128	-0.644584651645445	-0.254806924373974	132	213	0.521450834193405	-0.0469555818106468	-0.0493702321736036	101.028645833333	38	41.7582417582418	-0.0854290345980349	0.00220914114045107	-0.0224380890912637	-0.00770261259657579	0.00220914114045107	-14.1	-38.2	0.0768278259114652
031120_E001T_10-2	031120_B001	124	124	114	112.5	WT	60	Step	12.5	1.13636363636364	100	2	031120_E001T_10-2.avi_lane_223.res	1.61246352468248	-0.254806924373974	0.372222234599128	-0.644584651645445	-0.254806924373974	132	213	0.521450834193405	-0.0469555818106468	-0.0493702321736036	101.028645833333	12	13.1868131868132	-0.0854290345980349	0.00220914114045107	-0.0224380890912637	-0.00770261259657579	0.00220914114045107	-14.1	-38.2	0.0768278259114652
031120_E001T_10-2	031120_B001	124	124	114	112.5	WT	60	Step	12.5	1.13636363636364	100	3	031120_E001T_10-2.avi_lane_223.res	1.61246352468248	-0.254806924373974	0.372222234599128	-0.644584651645445	-0.254806924373974	132	213	0.521450834193405	-0.0469555818106468	-0.0493702321736036	101.028645833333	11	12.0879120879121	-0.0854290345980349	0.00220914114045107	-0.0224380890912637	-0.00770261259657579	0.00220914114045107	-14.1	-38.2	0.0768278259114652
031120_E001T_10-2	031120_B001	124	124	114	112.5	WT	60	Step	12.5	1.13636363636364	100	4	031120_E001T_10-2.avi_lane_223.res	1.61246352468248	-0.254806924373974	0.372222234599128	-0.644584651645445	-0.254806924373974	132	213	0.521450834193405	-0.0469555818106468	-0.0493702321736036	101.028645833333	23	25.2747252747253	-0.0854290345980349	0.00220914114045107	-0.0224380890912637	-0.00770261259657579	0.00220914114045107	-14.1	-38.2	0.0768278259114652
031120_E001T_10-2	031120_B001	124	124	114	112.5	WT	60	Step	12.5	1.13636363636364	100	5	031120_E001T_10-2.avi_lane_223.res	1.61246352468248	-0.254806924373974	0.372222234599128	-0.644584651645445	-0.254806924373974	132	213	0.521450834193405	-0.0469555818106468	-0.0493702321736036	101.028645833333	7	7.69230769230769	-0.0854290345980349	0.00220914114045107	-0.0224380890912637	-0.00770261259657579	0.00220914114045107	-14.1	-38.2	0.0768278259114652
031120_E001T_10-2	031120_B001	125	125	115	112.5	WT	60	Step	12.5	1.13636363636364	100	1	031120_E001T_10-2.avi_lane_224.res	1.62196298435399	-0.304340296949084	0.382476741832112	-0.67184765980569	-0.304340296949084	122	228	0.500404118811948	-0.00606865876373026	-0.0506403079044263	100.755208333333	41	34.1666666666667	-0.075929574926525	-0.0473242314346589	-0.0121835818582797	-0.0349656207568207	-0.0473242314346589	-24.1	-23.2	0.0519740151480477
031120_E001T_10-2	031120_B001	125	125	115	112.5	WT	60	Step	12.5	1.13636363636364	100	2	031120_E001T_10-2.avi_lane_224.res	1.62196298435399	-0.304340296949084	0.382476741832112	-0.67184765980569	-0.304340296949084	122	228	0.500404118811948	-0.00606865876373026	-0.0506403079044263	100.755208333333	21	17.5	-0.075929574926525	-0.0473242314346589	-0.0121835818582797	-0.0349656207568207	-0.0473242314346589	-24.1	-23.2	0.0519740151480477
031120_E001T_10-2	031120_B001	125	125	115	112.5	WT	60	Step	12.5	1.13636363636364	100	3	031120_E001T_10-2.avi_lane_224.res	1.62196298435399	-0.304340296949084	0.382476741832112	-0.67184765980569	-0.304340296949084	122	228	0.500404118811948	-0.00606865876373026	-0.0506403079044263	100.755208333333	15	12.5	-0.075929574926525	-0.0473242314346589	-0.0121835818582797	-0.0349656207568207	-0.0473242314346589	-24.1	-23.2	0.0519740151480477
031120_E001T_10-2	031120_B001	125	125	115	112.5	WT	60	Step	12.5	1.13636363636364	100	4	031120_E001T_10-2.avi_lane_224.res	1.62196298435399	-0.304340296949084	0.382476741832112	-0.67184765980569	-0.304340296949084	122	228	0.500404118811948	-0.00606865876373026	-0.0506403079044263	100.755208333333	26	21.6666666666667	-0.075929574926525	-0.0473242314346589	-0.0121835818582797	-0.0349656207568207	-0.0473242314346589	-24.1	-23.2	0.0519740151480477
031120_E001T_10-2	031120_B001	125	125	115	112.5	WT	60	Step	12.5	1.13636363636364	100	5	031120_E001T_10-2.avi_lane_224.res	1.62196298435399	-0.304340296949084	0.382476741832112	-0.67184765980569	-0.304340296949084	122	228	0.500404118811948	-0.00606865876373026	-0.0506403079044263	100.755208333333	17	14.1666666666667	-0.075929574926525	-0.0473242314346589	-0.0121835818582797	-0.0349656207568207	-0.0473242314346589	-24.1	-23.2	0.0519740151480477
031120_E001T_10-2	031120_B001	126	126	116	112.5	WT	60	Step	12.5	1.13636363636364	100	1	031120_E001T_10-2.avi_lane_225.res	1.60947910535198	-0.275813800617569	0.37626386862284	-0.683362343892824	-0.275813800617569	135	216	0.523050681669711	-0.0216252691492938	-0.0357148988455944	100.854591836735	33	35.1063829787234	-0.0884134539285351	-0.0187977351031439	-0.0183964550675517	-0.0464803048439548	-0.0187977351031439	-11.1	-35.2	0.0610073729959879
031120_E001T_10-2	031120_B001	126	126	116	112.5	WT	60	Step	12.5	1.13636363636364	100	2	031120_E001T_10-2.avi_lane_225.res	1.60947910535198	-0.275813800617569	0.37626386862284	-0.683362343892824	-0.275813800617569	135	216	0.523050681669711	-0.0216252691492938	-0.0357148988455944	100.854591836735	15	15.9574468085106	-0.0884134539285351	-0.0187977351031439	-0.0183964550675517	-0.0464803048439548	-0.0187977351031439	-11.1	-35.2	0.0610073729959879
031120_E001T_10-2	031120_B001	126	126	116	112.5	WT	60	Step	12.5	1.13636363636364	100	3	031120_E001T_10-2.avi_lane_225.res	1.60947910535198	-0.275813800617569	0.37626386862284	-0.683362343892824	-0.275813800617569	135	216	0.523050681669711	-0.0216252691492938	-0.0357148988455944	100.854591836735	12	12.7659574468085	-0.0884134539285351	-0.0187977351031439	-0.0183964550675517	-0.0464803048439548	-0.0187977351031439	-11.1	-35.2	0.0610073729959879
031120_E001T_10-2	031120_B001	126	126	116	112.5	WT	60	Step	12.5	1.13636363636364	100	4	031120_E001T_10-2.avi_lane_225.res	1.60947910535198	-0.275813800617569	0.37626386862284	-0.683362343892824	-0.275813800617569	135	216	0.523050681669711	-0.0216252691492938	-0.0357148988455944	100.854591836735	23	24.468085106383	-0.0884134539285351	-0.0187977351031439	-0.0183964550675517	-0.0464803048439548	-0.0187977351031439	-11.1	-35.2	0.0610073729959879
031120_E001T_10-2	031120_B001	126	126	116	112.5	WT	60	Step	12.5	1.13636363636364	100	5	031120_E001T_10-2.avi_lane_225.res	1.60947910535198	-0.275813800617569	0.37626386862284	-0.683362343892824	-0.275813800617569	135	216	0.523050681669711	-0.0216252691492938	-0.0357148988455944	100.854591836735	11	11.7021276595745	-0.0884134539285351	-0.0187977351031439	-0.0183964550675517	-0.0464803048439548	-0.0187977351031439	-11.1	-35.2	0.0610073729959879
031120_E001T_10-2	031120_B001	127	127	117	112.5	WT	60	Step	12.5	1.13636363636364	100	1	031120_E001T_10-2.avi_lane_226.res	1.69805358365797	-0.223751169398609	0.42121448958057	-0.610008315998556	-0.223751169398609	135	226	0.495964075554361	0.00970614972710404	-0.0270629843562338	100.729166666667	52	38.5185185185185	0.000161024377455021	0.0332648961158161	0.0265541658901783	0.0268737230503132	0.0332648961158161	-11.1	-25.2	0.0496069855515486
031120_E001T_10-2	031120_B001	127	127	117	112.5	WT	60	Step	12.5	1.13636363636364	100	2	031120_E001T_10-2.avi_lane_226.res	1.69805358365797	-0.223751169398609	0.42121448958057	-0.610008315998556	-0.223751169398609	135	226	0.495964075554361	0.00970614972710404	-0.0270629843562338	100.729166666667	21	15.5555555555556	0.000161024377455021	0.0332648961158161	0.0265541658901783	0.0268737230503132	0.0332648961158161	-11.1	-25.2	0.0496069855515486
031120_E001T_10-2	031120_B001	127	127	117	112.5	WT	60	Step	12.5	1.13636363636364	100	3	031120_E001T_10-2.avi_lane_226.res	1.69805358365797	-0.223751169398609	0.42121448958057	-0.610008315998556	-0.223751169398609	135	226	0.495964075554361	0.00970614972710404	-0.0270629843562338	100.729166666667	18	13.3333333333333	0.000161024377455021	0.0332648961158161	0.0265541658901783	0.0268737230503132	0.0332648961158161	-11.1	-25.2	0.0496069855515486
031120_E001T_10-2	031120_B001	127	127	117	112.5	WT	60	Step	12.5	1.13636363636364	100	4	031120_E001T_10-2.avi_lane_226.res	1.69805358365797	-0.223751169398609	0.42121448958057	-0.610008315998556	-0.223751169398609	135	226	0.495964075554361	0.00970614972710404	-0.0270629843562338	100.729166666667	24	17.7777777777778	0.000161024377455021	0.0332648961158161	0.0265541658901783	0.0268737230503132	0.0332648961158161	-11.1	-25.2	0.0496069855515486
031120_E001T_10-2	031120_B001	127	127	117	112.5	WT	60	Step	12.5	1.13636363636364	100	5	031120_E001T_10-2.avi_lane_226.res	1.69805358365797	-0.223751169398609	0.42121448958057	-0.610008315998556	-0.223751169398609	135	226	0.495964075554361	0.00970614972710404	-0.0270629843562338	100.729166666667	20	14.8148148148148	0.000161024377455021	0.0332648961158161	0.0265541658901783	0.0268737230503132	0.0332648961158161	-11.1	-25.2	0.0496069855515486
031120_E001T_10-2	031120_B001	128	128	118	112.5	WT	60	Step	12.5	1.13636363636364	100	1	031120_E001T_10-2.avi_lane_227.res	1.61546533130103	-0.249377750553249	0.390519620452993	-0.59492233089662	-0.249377750553249	135	250	0.501119510662364	0.034726565972463	-0.0231697305918111	100.729166666667	48	35.2941176470588	-0.0824272279794849	0.00763831496117606	-0.00414070323739874	0.0419597081522491	0.00763831496117606	-11.1	-1.19999999999999	0.0496069855515486
031120_E001T_10-2	031120_B001	128	128	118	112.5	WT	60	Step	12.5	1.13636363636364	100	2	031120_E001T_10-2.avi_lane_227.res	1.61546533130103	-0.249377750553249	0.390519620452993	-0.59492233089662	-0.249377750553249	135	250	0.501119510662364	0.034726565972463	-0.0231697305918111	100.729166666667	20	14.7058823529412	-0.0824272279794849	0.00763831496117606	-0.00414070323739874	0.0419597081522491	0.00763831496117606	-11.1	-1.19999999999999	0.0496069855515486
031120_E001T_10-2	031120_B001	128	128	118	112.5	WT	60	Step	12.5	1.13636363636364	100	3	031120_E001T_10-2.avi_lane_227.res	1.61546533130103	-0.249377750553249	0.390519620452993	-0.59492233089662	-0.249377750553249	135	250	0.501119510662364	0.034726565972463	-0.0231697305918111	100.729166666667	18	13.2352941176471	-0.0824272279794849	0.00763831496117606	-0.00414070323739874	0.0419597081522491	0.00763831496117606	-11.1	-1.19999999999999	0.0496069855515486
031120_E001T_10-2	031120_B001	128	128	118	112.5	WT	60	Step	12.5	1.13636363636364	100	4	031120_E001T_10-2.avi_lane_227.res	1.61546533130103	-0.249377750553249	0.390519620452993	-0.59492233089662	-0.249377750553249	135	250	0.501119510662364	0.034726565972463	-0.0231697305918111	100.729166666667	27	19.8529411764706	-0.0824272279794849	0.00763831496117606	-0.00414070323739874	0.0419597081522491	0.00763831496117606	-11.1	-1.19999999999999	0.0496069855515486
031120_E001T_10-2	031120_B001	128	128	118	112.5	WT	60	Step	12.5	1.13636363636364	100	5	031120_E001T_10-2.avi_lane_227.res	1.61546533130103	-0.249377750553249	0.390519620452993	-0.59492233089662	-0.249377750553249	135	250	0.501119510662364	0.034726565972463	-0.0231697305918111	100.729166666667	23	16.9117647058824	-0.0824272279794849	0.00763831496117606	-0.00414070323739874	0.0419597081522491	0.00763831496117606	-11.1	-1.19999999999999	0.0496069855515486
031120_E001T_10-2	031120_B001	129	129	119	112.5	WT	60	Step	12.5	1.13636363636364	100	1	031120_E001T_10-2.avi_lane_228.res	1.64200699296523	-0.27083724720442	0.371340110668913	-0.638579836755816	-0.27083724720442	134	234	0.489239548902143	0.00928021305067199	-0.0476180185723053	100.7421875	51	35.6643356643357	-0.0558855663152851	-0.0138211816899949	-0.0233202130214787	-0.00169779770694678	-0.0138211816899949	-12.1	-17.2	0.050790500349791
031120_E001T_10-2	031120_B001	129	129	119	112.5	WT	60	Step	12.5	1.13636363636364	100	2	031120_E001T_10-2.avi_lane_228.res	1.64200699296523	-0.27083724720442	0.371340110668913	-0.638579836755816	-0.27083724720442	134	234	0.489239548902143	0.00928021305067199	-0.0476180185723053	100.7421875	26	18.1818181818182	-0.0558855663152851	-0.0138211816899949	-0.0233202130214787	-0.00169779770694678	-0.0138211816899949	-12.1	-17.2	0.050790500349791
031120_E001T_10-2	031120_B001	129	129	119	112.5	WT	60	Step	12.5	1.13636363636364	100	3	031120_E001T_10-2.avi_lane_228.res	1.64200699296523	-0.27083724720442	0.371340110668913	-0.638579836755816	-0.27083724720442	134	234	0.489239548902143	0.00928021305067199	-0.0476180185723053	100.7421875	21	14.6853146853147	-0.0558855663152851	-0.0138211816899949	-0.0233202130214787	-0.00169779770694678	-0.0138211816899949	-12.1	-17.2	0.050790500349791
031120_E001T_10-2	031120_B001	129	129	119	112.5	WT	60	Step	12.5	1.13636363636364	100	4	031120_E001T_10-2.avi_lane_228.res	1.64200699296523	-0.27083724720442	0.371340110668913	-0.638579836755816	-0.27083724720442	134	234	0.489239548902143	0.00928021305067199	-0.0476180185723053	100.7421875	24	16.7832167832168	-0.0558855663152851	-0.0138211816899949	-0.0233202130214787	-0.00169779770694678	-0.0138211816899949	-12.1	-17.2	0.050790500349791
031120_E001T_10-2	031120_B001	129	129	119	112.5	WT	60	Step	12.5	1.13636363636364	100	5	031120_E001T_10-2.avi_lane_228.res	1.64200699296523	-0.27083724720442	0.371340110668913	-0.638579836755816	-0.27083724720442	134	234	0.489239548902143	0.00928021305067199	-0.0476180185723053	100.7421875	21	14.6853146853147	-0.0558855663152851	-0.0138211816899949	-0.0233202130214787	-0.00169779770694678	-0.0138211816899949	-12.1	-17.2	0.050790500349791
031120_E001T_10-2	031120_B001	130	130	120	112.5	WT	60	Step	12.5	1.13636363636364	100	1	031120_E001T_10-2.avi_lane_229.res	1.64561472614438	-0.208911143631927	0.413236362654581	-0.629052666338647	-0.208911143631927	156	232	0.498955970185163	0.0150228530662573	-0.0381804450210907	NA	50	37.037037037037	-0.0522778331361349	0.0481049218824981	0.0185760389641893	0.00782937271022222	0.0481049218824981	9.90000000000001	-19.2	NA
031120_E001T_10-2	031120_B001	130	130	120	112.5	WT	60	Step	12.5	1.13636363636364	100	2	031120_E001T_10-2.avi_lane_229.res	1.64561472614438	-0.208911143631927	0.413236362654581	-0.629052666338647	-0.208911143631927	156	232	0.498955970185163	0.0150228530662573	-0.0381804450210907	NA	21	15.5555555555556	-0.0522778331361349	0.0481049218824981	0.0185760389641893	0.00782937271022222	0.0481049218824981	9.90000000000001	-19.2	NA
031120_E001T_10-2	031120_B001	130	130	120	112.5	WT	60	Step	12.5	1.13636363636364	100	3	031120_E001T_10-2.avi_lane_229.res	1.64561472614438	-0.208911143631927	0.413236362654581	-0.629052666338647	-0.208911143631927	156	232	0.498955970185163	0.0150228530662573	-0.0381804450210907	NA	17	12.5925925925926	-0.0522778331361349	0.0481049218824981	0.0185760389641893	0.00782937271022222	0.0481049218824981	9.90000000000001	-19.2	NA
031120_E001T_10-2	031120_B001	130	130	120	112.5	WT	60	Step	12.5	1.13636363636364	100	4	031120_E001T_10-2.avi_lane_229.res	1.64561472614438	-0.208911143631927	0.413236362654581	-0.629052666338647	-0.208911143631927	156	232	0.498955970185163	0.0150228530662573	-0.0381804450210907	NA	27	20	-0.0522778331361349	0.0481049218824981	0.0185760389641893	0.00782937271022222	0.0481049218824981	9.90000000000001	-19.2	NA
031120_E001T_10-2	031120_B001	130	130	120	112.5	WT	60	Step	12.5	1.13636363636364	100	5	031120_E001T_10-2.avi_lane_229.res	1.64561472614438	-0.208911143631927	0.413236362654581	-0.629052666338647	-0.208911143631927	156	232	0.498955970185163	0.0150228530662573	-0.0381804450210907	NA	20	14.8148148148148	-0.0522778331361349	0.0481049218824981	0.0185760389641893	0.00782937271022222	0.0481049218824981	9.90000000000001	-19.2	NA
031120_E001T_11	031120_B001	1	1	-9	103.75	WT	60	Step	3.125	0.340909090909093	100	1	031120_E001T_11.avi_lane_100.res	0	0	0	0	0	0	0	0	0	0	98.7083333333333	0	NA	-1.54550444308816	0.199673381346119	-0.39582872221172	0.564740304124564	0.199673381346119	-125.6	-202	-0.033716729556204
031120_E001T_11	031120_B001	1	1	-9	103.75	WT	60	Step	3.125	0.340909090909093	100	2	031120_E001T_11.avi_lane_100.res	0	0	0	0	0	0	0	0	0	0	98.7083333333333	0	NA	-1.54550444308816	0.199673381346119	-0.39582872221172	0.564740304124564	0.199673381346119	-125.6	-202	-0.033716729556204
031120_E001T_11	031120_B001	1	1	-9	103.75	WT	60	Step	3.125	0.340909090909093	100	3	031120_E001T_11.avi_lane_100.res	0	0	0	0	0	0	0	0	0	0	98.7083333333333	0	NA	-1.54550444308816	0.199673381346119	-0.39582872221172	0.564740304124564	0.199673381346119	-125.6	-202	-0.033716729556204
031120_E001T_11	031120_B001	1	1	-9	103.75	WT	60	Step	3.125	0.340909090909093	100	4	031120_E001T_11.avi_lane_100.res	0	0	0	0	0	0	0	0	0	0	98.7083333333333	0	NA	-1.54550444308816	0.199673381346119	-0.39582872221172	0.564740304124564	0.199673381346119	-125.6	-202	-0.033716729556204
031120_E001T_11	031120_B001	1	1	-9	103.75	WT	60	Step	3.125	0.340909090909093	100	5	031120_E001T_11.avi_lane_100.res	0	0	0	0	0	0	0	0	0	0	98.7083333333333	0	NA	-1.54550444308816	0.199673381346119	-0.39582872221172	0.564740304124564	0.199673381346119	-125.6	-202	-0.033716729556204
031120_E001T_11	031120_B001	2	2	-8	103.75	WT	60	Step	3.125	0.340909090909093	100	1	031120_E001T_11.avi_lane_101.res	2.19160416607553	-0.358394079020437	0.45921600317312	-0.726557683283033	-0.358394079020437	77	171	0.425848562770957	0.00600126632291905	-0.0384739419484156	98.71875	54	34.8387096774194	0.646099722987369	-0.158720697674318	0.0633872809614001	-0.161817379158469	-0.158720697674318	-48.6	-31	-0.032768966242557
031120_E001T_11	031120_B001	2	2	-8	103.75	WT	60	Step	3.125	0.340909090909093	100	2	031120_E001T_11.avi_lane_101.res	2.19160416607553	-0.358394079020437	0.45921600317312	-0.726557683283033	-0.358394079020437	77	171	0.425848562770957	0.00600126632291905	-0.0384739419484156	98.71875	29	18.7096774193548	0.646099722987369	-0.158720697674318	0.0633872809614001	-0.161817379158469	-0.158720697674318	-48.6	-31	-0.032768966242557
031120_E001T_11	031120_B001	2	2	-8	103.75	WT	60	Step	3.125	0.340909090909093	100	3	031120_E001T_11.avi_lane_101.res	2.19160416607553	-0.358394079020437	0.45921600317312	-0.726557683283033	-0.358394079020437	77	171	0.425848562770957	0.00600126632291905	-0.0384739419484156	98.71875	22	14.1935483870968	0.646099722987369	-0.158720697674318	0.0633872809614001	-0.161817379158469	-0.158720697674318	-48.6	-31	-0.032768966242557
031120_E001T_11	031120_B001	2	2	-8	103.75	WT	60	Step	3.125	0.340909090909093	100	4	031120_E001T_11.avi_lane_101.res	2.19160416607553	-0.358394079020437	0.45921600317312	-0.726557683283033	-0.358394079020437	77	171	0.425848562770957	0.00600126632291905	-0.0384739419484156	98.71875	28	18.0645161290323	0.646099722987369	-0.158720697674318	0.0633872809614001	-0.161817379158469	-0.158720697674318	-48.6	-31	-0.032768966242557
031120_E001T_11	031120_B001	2	2	-8	103.75	WT	60	Step	3.125	0.340909090909093	100	5	031120_E001T_11.avi_lane_101.res	2.19160416607553	-0.358394079020437	0.45921600317312	-0.726557683283033	-0.358394079020437	77	171	0.425848562770957	0.00600126632291905	-0.0384739419484156	98.71875	22	14.1935483870968	0.646099722987369	-0.158720697674318	0.0633872809614001	-0.161817379158469	-0.158720697674318	-48.6	-31	-0.032768966242557
031120_E001T_11	031120_B001	3	3	-7	103.75	WT	60	Step	3.125	0.340909090909093	100	1	031120_E001T_11.avi_lane_102.res	1.60809753657379	-0.197435113969877	0.420167032667871	-0.583139362653084	-0.197435113969877	143	230	0.512641289093502	-0.00433363328594682	-0.00594913164400502	98.4479166666667	48	37.2093023255814	0.0625930934856289	0.00223826737624169	0.0243383104561511	-0.0183990585285202	0.00223826737624169	17.4	28	-0.0574108123974213
031120_E001T_11	031120_B001	3	3	-7	103.75	WT	60	Step	3.125	0.340909090909093	100	2	031120_E001T_11.avi_lane_102.res	1.60809753657379	-0.197435113969877	0.420167032667871	-0.583139362653084	-0.197435113969877	143	230	0.512641289093502	-0.00433363328594682	-0.00594913164400502	98.4479166666667	24	18.6046511627907	0.0625930934856289	0.00223826737624169	0.0243383104561511	-0.0183990585285202	0.00223826737624169	17.4	28	-0.0574108123974213
031120_E001T_11	031120_B001	3	3	-7	103.75	WT	60	Step	3.125	0.340909090909093	100	3	031120_E001T_11.avi_lane_102.res	1.60809753657379	-0.197435113969877	0.420167032667871	-0.583139362653084	-0.197435113969877	143	230	0.512641289093502	-0.00433363328594682	-0.00594913164400502	98.4479166666667	18	13.953488372093	0.0625930934856289	0.00223826737624169	0.0243383104561511	-0.0183990585285202	0.00223826737624169	17.4	28	-0.0574108123974213
031120_E001T_11	031120_B001	3	3	-7	103.75	WT	60	Step	3.125	0.340909090909093	100	4	031120_E001T_11.avi_lane_102.res	1.60809753657379	-0.197435113969877	0.420167032667871	-0.583139362653084	-0.197435113969877	143	230	0.512641289093502	-0.00433363328594682	-0.00594913164400502	98.4479166666667	22	17.0542635658915	0.0625930934856289	0.00223826737624169	0.0243383104561511	-0.0183990585285202	0.00223826737624169	17.4	28	-0.0574108123974213
031120_E001T_11	031120_B001	3	3	-7	103.75	WT	60	Step	3.125	0.340909090909093	100	5	031120_E001T_11.avi_lane_102.res	1.60809753657379	-0.197435113969877	0.420167032667871	-0.583139362653084	-0.197435113969877	143	230	0.512641289093502	-0.00433363328594682	-0.00594913164400502	98.4479166666667	17	13.1782945736434	0.0625930934856289	0.00223826737624169	0.0243383104561511	-0.0183990585285202	0.00223826737624169	17.4	28	-0.0574108123974213
031120_E001T_11	031120_B001	4	4	-6	103.75	WT	60	Step	3.125	0.340909090909093	100	1	031120_E001T_11.avi_lane_103.res	1.69313237547774	-0.203253782284971	0.484485614078746	-0.641786011928916	-0.203253782284971	147	231	0.516192981638742	-0.0645068018415043	-0.0173643466823692	98.4895833333333	43	33.8582677165354	0.147627932389579	-0.00358040093885231	0.0886568918670261	-0.0770457078043523	-0.00358040093885231	21.4	29	-0.0536197591428333
031120_E001T_11	031120_B001	4	4	-6	103.75	WT	60	Step	3.125	0.340909090909093	100	2	031120_E001T_11.avi_lane_103.res	1.69313237547774	-0.203253782284971	0.484485614078746	-0.641786011928916	-0.203253782284971	147	231	0.516192981638742	-0.0645068018415043	-0.0173643466823692	98.4895833333333	25	19.6850393700787	0.147627932389579	-0.00358040093885231	0.0886568918670261	-0.0770457078043523	-0.00358040093885231	21.4	29	-0.0536197591428333
031120_E001T_11	031120_B001	4	4	-6	103.75	WT	60	Step	3.125	0.340909090909093	100	3	031120_E001T_11.avi_lane_103.res	1.69313237547774	-0.203253782284971	0.484485614078746	-0.641786011928916	-0.203253782284971	147	231	0.516192981638742	-0.0645068018415043	-0.0173643466823692	98.4895833333333	18	14.1732283464567	0.147627932389579	-0.00358040093885231	0.0886568918670261	-0.0770457078043523	-0.00358040093885231	21.4	29	-0.0536197591428333
031120_E001T_11	031120_B001	4	4	-6	103.75	WT	60	Step	3.125	0.340909090909093	100	4	031120_E001T_11.avi_lane_103.res	1.69313237547774	-0.203253782284971	0.484485614078746	-0.641786011928916	-0.203253782284971	147	231	0.516192981638742	-0.0645068018415043	-0.0173643466823692	98.4895833333333	24	18.8976377952756	0.147627932389579	-0.00358040093885231	0.0886568918670261	-0.0770457078043523	-0.00358040093885231	21.4	29	-0.0536197591428333
031120_E001T_11	031120_B001	4	4	-6	103.75	WT	60	Step	3.125	0.340909090909093	100	5	031120_E001T_11.avi_lane_103.res	1.69313237547774	-0.203253782284971	0.484485614078746	-0.641786011928916	-0.203253782284971	147	231	0.516192981638742	-0.0645068018415043	-0.0173643466823692	98.4895833333333	17	13.3858267716535	0.147627932389579	-0.00358040093885231	0.0886568918670261	-0.0770457078043523	-0.00358040093885231	21.4	29	-0.0536197591428333
031120_E001T_11	031120_B001	5	5	-5	103.75	WT	60	Step	3.125	0.340909090909093	100	1	031120_E001T_11.avi_lane_104.res	1.75101217671012	-0.17183687089907	0.480431858307398	-0.61581810674549	-0.17183687089907	162	238	0.497614361440377	-0.0348370535887252	-0.0119588643318677	98.5259433962264	69	30.1310043668122	0.205507733621959	0.0278365104470487	0.0846031360956781	-0.0510778026209262	0.0278365104470487	36.4	36	-0.0503115287083915
031120_E001T_11	031120_B001	5	5	-5	103.75	WT	60	Step	3.125	0.340909090909093	100	2	031120_E001T_11.avi_lane_104.res	1.75101217671012	-0.17183687089907	0.480431858307398	-0.61581810674549	-0.17183687089907	162	238	0.497614361440377	-0.0348370535887252	-0.0119588643318677	98.5259433962264	48	20.9606986899563	0.205507733621959	0.0278365104470487	0.0846031360956781	-0.0510778026209262	0.0278365104470487	36.4	36	-0.0503115287083915
031120_E001T_11	031120_B001	5	5	-5	103.75	WT	60	Step	3.125	0.340909090909093	100	3	031120_E001T_11.avi_lane_104.res	1.75101217671012	-0.17183687089907	0.480431858307398	-0.61581810674549	-0.17183687089907	162	238	0.497614361440377	-0.0348370535887252	-0.0119588643318677	98.5259433962264	42	18.3406113537118	0.205507733621959	0.0278365104470487	0.0846031360956781	-0.0510778026209262	0.0278365104470487	36.4	36	-0.0503115287083915
031120_E001T_11	031120_B001	5	5	-5	103.75	WT	60	Step	3.125	0.340909090909093	100	4	031120_E001T_11.avi_lane_104.res	1.75101217671012	-0.17183687089907	0.480431858307398	-0.61581810674549	-0.17183687089907	162	238	0.497614361440377	-0.0348370535887252	-0.0119588643318677	98.5259433962264	45	19.6506550218341	0.205507733621959	0.0278365104470487	0.0846031360956781	-0.0510778026209262	0.0278365104470487	36.4	36	-0.0503115287083915
031120_E001T_11	031120_B001	5	5	-5	103.75	WT	60	Step	3.125	0.340909090909093	100	5	031120_E001T_11.avi_lane_104.res	1.75101217671012	-0.17183687089907	0.480431858307398	-0.61581810674549	-0.17183687089907	162	238	0.497614361440377	-0.0348370535887252	-0.0119588643318677	98.5259433962264	25	10.9170305676856	0.205507733621959	0.0278365104470487	0.0846031360956781	-0.0510778026209262	0.0278365104470487	36.4	36	-0.0503115287083915
031120_E001T_11	031120_B001	6	6	-4	103.75	WT	60	Step	3.125	0.340909090909093	100	1	031120_E001T_11.avi_lane_105.res	1.68361846216944	-0.227499460149274	0.447719967178917	-0.660204090170268	-0.227499460149274	148	232	0.525031963678115	-0.0152475127012005	-0.0182044442574151	98.3101851851852	57	38.255033557047	0.138114019081279	-0.0278260788031553	0.0518912449671971	-0.0954637860457043	-0.0278260788031553	22.4	30	-0.0699423495445615
031120_E001T_11	031120_B001	6	6	-4	103.75	WT	60	Step	3.125	0.340909090909093	100	2	031120_E001T_11.avi_lane_105.res	1.68361846216944	-0.227499460149274	0.447719967178917	-0.660204090170268	-0.227499460149274	148	232	0.525031963678115	-0.0152475127012005	-0.0182044442574151	98.3101851851852	23	15.4362416107383	0.138114019081279	-0.0278260788031553	0.0518912449671971	-0.0954637860457043	-0.0278260788031553	22.4	30	-0.0699423495445615
031120_E001T_11	031120_B001	6	6	-4	103.75	WT	60	Step	3.125	0.340909090909093	100	3	031120_E001T_11.avi_lane_105.res	1.68361846216944	-0.227499460149274	0.447719967178917	-0.660204090170268	-0.227499460149274	148	232	0.525031963678115	-0.0152475127012005	-0.0182044442574151	98.3101851851852	28	18.7919463087248	0.138114019081279	-0.0278260788031553	0.0518912449671971	-0.0954637860457043	-0.0278260788031553	22.4	30	-0.0699423495445615
031120_E001T_11	031120_B001	6	6	-4	103.75	WT	60	Step	3.125	0.340909090909093	100	4	031120_E001T_11.avi_lane_105.res	1.68361846216944	-0.227499460149274	0.447719967178917	-0.660204090170268	-0.227499460149274	148	232	0.525031963678115	-0.0152475127012005	-0.0182044442574151	98.3101851851852	24	16.1073825503356	0.138114019081279	-0.0278260788031553	0.0518912449671971	-0.0954637860457043	-0.0278260788031553	22.4	30	-0.0699423495445615
031120_E001T_11	031120_B001	6	6	-4	103.75	WT	60	Step	3.125	0.340909090909093	100	5	031120_E001T_11.avi_lane_105.res	1.68361846216944	-0.227499460149274	0.447719967178917	-0.660204090170268	-0.227499460149274	148	232	0.525031963678115	-0.0152475127012005	-0.0182044442574151	98.3101851851852	17	11.4093959731544	0.138114019081279	-0.0278260788031553	0.0518912449671971	-0.0954637860457043	-0.0278260788031553	22.4	30	-0.0699423495445615
031120_E001T_11	031120_B001	7	7	-3	103.75	WT	60	Step	3.125	0.340909090909093	100	1	031120_E001T_11.avi_lane_106.res	1.66131680575093	-0.230462594283538	0.391178115494562	-0.602285074898476	-0.230462594283538	128	214	0.49373696859508	0.0158418178299733	-0.0315682295676998	98.2311320754717	44	35.2	0.115812362662769	-0.0307892129374193	-0.00465060671715789	-0.0375447707739123	-0.0307892129374193	2.40000000000001	12	-0.0771350187173425
031120_E001T_11	031120_B001	7	7	-3	103.75	WT	60	Step	3.125	0.340909090909093	100	2	031120_E001T_11.avi_lane_106.res	1.66131680575093	-0.230462594283538	0.391178115494562	-0.602285074898476	-0.230462594283538	128	214	0.49373696859508	0.0158418178299733	-0.0315682295676998	98.2311320754717	22	17.6	0.115812362662769	-0.0307892129374193	-0.00465060671715789	-0.0375447707739123	-0.0307892129374193	2.40000000000001	12	-0.0771350187173425
031120_E001T_11	031120_B001	7	7	-3	103.75	WT	60	Step	3.125	0.340909090909093	100	3	031120_E001T_11.avi_lane_106.res	1.66131680575093	-0.230462594283538	0.391178115494562	-0.602285074898476	-0.230462594283538	128	214	0.49373696859508	0.0158418178299733	-0.0315682295676998	98.2311320754717	24	19.2	0.115812362662769	-0.0307892129374193	-0.00465060671715789	-0.0375447707739123	-0.0307892129374193	2.40000000000001	12	-0.0771350187173425
031120_E001T_11	031120_B001	7	7	-3	103.75	WT	60	Step	3.125	0.340909090909093	100	4	031120_E001T_11.avi_lane_106.res	1.66131680575093	-0.230462594283538	0.391178115494562	-0.602285074898476	-0.230462594283538	128	214	0.49373696859508	0.0158418178299733	-0.0315682295676998	98.2311320754717	20	16	0.115812362662769	-0.0307892129374193	-0.00465060671715789	-0.0375447707739123	-0.0307892129374193	2.40000000000001	12	-0.0771350187173425
031120_E001T_11	031120_B001	7	7	-3	103.75	WT	60	Step	3.125	0.340909090909093	100	5	031120_E001T_11.avi_lane_106.res	1.66131680575093	-0.230462594283538	0.391178115494562	-0.602285074898476	-0.230462594283538	128	214	0.49373696859508	0.0158418178299733	-0.0315682295676998	98.2311320754717	15	12	0.115812362662769	-0.0307892129374193	-0.00465060671715789	-0.0375447707739123	-0.0307892129374193	2.40000000000001	12	-0.0771350187173425
031120_E001T_11	031120_B001	8	8	-2	103.75	WT	60	Step	3.125	0.340909090909093	100	1	031120_E001T_11.avi_lane_107.res	1.58470282062902	-0.160511215181908	0.448091190094906	-0.602373235451377	-0.160511215181908	159	219	0.511265824212645	-0.0372630456082294	0.00391225829173596	98.7962962962963	48	35.5555555555556	0.0391983775408589	0.0391621661642107	0.0522624678831861	-0.0376329313268132	0.0391621661642107	33.4	17	-0.0257133949075978
031120_E001T_11	031120_B001	8	8	-2	103.75	WT	60	Step	3.125	0.340909090909093	100	2	031120_E001T_11.avi_lane_107.res	1.58470282062902	-0.160511215181908	0.448091190094906	-0.602373235451377	-0.160511215181908	159	219	0.511265824212645	-0.0372630456082294	0.00391225829173596	98.7962962962963	25	18.5185185185185	0.0391983775408589	0.0391621661642107	0.0522624678831861	-0.0376329313268132	0.0391621661642107	33.4	17	-0.0257133949075978
031120_E001T_11	031120_B001	8	8	-2	103.75	WT	60	Step	3.125	0.340909090909093	100	3	031120_E001T_11.avi_lane_107.res	1.58470282062902	-0.160511215181908	0.448091190094906	-0.602373235451377	-0.160511215181908	159	219	0.511265824212645	-0.0372630456082294	0.00391225829173596	98.7962962962963	26	19.2592592592593	0.0391983775408589	0.0391621661642107	0.0522624678831861	-0.0376329313268132	0.0391621661642107	33.4	17	-0.0257133949075978
031120_E001T_11	031120_B001	8	8	-2	103.75	WT	60	Step	3.125	0.340909090909093	100	4	031120_E001T_11.avi_lane_107.res	1.58470282062902	-0.160511215181908	0.448091190094906	-0.602373235451377	-0.160511215181908	159	219	0.511265824212645	-0.0372630456082294	0.00391225829173596	98.7962962962963	24	17.7777777777778	0.0391983775408589	0.0391621661642107	0.0522624678831861	-0.0376329313268132	0.0391621661642107	33.4	17	-0.0257133949075978
031120_E001T_11	031120_B001	8	8	-2	103.75	WT	60	Step	3.125	0.340909090909093	100	5	031120_E001T_11.avi_lane_107.res	1.58470282062902	-0.160511215181908	0.448091190094906	-0.602373235451377	-0.160511215181908	159	219	0.511265824212645	-0.0372630456082294	0.00391225829173596	98.7962962962963	12	8.88888888888889	0.0391983775408589	0.0391621661642107	0.0522624678831861	-0.0376329313268132	0.0391621661642107	33.4	17	-0.0257133949075978
031120_E001T_11	031120_B001	9	9	-1	103.75	WT	60	Step	3.125	0.340909090909093	100	1	031120_E001T_11.avi_lane_108.res	1.61870851585013	-0.230167267457176	0.389527824263434	-0.6249940980471	-0.230167267457176	151	237	0.503694907758367	-0.0181385820013088	-0.0363395602027013	100.165094339623	52	33.7662337662338	0.0732040727619689	-0.0304938861110573	-0.00630089794828587	-0.0602537939225363	-0.0304938861110573	25.4	35	0.0988270757412693
031120_E001T_11	031120_B001	9	9	-1	103.75	WT	60	Step	3.125	0.340909090909093	100	2	031120_E001T_11.avi_lane_108.res	1.61870851585013	-0.230167267457176	0.389527824263434	-0.6249940980471	-0.230167267457176	151	237	0.503694907758367	-0.0181385820013088	-0.0363395602027013	100.165094339623	28	18.1818181818182	0.0732040727619689	-0.0304938861110573	-0.00630089794828587	-0.0602537939225363	-0.0304938861110573	25.4	35	0.0988270757412693
031120_E001T_11	031120_B001	9	9	-1	103.75	WT	60	Step	3.125	0.340909090909093	100	3	031120_E001T_11.avi_lane_108.res	1.61870851585013	-0.230167267457176	0.389527824263434	-0.6249940980471	-0.230167267457176	151	237	0.503694907758367	-0.0181385820013088	-0.0363395602027013	100.165094339623	25	16.2337662337662	0.0732040727619689	-0.0304938861110573	-0.00630089794828587	-0.0602537939225363	-0.0304938861110573	25.4	35	0.0988270757412693
031120_E001T_11	031120_B001	9	9	-1	103.75	WT	60	Step	3.125	0.340909090909093	100	4	031120_E001T_11.avi_lane_108.res	1.61870851585013	-0.230167267457176	0.389527824263434	-0.6249940980471	-0.230167267457176	151	237	0.503694907758367	-0.0181385820013088	-0.0363395602027013	100.165094339623	27	17.5324675324675	0.0732040727619689	-0.0304938861110573	-0.00630089794828587	-0.0602537939225363	-0.0304938861110573	25.4	35	0.0988270757412693
031120_E001T_11	031120_B001	9	9	-1	103.75	WT	60	Step	3.125	0.340909090909093	100	5	031120_E001T_11.avi_lane_108.res	1.61870851585013	-0.230167267457176	0.389527824263434	-0.6249940980471	-0.230167267457176	151	237	0.503694907758367	-0.0181385820013088	-0.0363395602027013	100.165094339623	22	14.2857142857143	0.0732040727619689	-0.0304938861110573	-0.00630089794828587	-0.0602537939225363	-0.0304938861110573	25.4	35	0.0988270757412693
031120_E001T_11	031120_B001	10	10	0	103.75	WT	60	Step	3.125	0.340909090909093	100	1	031120_E001T_11.avi_lane_109.res	1.66285157164491	-0.217173430214936	0.437469616858245	-0.590245378067894	-0.217173430214936	141	248	0.487846469779	-0.0257713272376825	-0.0288675451627204	102.395833333333	60	36.144578313253	0.117347128556749	-0.0175000488688173	0.0416408946465251	-0.0255050739433302	-0.0175000488688173	15.4	46	0.30179148347554
031120_E001T_11	031120_B001	10	10	0	103.75	WT	60	Step	3.125	0.340909090909093	100	2	031120_E001T_11.avi_lane_109.res	1.66285157164491	-0.217173430214936	0.437469616858245	-0.590245378067894	-0.217173430214936	141	248	0.487846469779	-0.0257713272376825	-0.0288675451627204	102.395833333333	27	16.2650602409639	0.117347128556749	-0.0175000488688173	0.0416408946465251	-0.0255050739433302	-0.0175000488688173	15.4	46	0.30179148347554
031120_E001T_11	031120_B001	10	10	0	103.75	WT	60	Step	3.125	0.340909090909093	100	3	031120_E001T_11.avi_lane_109.res	1.66285157164491	-0.217173430214936	0.437469616858245	-0.590245378067894	-0.217173430214936	141	248	0.487846469779	-0.0257713272376825	-0.0288675451627204	102.395833333333	29	17.4698795180723	0.117347128556749	-0.0175000488688173	0.0416408946465251	-0.0255050739433302	-0.0175000488688173	15.4	46	0.30179148347554
031120_E001T_11	031120_B001	10	10	0	103.75	WT	60	Step	3.125	0.340909090909093	100	4	031120_E001T_11.avi_lane_109.res	1.66285157164491	-0.217173430214936	0.437469616858245	-0.590245378067894	-0.217173430214936	141	248	0.487846469779	-0.0257713272376825	-0.0288675451627204	102.395833333333	26	15.6626506024096	0.117347128556749	-0.0175000488688173	0.0416408946465251	-0.0255050739433302	-0.0175000488688173	15.4	46	0.30179148347554
031120_E001T_11	031120_B001	10	10	0	103.75	WT	60	Step	3.125	0.340909090909093	100	5	031120_E001T_11.avi_lane_109.res	1.66285157164491	-0.217173430214936	0.437469616858245	-0.590245378067894	-0.217173430214936	141	248	0.487846469779	-0.0257713272376825	-0.0288675451627204	102.395833333333	24	14.4578313253012	0.117347128556749	-0.0175000488688173	0.0416408946465251	-0.0255050739433302	-0.0175000488688173	15.4	46	0.30179148347554
031120_E001T_11	031120_B001	11	11	1	103.75	WT	60	Step	3.125	0.340909090909093	100	1	031120_E001T_11.avi_lane_110.res	1.61773245027827	-0.187999470152841	0.447570219786662	-0.608961212840044	-0.187999470152841	153	231	0.507962292300636	-0.040669645264263	-0.0274923004660366	102.418981481481	56	35.6687898089172	0.0722280071901089	0.0116739111932777	0.0517414975749421	-0.0442209087154802	0.0116739111932777	27.4	29	0.303897624172549
031120_E001T_11	031120_B001	11	11	1	103.75	WT	60	Step	3.125	0.340909090909093	100	2	031120_E001T_11.avi_lane_110.res	1.61773245027827	-0.187999470152841	0.447570219786662	-0.608961212840044	-0.187999470152841	153	231	0.507962292300636	-0.040669645264263	-0.0274923004660366	102.418981481481	23	14.6496815286624	0.0722280071901089	0.0116739111932777	0.0517414975749421	-0.0442209087154802	0.0116739111932777	27.4	29	0.303897624172549
031120_E001T_11	031120_B001	11	11	1	103.75	WT	60	Step	3.125	0.340909090909093	100	3	031120_E001T_11.avi_lane_110.res	1.61773245027827	-0.187999470152841	0.447570219786662	-0.608961212840044	-0.187999470152841	153	231	0.507962292300636	-0.040669645264263	-0.0274923004660366	102.418981481481	26	16.5605095541401	0.0722280071901089	0.0116739111932777	0.0517414975749421	-0.0442209087154802	0.0116739111932777	27.4	29	0.303897624172549
031120_E001T_11	031120_B001	11	11	1	103.75	WT	60	Step	3.125	0.340909090909093	100	4	031120_E001T_11.avi_lane_110.res	1.61773245027827	-0.187999470152841	0.447570219786662	-0.608961212840044	-0.187999470152841	153	231	0.507962292300636	-0.040669645264263	-0.0274923004660366	102.418981481481	28	17.8343949044586	0.0722280071901089	0.0116739111932777	0.0517414975749421	-0.0442209087154802	0.0116739111932777	27.4	29	0.303897624172549
031120_E001T_11	031120_B001	11	11	1	103.75	WT	60	Step	3.125	0.340909090909093	100	5	031120_E001T_11.avi_lane_110.res	1.61773245027827	-0.187999470152841	0.447570219786662	-0.608961212840044	-0.187999470152841	153	231	0.507962292300636	-0.040669645264263	-0.0274923004660366	102.418981481481	24	15.2866242038217	0.0722280071901089	0.0116739111932777	0.0517414975749421	-0.0442209087154802	0.0116739111932777	27.4	29	0.303897624172549
031120_E001T_11	031120_B001	12	12	2	103.75	WT	60	Step	3.125	0.340909090909093	100	1	031120_E001T_11.avi_lane_111.res	1.61676859122412	-0.19460051814328	0.425537619463423	-0.561993280338849	-0.19460051814328	141	238	0.497563766825916	-0.0529557997287429	-0.0179426637568608	102.441037735849	59	34.7058823529412	0.071264148135959	0.0050728632028387	0.0297088972517031	0.00274702378571479	0.0050728632028387	15.4	36	0.305904418610254
031120_E001T_11	031120_B001	12	12	2	103.75	WT	60	Step	3.125	0.340909090909093	100	2	031120_E001T_11.avi_lane_111.res	1.61676859122412	-0.19460051814328	0.425537619463423	-0.561993280338849	-0.19460051814328	141	238	0.497563766825916	-0.0529557997287429	-0.0179426637568608	102.441037735849	25	14.7058823529412	0.071264148135959	0.0050728632028387	0.0297088972517031	0.00274702378571479	0.0050728632028387	15.4	36	0.305904418610254
031120_E001T_11	031120_B001	12	12	2	103.75	WT	60	Step	3.125	0.340909090909093	100	3	031120_E001T_11.avi_lane_111.res	1.61676859122412	-0.19460051814328	0.425537619463423	-0.561993280338849	-0.19460051814328	141	238	0.497563766825916	-0.0529557997287429	-0.0179426637568608	102.441037735849	28	16.4705882352941	0.071264148135959	0.0050728632028387	0.0297088972517031	0.00274702378571479	0.0050728632028387	15.4	36	0.305904418610254
031120_E001T_11	031120_B001	12	12	2	103.75	WT	60	Step	3.125	0.340909090909093	100	4	031120_E001T_11.avi_lane_111.res	1.61676859122412	-0.19460051814328	0.425537619463423	-0.561993280338849	-0.19460051814328	141	238	0.497563766825916	-0.0529557997287429	-0.0179426637568608	102.441037735849	30	17.6470588235294	0.071264148135959	0.0050728632028387	0.0297088972517031	0.00274702378571479	0.0050728632028387	15.4	36	0.305904418610254
031120_E001T_11	031120_B001	12	12	2	103.75	WT	60	Step	3.125	0.340909090909093	100	5	031120_E001T_11.avi_lane_111.res	1.61676859122412	-0.19460051814328	0.425537619463423	-0.561993280338849	-0.19460051814328	141	238	0.497563766825916	-0.0529557997287429	-0.0179426637568608	102.441037735849	28	16.4705882352941	0.071264148135959	0.0050728632028387	0.0297088972517031	0.00274702378571479	0.0050728632028387	15.4	36	0.305904418610254
031120_E001T_11	031120_B001	13	13	3	103.75	WT	60	Step	3.125	0.340909090909093	100	1	031120_E001T_11.avi_lane_112.res	1.60890419508742	-0.197363411726555	0.425858069759852	-0.613717258601927	-0.197363411726555	159	238	0.496949398432215	0.0031493260306181	-0.022733473954452	102.800925925926	51	31.6770186335404	0.0633997519992591	0.0023099696195637	0.0300293475481321	-0.0489769544773633	0.0023099696195637	33.4	36	0.338648945673
031120_E001T_11	031120_B001	13	13	3	103.75	WT	60	Step	3.125	0.340909090909093	100	2	031120_E001T_11.avi_lane_112.res	1.60890419508742	-0.197363411726555	0.425858069759852	-0.613717258601927	-0.197363411726555	159	238	0.496949398432215	0.0031493260306181	-0.022733473954452	102.800925925926	29	18.0124223602484	0.0633997519992591	0.0023099696195637	0.0300293475481321	-0.0489769544773633	0.0023099696195637	33.4	36	0.338648945673
031120_E001T_11	031120_B001	13	13	3	103.75	WT	60	Step	3.125	0.340909090909093	100	3	031120_E001T_11.avi_lane_112.res	1.60890419508742	-0.197363411726555	0.425858069759852	-0.613717258601927	-0.197363411726555	159	238	0.496949398432215	0.0031493260306181	-0.022733473954452	102.800925925926	33	20.4968944099379	0.0633997519992591	0.0023099696195637	0.0300293475481321	-0.0489769544773633	0.0023099696195637	33.4	36	0.338648945673
031120_E001T_11	031120_B001	13	13	3	103.75	WT	60	Step	3.125	0.340909090909093	100	4	031120_E001T_11.avi_lane_112.res	1.60890419508742	-0.197363411726555	0.425858069759852	-0.613717258601927	-0.197363411726555	159	238	0.496949398432215	0.0031493260306181	-0.022733473954452	102.800925925926	27	16.7701863354037	0.0633997519992591	0.0023099696195637	0.0300293475481321	-0.0489769544773633	0.0023099696195637	33.4	36	0.338648945673
031120_E001T_11	031120_B001	13	13	3	103.75	WT	60	Step	3.125	0.340909090909093	100	5	031120_E001T_11.avi_lane_112.res	1.60890419508742	-0.197363411726555	0.425858069759852	-0.613717258601927	-0.197363411726555	159	238	0.496949398432215	0.0031493260306181	-0.022733473954452	102.800925925926	21	13.0434782608696	0.0633997519992591	0.0023099696195637	0.0300293475481321	-0.0489769544773633	0.0023099696195637	33.4	36	0.338648945673
031120_E001T_11	031120_B001	14	14	4	103.75	WT	60	Step	3.125	0.340909090909093	100	1	031120_E001T_11.avi_lane_113.res	1.59192705703939	-0.210205178383663	0.37928222255701	-0.628811521554111	-0.210205178383663	158	223	0.505261167754942	-0.00123005483270448	-0.0156594764901195	103.632075471698	47	29.9363057324841	0.0464226139512289	-0.0105317970375443	-0.0165464996547099	-0.0640712174295472	-0.0105317970375443	32.4	21	0.41427131824635
031120_E001T_11	031120_B001	14	14	4	103.75	WT	60	Step	3.125	0.340909090909093	100	2	031120_E001T_11.avi_lane_113.res	1.59192705703939	-0.210205178383663	0.37928222255701	-0.628811521554111	-0.210205178383663	158	223	0.505261167754942	-0.00123005483270448	-0.0156594764901195	103.632075471698	23	14.6496815286624	0.0464226139512289	-0.0105317970375443	-0.0165464996547099	-0.0640712174295472	-0.0105317970375443	32.4	21	0.41427131824635
031120_E001T_11	031120_B001	14	14	4	103.75	WT	60	Step	3.125	0.340909090909093	100	3	031120_E001T_11.avi_lane_113.res	1.59192705703939	-0.210205178383663	0.37928222255701	-0.628811521554111	-0.210205178383663	158	223	0.505261167754942	-0.00123005483270448	-0.0156594764901195	103.632075471698	27	17.1974522292994	0.0464226139512289	-0.0105317970375443	-0.0165464996547099	-0.0640712174295472	-0.0105317970375443	32.4	21	0.41427131824635
031120_E001T_11	031120_B001	14	14	4	103.75	WT	60	Step	3.125	0.340909090909093	100	4	031120_E001T_11.avi_lane_113.res	1.59192705703939	-0.210205178383663	0.37928222255701	-0.628811521554111	-0.210205178383663	158	223	0.505261167754942	-0.00123005483270448	-0.0156594764901195	103.632075471698	36	22.9299363057325	0.0464226139512289	-0.0105317970375443	-0.0165464996547099	-0.0640712174295472	-0.0105317970375443	32.4	21	0.41427131824635
031120_E001T_11	031120_B001	14	14	4	103.75	WT	60	Step	3.125	0.340909090909093	100	5	031120_E001T_11.avi_lane_113.res	1.59192705703939	-0.210205178383663	0.37928222255701	-0.628811521554111	-0.210205178383663	158	223	0.505261167754942	-0.00123005483270448	-0.0156594764901195	103.632075471698	24	15.2866242038217	0.0464226139512289	-0.0105317970375443	-0.0165464996547099	-0.0640712174295472	-0.0105317970375443	32.4	21	0.41427131824635
031120_E001T_11	031120_B001	15	15	5	103.75	WT	60	Step	3.125	0.340909090909093	100	1	031120_E001T_11.avi_lane_114.res	1.61978455710047	-0.248260507489614	0.423616811781009	-0.691288783515222	-0.248260507489614	151	229	0.527405885194996	0.00512097259740937	-0.00721418059918694	103.888888888889	59	37.1069182389937	0.0742801140123091	-0.0485871261434953	0.0277880895692891	-0.126548479390658	-0.0485871261434953	25.4	27	0.437637558431916
031120_E001T_11	031120_B001	15	15	5	103.75	WT	60	Step	3.125	0.340909090909093	100	2	031120_E001T_11.avi_lane_114.res	1.61978455710047	-0.248260507489614	0.423616811781009	-0.691288783515222	-0.248260507489614	151	229	0.527405885194996	0.00512097259740937	-0.00721418059918694	103.888888888889	20	12.5786163522013	0.0742801140123091	-0.0485871261434953	0.0277880895692891	-0.126548479390658	-0.0485871261434953	25.4	27	0.437637558431916
031120_E001T_11	031120_B001	15	15	5	103.75	WT	60	Step	3.125	0.340909090909093	100	3	031120_E001T_11.avi_lane_114.res	1.61978455710047	-0.248260507489614	0.423616811781009	-0.691288783515222	-0.248260507489614	151	229	0.527405885194996	0.00512097259740937	-0.00721418059918694	103.888888888889	25	15.7232704402516	0.0742801140123091	-0.0485871261434953	0.0277880895692891	-0.126548479390658	-0.0485871261434953	25.4	27	0.437637558431916
031120_E001T_11	031120_B001	15	15	5	103.75	WT	60	Step	3.125	0.340909090909093	100	4	031120_E001T_11.avi_lane_114.res	1.61978455710047	-0.248260507489614	0.423616811781009	-0.691288783515222	-0.248260507489614	151	229	0.527405885194996	0.00512097259740937	-0.00721418059918694	103.888888888889	28	17.6100628930818	0.0742801140123091	-0.0485871261434953	0.0277880895692891	-0.126548479390658	-0.0485871261434953	25.4	27	0.437637558431916
031120_E001T_11	031120_B001	15	15	5	103.75	WT	60	Step	3.125	0.340909090909093	100	5	031120_E001T_11.avi_lane_114.res	1.61978455710047	-0.248260507489614	0.423616811781009	-0.691288783515222	-0.248260507489614	151	229	0.527405885194996	0.00512097259740937	-0.00721418059918694	103.888888888889	27	16.9811320754717	0.0742801140123091	-0.0485871261434953	0.0277880895692891	-0.126548479390658	-0.0485871261434953	25.4	27	0.437637558431916
031120_E001T_11	031120_B001	16	16	6	103.75	WT	60	Step	3.125	0.340909090909093	100	1	031120_E001T_11.avi_lane_115.res	1.65709609644311	-0.167977213475219	0.457595223374104	-0.60720892445453	-0.167977213475219	165	235	0.502106531341963	0.00215069719709957	0.00630012996196221	103.75	58	34.1176470588235	0.111591653354949	0.0316961678708997	0.0617665011623841	-0.0424686203299662	0.0316961678708997	39.4	33	0.425000714249919
031120_E001T_11	031120_B001	16	16	6	103.75	WT	60	Step	3.125	0.340909090909093	100	2	031120_E001T_11.avi_lane_115.res	1.65709609644311	-0.167977213475219	0.457595223374104	-0.60720892445453	-0.167977213475219	165	235	0.502106531341963	0.00215069719709957	0.00630012996196221	103.75	27	15.8823529411765	0.111591653354949	0.0316961678708997	0.0617665011623841	-0.0424686203299662	0.0316961678708997	39.4	33	0.425000714249919
031120_E001T_11	031120_B001	16	16	6	103.75	WT	60	Step	3.125	0.340909090909093	100	3	031120_E001T_11.avi_lane_115.res	1.65709609644311	-0.167977213475219	0.457595223374104	-0.60720892445453	-0.167977213475219	165	235	0.502106531341963	0.00215069719709957	0.00630012996196221	103.75	29	17.0588235294118	0.111591653354949	0.0316961678708997	0.0617665011623841	-0.0424686203299662	0.0316961678708997	39.4	33	0.425000714249919
031120_E001T_11	031120_B001	16	16	6	103.75	WT	60	Step	3.125	0.340909090909093	100	4	031120_E001T_11.avi_lane_115.res	1.65709609644311	-0.167977213475219	0.457595223374104	-0.60720892445453	-0.167977213475219	165	235	0.502106531341963	0.00215069719709957	0.00630012996196221	103.75	31	18.2352941176471	0.111591653354949	0.0316961678708997	0.0617665011623841	-0.0424686203299662	0.0316961678708997	39.4	33	0.425000714249919
031120_E001T_11	031120_B001	16	16	6	103.75	WT	60	Step	3.125	0.340909090909093	100	5	031120_E001T_11.avi_lane_115.res	1.65709609644311	-0.167977213475219	0.457595223374104	-0.60720892445453	-0.167977213475219	165	235	0.502106531341963	0.00215069719709957	0.00630012996196221	103.75	25	14.7058823529412	0.111591653354949	0.0316961678708997	0.0617665011623841	-0.0424686203299662	0.0316961678708997	39.4	33	0.425000714249919
031120_E001T_11	031120_B001	17	17	7	103.75	WT	60	Step	3.125	0.340909090909093	100	1	031120_E001T_11.avi_lane_116.res	1.71806199696421	-0.197934906956016	0.424130205588695	-0.644199009433744	-0.197934906956016	165	230	0.51950031916331	0.0230358487340915	-0.00525943051661821	103.608490566038	67	38.728323699422	0.172557553876049	0.00173847439010269	0.0283014833769751	-0.0794587053091802	0.00173847439010269	39.4	28	0.412125439045639
031120_E001T_11	031120_B001	17	17	7	103.75	WT	60	Step	3.125	0.340909090909093	100	2	031120_E001T_11.avi_lane_116.res	1.71806199696421	-0.197934906956016	0.424130205588695	-0.644199009433744	-0.197934906956016	165	230	0.51950031916331	0.0230358487340915	-0.00525943051661821	103.608490566038	33	19.0751445086705	0.172557553876049	0.00173847439010269	0.0283014833769751	-0.0794587053091802	0.00173847439010269	39.4	28	0.412125439045639
031120_E001T_11	031120_B001	17	17	7	103.75	WT	60	Step	3.125	0.340909090909093	100	3	031120_E001T_11.avi_lane_116.res	1.71806199696421	-0.197934906956016	0.424130205588695	-0.644199009433744	-0.197934906956016	165	230	0.51950031916331	0.0230358487340915	-0.00525943051661821	103.608490566038	26	15.028901734104	0.172557553876049	0.00173847439010269	0.0283014833769751	-0.0794587053091802	0.00173847439010269	39.4	28	0.412125439045639
031120_E001T_11	031120_B001	17	17	7	103.75	WT	60	Step	3.125	0.340909090909093	100	4	031120_E001T_11.avi_lane_116.res	1.71806199696421	-0.197934906956016	0.424130205588695	-0.644199009433744	-0.197934906956016	165	230	0.51950031916331	0.0230358487340915	-0.00525943051661821	103.608490566038	27	15.606936416185	0.172557553876049	0.00173847439010269	0.0283014833769751	-0.0794587053091802	0.00173847439010269	39.4	28	0.412125439045639
031120_E001T_11	031120_B001	17	17	7	103.75	WT	60	Step	3.125	0.340909090909093	100	5	031120_E001T_11.avi_lane_116.res	1.71806199696421	-0.197934906956016	0.424130205588695	-0.644199009433744	-0.197934906956016	165	230	0.51950031916331	0.0230358487340915	-0.00525943051661821	103.608490566038	20	11.5606936416185	0.172557553876049	0.00173847439010269	0.0283014833769751	-0.0794587053091802	0.00173847439010269	39.4	28	0.412125439045639
031120_E001T_11	031120_B001	18	18	8	103.75	WT	60	Step	3.125	0.340909090909093	100	1	031120_E001T_11.avi_lane_117.res	1.75455340340854	-0.219064035698368	0.467506113801836	-0.674829526557663	-0.219064035698368	159	240	0.510386060518372	-0.00536182364019497	-0.013613023106627	103.69212962963	81	25.9615384615385	0.209048960320379	-0.0193906543522493	0.0716773915901161	-0.110089222433099	-0.0193906543522493	33.4	38	0.41973536250741
031120_E001T_11	031120_B001	18	18	8	103.75	WT	60	Step	3.125	0.340909090909093	100	2	031120_E001T_11.avi_lane_117.res	1.75455340340854	-0.219064035698368	0.467506113801836	-0.674829526557663	-0.219064035698368	159	240	0.510386060518372	-0.00536182364019497	-0.013613023106627	103.69212962963	60	19.2307692307692	0.209048960320379	-0.0193906543522493	0.0716773915901161	-0.110089222433099	-0.0193906543522493	33.4	38	0.41973536250741
031120_E001T_11	031120_B001	18	18	8	103.75	WT	60	Step	3.125	0.340909090909093	100	3	031120_E001T_11.avi_lane_117.res	1.75455340340854	-0.219064035698368	0.467506113801836	-0.674829526557663	-0.219064035698368	159	240	0.510386060518372	-0.00536182364019497	-0.013613023106627	103.69212962963	63	20.1923076923077	0.209048960320379	-0.0193906543522493	0.0716773915901161	-0.110089222433099	-0.0193906543522493	33.4	38	0.41973536250741
031120_E001T_11	031120_B001	18	18	8	103.75	WT	60	Step	3.125	0.340909090909093	100	4	031120_E001T_11.avi_lane_117.res	1.75455340340854	-0.219064035698368	0.467506113801836	-0.674829526557663	-0.219064035698368	159	240	0.510386060518372	-0.00536182364019497	-0.013613023106627	103.69212962963	59	18.9102564102564	0.209048960320379	-0.0193906543522493	0.0716773915901161	-0.110089222433099	-0.0193906543522493	33.4	38	0.41973536250741
031120_E001T_11	031120_B001	18	18	8	103.75	WT	60	Step	3.125	0.340909090909093	100	5	031120_E001T_11.avi_lane_117.res	1.75455340340854	-0.219064035698368	0.467506113801836	-0.674829526557663	-0.219064035698368	159	240	0.510386060518372	-0.00536182364019497	-0.013613023106627	103.69212962963	49	15.7051282051282	0.209048960320379	-0.0193906543522493	0.0716773915901161	-0.110089222433099	-0.0193906543522493	33.4	38	0.41973536250741
031120_E001T_11	031120_B001	19	19	9	103.75	WT	60	Step	3.125	0.340909090909093	100	1	031120_E001T_11.avi_lane_118.res	1.65845680774049	-0.169857197264243	0.446140865735697	-0.562119027513229	-0.169857197264243	144	227	0.503258028242602	-7.79909186763308e-05	0.00305472136417886	103.537735849057	44	32.5925925925926	0.112952364652329	0.0298161840818757	0.0503121435239771	0.00262127661133482	0.0298161840818757	18.4	25	0.405687801443491
031120_E001T_11	031120_B001	19	19	9	103.75	WT	60	Step	3.125	0.340909090909093	100	2	031120_E001T_11.avi_lane_118.res	1.65845680774049	-0.169857197264243	0.446140865735697	-0.562119027513229	-0.169857197264243	144	227	0.503258028242602	-7.79909186763308e-05	0.00305472136417886	103.537735849057	22	16.2962962962963	0.112952364652329	0.0298161840818757	0.0503121435239771	0.00262127661133482	0.0298161840818757	18.4	25	0.405687801443491
031120_E001T_11	031120_B001	19	19	9	103.75	WT	60	Step	3.125	0.340909090909093	100	3	031120_E001T_11.avi_lane_118.res	1.65845680774049	-0.169857197264243	0.446140865735697	-0.562119027513229	-0.169857197264243	144	227	0.503258028242602	-7.79909186763308e-05	0.00305472136417886	103.537735849057	27	20	0.112952364652329	0.0298161840818757	0.0503121435239771	0.00262127661133482	0.0298161840818757	18.4	25	0.405687801443491
031120_E001T_11	031120_B001	19	19	9	103.75	WT	60	Step	3.125	0.340909090909093	100	4	031120_E001T_11.avi_lane_118.res	1.65845680774049	-0.169857197264243	0.446140865735697	-0.562119027513229	-0.169857197264243	144	227	0.503258028242602	-7.79909186763308e-05	0.00305472136417886	103.537735849057	27	20	0.112952364652329	0.0298161840818757	0.0503121435239771	0.00262127661133482	0.0298161840818757	18.4	25	0.405687801443491
031120_E001T_11	031120_B001	19	19	9	103.75	WT	60	Step	3.125	0.340909090909093	100	5	031120_E001T_11.avi_lane_118.res	1.65845680774049	-0.169857197264243	0.446140865735697	-0.562119027513229	-0.169857197264243	144	227	0.503258028242602	-7.79909186763308e-05	0.00305472136417886	103.537735849057	15	11.1111111111111	0.112952364652329	0.0298161840818757	0.0503121435239771	0.00262127661133482	0.0298161840818757	18.4	25	0.405687801443491
031120_E001T_11	031120_B001	20	20	10	103.75	WT	60	Step	3.125	0.340909090909093	100	1	031120_E001T_11.avi_lane_119.res	1.74196954869007	-0.173163869159302	0.504128757709594	-0.657291625011919	-0.173163869159302	157	220	0.50627854927028	-0.00728884645539438	0.0183031636201637	103.49537037037	48	34.0425531914894	0.196465105601909	0.0265095121868167	0.108300035497874	-0.0925513208873552	0.0265095121868167	31.4	18	0.401833166582961
031120_E001T_11	031120_B001	20	20	10	103.75	WT	60	Step	3.125	0.340909090909093	100	2	031120_E001T_11.avi_lane_119.res	1.74196954869007	-0.173163869159302	0.504128757709594	-0.657291625011919	-0.173163869159302	157	220	0.50627854927028	-0.00728884645539438	0.0183031636201637	103.49537037037	24	17.0212765957447	0.196465105601909	0.0265095121868167	0.108300035497874	-0.0925513208873552	0.0265095121868167	31.4	18	0.401833166582961
031120_E001T_11	031120_B001	20	20	10	103.75	WT	60	Step	3.125	0.340909090909093	100	3	031120_E001T_11.avi_lane_119.res	1.74196954869007	-0.173163869159302	0.504128757709594	-0.657291625011919	-0.173163869159302	157	220	0.50627854927028	-0.00728884645539438	0.0183031636201637	103.49537037037	24	17.0212765957447	0.196465105601909	0.0265095121868167	0.108300035497874	-0.0925513208873552	0.0265095121868167	31.4	18	0.401833166582961
031120_E001T_11	031120_B001	20	20	10	103.75	WT	60	Step	3.125	0.340909090909093	100	4	031120_E001T_11.avi_lane_119.res	1.74196954869007	-0.173163869159302	0.504128757709594	-0.657291625011919	-0.173163869159302	157	220	0.50627854927028	-0.00728884645539438	0.0183031636201637	103.49537037037	26	18.4397163120567	0.196465105601909	0.0265095121868167	0.108300035497874	-0.0925513208873552	0.0265095121868167	31.4	18	0.401833166582961
031120_E001T_11	031120_B001	20	20	10	103.75	WT	60	Step	3.125	0.340909090909093	100	5	031120_E001T_11.avi_lane_119.res	1.74196954869007	-0.173163869159302	0.504128757709594	-0.657291625011919	-0.173163869159302	157	220	0.50627854927028	-0.00728884645539438	0.0183031636201637	103.49537037037	19	13.4751773049645	0.196465105601909	0.0265095121868167	0.108300035497874	-0.0925513208873552	0.0265095121868167	31.4	18	0.401833166582961
031120_E001T_11	031120_B001	21	21	11	103.75	WT	60	Step	3.125	0.340909090909093	100	1	031120_E001T_11.avi_lane_120.res	1.66743677882113	-0.176119625186623	0.505102776394216	-0.668646619756808	-0.176119625186623	154	213	0.546304740118682	-0.0207634945737723	0.00691547553416933	103.561320754717	32	26.0162601626016	0.121932335732969	0.0235537561594957	0.109274054182496	-0.103906315632244	0.0235537561594957	28.4	11	0.407833680644188
031120_E001T_11	031120_B001	21	21	11	103.75	WT	60	Step	3.125	0.340909090909093	100	2	031120_E001T_11.avi_lane_120.res	1.66743677882113	-0.176119625186623	0.505102776394216	-0.668646619756808	-0.176119625186623	154	213	0.546304740118682	-0.0207634945737723	0.00691547553416933	103.561320754717	24	19.5121951219512	0.121932335732969	0.0235537561594957	0.109274054182496	-0.103906315632244	0.0235537561594957	28.4	11	0.407833680644188
031120_E001T_11	031120_B001	21	21	11	103.75	WT	60	Step	3.125	0.340909090909093	100	3	031120_E001T_11.avi_lane_120.res	1.66743677882113	-0.176119625186623	0.505102776394216	-0.668646619756808	-0.176119625186623	154	213	0.546304740118682	-0.0207634945737723	0.00691547553416933	103.561320754717	23	18.6991869918699	0.121932335732969	0.0235537561594957	0.109274054182496	-0.103906315632244	0.0235537561594957	28.4	11	0.407833680644188
031120_E001T_11	031120_B001	21	21	11	103.75	WT	60	Step	3.125	0.340909090909093	100	4	031120_E001T_11.avi_lane_120.res	1.66743677882113	-0.176119625186623	0.505102776394216	-0.668646619756808	-0.176119625186623	154	213	0.546304740118682	-0.0207634945737723	0.00691547553416933	103.561320754717	29	23.5772357723577	0.121932335732969	0.0235537561594957	0.109274054182496	-0.103906315632244	0.0235537561594957	28.4	11	0.407833680644188
031120_E001T_11	031120_B001	21	21	11	103.75	WT	60	Step	3.125	0.340909090909093	100	5	031120_E001T_11.avi_lane_120.res	1.66743677882113	-0.176119625186623	0.505102776394216	-0.668646619756808	-0.176119625186623	154	213	0.546304740118682	-0.0207634945737723	0.00691547553416933	103.561320754717	15	12.1951219512195	0.121932335732969	0.0235537561594957	0.109274054182496	-0.103906315632244	0.0235537561594957	28.4	11	0.407833680644188
031120_E001T_11	031120_B001	22	22	12	103.75	WT	60	Step	3.125	0.340909090909093	100	1	031120_E001T_11.avi_lane_121.res	1.69600943671695	-0.125847461791983	0.499104615426766	-0.630643811344268	-0.125847461791983	167	207	0.521280244224742	-0.00536904717031468	0.0276521326065057	103.298611111111	48	31.5789473684211	0.150504993628789	0.0738259195541357	0.103275893215046	-0.0659035072197042	0.0738259195541357	41.4	5	0.383930970658469
031120_E001T_11	031120_B001	22	22	12	103.75	WT	60	Step	3.125	0.340909090909093	100	2	031120_E001T_11.avi_lane_121.res	1.69600943671695	-0.125847461791983	0.499104615426766	-0.630643811344268	-0.125847461791983	167	207	0.521280244224742	-0.00536904717031468	0.0276521326065057	103.298611111111	26	17.1052631578947	0.150504993628789	0.0738259195541357	0.103275893215046	-0.0659035072197042	0.0738259195541357	41.4	5	0.383930970658469
031120_E001T_11	031120_B001	22	22	12	103.75	WT	60	Step	3.125	0.340909090909093	100	3	031120_E001T_11.avi_lane_121.res	1.69600943671695	-0.125847461791983	0.499104615426766	-0.630643811344268	-0.125847461791983	167	207	0.521280244224742	-0.00536904717031468	0.0276521326065057	103.298611111111	28	18.4210526315789	0.150504993628789	0.0738259195541357	0.103275893215046	-0.0659035072197042	0.0738259195541357	41.4	5	0.383930970658469
031120_E001T_11	031120_B001	22	22	12	103.75	WT	60	Step	3.125	0.340909090909093	100	4	031120_E001T_11.avi_lane_121.res	1.69600943671695	-0.125847461791983	0.499104615426766	-0.630643811344268	-0.125847461791983	167	207	0.521280244224742	-0.00536904717031468	0.0276521326065057	103.298611111111	32	21.0526315789474	0.150504993628789	0.0738259195541357	0.103275893215046	-0.0659035072197042	0.0738259195541357	41.4	5	0.383930970658469
031120_E001T_11	031120_B001	22	22	12	103.75	WT	60	Step	3.125	0.340909090909093	100	5	031120_E001T_11.avi_lane_121.res	1.69600943671695	-0.125847461791983	0.499104615426766	-0.630643811344268	-0.125847461791983	167	207	0.521280244224742	-0.00536904717031468	0.0276521326065057	103.298611111111	18	11.8421052631579	0.150504993628789	0.0738259195541357	0.103275893215046	-0.0659035072197042	0.0738259195541357	41.4	5	0.383930970658469
031120_E001T_11	031120_B001	23	23	13	103.75	WT	60	Step	3.125	0.340909090909093	100	1	031120_E001T_11.avi_lane_122.res	1.7634199074766	-0.219486365222909	0.458340163097707	-0.634754754460302	-0.219486365222909	151	247	0.505358362381234	-0.00212661408861536	-0.0191710131818459	103.089622641509	55	36.1842105263158	0.217915464388439	-0.0198129838767903	0.0625114408859871	-0.0700144503357383	-0.0198129838767903	25.4	45	0.364916096629912
031120_E001T_11	031120_B001	23	23	13	103.75	WT	60	Step	3.125	0.340909090909093	100	2	031120_E001T_11.avi_lane_122.res	1.7634199074766	-0.219486365222909	0.458340163097707	-0.634754754460302	-0.219486365222909	151	247	0.505358362381234	-0.00212661408861536	-0.0191710131818459	103.089622641509	23	15.1315789473684	0.217915464388439	-0.0198129838767903	0.0625114408859871	-0.0700144503357383	-0.0198129838767903	25.4	45	0.364916096629912
031120_E001T_11	031120_B001	23	23	13	103.75	WT	60	Step	3.125	0.340909090909093	100	3	031120_E001T_11.avi_lane_122.res	1.7634199074766	-0.219486365222909	0.458340163097707	-0.634754754460302	-0.219486365222909	151	247	0.505358362381234	-0.00212661408861536	-0.0191710131818459	103.089622641509	26	17.1052631578947	0.217915464388439	-0.0198129838767903	0.0625114408859871	-0.0700144503357383	-0.0198129838767903	25.4	45	0.364916096629912
031120_E001T_11	031120_B001	23	23	13	103.75	WT	60	Step	3.125	0.340909090909093	100	4	031120_E001T_11.avi_lane_122.res	1.7634199074766	-0.219486365222909	0.458340163097707	-0.634754754460302	-0.219486365222909	151	247	0.505358362381234	-0.00212661408861536	-0.0191710131818459	103.089622641509	29	19.0789473684211	0.217915464388439	-0.0198129838767903	0.0625114408859871	-0.0700144503357383	-0.0198129838767903	25.4	45	0.364916096629912
031120_E001T_11	031120_B001	23	23	13	103.75	WT	60	Step	3.125	0.340909090909093	100	5	031120_E001T_11.avi_lane_122.res	1.7634199074766	-0.219486365222909	0.458340163097707	-0.634754754460302	-0.219486365222909	151	247	0.505358362381234	-0.00212661408861536	-0.0191710131818459	103.089622641509	19	12.5	0.217915464388439	-0.0198129838767903	0.0625114408859871	-0.0700144503357383	-0.0198129838767903	25.4	45	0.364916096629912
031120_E001T_11	031120_B001	24	24	14	103.75	WT	60	Step	3.125	0.340909090909093	100	1	031120_E001T_11.avi_lane_123.res	1.67155909890744	-0.202403268253406	0.458658725525902	-0.671269721636985	-0.202403268253406	138	195	0.515523649490368	-0.0225129116762537	-0.00660938772755559	103.13679245283	37	30.8333333333333	0.126054655819279	-0.00272988690728729	0.0628300033141821	-0.106529417512421	-0.00272988690728729	12.4	-7	0.369207855031334
031120_E001T_11	031120_B001	24	24	14	103.75	WT	60	Step	3.125	0.340909090909093	100	2	031120_E001T_11.avi_lane_123.res	1.67155909890744	-0.202403268253406	0.458658725525902	-0.671269721636985	-0.202403268253406	138	195	0.515523649490368	-0.0225129116762537	-0.00660938772755559	103.13679245283	18	15	0.126054655819279	-0.00272988690728729	0.0628300033141821	-0.106529417512421	-0.00272988690728729	12.4	-7	0.369207855031334
031120_E001T_11	031120_B001	24	24	14	103.75	WT	60	Step	3.125	0.340909090909093	100	3	031120_E001T_11.avi_lane_123.res	1.67155909890744	-0.202403268253406	0.458658725525902	-0.671269721636985	-0.202403268253406	138	195	0.515523649490368	-0.0225129116762537	-0.00660938772755559	103.13679245283	22	18.3333333333333	0.126054655819279	-0.00272988690728729	0.0628300033141821	-0.106529417512421	-0.00272988690728729	12.4	-7	0.369207855031334
031120_E001T_11	031120_B001	24	24	14	103.75	WT	60	Step	3.125	0.340909090909093	100	4	031120_E001T_11.avi_lane_123.res	1.67155909890744	-0.202403268253406	0.458658725525902	-0.671269721636985	-0.202403268253406	138	195	0.515523649490368	-0.0225129116762537	-0.00660938772755559	103.13679245283	26	21.6666666666667	0.126054655819279	-0.00272988690728729	0.0628300033141821	-0.106529417512421	-0.00272988690728729	12.4	-7	0.369207855031334
031120_E001T_11	031120_B001	24	24	14	103.75	WT	60	Step	3.125	0.340909090909093	100	5	031120_E001T_11.avi_lane_123.res	1.67155909890744	-0.202403268253406	0.458658725525902	-0.671269721636985	-0.202403268253406	138	195	0.515523649490368	-0.0225129116762537	-0.00660938772755559	103.13679245283	17	14.1666666666667	0.126054655819279	-0.00272988690728729	0.0628300033141821	-0.106529417512421	-0.00272988690728729	12.4	-7	0.369207855031334
031120_E001T_11	031120_B001	25	25	15	103.75	WT	60	Step	3.125	0.340909090909093	100	1	031120_E001T_11.avi_lane_124.res	1.60895593956444	-0.114407180812947	0.515442997218921	-0.59458998980754	-0.114407180812947	154	202	0.507343613902137	-0.0322286198399573	0.00772956704417051	103.032407407407	46	32.8571428571429	0.0634514964762789	0.0852662005331717	0.119614275007201	-0.0298496856829762	0.0852662005331717	28.4	0	0.359710352642992
031120_E001T_11	031120_B001	25	25	15	103.75	WT	60	Step	3.125	0.340909090909093	100	2	031120_E001T_11.avi_lane_124.res	1.60895593956444	-0.114407180812947	0.515442997218921	-0.59458998980754	-0.114407180812947	154	202	0.507343613902137	-0.0322286198399573	0.00772956704417051	103.032407407407	17	12.1428571428571	0.0634514964762789	0.0852662005331717	0.119614275007201	-0.0298496856829762	0.0852662005331717	28.4	0	0.359710352642992
031120_E001T_11	031120_B001	25	25	15	103.75	WT	60	Step	3.125	0.340909090909093	100	3	031120_E001T_11.avi_lane_124.res	1.60895593956444	-0.114407180812947	0.515442997218921	-0.59458998980754	-0.114407180812947	154	202	0.507343613902137	-0.0322286198399573	0.00772956704417051	103.032407407407	23	16.4285714285714	0.0634514964762789	0.0852662005331717	0.119614275007201	-0.0298496856829762	0.0852662005331717	28.4	0	0.359710352642992
031120_E001T_11	031120_B001	25	25	15	103.75	WT	60	Step	3.125	0.340909090909093	100	4	031120_E001T_11.avi_lane_124.res	1.60895593956444	-0.114407180812947	0.515442997218921	-0.59458998980754	-0.114407180812947	154	202	0.507343613902137	-0.0322286198399573	0.00772956704417051	103.032407407407	30	21.4285714285714	0.0634514964762789	0.0852662005331717	0.119614275007201	-0.0298496856829762	0.0852662005331717	28.4	0	0.359710352642992
031120_E001T_11	031120_B001	25	25	15	103.75	WT	60	Step	3.125	0.340909090909093	100	5	031120_E001T_11.avi_lane_124.res	1.60895593956444	-0.114407180812947	0.515442997218921	-0.59458998980754	-0.114407180812947	154	202	0.507343613902137	-0.0322286198399573	0.00772956704417051	103.032407407407	24	17.1428571428571	0.0634514964762789	0.0852662005331717	0.119614275007201	-0.0298496856829762	0.0852662005331717	28.4	0	0.359710352642992
031120_E001T_11	031120_B001	26	26	16	103.75	WT	60	Step	3.125	0.340909090909093	100	1	031120_E001T_11.avi_lane_125.res	1.73270960590011	-0.226793441708024	0.515904087715101	-0.706266794923854	-0.226793441708024	144	224	0.527480276020001	-0.015697916985205	-0.0200416528194523	103.042452830189	58	33.7209302325581	0.187205162811949	-0.0271200603619053	0.120075365503381	-0.14152649079929	-0.0271200603619053	18.4	22	0.360624338228476
031120_E001T_11	031120_B001	26	26	16	103.75	WT	60	Step	3.125	0.340909090909093	100	2	031120_E001T_11.avi_lane_125.res	1.73270960590011	-0.226793441708024	0.515904087715101	-0.706266794923854	-0.226793441708024	144	224	0.527480276020001	-0.015697916985205	-0.0200416528194523	103.042452830189	29	16.8604651162791	0.187205162811949	-0.0271200603619053	0.120075365503381	-0.14152649079929	-0.0271200603619053	18.4	22	0.360624338228476
031120_E001T_11	031120_B001	26	26	16	103.75	WT	60	Step	3.125	0.340909090909093	100	3	031120_E001T_11.avi_lane_125.res	1.73270960590011	-0.226793441708024	0.515904087715101	-0.706266794923854	-0.226793441708024	144	224	0.527480276020001	-0.015697916985205	-0.0200416528194523	103.042452830189	30	17.4418604651163	0.187205162811949	-0.0271200603619053	0.120075365503381	-0.14152649079929	-0.0271200603619053	18.4	22	0.360624338228476
031120_E001T_11	031120_B001	26	26	16	103.75	WT	60	Step	3.125	0.340909090909093	100	4	031120_E001T_11.avi_lane_125.res	1.73270960590011	-0.226793441708024	0.515904087715101	-0.706266794923854	-0.226793441708024	144	224	0.527480276020001	-0.015697916985205	-0.0200416528194523	103.042452830189	29	16.8604651162791	0.187205162811949	-0.0271200603619053	0.120075365503381	-0.14152649079929	-0.0271200603619053	18.4	22	0.360624338228476
031120_E001T_11	031120_B001	26	26	16	103.75	WT	60	Step	3.125	0.340909090909093	100	5	031120_E001T_11.avi_lane_125.res	1.73270960590011	-0.226793441708024	0.515904087715101	-0.706266794923854	-0.226793441708024	144	224	0.527480276020001	-0.015697916985205	-0.0200416528194523	103.042452830189	26	15.1162790697674	0.187205162811949	-0.0271200603619053	0.120075365503381	-0.14152649079929	-0.0271200603619053	18.4	22	0.360624338228476
031120_E001T_11	031120_B001	27	27	17	103.75	WT	60	Step	3.125	0.340909090909093	100	1	031120_E001T_11.avi_lane_126.res	1.73659938893672	-0.248093047132635	0.526065602471495	-0.657381841390556	-0.248093047132635	129	244	0.529404912457981	-0.0215513522063975	-0.00885524827558144	103.043981481481	48	34.5323741007194	0.191094945848559	-0.0484196657865163	0.130236880259775	-0.0926415372659922	-0.0484196657865163	3.40000000000001	42	0.360763422991482
031120_E001T_11	031120_B001	27	27	17	103.75	WT	60	Step	3.125	0.340909090909093	100	2	031120_E001T_11.avi_lane_126.res	1.73659938893672	-0.248093047132635	0.526065602471495	-0.657381841390556	-0.248093047132635	129	244	0.529404912457981	-0.0215513522063975	-0.00885524827558144	103.043981481481	23	16.5467625899281	0.191094945848559	-0.0484196657865163	0.130236880259775	-0.0926415372659922	-0.0484196657865163	3.40000000000001	42	0.360763422991482
031120_E001T_11	031120_B001	27	27	17	103.75	WT	60	Step	3.125	0.340909090909093	100	3	031120_E001T_11.avi_lane_126.res	1.73659938893672	-0.248093047132635	0.526065602471495	-0.657381841390556	-0.248093047132635	129	244	0.529404912457981	-0.0215513522063975	-0.00885524827558144	103.043981481481	21	15.1079136690647	0.191094945848559	-0.0484196657865163	0.130236880259775	-0.0926415372659922	-0.0484196657865163	3.40000000000001	42	0.360763422991482
031120_E001T_11	031120_B001	27	27	17	103.75	WT	60	Step	3.125	0.340909090909093	100	4	031120_E001T_11.avi_lane_126.res	1.73659938893672	-0.248093047132635	0.526065602471495	-0.657381841390556	-0.248093047132635	129	244	0.529404912457981	-0.0215513522063975	-0.00885524827558144	103.043981481481	29	20.863309352518	0.191094945848559	-0.0484196657865163	0.130236880259775	-0.0926415372659922	-0.0484196657865163	3.40000000000001	42	0.360763422991482
031120_E001T_11	031120_B001	27	27	17	103.75	WT	60	Step	3.125	0.340909090909093	100	5	031120_E001T_11.avi_lane_126.res	1.73659938893672	-0.248093047132635	0.526065602471495	-0.657381841390556	-0.248093047132635	129	244	0.529404912457981	-0.0215513522063975	-0.00885524827558144	103.043981481481	18	12.9496402877698	0.191094945848559	-0.0484196657865163	0.130236880259775	-0.0926415372659922	-0.0484196657865163	3.40000000000001	42	0.360763422991482
031120_E001T_11	031120_B001	28	28	18	103.75	WT	60	Step	3.125	0.340909090909093	100	1	031120_E001T_11.avi_lane_127.res	1.72148437894097	-0.0915621214039578	0.521924559389964	-0.601757677370331	-0.0915621214039578	163	196	0.519218950510667	-0.0231843142173425	0.0387553421806907	103.042452830189	41	29.0780141843972	0.175979935852809	0.108111259942161	0.126095837178244	-0.0370173732457673	0.108111259942161	37.4	-6	0.360624338228476
031120_E001T_11	031120_B001	28	28	18	103.75	WT	60	Step	3.125	0.340909090909093	100	2	031120_E001T_11.avi_lane_127.res	1.72148437894097	-0.0915621214039578	0.521924559389964	-0.601757677370331	-0.0915621214039578	163	196	0.519218950510667	-0.0231843142173425	0.0387553421806907	103.042452830189	25	17.7304964539007	0.175979935852809	0.108111259942161	0.126095837178244	-0.0370173732457673	0.108111259942161	37.4	-6	0.360624338228476
031120_E001T_11	031120_B001	28	28	18	103.75	WT	60	Step	3.125	0.340909090909093	100	3	031120_E001T_11.avi_lane_127.res	1.72148437894097	-0.0915621214039578	0.521924559389964	-0.601757677370331	-0.0915621214039578	163	196	0.519218950510667	-0.0231843142173425	0.0387553421806907	103.042452830189	28	19.8581560283688	0.175979935852809	0.108111259942161	0.126095837178244	-0.0370173732457673	0.108111259942161	37.4	-6	0.360624338228476
031120_E001T_11	031120_B001	28	28	18	103.75	WT	60	Step	3.125	0.340909090909093	100	4	031120_E001T_11.avi_lane_127.res	1.72148437894097	-0.0915621214039578	0.521924559389964	-0.601757677370331	-0.0915621214039578	163	196	0.519218950510667	-0.0231843142173425	0.0387553421806907	103.042452830189	27	19.1489361702128	0.175979935852809	0.108111259942161	0.126095837178244	-0.0370173732457673	0.108111259942161	37.4	-6	0.360624338228476
031120_E001T_11	031120_B001	28	28	18	103.75	WT	60	Step	3.125	0.340909090909093	100	5	031120_E001T_11.avi_lane_127.res	1.72148437894097	-0.0915621214039578	0.521924559389964	-0.601757677370331	-0.0915621214039578	163	196	0.519218950510667	-0.0231843142173425	0.0387553421806907	103.042452830189	20	14.1843971631206	0.175979935852809	0.108111259942161	0.126095837178244	-0.0370173732457673	0.108111259942161	37.4	-6	0.360624338228476
031120_E001T_11	031120_B001	29	29	19	103.75	WT	60	Step	3.125	0.340909090909093	100	1	031120_E001T_11.avi_lane_128.res	1.75964018129795	-0.211961797054094	0.425030350173717	-0.624765348243184	-0.211961797054094	138	215	0.513569484737971	-0.00376095680428915	-0.0108640372029374	102.8125	51	38.0597014925373	0.214135738209789	-0.0122884157079753	0.0292016279619971	-0.0600250441186202	-0.0122884157079753	12.4	13	0.339702016021505
031120_E001T_11	031120_B001	29	29	19	103.75	WT	60	Step	3.125	0.340909090909093	100	2	031120_E001T_11.avi_lane_128.res	1.75964018129795	-0.211961797054094	0.425030350173717	-0.624765348243184	-0.211961797054094	138	215	0.513569484737971	-0.00376095680428915	-0.0108640372029374	102.8125	13	9.70149253731343	0.214135738209789	-0.0122884157079753	0.0292016279619971	-0.0600250441186202	-0.0122884157079753	12.4	13	0.339702016021505
031120_E001T_11	031120_B001	29	29	19	103.75	WT	60	Step	3.125	0.340909090909093	100	3	031120_E001T_11.avi_lane_128.res	1.75964018129795	-0.211961797054094	0.425030350173717	-0.624765348243184	-0.211961797054094	138	215	0.513569484737971	-0.00376095680428915	-0.0108640372029374	102.8125	21	15.6716417910448	0.214135738209789	-0.0122884157079753	0.0292016279619971	-0.0600250441186202	-0.0122884157079753	12.4	13	0.339702016021505
031120_E001T_11	031120_B001	29	29	19	103.75	WT	60	Step	3.125	0.340909090909093	100	4	031120_E001T_11.avi_lane_128.res	1.75964018129795	-0.211961797054094	0.425030350173717	-0.624765348243184	-0.211961797054094	138	215	0.513569484737971	-0.00376095680428915	-0.0108640372029374	102.8125	30	22.3880597014925	0.214135738209789	-0.0122884157079753	0.0292016279619971	-0.0600250441186202	-0.0122884157079753	12.4	13	0.339702016021505
031120_E001T_11	031120_B001	29	29	19	103.75	WT	60	Step	3.125	0.340909090909093	100	5	031120_E001T_11.avi_lane_128.res	1.75964018129795	-0.211961797054094	0.425030350173717	-0.624765348243184	-0.211961797054094	138	215	0.513569484737971	-0.00376095680428915	-0.0108640372029374	102.8125	19	14.1791044776119	0.214135738209789	-0.0122884157079753	0.0292016279619971	-0.0600250441186202	-0.0122884157079753	12.4	13	0.339702016021505
031120_E001T_11	031120_B001	30	30	20	103.75	WT	60	Step	3.125	0.340909090909093	100	1	031120_E001T_11.avi_lane_129.res	1.7011300502029	-0.245761147698671	0.460822925080419	-0.699964212968216	-0.245761147698671	143	223	0.510425455861302	-0.0281580420032407	-0.00021221462388978	102.847222222222	49	33.3333333333333	0.155625607114739	-0.0460877663525523	0.0649942028686991	-0.135223908843652	-0.0460877663525523	17.4	21	0.342861227067004
031120_E001T_11	031120_B001	30	30	20	103.75	WT	60	Step	3.125	0.340909090909093	100	2	031120_E001T_11.avi_lane_129.res	1.7011300502029	-0.245761147698671	0.460822925080419	-0.699964212968216	-0.245761147698671	143	223	0.510425455861302	-0.0281580420032407	-0.00021221462388978	102.847222222222	20	13.6054421768707	0.155625607114739	-0.0460877663525523	0.0649942028686991	-0.135223908843652	-0.0460877663525523	17.4	21	0.342861227067004
031120_E001T_11	031120_B001	30	30	20	103.75	WT	60	Step	3.125	0.340909090909093	100	3	031120_E001T_11.avi_lane_129.res	1.7011300502029	-0.245761147698671	0.460822925080419	-0.699964212968216	-0.245761147698671	143	223	0.510425455861302	-0.0281580420032407	-0.00021221462388978	102.847222222222	27	18.3673469387755	0.155625607114739	-0.0460877663525523	0.0649942028686991	-0.135223908843652	-0.0460877663525523	17.4	21	0.342861227067004
031120_E001T_11	031120_B001	30	30	20	103.75	WT	60	Step	3.125	0.340909090909093	100	4	031120_E001T_11.avi_lane_129.res	1.7011300502029	-0.245761147698671	0.460822925080419	-0.699964212968216	-0.245761147698671	143	223	0.510425455861302	-0.0281580420032407	-0.00021221462388978	102.847222222222	30	20.4081632653061	0.155625607114739	-0.0460877663525523	0.0649942028686991	-0.135223908843652	-0.0460877663525523	17.4	21	0.342861227067004
031120_E001T_11	031120_B001	30	30	20	103.75	WT	60	Step	3.125	0.340909090909093	100	5	031120_E001T_11.avi_lane_129.res	1.7011300502029	-0.245761147698671	0.460822925080419	-0.699964212968216	-0.245761147698671	143	223	0.510425455861302	-0.0281580420032407	-0.00021221462388978	102.847222222222	21	14.2857142857143	0.155625607114739	-0.0460877663525523	0.0649942028686991	-0.135223908843652	-0.0460877663525523	17.4	21	0.342861227067004
031120_E001T_11	031120_B001	31	31	21	103.75	WT	60	Step	3.125	0.340909090909093	100	1	031120_E001T_11.avi_lane_130.res	1.66902196275823	-0.268610555868967	0.442540648769906	-0.658876460853714	-0.268610555868967	135	246	0.504774394541915	0.00154535656854896	-0.0209160465352806	102.712264150943	54	33.5403726708075	0.123517519670069	-0.0689371745228483	0.0467119265581861	-0.0941361567291502	-0.0689371745228483	9.40000000000001	44	0.330582029418466
031120_E001T_11	031120_B001	31	31	21	103.75	WT	60	Step	3.125	0.340909090909093	100	2	031120_E001T_11.avi_lane_130.res	1.66902196275823	-0.268610555868967	0.442540648769906	-0.658876460853714	-0.268610555868967	135	246	0.504774394541915	0.00154535656854896	-0.0209160465352806	102.712264150943	21	13.0434782608696	0.123517519670069	-0.0689371745228483	0.0467119265581861	-0.0941361567291502	-0.0689371745228483	9.40000000000001	44	0.330582029418466
031120_E001T_11	031120_B001	31	31	21	103.75	WT	60	Step	3.125	0.340909090909093	100	3	031120_E001T_11.avi_lane_130.res	1.66902196275823	-0.268610555868967	0.442540648769906	-0.658876460853714	-0.268610555868967	135	246	0.504774394541915	0.00154535656854896	-0.0209160465352806	102.712264150943	33	20.4968944099379	0.123517519670069	-0.0689371745228483	0.0467119265581861	-0.0941361567291502	-0.0689371745228483	9.40000000000001	44	0.330582029418466
031120_E001T_11	031120_B001	31	31	21	103.75	WT	60	Step	3.125	0.340909090909093	100	4	031120_E001T_11.avi_lane_130.res	1.66902196275823	-0.268610555868967	0.442540648769906	-0.658876460853714	-0.268610555868967	135	246	0.504774394541915	0.00154535656854896	-0.0209160465352806	102.712264150943	33	20.4968944099379	0.123517519670069	-0.0689371745228483	0.0467119265581861	-0.0941361567291502	-0.0689371745228483	9.40000000000001	44	0.330582029418466
031120_E001T_11	031120_B001	31	31	21	103.75	WT	60	Step	3.125	0.340909090909093	100	5	031120_E001T_11.avi_lane_130.res	1.66902196275823	-0.268610555868967	0.442540648769906	-0.658876460853714	-0.268610555868967	135	246	0.504774394541915	0.00154535656854896	-0.0209160465352806	102.712264150943	20	12.4223602484472	0.123517519670069	-0.0689371745228483	0.0467119265581861	-0.0941361567291502	-0.0689371745228483	9.40000000000001	44	0.330582029418466
031120_E001T_11	031120_B001	32	32	22	103.75	WT	60	Step	3.125	0.340909090909093	100	1	031120_E001T_11.avi_lane_131.res	1.67125998928729	-0.137044600112952	0.543519374869435	-0.597874915011339	-0.137044600112952	151	223	0.502748336426117	0.000467436995048132	0.00153486517428608	102.604166666667	56	36.6013071895425	0.125755546199129	0.0626287812331667	0.147690652657715	-0.0331346108867753	0.0626287812331667	25.4	21	0.320746749748537
031120_E001T_11	031120_B001	32	32	22	103.75	WT	60	Step	3.125	0.340909090909093	100	2	031120_E001T_11.avi_lane_131.res	1.67125998928729	-0.137044600112952	0.543519374869435	-0.597874915011339	-0.137044600112952	151	223	0.502748336426117	0.000467436995048132	0.00153486517428608	102.604166666667	22	14.3790849673203	0.125755546199129	0.0626287812331667	0.147690652657715	-0.0331346108867753	0.0626287812331667	25.4	21	0.320746749748537
031120_E001T_11	031120_B001	32	32	22	103.75	WT	60	Step	3.125	0.340909090909093	100	3	031120_E001T_11.avi_lane_131.res	1.67125998928729	-0.137044600112952	0.543519374869435	-0.597874915011339	-0.137044600112952	151	223	0.502748336426117	0.000467436995048132	0.00153486517428608	102.604166666667	29	18.9542483660131	0.125755546199129	0.0626287812331667	0.147690652657715	-0.0331346108867753	0.0626287812331667	25.4	21	0.320746749748537
031120_E001T_11	031120_B001	32	32	22	103.75	WT	60	Step	3.125	0.340909090909093	100	4	031120_E001T_11.avi_lane_131.res	1.67125998928729	-0.137044600112952	0.543519374869435	-0.597874915011339	-0.137044600112952	151	223	0.502748336426117	0.000467436995048132	0.00153486517428608	102.604166666667	25	16.3398692810458	0.125755546199129	0.0626287812331667	0.147690652657715	-0.0331346108867753	0.0626287812331667	25.4	21	0.320746749748537
031120_E001T_11	031120_B001	32	32	22	103.75	WT	60	Step	3.125	0.340909090909093	100	5	031120_E001T_11.avi_lane_131.res	1.67125998928729	-0.137044600112952	0.543519374869435	-0.597874915011339	-0.137044600112952	151	223	0.502748336426117	0.000467436995048132	0.00153486517428608	102.604166666667	21	13.7254901960784	0.125755546199129	0.0626287812331667	0.147690652657715	-0.0331346108867753	0.0626287812331667	25.4	21	0.320746749748537
031120_E001T_11	031120_B001	33	33	23	103.75	WT	60	Step	3.125	0.340909090909093	100	1	031120_E001T_11.avi_lane_132.res	1.78466193032224	-0.322217456035058	0.514693853770946	-0.765482734746539	-0.322217456035058	134	253	0.540101576056017	0.000586508805415409	-0.0211295458430053	102.570754716981	51	33.3333333333333	0.239157487234079	-0.122544074688939	0.118865131559226	-0.200742430621975	-0.122544074688939	8.40000000000001	51	0.317706754214186
031120_E001T_11	031120_B001	33	33	23	103.75	WT	60	Step	3.125	0.340909090909093	100	2	031120_E001T_11.avi_lane_132.res	1.78466193032224	-0.322217456035058	0.514693853770946	-0.765482734746539	-0.322217456035058	134	253	0.540101576056017	0.000586508805415409	-0.0211295458430053	102.570754716981	24	15.6862745098039	0.239157487234079	-0.122544074688939	0.118865131559226	-0.200742430621975	-0.122544074688939	8.40000000000001	51	0.317706754214186
031120_E001T_11	031120_B001	33	33	23	103.75	WT	60	Step	3.125	0.340909090909093	100	3	031120_E001T_11.avi_lane_132.res	1.78466193032224	-0.322217456035058	0.514693853770946	-0.765482734746539	-0.322217456035058	134	253	0.540101576056017	0.000586508805415409	-0.0211295458430053	102.570754716981	27	17.6470588235294	0.239157487234079	-0.122544074688939	0.118865131559226	-0.200742430621975	-0.122544074688939	8.40000000000001	51	0.317706754214186
031120_E001T_11	031120_B001	33	33	23	103.75	WT	60	Step	3.125	0.340909090909093	100	4	031120_E001T_11.avi_lane_132.res	1.78466193032224	-0.322217456035058	0.514693853770946	-0.765482734746539	-0.322217456035058	134	253	0.540101576056017	0.000586508805415409	-0.0211295458430053	102.570754716981	33	21.5686274509804	0.239157487234079	-0.122544074688939	0.118865131559226	-0.200742430621975	-0.122544074688939	8.40000000000001	51	0.317706754214186
031120_E001T_11	031120_B001	33	33	23	103.75	WT	60	Step	3.125	0.340909090909093	100	5	031120_E001T_11.avi_lane_132.res	1.78466193032224	-0.322217456035058	0.514693853770946	-0.765482734746539	-0.322217456035058	134	253	0.540101576056017	0.000586508805415409	-0.0211295458430053	102.570754716981	18	11.7647058823529	0.239157487234079	-0.122544074688939	0.118865131559226	-0.200742430621975	-0.122544074688939	8.40000000000001	51	0.317706754214186
031120_E001T_11	031120_B001	34	34	24	103.75	WT	60	Step	3.125	0.340909090909093	100	1	031120_E001T_11.avi_lane_133.res	1.68762144952587	-0.241681605757962	0.433386146538541	-0.6296164679374	-0.241681605757962	127	221	0.504173767523087	-0.00896429687145396	-0.0179743744730056	102.604166666667	48	36.6412213740458	0.142117006437709	-0.0420082244118433	0.0375574243268211	-0.0648761638128362	-0.0420082244118433	1.40000000000001	19	0.320746749748537
031120_E001T_11	031120_B001	34	34	24	103.75	WT	60	Step	3.125	0.340909090909093	100	2	031120_E001T_11.avi_lane_133.res	1.68762144952587	-0.241681605757962	0.433386146538541	-0.6296164679374	-0.241681605757962	127	221	0.504173767523087	-0.00896429687145396	-0.0179743744730056	102.604166666667	19	14.5038167938931	0.142117006437709	-0.0420082244118433	0.0375574243268211	-0.0648761638128362	-0.0420082244118433	1.40000000000001	19	0.320746749748537
031120_E001T_11	031120_B001	34	34	24	103.75	WT	60	Step	3.125	0.340909090909093	100	3	031120_E001T_11.avi_lane_133.res	1.68762144952587	-0.241681605757962	0.433386146538541	-0.6296164679374	-0.241681605757962	127	221	0.504173767523087	-0.00896429687145396	-0.0179743744730056	102.604166666667	27	20.6106870229008	0.142117006437709	-0.0420082244118433	0.0375574243268211	-0.0648761638128362	-0.0420082244118433	1.40000000000001	19	0.320746749748537
031120_E001T_11	031120_B001	34	34	24	103.75	WT	60	Step	3.125	0.340909090909093	100	4	031120_E001T_11.avi_lane_133.res	1.68762144952587	-0.241681605757962	0.433386146538541	-0.6296164679374	-0.241681605757962	127	221	0.504173767523087	-0.00896429687145396	-0.0179743744730056	102.604166666667	23	17.5572519083969	0.142117006437709	-0.0420082244118433	0.0375574243268211	-0.0648761638128362	-0.0420082244118433	1.40000000000001	19	0.320746749748537
031120_E001T_11	031120_B001	34	34	24	103.75	WT	60	Step	3.125	0.340909090909093	100	5	031120_E001T_11.avi_lane_133.res	1.68762144952587	-0.241681605757962	0.433386146538541	-0.6296164679374	-0.241681605757962	127	221	0.504173767523087	-0.00896429687145396	-0.0179743744730056	102.604166666667	14	10.6870229007634	0.142117006437709	-0.0420082244118433	0.0375574243268211	-0.0648761638128362	-0.0420082244118433	1.40000000000001	19	0.320746749748537
031120_E001T_11	031120_B001	35	35	25	103.75	WT	60	Step	3.125	0.340909090909093	100	1	031120_E001T_11.avi_lane_134.res	1.7093369366918	-0.249363507467007	0.481716684597538	-0.68905063732018	-0.249363507467007	144	240	0.507532166999717	-0.0169227688274494	-0.0242305046966118	102.547169811321	47	29.375	0.163832493603639	-0.0496901261208883	0.0858879623858181	-0.124310333195616	-0.0496901261208883	18.4	38	0.315560875013475
031120_E001T_11	031120_B001	35	35	25	103.75	WT	60	Step	3.125	0.340909090909093	100	2	031120_E001T_11.avi_lane_134.res	1.7093369366918	-0.249363507467007	0.481716684597538	-0.68905063732018	-0.249363507467007	144	240	0.507532166999717	-0.0169227688274494	-0.0242305046966118	102.547169811321	27	16.875	0.163832493603639	-0.0496901261208883	0.0858879623858181	-0.124310333195616	-0.0496901261208883	18.4	38	0.315560875013475
031120_E001T_11	031120_B001	35	35	25	103.75	WT	60	Step	3.125	0.340909090909093	100	3	031120_E001T_11.avi_lane_134.res	1.7093369366918	-0.249363507467007	0.481716684597538	-0.68905063732018	-0.249363507467007	144	240	0.507532166999717	-0.0169227688274494	-0.0242305046966118	102.547169811321	36	22.5	0.163832493603639	-0.0496901261208883	0.0858879623858181	-0.124310333195616	-0.0496901261208883	18.4	38	0.315560875013475
031120_E001T_11	031120_B001	35	35	25	103.75	WT	60	Step	3.125	0.340909090909093	100	4	031120_E001T_11.avi_lane_134.res	1.7093369366918	-0.249363507467007	0.481716684597538	-0.68905063732018	-0.249363507467007	144	240	0.507532166999717	-0.0169227688274494	-0.0242305046966118	102.547169811321	33	20.625	0.163832493603639	-0.0496901261208883	0.0858879623858181	-0.124310333195616	-0.0496901261208883	18.4	38	0.315560875013475
031120_E001T_11	031120_B001	35	35	25	103.75	WT	60	Step	3.125	0.340909090909093	100	5	031120_E001T_11.avi_lane_134.res	1.7093369366918	-0.249363507467007	0.481716684597538	-0.68905063732018	-0.249363507467007	144	240	0.507532166999717	-0.0169227688274494	-0.0242305046966118	102.547169811321	17	10.625	0.163832493603639	-0.0496901261208883	0.0858879623858181	-0.124310333195616	-0.0496901261208883	18.4	38	0.315560875013475
031120_E001T_11	031120_B001	36	36	26	103.75	WT	60	Step	3.125	0.340909090909093	100	1	031120_E001T_11.avi_lane_135.res	1.58846633592165	-0.219866663834871	0.432720735813258	-0.650877876625729	-0.219866663834871	142	215	0.525747686604661	0.00187844406758816	-0.0417238232320056	102.417452830189	45	34.6153846153846	0.0429618928334889	-0.0201932824887523	0.0368920136015381	-0.0861375725011653	-0.0201932824887523	16.4	13	0.303758539409543
031120_E001T_11	031120_B001	36	36	26	103.75	WT	60	Step	3.125	0.340909090909093	100	2	031120_E001T_11.avi_lane_135.res	1.58846633592165	-0.219866663834871	0.432720735813258	-0.650877876625729	-0.219866663834871	142	215	0.525747686604661	0.00187844406758816	-0.0417238232320056	102.417452830189	17	13.0769230769231	0.0429618928334889	-0.0201932824887523	0.0368920136015381	-0.0861375725011653	-0.0201932824887523	16.4	13	0.303758539409543
031120_E001T_11	031120_B001	36	36	26	103.75	WT	60	Step	3.125	0.340909090909093	100	3	031120_E001T_11.avi_lane_135.res	1.58846633592165	-0.219866663834871	0.432720735813258	-0.650877876625729	-0.219866663834871	142	215	0.525747686604661	0.00187844406758816	-0.0417238232320056	102.417452830189	28	21.5384615384615	0.0429618928334889	-0.0201932824887523	0.0368920136015381	-0.0861375725011653	-0.0201932824887523	16.4	13	0.303758539409543
031120_E001T_11	031120_B001	36	36	26	103.75	WT	60	Step	3.125	0.340909090909093	100	4	031120_E001T_11.avi_lane_135.res	1.58846633592165	-0.219866663834871	0.432720735813258	-0.650877876625729	-0.219866663834871	142	215	0.525747686604661	0.00187844406758816	-0.0417238232320056	102.417452830189	27	20.7692307692308	0.0429618928334889	-0.0201932824887523	0.0368920136015381	-0.0861375725011653	-0.0201932824887523	16.4	13	0.303758539409543
031120_E001T_11	031120_B001	36	36	26	103.75	WT	60	Step	3.125	0.340909090909093	100	5	031120_E001T_11.avi_lane_135.res	1.58846633592165	-0.219866663834871	0.432720735813258	-0.650877876625729	-0.219866663834871	142	215	0.525747686604661	0.00187844406758816	-0.0417238232320056	102.417452830189	13	10	0.0429618928334889	-0.0201932824887523	0.0368920136015381	-0.0861375725011653	-0.0201932824887523	16.4	13	0.303758539409543
031120_E001T_11	031120_B001	37	37	27	103.75	WT	60	Step	3.125	0.340909090909093	100	1	031120_E001T_11.avi_lane_136.res	1.64345506535587	-0.172214777400789	0.470358188577924	-0.638156311973032	-0.172214777400789	153	211	0.519077033945239	-0.0186339835991538	-0.000106890434753933	102.372685185185	47	34.8148148148148	0.0979506222677089	0.0274586039453297	0.0745294663662041	-0.0734160078484682	0.0274586039453297	27.4	9	0.29968534277856
031120_E001T_11	031120_B001	37	37	27	103.75	WT	60	Step	3.125	0.340909090909093	100	2	031120_E001T_11.avi_lane_136.res	1.64345506535587	-0.172214777400789	0.470358188577924	-0.638156311973032	-0.172214777400789	153	211	0.519077033945239	-0.0186339835991538	-0.000106890434753933	102.372685185185	21	15.5555555555556	0.0979506222677089	0.0274586039453297	0.0745294663662041	-0.0734160078484682	0.0274586039453297	27.4	9	0.29968534277856
031120_E001T_11	031120_B001	37	37	27	103.75	WT	60	Step	3.125	0.340909090909093	100	3	031120_E001T_11.avi_lane_136.res	1.64345506535587	-0.172214777400789	0.470358188577924	-0.638156311973032	-0.172214777400789	153	211	0.519077033945239	-0.0186339835991538	-0.000106890434753933	102.372685185185	28	20.7407407407407	0.0979506222677089	0.0274586039453297	0.0745294663662041	-0.0734160078484682	0.0274586039453297	27.4	9	0.29968534277856
031120_E001T_11	031120_B001	37	37	27	103.75	WT	60	Step	3.125	0.340909090909093	100	4	031120_E001T_11.avi_lane_136.res	1.64345506535587	-0.172214777400789	0.470358188577924	-0.638156311973032	-0.172214777400789	153	211	0.519077033945239	-0.0186339835991538	-0.000106890434753933	102.372685185185	28	20.7407407407407	0.0979506222677089	0.0274586039453297	0.0745294663662041	-0.0734160078484682	0.0274586039453297	27.4	9	0.29968534277856
031120_E001T_11	031120_B001	37	37	27	103.75	WT	60	Step	3.125	0.340909090909093	100	5	031120_E001T_11.avi_lane_136.res	1.64345506535587	-0.172214777400789	0.470358188577924	-0.638156311973032	-0.172214777400789	153	211	0.519077033945239	-0.0186339835991538	-0.000106890434753933	102.372685185185	11	8.14814814814815	0.0979506222677089	0.0274586039453297	0.0745294663662041	-0.0734160078484682	0.0274586039453297	27.4	9	0.29968534277856
031120_E001T_11	031120_B001	38	38	28	103.75	WT	60	Step	3.125	0.340909090909093	100	1	031120_E001T_11.avi_lane_137.res	1.69138861819671	-0.237651801143716	0.451948373811323	-0.654028018189497	-0.237651801143716	150	249	0.511791542014495	-0.02028178957408	-0.0175421827321633	102.252358490566	73	24.4147157190635	0.145884175108549	-0.0379784197975973	0.0561196515996031	-0.0892877140649332	-0.0379784197975973	24.4	47	0.288737385004524
031120_E001T_11	031120_B001	38	38	28	103.75	WT	60	Step	3.125	0.340909090909093	100	2	031120_E001T_11.avi_lane_137.res	1.69138861819671	-0.237651801143716	0.451948373811323	-0.654028018189497	-0.237651801143716	150	249	0.511791542014495	-0.02028178957408	-0.0175421827321633	102.252358490566	60	20.066889632107	0.145884175108549	-0.0379784197975973	0.0561196515996031	-0.0892877140649332	-0.0379784197975973	24.4	47	0.288737385004524
031120_E001T_11	031120_B001	38	38	28	103.75	WT	60	Step	3.125	0.340909090909093	100	3	031120_E001T_11.avi_lane_137.res	1.69138861819671	-0.237651801143716	0.451948373811323	-0.654028018189497	-0.237651801143716	150	249	0.511791542014495	-0.02028178957408	-0.0175421827321633	102.252358490566	63	21.0702341137124	0.145884175108549	-0.0379784197975973	0.0561196515996031	-0.0892877140649332	-0.0379784197975973	24.4	47	0.288737385004524
031120_E001T_11	031120_B001	38	38	28	103.75	WT	60	Step	3.125	0.340909090909093	100	4	031120_E001T_11.avi_lane_137.res	1.69138861819671	-0.237651801143716	0.451948373811323	-0.654028018189497	-0.237651801143716	150	249	0.511791542014495	-0.02028178957408	-0.0175421827321633	102.252358490566	61	20.4013377926421	0.145884175108549	-0.0379784197975973	0.0561196515996031	-0.0892877140649332	-0.0379784197975973	24.4	47	0.288737385004524
031120_E001T_11	031120_B001	38	38	28	103.75	WT	60	Step	3.125	0.340909090909093	100	5	031120_E001T_11.avi_lane_137.res	1.69138861819671	-0.237651801143716	0.451948373811323	-0.654028018189497	-0.237651801143716	150	249	0.511791542014495	-0.02028178957408	-0.0175421827321633	102.252358490566	42	14.0468227424749	0.145884175108549	-0.0379784197975973	0.0561196515996031	-0.0892877140649332	-0.0379784197975973	24.4	47	0.288737385004524
031120_E001T_11	031120_B001	39	39	29	103.75	WT	60	Step	3.125	0.340909090909093	100	1	031120_E001T_11.avi_lane_138.res	1.64944036933223	-0.23824707467518	0.471685569502398	-0.69530589530387	-0.23824707467518	149	233	0.543062426792094	-0.0291503862472639	-0.0139281216721903	102.349537037037	46	28.75	0.103935926244069	-0.0385736933290613	0.0758568472906781	-0.130565591179306	-0.0385736933290613	23.4	31	0.29757920208155
031120_E001T_11	031120_B001	39	39	29	103.75	WT	60	Step	3.125	0.340909090909093	100	2	031120_E001T_11.avi_lane_138.res	1.64944036933223	-0.23824707467518	0.471685569502398	-0.69530589530387	-0.23824707467518	149	233	0.543062426792094	-0.0291503862472639	-0.0139281216721903	102.349537037037	28	17.5	0.103935926244069	-0.0385736933290613	0.0758568472906781	-0.130565591179306	-0.0385736933290613	23.4	31	0.29757920208155
031120_E001T_11	031120_B001	39	39	29	103.75	WT	60	Step	3.125	0.340909090909093	100	3	031120_E001T_11.avi_lane_138.res	1.64944036933223	-0.23824707467518	0.471685569502398	-0.69530589530387	-0.23824707467518	149	233	0.543062426792094	-0.0291503862472639	-0.0139281216721903	102.349537037037	28	17.5	0.103935926244069	-0.0385736933290613	0.0758568472906781	-0.130565591179306	-0.0385736933290613	23.4	31	0.29757920208155
031120_E001T_11	031120_B001	39	39	29	103.75	WT	60	Step	3.125	0.340909090909093	100	4	031120_E001T_11.avi_lane_138.res	1.64944036933223	-0.23824707467518	0.471685569502398	-0.69530589530387	-0.23824707467518	149	233	0.543062426792094	-0.0291503862472639	-0.0139281216721903	102.349537037037	36	22.5	0.103935926244069	-0.0385736933290613	0.0758568472906781	-0.130565591179306	-0.0385736933290613	23.4	31	0.29757920208155
031120_E001T_11	031120_B001	39	39	29	103.75	WT	60	Step	3.125	0.340909090909093	100	5	031120_E001T_11.avi_lane_138.res	1.64944036933223	-0.23824707467518	0.471685569502398	-0.69530589530387	-0.23824707467518	149	233	0.543062426792094	-0.0291503862472639	-0.0139281216721903	102.349537037037	22	13.75	0.103935926244069	-0.0385736933290613	0.0758568472906781	-0.130565591179306	-0.0385736933290613	23.4	31	0.29757920208155
031120_E001T_11	031120_B001	40	40	30	103.75	WT	60	Step	3.125	0.340909090909093	100	1	031120_E001T_11.avi_lane_139.res	1.67140093687103	-0.204695292447997	0.535846480941712	-0.71317734171857	-0.204695292447997	156	228	0.557552857829144	-0.0212315945631453	0.000558772827849083	102.275943396226	52	32.9113924050633	0.125896493782869	-0.0050219111018783	0.140017758729992	-0.148437037594006	-0.0050219111018783	30.4	26	0.290883264205263
031120_E001T_11	031120_B001	40	40	30	103.75	WT	60	Step	3.125	0.340909090909093	100	2	031120_E001T_11.avi_lane_139.res	1.67140093687103	-0.204695292447997	0.535846480941712	-0.71317734171857	-0.204695292447997	156	228	0.557552857829144	-0.0212315945631453	0.000558772827849083	102.275943396226	29	18.3544303797468	0.125896493782869	-0.0050219111018783	0.140017758729992	-0.148437037594006	-0.0050219111018783	30.4	26	0.290883264205263
031120_E001T_11	031120_B001	40	40	30	103.75	WT	60	Step	3.125	0.340909090909093	100	3	031120_E001T_11.avi_lane_139.res	1.67140093687103	-0.204695292447997	0.535846480941712	-0.71317734171857	-0.204695292447997	156	228	0.557552857829144	-0.0212315945631453	0.000558772827849083	102.275943396226	29	18.3544303797468	0.125896493782869	-0.0050219111018783	0.140017758729992	-0.148437037594006	-0.0050219111018783	30.4	26	0.290883264205263
031120_E001T_11	031120_B001	40	40	30	103.75	WT	60	Step	3.125	0.340909090909093	100	4	031120_E001T_11.avi_lane_139.res	1.67140093687103	-0.204695292447997	0.535846480941712	-0.71317734171857	-0.204695292447997	156	228	0.557552857829144	-0.0212315945631453	0.000558772827849083	102.275943396226	29	18.3544303797468	0.125896493782869	-0.0050219111018783	0.140017758729992	-0.148437037594006	-0.0050219111018783	30.4	26	0.290883264205263
031120_E001T_11	031120_B001	40	40	30	103.75	WT	60	Step	3.125	0.340909090909093	100	5	031120_E001T_11.avi_lane_139.res	1.67140093687103	-0.204695292447997	0.535846480941712	-0.71317734171857	-0.204695292447997	156	228	0.557552857829144	-0.0212315945631453	0.000558772827849083	102.275943396226	19	12.0253164556962	0.125896493782869	-0.0050219111018783	0.140017758729992	-0.148437037594006	-0.0050219111018783	30.4	26	0.290883264205263
031120_E001T_11	031120_B001	41	41	31	103.75	WT	60	Step	3.125	0.340909090909093	100	1	031120_E001T_11.avi_lane_140.res	1.64487160928379	-0.180165396713266	0.514025661420813	-0.626271647945731	-0.180165396713266	146	228	0.548834988134176	-0.0364015427372178	-0.000965738827647771	102.199074074074	48	36.3636363636364	0.099367166195629	0.0195079846328527	0.118196939209093	-0.0615313438211672	0.0195079846328527	20.4	26	0.283889287551077
031120_E001T_11	031120_B001	41	41	31	103.75	WT	60	Step	3.125	0.340909090909093	100	2	031120_E001T_11.avi_lane_140.res	1.64487160928379	-0.180165396713266	0.514025661420813	-0.626271647945731	-0.180165396713266	146	228	0.548834988134176	-0.0364015427372178	-0.000965738827647771	102.199074074074	22	16.6666666666667	0.099367166195629	0.0195079846328527	0.118196939209093	-0.0615313438211672	0.0195079846328527	20.4	26	0.283889287551077
031120_E001T_11	031120_B001	41	41	31	103.75	WT	60	Step	3.125	0.340909090909093	100	3	031120_E001T_11.avi_lane_140.res	1.64487160928379	-0.180165396713266	0.514025661420813	-0.626271647945731	-0.180165396713266	146	228	0.548834988134176	-0.0364015427372178	-0.000965738827647771	102.199074074074	23	17.4242424242424	0.099367166195629	0.0195079846328527	0.118196939209093	-0.0615313438211672	0.0195079846328527	20.4	26	0.283889287551077
031120_E001T_11	031120_B001	41	41	31	103.75	WT	60	Step	3.125	0.340909090909093	100	4	031120_E001T_11.avi_lane_140.res	1.64487160928379	-0.180165396713266	0.514025661420813	-0.626271647945731	-0.180165396713266	146	228	0.548834988134176	-0.0364015427372178	-0.000965738827647771	102.199074074074	24	18.1818181818182	0.099367166195629	0.0195079846328527	0.118196939209093	-0.0615313438211672	0.0195079846328527	20.4	26	0.283889287551077
031120_E001T_11	031120_B001	41	41	31	103.75	WT	60	Step	3.125	0.340909090909093	100	5	031120_E001T_11.avi_lane_140.res	1.64487160928379	-0.180165396713266	0.514025661420813	-0.626271647945731	-0.180165396713266	146	228	0.548834988134176	-0.0364015427372178	-0.000965738827647771	102.199074074074	15	11.3636363636364	0.099367166195629	0.0195079846328527	0.118196939209093	-0.0615313438211672	0.0195079846328527	20.4	26	0.283889287551077
031120_E001T_11	031120_B001	42	42	32	103.75	WT	60	Step	3.125	0.340909090909093	100	1	031120_E001T_11.avi_lane_141.res	1.69832268088746	-0.1736653514967	0.525111182625142	-0.664295683965228	-0.1736653514967	165	235	0.547917933619525	-0.00403238581424651	0.0120307869820121	103.391203703704	54	33.9622641509434	0.152818237799299	0.0260080298494187	0.129282460413422	-0.0995553798406642	0.0260080298494187	39.4	33	0.392355533446448
031120_E001T_11	031120_B001	42	42	32	103.75	WT	60	Step	3.125	0.340909090909093	100	2	031120_E001T_11.avi_lane_141.res	1.69832268088746	-0.1736653514967	0.525111182625142	-0.664295683965228	-0.1736653514967	165	235	0.547917933619525	-0.00403238581424651	0.0120307869820121	103.391203703704	34	21.3836477987421	0.152818237799299	0.0260080298494187	0.129282460413422	-0.0995553798406642	0.0260080298494187	39.4	33	0.392355533446448
031120_E001T_11	031120_B001	42	42	32	103.75	WT	60	Step	3.125	0.340909090909093	100	3	031120_E001T_11.avi_lane_141.res	1.69832268088746	-0.1736653514967	0.525111182625142	-0.664295683965228	-0.1736653514967	165	235	0.547917933619525	-0.00403238581424651	0.0120307869820121	103.391203703704	28	17.6100628930818	0.152818237799299	0.0260080298494187	0.129282460413422	-0.0995553798406642	0.0260080298494187	39.4	33	0.392355533446448
031120_E001T_11	031120_B001	42	42	32	103.75	WT	60	Step	3.125	0.340909090909093	100	4	031120_E001T_11.avi_lane_141.res	1.69832268088746	-0.1736653514967	0.525111182625142	-0.664295683965228	-0.1736653514967	165	235	0.547917933619525	-0.00403238581424651	0.0120307869820121	103.391203703704	23	14.4654088050314	0.152818237799299	0.0260080298494187	0.129282460413422	-0.0995553798406642	0.0260080298494187	39.4	33	0.392355533446448
031120_E001T_11	031120_B001	42	42	32	103.75	WT	60	Step	3.125	0.340909090909093	100	5	031120_E001T_11.avi_lane_141.res	1.69832268088746	-0.1736653514967	0.525111182625142	-0.664295683965228	-0.1736653514967	165	235	0.547917933619525	-0.00403238581424651	0.0120307869820121	103.391203703704	20	12.5786163522013	0.152818237799299	0.0260080298494187	0.129282460413422	-0.0995553798406642	0.0260080298494187	39.4	33	0.392355533446448
031120_E001T_11	031120_B001	43	43	33	103.75	WT	60	Step	3.125	0.340909090909093	100	1	031120_E001T_11.avi_lane_142.res	1.65252519311152	-0.166238046150439	0.475555054712518	-0.632739639288712	-0.166238046150439	165	227	0.50522614582429	-0.0100865261811675	-0.00118162185697955	104.35141509434	62	36.6863905325444	0.107020750023359	0.0334353351956797	0.0797263325007981	-0.0679993351641482	0.0334353351956797	39.4	25	0.479720633868155
031120_E001T_11	031120_B001	43	43	33	103.75	WT	60	Step	3.125	0.340909090909093	100	2	031120_E001T_11.avi_lane_142.res	1.65252519311152	-0.166238046150439	0.475555054712518	-0.632739639288712	-0.166238046150439	165	227	0.50522614582429	-0.0100865261811675	-0.00118162185697955	104.35141509434	30	17.7514792899408	0.107020750023359	0.0334353351956797	0.0797263325007981	-0.0679993351641482	0.0334353351956797	39.4	25	0.479720633868155
031120_E001T_11	031120_B001	43	43	33	103.75	WT	60	Step	3.125	0.340909090909093	100	3	031120_E001T_11.avi_lane_142.res	1.65252519311152	-0.166238046150439	0.475555054712518	-0.632739639288712	-0.166238046150439	165	227	0.50522614582429	-0.0100865261811675	-0.00118162185697955	104.35141509434	26	15.3846153846154	0.107020750023359	0.0334353351956797	0.0797263325007981	-0.0679993351641482	0.0334353351956797	39.4	25	0.479720633868155
031120_E001T_11	031120_B001	43	43	33	103.75	WT	60	Step	3.125	0.340909090909093	100	4	031120_E001T_11.avi_lane_142.res	1.65252519311152	-0.166238046150439	0.475555054712518	-0.632739639288712	-0.166238046150439	165	227	0.50522614582429	-0.0100865261811675	-0.00118162185697955	104.35141509434	32	18.9349112426036	0.107020750023359	0.0334353351956797	0.0797263325007981	-0.0679993351641482	0.0334353351956797	39.4	25	0.479720633868155
031120_E001T_11	031120_B001	43	43	33	103.75	WT	60	Step	3.125	0.340909090909093	100	5	031120_E001T_11.avi_lane_142.res	1.65252519311152	-0.166238046150439	0.475555054712518	-0.632739639288712	-0.166238046150439	165	227	0.50522614582429	-0.0100865261811675	-0.00118162185697955	104.35141509434	19	11.2426035502959	0.107020750023359	0.0334353351956797	0.0797263325007981	-0.0679993351641482	0.0334353351956797	39.4	25	0.479720633868155
031120_E001T_11	031120_B001	44	44	34	103.75	WT	60	Step	3.125	0.340909090909093	100	1	031120_E001T_11.avi_lane_143.res	1.78125184211646	-0.291729128304627	0.480188078112273	-0.697210929340741	-0.291729128304627	135	257	0.515765967435942	-0.0183103822461528	-0.0240827150132655	104.340277777778	57	37.5	0.235747399028299	-0.0920557469585083	0.0843593559005531	-0.132470625216177	-0.0920557469585083	9.40000000000001	55	0.478707302023366
031120_E001T_11	031120_B001	44	44	34	103.75	WT	60	Step	3.125	0.340909090909093	100	2	031120_E001T_11.avi_lane_143.res	1.78125184211646	-0.291729128304627	0.480188078112273	-0.697210929340741	-0.291729128304627	135	257	0.515765967435942	-0.0183103822461528	-0.0240827150132655	104.340277777778	28	18.4210526315789	0.235747399028299	-0.0920557469585083	0.0843593559005531	-0.132470625216177	-0.0920557469585083	9.40000000000001	55	0.478707302023366
031120_E001T_11	031120_B001	44	44	34	103.75	WT	60	Step	3.125	0.340909090909093	100	3	031120_E001T_11.avi_lane_143.res	1.78125184211646	-0.291729128304627	0.480188078112273	-0.697210929340741	-0.291729128304627	135	257	0.515765967435942	-0.0183103822461528	-0.0240827150132655	104.340277777778	24	15.7894736842105	0.235747399028299	-0.0920557469585083	0.0843593559005531	-0.132470625216177	-0.0920557469585083	9.40000000000001	55	0.478707302023366
031120_E001T_11	031120_B001	44	44	34	103.75	WT	60	Step	3.125	0.340909090909093	100	4	031120_E001T_11.avi_lane_143.res	1.78125184211646	-0.291729128304627	0.480188078112273	-0.697210929340741	-0.291729128304627	135	257	0.515765967435942	-0.0183103822461528	-0.0240827150132655	104.340277777778	23	15.1315789473684	0.235747399028299	-0.0920557469585083	0.0843593559005531	-0.132470625216177	-0.0920557469585083	9.40000000000001	55	0.478707302023366
031120_E001T_11	031120_B001	44	44	34	103.75	WT	60	Step	3.125	0.340909090909093	100	5	031120_E001T_11.avi_lane_143.res	1.78125184211646	-0.291729128304627	0.480188078112273	-0.697210929340741	-0.291729128304627	135	257	0.515765967435942	-0.0183103822461528	-0.0240827150132655	104.340277777778	20	13.1578947368421	0.235747399028299	-0.0920557469585083	0.0843593559005531	-0.132470625216177	-0.0920557469585083	9.40000000000001	55	0.478707302023366
031120_E001T_11	031120_B001	45	45	35	103.75	WT	60	Step	3.125	0.340909090909093	100	1	031120_E001T_11.avi_lane_144.res	1.70268127656093	-0.244313574117251	0.44945565404444	-0.674928957114162	-0.244313574117251	144	232	0.485652558391791	-0.00183040836627553	-0.0276039787319452	104.091981132075	49	35.2517985611511	0.157176833472769	-0.0446401927711323	0.0536269318327201	-0.110188652989598	-0.0446401927711323	18.4	30	0.456115962660292
031120_E001T_11	031120_B001	45	45	35	103.75	WT	60	Step	3.125	0.340909090909093	100	2	031120_E001T_11.avi_lane_144.res	1.70268127656093	-0.244313574117251	0.44945565404444	-0.674928957114162	-0.244313574117251	144	232	0.485652558391791	-0.00183040836627553	-0.0276039787319452	104.091981132075	26	18.705035971223	0.157176833472769	-0.0446401927711323	0.0536269318327201	-0.110188652989598	-0.0446401927711323	18.4	30	0.456115962660292
031120_E001T_11	031120_B001	45	45	35	103.75	WT	60	Step	3.125	0.340909090909093	100	3	031120_E001T_11.avi_lane_144.res	1.70268127656093	-0.244313574117251	0.44945565404444	-0.674928957114162	-0.244313574117251	144	232	0.485652558391791	-0.00183040836627553	-0.0276039787319452	104.091981132075	21	15.1079136690647	0.157176833472769	-0.0446401927711323	0.0536269318327201	-0.110188652989598	-0.0446401927711323	18.4	30	0.456115962660292
031120_E001T_11	031120_B001	45	45	35	103.75	WT	60	Step	3.125	0.340909090909093	100	4	031120_E001T_11.avi_lane_144.res	1.70268127656093	-0.244313574117251	0.44945565404444	-0.674928957114162	-0.244313574117251	144	232	0.485652558391791	-0.00183040836627553	-0.0276039787319452	104.091981132075	25	17.9856115107914	0.157176833472769	-0.0446401927711323	0.0536269318327201	-0.110188652989598	-0.0446401927711323	18.4	30	0.456115962660292
031120_E001T_11	031120_B001	45	45	35	103.75	WT	60	Step	3.125	0.340909090909093	100	5	031120_E001T_11.avi_lane_144.res	1.70268127656093	-0.244313574117251	0.44945565404444	-0.674928957114162	-0.244313574117251	144	232	0.485652558391791	-0.00183040836627553	-0.0276039787319452	104.091981132075	18	12.9496402877698	0.157176833472769	-0.0446401927711323	0.0536269318327201	-0.110188652989598	-0.0446401927711323	18.4	30	0.456115962660292
031120_E001T_11	031120_B001	46	46	36	103.75	WT	60	Step	3.125	0.340909090909093	100	1	031120_E001T_11.avi_lane_145.res	1.63951522838236	-0.14248766951201	0.467408994847397	-0.648443669248538	-0.14248766951201	169	204	0.522604120388263	-0.0223651651337671	0.0290097250705481	104.155092592593	48	32.8767123287671	0.0940107852941989	0.0571857118341087	0.0715802726356771	-0.0837033651239742	0.0571857118341087	43.4	2	0.461858176447379
031120_E001T_11	031120_B001	46	46	36	103.75	WT	60	Step	3.125	0.340909090909093	100	2	031120_E001T_11.avi_lane_145.res	1.63951522838236	-0.14248766951201	0.467408994847397	-0.648443669248538	-0.14248766951201	169	204	0.522604120388263	-0.0223651651337671	0.0290097250705481	104.155092592593	30	20.5479452054795	0.0940107852941989	0.0571857118341087	0.0715802726356771	-0.0837033651239742	0.0571857118341087	43.4	2	0.461858176447379
031120_E001T_11	031120_B001	46	46	36	103.75	WT	60	Step	3.125	0.340909090909093	100	3	031120_E001T_11.avi_lane_145.res	1.63951522838236	-0.14248766951201	0.467408994847397	-0.648443669248538	-0.14248766951201	169	204	0.522604120388263	-0.0223651651337671	0.0290097250705481	104.155092592593	22	15.0684931506849	0.0940107852941989	0.0571857118341087	0.0715802726356771	-0.0837033651239742	0.0571857118341087	43.4	2	0.461858176447379
031120_E001T_11	031120_B001	46	46	36	103.75	WT	60	Step	3.125	0.340909090909093	100	4	031120_E001T_11.avi_lane_145.res	1.63951522838236	-0.14248766951201	0.467408994847397	-0.648443669248538	-0.14248766951201	169	204	0.522604120388263	-0.0223651651337671	0.0290097250705481	104.155092592593	28	19.1780821917808	0.0940107852941989	0.0571857118341087	0.0715802726356771	-0.0837033651239742	0.0571857118341087	43.4	2	0.461858176447379
031120_E001T_11	031120_B001	46	46	36	103.75	WT	60	Step	3.125	0.340909090909093	100	5	031120_E001T_11.avi_lane_145.res	1.63951522838236	-0.14248766951201	0.467408994847397	-0.648443669248538	-0.14248766951201	169	204	0.522604120388263	-0.0223651651337671	0.0290097250705481	104.155092592593	18	12.3287671232877	0.0940107852941989	0.0571857118341087	0.0715802726356771	-0.0837033651239742	0.0571857118341087	43.4	2	0.461858176447379
031120_E001T_11	031120_B001	47	47	37	103.75	WT	60	Step	3.125	0.340909090909093	100	1	031120_E001T_11.avi_lane_146.res	1.6277328602361	-0.163991792268206	0.459891321576443	-0.640569170899534	-0.163991792268206	165	216	0.539190466446255	0.0283699128110277	0.00962235893325347	103.985849056604	52	35.8620689655172	0.082228417147939	0.0356815890779127	0.0640625993647231	-0.0758288667749702	0.0356815890779127	39.4	14	0.446459506257057
031120_E001T_11	031120_B001	47	47	37	103.75	WT	60	Step	3.125	0.340909090909093	100	2	031120_E001T_11.avi_lane_146.res	1.6277328602361	-0.163991792268206	0.459891321576443	-0.640569170899534	-0.163991792268206	165	216	0.539190466446255	0.0283699128110277	0.00962235893325347	103.985849056604	30	20.6896551724138	0.082228417147939	0.0356815890779127	0.0640625993647231	-0.0758288667749702	0.0356815890779127	39.4	14	0.446459506257057
031120_E001T_11	031120_B001	47	47	37	103.75	WT	60	Step	3.125	0.340909090909093	100	3	031120_E001T_11.avi_lane_146.res	1.6277328602361	-0.163991792268206	0.459891321576443	-0.640569170899534	-0.163991792268206	165	216	0.539190466446255	0.0283699128110277	0.00962235893325347	103.985849056604	24	16.551724137931	0.082228417147939	0.0356815890779127	0.0640625993647231	-0.0758288667749702	0.0356815890779127	39.4	14	0.446459506257057
031120_E001T_11	031120_B001	47	47	37	103.75	WT	60	Step	3.125	0.340909090909093	100	4	031120_E001T_11.avi_lane_146.res	1.6277328602361	-0.163991792268206	0.459891321576443	-0.640569170899534	-0.163991792268206	165	216	0.539190466446255	0.0283699128110277	0.00962235893325347	103.985849056604	29	20	0.082228417147939	0.0356815890779127	0.0640625993647231	-0.0758288667749702	0.0356815890779127	39.4	14	0.446459506257057
031120_E001T_11	031120_B001	47	47	37	103.75	WT	60	Step	3.125	0.340909090909093	100	5	031120_E001T_11.avi_lane_146.res	1.6277328602361	-0.163991792268206	0.459891321576443	-0.640569170899534	-0.163991792268206	165	216	0.539190466446255	0.0283699128110277	0.00962235893325347	103.985849056604	10	6.89655172413793	0.082228417147939	0.0356815890779127	0.0640625993647231	-0.0758288667749702	0.0356815890779127	39.4	14	0.446459506257057
031120_E001T_11	031120_B001	48	48	38	103.75	WT	60	Step	3.125	0.340909090909093	100	1	031120_E001T_11.avi_lane_147.res	1.73379333101042	-0.187720430705971	0.442036562392188	-0.648922106161207	-0.187720430705971	151	207	0.493370737060841	0.00863497685346718	0.0127003171567163	103.797169811321	48	39.344262295082	0.188288887922259	0.0119529506401477	0.0462078401804681	-0.0841818020366433	0.0119529506401477	25.4	5	0.429292472651355
031120_E001T_11	031120_B001	48	48	38	103.75	WT	60	Step	3.125	0.340909090909093	100	2	031120_E001T_11.avi_lane_147.res	1.73379333101042	-0.187720430705971	0.442036562392188	-0.648922106161207	-0.187720430705971	151	207	0.493370737060841	0.00863497685346718	0.0127003171567163	103.797169811321	21	17.2131147540984	0.188288887922259	0.0119529506401477	0.0462078401804681	-0.0841818020366433	0.0119529506401477	25.4	5	0.429292472651355
031120_E001T_11	031120_B001	48	48	38	103.75	WT	60	Step	3.125	0.340909090909093	100	3	031120_E001T_11.avi_lane_147.res	1.73379333101042	-0.187720430705971	0.442036562392188	-0.648922106161207	-0.187720430705971	151	207	0.493370737060841	0.00863497685346718	0.0127003171567163	103.797169811321	17	13.9344262295082	0.188288887922259	0.0119529506401477	0.0462078401804681	-0.0841818020366433	0.0119529506401477	25.4	5	0.429292472651355
031120_E001T_11	031120_B001	48	48	38	103.75	WT	60	Step	3.125	0.340909090909093	100	4	031120_E001T_11.avi_lane_147.res	1.73379333101042	-0.187720430705971	0.442036562392188	-0.648922106161207	-0.187720430705971	151	207	0.493370737060841	0.00863497685346718	0.0127003171567163	103.797169811321	26	21.3114754098361	0.188288887922259	0.0119529506401477	0.0462078401804681	-0.0841818020366433	0.0119529506401477	25.4	5	0.429292472651355
031120_E001T_11	031120_B001	48	48	38	103.75	WT	60	Step	3.125	0.340909090909093	100	5	031120_E001T_11.avi_lane_147.res	1.73379333101042	-0.187720430705971	0.442036562392188	-0.648922106161207	-0.187720430705971	151	207	0.493370737060841	0.00863497685346718	0.0127003171567163	103.797169811321	10	8.19672131147541	0.188288887922259	0.0119529506401477	0.0462078401804681	-0.0841818020366433	0.0119529506401477	25.4	5	0.429292472651355
031120_E001T_11	031120_B001	49	49	39	103.75	WT	60	Step	3.125	0.340909090909093	100	1	031120_E001T_11.avi_lane_148.res	1.74519481697559	-0.156077677664819	0.464274796677707	-0.644240705970445	-0.156077677664819	165	210	0.508122859555433	0.0215037792488053	0.0233087262382895	103.842592592593	53	34.4155844155844	0.199690373887429	0.0435957036812997	0.0684460744659871	-0.0795004018458813	0.0435957036812997	39.4	8	0.433425277037912
031120_E001T_11	031120_B001	49	49	39	103.75	WT	60	Step	3.125	0.340909090909093	100	2	031120_E001T_11.avi_lane_148.res	1.74519481697559	-0.156077677664819	0.464274796677707	-0.644240705970445	-0.156077677664819	165	210	0.508122859555433	0.0215037792488053	0.0233087262382895	103.842592592593	29	18.8311688311688	0.199690373887429	0.0435957036812997	0.0684460744659871	-0.0795004018458813	0.0435957036812997	39.4	8	0.433425277037912
031120_E001T_11	031120_B001	49	49	39	103.75	WT	60	Step	3.125	0.340909090909093	100	3	031120_E001T_11.avi_lane_148.res	1.74519481697559	-0.156077677664819	0.464274796677707	-0.644240705970445	-0.156077677664819	165	210	0.508122859555433	0.0215037792488053	0.0233087262382895	103.842592592593	25	16.2337662337662	0.199690373887429	0.0435957036812997	0.0684460744659871	-0.0795004018458813	0.0435957036812997	39.4	8	0.433425277037912
031120_E001T_11	031120_B001	49	49	39	103.75	WT	60	Step	3.125	0.340909090909093	100	4	031120_E001T_11.avi_lane_148.res	1.74519481697559	-0.156077677664819	0.464274796677707	-0.644240705970445	-0.156077677664819	165	210	0.508122859555433	0.0215037792488053	0.0233087262382895	103.842592592593	27	17.5324675324675	0.199690373887429	0.0435957036812997	0.0684460744659871	-0.0795004018458813	0.0435957036812997	39.4	8	0.433425277037912
031120_E001T_11	031120_B001	49	49	39	103.75	WT	60	Step	3.125	0.340909090909093	100	5	031120_E001T_11.avi_lane_148.res	1.74519481697559	-0.156077677664819	0.464274796677707	-0.644240705970445	-0.156077677664819	165	210	0.508122859555433	0.0215037792488053	0.0233087262382895	103.842592592593	20	12.987012987013	0.199690373887429	0.0435957036812997	0.0684460744659871	-0.0795004018458813	0.0435957036812997	39.4	8	0.433425277037912
031120_E001T_11	031120_B001	50	50	40	103.75	WT	60	Step	3.125	0.340909090909093	100	1	031120_E001T_11.avi_lane_149.res	1.68020537351308	-0.122233188494978	0.51472796017596	-0.583480916842899	-0.122233188494978	168	232	0.493448130674353	-0.0100931118200684	0.0199968823505266	103.7375	75	28.6259541984733	0.134700930424919	0.0774401928511407	0.11889923796424	-0.0187406127183353	0.0774401928511407	42.4	30	0.423863398273539
031120_E001T_11	031120_B001	50	50	40	103.75	WT	60	Step	3.125	0.340909090909093	100	2	031120_E001T_11.avi_lane_149.res	1.68020537351308	-0.122233188494978	0.51472796017596	-0.583480916842899	-0.122233188494978	168	232	0.493448130674353	-0.0100931118200684	0.0199968823505266	103.7375	61	23.2824427480916	0.134700930424919	0.0774401928511407	0.11889923796424	-0.0187406127183353	0.0774401928511407	42.4	30	0.423863398273539
[truncated: 86,458 more rows]
