# Supplementary material for: Mechanism of barotaxis in marine zooplankton
Source: eLife. 2024 Sep 19;13:RP94306. doi: 10.7554/eLife.94306 (PMC11412693; doi:10.7554/eLife.94306)
Supplement: Figure 1—source data 4. [file elife-94306-fig1-data4.csv]

Time	RelTime	Trial_ID	Larva_ID	Genotype	State	Transducer_factor	Pressure_Level	Period	FileName	CBF	Beat	CBF_MODA	PressVal
1	-29	190521_M1_L1_E001	190521_M1_L1	WT	negative	2	556	Before	190521_M1_L1_E001_Kymo-0.txt	NA	0	NA	0
2	-28	190521_M1_L1_E001	190521_M1_L1	WT	negative	2	556	Before	190521_M1_L1_E001_Kymo-200.txt	21.4523222138797	1	12.027495	0
3	-27	190521_M1_L1_E001	190521_M1_L1	WT	negative	2	556	Before	190521_M1_L1_E001_Kymo-400.txt	23.7614351906855	1	11.913	0
4	-26	190521_M1_L1_E001	190521_M1_L1	WT	negative	2	556	Before	190521_M1_L1_E001_Kymo-600.txt	24.1312741312741	1	12.152605	0
5	-25	190521_M1_L1_E001	190521_M1_L1	WT	negative	2	556	Before	190521_M1_L1_E001_Kymo-800.txt	20.8029956313709	1	11.937305	0
6	-24	190521_M1_L1_E001	190521_M1_L1	WT	negative	2	556	Before	190521_M1_L1_E001_Kymo-1000.txt	NA	0	12.29694	0
7	-23	190521_M1_L1_E001	190521_M1_L1	WT	negative	2	556	Before	190521_M1_L1_E001_Kymo-1200.txt	NA	0	11.68878	0
8	-22	190521_M1_L1_E001	190521_M1_L1	WT	negative	2	556	Before	190521_M1_L1_E001_Kymo-1400.txt	22.1116639027087	1	11.96103	0
9	-21	190521_M1_L1_E001	190521_M1_L1	WT	negative	2	556	Before	190521_M1_L1_E001_Kymo-1600.txt	18.3049606443346	1	11.76038	0
10	-20	190521_M1_L1_E001	190521_M1_L1	WT	negative	2	556	Before	190521_M1_L1_E001_Kymo-1800.txt	22.1116639027087	1	11.89703	0
11	-19	190521_M1_L1_E001	190521_M1_L1	WT	negative	2	556	Before	190521_M1_L1_E001_Kymo-2000.txt	21.4523222138797	1	11.872095	0
12	-18	190521_M1_L1_E001	190521_M1_L1	WT	negative	2	556	Before	190521_M1_L1_E001_Kymo-2200.txt	24.1312741312741	1	12.03966	0
13	-17	190521_M1_L1_E001	190521_M1_L1	WT	negative	2	556	Before	190521_M1_L1_E001_Kymo-2400.txt	21.4523222138797	1	11.959685	0
14	-16	190521_M1_L1_E001	190521_M1_L1	WT	negative	2	556	Before	190521_M1_L1_E001_Kymo-2600.txt	22.1116639027087	1	11.993545	0
15	-15	190521_M1_L1_E001	190521_M1_L1	WT	negative	2	556	Before	190521_M1_L1_E001_Kymo-2800.txt	22.7764491515773	1	12.02723	0
16	-14	190521_M1_L1_E001	190521_M1_L1	WT	negative	2	556	Before	190521_M1_L1_E001_Kymo-3000.txt	19.53125	1	12.008435	0
17	-13	190521_M1_L1_E001	190521_M1_L1	WT	negative	2	556	Before	190521_M1_L1_E001_Kymo-3200.txt	22.1116639027087	1	11.951985	0
18	-12	190521_M1_L1_E001	190521_M1_L1	WT	negative	2	556	Before	190521_M1_L1_E001_Kymo-3400.txt	22.1116639027087	1	11.850795	0
19	-11	190521_M1_L1_E001	190521_M1_L1	WT	negative	2	556	Before	190521_M1_L1_E001_Kymo-3600.txt	21.4523222138797	1	11.65389	0
20	-10	190521_M1_L1_E001	190521_M1_L1	WT	negative	2	556	Before	190521_M1_L1_E001_Kymo-3800.txt	21.4523222138797	1	11.865195	0
21	-9	190521_M1_L1_E001	190521_M1_L1	WT	negative	2	556	Before	190521_M1_L1_E001_Kymo-4000.txt	24.1312741312741	1	11.911375	0
22	-8	190521_M1_L1_E001	190521_M1_L1	WT	negative	2	556	Before	190521_M1_L1_E001_Kymo-4200.txt	20.8029956313709	1	11.9608	0
23	-7	190521_M1_L1_E001	190521_M1_L1	WT	negative	2	556	Before	190521_M1_L1_E001_Kymo-4400.txt	24.1312741312741	1	11.80157	0
24	-6	190521_M1_L1_E001	190521_M1_L1	WT	negative	2	556	Before	190521_M1_L1_E001_Kymo-4600.txt	22.1116639027087	1	11.717615	0
25	-5	190521_M1_L1_E001	190521_M1_L1	WT	negative	2	556	Before	190521_M1_L1_E001_Kymo-4800.txt	23.4494079024505	1	11.671025	0
26	-4	190521_M1_L1_E001	190521_M1_L1	WT	negative	2	556	Before	190521_M1_L1_E001_Kymo-5000.txt	22.3863890754421	1	11.671355	0
27	-3	190521_M1_L1_E001	190521_M1_L1	WT	negative	2	556	Before	190521_M1_L1_E001_Kymo-5200.txt	23.0707117314569	1	11.60643	0
28	-2	190521_M1_L1_E001	190521_M1_L1	WT	negative	2	556	Before	190521_M1_L1_E001_Kymo-5400.txt	22.1116639027087	1	11.519925	0
29	-1	190521_M1_L1_E001	190521_M1_L1	WT	negative	2	556	Before	190521_M1_L1_E001_Kymo-5600.txt	24.1312741312741	1	11.74933	0
30	0	190521_M1_L1_E001	190521_M1_L1	WT	negative	2	556	Before	190521_M1_L1_E001_Kymo-5800.txt	20.8029956313709	1	11.697915	461.76
31	1	190521_M1_L1_E001	190521_M1_L1	WT	negative	2	556	During_1	190521_M1_L1_E001_Kymo-6000.txt	22.1116639027087	1	11.86868	542.43137254902
32	2	190521_M1_L1_E001	190521_M1_L1	WT	negative	2	556	During_1	190521_M1_L1_E001_Kymo-6200.txt	24.1312741312741	1	11.87113	544.352941176471
33	3	190521_M1_L1_E001	190521_M1_L1	WT	negative	2	556	During_1	190521_M1_L1_E001_Kymo-6400.txt	21.4523222138797	1	12.350655	552
34	4	190521_M1_L1_E001	190521_M1_L1	WT	negative	2	556	During_1	190521_M1_L1_E001_Kymo-6600.txt	24.1312741312741	1	12.724235	554.274509803922
35	5	190521_M1_L1_E001	190521_M1_L1	WT	negative	2	556	During_1	190521_M1_L1_E001_Kymo-6800.txt	21.2517267027946	1	12.925025	553.76
36	6	190521_M1_L1_E001	190521_M1_L1	WT	negative	2	556	During_1	190521_M1_L1_E001_Kymo-7000.txt	23.8492725971858	1	13.49511	555.176470588235
37	7	190521_M1_L1_E001	190521_M1_L1	WT	negative	2	556	During_1	190521_M1_L1_E001_Kymo-7200.txt	22.8180262407302	1	13.95173	553.960784313725
38	8	190521_M1_L1_E001	190521_M1_L1	WT	negative	2	556	During_1	190521_M1_L1_E001_Kymo-7400.txt	NA	0	14.478595	555.68
39	9	190521_M1_L1_E001	190521_M1_L1	WT	negative	2	556	During_1	190521_M1_L1_E001_Kymo-7600.txt	NA	0	14.929675	553.372549019608
40	10	190521_M1_L1_E001	190521_M1_L1	WT	negative	2	556	During_1	190521_M1_L1_E001_Kymo-7800.txt	24.5308475407825	1	15.03272	555.08
41	11	190521_M1_L1_E001	190521_M1_L1	WT	negative	2	556	During_1	190521_M1_L1_E001_Kymo-8000.txt	23.9148630874088	1	15.38019	554.35294117647
42	12	190521_M1_L1_E001	190521_M1_L1	WT	negative	2	556	During_1	190521_M1_L1_E001_Kymo-8200.txt	NA	0	15.490395	554.509803921569
43	13	190521_M1_L1_E001	190521_M1_L1	WT	negative	2	556	During_1	190521_M1_L1_E001_Kymo-8400.txt	23.8123586141207	1	15.66273	555.76
44	14	190521_M1_L1_E001	190521_M1_L1	WT	negative	2	556	During_1	190521_M1_L1_E001_Kymo-8600.txt	NA	0	15.670875	553.333333333333
45	15	190521_M1_L1_E001	190521_M1_L1	WT	negative	2	556	During_1	190521_M1_L1_E001_Kymo-8800.txt	NA	0	15.57512	555
46	16	190521_M1_L1_E001	190521_M1_L1	WT	negative	2	556	During_1	190521_M1_L1_E001_Kymo-9000.txt	24.4081034903588	1	15.795425	555.56862745098
47	17	190521_M1_L1_E001	190521_M1_L1	WT	negative	2	556	During_1	190521_M1_L1_E001_Kymo-9200.txt	NA	0	15.662915	553.450980392157
48	18	190521_M1_L1_E001	190521_M1_L1	WT	negative	2	556	During_1	190521_M1_L1_E001_Kymo-9400.txt	NA	0	15.76255	556
49	19	190521_M1_L1_E001	190521_M1_L1	WT	negative	2	556	During_1	190521_M1_L1_E001_Kymo-9600.txt	23.3073068406946	1	15.49863	555.764705882353
50	20	190521_M1_L1_E001	190521_M1_L1	WT	negative	2	556	During_1	190521_M1_L1_E001_Kymo-9800.txt	23.9148630874088	1	15.509615	553.960784313725
51	21	190521_M1_L1_E001	190521_M1_L1	WT	negative	2	556	During_1	190521_M1_L1_E001_Kymo-10000.txt	24.7066090179123	1	15.462975	556.235294117647
52	22	190521_M1_L1_E001	190521_M1_L1	WT	negative	2	556	During_1	190521_M1_L1_E001_Kymo-10200.txt	NA	0	15.57195	556.980392156863
53	23	190521_M1_L1_E001	190521_M1_L1	WT	negative	2	556	During_1	190521_M1_L1_E001_Kymo-10400.txt	NA	0	15.583415	554.64
54	24	190521_M1_L1_E001	190521_M1_L1	WT	negative	2	556	During_1	190521_M1_L1_E001_Kymo-10600.txt	22.7092085840808	1	15.470485	552.235294117647
55	25	190521_M1_L1_E001	190521_M1_L1	WT	negative	2	556	During_1	190521_M1_L1_E001_Kymo-10800.txt	NA	0	15.56981	553.411764705882
56	26	190521_M1_L1_E001	190521_M1_L1	WT	negative	2	556	During_1	190521_M1_L1_E001_Kymo-11000.txt	NA	0	15.53501	553.52
57	27	190521_M1_L1_E001	190521_M1_L1	WT	negative	2	556	During_1	190521_M1_L1_E001_Kymo-11200.txt	23.8123586141207	1	15.52872	552.627450980392
58	28	190521_M1_L1_E001	190521_M1_L1	WT	negative	2	556	During_1	190521_M1_L1_E001_Kymo-11400.txt	21.551724137931	1	15.05594	554.08
59	29	190521_M1_L1_E001	190521_M1_L1	WT	negative	2	556	During_1	190521_M1_L1_E001_Kymo-11600.txt	NA	0	15.222	552.745098039216
60	30	190521_M1_L1_E001	190521_M1_L1	WT	negative	2	556	During_1	190521_M1_L1_E001_Kymo-11800.txt	NA	0	15.347735	554.274509803922
61	31	190521_M1_L1_E001	190521_M1_L1	WT	negative	2	556	During_2	190521_M1_L1_E001_Kymo-12000.txt	22.7092085840808	1	15.08687	553.6
62	32	190521_M1_L1_E001	190521_M1_L1	WT	negative	2	556	During_2	190521_M1_L1_E001_Kymo-12200.txt	NA	0	15.075155	554.705882352941
63	33	190521_M1_L1_E001	190521_M1_L1	WT	negative	2	556	During_2	190521_M1_L1_E001_Kymo-12400.txt	NA	0	15.25145	552.6
64	34	190521_M1_L1_E001	190521_M1_L1	WT	negative	2	556	During_2	190521_M1_L1_E001_Kymo-12600.txt	24.0673886883273	1	14.90605	555.490196078431
65	35	190521_M1_L1_E001	190521_M1_L1	WT	negative	2	556	During_2	190521_M1_L1_E001_Kymo-12800.txt	NA	0	15.01239	553.647058823529
66	36	190521_M1_L1_E001	190521_M1_L1	WT	negative	2	556	During_2	190521_M1_L1_E001_Kymo-13000.txt	NA	0	14.8401	553.92
67	37	190521_M1_L1_E001	190521_M1_L1	WT	negative	2	556	During_2	190521_M1_L1_E001_Kymo-13200.txt	NA	0	14.802645	555.21568627451
68	38	190521_M1_L1_E001	190521_M1_L1	WT	negative	2	556	During_2	190521_M1_L1_E001_Kymo-13400.txt	NA	0	14.90092	553.2
69	39	190521_M1_L1_E001	190521_M1_L1	WT	negative	2	556	During_2	190521_M1_L1_E001_Kymo-13600.txt	NA	0	15.004275	556.039215686274
70	40	190521_M1_L1_E001	190521_M1_L1	WT	negative	2	556	During_2	190521_M1_L1_E001_Kymo-13800.txt	23.4384155631079	1	14.76373	555.333333333333
71	41	190521_M1_L1_E001	190521_M1_L1	WT	negative	2	556	During_2	190521_M1_L1_E001_Kymo-14000.txt	NA	0	14.48225	553.28
72	42	190521_M1_L1_E001	190521_M1_L1	WT	negative	2	556	During_2	190521_M1_L1_E001_Kymo-14200.txt	NA	0	14.76335	556.352941176471
73	43	190521_M1_L1_E001	190521_M1_L1	WT	negative	2	556	During_2	190521_M1_L1_E001_Kymo-14400.txt	NA	0	14.59932	555.882352941176
74	44	190521_M1_L1_E001	190521_M1_L1	WT	negative	2	556	During_2	190521_M1_L1_E001_Kymo-14600.txt	NA	0	14.568735	554.039215686274
75	45	190521_M1_L1_E001	190521_M1_L1	WT	negative	2	556	During_2	190521_M1_L1_E001_Kymo-14800.txt	24.7066090179123	1	14.60014	553.686274509804
76	46	190521_M1_L1_E001	190521_M1_L1	WT	negative	2	556	During_2	190521_M1_L1_E001_Kymo-15000.txt	22.2074172773706	1	14.32875	557.52
77	47	190521_M1_L1_E001	190521_M1_L1	WT	negative	2	556	During_2	190521_M1_L1_E001_Kymo-15200.txt	19.3423597678917	1	14.37864	555.686274509804
78	48	190521_M1_L1_E001	190521_M1_L1	WT	negative	2	556	During_2	190521_M1_L1_E001_Kymo-15400.txt	24.7066090179123	1	14.567235	553.56862745098
79	49	190521_M1_L1_E001	190521_M1_L1	WT	negative	2	556	During_2	190521_M1_L1_E001_Kymo-15600.txt	21.6076058772688	1	14.534915	552.078431372549
80	50	190521_M1_L1_E001	190521_M1_L1	WT	negative	2	556	During_2	190521_M1_L1_E001_Kymo-15800.txt	NA	0	14.239095	553.019607843137
81	51	190521_M1_L1_E001	190521_M1_L1	WT	negative	2	556	During_2	190521_M1_L1_E001_Kymo-16000.txt	NA	0	14.555825	553.76
82	52	190521_M1_L1_E001	190521_M1_L1	WT	negative	2	556	During_2	190521_M1_L1_E001_Kymo-16200.txt	NA	0	14.09637	553.21568627451
83	53	190521_M1_L1_E001	190521_M1_L1	WT	negative	2	556	During_2	190521_M1_L1_E001_Kymo-16400.txt	22.8180262407302	1	14.392155	553.843137254902
84	54	190521_M1_L1_E001	190521_M1_L1	WT	negative	2	556	During_2	190521_M1_L1_E001_Kymo-16600.txt	20.4478069727022	1	14.252525	553.2
85	55	190521_M1_L1_E001	190521_M1_L1	WT	negative	2	556	During_2	190521_M1_L1_E001_Kymo-16800.txt	NA	0	14.274535	554.313725490196
86	56	190521_M1_L1_E001	190521_M1_L1	WT	negative	2	556	During_2	190521_M1_L1_E001_Kymo-17000.txt	24.0673886883273	1	14.204005	552.72
87	57	190521_M1_L1_E001	190521_M1_L1	WT	negative	2	556	During_2	190521_M1_L1_E001_Kymo-17200.txt	22.2074172773706	1	14.330505	555.019607843137
88	58	190521_M1_L1_E001	190521_M1_L1	WT	negative	2	556	During_2	190521_M1_L1_E001_Kymo-17400.txt	NA	0	14.4178	553.176470588235
89	59	190521_M1_L1_E001	190521_M1_L1	WT	negative	2	556	During_2	190521_M1_L1_E001_Kymo-17600.txt	21.6076058772688	1	14.176595	554.64
90	60	190521_M1_L1_E001	190521_M1_L1	WT	negative	2	556	During_2	190521_M1_L1_E001_Kymo-17800.txt	NA	0	14.15398	25.6078431372549
91	61	190521_M1_L1_E001	190521_M1_L1	WT	negative	2	556	After	190521_M1_L1_E001_Kymo-18000.txt	24.0673886883273	1	14.072535	0
92	62	190521_M1_L1_E001	190521_M1_L1	WT	negative	2	556	After	190521_M1_L1_E001_Kymo-18200.txt	22.8180262407302	1	14.31805	0
93	63	190521_M1_L1_E001	190521_M1_L1	WT	negative	2	556	After	190521_M1_L1_E001_Kymo-18400.txt	NA	0	14.449655	0
94	64	190521_M1_L1_E001	190521_M1_L1	WT	negative	2	556	After	190521_M1_L1_E001_Kymo-18600.txt	21.6076058772688	1	13.50052	0
95	65	190521_M1_L1_E001	190521_M1_L1	WT	negative	2	556	After	190521_M1_L1_E001_Kymo-18800.txt	17.2057811424639	1	14.045915	0
96	66	190521_M1_L1_E001	190521_M1_L1	WT	negative	2	556	After	190521_M1_L1_E001_Kymo-19000.txt	22.2074172773706	1	14.11781	0
97	67	190521_M1_L1_E001	190521_M1_L1	WT	negative	2	556	After	190521_M1_L1_E001_Kymo-19200.txt	16.2561976753637	1	14.108645	0
98	68	190521_M1_L1_E001	190521_M1_L1	WT	negative	2	556	After	190521_M1_L1_E001_Kymo-19400.txt	15.4083204930663	1	13.888355	0
99	69	190521_M1_L1_E001	190521_M1_L1	WT	negative	2	556	After	190521_M1_L1_E001_Kymo-19600.txt	22.3438721930511	1	13.86473	0
100	70	190521_M1_L1_E001	190521_M1_L1	WT	negative	2	556	After	190521_M1_L1_E001_Kymo-19800.txt	18.7828700225394	1	14.885175	0
101	71	190521_M1_L1_E001	190521_M1_L1	WT	negative	2	556	After	190521_M1_L1_E001_Kymo-20000.txt	17.7116542685087	1	14.36865	0
102	72	190521_M1_L1_E001	190521_M1_L1	WT	negative	2	556	After	190521_M1_L1_E001_Kymo-20200.txt	20.5065108171845	1	13.812705	0
103	73	190521_M1_L1_E001	190521_M1_L1	WT	negative	2	556	After	190521_M1_L1_E001_Kymo-20400.txt	21.7202432667246	1	14.15639	0
104	74	190521_M1_L1_E001	190521_M1_L1	WT	negative	2	556	After	190521_M1_L1_E001_Kymo-20600.txt	19.9183348272084	1	13.435015	0
105	75	190521_M1_L1_E001	190521_M1_L1	WT	negative	2	556	After	190521_M1_L1_E001_Kymo-20800.txt	21.7202432667246	1	13.632425	0
106	76	190521_M1_L1_E001	190521_M1_L1	WT	negative	2	556	After	190521_M1_L1_E001_Kymo-21000.txt	19.3423597678917	1	13.60889	0
107	77	190521_M1_L1_E001	190521_M1_L1	WT	negative	2	556	After	190521_M1_L1_E001_Kymo-21200.txt	17.6772140710624	1	13.23072	0
108	78	190521_M1_L1_E001	190521_M1_L1	WT	negative	2	556	After	190521_M1_L1_E001_Kymo-21400.txt	16.6099161199236	1	13.42463	0
109	79	190521_M1_L1_E001	190521_M1_L1	WT	negative	2	556	After	190521_M1_L1_E001_Kymo-21600.txt	16.1056530842326	1	13.40774	0
110	80	190521_M1_L1_E001	190521_M1_L1	WT	negative	2	556	After	190521_M1_L1_E001_Kymo-21800.txt	21.1081794195251	1	13.42349	0
111	81	190521_M1_L1_E001	190521_M1_L1	WT	negative	2	556	After	190521_M1_L1_E001_Kymo-22000.txt	15.1687523701176	1	13.36327	0
112	82	190521_M1_L1_E001	190521_M1_L1	WT	negative	2	556	After	190521_M1_L1_E001_Kymo-22200.txt	18.8146754468485	1	13.194625	0
113	83	190521_M1_L1_E001	190521_M1_L1	WT	negative	2	556	After	190521_M1_L1_E001_Kymo-22400.txt	17.1335560695622	1	13.224445	0
114	84	190521_M1_L1_E001	190521_M1_L1	WT	negative	2	556	After	190521_M1_L1_E001_Kymo-22600.txt	21.2517267027946	1	13.29701	0
115	85	190521_M1_L1_E001	190521_M1_L1	WT	negative	2	556	After	190521_M1_L1_E001_Kymo-22800.txt	15.625	1	13.09222	0
116	86	190521_M1_L1_E001	190521_M1_L1	WT	negative	2	556	After	190521_M1_L1_E001_Kymo-23000.txt	20.0100050025013	1	12.879335	0
117	87	190521_M1_L1_E001	190521_M1_L1	WT	negative	2	556	After	190521_M1_L1_E001_Kymo-23200.txt	17.6772140710624	1	13.174145	0
118	88	190521_M1_L1_E001	190521_M1_L1	WT	negative	2	556	After	190521_M1_L1_E001_Kymo-23400.txt	17.1335560695622	1	13.137735	0
119	89	190521_M1_L1_E001	190521_M1_L1	WT	negative	2	556	After	190521_M1_L1_E001_Kymo-23600.txt	21.2517267027946	1	12.995825	0
120	90	190521_M1_L1_E001	190521_M1_L1	WT	negative	2	556	After	190521_M1_L1_E001_Kymo-23800.txt	19.4061711624297	1	NA	NA
1	-29	190521_M1_L1_E002	190521_M1_L1	WT	negative	0.125	3.125	Before	190521_M1_L1_E002_Kymo-0.txt	22.3863890754421	1	NA	-0.195833333333333
2	-28	190521_M1_L1_E002	190521_M1_L1	WT	negative	0.125	3.125	Before	190521_M1_L1_E002_Kymo-200.txt	19.7180321403924	1	10.95896	-0.196428571428572
3	-27	190521_M1_L1_E002	190521_M1_L1	WT	negative	0.125	3.125	Before	190521_M1_L1_E002_Kymo-400.txt	22.3863890754421	1	10.91755	-0.195175438596491
4	-26	190521_M1_L1_E002	190521_M1_L1	WT	negative	0.125	3.125	Before	190521_M1_L1_E002_Kymo-600.txt	17.8157847853198	1	10.99825	-0.178571428571429
5	-25	190521_M1_L1_E002	190521_M1_L1	WT	negative	0.125	3.125	Before	190521_M1_L1_E002_Kymo-800.txt	21.7060994139353	1	10.76491	-0.189814814814815
6	-24	190521_M1_L1_E002	190521_M1_L1	WT	negative	0.125	3.125	Before	190521_M1_L1_E002_Kymo-1000.txt	21.7060994139353	1	11.02912	-0.191037735849057
7	-23	190521_M1_L1_E002	190521_M1_L1	WT	negative	0.125	3.125	Before	190521_M1_L1_E002_Kymo-1200.txt	19.0730497806599	1	10.899935	-0.145833333333333
8	-22	190521_M1_L1_E002	190521_M1_L1	WT	negative	0.125	3.125	Before	190521_M1_L1_E002_Kymo-1400.txt	22.3863890754421	1	11.02122	-0.150943396226415
9	-21	190521_M1_L1_E002	190521_M1_L1	WT	negative	0.125	3.125	Before	190521_M1_L1_E002_Kymo-1600.txt	17.8157847853198	1	10.720719	-0.157407407407407
10	-20	190521_M1_L1_E002	190521_M1_L1	WT	negative	0.125	3.125	Before	190521_M1_L1_E002_Kymo-1800.txt	21.7060994139353	1	10.694879	-0.131944444444444
11	-19	190521_M1_L1_E002	190521_M1_L1	WT	negative	0.125	3.125	Before	190521_M1_L1_E002_Kymo-2000.txt	16.1056530842326	1	10.763595	-0.127358490566038
12	-18	190521_M1_L1_E002	190521_M1_L1	WT	negative	0.125	3.125	Before	190521_M1_L1_E002_Kymo-2200.txt	19.0730497806599	1	11.153845	-0.12962962962963
13	-17	190521_M1_L1_E002	190521_M1_L1	WT	negative	0.125	3.125	Before	190521_M1_L1_E002_Kymo-2400.txt	21.7060994139353	1	10.6498155	-0.134433962264151
14	-16	190521_M1_L1_E002	190521_M1_L1	WT	negative	0.125	3.125	Before	190521_M1_L1_E002_Kymo-2600.txt	23.7614351906855	1	11.16025	-0.127314814814815
15	-15	190521_M1_L1_E002	190521_M1_L1	WT	negative	0.125	3.125	Before	190521_M1_L1_E002_Kymo-2800.txt	18.4382778648474	1	11.02177	-0.113207547169811
16	-14	190521_M1_L1_E002	190521_M1_L1	WT	negative	0.125	3.125	Before	190521_M1_L1_E002_Kymo-3000.txt	21.7060994139353	1	11.04981	-0.125
17	-13	190521_M1_L1_E002	190521_M1_L1	WT	negative	0.125	3.125	Before	190521_M1_L1_E002_Kymo-3200.txt	22.3863890754421	1	10.977455	-0.118055555555556
18	-12	190521_M1_L1_E002	190521_M1_L1	WT	negative	0.125	3.125	Before	190521_M1_L1_E002_Kymo-3400.txt	17.8157847853198	1	11.00102	-0.120283018867925
19	-11	190521_M1_L1_E002	190521_M1_L1	WT	negative	0.125	3.125	Before	190521_M1_L1_E002_Kymo-3600.txt	22.3863890754421	1	10.878495	-0.122685185185185
20	-10	190521_M1_L1_E002	190521_M1_L1	WT	negative	0.125	3.125	Before	190521_M1_L1_E002_Kymo-3800.txt	20.3728226545788	1	10.91271	-0.115
21	-9	190521_M1_L1_E002	190521_M1_L1	WT	negative	0.125	3.125	Before	190521_M1_L1_E002_Kymo-4000.txt	22.3863890754421	1	10.866055	-0.112745098039216
22	-8	190521_M1_L1_E002	190521_M1_L1	WT	negative	0.125	3.125	Before	190521_M1_L1_E002_Kymo-4200.txt	22.3863890754421	1	10.80495	-0.125
23	-7	190521_M1_L1_E002	190521_M1_L1	WT	negative	0.125	3.125	Before	190521_M1_L1_E002_Kymo-4400.txt	19.0730497806599	1	10.8892	-0.115196078431373
24	-6	190521_M1_L1_E002	190521_M1_L1	WT	negative	0.125	3.125	Before	190521_M1_L1_E002_Kymo-4600.txt	23.0707117314569	1	10.983535	-0.120098039215687
25	-5	190521_M1_L1_E002	190521_M1_L1	WT	negative	0.125	3.125	Before	190521_M1_L1_E002_Kymo-4800.txt	20.3728226545788	1	10.725805	-0.125
26	-4	190521_M1_L1_E002	190521_M1_L1	WT	negative	0.125	3.125	Before	190521_M1_L1_E002_Kymo-5000.txt	22.3863890754421	1	10.964975	-0.125
27	-3	190521_M1_L1_E002	190521_M1_L1	WT	negative	0.125	3.125	Before	190521_M1_L1_E002_Kymo-5200.txt	20.3728226545788	1	10.935485	-0.137254901960784
28	-2	190521_M1_L1_E002	190521_M1_L1	WT	negative	0.125	3.125	Before	190521_M1_L1_E002_Kymo-5400.txt	15.4679040989946	1	10.88316	-0.1275
29	-1	190521_M1_L1_E002	190521_M1_L1	WT	negative	0.125	3.125	Before	190521_M1_L1_E002_Kymo-5600.txt	21.0349179638199	1	10.93826	-0.122549019607843
30	0	190521_M1_L1_E002	190521_M1_L1	WT	negative	0.125	3.125	Before	190521_M1_L1_E002_Kymo-5800.txt	14.9253731343284	1	11.067765	3.7725
31	1	190521_M1_L1_E002	190521_M1_L1	WT	negative	0.125	3.125	During_1	190521_M1_L1_E002_Kymo-6000.txt	21.7060994139353	1	10.86138	3.84558823529412
32	2	190521_M1_L1_E002	190521_M1_L1	WT	negative	0.125	3.125	During_1	190521_M1_L1_E002_Kymo-6200.txt	16.6099161199236	1	10.968855	3.84313725490196
33	3	190521_M1_L1_E002	190521_M1_L1	WT	negative	0.125	3.125	During_1	190521_M1_L1_E002_Kymo-6400.txt	21.7060994139353	1	10.77775	3.8125
34	4	190521_M1_L1_E002	190521_M1_L1	WT	negative	0.125	3.125	During_1	190521_M1_L1_E002_Kymo-6600.txt	17.8157847853198	1	10.87875	3.79411764705882
35	5	190521_M1_L1_E002	190521_M1_L1	WT	negative	0.125	3.125	During_1	190521_M1_L1_E002_Kymo-6800.txt	17.8157847853198	1	10.703135	3.79
36	6	190521_M1_L1_E002	190521_M1_L1	WT	negative	0.125	3.125	During_1	190521_M1_L1_E002_Kymo-7000.txt	21.0349179638199	1	10.86631	3.7671568627451
37	7	190521_M1_L1_E002	190521_M1_L1	WT	negative	0.125	3.125	During_1	190521_M1_L1_E002_Kymo-7200.txt	18.4382778648474	1	11.056415	3.75735294117647
38	8	190521_M1_L1_E002	190521_M1_L1	WT	negative	0.125	3.125	During_1	190521_M1_L1_E002_Kymo-7400.txt	22.3863890754421	1	10.938245	3.765
39	9	190521_M1_L1_E002	190521_M1_L1	WT	negative	0.125	3.125	During_1	190521_M1_L1_E002_Kymo-7600.txt	19.7180321403924	1	10.954195	3.75490196078431
40	10	190521_M1_L1_E002	190521_M1_L1	WT	negative	0.125	3.125	During_1	190521_M1_L1_E002_Kymo-7800.txt	15.4679040989946	1	10.99014	3.75
41	11	190521_M1_L1_E002	190521_M1_L1	WT	negative	0.125	3.125	During_1	190521_M1_L1_E002_Kymo-8000.txt	20.3728226545788	1	10.82534	3.74509803921569
42	12	190521_M1_L1_E002	190521_M1_L1	WT	negative	0.125	3.125	During_1	190521_M1_L1_E002_Kymo-8200.txt	14.9253731343284	1	10.81862	3.72549019607843
43	13	190521_M1_L1_E002	190521_M1_L1	WT	negative	0.125	3.125	During_1	190521_M1_L1_E002_Kymo-8400.txt	19.7180321403924	1	10.71425	3.7125
44	14	190521_M1_L1_E002	190521_M1_L1	WT	negative	0.125	3.125	During_1	190521_M1_L1_E002_Kymo-8600.txt	23.0707117314569	1	11.09616	3.66666666666667
45	15	190521_M1_L1_E002	190521_M1_L1	WT	negative	0.125	3.125	During_1	190521_M1_L1_E002_Kymo-8800.txt	19.0730497806599	1	10.723745	3.6525
46	16	190521_M1_L1_E002	190521_M1_L1	WT	negative	0.125	3.125	During_1	190521_M1_L1_E002_Kymo-9000.txt	22.3863890754421	1	10.71753	3.65686274509804
47	17	190521_M1_L1_E002	190521_M1_L1	WT	negative	0.125	3.125	During_1	190521_M1_L1_E002_Kymo-9200.txt	16.6099161199236	1	10.73585	3.67156862745098
48	18	190521_M1_L1_E002	190521_M1_L1	WT	negative	0.125	3.125	During_1	190521_M1_L1_E002_Kymo-9400.txt	21.3242349930696	1	10.544765	3.675
49	19	190521_M1_L1_E002	190521_M1_L1	WT	negative	0.125	3.125	During_1	190521_M1_L1_E002_Kymo-9600.txt	15.5074823602388	1	10.708735	3.66911764705882
50	20	190521_M1_L1_E002	190521_M1_L1	WT	negative	0.125	3.125	During_1	190521_M1_L1_E002_Kymo-9800.txt	21.3242349930696	1	10.69315	3.65196078431373
51	21	190521_M1_L1_E002	190521_M1_L1	WT	negative	0.125	3.125	During_1	190521_M1_L1_E002_Kymo-10000.txt	23.4109797495025	1	10.714305	3.63480392156863
52	22	190521_M1_L1_E002	190521_M1_L1	WT	negative	0.125	3.125	During_1	190521_M1_L1_E002_Kymo-10200.txt	22.3863890754421	1	10.87217	3.62254901960784
53	23	190521_M1_L1_E002	190521_M1_L1	WT	negative	0.125	3.125	During_1	190521_M1_L1_E002_Kymo-10400.txt	19.7180321403924	1	10.77461	3.5975
54	24	190521_M1_L1_E002	190521_M1_L1	WT	negative	0.125	3.125	During_1	190521_M1_L1_E002_Kymo-10600.txt	21.0349179638199	1	10.812715	3.60049019607843
55	25	190521_M1_L1_E002	190521_M1_L1	WT	negative	0.125	3.125	During_1	190521_M1_L1_E002_Kymo-10800.txt	21.0349179638199	1	10.891745	3.57352941176471
56	26	190521_M1_L1_E002	190521_M1_L1	WT	negative	0.125	3.125	During_1	190521_M1_L1_E002_Kymo-11000.txt	20.3728226545788	1	10.81204	3.565
57	27	190521_M1_L1_E002	190521_M1_L1	WT	negative	0.125	3.125	During_1	190521_M1_L1_E002_Kymo-11200.txt	21.7060994139353	1	10.911055	3.56127450980392
58	28	190521_M1_L1_E002	190521_M1_L1	WT	negative	0.125	3.125	During_1	190521_M1_L1_E002_Kymo-11400.txt	17.2057811424639	1	10.659445	3.545
59	29	190521_M1_L1_E002	190521_M1_L1	WT	negative	0.125	3.125	During_1	190521_M1_L1_E002_Kymo-11600.txt	21.3242349930696	1	10.71079	3.51960784313726
60	30	190521_M1_L1_E002	190521_M1_L1	WT	negative	0.125	3.125	During_1	190521_M1_L1_E002_Kymo-11800.txt	21.3242349930696	1	10.466405	3.49754901960784
61	31	190521_M1_L1_E002	190521_M1_L1	WT	negative	0.125	3.125	During_2	190521_M1_L1_E002_Kymo-12000.txt	21.3242349930696	1	10.483774	3.51
62	32	190521_M1_L1_E002	190521_M1_L1	WT	negative	0.125	3.125	During_2	190521_M1_L1_E002_Kymo-12200.txt	NA	0	10.907475	3.4828431372549
63	33	190521_M1_L1_E002	190521_M1_L1	WT	negative	0.125	3.125	During_2	190521_M1_L1_E002_Kymo-12400.txt	NA	0	11.104245	3.465
64	34	190521_M1_L1_E002	190521_M1_L1	WT	negative	0.125	3.125	During_2	190521_M1_L1_E002_Kymo-12600.txt	NA	0	10.684645	3.47794117647059
65	35	190521_M1_L1_E002	190521_M1_L1	WT	negative	0.125	3.125	During_2	190521_M1_L1_E002_Kymo-12800.txt	NA	0	11.13482	3.43137254901961
66	36	190521_M1_L1_E002	190521_M1_L1	WT	negative	0.125	3.125	During_2	190521_M1_L1_E002_Kymo-13000.txt	NA	0	10.79201	3.4575
67	37	190521_M1_L1_E002	190521_M1_L1	WT	negative	0.125	3.125	During_2	190521_M1_L1_E002_Kymo-13200.txt	NA	0	10.602485	3.44362745098039
68	38	190521_M1_L1_E002	190521_M1_L1	WT	negative	0.125	3.125	During_2	190521_M1_L1_E002_Kymo-13400.txt	NA	0	10.254037	3.4225
69	39	190521_M1_L1_E002	190521_M1_L1	WT	negative	0.125	3.125	During_2	190521_M1_L1_E002_Kymo-13600.txt	NA	0	10.148273	3.41176470588235
70	40	190521_M1_L1_E002	190521_M1_L1	WT	negative	0.125	3.125	During_2	190521_M1_L1_E002_Kymo-13800.txt	NA	0	10.1141775	3.40196078431373
71	41	190521_M1_L1_E002	190521_M1_L1	WT	negative	0.125	3.125	During_2	190521_M1_L1_E002_Kymo-14000.txt	NA	0	8.861116	3.37
72	42	190521_M1_L1_E002	190521_M1_L1	WT	negative	0.125	3.125	During_2	190521_M1_L1_E002_Kymo-14200.txt	NA	0	9.2250735	3.35294117647059
73	43	190521_M1_L1_E002	190521_M1_L1	WT	negative	0.125	3.125	During_2	190521_M1_L1_E002_Kymo-14400.txt	NA	0	9.997595	3.32598039215686
74	44	190521_M1_L1_E002	190521_M1_L1	WT	negative	0.125	3.125	During_2	190521_M1_L1_E002_Kymo-14600.txt	NA	0	10.479295	3.31862745098039
75	45	190521_M1_L1_E002	190521_M1_L1	WT	negative	0.125	3.125	During_2	190521_M1_L1_E002_Kymo-14800.txt	NA	0	10.097698	3.32107843137255
76	46	190521_M1_L1_E002	190521_M1_L1	WT	negative	0.125	3.125	During_2	190521_M1_L1_E002_Kymo-15000.txt	NA	0	9.5171455	3.3
77	47	190521_M1_L1_E002	190521_M1_L1	WT	negative	0.125	3.125	During_2	190521_M1_L1_E002_Kymo-15200.txt	NA	0	10.2665385	3.29411764705882
78	48	190521_M1_L1_E002	190521_M1_L1	WT	negative	0.125	3.125	During_2	190521_M1_L1_E002_Kymo-15400.txt	NA	0	10.2246345	3.25735294117647
79	49	190521_M1_L1_E002	190521_M1_L1	WT	negative	0.125	3.125	During_2	190521_M1_L1_E002_Kymo-15600.txt	NA	0	9.8324785	3.25490196078431
80	50	190521_M1_L1_E002	190521_M1_L1	WT	negative	0.125	3.125	During_2	190521_M1_L1_E002_Kymo-15800.txt	NA	0	8.8543945	3.25735294117647
81	51	190521_M1_L1_E002	190521_M1_L1	WT	negative	0.125	3.125	During_2	190521_M1_L1_E002_Kymo-16000.txt	NA	0	8.8605705	3.2525
82	52	190521_M1_L1_E002	190521_M1_L1	WT	negative	0.125	3.125	During_2	190521_M1_L1_E002_Kymo-16200.txt	NA	0	8.8672295	3.24509803921569
83	53	190521_M1_L1_E002	190521_M1_L1	WT	negative	0.125	3.125	During_2	190521_M1_L1_E002_Kymo-16400.txt	NA	0	8.663816	3.25735294117647
84	54	190521_M1_L1_E002	190521_M1_L1	WT	negative	0.125	3.125	During_2	190521_M1_L1_E002_Kymo-16600.txt	NA	0	8.3773105	3.255
85	55	190521_M1_L1_E002	190521_M1_L1	WT	negative	0.125	3.125	During_2	190521_M1_L1_E002_Kymo-16800.txt	NA	0	9.00141	3.24509803921569
86	56	190521_M1_L1_E002	190521_M1_L1	WT	negative	0.125	3.125	During_2	190521_M1_L1_E002_Kymo-17000.txt	14.0845070422535	1	10.626849	3.2475
87	57	190521_M1_L1_E002	190521_M1_L1	WT	negative	0.125	3.125	During_2	190521_M1_L1_E002_Kymo-17200.txt	16.1056530842326	1	12.295125	3.24264705882353
88	58	190521_M1_L1_E002	190521_M1_L1	WT	negative	0.125	3.125	During_2	190521_M1_L1_E002_Kymo-17400.txt	19.53125	1	11.6356	3.22794117647059
89	59	190521_M1_L1_E002	190521_M1_L1	WT	negative	0.125	3.125	During_2	190521_M1_L1_E002_Kymo-17600.txt	20.1612903225806	1	11.267655	3.23
90	60	190521_M1_L1_E002	190521_M1_L1	WT	negative	0.125	3.125	During_2	190521_M1_L1_E002_Kymo-17800.txt	20.1612903225806	1	11.12827	-0.0539215686274512
91	61	190521_M1_L1_E002	190521_M1_L1	WT	negative	0.125	3.125	After	190521_M1_L1_E002_Kymo-18000.txt	22.3863890754421	1	10.90577	-0.0824999999999999
92	62	190521_M1_L1_E002	190521_M1_L1	WT	negative	0.125	3.125	After	190521_M1_L1_E002_Kymo-18200.txt	19.0730497806599	1	10.64009	-0.0784313725490197
93	63	190521_M1_L1_E002	190521_M1_L1	WT	negative	0.125	3.125	After	190521_M1_L1_E002_Kymo-18400.txt	21.0349179638199	1	10.706085	-0.272058823529412
94	64	190521_M1_L1_E002	190521_M1_L1	WT	negative	0.125	3.125	After	190521_M1_L1_E002_Kymo-18600.txt	20.3728226545788	1	10.719505	-0.27
95	65	190521_M1_L1_E002	190521_M1_L1	WT	negative	0.125	3.125	After	190521_M1_L1_E002_Kymo-18800.txt	21.0349179638199	1	10.691695	-0.247395833333334
96	66	190521_M1_L1_E002	190521_M1_L1	WT	negative	0.125	3.125	After	190521_M1_L1_E002_Kymo-19000.txt	21.7060994139353	1	10.89932	-0.236979166666667
97	67	190521_M1_L1_E002	190521_M1_L1	WT	negative	0.125	3.125	After	190521_M1_L1_E002_Kymo-19200.txt	21.0349179638199	1	11.09352	-0.223958333333334
98	68	190521_M1_L1_E002	190521_M1_L1	WT	negative	0.125	3.125	After	190521_M1_L1_E002_Kymo-19400.txt	19.7180321403924	1	10.979265	-0.206632653061225
99	69	190521_M1_L1_E002	190521_M1_L1	WT	negative	0.125	3.125	After	190521_M1_L1_E002_Kymo-19600.txt	21.7060994139353	1	10.88217	-0.236979166666667
100	70	190521_M1_L1_E002	190521_M1_L1	WT	negative	0.125	3.125	After	190521_M1_L1_E002_Kymo-19800.txt	22.3863890754421	1	10.904015	-0.234375000000001
101	71	190521_M1_L1_E002	190521_M1_L1	WT	negative	0.125	3.125	After	190521_M1_L1_E002_Kymo-20000.txt	21.7060994139353	1	10.86484	-0.2421875
102	72	190521_M1_L1_E002	190521_M1_L1	WT	negative	0.125	3.125	After	190521_M1_L1_E002_Kymo-20200.txt	19.0730497806599	1	11.06278	-0.234375000000001
103	73	190521_M1_L1_E002	190521_M1_L1	WT	negative	0.125	3.125	After	190521_M1_L1_E002_Kymo-20400.txt	16.0294942694558	1	10.934415	-0.2265625
104	74	190521_M1_L1_E002	190521_M1_L1	WT	negative	0.125	3.125	After	190521_M1_L1_E002_Kymo-20600.txt	23.4109797495025	1	10.657545	-0.223958333333334
105	75	190521_M1_L1_E002	190521_M1_L1	WT	negative	0.125	3.125	After	190521_M1_L1_E002_Kymo-20800.txt	21.7060994139353	1	11.16425	-0.239583333333333
106	76	190521_M1_L1_E002	190521_M1_L1	WT	negative	0.125	3.125	After	190521_M1_L1_E002_Kymo-21000.txt	16.7196121049992	1	10.6457265	-0.255208333333334
107	77	190521_M1_L1_E002	190521_M1_L1	WT	negative	0.125	3.125	After	190521_M1_L1_E002_Kymo-21200.txt	12.8131206355308	1	10.6907175	-0.234375000000001
108	78	190521_M1_L1_E002	190521_M1_L1	WT	negative	0.125	3.125	After	190521_M1_L1_E002_Kymo-21400.txt	13.3040643916717	1	10.6373995	-0.234375000000001
109	79	190521_M1_L1_E002	190521_M1_L1	WT	negative	0.125	3.125	After	190521_M1_L1_E002_Kymo-21600.txt	21.0349179638199	1	10.91651	-0.244791666666667
110	80	190521_M1_L1_E002	190521_M1_L1	WT	negative	0.125	3.125	After	190521_M1_L1_E002_Kymo-21800.txt	17.8157847853198	1	11.08106	-0.232142857142857
111	81	190521_M1_L1_E002	190521_M1_L1	WT	negative	0.125	3.125	After	190521_M1_L1_E002_Kymo-22000.txt	22.3863890754421	1	10.96648	-0.232142857142857
112	82	190521_M1_L1_E002	190521_M1_L1	WT	negative	0.125	3.125	After	190521_M1_L1_E002_Kymo-22200.txt	21.7060994139353	1	10.79674	-0.2421875
113	83	190521_M1_L1_E002	190521_M1_L1	WT	negative	0.125	3.125	After	190521_M1_L1_E002_Kymo-22400.txt	19.0730497806599	1	11.040765	-0.236979166666667
114	84	190521_M1_L1_E002	190521_M1_L1	WT	negative	0.125	3.125	After	190521_M1_L1_E002_Kymo-22600.txt	18.4382778648474	1	10.99493	-0.239583333333333
115	85	190521_M1_L1_E002	190521_M1_L1	WT	negative	0.125	3.125	After	190521_M1_L1_E002_Kymo-22800.txt	17.8157847853198	1	10.868265	-0.239583333333333
116	86	190521_M1_L1_E002	190521_M1_L1	WT	negative	0.125	3.125	After	190521_M1_L1_E002_Kymo-23000.txt	22.0143093010457	1	10.793905	-0.25
117	87	190521_M1_L1_E002	190521_M1_L1	WT	negative	0.125	3.125	After	190521_M1_L1_E002_Kymo-23200.txt	20.3728226545788	1	10.69465	-0.239583333333333
118	88	190521_M1_L1_E002	190521_M1_L1	WT	negative	0.125	3.125	After	190521_M1_L1_E002_Kymo-23400.txt	22.3863890754421	1	10.97746	-0.244791666666667
119	89	190521_M1_L1_E002	190521_M1_L1	WT	negative	0.125	3.125	After	190521_M1_L1_E002_Kymo-23600.txt	21.7060994139353	1	10.934455	-0.231770833333333
120	90	190521_M1_L1_E002	190521_M1_L1	WT	negative	0.125	3.125	After	190521_M1_L1_E002_Kymo-23800.txt	17.8157847853198	1	NA	NA
1	-29	190521_M1_L1_E003	190521_M1_L1	WT	negative	0.625	237.5	Before	190521_M1_L1_E003_Kymo-0.txt	20.639834881321	1	NA	-3.73958333333333
2	-28	190521_M1_L1_E003	190521_M1_L1	WT	negative	0.625	237.5	Before	190521_M1_L1_E003_Kymo-200.txt	22.3863890754421	1	10.94495	-3.75
3	-27	190521_M1_L1_E003	190521_M1_L1	WT	negative	0.625	237.5	Before	190521_M1_L1_E003_Kymo-400.txt	17.2057811424639	1	11.12119	-3.7390350877193
4	-26	190521_M1_L1_E003	190521_M1_L1	WT	negative	0.625	237.5	Before	190521_M1_L1_E003_Kymo-600.txt	21.3242349930696	1	11.30048	-3.73883928571429
5	-25	190521_M1_L1_E003	190521_M1_L1	WT	negative	0.625	237.5	Before	190521_M1_L1_E003_Kymo-800.txt	22.3863890754421	1	11.164965	-3.75
6	-24	190521_M1_L1_E003	190521_M1_L1	WT	negative	0.625	237.5	Before	190521_M1_L1_E003_Kymo-1000.txt	19.7180321403924	1	11.02233	-3.76179245283019
7	-23	190521_M1_L1_E003	190521_M1_L1	WT	negative	0.625	237.5	Before	190521_M1_L1_E003_Kymo-1200.txt	21.7060994139353	1	11.076775	-3.76157407407407
8	-22	190521_M1_L1_E003	190521_M1_L1	WT	negative	0.625	237.5	Before	190521_M1_L1_E003_Kymo-1400.txt	19.0730497806599	1	11.062465	-3.73820754716981
9	-21	190521_M1_L1_E003	190521_M1_L1	WT	negative	0.625	237.5	Before	190521_M1_L1_E003_Kymo-1600.txt	21.3242349930696	1	10.836415	-3.73842592592593
10	-20	190521_M1_L1_E003	190521_M1_L1	WT	negative	0.625	237.5	Before	190521_M1_L1_E003_Kymo-1800.txt	16.6099161199236	1	11.10969	-3.75
11	-19	190521_M1_L1_E003	190521_M1_L1	WT	negative	0.625	237.5	Before	190521_M1_L1_E003_Kymo-2000.txt	20.639834881321	1	10.74047	-3.72641509433962
12	-18	190521_M1_L1_E003	190521_M1_L1	WT	negative	0.625	237.5	Before	190521_M1_L1_E003_Kymo-2200.txt	21.7060994139353	1	10.983855	-3.77314814814815
13	-17	190521_M1_L1_E003	190521_M1_L1	WT	negative	0.625	237.5	Before	190521_M1_L1_E003_Kymo-2400.txt	17.8157847853198	1	10.93031	-3.75
14	-16	190521_M1_L1_E003	190521_M1_L1	WT	negative	0.625	237.5	Before	190521_M1_L1_E003_Kymo-2600.txt	14.9253731343284	1	10.956735	-3.73842592592593
15	-15	190521_M1_L1_E003	190521_M1_L1	WT	negative	0.625	237.5	Before	190521_M1_L1_E003_Kymo-2800.txt	21.0349179638199	1	10.87171	-3.76179245283019
16	-14	190521_M1_L1_E003	190521_M1_L1	WT	negative	0.625	237.5	Before	190521_M1_L1_E003_Kymo-3000.txt	19.7180321403924	1	11.016305	-3.73820754716981
17	-13	190521_M1_L1_E003	190521_M1_L1	WT	negative	0.625	237.5	Before	190521_M1_L1_E003_Kymo-3200.txt	21.3242349930696	1	10.72067	-3.72685185185185
18	-12	190521_M1_L1_E003	190521_M1_L1	WT	negative	0.625	237.5	Before	190521_M1_L1_E003_Kymo-3400.txt	18.4382778648474	1	11.18798	-3.73820754716981
19	-11	190521_M1_L1_E003	190521_M1_L1	WT	negative	0.625	237.5	Before	190521_M1_L1_E003_Kymo-3600.txt	21.7060994139353	1	10.86146	-3.75
20	-10	190521_M1_L1_E003	190521_M1_L1	WT	negative	0.625	237.5	Before	190521_M1_L1_E003_Kymo-3800.txt	19.7180321403924	1	10.93154	-3.7125
21	-9	190521_M1_L1_E003	190521_M1_L1	WT	negative	0.625	237.5	Before	190521_M1_L1_E003_Kymo-4000.txt	21.7060994139353	1	11.26051	-3.73774509803922
22	-8	190521_M1_L1_E003	190521_M1_L1	WT	negative	0.625	237.5	Before	190521_M1_L1_E003_Kymo-4200.txt	18.4382778648474	1	10.78377	-3.73774509803922
23	-7	190521_M1_L1_E003	190521_M1_L1	WT	negative	0.625	237.5	Before	190521_M1_L1_E003_Kymo-4400.txt	21.3242349930696	1	10.926435	-3.78676470588235
24	-6	190521_M1_L1_E003	190521_M1_L1	WT	negative	0.625	237.5	Before	190521_M1_L1_E003_Kymo-4600.txt	19.7180321403924	1	11.091125	-3.75
25	-5	190521_M1_L1_E003	190521_M1_L1	WT	negative	0.625	237.5	Before	190521_M1_L1_E003_Kymo-4800.txt	22.3863890754421	1	10.85459	-3.75
26	-4	190521_M1_L1_E003	190521_M1_L1	WT	negative	0.625	237.5	Before	190521_M1_L1_E003_Kymo-5000.txt	14.9253731343284	1	10.764155	-3.70098039215686
27	-3	190521_M1_L1_E003	190521_M1_L1	WT	negative	0.625	237.5	Before	190521_M1_L1_E003_Kymo-5200.txt	21.3242349930696	1	10.85255	-3.75
28	-2	190521_M1_L1_E003	190521_M1_L1	WT	negative	0.625	237.5	Before	190521_M1_L1_E003_Kymo-5400.txt	19.0730497806599	1	10.964315	-3.7
29	-1	190521_M1_L1_E003	190521_M1_L1	WT	negative	0.625	237.5	Before	190521_M1_L1_E003_Kymo-5600.txt	21.7060994139353	1	11.198225	-3.73774509803922
30	0	190521_M1_L1_E003	190521_M1_L1	WT	negative	0.625	237.5	Before	190521_M1_L1_E003_Kymo-5800.txt	22.3863890754421	1	11.008295	226.75
31	1	190521_M1_L1_E003	190521_M1_L1	WT	negative	0.625	237.5	During_1	190521_M1_L1_E003_Kymo-6000.txt	19.2957067052581	1	10.6917	241.850490196078
32	2	190521_M1_L1_E003	190521_M1_L1	WT	negative	0.625	237.5	During_1	190521_M1_L1_E003_Kymo-6200.txt	14.3626570915619	1	10.89848	236.801470588235
33	3	190521_M1_L1_E003	190521_M1_L1	WT	negative	0.625	237.5	During_1	190521_M1_L1_E003_Kymo-6400.txt	20.3728226545788	1	10.987235	236.3125
34	4	190521_M1_L1_E003	190521_M1_L1	WT	negative	0.625	237.5	During_1	190521_M1_L1_E003_Kymo-6600.txt	14.9253731343284	1	11.2402	236.017156862745
35	5	190521_M1_L1_E003	190521_M1_L1	WT	negative	0.625	237.5	During_1	190521_M1_L1_E003_Kymo-6800.txt	21.4523222138797	1	11.637995	236
36	6	190521_M1_L1_E003	190521_M1_L1	WT	negative	0.625	237.5	During_1	190521_M1_L1_E003_Kymo-7000.txt	18.9125295508274	1	12.169615	236.470588235294
37	7	190521_M1_L1_E003	190521_M1_L1	WT	negative	0.625	237.5	During_1	190521_M1_L1_E003_Kymo-7200.txt	24.5188181929631	1	13.029265	236.274509803922
38	8	190521_M1_L1_E003	190521_M1_L1	WT	negative	0.625	237.5	During_1	190521_M1_L1_E003_Kymo-7400.txt	22.9779411764706	1	13.254475	236
39	9	190521_M1_L1_E003	190521_M1_L1	WT	negative	0.625	237.5	During_1	190521_M1_L1_E003_Kymo-7600.txt	21.1081794195251	1	13.61196	235.551470588235
40	10	190521_M1_L1_E003	190521_M1_L1	WT	negative	0.625	237.5	During_1	190521_M1_L1_E003_Kymo-7800.txt	16.7196121049992	1	14.07924	237.5625
41	11	190521_M1_L1_E003	190521_M1_L1	WT	negative	0.625	237.5	During_1	190521_M1_L1_E003_Kymo-8000.txt	17.2057811424639	1	13.91006	237.622549019608
42	12	190521_M1_L1_E003	190521_M1_L1	WT	negative	0.625	237.5	During_1	190521_M1_L1_E003_Kymo-8200.txt	17.3460537727667	1	13.945685	237.303921568627
43	13	190521_M1_L1_E003	190521_M1_L1	WT	negative	0.625	237.5	During_1	190521_M1_L1_E003_Kymo-8400.txt	24.0673886883273	1	14.012445	236.8875
44	14	190521_M1_L1_E003	190521_M1_L1	WT	negative	0.625	237.5	During_1	190521_M1_L1_E003_Kymo-8600.txt	22.8180262407302	1	14.11705	236.495098039216
45	15	190521_M1_L1_E003	190521_M1_L1	WT	negative	0.625	237.5	During_1	190521_M1_L1_E003_Kymo-8800.txt	22.2074172773706	1	14.28243	236.275
46	16	190521_M1_L1_E003	190521_M1_L1	WT	negative	0.625	237.5	During_1	190521_M1_L1_E003_Kymo-9000.txt	18.8146754468485	1	14.16126	236.102941176471
47	17	190521_M1_L1_E003	190521_M1_L1	WT	negative	0.625	237.5	During_1	190521_M1_L1_E003_Kymo-9200.txt	17.7116542685087	1	13.91984	235.710784313726
48	18	190521_M1_L1_E003	190521_M1_L1	WT	negative	0.625	237.5	During_1	190521_M1_L1_E003_Kymo-9400.txt	21.1081794195251	1	13.95907	236.8125
49	19	190521_M1_L1_E003	190521_M1_L1	WT	negative	0.625	237.5	During_1	190521_M1_L1_E003_Kymo-9600.txt	17.2057811424639	1	13.733685	237.524509803922
50	20	190521_M1_L1_E003	190521_M1_L1	WT	negative	0.625	237.5	During_1	190521_M1_L1_E003_Kymo-9800.txt	22.3438721930511	1	13.86061	237.107843137255
51	21	190521_M1_L1_E003	190521_M1_L1	WT	negative	0.625	237.5	During_1	190521_M1_L1_E003_Kymo-10000.txt	17.2057811424639	1	13.813185	236.789215686275
52	22	190521_M1_L1_E003	190521_M1_L1	WT	negative	0.625	237.5	During_1	190521_M1_L1_E003_Kymo-10200.txt	17.2057811424639	1	13.761005	236.421568627451
53	23	190521_M1_L1_E003	190521_M1_L1	WT	negative	0.625	237.5	During_1	190521_M1_L1_E003_Kymo-10400.txt	22.8180262407302	1	13.532825	236.2375
54	24	190521_M1_L1_E003	190521_M1_L1	WT	negative	0.625	237.5	During_1	190521_M1_L1_E003_Kymo-10600.txt	18.7828700225394	1	13.521365	236.09068627451
55	25	190521_M1_L1_E003	190521_M1_L1	WT	negative	0.625	237.5	During_1	190521_M1_L1_E003_Kymo-10800.txt	17.2057811424639	1	13.76089	235.772058823529
56	26	190521_M1_L1_E003	190521_M1_L1	WT	negative	0.625	237.5	During_1	190521_M1_L1_E003_Kymo-11000.txt	24.7066090179123	1	13.88567	237.25
57	27	190521_M1_L1_E003	190521_M1_L1	WT	negative	0.625	237.5	During_1	190521_M1_L1_E003_Kymo-11200.txt	21.6076058772688	1	13.676485	237.107843137255
58	28	190521_M1_L1_E003	190521_M1_L1	WT	negative	0.625	237.5	During_1	190521_M1_L1_E003_Kymo-11400.txt	18.8146754468485	1	13.441585	236.8625
59	29	190521_M1_L1_E003	190521_M1_L1	WT	negative	0.625	237.5	During_1	190521_M1_L1_E003_Kymo-11600.txt	21.7202432667246	1	13.418475	236.40931372549
60	30	190521_M1_L1_E003	190521_M1_L1	WT	negative	0.625	237.5	During_1	190521_M1_L1_E003_Kymo-11800.txt	16.7196121049992	1	13.511585	236.25
61	31	190521_M1_L1_E003	190521_M1_L1	WT	negative	0.625	237.5	During_2	190521_M1_L1_E003_Kymo-12000.txt	22.3438721930511	1	13.337905	235.9625
62	32	190521_M1_L1_E003	190521_M1_L1	WT	negative	0.625	237.5	During_2	190521_M1_L1_E003_Kymo-12200.txt	19.9183348272084	1	13.48296	235.637254901961
63	33	190521_M1_L1_E003	190521_M1_L1	WT	negative	0.625	237.5	During_2	190521_M1_L1_E003_Kymo-12400.txt	16.2561976753637	1	13.171875	235.9375
64	34	190521_M1_L1_E003	190521_M1_L1	WT	negative	0.625	237.5	During_2	190521_M1_L1_E003_Kymo-12600.txt	22.3438721930511	1	13.057205	236.936274509804
65	35	190521_M1_L1_E003	190521_M1_L1	WT	negative	0.625	237.5	During_2	190521_M1_L1_E003_Kymo-12800.txt	19.9183348272084	1	13.502055	236.544117647059
66	36	190521_M1_L1_E003	190521_M1_L1	WT	negative	0.625	237.5	During_2	190521_M1_L1_E003_Kymo-13000.txt	21.6076058772688	1	13.132975	236.3
67	37	190521_M1_L1_E003	190521_M1_L1	WT	negative	0.625	237.5	During_2	190521_M1_L1_E003_Kymo-13200.txt	20.5065108171845	1	13.33667	236.09068627451
68	38	190521_M1_L1_E003	190521_M1_L1	WT	negative	0.625	237.5	During_2	190521_M1_L1_E003_Kymo-13400.txt	16.1056530842326	1	13.01236	235.8
69	39	190521_M1_L1_E003	190521_M1_L1	WT	negative	0.625	237.5	During_2	190521_M1_L1_E003_Kymo-13600.txt	16.6099161199236	1	13.04024	235.845588235294
70	40	190521_M1_L1_E003	190521_M1_L1	WT	negative	0.625	237.5	During_2	190521_M1_L1_E003_Kymo-13800.txt	22.3438721930511	1	13.234795	236.666666666667
71	41	190521_M1_L1_E003	190521_M1_L1	WT	negative	0.625	237.5	During_2	190521_M1_L1_E003_Kymo-14000.txt	16.1056530842326	1	13.064245	236.3625
72	42	190521_M1_L1_E003	190521_M1_L1	WT	negative	0.625	237.5	During_2	190521_M1_L1_E003_Kymo-14200.txt	17.6772140710624	1	13.000775	236.237745098039
73	43	190521_M1_L1_E003	190521_M1_L1	WT	negative	0.625	237.5	During_2	190521_M1_L1_E003_Kymo-14400.txt	16.1056530842326	1	12.904975	235.992647058823
74	44	190521_M1_L1_E003	190521_M1_L1	WT	negative	0.625	237.5	During_2	190521_M1_L1_E003_Kymo-14600.txt	20.6249355470764	1	13.08485	235.649509803922
75	45	190521_M1_L1_E003	190521_M1_L1	WT	negative	0.625	237.5	During_2	190521_M1_L1_E003_Kymo-14800.txt	16.6099161199236	1	12.796485	236.495098039216
76	46	190521_M1_L1_E003	190521_M1_L1	WT	negative	0.625	237.5	During_2	190521_M1_L1_E003_Kymo-15000.txt	21.2517267027946	1	12.989555	236.4
77	47	190521_M1_L1_E003	190521_M1_L1	WT	negative	0.625	237.5	During_2	190521_M1_L1_E003_Kymo-15200.txt	18.2381907714755	1	12.80408	236.25
78	48	190521_M1_L1_E003	190521_M1_L1	WT	negative	0.625	237.5	During_2	190521_M1_L1_E003_Kymo-15400.txt	21.2517267027946	1	12.90472	236.017156862745
79	49	190521_M1_L1_E003	190521_M1_L1	WT	negative	0.625	237.5	During_2	190521_M1_L1_E003_Kymo-15600.txt	18.2381907714755	1	12.69942	235.710784313726
80	50	190521_M1_L1_E003	190521_M1_L1	WT	negative	0.625	237.5	During_2	190521_M1_L1_E003_Kymo-15800.txt	15.1687523701176	1	12.69342	235.514705882353
81	51	190521_M1_L1_E003	190521_M1_L1	WT	negative	0.625	237.5	During_2	190521_M1_L1_E003_Kymo-16000.txt	20.0100050025013	1	12.706495	236.325
82	52	190521_M1_L1_E003	190521_M1_L1	WT	negative	0.625	237.5	During_2	190521_M1_L1_E003_Kymo-16200.txt	16.1056530842326	1	12.703415	236.225490196078
83	53	190521_M1_L1_E003	190521_M1_L1	WT	negative	0.625	237.5	During_2	190521_M1_L1_E003_Kymo-16400.txt	21.2517267027946	1	12.57439	235.93137254902
84	54	190521_M1_L1_E003	190521_M1_L1	WT	negative	0.625	237.5	During_2	190521_M1_L1_E003_Kymo-16600.txt	18.8146754468485	1	12.579375	235.675
85	55	190521_M1_L1_E003	190521_M1_L1	WT	negative	0.625	237.5	During_2	190521_M1_L1_E003_Kymo-16800.txt	21.2517267027946	1	12.749915	236.237745098039
86	56	190521_M1_L1_E003	190521_M1_L1	WT	negative	0.625	237.5	During_2	190521_M1_L1_E003_Kymo-17000.txt	17.1335560695622	1	12.63599	236.025
87	57	190521_M1_L1_E003	190521_M1_L1	WT	negative	0.625	237.5	During_2	190521_M1_L1_E003_Kymo-17200.txt	16.1056530842326	1	12.63545	235.625
88	58	190521_M1_L1_E003	190521_M1_L1	WT	negative	0.625	237.5	During_2	190521_M1_L1_E003_Kymo-17400.txt	20.6249355470764	1	12.764245	235.735294117647
89	59	190521_M1_L1_E003	190521_M1_L1	WT	negative	0.625	237.5	During_2	190521_M1_L1_E003_Kymo-17600.txt	16.1056530842326	1	12.62843	235.9875
90	60	190521_M1_L1_E003	190521_M1_L1	WT	negative	0.625	237.5	During_2	190521_M1_L1_E003_Kymo-17800.txt	20.0100050025013	1	12.5895	6.02941176470588
91	61	190521_M1_L1_E003	190521_M1_L1	WT	negative	0.625	237.5	After	190521_M1_L1_E003_Kymo-18000.txt	18.2381907714755	1	12.776305	-3.8375
92	62	190521_M1_L1_E003	190521_M1_L1	WT	negative	0.625	237.5	After	190521_M1_L1_E003_Kymo-18200.txt	22.5352112676056	1	12.9563	-3.78676470588235
93	63	190521_M1_L1_E003	190521_M1_L1	WT	negative	0.625	237.5	After	190521_M1_L1_E003_Kymo-18400.txt	19.4061711624297	1	12.87152	-3.8235294117647
94	64	190521_M1_L1_E003	190521_M1_L1	WT	negative	0.625	237.5	After	190521_M1_L1_E003_Kymo-18600.txt	17.1335560695622	1	12.790755	-3.775
95	65	190521_M1_L1_E003	190521_M1_L1	WT	negative	0.625	237.5	After	190521_M1_L1_E003_Kymo-18800.txt	21.2517267027946	1	12.809615	-3.81510416666667
96	66	190521_M1_L1_E003	190521_M1_L1	WT	negative	0.625	237.5	After	190521_M1_L1_E003_Kymo-19000.txt	16.1056530842326	1	12.89014	-3.7890625
97	67	190521_M1_L1_E003	190521_M1_L1	WT	negative	0.625	237.5	After	190521_M1_L1_E003_Kymo-19200.txt	20.6249355470764	1	12.712895	-3.80208333333333
98	68	190521_M1_L1_E003	190521_M1_L1	WT	negative	0.625	237.5	After	190521_M1_L1_E003_Kymo-19400.txt	15.625	1	12.54462	-3.76275510204082
99	69	190521_M1_L1_E003	190521_M1_L1	WT	negative	0.625	237.5	After	190521_M1_L1_E003_Kymo-19600.txt	20.6249355470764	1	12.578845	-3.7890625
100	70	190521_M1_L1_E003	190521_M1_L1	WT	negative	0.625	237.5	After	190521_M1_L1_E003_Kymo-19800.txt	23.1884057971014	1	12.537705	-3.75
101	71	190521_M1_L1_E003	190521_M1_L1	WT	negative	0.625	237.5	After	190521_M1_L1_E003_Kymo-20000.txt	18.3049606443346	1	12.237525	-3.76302083333333
102	72	190521_M1_L1_E003	190521_M1_L1	WT	negative	0.625	237.5	After	190521_M1_L1_E003_Kymo-20200.txt	21.4523222138797	1	12.161605	-3.828125
103	73	190521_M1_L1_E003	190521_M1_L1	WT	negative	0.625	237.5	After	190521_M1_L1_E003_Kymo-20400.txt	23.1884057971014	1	12.28172	-3.828125
104	74	190521_M1_L1_E003	190521_M1_L1	WT	negative	0.625	237.5	After	190521_M1_L1_E003_Kymo-20600.txt	17.7116542685087	1	12.468535	-3.73697916666667
105	75	190521_M1_L1_E003	190521_M1_L1	WT	negative	0.625	237.5	After	190521_M1_L1_E003_Kymo-20800.txt	23.1884057971014	1	12.27372	-3.76302083333333
106	76	190521_M1_L1_E003	190521_M1_L1	WT	negative	0.625	237.5	After	190521_M1_L1_E003_Kymo-21000.txt	18.9125295508274	1	11.941475	-3.88020833333333
107	77	190521_M1_L1_E003	190521_M1_L1	WT	negative	0.625	237.5	After	190521_M1_L1_E003_Kymo-21200.txt	15.5074823602388	1	11.85294	-3.8671875
108	78	190521_M1_L1_E003	190521_M1_L1	WT	negative	0.625	237.5	After	190521_M1_L1_E003_Kymo-21400.txt	20.8029956313709	1	12.136625	-3.75
109	79	190521_M1_L1_E003	190521_M1_L1	WT	negative	0.625	237.5	After	190521_M1_L1_E003_Kymo-21600.txt	16.5727543917799	1	11.86199	-3.7890625
110	80	190521_M1_L1_E003	190521_M1_L1	WT	negative	0.625	237.5	After	190521_M1_L1_E003_Kymo-21800.txt	21.4523222138797	1	11.889735	-3.78826530612245
111	81	190521_M1_L1_E003	190521_M1_L1	WT	negative	0.625	237.5	After	190521_M1_L1_E003_Kymo-22000.txt	18.3049606443346	1	12.14568	-3.8265306122449
112	82	190521_M1_L1_E003	190521_M1_L1	WT	negative	0.625	237.5	After	190521_M1_L1_E003_Kymo-22200.txt	15.0071283859833	1	12.176445	-3.828125
113	83	190521_M1_L1_E003	190521_M1_L1	WT	negative	0.625	237.5	After	190521_M1_L1_E003_Kymo-22400.txt	19.53125	1	11.855495	-3.81510416666667
114	84	190521_M1_L1_E003	190521_M1_L1	WT	negative	0.625	237.5	After	190521_M1_L1_E003_Kymo-22600.txt	14.9253731343284	1	11.715535	-3.7890625
115	85	190521_M1_L1_E003	190521_M1_L1	WT	negative	0.625	237.5	After	190521_M1_L1_E003_Kymo-22800.txt	19.7180321403924	1	11.595455	-3.75
116	86	190521_M1_L1_E003	190521_M1_L1	WT	negative	0.625	237.5	After	190521_M1_L1_E003_Kymo-23000.txt	15.5074823602388	1	12.043725	-3.77604166666667
117	87	190521_M1_L1_E003	190521_M1_L1	WT	negative	0.625	237.5	After	190521_M1_L1_E003_Kymo-23200.txt	19.0730497806599	1	11.773185	-3.77604166666667
118	88	190521_M1_L1_E003	190521_M1_L1	WT	negative	0.625	237.5	After	190521_M1_L1_E003_Kymo-23400.txt	14.0845070422535	1	11.68514	-3.81510416666667
119	89	190521_M1_L1_E003	190521_M1_L1	WT	negative	0.625	237.5	After	190521_M1_L1_E003_Kymo-23600.txt	20.1612903225806	1	11.767695	-3.80208333333333
120	90	190521_M1_L1_E003	190521_M1_L1	WT	negative	0.625	237.5	After	190521_M1_L1_E003_Kymo-23800.txt	15.0071283859833	1	NA	NA
1	-29	190521_M1_L1_E004-2	190521_M1_L1	WT	negative	0.125	32.5	Before	190521_M1_L1_E004-2_Kymo-1-24000_-0.txt	18.4382778648474	1	NA	-0.145833333333333
2	-28	190521_M1_L1_E004-2	190521_M1_L1	WT	negative	0.125	32.5	Before	190521_M1_L1_E004-2_Kymo-1-24000_-200.txt	22.0143093010457	1	10.84353	-0.122767857142857
3	-27	190521_M1_L1_E004-2	190521_M1_L1	WT	negative	0.125	32.5	Before	190521_M1_L1_E004-2_Kymo-1-24000_-400.txt	22.7092085840808	1	10.594405	-0.133771929824562
4	-26	190521_M1_L1_E004-2	190521_M1_L1	WT	negative	0.125	32.5	Before	190521_M1_L1_E004-2_Kymo-1-24000_-600.txt	19.0730497806599	1	10.71688	-0.131696428571429
5	-25	190521_M1_L1_E004-2	190521_M1_L1	WT	negative	0.125	32.5	Before	190521_M1_L1_E004-2_Kymo-1-24000_-800.txt	22.3863890754421	1	10.87855	-0.141203703703704
6	-24	190521_M1_L1_E004-2	190521_M1_L1	WT	negative	0.125	32.5	Before	190521_M1_L1_E004-2_Kymo-1-24000_-1000.txt	16.0294942694558	1	10.92084	-0.127358490566038
7	-23	190521_M1_L1_E004-2	190521_M1_L1	WT	negative	0.125	32.5	Before	190521_M1_L1_E004-2_Kymo-1-24000_-1200.txt	21.7060994139353	1	10.935745	-0.12962962962963
8	-22	190521_M1_L1_E004-2	190521_M1_L1	WT	negative	0.125	32.5	Before	190521_M1_L1_E004-2_Kymo-1-24000_-1400.txt	22.3863890754421	1	10.95502	-0.146226415094339
9	-21	190521_M1_L1_E004-2	190521_M1_L1	WT	negative	0.125	32.5	Before	190521_M1_L1_E004-2_Kymo-1-24000_-1600.txt	23.0707117314569	1	10.891525	-0.125
10	-20	190521_M1_L1_E004-2	190521_M1_L1	WT	negative	0.125	32.5	Before	190521_M1_L1_E004-2_Kymo-1-24000_-1800.txt	17.8157847853198	1	10.88662	-0.171296296296296
11	-19	190521_M1_L1_E004-2	190521_M1_L1	WT	negative	0.125	32.5	Before	190521_M1_L1_E004-2_Kymo-1-24000_-2000.txt	20.9621632952521	1	10.92251	-0.19811320754717
12	-18	190521_M1_L1_E004-2	190521_M1_L1	WT	negative	0.125	32.5	Before	190521_M1_L1_E004-2_Kymo-1-24000_-2200.txt	23.0707117314569	1	10.906945	-0.212962962962963
13	-17	190521_M1_L1_E004-2	190521_M1_L1	WT	negative	0.125	32.5	Before	190521_M1_L1_E004-2_Kymo-1-24000_-2400.txt	18.4382778648474	1	10.68888	-0.214622641509434
14	-16	190521_M1_L1_E004-2	190521_M1_L1	WT	negative	0.125	32.5	Before	190521_M1_L1_E004-2_Kymo-1-24000_-2600.txt	22.3863890754421	1	10.751065	-0.201388888888889
15	-15	190521_M1_L1_E004-2	190521_M1_L1	WT	negative	0.125	32.5	Before	190521_M1_L1_E004-2_Kymo-1-24000_-2800.txt	23.0707117314569	1	10.766025	-0.216981132075472
16	-14	190521_M1_L1_E004-2	190521_M1_L1	WT	negative	0.125	32.5	Before	190521_M1_L1_E004-2_Kymo-1-24000_-3000.txt	22.7092085840808	1	10.57375	-0.216981132075472
17	-13	190521_M1_L1_E004-2	190521_M1_L1	WT	negative	0.125	32.5	Before	190521_M1_L1_E004-2_Kymo-1-24000_-3200.txt	23.0707117314569	1	10.798455	-0.219907407407408
18	-12	190521_M1_L1_E004-2	190521_M1_L1	WT	negative	0.125	32.5	Before	190521_M1_L1_E004-2_Kymo-1-24000_-3400.txt	22.7092085840808	1	10.75898	-0.202830188679246
19	-11	190521_M1_L1_E004-2	190521_M1_L1	WT	negative	0.125	32.5	Before	190521_M1_L1_E004-2_Kymo-1-24000_-3600.txt	19.0730497806599	1	10.75294	-0.1875
20	-10	190521_M1_L1_E004-2	190521_M1_L1	WT	negative	0.125	32.5	Before	190521_M1_L1_E004-2_Kymo-1-24000_-3800.txt	22.0143093010457	1	10.7119	-0.1625
21	-9	190521_M1_L1_E004-2	190521_M1_L1	WT	negative	0.125	32.5	Before	190521_M1_L1_E004-2_Kymo-1-24000_-4000.txt	23.4109797495025	1	10.41905	-0.16421568627451
22	-8	190521_M1_L1_E004-2	190521_M1_L1	WT	negative	0.125	32.5	Before	190521_M1_L1_E004-2_Kymo-1-24000_-4200.txt	16.1056530842326	1	10.473275	-0.186274509803921
23	-7	190521_M1_L1_E004-2	190521_M1_L1	WT	negative	0.125	32.5	Before	190521_M1_L1_E004-2_Kymo-1-24000_-4400.txt	22.0143093010457	1	10.634825	-0.198529411764706
24	-6	190521_M1_L1_E004-2	190521_M1_L1	WT	negative	0.125	32.5	Before	190521_M1_L1_E004-2_Kymo-1-24000_-4600.txt	23.4109797495025	1	10.62047	-0.183823529411765
25	-5	190521_M1_L1_E004-2	190521_M1_L1	WT	negative	0.125	32.5	Before	190521_M1_L1_E004-2_Kymo-1-24000_-4800.txt	17.8157847853198	1	10.55075	-0.1875
26	-4	190521_M1_L1_E004-2	190521_M1_L1	WT	negative	0.125	32.5	Before	190521_M1_L1_E004-2_Kymo-1-24000_-5000.txt	22.0143093010457	1	10.48189	-0.198529411764706
27	-3	190521_M1_L1_E004-2	190521_M1_L1	WT	negative	0.125	32.5	Before	190521_M1_L1_E004-2_Kymo-1-24000_-5200.txt	19.0730497806599	1	10.548275	-0.196078431372549
28	-2	190521_M1_L1_E004-2	190521_M1_L1	WT	negative	0.125	32.5	Before	190521_M1_L1_E004-2_Kymo-1-24000_-5400.txt	19.7180321403924	1	10.920295	-0.1875
29	-1	190521_M1_L1_E004-2	190521_M1_L1	WT	negative	0.125	32.5	Before	190521_M1_L1_E004-2_Kymo-1-24000_-5600.txt	16.6099161199236	1	10.843695	-0.174019607843137
30	0	190521_M1_L1_E004-2	190521_M1_L1	WT	negative	0.125	32.5	Before	190521_M1_L1_E004-2_Kymo-1-24000_-5800.txt	16.0294942694558	1	10.7788	30.715
31	1	190521_M1_L1_E004-2	190521_M1_L1	WT	negative	0.125	32.5	During_1	190521_M1_L1_E004-2_Kymo-1-24000_-6000.txt	20.2675314146737	1	10.85789	31.5686274509804
32	2	190521_M1_L1_E004-2	190521_M1_L1	WT	negative	0.125	32.5	During_1	190521_M1_L1_E004-2_Kymo-1-24000_-6200.txt	19.7180321403924	1	10.833955	31.4362745098039
33	3	190521_M1_L1_E004-2	190521_M1_L1	WT	negative	0.125	32.5	During_1	190521_M1_L1_E004-2_Kymo-1-24000_-6400.txt	19.2957067052581	1	10.595275	31.345
34	4	190521_M1_L1_E004-2	190521_M1_L1	WT	negative	0.125	32.5	During_1	190521_M1_L1_E004-2_Kymo-1-24000_-6600.txt	19.2957067052581	1	10.786375	31.2279411764706
35	5	190521_M1_L1_E004-2	190521_M1_L1	WT	negative	0.125	32.5	During_1	190521_M1_L1_E004-2_Kymo-1-24000_-6800.txt	19.0730497806599	1	10.97958	31.0675
36	6	190521_M1_L1_E004-2	190521_M1_L1	WT	negative	0.125	32.5	During_1	190521_M1_L1_E004-2_Kymo-1-24000_-7000.txt	19.7180321403924	1	10.90678	30.9828431372549
37	7	190521_M1_L1_E004-2	190521_M1_L1	WT	negative	0.125	32.5	During_1	190521_M1_L1_E004-2_Kymo-1-24000_-7200.txt	18.896447467876	1	11.017735	30.8676470588235
38	8	190521_M1_L1_E004-2	190521_M1_L1	WT	negative	0.125	32.5	During_1	190521_M1_L1_E004-2_Kymo-1-24000_-7400.txt	16.0294942694558	1	11.176735	30.7275
39	9	190521_M1_L1_E004-2	190521_M1_L1	WT	negative	0.125	32.5	During_1	190521_M1_L1_E004-2_Kymo-1-24000_-7600.txt	17.2057811424639	1	11.047075	30.5980392156863
40	10	190521_M1_L1_E004-2	190521_M1_L1	WT	negative	0.125	32.5	During_1	190521_M1_L1_E004-2_Kymo-1-24000_-7800.txt	21.6637781629116	1	10.997405	30.5175
41	11	190521_M1_L1_E004-2	190521_M1_L1	WT	negative	0.125	32.5	During_1	190521_M1_L1_E004-2_Kymo-1-24000_-8000.txt	19.0730497806599	1	10.985145	30.4044117647059
42	12	190521_M1_L1_E004-2	190521_M1_L1	WT	negative	0.125	32.5	During_1	190521_M1_L1_E004-2_Kymo-1-24000_-8200.txt	17.2057811424639	1	11.157115	30.2622549019608
43	13	190521_M1_L1_E004-2	190521_M1_L1	WT	negative	0.125	32.5	During_1	190521_M1_L1_E004-2_Kymo-1-24000_-8400.txt	NA	0	11.23063	30.1025
44	14	190521_M1_L1_E004-2	190521_M1_L1	WT	negative	0.125	32.5	During_1	190521_M1_L1_E004-2_Kymo-1-24000_-8600.txt	22.3863890754421	1	11.098015	33.7303921568627
45	15	190521_M1_L1_E004-2	190521_M1_L1	WT	negative	0.125	32.5	During_1	190521_M1_L1_E004-2_Kymo-1-24000_-8800.txt	16.6099161199236	1	11.098155	33.64
46	16	190521_M1_L1_E004-2	190521_M1_L1	WT	negative	0.125	32.5	During_1	190521_M1_L1_E004-2_Kymo-1-24000_-9000.txt	20.3728226545788	1	10.96276	33.5392156862745
47	17	190521_M1_L1_E004-2	190521_M1_L1	WT	negative	0.125	32.5	During_1	190521_M1_L1_E004-2_Kymo-1-24000_-9200.txt	23.0707117314569	1	11.1189	33.3995098039216
48	18	190521_M1_L1_E004-2	190521_M1_L1	WT	negative	0.125	32.5	During_1	190521_M1_L1_E004-2_Kymo-1-24000_-9400.txt	22.3863890754421	1	10.926465	33.28
49	19	190521_M1_L1_E004-2	190521_M1_L1	WT	negative	0.125	32.5	During_1	190521_M1_L1_E004-2_Kymo-1-24000_-9600.txt	19.7180321403924	1	11.060155	33.1887254901961
50	20	190521_M1_L1_E004-2	190521_M1_L1	WT	negative	0.125	32.5	During_1	190521_M1_L1_E004-2_Kymo-1-24000_-9800.txt	20.3728226545788	1	11.154615	33.0612745098039
51	21	190521_M1_L1_E004-2	190521_M1_L1	WT	negative	0.125	32.5	During_1	190521_M1_L1_E004-2_Kymo-1-24000_-10000.txt	18.4382778648474	1	10.746895	32.9338235294118
52	22	190521_M1_L1_E004-2	190521_M1_L1	WT	negative	0.125	32.5	During_1	190521_M1_L1_E004-2_Kymo-1-24000_-10200.txt	20.3728226545788	1	10.780315	32.8014705882353
53	23	190521_M1_L1_E004-2	190521_M1_L1	WT	negative	0.125	32.5	During_1	190521_M1_L1_E004-2_Kymo-1-24000_-10400.txt	22.3863890754421	1	11.15882	32.7425
54	24	190521_M1_L1_E004-2	190521_M1_L1	WT	negative	0.125	32.5	During_1	190521_M1_L1_E004-2_Kymo-1-24000_-10600.txt	23.7614351906855	1	11.052405	32.6764705882353
55	25	190521_M1_L1_E004-2	190521_M1_L1	WT	negative	0.125	32.5	During_1	190521_M1_L1_E004-2_Kymo-1-24000_-10800.txt	22.3863890754421	1	10.943595	32.5588235294118
56	26	190521_M1_L1_E004-2	190521_M1_L1	WT	negative	0.125	32.5	During_1	190521_M1_L1_E004-2_Kymo-1-24000_-11000.txt	21.3242349930696	1	10.659655	32.45
57	27	190521_M1_L1_E004-2	190521_M1_L1	WT	negative	0.125	32.5	During_1	190521_M1_L1_E004-2_Kymo-1-24000_-11200.txt	21.3242349930696	1	11.09508	32.3333333333333
58	28	190521_M1_L1_E004-2	190521_M1_L1	WT	negative	0.125	32.5	During_1	190521_M1_L1_E004-2_Kymo-1-24000_-11400.txt	21.7060994139353	1	11.04517	32.2425
59	29	190521_M1_L1_E004-2	190521_M1_L1	WT	negative	0.125	32.5	During_1	190521_M1_L1_E004-2_Kymo-1-24000_-11600.txt	23.7614351906855	1	11.255585	32.125
60	30	190521_M1_L1_E004-2	190521_M1_L1	WT	negative	0.125	32.5	During_1	190521_M1_L1_E004-2_Kymo-1-24000_-11800.txt	21.7060994139353	1	11.17762	32.0098039215686
61	31	190521_M1_L1_E004-2	190521_M1_L1	WT	negative	0.125	32.5	During_2	190521_M1_L1_E004-2_Kymo-1-24000_-12000.txt	23.7614351906855	1	11.359255	31.9
62	32	190521_M1_L1_E004-2	190521_M1_L1	WT	negative	0.125	32.5	During_2	190521_M1_L1_E004-2_Kymo-1-24000_-12200.txt	21.7060994139353	1	11.46645	31.8210784313725
63	33	190521_M1_L1_E004-2	190521_M1_L1	WT	negative	0.125	32.5	During_2	190521_M1_L1_E004-2_Kymo-1-24000_-12400.txt	23.7614351906855	1	11.388515	31.67
64	34	190521_M1_L1_E004-2	190521_M1_L1	WT	negative	0.125	32.5	During_2	190521_M1_L1_E004-2_Kymo-1-24000_-12600.txt	21.7060994139353	1	11.17224	31.578431372549
65	35	190521_M1_L1_E004-2	190521_M1_L1	WT	negative	0.125	32.5	During_2	190521_M1_L1_E004-2_Kymo-1-24000_-12800.txt	21.7060994139353	1	11.244585	31.4583333333333
66	36	190521_M1_L1_E004-2	190521_M1_L1	WT	negative	0.125	32.5	During_2	190521_M1_L1_E004-2_Kymo-1-24000_-13000.txt	21.0349179638199	1	11.253325	31.3875
67	37	190521_M1_L1_E004-2	190521_M1_L1	WT	negative	0.125	32.5	During_2	190521_M1_L1_E004-2_Kymo-1-24000_-13200.txt	19.7180321403924	1	10.99534	31.2867647058824
68	38	190521_M1_L1_E004-2	190521_M1_L1	WT	negative	0.125	32.5	During_2	190521_M1_L1_E004-2_Kymo-1-24000_-13400.txt	22.3863890754421	1	11.300785	31.1375
69	39	190521_M1_L1_E004-2	190521_M1_L1	WT	negative	0.125	32.5	During_2	190521_M1_L1_E004-2_Kymo-1-24000_-13600.txt	22.3863890754421	1	10.94012	31.0490196078431
70	40	190521_M1_L1_E004-2	190521_M1_L1	WT	negative	0.125	32.5	During_2	190521_M1_L1_E004-2_Kymo-1-24000_-13800.txt	23.0707117314569	1	11.17365	30.9656862745098
71	41	190521_M1_L1_E004-2	190521_M1_L1	WT	negative	0.125	32.5	During_2	190521_M1_L1_E004-2_Kymo-1-24000_-14000.txt	23.7614351906855	1	11.13	30.855
72	42	190521_M1_L1_E004-2	190521_M1_L1	WT	negative	0.125	32.5	During_2	190521_M1_L1_E004-2_Kymo-1-24000_-14200.txt	19.0730497806599	1	11.17677	30.7573529411765
73	43	190521_M1_L1_E004-2	190521_M1_L1	WT	negative	0.125	32.5	During_2	190521_M1_L1_E004-2_Kymo-1-24000_-14400.txt	22.3863890754421	1	11.17854	30.6274509803922
74	44	190521_M1_L1_E004-2	190521_M1_L1	WT	negative	0.125	32.5	During_2	190521_M1_L1_E004-2_Kymo-1-24000_-14600.txt	23.0707117314569	1	10.875385	30.5098039215686
75	45	190521_M1_L1_E004-2	190521_M1_L1	WT	negative	0.125	32.5	During_2	190521_M1_L1_E004-2_Kymo-1-24000_-14800.txt	22.3863890754421	1	11.275585	30.4191176470588
76	46	190521_M1_L1_E004-2	190521_M1_L1	WT	negative	0.125	32.5	During_2	190521_M1_L1_E004-2_Kymo-1-24000_-15000.txt	21.7060994139353	1	11.16318	30.2625
77	47	190521_M1_L1_E004-2	190521_M1_L1	WT	negative	0.125	32.5	During_2	190521_M1_L1_E004-2_Kymo-1-24000_-15200.txt	23.0707117314569	1	11.2102	30.1127450980392
78	48	190521_M1_L1_E004-2	190521_M1_L1	WT	negative	0.125	32.5	During_2	190521_M1_L1_E004-2_Kymo-1-24000_-15400.txt	23.0707117314569	1	11.11136	32.1004901960784
79	49	190521_M1_L1_E004-2	190521_M1_L1	WT	negative	0.125	32.5	During_2	190521_M1_L1_E004-2_Kymo-1-24000_-15600.txt	18.9125295508274	1	10.910875	32.6642156862745
80	50	190521_M1_L1_E004-2	190521_M1_L1	WT	negative	0.125	32.5	During_2	190521_M1_L1_E004-2_Kymo-1-24000_-15800.txt	21.2517267027946	1	11.047725	32.5196078431373
81	51	190521_M1_L1_E004-2	190521_M1_L1	WT	negative	0.125	32.5	During_2	190521_M1_L1_E004-2_Kymo-1-24000_-16000.txt	NA	0	11.26565	32.4
82	52	190521_M1_L1_E004-2	190521_M1_L1	WT	negative	0.125	32.5	During_2	190521_M1_L1_E004-2_Kymo-1-24000_-16200.txt	NA	0	10.382814	32.2647058823529
83	53	190521_M1_L1_E004-2	190521_M1_L1	WT	negative	0.125	32.5	During_2	190521_M1_L1_E004-2_Kymo-1-24000_-16400.txt	NA	0	11.2865	32.2058823529412
84	54	190521_M1_L1_E004-2	190521_M1_L1	WT	negative	0.125	32.5	During_2	190521_M1_L1_E004-2_Kymo-1-24000_-16600.txt	NA	0	10.926525	32.07
85	55	190521_M1_L1_E004-2	190521_M1_L1	WT	negative	0.125	32.5	During_2	190521_M1_L1_E004-2_Kymo-1-24000_-16800.txt	NA	0	11.10545	31.9705882352941
86	56	190521_M1_L1_E004-2	190521_M1_L1	WT	negative	0.125	32.5	During_2	190521_M1_L1_E004-2_Kymo-1-24000_-17000.txt	NA	0	11.69974	31.8825
87	57	190521_M1_L1_E004-2	190521_M1_L1	WT	negative	0.125	32.5	During_2	190521_M1_L1_E004-2_Kymo-1-24000_-17200.txt	NA	0	10.79118	31.843137254902
88	58	190521_M1_L1_E004-2	190521_M1_L1	WT	negative	0.125	32.5	During_2	190521_M1_L1_E004-2_Kymo-1-24000_-17400.txt	NA	0	10.2961935	31.7401960784314
89	59	190521_M1_L1_E004-2	190521_M1_L1	WT	negative	0.125	32.5	During_2	190521_M1_L1_E004-2_Kymo-1-24000_-17600.txt	NA	0	11.19527	31.615
90	60	190521_M1_L1_E004-2	190521_M1_L1	WT	negative	0.125	32.5	During_2	190521_M1_L1_E004-2_Kymo-1-24000_-17800.txt	NA	0	10.5581895	1.87009803921569
91	61	190521_M1_L1_E004-2	190521_M1_L1	WT	negative	0.125	32.5	After	190521_M1_L1_E004-2_Kymo-1-24000_-18000.txt	NA	0	9.563623	0.67
92	62	190521_M1_L1_E004-2	190521_M1_L1	WT	negative	0.125	32.5	After	190521_M1_L1_E004-2_Kymo-1-24000_-18200.txt	NA	0	10.073956	-0.169117647058824
93	63	190521_M1_L1_E004-2	190521_M1_L1	WT	negative	0.125	32.5	After	190521_M1_L1_E004-2_Kymo-1-24000_-18400.txt	13.8217000691085	1	11.42567	-0.183823529411765
94	64	190521_M1_L1_E004-2	190521_M1_L1	WT	negative	0.125	32.5	After	190521_M1_L1_E004-2_Kymo-1-24000_-18600.txt	15.0071283859833	1	11.293495	-0.1675
95	65	190521_M1_L1_E004-2	190521_M1_L1	WT	negative	0.125	32.5	After	190521_M1_L1_E004-2_Kymo-1-24000_-18800.txt	18.3049606443346	1	11.23532	-0.15625
96	66	190521_M1_L1_E004-2	190521_M1_L1	WT	negative	0.125	32.5	After	190521_M1_L1_E004-2_Kymo-1-24000_-19000.txt	20.3728226545788	1	11.48297	-0.182291666666667
97	67	190521_M1_L1_E004-2	190521_M1_L1	WT	negative	0.125	32.5	After	190521_M1_L1_E004-2_Kymo-1-24000_-19200.txt	22.3863890754421	1	11.28941	-0.184895833333334
98	68	190521_M1_L1_E004-2	190521_M1_L1	WT	negative	0.125	32.5	After	190521_M1_L1_E004-2_Kymo-1-24000_-19400.txt	20.3728226545788	1	11.25539	-0.191326530612245
99	69	190521_M1_L1_E004-2	190521_M1_L1	WT	negative	0.125	32.5	After	190521_M1_L1_E004-2_Kymo-1-24000_-19600.txt	14.4050705848459	1	11.123225	-0.1796875
100	70	190521_M1_L1_E004-2	190521_M1_L1	WT	negative	0.125	32.5	After	190521_M1_L1_E004-2_Kymo-1-24000_-19800.txt	21.7060994139353	1	11.02878	-0.1796875
101	71	190521_M1_L1_E004-2	190521_M1_L1	WT	negative	0.125	32.5	After	190521_M1_L1_E004-2_Kymo-1-24000_-20000.txt	23.7614351906855	1	11.073215	-0.1796875
102	72	190521_M1_L1_E004-2	190521_M1_L1	WT	negative	0.125	32.5	After	190521_M1_L1_E004-2_Kymo-1-24000_-20200.txt	19.0730497806599	1	11.011945	-0.1796875
103	73	190521_M1_L1_E004-2	190521_M1_L1	WT	negative	0.125	32.5	After	190521_M1_L1_E004-2_Kymo-1-24000_-20400.txt	22.7764491515773	1	11.163795	-0.184895833333334
104	74	190521_M1_L1_E004-2	190521_M1_L1	WT	negative	0.125	32.5	After	190521_M1_L1_E004-2_Kymo-1-24000_-20600.txt	23.7614351906855	1	11.080915	-0.169270833333333
105	75	190521_M1_L1_E004-2	190521_M1_L1	WT	negative	0.125	32.5	After	190521_M1_L1_E004-2_Kymo-1-24000_-20800.txt	19.0730497806599	1	11.031675	-0.184895833333334
106	76	190521_M1_L1_E004-2	190521_M1_L1	WT	negative	0.125	32.5	After	190521_M1_L1_E004-2_Kymo-1-24000_-21000.txt	21.4523222138797	1	11.027095	-0.1875
107	77	190521_M1_L1_E004-2	190521_M1_L1	WT	negative	0.125	32.5	After	190521_M1_L1_E004-2_Kymo-1-24000_-21200.txt	23.0707117314569	1	11.01929	-0.184895833333334
108	78	190521_M1_L1_E004-2	190521_M1_L1	WT	negative	0.125	32.5	After	190521_M1_L1_E004-2_Kymo-1-24000_-21400.txt	19.7180321403924	1	10.857435	-0.122395833333334
109	79	190521_M1_L1_E004-2	190521_M1_L1	WT	negative	0.125	32.5	After	190521_M1_L1_E004-2_Kymo-1-24000_-21600.txt	NA	0	10.95385	-0.1328125
110	80	190521_M1_L1_E004-2	190521_M1_L1	WT	negative	0.125	32.5	After	190521_M1_L1_E004-2_Kymo-1-24000_-21800.txt	21.0349179638199	1	10.851615	-0.14030612244898
111	81	190521_M1_L1_E004-2	190521_M1_L1	WT	negative	0.125	32.5	After	190521_M1_L1_E004-2_Kymo-1-24000_-22000.txt	17.8157847853198	1	10.77644	-0.170918367346939
112	82	190521_M1_L1_E004-2	190521_M1_L1	WT	negative	0.125	32.5	After	190521_M1_L1_E004-2_Kymo-1-24000_-22200.txt	21.0349179638199	1	10.92821	-0.1796875
113	83	190521_M1_L1_E004-2	190521_M1_L1	WT	negative	0.125	32.5	After	190521_M1_L1_E004-2_Kymo-1-24000_-22400.txt	24.8292985723153	1	10.59371	-0.1796875
114	84	190521_M1_L1_E004-2	190521_M1_L1	WT	negative	0.125	32.5	After	190521_M1_L1_E004-2_Kymo-1-24000_-22600.txt	20.639834881321	1	10.554945	-0.174479166666667
115	85	190521_M1_L1_E004-2	190521_M1_L1	WT	negative	0.125	32.5	After	190521_M1_L1_E004-2_Kymo-1-24000_-22800.txt	24.116724948752	1	10.597345	-0.174479166666667
116	86	190521_M1_L1_E004-2	190521_M1_L1	WT	negative	0.125	32.5	After	190521_M1_L1_E004-2_Kymo-1-24000_-23000.txt	19.0730497806599	1	10.719415	-0.1796875
117	87	190521_M1_L1_E004-2	190521_M1_L1	WT	negative	0.125	32.5	After	190521_M1_L1_E004-2_Kymo-1-24000_-23200.txt	22.7092085840808	1	10.569865	-0.190104166666667
118	88	190521_M1_L1_E004-2	190521_M1_L1	WT	negative	0.125	32.5	After	190521_M1_L1_E004-2_Kymo-1-24000_-23400.txt	18.4382778648474	1	10.655685	-0.1953125
119	89	190521_M1_L1_E004-2	190521_M1_L1	WT	negative	0.125	32.5	After	190521_M1_L1_E004-2_Kymo-1-24000_-23600.txt	21.3242349930696	1	10.625495	-0.229166666666667
120	90	190521_M1_L1_E004-2	190521_M1_L1	WT	negative	0.125	32.5	After	190521_M1_L1_E004-2_Kymo-1-24000_-23800.txt	22.7092085840808	1	NA	NA
1	-29	190521_M1_L1_E005	190521_M1_L1	WT	negative	0.25	85	Before	190521_M1_L1_E005_Kymo-0.txt	14.9253731343284	1	NA	-0.974999999999999
2	-28	190521_M1_L1_E005	190521_M1_L1	WT	negative	0.25	85	Before	190521_M1_L1_E005_Kymo-200.txt	19.9640646835696	1	10.97812	-0.982142857142856
3	-27	190521_M1_L1_E005	190521_M1_L1	WT	negative	0.25	85	Before	190521_M1_L1_E005_Kymo-400.txt	21.3242349930696	1	10.948285	-0.995614035087719
4	-26	190521_M1_L1_E005	190521_M1_L1	WT	negative	0.25	85	Before	190521_M1_L1_E005_Kymo-600.txt	20.639834881321	1	11.012185	-1.00446428571428
5	-25	190521_M1_L1_E005	190521_M1_L1	WT	negative	0.25	85	Before	190521_M1_L1_E005_Kymo-800.txt	19.9640646835696	1	10.88227	-0.986111111111111
6	-24	190521_M1_L1_E005	190521_M1_L1	WT	negative	0.25	85	Before	190521_M1_L1_E005_Kymo-1000.txt	20.639834881321	1	10.543635	-1.00943396226415
7	-23	190521_M1_L1_E005	190521_M1_L1	WT	negative	0.25	85	Before	190521_M1_L1_E005_Kymo-1200.txt	22.0143093010457	1	10.90937	-0.999999999999999
8	-22	190521_M1_L1_E005	190521_M1_L1	WT	negative	0.25	85	Before	190521_M1_L1_E005_Kymo-1400.txt	14.3626570915619	1	10.70838	-1.00471698113208
9	-21	190521_M1_L1_E005	190521_M1_L1	WT	negative	0.25	85	Before	190521_M1_L1_E005_Kymo-1600.txt	19.2957067052581	1	10.65342	-1.00462962962963
10	-20	190521_M1_L1_E005	190521_M1_L1	WT	negative	0.25	85	Before	190521_M1_L1_E005_Kymo-1800.txt	19.9640646835696	1	10.41909	-0.976851851851851
11	-19	190521_M1_L1_E005	190521_M1_L1	WT	negative	0.25	85	Before	190521_M1_L1_E005_Kymo-2000.txt	19.2957067052581	1	10.309895	-0.995283018867923
12	-18	190521_M1_L1_E005	190521_M1_L1	WT	negative	0.25	85	Before	190521_M1_L1_E005_Kymo-2200.txt	19.9640646835696	1	10.743845	-0.967592592592592
13	-17	190521_M1_L1_E005	190521_M1_L1	WT	negative	0.25	85	Before	190521_M1_L1_E005_Kymo-2400.txt	20.639834881321	1	10.845095	-0.990566037735849
14	-16	190521_M1_L1_E005	190521_M1_L1	WT	negative	0.25	85	Before	190521_M1_L1_E005_Kymo-2600.txt	14.3626570915619	1	10.725685	-1.00462962962963
15	-15	190521_M1_L1_E005	190521_M1_L1	WT	negative	0.25	85	Before	190521_M1_L1_E005_Kymo-2800.txt	19.2957067052581	1	11.07821	-0.990566037735849
16	-14	190521_M1_L1_E005	190521_M1_L1	WT	negative	0.25	85	Before	190521_M1_L1_E005_Kymo-3000.txt	20.639834881321	1	10.68737	-0.995283018867923
17	-13	190521_M1_L1_E005	190521_M1_L1	WT	negative	0.25	85	Before	190521_M1_L1_E005_Kymo-3200.txt	19.2957067052581	1	10.73054	-0.990740740740741
18	-12	190521_M1_L1_E005	190521_M1_L1	WT	negative	0.25	85	Before	190521_M1_L1_E005_Kymo-3400.txt	20.639834881321	1	10.96915	-0.995283018867923
19	-11	190521_M1_L1_E005	190521_M1_L1	WT	negative	0.25	85	Before	190521_M1_L1_E005_Kymo-3600.txt	19.9640646835696	1	10.80315	-0.999999999999999
20	-10	190521_M1_L1_E005	190521_M1_L1	WT	negative	0.25	85	Before	190521_M1_L1_E005_Kymo-3800.txt	20.639834881321	1	10.70215	-1.005
21	-9	190521_M1_L1_E005	190521_M1_L1	WT	negative	0.25	85	Before	190521_M1_L1_E005_Kymo-4000.txt	20.639834881321	1	10.63894	-1.00490196078431
22	-8	190521_M1_L1_E005	190521_M1_L1	WT	negative	0.25	85	Before	190521_M1_L1_E005_Kymo-4200.txt	19.9640646835696	1	10.388975	-0.985294117647058
23	-7	190521_M1_L1_E005	190521_M1_L1	WT	negative	0.25	85	Before	190521_M1_L1_E005_Kymo-4400.txt	19.9640646835696	1	10.54374	-1.00490196078431
24	-6	190521_M1_L1_E005	190521_M1_L1	WT	negative	0.25	85	Before	190521_M1_L1_E005_Kymo-4600.txt	19.2957067052581	1	10.43522	-0.985294117647058
25	-5	190521_M1_L1_E005	190521_M1_L1	WT	negative	0.25	85	Before	190521_M1_L1_E005_Kymo-4800.txt	19.9640646835696	1	10.75736	-0.985
26	-4	190521_M1_L1_E005	190521_M1_L1	WT	negative	0.25	85	Before	190521_M1_L1_E005_Kymo-5000.txt	19.9640646835696	1	10.747285	-0.985294117647058
27	-3	190521_M1_L1_E005	190521_M1_L1	WT	negative	0.25	85	Before	190521_M1_L1_E005_Kymo-5200.txt	19.9640646835696	1	10.89943	-0.999999999999999
28	-2	190521_M1_L1_E005	190521_M1_L1	WT	negative	0.25	85	Before	190521_M1_L1_E005_Kymo-5400.txt	19.9640646835696	1	10.634865	-0.985
29	-1	190521_M1_L1_E005	190521_M1_L1	WT	negative	0.25	85	Before	190521_M1_L1_E005_Kymo-5600.txt	22.0143093010457	1	10.663115	-0.970588235294118
30	0	190521_M1_L1_E005	190521_M1_L1	WT	negative	0.25	85	Before	190521_M1_L1_E005_Kymo-5800.txt	16.1056530842326	1	10.50026	80.4
31	1	190521_M1_L1_E005	190521_M1_L1	WT	negative	0.25	85	During_1	190521_M1_L1_E005_Kymo-6000.txt	21.3242349930696	1	10.85398	82.4411764705882
32	2	190521_M1_L1_E005	190521_M1_L1	WT	negative	0.25	85	During_1	190521_M1_L1_E005_Kymo-6200.txt	22.0143093010457	1	10.532925	83.2696078431373
33	3	190521_M1_L1_E005	190521_M1_L1	WT	negative	0.25	85	During_1	190521_M1_L1_E005_Kymo-6400.txt	NA	0	10.723745	83.135
34	4	190521_M1_L1_E005	190521_M1_L1	WT	negative	0.25	85	During_1	190521_M1_L1_E005_Kymo-6600.txt	19.9640646835696	1	10.7251	82.9901960784314
35	5	190521_M1_L1_E005	190521_M1_L1	WT	negative	0.25	85	During_1	190521_M1_L1_E005_Kymo-6800.txt	22.0143093010457	1	11.125895	82.86
36	6	190521_M1_L1_E005	190521_M1_L1	WT	negative	0.25	85	During_1	190521_M1_L1_E005_Kymo-7000.txt	14.3626570915619	1	10.794635	82.7647058823529
37	7	190521_M1_L1_E005	190521_M1_L1	WT	negative	0.25	85	During_1	190521_M1_L1_E005_Kymo-7200.txt	19.7180321403924	1	11.406985	82.75
38	8	190521_M1_L1_E005	190521_M1_L1	WT	negative	0.25	85	During_1	190521_M1_L1_E005_Kymo-7400.txt	21.0349179638199	1	11.64826	82.68
39	9	190521_M1_L1_E005	190521_M1_L1	WT	negative	0.25	85	During_1	190521_M1_L1_E005_Kymo-7600.txt	15.5074823602388	1	11.86506	84.5049019607843
40	10	190521_M1_L1_E005	190521_M1_L1	WT	negative	0.25	85	During_1	190521_M1_L1_E005_Kymo-7800.txt	20.8029956313709	1	12.047895	85.58
41	11	190521_M1_L1_E005	190521_M1_L1	WT	negative	0.25	85	During_1	190521_M1_L1_E005_Kymo-8000.txt	22.7764491515773	1	12.12986	85.5196078431373
42	12	190521_M1_L1_E005	190521_M1_L1	WT	negative	0.25	85	During_1	190521_M1_L1_E005_Kymo-8200.txt	15.0071283859833	1	12.338325	85.5049019607843
43	13	190521_M1_L1_E005	190521_M1_L1	WT	negative	0.25	85	During_1	190521_M1_L1_E005_Kymo-8400.txt	20.1612903225806	1	12.341835	85.445
44	14	190521_M1_L1_E005	190521_M1_L1	WT	negative	0.25	85	During_1	190521_M1_L1_E005_Kymo-8600.txt	22.1116639027087	1	12.25976	85.328431372549
45	15	190521_M1_L1_E005	190521_M1_L1	WT	negative	0.25	85	During_1	190521_M1_L1_E005_Kymo-8800.txt	16.1056530842326	1	12.52084	85.26
46	16	190521_M1_L1_E005	190521_M1_L1	WT	negative	0.25	85	During_1	190521_M1_L1_E005_Kymo-9000.txt	21.2517267027946	1	12.716875	85.156862745098
47	17	190521_M1_L1_E005	190521_M1_L1	WT	negative	0.25	85	During_1	190521_M1_L1_E005_Kymo-9200.txt	20.8029956313709	1	12.41167	85.0441176470588
48	18	190521_M1_L1_E005	190521_M1_L1	WT	negative	0.25	85	During_1	190521_M1_L1_E005_Kymo-9400.txt	22.1116639027087	1	12.48166	84.89
49	19	190521_M1_L1_E005	190521_M1_L1	WT	negative	0.25	85	During_1	190521_M1_L1_E005_Kymo-9600.txt	21.4523222138797	1	12.2491	84.7450980392157
50	20	190521_M1_L1_E005	190521_M1_L1	WT	negative	0.25	85	During_1	190521_M1_L1_E005_Kymo-9800.txt	22.1116639027087	1	12.429685	84.6666666666667
51	21	190521_M1_L1_E005	190521_M1_L1	WT	negative	0.25	85	During_1	190521_M1_L1_E005_Kymo-10000.txt	22.5352112676056	1	12.51669	84.5735294117647
52	22	190521_M1_L1_E005	190521_M1_L1	WT	negative	0.25	85	During_1	190521_M1_L1_E005_Kymo-10200.txt	18.3049606443346	1	12.105495	84.5049019607843
53	23	190521_M1_L1_E005	190521_M1_L1	WT	negative	0.25	85	During_1	190521_M1_L1_E005_Kymo-10400.txt	20.1612903225806	1	12.0148	84.5
54	24	190521_M1_L1_E005	190521_M1_L1	WT	negative	0.25	85	During_1	190521_M1_L1_E005_Kymo-10600.txt	22.1116639027087	1	12.261075	84.4803921568627
55	25	190521_M1_L1_E005	190521_M1_L1	WT	negative	0.25	85	During_1	190521_M1_L1_E005_Kymo-10800.txt	21.4523222138797	1	11.880835	84.421568627451
56	26	190521_M1_L1_E005	190521_M1_L1	WT	negative	0.25	85	During_1	190521_M1_L1_E005_Kymo-11000.txt	15.0071283859833	1	12.18414	84.305
57	27	190521_M1_L1_E005	190521_M1_L1	WT	negative	0.25	85	During_1	190521_M1_L1_E005_Kymo-11200.txt	18.9125295508274	1	12.22857	84.2647058823529
58	28	190521_M1_L1_E005	190521_M1_L1	WT	negative	0.25	85	During_1	190521_M1_L1_E005_Kymo-11400.txt	20.8029956313709	1	11.85346	84.255
59	29	190521_M1_L1_E005	190521_M1_L1	WT	negative	0.25	85	During_1	190521_M1_L1_E005_Kymo-11600.txt	20.8029956313709	1	11.996085	84.2745098039216
60	30	190521_M1_L1_E005	190521_M1_L1	WT	negative	0.25	85	During_1	190521_M1_L1_E005_Kymo-11800.txt	21.4523222138797	1	11.772745	84.2107843137255
61	31	190521_M1_L1_E005	190521_M1_L1	WT	negative	0.25	85	During_2	190521_M1_L1_E005_Kymo-12000.txt	15.5074823602388	1	11.80566	84.16
62	32	190521_M1_L1_E005	190521_M1_L1	WT	negative	0.25	85	During_2	190521_M1_L1_E005_Kymo-12200.txt	20.1612903225806	1	12.182925	84.0833333333333
63	33	190521_M1_L1_E005	190521_M1_L1	WT	negative	0.25	85	During_2	190521_M1_L1_E005_Kymo-12400.txt	20.8029956313709	1	12.093515	83.99
64	34	190521_M1_L1_E005	190521_M1_L1	WT	negative	0.25	85	During_2	190521_M1_L1_E005_Kymo-12600.txt	20.8029956313709	1	12.04089	83.9607843137255
65	35	190521_M1_L1_E005	190521_M1_L1	WT	negative	0.25	85	During_2	190521_M1_L1_E005_Kymo-12800.txt	20.8029956313709	1	11.80066	83.9019607843137
66	36	190521_M1_L1_E005	190521_M1_L1	WT	negative	0.25	85	During_2	190521_M1_L1_E005_Kymo-13000.txt	20.1612903225806	1	11.75708	83.805
67	37	190521_M1_L1_E005	190521_M1_L1	WT	negative	0.25	85	During_2	190521_M1_L1_E005_Kymo-13200.txt	21.4523222138797	1	11.944055	83.7598039215686
68	38	190521_M1_L1_E005	190521_M1_L1	WT	negative	0.25	85	During_2	190521_M1_L1_E005_Kymo-13400.txt	21.4523222138797	1	11.934135	83.75
69	39	190521_M1_L1_E005	190521_M1_L1	WT	negative	0.25	85	During_2	190521_M1_L1_E005_Kymo-13600.txt	20.8029956313709	1	11.683105	83.7352941176471
70	40	190521_M1_L1_E005	190521_M1_L1	WT	negative	0.25	85	During_2	190521_M1_L1_E005_Kymo-13800.txt	21.0349179638199	1	11.629315	83.6960784313725
71	41	190521_M1_L1_E005	190521_M1_L1	WT	negative	0.25	85	During_2	190521_M1_L1_E005_Kymo-14000.txt	21.4523222138797	1	11.53616	83.63
72	42	190521_M1_L1_E005	190521_M1_L1	WT	negative	0.25	85	During_2	190521_M1_L1_E005_Kymo-14200.txt	21.4523222138797	1	11.737865	83.5637254901961
73	43	190521_M1_L1_E005	190521_M1_L1	WT	negative	0.25	85	During_2	190521_M1_L1_E005_Kymo-14400.txt	14.5317154690111	1	11.578715	83.5049019607843
74	44	190521_M1_L1_E005	190521_M1_L1	WT	negative	0.25	85	During_2	190521_M1_L1_E005_Kymo-14600.txt	17.8157847853198	1	11.358655	83.4362745098039
75	45	190521_M1_L1_E005	190521_M1_L1	WT	negative	0.25	85	During_2	190521_M1_L1_E005_Kymo-14800.txt	20.8029956313709	1	11.840985	83.3333333333333
76	46	190521_M1_L1_E005	190521_M1_L1	WT	negative	0.25	85	During_2	190521_M1_L1_E005_Kymo-15000.txt	20.3728226545788	1	11.372515	83.265
77	47	190521_M1_L1_E005	190521_M1_L1	WT	negative	0.25	85	During_2	190521_M1_L1_E005_Kymo-15200.txt	20.3728226545788	1	11.45974	83.2401960784314
78	48	190521_M1_L1_E005	190521_M1_L1	WT	negative	0.25	85	During_2	190521_M1_L1_E005_Kymo-15400.txt	20.3728226545788	1	11.484035	83.1813725490196
79	49	190521_M1_L1_E005	190521_M1_L1	WT	negative	0.25	85	During_2	190521_M1_L1_E005_Kymo-15600.txt	20.8029956313709	1	11.531595	83.0882352941176
80	50	190521_M1_L1_E005	190521_M1_L1	WT	negative	0.25	85	During_2	190521_M1_L1_E005_Kymo-15800.txt	20.3728226545788	1	11.64631	83.0196078431373
81	51	190521_M1_L1_E005	190521_M1_L1	WT	negative	0.25	85	During_2	190521_M1_L1_E005_Kymo-16000.txt	19.7180321403924	1	11.28701	82.98
82	52	190521_M1_L1_E005	190521_M1_L1	WT	negative	0.25	85	During_2	190521_M1_L1_E005_Kymo-16200.txt	19.7180321403924	1	11.360825	82.906862745098
83	53	190521_M1_L1_E005	190521_M1_L1	WT	negative	0.25	85	During_2	190521_M1_L1_E005_Kymo-16400.txt	20.3728226545788	1	11.360425	82.7990196078431
84	54	190521_M1_L1_E005	190521_M1_L1	WT	negative	0.25	85	During_2	190521_M1_L1_E005_Kymo-16600.txt	19.7180321403924	1	11.36851	82.775
85	55	190521_M1_L1_E005	190521_M1_L1	WT	negative	0.25	85	During_2	190521_M1_L1_E005_Kymo-16800.txt	21.0349179638199	1	11.369705	82.7450980392157
86	56	190521_M1_L1_E005	190521_M1_L1	WT	negative	0.25	85	During_2	190521_M1_L1_E005_Kymo-17000.txt	20.3728226545788	1	11.454215	82.745
87	57	190521_M1_L1_E005	190521_M1_L1	WT	negative	0.25	85	During_2	190521_M1_L1_E005_Kymo-17200.txt	20.3728226545788	1	11.301735	82.6813725490196
88	58	190521_M1_L1_E005	190521_M1_L1	WT	negative	0.25	85	During_2	190521_M1_L1_E005_Kymo-17400.txt	20.3728226545788	1	11.388385	87.9803921568627
89	59	190521_M1_L1_E005	190521_M1_L1	WT	negative	0.25	85	During_2	190521_M1_L1_E005_Kymo-17600.txt	21.0349179638199	1	11.097035	88.775
90	60	190521_M1_L1_E005	190521_M1_L1	WT	negative	0.25	85	During_2	190521_M1_L1_E005_Kymo-17800.txt	20.3728226545788	1	11.208525	21.5588235294118
91	61	190521_M1_L1_E005	190521_M1_L1	WT	negative	0.25	85	After	190521_M1_L1_E005_Kymo-18000.txt	20.3728226545788	1	11.38463	-0.58
92	62	190521_M1_L1_E005	190521_M1_L1	WT	negative	0.25	85	After	190521_M1_L1_E005_Kymo-18200.txt	20.3728226545788	1	11.25655	-0.416666666666667
93	63	190521_M1_L1_E005	190521_M1_L1	WT	negative	0.25	85	After	190521_M1_L1_E005_Kymo-18400.txt	20.3728226545788	1	11.307525	-0.294117647058824
94	64	190521_M1_L1_E005	190521_M1_L1	WT	negative	0.25	85	After	190521_M1_L1_E005_Kymo-18600.txt	20.3728226545788	1	11.149065	-0.235
95	65	190521_M1_L1_E005	190521_M1_L1	WT	negative	0.25	85	After	190521_M1_L1_E005_Kymo-18800.txt	20.3728226545788	1	10.89928	-0.989583333333333
96	66	190521_M1_L1_E005	190521_M1_L1	WT	negative	0.25	85	After	190521_M1_L1_E005_Kymo-19000.txt	20.3728226545788	1	11.09108	-0.973958333333333
97	67	190521_M1_L1_E005	190521_M1_L1	WT	negative	0.25	85	After	190521_M1_L1_E005_Kymo-19200.txt	20.3728226545788	1	11.33721	-0.984375
98	68	190521_M1_L1_E005	190521_M1_L1	WT	negative	0.25	85	After	190521_M1_L1_E005_Kymo-19400.txt	20.3728226545788	1	11.16703	-0.98469387755102
99	69	190521_M1_L1_E005	190521_M1_L1	WT	negative	0.25	85	After	190521_M1_L1_E005_Kymo-19600.txt	21.0349179638199	1	11.14163	-0.96875
100	70	190521_M1_L1_E005	190521_M1_L1	WT	negative	0.25	85	After	190521_M1_L1_E005_Kymo-19800.txt	21.0349179638199	1	11.25166	-0.942708333333334
101	71	190521_M1_L1_E005	190521_M1_L1	WT	negative	0.25	85	After	190521_M1_L1_E005_Kymo-20000.txt	20.3728226545788	1	11.13985	-0.984375
102	72	190521_M1_L1_E005	190521_M1_L1	WT	negative	0.25	85	After	190521_M1_L1_E005_Kymo-20200.txt	20.3728226545788	1	11.256545	-0.973958333333333
103	73	190521_M1_L1_E005	190521_M1_L1	WT	negative	0.25	85	After	190521_M1_L1_E005_Kymo-20400.txt	19.7180321403924	1	11.035195	-0.96875
104	74	190521_M1_L1_E005	190521_M1_L1	WT	negative	0.25	85	After	190521_M1_L1_E005_Kymo-20600.txt	19.2957067052581	1	10.73559	-0.958333333333333
105	75	190521_M1_L1_E005	190521_M1_L1	WT	negative	0.25	85	After	190521_M1_L1_E005_Kymo-20800.txt	19.7180321403924	1	11.355945	-0.979166666666666
106	76	190521_M1_L1_E005	190521_M1_L1	WT	negative	0.25	85	After	190521_M1_L1_E005_Kymo-21000.txt	20.3728226545788	1	11.12271	-0.958333333333333
107	77	190521_M1_L1_E005	190521_M1_L1	WT	negative	0.25	85	After	190521_M1_L1_E005_Kymo-21200.txt	20.3728226545788	1	11.013625	-0.96875
108	78	190521_M1_L1_E005	190521_M1_L1	WT	negative	0.25	85	After	190521_M1_L1_E005_Kymo-21400.txt	19.0730497806599	1	11.051585	-0.984375
109	79	190521_M1_L1_E005	190521_M1_L1	WT	negative	0.25	85	After	190521_M1_L1_E005_Kymo-21600.txt	18.6358553857622	1	10.901485	-0.953124999999999
110	80	190521_M1_L1_E005	190521_M1_L1	WT	negative	0.25	85	After	190521_M1_L1_E005_Kymo-21800.txt	18.6358553857622	1	10.78038	-0.989795918367346
111	81	190521_M1_L1_E005	190521_M1_L1	WT	negative	0.25	85	After	190521_M1_L1_E005_Kymo-22000.txt	18.6358553857622	1	10.64828	-0.98469387755102
112	82	190521_M1_L1_E005	190521_M1_L1	WT	negative	0.25	85	After	190521_M1_L1_E005_Kymo-22200.txt	20.3728226545788	1	10.916835	-0.958333333333333
113	83	190521_M1_L1_E005	190521_M1_L1	WT	negative	0.25	85	After	190521_M1_L1_E005_Kymo-22400.txt	19.2957067052581	1	10.77154	-0.979166666666666
114	84	190521_M1_L1_E005	190521_M1_L1	WT	negative	0.25	85	After	190521_M1_L1_E005_Kymo-22600.txt	19.2957067052581	1	10.787345	-0.979166666666666
115	85	190521_M1_L1_E005	190521_M1_L1	WT	negative	0.25	85	After	190521_M1_L1_E005_Kymo-22800.txt	19.9640646835696	1	10.781545	-0.973958333333333
116	86	190521_M1_L1_E005	190521_M1_L1	WT	negative	0.25	85	After	190521_M1_L1_E005_Kymo-23000.txt	18.6358553857622	1	10.632055	-0.973958333333333
117	87	190521_M1_L1_E005	190521_M1_L1	WT	negative	0.25	85	After	190521_M1_L1_E005_Kymo-23200.txt	19.9640646835696	1	11.152395	-0.979166666666666
118	88	190521_M1_L1_E005	190521_M1_L1	WT	negative	0.25	85	After	190521_M1_L1_E005_Kymo-23400.txt	18.6358553857622	1	10.654135	-0.958333333333333
119	89	190521_M1_L1_E005	190521_M1_L1	WT	negative	0.25	85	After	190521_M1_L1_E005_Kymo-23600.txt	18.6358553857622	1	10.73358	-0.979166666666666
120	90	190521_M1_L1_E005	190521_M1_L1	WT	negative	0.25	85	After	190521_M1_L1_E005_Kymo-23800.txt	19.9640646835696	1	NA	NA
1	-29	190521_M1_L2_E001	190521_M1_L2	WT	negative	0.125	3.125	Before	190521_M1_L2_E001_Kymo-1-24000_-0.txt	NA	0	NA	-0.220833333333333
2	-28	190521_M1_L2_E001	190521_M1_L2	WT	negative	0.125	3.125	Before	190521_M1_L2_E001_Kymo-1-24000_-200.txt	NA	0	9.8052985	-0.225446428571429
3	-27	190521_M1_L2_E001	190521_M1_L2	WT	negative	0.125	3.125	Before	190521_M1_L2_E001_Kymo-1-24000_-400.txt	NA	0	9.428491	-0.234649122807018
4	-26	190521_M1_L2_E001	190521_M1_L2	WT	negative	0.125	3.125	Before	190521_M1_L2_E001_Kymo-1-24000_-600.txt	NA	0	9.4273015	-0.207589285714286
5	-25	190521_M1_L2_E001	190521_M1_L2	WT	negative	0.125	3.125	Before	190521_M1_L2_E001_Kymo-1-24000_-800.txt	NA	0	9.027515	-0.226851851851852
6	-24	190521_M1_L2_E001	190521_M1_L2	WT	negative	0.125	3.125	Before	190521_M1_L2_E001_Kymo-1-24000_-1000.txt	NA	0	9.53027	-0.228773584905661
7	-23	190521_M1_L2_E001	190521_M1_L2	WT	negative	0.125	3.125	Before	190521_M1_L2_E001_Kymo-1-24000_-1200.txt	15.0071283859833	1	10.245921	-0.201388888888889
8	-22	190521_M1_L2_E001	190521_M1_L2	WT	negative	0.125	3.125	Before	190521_M1_L2_E001_Kymo-1-24000_-1400.txt	15.1687523701176	1	9.8719665	-0.231132075471698
9	-21	190521_M1_L2_E001	190521_M1_L2	WT	negative	0.125	3.125	Before	190521_M1_L2_E001_Kymo-1-24000_-1600.txt	18.2215743440233	1	9.9197505	-0.252314814814815
10	-20	190521_M1_L2_E001	190521_M1_L2	WT	negative	0.125	3.125	Before	190521_M1_L2_E001_Kymo-1-24000_-1800.txt	NA	0	9.7777365	-0.277777777777778
11	-19	190521_M1_L2_E001	190521_M1_L2	WT	negative	0.125	3.125	Before	190521_M1_L2_E001_Kymo-1-24000_-2000.txt	NA	0	10.0773265	-0.266509433962264
12	-18	190521_M1_L2_E001	190521_M1_L2	WT	negative	0.125	3.125	Before	190521_M1_L2_E001_Kymo-1-24000_-2200.txt	NA	0	9.8587165	-0.305555555555556
13	-17	190521_M1_L2_E001	190521_M1_L2	WT	negative	0.125	3.125	Before	190521_M1_L2_E001_Kymo-1-24000_-2400.txt	NA	0	10.1080535	-0.290094339622642
14	-16	190521_M1_L2_E001	190521_M1_L2	WT	negative	0.125	3.125	Before	190521_M1_L2_E001_Kymo-1-24000_-2600.txt	NA	0	10.093829	-0.291666666666667
15	-15	190521_M1_L2_E001	190521_M1_L2	WT	negative	0.125	3.125	Before	190521_M1_L2_E001_Kymo-1-24000_-2800.txt	NA	0	10.417965	-0.287735849056604
16	-14	190521_M1_L2_E001	190521_M1_L2	WT	negative	0.125	3.125	Before	190521_M1_L2_E001_Kymo-1-24000_-3000.txt	NA	0	10.51478	-0.29245283018868
17	-13	190521_M1_L2_E001	190521_M1_L2	WT	negative	0.125	3.125	Before	190521_M1_L2_E001_Kymo-1-24000_-3200.txt	NA	0	10.491295	-0.266203703703704
18	-12	190521_M1_L2_E001	190521_M1_L2	WT	negative	0.125	3.125	Before	190521_M1_L2_E001_Kymo-1-24000_-3400.txt	NA	0	10.275335	-0.257075471698114
19	-11	190521_M1_L2_E001	190521_M1_L2	WT	negative	0.125	3.125	Before	190521_M1_L2_E001_Kymo-1-24000_-3600.txt	NA	0	10.317225	-0.212962962962963
20	-10	190521_M1_L2_E001	190521_M1_L2	WT	negative	0.125	3.125	Before	190521_M1_L2_E001_Kymo-1-24000_-3800.txt	NA	0	10.23348	-0.175
21	-9	190521_M1_L2_E001	190521_M1_L2	WT	negative	0.125	3.125	Before	190521_M1_L2_E001_Kymo-1-24000_-4000.txt	NA	0	10.0920605	-0.161764705882353
22	-8	190521_M1_L2_E001	190521_M1_L2	WT	negative	0.125	3.125	Before	190521_M1_L2_E001_Kymo-1-24000_-4200.txt	NA	0	10.159255	-0.156862745098039
23	-7	190521_M1_L2_E001	190521_M1_L2	WT	negative	0.125	3.125	Before	190521_M1_L2_E001_Kymo-1-24000_-4400.txt	NA	0	10.293132	-0.142156862745099
24	-6	190521_M1_L2_E001	190521_M1_L2	WT	negative	0.125	3.125	Before	190521_M1_L2_E001_Kymo-1-24000_-4600.txt	NA	0	10.542845	-0.137254901960784
25	-5	190521_M1_L2_E001	190521_M1_L2	WT	negative	0.125	3.125	Before	190521_M1_L2_E001_Kymo-1-24000_-4800.txt	NA	0	10.275377	-0.1275
26	-4	190521_M1_L2_E001	190521_M1_L2	WT	negative	0.125	3.125	Before	190521_M1_L2_E001_Kymo-1-24000_-5000.txt	NA	0	10.359442	-0.120098039215687
27	-3	190521_M1_L2_E001	190521_M1_L2	WT	negative	0.125	3.125	Before	190521_M1_L2_E001_Kymo-1-24000_-5200.txt	NA	0	10.32071	-0.127450980392157
28	-2	190521_M1_L2_E001	190521_M1_L2	WT	negative	0.125	3.125	Before	190521_M1_L2_E001_Kymo-1-24000_-5400.txt	NA	0	10.180685	-0.17
29	-1	190521_M1_L2_E001	190521_M1_L2	WT	negative	0.125	3.125	Before	190521_M1_L2_E001_Kymo-1-24000_-5600.txt	NA	0	10.3574	-0.213235294117647
30	0	190521_M1_L2_E001	190521_M1_L2	WT	negative	0.125	3.125	Before	190521_M1_L2_E001_Kymo-1-24000_-5800.txt	NA	0	10.21136	4.03
31	1	190521_M1_L2_E001	190521_M1_L2	WT	negative	0.125	3.125	During_1	190521_M1_L2_E001_Kymo-1-24000_-6000.txt	NA	0	10.0032625	4.11519607843137
32	2	190521_M1_L2_E001	190521_M1_L2	WT	negative	0.125	3.125	During_1	190521_M1_L2_E001_Kymo-1-24000_-6200.txt	NA	0	10.048868	4.09803921568627
33	3	190521_M1_L2_E001	190521_M1_L2	WT	negative	0.125	3.125	During_1	190521_M1_L2_E001_Kymo-1-24000_-6400.txt	NA	0	10.0334655	4.07
34	4	190521_M1_L2_E001	190521_M1_L2	WT	negative	0.125	3.125	During_1	190521_M1_L2_E001_Kymo-1-24000_-6600.txt	NA	0	10.0981015	4.0343137254902
35	5	190521_M1_L2_E001	190521_M1_L2	WT	negative	0.125	3.125	During_1	190521_M1_L2_E001_Kymo-1-24000_-6800.txt	NA	0	10.3055	4.01
36	6	190521_M1_L2_E001	190521_M1_L2	WT	negative	0.125	3.125	During_1	190521_M1_L2_E001_Kymo-1-24000_-7000.txt	NA	0	10.245802	4.00490196078431
37	7	190521_M1_L2_E001	190521_M1_L2	WT	negative	0.125	3.125	During_1	190521_M1_L2_E001_Kymo-1-24000_-7200.txt	NA	0	10.36103	4.00980392156863
38	8	190521_M1_L2_E001	190521_M1_L2	WT	negative	0.125	3.125	During_1	190521_M1_L2_E001_Kymo-1-24000_-7400.txt	NA	0	10.196798	4.01
39	9	190521_M1_L2_E001	190521_M1_L2	WT	negative	0.125	3.125	During_1	190521_M1_L2_E001_Kymo-1-24000_-7600.txt	NA	0	10.188794	4.0343137254902
40	10	190521_M1_L2_E001	190521_M1_L2	WT	negative	0.125	3.125	During_1	190521_M1_L2_E001_Kymo-1-24000_-7800.txt	NA	0	10.103692	4.0575
41	11	190521_M1_L2_E001	190521_M1_L2	WT	negative	0.125	3.125	During_1	190521_M1_L2_E001_Kymo-1-24000_-8000.txt	NA	0	10.0634215	4.01960784313725
42	12	190521_M1_L2_E001	190521_M1_L2	WT	negative	0.125	3.125	During_1	190521_M1_L2_E001_Kymo-1-24000_-8200.txt	NA	0	10.003714	4.00980392156863
43	13	190521_M1_L2_E001	190521_M1_L2	WT	negative	0.125	3.125	During_1	190521_M1_L2_E001_Kymo-1-24000_-8400.txt	NA	0	9.876925	4.01
44	14	190521_M1_L2_E001	190521_M1_L2	WT	negative	0.125	3.125	During_1	190521_M1_L2_E001_Kymo-1-24000_-8600.txt	NA	0	10.1458565	3.99754901960784
45	15	190521_M1_L2_E001	190521_M1_L2	WT	negative	0.125	3.125	During_1	190521_M1_L2_E001_Kymo-1-24000_-8800.txt	NA	0	10.0384305	3.9875
46	16	190521_M1_L2_E001	190521_M1_L2	WT	negative	0.125	3.125	During_1	190521_M1_L2_E001_Kymo-1-24000_-9000.txt	NA	0	9.907417	3.95833333333333
47	17	190521_M1_L2_E001	190521_M1_L2	WT	negative	0.125	3.125	During_1	190521_M1_L2_E001_Kymo-1-24000_-9200.txt	NA	0	10.007124	3.97058823529412
48	18	190521_M1_L2_E001	190521_M1_L2	WT	negative	0.125	3.125	During_1	190521_M1_L2_E001_Kymo-1-24000_-9400.txt	NA	0	10.019725	3.925
49	19	190521_M1_L2_E001	190521_M1_L2	WT	negative	0.125	3.125	During_1	190521_M1_L2_E001_Kymo-1-24000_-9600.txt	NA	0	10.0631	3.93137254901961
50	20	190521_M1_L2_E001	190521_M1_L2	WT	negative	0.125	3.125	During_1	190521_M1_L2_E001_Kymo-1-24000_-9800.txt	NA	0	10.0057385	3.89950980392157
51	21	190521_M1_L2_E001	190521_M1_L2	WT	negative	0.125	3.125	During_1	190521_M1_L2_E001_Kymo-1-24000_-10000.txt	NA	0	9.778059	3.875
52	22	190521_M1_L2_E001	190521_M1_L2	WT	negative	0.125	3.125	During_1	190521_M1_L2_E001_Kymo-1-24000_-10200.txt	NA	0	9.8674745	3.86519607843137
53	23	190521_M1_L2_E001	190521_M1_L2	WT	negative	0.125	3.125	During_1	190521_M1_L2_E001_Kymo-1-24000_-10400.txt	NA	0	10.012447	3.8525
54	24	190521_M1_L2_E001	190521_M1_L2	WT	negative	0.125	3.125	During_1	190521_M1_L2_E001_Kymo-1-24000_-10600.txt	NA	0	9.8769945	3.83823529411765
55	25	190521_M1_L2_E001	190521_M1_L2	WT	negative	0.125	3.125	During_1	190521_M1_L2_E001_Kymo-1-24000_-10800.txt	NA	0	10.037221	3.85049019607843
56	26	190521_M1_L2_E001	190521_M1_L2	WT	negative	0.125	3.125	During_1	190521_M1_L2_E001_Kymo-1-24000_-11000.txt	NA	0	10.283075	3.83
57	27	190521_M1_L2_E001	190521_M1_L2	WT	negative	0.125	3.125	During_1	190521_M1_L2_E001_Kymo-1-24000_-11200.txt	NA	0	10.221645	3.81127450980392
58	28	190521_M1_L2_E001	190521_M1_L2	WT	negative	0.125	3.125	During_1	190521_M1_L2_E001_Kymo-1-24000_-11400.txt	NA	0	10.269885	3.79
59	29	190521_M1_L2_E001	190521_M1_L2	WT	negative	0.125	3.125	During_1	190521_M1_L2_E001_Kymo-1-24000_-11600.txt	NA	0	10.0860755	3.78921568627451
60	30	190521_M1_L2_E001	190521_M1_L2	WT	negative	0.125	3.125	During_1	190521_M1_L2_E001_Kymo-1-24000_-11800.txt	NA	0	10.2867	3.77696078431373
61	31	190521_M1_L2_E001	190521_M1_L2	WT	negative	0.125	3.125	During_2	190521_M1_L2_E001_Kymo-1-24000_-12000.txt	NA	0	10.22166	3.76
62	32	190521_M1_L2_E001	190521_M1_L2	WT	negative	0.125	3.125	During_2	190521_M1_L2_E001_Kymo-1-24000_-12200.txt	NA	0	10.049828	3.76470588235294
63	33	190521_M1_L2_E001	190521_M1_L2	WT	negative	0.125	3.125	During_2	190521_M1_L2_E001_Kymo-1-24000_-12400.txt	NA	0	9.9167585	3.7575
64	34	190521_M1_L2_E001	190521_M1_L2	WT	negative	0.125	3.125	During_2	190521_M1_L2_E001_Kymo-1-24000_-12600.txt	NA	0	10.098875	3.75245098039216
65	35	190521_M1_L2_E001	190521_M1_L2	WT	negative	0.125	3.125	During_2	190521_M1_L2_E001_Kymo-1-24000_-12800.txt	NA	0	9.971917	3.75
66	36	190521_M1_L2_E001	190521_M1_L2	WT	negative	0.125	3.125	During_2	190521_M1_L2_E001_Kymo-1-24000_-13000.txt	NA	0	9.912886	3.745
67	37	190521_M1_L2_E001	190521_M1_L2	WT	negative	0.125	3.125	During_2	190521_M1_L2_E001_Kymo-1-24000_-13200.txt	NA	0	10.065317	3.72794117647059
68	38	190521_M1_L2_E001	190521_M1_L2	WT	negative	0.125	3.125	During_2	190521_M1_L2_E001_Kymo-1-24000_-13400.txt	NA	0	10.034769	3.71
69	39	190521_M1_L2_E001	190521_M1_L2	WT	negative	0.125	3.125	During_2	190521_M1_L2_E001_Kymo-1-24000_-13600.txt	NA	0	10.0395345	3.69117647058824
70	40	190521_M1_L2_E001	190521_M1_L2	WT	negative	0.125	3.125	During_2	190521_M1_L2_E001_Kymo-1-24000_-13800.txt	NA	0	10.11054	3.68627450980392
71	41	190521_M1_L2_E001	190521_M1_L2	WT	negative	0.125	3.125	During_2	190521_M1_L2_E001_Kymo-1-24000_-14000.txt	NA	0	10.077729	3.675
72	42	190521_M1_L2_E001	190521_M1_L2	WT	negative	0.125	3.125	During_2	190521_M1_L2_E001_Kymo-1-24000_-14200.txt	NA	0	10.11951	3.65441176470588
73	43	190521_M1_L2_E001	190521_M1_L2	WT	negative	0.125	3.125	During_2	190521_M1_L2_E001_Kymo-1-24000_-14400.txt	NA	0	10.169987	3.63725490196078
74	44	190521_M1_L2_E001	190521_M1_L2	WT	negative	0.125	3.125	During_2	190521_M1_L2_E001_Kymo-1-24000_-14600.txt	NA	0	10.324055	3.63725490196078
75	45	190521_M1_L2_E001	190521_M1_L2	WT	negative	0.125	3.125	During_2	190521_M1_L2_E001_Kymo-1-24000_-14800.txt	NA	0	10.2069335	3.62254901960784
76	46	190521_M1_L2_E001	190521_M1_L2	WT	negative	0.125	3.125	During_2	190521_M1_L2_E001_Kymo-1-24000_-15000.txt	NA	0	10.415465	3.59
77	47	190521_M1_L2_E001	190521_M1_L2	WT	negative	0.125	3.125	During_2	190521_M1_L2_E001_Kymo-1-24000_-15200.txt	NA	0	10.147465	3.52696078431373
78	48	190521_M1_L2_E001	190521_M1_L2	WT	negative	0.125	3.125	During_2	190521_M1_L2_E001_Kymo-1-24000_-15400.txt	NA	0	10.166635	3.47794117647059
79	49	190521_M1_L2_E001	190521_M1_L2	WT	negative	0.125	3.125	During_2	190521_M1_L2_E001_Kymo-1-24000_-15600.txt	18.2215743440233	1	10.239215	3.44607843137255
80	50	190521_M1_L2_E001	190521_M1_L2	WT	negative	0.125	3.125	During_2	190521_M1_L2_E001_Kymo-1-24000_-15800.txt	NA	0	10.0129695	3.41421568627451
81	51	190521_M1_L2_E001	190521_M1_L2	WT	negative	0.125	3.125	During_2	190521_M1_L2_E001_Kymo-1-24000_-16000.txt	NA	0	9.9623035	3.4025
82	52	190521_M1_L2_E001	190521_M1_L2	WT	negative	0.125	3.125	During_2	190521_M1_L2_E001_Kymo-1-24000_-16200.txt	NA	0	10.28852	3.38480392156863
83	53	190521_M1_L2_E001	190521_M1_L2	WT	negative	0.125	3.125	During_2	190521_M1_L2_E001_Kymo-1-24000_-16400.txt	NA	0	10.014922	3.37254901960784
84	54	190521_M1_L2_E001	190521_M1_L2	WT	negative	0.125	3.125	During_2	190521_M1_L2_E001_Kymo-1-24000_-16600.txt	NA	0	9.8938785	3.37
85	55	190521_M1_L2_E001	190521_M1_L2	WT	negative	0.125	3.125	During_2	190521_M1_L2_E001_Kymo-1-24000_-16800.txt	NA	0	9.871786	3.3578431372549
86	56	190521_M1_L2_E001	190521_M1_L2	WT	negative	0.125	3.125	During_2	190521_M1_L2_E001_Kymo-1-24000_-17000.txt	NA	0	9.845609	3.35
87	57	190521_M1_L2_E001	190521_M1_L2	WT	negative	0.125	3.125	During_2	190521_M1_L2_E001_Kymo-1-24000_-17200.txt	NA	0	9.9509085	3.35539215686275
88	58	190521_M1_L2_E001	190521_M1_L2	WT	negative	0.125	3.125	During_2	190521_M1_L2_E001_Kymo-1-24000_-17400.txt	NA	0	10.075439	3.37009803921569
89	59	190521_M1_L2_E001	190521_M1_L2	WT	negative	0.125	3.125	During_2	190521_M1_L2_E001_Kymo-1-24000_-17600.txt	NA	0	9.9993045	3.3825
90	60	190521_M1_L2_E001	190521_M1_L2	WT	negative	0.125	3.125	During_2	190521_M1_L2_E001_Kymo-1-24000_-17800.txt	NA	0	9.833731	-0.0416666666666669
91	61	190521_M1_L2_E001	190521_M1_L2	WT	negative	0.125	3.125	After	190521_M1_L2_E001_Kymo-1-24000_-18000.txt	NA	0	10.203235	-0.3075
92	62	190521_M1_L2_E001	190521_M1_L2	WT	negative	0.125	3.125	After	190521_M1_L2_E001_Kymo-18201-24000_-0.txt	NA	0	9.7775345	-0.294117647058824
93	63	190521_M1_L2_E001	190521_M1_L2	WT	negative	0.125	3.125	After	190521_M1_L2_E001_Kymo-18201-24000_-200.txt	NA	0	9.980242	-0.284313725490196
94	64	190521_M1_L2_E001	190521_M1_L2	WT	negative	0.125	3.125	After	190521_M1_L2_E001_Kymo-18201-24000_-400.txt	NA	0	10.16362	-0.295
95	65	190521_M1_L2_E001	190521_M1_L2	WT	negative	0.125	3.125	After	190521_M1_L2_E001_Kymo-18201-24000_-600.txt	NA	0	10.0137135	-0.244791666666667
96	66	190521_M1_L2_E001	190521_M1_L2	WT	negative	0.125	3.125	After	190521_M1_L2_E001_Kymo-18201-24000_-800.txt	15.625	1	10.035423	-0.270833333333333
97	67	190521_M1_L2_E001	190521_M1_L2	WT	negative	0.125	3.125	After	190521_M1_L2_E001_Kymo-18201-24000_-1000.txt	16.2561976753637	1	10.34938	-0.268229166666667
98	68	190521_M1_L2_E001	190521_M1_L2	WT	negative	0.125	3.125	After	190521_M1_L2_E001_Kymo-18201-24000_-1200.txt	16.2561976753637	1	10.311485	-0.260204081632653
99	69	190521_M1_L2_E001	190521_M1_L2	WT	negative	0.125	3.125	After	190521_M1_L2_E001_Kymo-18201-24000_-1400.txt	15.625	1	10.224745	-0.244791666666667
100	70	190521_M1_L2_E001	190521_M1_L2	WT	negative	0.125	3.125	After	190521_M1_L2_E001_Kymo-18201-24000_-1600.txt	NA	0	10.39185	-0.278645833333334
101	71	190521_M1_L2_E001	190521_M1_L2	WT	negative	0.125	3.125	After	190521_M1_L2_E001_Kymo-18201-24000_-1800.txt	NA	0	10.298153	-0.260416666666667
102	72	190521_M1_L2_E001	190521_M1_L2	WT	negative	0.125	3.125	After	190521_M1_L2_E001_Kymo-18201-24000_-2000.txt	NA	0	9.5405665	-0.25
103	73	190521_M1_L2_E001	190521_M1_L2	WT	negative	0.125	3.125	After	190521_M1_L2_E001_Kymo-18201-24000_-2200.txt	NA	0	9.457853	-0.268229166666667
104	74	190521_M1_L2_E001	190521_M1_L2	WT	negative	0.125	3.125	After	190521_M1_L2_E001_Kymo-18201-24000_-2400.txt	NA	0	9.525464	-0.252604166666667
105	75	190521_M1_L2_E001	190521_M1_L2	WT	negative	0.125	3.125	After	190521_M1_L2_E001_Kymo-18201-24000_-2600.txt	NA	0	9.5190265	-0.260416666666667
106	76	190521_M1_L2_E001	190521_M1_L2	WT	negative	0.125	3.125	After	190521_M1_L2_E001_Kymo-18201-24000_-2800.txt	NA	0	9.179676	-0.263020833333333
107	77	190521_M1_L2_E001	190521_M1_L2	WT	negative	0.125	3.125	After	190521_M1_L2_E001_Kymo-18201-24000_-3000.txt	NA	0	9.928559	-0.2578125
108	78	190521_M1_L2_E001	190521_M1_L2	WT	negative	0.125	3.125	After	190521_M1_L2_E001_Kymo-18201-24000_-3200.txt	NA	0	8.9466915	-0.2578125
109	79	190521_M1_L2_E001	190521_M1_L2	WT	negative	0.125	3.125	After	190521_M1_L2_E001_Kymo-18201-24000_-3400.txt	NA	0	8.916777	-0.2734375
110	80	190521_M1_L2_E001	190521_M1_L2	WT	negative	0.125	3.125	After	190521_M1_L2_E001_Kymo-18201-24000_-3600.txt	NA	0	9.5946895	-0.25765306122449
111	81	190521_M1_L2_E001	190521_M1_L2	WT	negative	0.125	3.125	After	190521_M1_L2_E001_Kymo-18201-24000_-3800.txt	NA	0	9.96711	-0.270408163265307
112	82	190521_M1_L2_E001	190521_M1_L2	WT	negative	0.125	3.125	After	190521_M1_L2_E001_Kymo-18201-24000_-4000.txt	NA	0	9.5425965	-0.260416666666667
113	83	190521_M1_L2_E001	190521_M1_L2	WT	negative	0.125	3.125	After	190521_M1_L2_E001_Kymo-18201-24000_-4200.txt	NA	0	9.172857	-0.268229166666667
114	84	190521_M1_L2_E001	190521_M1_L2	WT	negative	0.125	3.125	After	190521_M1_L2_E001_Kymo-18201-24000_-4400.txt	16.9004563123204	1	9.895386	-0.265625
115	85	190521_M1_L2_E001	190521_M1_L2	WT	negative	0.125	3.125	After	190521_M1_L2_E001_Kymo-18201-24000_-4600.txt	13.8217000691085	1	10.31649	-0.263020833333333
116	86	190521_M1_L2_E001	190521_M1_L2	WT	negative	0.125	3.125	After	190521_M1_L2_E001_Kymo-18201-24000_-4800.txt	15.5074823602388	1	10.6451	-0.276041666666667
117	87	190521_M1_L2_E001	190521_M1_L2	WT	negative	0.125	3.125	After	190521_M1_L2_E001_Kymo-18201-24000_-5000.txt	16.2561976753637	1	10.2962685	-0.2734375
118	88	190521_M1_L2_E001	190521_M1_L2	WT	negative	0.125	3.125	After	190521_M1_L2_E001_Kymo-18201-24000_-5200.txt	NA	0	10.83696	-0.283854166666667
119	89	190521_M1_L2_E001	190521_M1_L2	WT	negative	0.125	3.125	After	190521_M1_L2_E001_Kymo-18201-24000_-5400.txt	NA	0	10.66461	-0.268229166666667
120	90	190521_M1_L2_E001	190521_M1_L2	WT	negative	0.125	3.125	After	190521_M1_L2_E001_Kymo-18201-24000_-5600.txt	NA	0	NA	NA
1	-29	190521_M1_L2_E002	190521_M1_L2	WT	negative	0.25	85	Before	190521_M1_L2_E002_Kymo-1-9800_-0.txt	NA	0	NA	-1.2625
2	-28	190521_M1_L2_E002	190521_M1_L2	WT	negative	0.25	85	Before	190521_M1_L2_E002_Kymo-1-9800_-200.txt	NA	0	10.402775	-1.28125
3	-27	190521_M1_L2_E002	190521_M1_L2	WT	negative	0.25	85	Before	190521_M1_L2_E002_Kymo-1-9800_-400.txt	18.2215743440233	1	10.377097	-1.27631578947368
4	-26	190521_M1_L2_E002	190521_M1_L2	WT	negative	0.25	85	Before	190521_M1_L2_E002_Kymo-1-9800_-600.txt	NA	0	10.2420445	-1.24553571428571
5	-25	190521_M1_L2_E002	190521_M1_L2	WT	negative	0.25	85	Before	190521_M1_L2_E002_Kymo-1-9800_-800.txt	NA	0	10.2518575	-1.23611111111111
6	-24	190521_M1_L2_E002	190521_M1_L2	WT	negative	0.25	85	Before	190521_M1_L2_E002_Kymo-1-9800_-1000.txt	NA	0	10.204104	-1.19811320754717
7	-23	190521_M1_L2_E002	190521_M1_L2	WT	negative	0.25	85	Before	190521_M1_L2_E002_Kymo-1-9800_-1200.txt	17.5561797752809	1	10.109108	-1.08333333333333
8	-22	190521_M1_L2_E002	190521_M1_L2	WT	negative	0.25	85	Before	190521_M1_L2_E002_Kymo-1-9800_-1400.txt	NA	0	10.2106675	-1.06603773584906
9	-21	190521_M1_L2_E002	190521_M1_L2	WT	negative	0.25	85	Before	190521_M1_L2_E002_Kymo-1-9800_-1600.txt	NA	0	9.989256	-1.11111111111111
10	-20	190521_M1_L2_E002	190521_M1_L2	WT	negative	0.25	85	Before	190521_M1_L2_E002_Kymo-1-9800_-1800.txt	16.2561976753637	1	10.173838	-1.0462962962963
11	-19	190521_M1_L2_E002	190521_M1_L2	WT	negative	0.25	85	Before	190521_M1_L2_E002_Kymo-1-9800_-2000.txt	NA	0	10.1306765	-1.07075471698113
12	-18	190521_M1_L2_E002	190521_M1_L2	WT	negative	0.25	85	Before	190521_M1_L2_E002_Kymo-1-9800_-2200.txt	NA	0	10.2087435	-1.05555555555556
13	-17	190521_M1_L2_E002	190521_M1_L2	WT	negative	0.25	85	Before	190521_M1_L2_E002_Kymo-1-9800_-2400.txt	18.2215743440233	1	9.999079	-1.11320754716981
14	-16	190521_M1_L2_E002	190521_M1_L2	WT	negative	0.25	85	Before	190521_M1_L2_E002_Kymo-1-9800_-2600.txt	NA	0	9.7841135	-1.06481481481481
15	-15	190521_M1_L2_E002	190521_M1_L2	WT	negative	0.25	85	Before	190521_M1_L2_E002_Kymo-1-9800_-2800.txt	17.5561797752809	1	10.303025	-1.06603773584906
16	-14	190521_M1_L2_E002	190521_M1_L2	WT	negative	0.25	85	Before	190521_M1_L2_E002_Kymo-1-9800_-3000.txt	NA	0	10.27006	-1.09433962264151
17	-13	190521_M1_L2_E002	190521_M1_L2	WT	negative	0.25	85	Before	190521_M1_L2_E002_Kymo-1-9800_-3200.txt	17.1526586620926	1	9.944689	-1.19907407407407
18	-12	190521_M1_L2_E002	190521_M1_L2	WT	negative	0.25	85	Before	190521_M1_L2_E002_Kymo-1-9800_-3400.txt	NA	0	9.9311835	-1.25
19	-11	190521_M1_L2_E002	190521_M1_L2	WT	negative	0.25	85	Before	190521_M1_L2_E002_Kymo-1-9800_-3600.txt	NA	0	10.121482	-1.23611111111111
20	-10	190521_M1_L2_E002	190521_M1_L2	WT	negative	0.25	85	Before	190521_M1_L2_E002_Kymo-1-9800_-3800.txt	18.2215743440233	1	10.195077	-1.265
21	-9	190521_M1_L2_E002	190521_M1_L2	WT	negative	0.25	85	Before	190521_M1_L2_E002_Kymo-1-9800_-4000.txt	NA	0	9.867548	-1.23039215686274
22	-8	190521_M1_L2_E002	190521_M1_L2	WT	negative	0.25	85	Before	190521_M1_L2_E002_Kymo-1-9800_-4200.txt	NA	0	9.885117	-1.23039215686274
23	-7	190521_M1_L2_E002	190521_M1_L2	WT	negative	0.25	85	Before	190521_M1_L2_E002_Kymo-1-9800_-4400.txt	NA	0	10.37341	-1.2156862745098
24	-6	190521_M1_L2_E002	190521_M1_L2	WT	negative	0.25	85	Before	190521_M1_L2_E002_Kymo-1-9800_-4600.txt	17.5561797752809	1	9.912932	-1.23529411764706
25	-5	190521_M1_L2_E002	190521_M1_L2	WT	negative	0.25	85	Before	190521_M1_L2_E002_Kymo-1-9800_-4800.txt	NA	0	10.3654825	-1.245
26	-4	190521_M1_L2_E002	190521_M1_L2	WT	negative	0.25	85	Before	190521_M1_L2_E002_Kymo-1-9800_-5000.txt	NA	0	10.233666	-1.22058823529412
27	-3	190521_M1_L2_E002	190521_M1_L2	WT	negative	0.25	85	Before	190521_M1_L2_E002_Kymo-1-9800_-5200.txt	NA	0	10.4601915	-1.16666666666667
28	-2	190521_M1_L2_E002	190521_M1_L2	WT	negative	0.25	85	Before	190521_M1_L2_E002_Kymo-1-9800_-5400.txt	NA	0	10.0888835	-1.065
29	-1	190521_M1_L2_E002	190521_M1_L2	WT	negative	0.25	85	Before	190521_M1_L2_E002_Kymo-1-9800_-5600.txt	NA	0	9.9854795	-1.06372549019608
30	0	190521_M1_L2_E002	190521_M1_L2	WT	negative	0.25	85	Before	190521_M1_L2_E002_Kymo-1-9800_-5800.txt	18.2215743440233	1	10.1645005	81.05
31	1	190521_M1_L2_E002	190521_M1_L2	WT	negative	0.25	85	During_1	190521_M1_L2_E002_Kymo-1-9800_-6000.txt	NA	0	10.1245325	82.7156862745098
32	2	190521_M1_L2_E002	190521_M1_L2	WT	negative	0.25	85	During_1	190521_M1_L2_E002_Kymo-1-9800_-6200.txt	NA	0	10.0655175	86.0147058823529
33	3	190521_M1_L2_E002	190521_M1_L2	WT	negative	0.25	85	During_1	190521_M1_L2_E002_Kymo-1-9800_-6400.txt	NA	0	9.992696	86.195
34	4	190521_M1_L2_E002	190521_M1_L2	WT	negative	0.25	85	During_1	190521_M1_L2_E002_Kymo-1-9800_-6600.txt	NA	0	10.610965	86.0343137254902
35	5	190521_M1_L2_E002	190521_M1_L2	WT	negative	0.25	85	During_1	190521_M1_L2_E002_Kymo-1-9800_-6800.txt	NA	0	10.69185	85.955
36	6	190521_M1_L2_E002	190521_M1_L2	WT	negative	0.25	85	During_1	190521_M1_L2_E002_Kymo-1-9800_-7000.txt	NA	0	10.484205	85.8186274509804
37	7	190521_M1_L2_E002	190521_M1_L2	WT	negative	0.25	85	During_1	190521_M1_L2_E002_Kymo-1-9800_-7200.txt	17.9856115107914	1	10.942995	85.7058823529412
38	8	190521_M1_L2_E002	190521_M1_L2	WT	negative	0.25	85	During_1	190521_M1_L2_E002_Kymo-1-9800_-7400.txt	18.6358553857622	1	10.9663	85.585
39	9	190521_M1_L2_E002	190521_M1_L2	WT	negative	0.25	85	During_1	190521_M1_L2_E002_Kymo-1-9800_-7600.txt	17.9856115107914	1	11.358575	85.5147058823529
40	10	190521_M1_L2_E002	190521_M1_L2	WT	negative	0.25	85	During_1	190521_M1_L2_E002_Kymo-1-9800_-7800.txt	19.7180321403924	1	11.7389	85.5
41	11	190521_M1_L2_E002	190521_M1_L2	WT	negative	0.25	85	During_1	190521_M1_L2_E002_Kymo-1-9800_-8000.txt	19.7180321403924	1	11.96112	85.4558823529412
42	12	190521_M1_L2_E002	190521_M1_L2	WT	negative	0.25	85	During_1	190521_M1_L2_E002_Kymo-1-9800_-8200.txt	19.53125	1	11.873045	85.328431372549
43	13	190521_M1_L2_E002	190521_M1_L2	WT	negative	0.25	85	During_1	190521_M1_L2_E002_Kymo-1-9800_-8400.txt	17.7116542685087	1	12.38833	85.27
44	14	190521_M1_L2_E002	190521_M1_L2	WT	negative	0.25	85	During_1	190521_M1_L2_E002_Kymo-1-9800_-8600.txt	16.5727543917799	1	12.81954	85.2156862745098
45	15	190521_M1_L2_E002	190521_M1_L2	WT	negative	0.25	85	During_1	190521_M1_L2_E002_Kymo-1-9800_-8800.txt	17.6772140710624	1	12.88123	85.12
46	16	190521_M1_L2_E002	190521_M1_L2	WT	negative	0.25	85	During_1	190521_M1_L2_E002_Kymo-1-9800_-9000.txt	18.2381907714755	1	13.137045	85.0196078431373
47	17	190521_M1_L2_E002	190521_M1_L2	WT	negative	0.25	85	During_1	190521_M1_L2_E002_Kymo-1-9800_-9200.txt	19.4061711624297	1	13.100625	84.9509803921569
48	18	190521_M1_L2_E002	190521_M1_L2	WT	negative	0.25	85	During_1	190521_M1_L2_E002_Kymo-1-9800_-9400.txt	20.0100050025013	1	12.94435	84.86
49	19	190521_M1_L2_E002	190521_M1_L2	WT	negative	0.25	85	During_1	190521_M1_L2_E002_Kymo-1-9800_-9600.txt	19.4061711624297	1	13.173735	84.7696078431373
50	20	190521_M1_L2_E002	190521_M1_L2	WT	negative	0.25	85	During_1	190521_M1_L2_E002_Kymo-9801-10800_-0.txt	16.6099161199236	1	12.516355	84.7352941176471
51	21	190521_M1_L2_E002	190521_M1_L2	WT	negative	0.25	85	During_1	190521_M1_L2_E002_Kymo-9801-10800_-200.txt	19.4061711624297	1	12.47324	84.6274509803922
52	22	190521_M1_L2_E002	190521_M1_L2	WT	negative	0.25	85	During_1	190521_M1_L2_E002_Kymo-9801-10800_-400.txt	15.5074823602388	1	11.273645	84.5343137254902
53	23	190521_M1_L2_E002	190521_M1_L2	WT	negative	0.25	85	During_1	190521_M1_L2_E002_Kymo-9801-10800_-600.txt	NA	0	10.276342	84.5
54	24	190521_M1_L2_E002	190521_M1_L2	WT	negative	0.25	85	During_1	190521_M1_L2_E002_Kymo-9801-10800_-800.txt	NA	0	9.901186	84.4901960784314
55	25	190521_M1_L2_E002	190521_M1_L2	WT	negative	0.25	85	During_1	190521_M1_L2_E002_Kymo-10801-15600_-0.txt	NA	0	9.527635	84.4656862745098
56	26	190521_M1_L2_E002	190521_M1_L2	WT	negative	0.25	85	During_1	190521_M1_L2_E002_Kymo-10801-15600_-200.txt	NA	0	9.5667925	84.38
57	27	190521_M1_L2_E002	190521_M1_L2	WT	negative	0.25	85	During_1	190521_M1_L2_E002_Kymo-10801-15600_-400.txt	NA	0	9.6122305	84.2990196078431
58	28	190521_M1_L2_E002	190521_M1_L2	WT	negative	0.25	85	During_1	190521_M1_L2_E002_Kymo-10801-15600_-600.txt	NA	0	9.572993	84.275
59	29	190521_M1_L2_E002	190521_M1_L2	WT	negative	0.25	85	During_1	190521_M1_L2_E002_Kymo-10801-15600_-800.txt	NA	0	9.5684475	84.1813725490196
60	30	190521_M1_L2_E002	190521_M1_L2	WT	negative	0.25	85	During_1	190521_M1_L2_E002_Kymo-10801-15600_-1000.txt	NA	0	8.9583575	84.0833333333333
61	31	190521_M1_L2_E002	190521_M1_L2	WT	negative	0.25	85	During_2	190521_M1_L2_E002_Kymo-10801-15600_-1200.txt	NA	0	8.925258	84.025
62	32	190521_M1_L2_E002	190521_M1_L2	WT	negative	0.25	85	During_2	190521_M1_L2_E002_Kymo-10801-15600_-1400.txt	NA	0	9.347472	83.9852941176471
63	33	190521_M1_L2_E002	190521_M1_L2	WT	negative	0.25	85	During_2	190521_M1_L2_E002_Kymo-10801-15600_-1600.txt	NA	0	9.3153415	83.91
64	34	190521_M1_L2_E002	190521_M1_L2	WT	negative	0.25	85	During_2	190521_M1_L2_E002_Kymo-10801-15600_-1800.txt	NA	0	8.761951	83.8333333333333
65	35	190521_M1_L2_E002	190521_M1_L2	WT	negative	0.25	85	During_2	190521_M1_L2_E002_Kymo-10801-15600_-2000.txt	NA	0	8.5048435	83.7647058823529
66	36	190521_M1_L2_E002	190521_M1_L2	WT	negative	0.25	85	During_2	190521_M1_L2_E002_Kymo-10801-15600_-2200.txt	NA	0	8.7123015	83.755
67	37	190521_M1_L2_E002	190521_M1_L2	WT	negative	0.25	85	During_2	190521_M1_L2_E002_Kymo-10801-15600_-2400.txt	18.2215743440233	1	10.8926865	83.75
68	38	190521_M1_L2_E002	190521_M1_L2	WT	negative	0.25	85	During_2	190521_M1_L2_E002_Kymo-10801-15600_-2600.txt	18.2215743440233	1	11.21652	83.74
69	39	190521_M1_L2_E002	190521_M1_L2	WT	negative	0.25	85	During_2	190521_M1_L2_E002_Kymo-10801-15600_-2800.txt	NA	0	11.547105	83.671568627451
70	40	190521_M1_L2_E002	190521_M1_L2	WT	negative	0.25	85	During_2	190521_M1_L2_E002_Kymo-10801-15600_-3000.txt	NA	0	11.159015	83.5686274509804
71	41	190521_M1_L2_E002	190521_M1_L2	WT	negative	0.25	85	During_2	190521_M1_L2_E002_Kymo-10801-15600_-3200.txt	18.2215743440233	1	11.53016	83.515
72	42	190521_M1_L2_E002	190521_M1_L2	WT	negative	0.25	85	During_2	190521_M1_L2_E002_Kymo-10801-15600_-3400.txt	NA	0	11.34937	83.4803921568627
73	43	190521_M1_L2_E002	190521_M1_L2	WT	negative	0.25	85	During_2	190521_M1_L2_E002_Kymo-10801-15600_-3600.txt	NA	0	11.226095	83.3725490196078
74	44	190521_M1_L2_E002	190521_M1_L2	WT	negative	0.25	85	During_2	190521_M1_L2_E002_Kymo-10801-15600_-3800.txt	NA	0	12.078835	83.3431372549019
75	45	190521_M1_L2_E002	190521_M1_L2	WT	negative	0.25	85	During_2	190521_M1_L2_E002_Kymo-10801-15600_-4000.txt	NA	0	11.32733	83.2794117647059
76	46	190521_M1_L2_E002	190521_M1_L2	WT	negative	0.25	85	During_2	190521_M1_L2_E002_Kymo-10801-15600_-4200.txt	NA	0	11.29156	83.225
77	47	190521_M1_L2_E002	190521_M1_L2	WT	negative	0.25	85	During_2	190521_M1_L2_E002_Kymo-10801-15600_-4400.txt	NA	0	11.444135	83.156862745098
78	48	190521_M1_L2_E002	190521_M1_L2	WT	negative	0.25	85	During_2	190521_M1_L2_E002_Kymo-10801-15600_-4600.txt	20.3728226545788	1	11.28038	83.1127450980392
79	49	190521_M1_L2_E002	190521_M1_L2	WT	negative	0.25	85	During_2	190521_M1_L2_E002_Kymo-15601-16400_-0.txt	NA	0	10.95155	83.0539215686275
80	50	190521_M1_L2_E002	190521_M1_L2	WT	negative	0.25	85	During_2	190521_M1_L2_E002_Kymo-15601-16400_-200.txt	NA	0	9.6717645	83.0245098039216
81	51	190521_M1_L2_E002	190521_M1_L2	WT	negative	0.25	85	During_2	190521_M1_L2_E002_Kymo-15601-16400_-400.txt	NA	0	8.4927455	82.99
82	52	190521_M1_L2_E002	190521_M1_L2	WT	negative	0.25	85	During_2	190521_M1_L2_E002_Kymo-15601-16400_-600.txt	NA	0	8.7910975	82.906862745098
83	53	190521_M1_L2_E002	190521_M1_L2	WT	negative	0.25	85	During_2	190521_M1_L2_E002_Kymo-16401-20600_-0.txt	NA	0	9.033433	82.8186274509804
84	54	190521_M1_L2_E002	190521_M1_L2	WT	negative	0.25	85	During_2	190521_M1_L2_E002_Kymo-16401-20600_-200.txt	NA	0	8.8924885	82.79
85	55	190521_M1_L2_E002	190521_M1_L2	WT	negative	0.25	85	During_2	190521_M1_L2_E002_Kymo-16401-20600_-400.txt	15.0071283859833	1	9.721802	82.7549019607843
86	56	190521_M1_L2_E002	190521_M1_L2	WT	negative	0.25	85	During_2	190521_M1_L2_E002_Kymo-16401-20600_-600.txt	14.9253731343284	1	11.044045	82.75
87	57	190521_M1_L2_E002	190521_M1_L2	WT	negative	0.25	85	During_2	190521_M1_L2_E002_Kymo-16401-20600_-800.txt	18.6358553857622	1	11.36262	82.7352941176471
88	58	190521_M1_L2_E002	190521_M1_L2	WT	negative	0.25	85	During_2	190521_M1_L2_E002_Kymo-16401-20600_-1000.txt	NA	0	11.406565	82.7009803921569
89	59	190521_M1_L2_E002	190521_M1_L2	WT	negative	0.25	85	During_2	190521_M1_L2_E002_Kymo-16401-20600_-1200.txt	NA	0	11.2276	83.42
90	60	190521_M1_L2_E002	190521_M1_L2	WT	negative	0.25	85	During_2	190521_M1_L2_E002_Kymo-16401-20600_-1400.txt	19.9640646835696	1	11.028155	2.74509803921569
91	61	190521_M1_L2_E002	190521_M1_L2	WT	negative	0.25	85	After	190521_M1_L2_E002_Kymo-16401-20600_-1600.txt	NA	0	11.601285	-0.760000000000001
92	62	190521_M1_L2_E002	190521_M1_L2	WT	negative	0.25	85	After	190521_M1_L2_E002_Kymo-16401-20600_-1800.txt	20.3728226545788	1	11.26127	-0.715686274509804
93	63	190521_M1_L2_E002	190521_M1_L2	WT	negative	0.25	85	After	190521_M1_L2_E002_Kymo-16401-20600_-2000.txt	NA	0	11.32127	-0.598039215686275
94	64	190521_M1_L2_E002	190521_M1_L2	WT	negative	0.25	85	After	190521_M1_L2_E002_Kymo-16401-20600_-2200.txt	14.3626570915619	1	11.47911	-0.555
95	65	190521_M1_L2_E002	190521_M1_L2	WT	negative	0.25	85	After	190521_M1_L2_E002_Kymo-16401-20600_-2400.txt	14.3626570915619	1	11.43083	-0.505208333333333
96	66	190521_M1_L2_E002	190521_M1_L2	WT	negative	0.25	85	After	190521_M1_L2_E002_Kymo-16401-20600_-2600.txt	13.8217000691085	1	11.28331	-0.473958333333334
97	67	190521_M1_L2_E002	190521_M1_L2	WT	negative	0.25	85	After	190521_M1_L2_E002_Kymo-16401-20600_-2800.txt	18.6358553857622	1	11.050815	-0.786458333333333
98	68	190521_M1_L2_E002	190521_M1_L2	WT	negative	0.25	85	After	190521_M1_L2_E002_Kymo-16401-20600_-3000.txt	19.2957067052581	1	11.34762	-1.04081632653061
99	69	190521_M1_L2_E002	190521_M1_L2	WT	negative	0.25	85	After	190521_M1_L2_E002_Kymo-16401-20600_-3200.txt	15.5074823602388	1	11.03241	-1.03125
100	70	190521_M1_L2_E002	190521_M1_L2	WT	negative	0.25	85	After	190521_M1_L2_E002_Kymo-16401-20600_-3400.txt	13.3040643916717	1	10.874565	-1.03125
101	71	190521_M1_L2_E002	190521_M1_L2	WT	negative	0.25	85	After	190521_M1_L2_E002_Kymo-16401-20600_-3600.txt	NA	0	11.128675	-1.02083333333333
102	72	190521_M1_L2_E002	190521_M1_L2	WT	negative	0.25	85	After	190521_M1_L2_E002_Kymo-16401-20600_-3800.txt	NA	0	10.847015	-1.02604166666667
103	73	190521_M1_L2_E002	190521_M1_L2	WT	negative	0.25	85	After	190521_M1_L2_E002_Kymo-16401-20600_-4000.txt	NA	0	10.8637	-1.03125
104	74	190521_M1_L2_E002	190521_M1_L2	WT	negative	0.25	85	After	190521_M1_L2_E002_Kymo-20601-21200_-0.txt	NA	0	9.023996	-1.03645833333333
105	75	190521_M1_L2_E002	190521_M1_L2	WT	negative	0.25	85	After	190521_M1_L2_E002_Kymo-20601-21200_-200.txt	NA	0	7.754519	-1.00520833333333
106	76	190521_M1_L2_E002	190521_M1_L2	WT	negative	0.25	85	After	190521_M1_L2_E002_Kymo-20601-21200_-400.txt	NA	0	8.2144085	-0.994791666666667
107	77	190521_M1_L2_E002	190521_M1_L2	WT	negative	0.25	85	After	190521_M1_L2_E002_Kymo-21201-24000_-0.txt	14.5317154690111	1	9.4958725	-1.02604166666667
108	78	190521_M1_L2_E002	190521_M1_L2	WT	negative	0.25	85	After	190521_M1_L2_E002_Kymo-21201-24000_-200.txt	16.7196121049992	1	10.992795	-1.02083333333333
109	79	190521_M1_L2_E002	190521_M1_L2	WT	negative	0.25	85	After	190521_M1_L2_E002_Kymo-21201-24000_-400.txt	17.5561797752809	1	11.077485	-1.01041666666667
110	80	190521_M1_L2_E002	190521_M1_L2	WT	negative	0.25	85	After	190521_M1_L2_E002_Kymo-21201-24000_-600.txt	NA	0	11.182295	-1.04081632653061
111	81	190521_M1_L2_E002	190521_M1_L2	WT	negative	0.25	85	After	190521_M1_L2_E002_Kymo-21201-24000_-800.txt	NA	0	11.23579	-1.01020408163265
112	82	190521_M1_L2_E002	190521_M1_L2	WT	negative	0.25	85	After	190521_M1_L2_E002_Kymo-21201-24000_-1000.txt	NA	0	11.254665	-1.01041666666667
113	83	190521_M1_L2_E002	190521_M1_L2	WT	negative	0.25	85	After	190521_M1_L2_E002_Kymo-21201-24000_-1200.txt	NA	0	11.271735	-1.02083333333333
114	84	190521_M1_L2_E002	190521_M1_L2	WT	negative	0.25	85	After	190521_M1_L2_E002_Kymo-21201-24000_-1400.txt	NA	0	11.052365	-1.02083333333333
115	85	190521_M1_L2_E002	190521_M1_L2	WT	negative	0.25	85	After	190521_M1_L2_E002_Kymo-21201-24000_-1600.txt	NA	0	11.198885	-1.02604166666667
116	86	190521_M1_L2_E002	190521_M1_L2	WT	negative	0.25	85	After	190521_M1_L2_E002_Kymo-21201-24000_-1800.txt	19.9640646835696	1	11.28027	-1.04166666666667
117	87	190521_M1_L2_E002	190521_M1_L2	WT	negative	0.25	85	After	190521_M1_L2_E002_Kymo-21201-24000_-2000.txt	19.2957067052581	1	11.0434	-1.02083333333333
118	88	190521_M1_L2_E002	190521_M1_L2	WT	negative	0.25	85	After	190521_M1_L2_E002_Kymo-21201-24000_-2200.txt	NA	0	10.87161	-1.00520833333333
119	89	190521_M1_L2_E002	190521_M1_L2	WT	negative	0.25	85	After	190521_M1_L2_E002_Kymo-21201-24000_-2400.txt	NA	0	11.02607	-1.015625
120	90	190521_M1_L2_E002	190521_M1_L2	WT	negative	0.25	85	After	190521_M1_L2_E002_Kymo-21201-24000_-2600.txt	NA	0	NA	NA
1	-29	190521_M1_L2_E003	190521_M1_L2	WT	negative	0.625	237.5	Before	190521_M1_L2_E003_Kymo-1-10600_-0.txt	NA	0	NA	-3.94791666666667
2	-28	190521_M1_L2_E003	190521_M1_L2	WT	negative	0.625	237.5	Before	190521_M1_L2_E003_Kymo-1-10600_-200.txt	NA	0	10.630335	-3.90625
3	-27	190521_M1_L2_E003	190521_M1_L2	WT	negative	0.625	237.5	Before	190521_M1_L2_E003_Kymo-1-10600_-400.txt	NA	0	10.71649	-3.95833333333333
4	-26	190521_M1_L2_E003	190521_M1_L2	WT	negative	0.625	237.5	Before	190521_M1_L2_E003_Kymo-1-10600_-600.txt	NA	0	10.46272	-3.92857142857143
5	-25	190521_M1_L2_E003	190521_M1_L2	WT	negative	0.625	237.5	Before	190521_M1_L2_E003_Kymo-1-10600_-800.txt	NA	0	10.78709	-3.84259259259259
6	-24	190521_M1_L2_E003	190521_M1_L2	WT	negative	0.625	237.5	Before	190521_M1_L2_E003_Kymo-1-10600_-1000.txt	NA	0	10.0743395	-3.90330188679245
7	-23	190521_M1_L2_E003	190521_M1_L2	WT	negative	0.625	237.5	Before	190521_M1_L2_E003_Kymo-1-10600_-1200.txt	NA	0	10.406085	-3.92361111111111
8	-22	190521_M1_L2_E003	190521_M1_L2	WT	negative	0.625	237.5	Before	190521_M1_L2_E003_Kymo-1-10600_-1400.txt	NA	0	10.59856	-3.91509433962264
9	-21	190521_M1_L2_E003	190521_M1_L2	WT	negative	0.625	237.5	Before	190521_M1_L2_E003_Kymo-1-10600_-1600.txt	NA	0	10.288625	-3.88888888888889
10	-20	190521_M1_L2_E003	190521_M1_L2	WT	negative	0.625	237.5	Before	190521_M1_L2_E003_Kymo-1-10600_-1800.txt	NA	0	10.26898	-3.90046296296296
11	-19	190521_M1_L2_E003	190521_M1_L2	WT	negative	0.625	237.5	Before	190521_M1_L2_E003_Kymo-1-10600_-2000.txt	NA	0	10.43418	-3.91509433962264
12	-18	190521_M1_L2_E003	190521_M1_L2	WT	negative	0.625	237.5	Before	190521_M1_L2_E003_Kymo-1-10600_-2200.txt	NA	0	10.413063	-3.88888888888889
13	-17	190521_M1_L2_E003	190521_M1_L2	WT	negative	0.625	237.5	Before	190521_M1_L2_E003_Kymo-1-10600_-2400.txt	NA	0	10.235385	-3.9622641509434
14	-16	190521_M1_L2_E003	190521_M1_L2	WT	negative	0.625	237.5	Before	190521_M1_L2_E003_Kymo-1-10600_-2600.txt	NA	0	10.476715	-3.90046296296296
15	-15	190521_M1_L2_E003	190521_M1_L2	WT	negative	0.625	237.5	Before	190521_M1_L2_E003_Kymo-1-10600_-2800.txt	NA	0	10.28176	-3.95047169811321
16	-14	190521_M1_L2_E003	190521_M1_L2	WT	negative	0.625	237.5	Before	190521_M1_L2_E003_Kymo-1-10600_-3000.txt	NA	0	10.220795	-3.97405660377358
17	-13	190521_M1_L2_E003	190521_M1_L2	WT	negative	0.625	237.5	Before	190521_M1_L2_E003_Kymo-1-10600_-3200.txt	NA	0	10.36728	-3.88888888888889
18	-12	190521_M1_L2_E003	190521_M1_L2	WT	negative	0.625	237.5	Before	190521_M1_L2_E003_Kymo-1-10600_-3400.txt	NA	0	10.135335	-3.93867924528302
19	-11	190521_M1_L2_E003	190521_M1_L2	WT	negative	0.625	237.5	Before	190521_M1_L2_E003_Kymo-1-10600_-3600.txt	NA	0	10.53756	-3.87731481481482
20	-10	190521_M1_L2_E003	190521_M1_L2	WT	negative	0.625	237.5	Before	190521_M1_L2_E003_Kymo-1-10600_-3800.txt	NA	0	10.26606	-3.8875
21	-9	190521_M1_L2_E003	190521_M1_L2	WT	negative	0.625	237.5	Before	190521_M1_L2_E003_Kymo-1-10600_-4000.txt	NA	0	10.297595	-3.83578431372549
22	-8	190521_M1_L2_E003	190521_M1_L2	WT	negative	0.625	237.5	Before	190521_M1_L2_E003_Kymo-1-10600_-4200.txt	NA	0	10.48992	-3.94607843137255
23	-7	190521_M1_L2_E003	190521_M1_L2	WT	negative	0.625	237.5	Before	190521_M1_L2_E003_Kymo-1-10600_-4400.txt	NA	0	10.20731	-3.94607843137255
24	-6	190521_M1_L2_E003	190521_M1_L2	WT	negative	0.625	237.5	Before	190521_M1_L2_E003_Kymo-1-10600_-4600.txt	NA	0	10.282758	-3.93382352941176
25	-5	190521_M1_L2_E003	190521_M1_L2	WT	negative	0.625	237.5	Before	190521_M1_L2_E003_Kymo-1-10600_-4800.txt	NA	0	10.1697145	-3.9
26	-4	190521_M1_L2_E003	190521_M1_L2	WT	negative	0.625	237.5	Before	190521_M1_L2_E003_Kymo-1-10600_-5000.txt	NA	0	10.342365	-3.84803921568628
27	-3	190521_M1_L2_E003	190521_M1_L2	WT	negative	0.625	237.5	Before	190521_M1_L2_E003_Kymo-1-10600_-5200.txt	NA	0	10.28931	-3.92156862745098
28	-2	190521_M1_L2_E003	190521_M1_L2	WT	negative	0.625	237.5	Before	190521_M1_L2_E003_Kymo-1-10600_-5400.txt	NA	0	10.48491	-3.9
29	-1	190521_M1_L2_E003	190521_M1_L2	WT	negative	0.625	237.5	Before	190521_M1_L2_E003_Kymo-1-10600_-5600.txt	NA	0	10.615375	-3.9093137254902
30	0	190521_M1_L2_E003	190521_M1_L2	WT	negative	0.625	237.5	Before	190521_M1_L2_E003_Kymo-1-10600_-5800.txt	NA	0	10.56306	224.9875
31	1	190521_M1_L2_E003	190521_M1_L2	WT	negative	0.625	237.5	During_1	190521_M1_L2_E003_Kymo-1-10600_-6000.txt	NA	0	10.339575	244.546568627451
32	2	190521_M1_L2_E003	190521_M1_L2	WT	negative	0.625	237.5	During_1	190521_M1_L2_E003_Kymo-1-10600_-6200.txt	NA	0	10.43093	237.19362745098
33	3	190521_M1_L2_E003	190521_M1_L2	WT	negative	0.625	237.5	During_1	190521_M1_L2_E003_Kymo-1-10600_-6400.txt	NA	0	10.74975	237.4375
34	4	190521_M1_L2_E003	190521_M1_L2	WT	negative	0.625	237.5	During_1	190521_M1_L2_E003_Kymo-1-10600_-6600.txt	NA	0	10.49519	236.960784313725
35	5	190521_M1_L2_E003	190521_M1_L2	WT	negative	0.625	237.5	During_1	190521_M1_L2_E003_Kymo-1-10600_-6800.txt	NA	0	11.284665	236.475
36	6	190521_M1_L2_E003	190521_M1_L2	WT	negative	0.625	237.5	During_1	190521_M1_L2_E003_Kymo-1-10600_-7000.txt	19.9640646835696	1	11.738775	236.237745098039
37	7	190521_M1_L2_E003	190521_M1_L2	WT	negative	0.625	237.5	During_1	190521_M1_L2_E003_Kymo-1-10600_-7200.txt	21.0349179638199	1	12.40743	235.906862745098
38	8	190521_M1_L2_E003	190521_M1_L2	WT	negative	0.625	237.5	During_1	190521_M1_L2_E003_Kymo-1-10600_-7400.txt	20.8029956313709	1	13.17236	236.3
39	9	190521_M1_L2_E003	190521_M1_L2	WT	negative	0.625	237.5	During_1	190521_M1_L2_E003_Kymo-1-10600_-7600.txt	17.6772140710624	1	13.8873	237.058823529412
40	10	190521_M1_L2_E003	190521_M1_L2	WT	negative	0.625	237.5	During_1	190521_M1_L2_E003_Kymo-1-10600_-7800.txt	16.6099161199236	1	14.465755	236.75
41	11	190521_M1_L2_E003	190521_M1_L2	WT	negative	0.625	237.5	During_1	190521_M1_L2_E003_Kymo-1-10600_-8000.txt	16.7196121049992	1	14.93142	236.360294117647
42	12	190521_M1_L2_E003	190521_M1_L2	WT	negative	0.625	237.5	During_1	190521_M1_L2_E003_Kymo-1-10600_-8200.txt	16.9004563123204	1	15.631955	236.188725490196
43	13	190521_M1_L2_E003	190521_M1_L2	WT	negative	0.625	237.5	During_1	190521_M1_L2_E003_Kymo-1-10600_-8400.txt	17.3460537727667	1	15.23512	235.9375
44	14	190521_M1_L2_E003	190521_M1_L2	WT	negative	0.625	237.5	During_1	190521_M1_L2_E003_Kymo-1-10600_-8600.txt	17.5561797752809	1	15.671185	235.563725490196
45	15	190521_M1_L2_E003	190521_M1_L2	WT	negative	0.625	237.5	During_1	190521_M1_L2_E003_Kymo-1-10600_-8800.txt	17.9856115107914	1	16.36453	237.5625
46	16	190521_M1_L2_E003	190521_M1_L2	WT	negative	0.625	237.5	During_1	190521_M1_L2_E003_Kymo-1-10600_-9000.txt	19.53125	1	16.156965	237.487745098039
47	17	190521_M1_L2_E003	190521_M1_L2	WT	negative	0.625	237.5	During_1	190521_M1_L2_E003_Kymo-1-10600_-9200.txt	24.5308475407825	1	16.20648	237.107843137255
48	18	190521_M1_L2_E003	190521_M1_L2	WT	negative	0.625	237.5	During_1	190521_M1_L2_E003_Kymo-1-10600_-9400.txt	17.5561797752809	1	16.021775	236.85
49	19	190521_M1_L2_E003	190521_M1_L2	WT	negative	0.625	237.5	During_1	190521_M1_L2_E003_Kymo-1-10600_-9600.txt	21.551724137931	1	16.253075	236.348039215686
50	20	190521_M1_L2_E003	190521_M1_L2	WT	negative	0.625	237.5	During_1	190521_M1_L2_E003_Kymo-1-10600_-9800.txt	21.551724137931	1	16.49504	236.25
51	21	190521_M1_L2_E003	190521_M1_L2	WT	negative	0.625	237.5	During_1	190521_M1_L2_E003_Kymo-1-10600_-10000.txt	21.551724137931	1	16.55881	235.968137254902
52	22	190521_M1_L2_E003	190521_M1_L2	WT	negative	0.625	237.5	During_1	190521_M1_L2_E003_Kymo-1-10600_-10200.txt	20.9929673559358	1	16.487805	235.625
53	23	190521_M1_L2_E003	190521_M1_L2	WT	negative	0.625	237.5	During_1	190521_M1_L2_E003_Kymo-1-10600_-10400.txt	20.4478069727022	1	16.48395	237.15
54	24	190521_M1_L2_E003	190521_M1_L2	WT	negative	0.625	237.5	During_1	190521_M1_L2_E003_Kymo-10601-11800_-0.txt	22.6551880380607	1	16.593955	237.953431372549
55	25	190521_M1_L2_E003	190521_M1_L2	WT	negative	0.625	237.5	During_1	190521_M1_L2_E003_Kymo-10601-11800_-200.txt	22.1238938053097	1	15.259135	237.549019607843
56	26	190521_M1_L2_E003	190521_M1_L2	WT	negative	0.625	237.5	During_1	190521_M1_L2_E003_Kymo-10601-11800_-400.txt	16.479894528675	1	13.742395	237.1875
57	27	190521_M1_L2_E003	190521_M1_L2	WT	negative	0.625	237.5	During_1	190521_M1_L2_E003_Kymo-10601-11800_-600.txt	19.8866461171323	1	15.42072	236.838235294118
58	28	190521_M1_L2_E003	190521_M1_L2	WT	negative	0.625	237.5	During_1	190521_M1_L2_E003_Kymo-10601-11800_-800.txt	24.4081034903588	1	16.111335	236.4125
59	29	190521_M1_L2_E003	190521_M1_L2	WT	negative	0.625	237.5	During_1	190521_M1_L2_E003_Kymo-10601-11800_-1000.txt	19.9183348272084	1	15.87995	236.25
60	30	190521_M1_L2_E003	190521_M1_L2	WT	negative	0.625	237.5	During_1	190521_M1_L2_E003_Kymo-11801-13200_-0.txt	23.9148630874088	1	16.242885	236.151960784314
61	31	190521_M1_L2_E003	190521_M1_L2	WT	negative	0.625	237.5	During_2	190521_M1_L2_E003_Kymo-11801-13200_-200.txt	23.9148630874088	1	15.85962	236.2875
62	32	190521_M1_L2_E003	190521_M1_L2	WT	negative	0.625	237.5	During_2	190521_M1_L2_E003_Kymo-11801-13200_-400.txt	23.9148630874088	1	15.85107	237.81862745098
63	33	190521_M1_L2_E003	190521_M1_L2	WT	negative	0.625	237.5	During_2	190521_M1_L2_E003_Kymo-11801-13200_-600.txt	23.3073068406946	1	15.587665	237.1
64	34	190521_M1_L2_E003	190521_M1_L2	WT	negative	0.625	237.5	During_2	190521_M1_L2_E003_Kymo-11801-13200_-800.txt	22.1238938053097	1	15.77401	236.813725490196
65	35	190521_M1_L2_E003	190521_M1_L2	WT	negative	0.625	237.5	During_2	190521_M1_L2_E003_Kymo-11801-13200_-1000.txt	21.6076058772688	1	15.47708	236.458333333333
66	36	190521_M1_L2_E003	190521_M1_L2	WT	negative	0.625	237.5	During_2	190521_M1_L2_E003_Kymo-11801-13200_-1200.txt	21.0216523018709	1	15.50891	236.2375
67	37	190521_M1_L2_E003	190521_M1_L2	WT	negative	0.625	237.5	During_2	190521_M1_L2_E003_Kymo-13201-13400_-0.txt	20.4478069727022	1	15.57123	236.176470588235
68	38	190521_M1_L2_E003	190521_M1_L2	WT	negative	0.625	237.5	During_2	190521_M1_L2_E003_Kymo-13401-14200_-0.txt	22.8180262407302	1	13.68461	240.4625
69	39	190521_M1_L2_E003	190521_M1_L2	WT	negative	0.625	237.5	During_2	190521_M1_L2_E003_Kymo-13401-14200_-200.txt	NA	0	9.489746	237.107843137255
70	40	190521_M1_L2_E003	190521_M1_L2	WT	negative	0.625	237.5	During_2	190521_M1_L2_E003_Kymo-13401-14200_-400.txt	NA	0	10.4572895	236.862745098039
71	41	190521_M1_L2_E003	190521_M1_L2	WT	negative	0.625	237.5	During_2	190521_M1_L2_E003_Kymo-13401-14200_-600.txt	NA	0	10.4709755	236.45
72	42	190521_M1_L2_E003	190521_M1_L2	WT	negative	0.625	237.5	During_2	190521_M1_L2_E003_Kymo-14201-16000_-0.txt	NA	0	9.6043905	236.299019607843
73	43	190521_M1_L2_E003	190521_M1_L2	WT	negative	0.625	237.5	During_2	190521_M1_L2_E003_Kymo-14201-16000_-200.txt	NA	0	8.933676	236.127450980392
74	44	190521_M1_L2_E003	190521_M1_L2	WT	negative	0.625	237.5	During_2	190521_M1_L2_E003_Kymo-14201-16000_-400.txt	NA	0	8.7786735	235.845588235294
75	45	190521_M1_L2_E003	190521_M1_L2	WT	negative	0.625	237.5	During_2	190521_M1_L2_E003_Kymo-14201-16000_-600.txt	NA	0	8.6168205	239.289215686274
76	46	190521_M1_L2_E003	190521_M1_L2	WT	negative	0.625	237.5	During_2	190521_M1_L2_E003_Kymo-14201-16000_-800.txt	NA	0	8.671657	237.3125
77	47	190521_M1_L2_E003	190521_M1_L2	WT	negative	0.625	237.5	During_2	190521_M1_L2_E003_Kymo-14201-16000_-1000.txt	NA	0	9.6347555	236.642156862745
78	48	190521_M1_L2_E003	190521_M1_L2	WT	negative	0.625	237.5	During_2	190521_M1_L2_E003_Kymo-14201-16000_-1200.txt	NA	0	9.2330115	236.323529411765
79	49	190521_M1_L2_E003	190521_M1_L2	WT	negative	0.625	237.5	During_2	190521_M1_L2_E003_Kymo-14201-16000_-1400.txt	NA	0	9.6532555	236.213235294118
80	50	190521_M1_L2_E003	190521_M1_L2	WT	negative	0.625	237.5	During_2	190521_M1_L2_E003_Kymo-14201-16000_-1600.txt	17.8157847853198	1	11.41842	235.894607843137
81	51	190521_M1_L2_E003	190521_M1_L2	WT	negative	0.625	237.5	During_2	190521_M1_L2_E003_Kymo-16001-16800_-0.txt	15.5074823602388	1	12.771895	235.6875
82	52	190521_M1_L2_E003	190521_M1_L2	WT	negative	0.625	237.5	During_2	190521_M1_L2_E003_Kymo-16001-16800_-200.txt	19.4061711624297	1	12.92461	238.075980392157
83	53	190521_M1_L2_E003	190521_M1_L2	WT	negative	0.625	237.5	During_2	190521_M1_L2_E003_Kymo-16001-16800_-400.txt	24.9252243270189	1	13.41773	237.647058823529
84	54	190521_M1_L2_E003	190521_M1_L2	WT	negative	0.625	237.5	During_2	190521_M1_L2_E003_Kymo-16001-16800_-600.txt	NA	0	12.90536	237.5
85	55	190521_M1_L2_E003	190521_M1_L2	WT	negative	0.625	237.5	During_2	190521_M1_L2_E003_Kymo-16801-18200_-0.txt	22.9779411764706	1	11.1167545	237.169117647059
86	56	190521_M1_L2_E003	190521_M1_L2	WT	negative	0.625	237.5	During_2	190521_M1_L2_E003_Kymo-16801-18200_-200.txt	NA	0	10.034013	236.75
87	57	190521_M1_L2_E003	190521_M1_L2	WT	negative	0.625	237.5	During_2	190521_M1_L2_E003_Kymo-16801-18200_-400.txt	NA	0	11.0306	236.458333333333
88	58	190521_M1_L2_E003	190521_M1_L2	WT	negative	0.625	237.5	During_2	190521_M1_L2_E003_Kymo-16801-18200_-600.txt	NA	0	8.621237	236.274509803922
89	59	190521_M1_L2_E003	190521_M1_L2	WT	negative	0.625	237.5	During_2	190521_M1_L2_E003_Kymo-16801-18200_-800.txt	NA	0	8.2034905	236.2125
90	60	190521_M1_L2_E003	190521_M1_L2	WT	negative	0.625	237.5	During_2	190521_M1_L2_E003_Kymo-16801-18200_-1000.txt	NA	0	8.608422	5.84558823529412
91	61	190521_M1_L2_E003	190521_M1_L2	WT	negative	0.625	237.5	After	190521_M1_L2_E003_Kymo-16801-18200_-1200.txt	12.2033070962231	1	9.4481685	-3.05
92	62	190521_M1_L2_E003	190521_M1_L2	WT	negative	0.625	237.5	After	190521_M1_L2_E003_Kymo-18201-24000_-0.txt	NA	0	12.31835	-3.95833333333333
93	63	190521_M1_L2_E003	190521_M1_L2	WT	negative	0.625	237.5	After	190521_M1_L2_E003_Kymo-18201-24000_-200.txt	17.1335560695622	1	13.1698	-3.93382352941176
94	64	190521_M1_L2_E003	190521_M1_L2	WT	negative	0.625	237.5	After	190521_M1_L2_E003_Kymo-18201-24000_-400.txt	18.2381907714755	1	13.60821	-3.9375
95	65	190521_M1_L2_E003	190521_M1_L2	WT	negative	0.625	237.5	After	190521_M1_L2_E003_Kymo-18201-24000_-600.txt	20.6249355470764	1	13.23037	-3.97135416666667
96	66	190521_M1_L2_E003	190521_M1_L2	WT	negative	0.625	237.5	After	190521_M1_L2_E003_Kymo-18201-24000_-800.txt	17.1335560695622	1	13.094855	-3.984375
97	67	190521_M1_L2_E003	190521_M1_L2	WT	negative	0.625	237.5	After	190521_M1_L2_E003_Kymo-18201-24000_-1000.txt	17.6772140710624	1	13.17034	-3.93229166666667
98	68	190521_M1_L2_E003	190521_M1_L2	WT	negative	0.625	237.5	After	190521_M1_L2_E003_Kymo-18201-24000_-1200.txt	15.1687523701176	1	12.95546	-3.92857142857143
99	69	190521_M1_L2_E003	190521_M1_L2	WT	negative	0.625	237.5	After	190521_M1_L2_E003_Kymo-18201-24000_-1400.txt	16.1056530842326	1	12.683265	-3.99739583333333
100	70	190521_M1_L2_E003	190521_M1_L2	WT	negative	0.625	237.5	After	190521_M1_L2_E003_Kymo-18201-24000_-1600.txt	15.5074823602388	1	12.844565	-3.93229166666667
101	71	190521_M1_L2_E003	190521_M1_L2	WT	negative	0.625	237.5	After	190521_M1_L2_E003_Kymo-18201-24000_-1800.txt	16.0294942694558	1	13.603045	-3.95833333333333
102	72	190521_M1_L2_E003	190521_M1_L2	WT	negative	0.625	237.5	After	190521_M1_L2_E003_Kymo-18201-24000_-2000.txt	16.1056530842326	1	12.56326	-3.93229166666667
103	73	190521_M1_L2_E003	190521_M1_L2	WT	negative	0.625	237.5	After	190521_M1_L2_E003_Kymo-18201-24000_-2200.txt	16.1056530842326	1	13.39008	-3.97135416666667
104	74	190521_M1_L2_E003	190521_M1_L2	WT	negative	0.625	237.5	After	190521_M1_L2_E003_Kymo-18201-24000_-2400.txt	16.0294942694558	1	13.02401	-3.93229166666667
105	75	190521_M1_L2_E003	190521_M1_L2	WT	negative	0.625	237.5	After	190521_M1_L2_E003_Kymo-18201-24000_-2600.txt	16.5727543917799	1	13.059125	-3.85416666666667
106	76	190521_M1_L2_E003	190521_M1_L2	WT	negative	0.625	237.5	After	190521_M1_L2_E003_Kymo-18201-24000_-2800.txt	16.5727543917799	1	13.467365	-3.90625
107	77	190521_M1_L2_E003	190521_M1_L2	WT	negative	0.625	237.5	After	190521_M1_L2_E003_Kymo-18201-24000_-3000.txt	16.0294942694558	1	12.63586	-3.93229166666667
108	78	190521_M1_L2_E003	190521_M1_L2	WT	negative	0.625	237.5	After	190521_M1_L2_E003_Kymo-18201-24000_-3200.txt	16.0294942694558	1	13.086995	-3.984375
109	79	190521_M1_L2_E003	190521_M1_L2	WT	negative	0.625	237.5	After	190521_M1_L2_E003_Kymo-18201-24000_-3400.txt	16.6099161199236	1	13.567955	-4.01041666666667
110	80	190521_M1_L2_E003	190521_M1_L2	WT	negative	0.625	237.5	After	190521_M1_L2_E003_Kymo-18201-24000_-3600.txt	18.3049606443346	1	12.98935	-4.00510204081633
111	81	190521_M1_L2_E003	190521_M1_L2	WT	negative	0.625	237.5	After	190521_M1_L2_E003_Kymo-18201-24000_-3800.txt	15.0071283859833	1	13.356455	-3.97959183673469
112	82	190521_M1_L2_E003	190521_M1_L2	WT	negative	0.625	237.5	After	190521_M1_L2_E003_Kymo-18201-24000_-4000.txt	16.0294942694558	1	12.490455	-3.984375
113	83	190521_M1_L2_E003	190521_M1_L2	WT	negative	0.625	237.5	After	190521_M1_L2_E003_Kymo-18201-24000_-4200.txt	16.5727543917799	1	12.4829	-3.93229166666667
114	84	190521_M1_L2_E003	190521_M1_L2	WT	negative	0.625	237.5	After	190521_M1_L2_E003_Kymo-18201-24000_-4400.txt	22.1116639027087	1	12.6427	-4.0625
115	85	190521_M1_L2_E003	190521_M1_L2	WT	negative	0.625	237.5	After	190521_M1_L2_E003_Kymo-18201-24000_-4600.txt	16.0294942694558	1	12.655815	-4.0234375
116	86	190521_M1_L2_E003	190521_M1_L2	WT	negative	0.625	237.5	After	190521_M1_L2_E003_Kymo-18201-24000_-4800.txt	17.7116542685087	1	12.236765	-4.0234375
117	87	190521_M1_L2_E003	190521_M1_L2	WT	negative	0.625	237.5	After	190521_M1_L2_E003_Kymo-18201-24000_-5000.txt	15.5074823602388	1	12.85318	-4.03645833333333
118	88	190521_M1_L2_E003	190521_M1_L2	WT	negative	0.625	237.5	After	190521_M1_L2_E003_Kymo-18201-24000_-5200.txt	18.9125295508274	1	12.28243	-3.97135416666667
119	89	190521_M1_L2_E003	190521_M1_L2	WT	negative	0.625	237.5	After	190521_M1_L2_E003_Kymo-18201-24000_-5400.txt	15.5074823602388	1	11.84214	-3.984375
120	90	190521_M1_L2_E003	190521_M1_L2	WT	negative	0.625	237.5	After	190521_M1_L2_E003_Kymo-18201-24000_-5600.txt	16.5727543917799	1	NA	NA
1	-29	190521_M1_L2_E004-2	190521_M1_L2	WT	negative	2	556	Before	190521_M1_L2_E004-2_Kymo-1-3200_-0.txt	18.6358553857622	1	NA	0
2	-28	190521_M1_L2_E004-2	190521_M1_L2	WT	negative	2	556	Before	190521_M1_L2_E004-2_Kymo-1-3200_-200.txt	NA	0	11.251275	0
3	-27	190521_M1_L2_E004-2	190521_M1_L2	WT	negative	2	556	Before	190521_M1_L2_E004-2_Kymo-1-3200_-400.txt	NA	0	11.12619	0
4	-26	190521_M1_L2_E004-2	190521_M1_L2	WT	negative	2	556	Before	190521_M1_L2_E004-2_Kymo-1-3200_-600.txt	NA	0	11.18161	0
5	-25	190521_M1_L2_E004-2	190521_M1_L2	WT	negative	2	556	Before	190521_M1_L2_E004-2_Kymo-1-3200_-800.txt	NA	0	11.381805	0
6	-24	190521_M1_L2_E004-2	190521_M1_L2	WT	negative	2	556	Before	190521_M1_L2_E004-2_Kymo-1-3200_-1000.txt	NA	0	11.304665	0
7	-23	190521_M1_L2_E004-2	190521_M1_L2	WT	negative	2	556	Before	190521_M1_L2_E004-2_Kymo-1-3200_-1200.txt	NA	0	11.08047	NA
8	-22	190521_M1_L2_E004-2	190521_M1_L2	WT	negative	2	556	Before	190521_M1_L2_E004-2_Kymo-1-3200_-1400.txt	NA	0	11.03507	0
9	-21	190521_M1_L2_E004-2	190521_M1_L2	WT	negative	2	556	Before	190521_M1_L2_E004-2_Kymo-1-3200_-1600.txt	NA	0	11.15245	0
10	-20	190521_M1_L2_E004-2	190521_M1_L2	WT	negative	2	556	Before	190521_M1_L2_E004-2_Kymo-1-3200_-1800.txt	NA	0	11.18761	0
11	-19	190521_M1_L2_E004-2	190521_M1_L2	WT	negative	2	556	Before	190521_M1_L2_E004-2_Kymo-1-3200_-2000.txt	NA	0	11.363575	0
12	-18	190521_M1_L2_E004-2	190521_M1_L2	WT	negative	2	556	Before	190521_M1_L2_E004-2_Kymo-1-3200_-2200.txt	NA	0	11.5818	0
13	-17	190521_M1_L2_E004-2	190521_M1_L2	WT	negative	2	556	Before	190521_M1_L2_E004-2_Kymo-1-3200_-2400.txt	NA	0	11.33741	0
14	-16	190521_M1_L2_E004-2	190521_M1_L2	WT	negative	2	556	Before	190521_M1_L2_E004-2_Kymo-1-3200_-2600.txt	NA	0	11.212635	0
15	-15	190521_M1_L2_E004-2	190521_M1_L2	WT	negative	2	556	Before	190521_M1_L2_E004-2_Kymo-1-3200_-2800.txt	NA	0	11.375475	0
16	-14	190521_M1_L2_E004-2	190521_M1_L2	WT	negative	2	556	Before	190521_M1_L2_E004-2_Kymo-1-3200_-3000.txt	NA	0	11.476775	0
17	-13	190521_M1_L2_E004-2	190521_M1_L2	WT	negative	2	556	Before	190521_M1_L2_E004-2_Kymo-3201-3600_-0.txt	NA	0	10.69585	0
18	-12	190521_M1_L2_E004-2	190521_M1_L2	WT	negative	2	556	Before	190521_M1_L2_E004-2_Kymo-3201-3600_-200.txt	NA	0	10.57157	0
19	-11	190521_M1_L2_E004-2	190521_M1_L2	WT	negative	2	556	Before	190521_M1_L2_E004-2_Kymo-3601-11600_-0.txt	NA	0	10.97768	0
20	-10	190521_M1_L2_E004-2	190521_M1_L2	WT	negative	2	556	Before	190521_M1_L2_E004-2_Kymo-3601-11600_-200.txt	NA	0	11.09625	0
21	-9	190521_M1_L2_E004-2	190521_M1_L2	WT	negative	2	556	Before	190521_M1_L2_E004-2_Kymo-3601-11600_-400.txt	NA	0	11.425095	0
22	-8	190521_M1_L2_E004-2	190521_M1_L2	WT	negative	2	556	Before	190521_M1_L2_E004-2_Kymo-3601-11600_-600.txt	NA	0	10.097511	0
23	-7	190521_M1_L2_E004-2	190521_M1_L2	WT	negative	2	556	Before	190521_M1_L2_E004-2_Kymo-3601-11600_-800.txt	NA	0	9.986502	0
24	-6	190521_M1_L2_E004-2	190521_M1_L2	WT	negative	2	556	Before	190521_M1_L2_E004-2_Kymo-3601-11600_-1000.txt	NA	0	9.8938615	0
25	-5	190521_M1_L2_E004-2	190521_M1_L2	WT	negative	2	556	Before	190521_M1_L2_E004-2_Kymo-3601-11600_-1200.txt	NA	0	9.851616	0
26	-4	190521_M1_L2_E004-2	190521_M1_L2	WT	negative	2	556	Before	190521_M1_L2_E004-2_Kymo-3601-11600_-1400.txt	NA	0	9.335905	0
27	-3	190521_M1_L2_E004-2	190521_M1_L2	WT	negative	2	556	Before	190521_M1_L2_E004-2_Kymo-3601-11600_-1600.txt	NA	0	9.103971	0
28	-2	190521_M1_L2_E004-2	190521_M1_L2	WT	negative	2	556	Before	190521_M1_L2_E004-2_Kymo-3601-11600_-1800.txt	NA	0	7.390181	0
29	-1	190521_M1_L2_E004-2	190521_M1_L2	WT	negative	2	556	Before	190521_M1_L2_E004-2_Kymo-3601-11600_-2000.txt	NA	0	8.525309	0
30	0	190521_M1_L2_E004-2	190521_M1_L2	WT	negative	2	556	Before	190521_M1_L2_E004-2_Kymo-3601-11600_-2200.txt	17.9856115107914	1	10.569723	510.96
31	1	190521_M1_L2_E004-2	190521_M1_L2	WT	negative	2	556	During_1	190521_M1_L2_E004-2_Kymo-3601-11600_-2400.txt	17.3460537727667	1	10.893305	548.196078431372
32	2	190521_M1_L2_E004-2	190521_M1_L2	WT	negative	2	556	During_1	190521_M1_L2_E004-2_Kymo-3601-11600_-2600.txt	19.9640646835696	1	10.822695	562.274509803922
33	3	190521_M1_L2_E004-2	190521_M1_L2	WT	negative	2	556	During_1	190521_M1_L2_E004-2_Kymo-3601-11600_-2800.txt	NA	0	11.09227	553.92
34	4	190521_M1_L2_E004-2	190521_M1_L2	WT	negative	2	556	During_1	190521_M1_L2_E004-2_Kymo-3601-11600_-3000.txt	NA	0	12.249555	552.549019607843
35	5	190521_M1_L2_E004-2	190521_M1_L2	WT	negative	2	556	During_1	190521_M1_L2_E004-2_Kymo-3601-11600_-3200.txt	18.3049606443346	1	13.227305	555.92
36	6	190521_M1_L2_E004-2	190521_M1_L2	WT	negative	2	556	During_1	190521_M1_L2_E004-2_Kymo-3601-11600_-3400.txt	23.6183278223902	1	14.209525	555.960784313726
37	7	190521_M1_L2_E004-2	190521_M1_L2	WT	negative	2	556	During_1	190521_M1_L2_E004-2_Kymo-3601-11600_-3600.txt	NA	0	14.93725	554.627450980392
38	8	190521_M1_L2_E004-2	190521_M1_L2	WT	negative	2	556	During_1	190521_M1_L2_E004-2_Kymo-3601-11600_-3800.txt	22.8180262407302	1	15.44697	553.44
39	9	190521_M1_L2_E004-2	190521_M1_L2	WT	negative	2	556	During_1	190521_M1_L2_E004-2_Kymo-3601-11600_-4000.txt	NA	0	15.83463	553.686274509804
40	10	190521_M1_L2_E004-2	190521_M1_L2	WT	negative	2	556	During_1	190521_M1_L2_E004-2_Kymo-3601-11600_-4200.txt	NA	0	16.46854	556.44
41	11	190521_M1_L2_E004-2	190521_M1_L2	WT	negative	2	556	During_1	190521_M1_L2_E004-2_Kymo-3601-11600_-4400.txt	NA	0	16.62057	555.294117647059
42	12	190521_M1_L2_E004-2	190521_M1_L2	WT	negative	2	556	During_1	190521_M1_L2_E004-2_Kymo-3601-11600_-4600.txt	23.7614351906855	1	17.158975	554.352941176471
43	13	190521_M1_L2_E004-2	190521_M1_L2	WT	negative	2	556	During_1	190521_M1_L2_E004-2_Kymo-3601-11600_-4800.txt	24.330900243309	1	17.231385	553.24
44	14	190521_M1_L2_E004-2	190521_M1_L2	WT	negative	2	556	During_1	190521_M1_L2_E004-2_Kymo-3601-11600_-5000.txt	22.6551880380607	1	17.65962	553.843137254902
45	15	190521_M1_L2_E004-2	190521_M1_L2	WT	negative	2	556	During_1	190521_M1_L2_E004-2_Kymo-3601-11600_-5200.txt	NA	0	17.08602	556.92
46	16	190521_M1_L2_E004-2	190521_M1_L2	WT	negative	2	556	During_1	190521_M1_L2_E004-2_Kymo-3601-11600_-5400.txt	NA	0	17.067185	555.490196078431
47	17	190521_M1_L2_E004-2	190521_M1_L2	WT	negative	2	556	During_1	190521_M1_L2_E004-2_Kymo-3601-11600_-5600.txt	24.330900243309	1	17.54801	554.745098039216
48	18	190521_M1_L2_E004-2	190521_M1_L2	WT	negative	2	556	During_1	190521_M1_L2_E004-2_Kymo-3601-11600_-5800.txt	23.7614351906855	1	17.39138	553.56
49	19	190521_M1_L2_E004-2	190521_M1_L2	WT	negative	2	556	During_1	190521_M1_L2_E004-2_Kymo-3601-11600_-6000.txt	22.1238938053097	1	17.58746	552.549019607843
50	20	190521_M1_L2_E004-2	190521_M1_L2	WT	negative	2	556	During_1	190521_M1_L2_E004-2_Kymo-3601-11600_-6200.txt	24.330900243309	1	17.22466	557.333333333333
51	21	190521_M1_L2_E004-2	190521_M1_L2	WT	negative	2	556	During_1	190521_M1_L2_E004-2_Kymo-3601-11600_-6400.txt	NA	0	17.25228	556.352941176471
52	22	190521_M1_L2_E004-2	190521_M1_L2	WT	negative	2	556	During_1	190521_M1_L2_E004-2_Kymo-3601-11600_-6600.txt	19.2957067052581	1	17.42531	555.450980392157
53	23	190521_M1_L2_E004-2	190521_M1_L2	WT	negative	2	556	During_1	190521_M1_L2_E004-2_Kymo-3601-11600_-6800.txt	24.4081034903588	1	16.528295	554.16
54	24	190521_M1_L2_E004-2	190521_M1_L2	WT	negative	2	556	During_1	190521_M1_L2_E004-2_Kymo-3601-11600_-7000.txt	24.9159088077738	1	16.99122	553.058823529412
55	25	190521_M1_L2_E004-2	190521_M1_L2	WT	negative	2	556	During_1	190521_M1_L2_E004-2_Kymo-3601-11600_-7200.txt	23.8123586141207	1	17.019205	556.549019607843
56	26	190521_M1_L2_E004-2	190521_M1_L2	WT	negative	2	556	During_1	190521_M1_L2_E004-2_Kymo-3601-11600_-7400.txt	22.6551880380607	1	17.00014	556.88
57	27	190521_M1_L2_E004-2	190521_M1_L2	WT	negative	2	556	During_1	190521_M1_L2_E004-2_Kymo-3601-11600_-7600.txt	22.0970058557066	1	17.10111	556
58	28	190521_M1_L2_E004-2	190521_M1_L2	WT	negative	2	556	During_1	190521_M1_L2_E004-2_Kymo-3601-11600_-7800.txt	21.551724137931	1	16.888335	554.52
59	29	190521_M1_L2_E004-2	190521_M1_L2	WT	negative	2	556	During_1	190521_M1_L2_E004-2_Kymo-11601-12000_-0.txt	24.4081034903588	1	14.264655	553.882352941176
60	30	190521_M1_L2_E004-2	190521_M1_L2	WT	negative	2	556	During_1	190521_M1_L2_E004-2_Kymo-11601-12000_-200.txt	NA	0	9.9304955	554.745098039216
61	31	190521_M1_L2_E004-2	190521_M1_L2	WT	negative	2	556	During_2	190521_M1_L2_E004-2_Kymo-12001-13400_-0.txt	NA	0	8.8429175	557.8
62	32	190521_M1_L2_E004-2	190521_M1_L2	WT	negative	2	556	During_2	190521_M1_L2_E004-2_Kymo-12001-13400_-200.txt	NA	0	8.219451	556.78431372549
63	33	190521_M1_L2_E004-2	190521_M1_L2	WT	negative	2	556	During_2	190521_M1_L2_E004-2_Kymo-12001-13400_-400.txt	NA	0	8.8367115	555.76
64	34	190521_M1_L2_E004-2	190521_M1_L2	WT	negative	2	556	During_2	190521_M1_L2_E004-2_Kymo-12001-13400_-600.txt	12.8131206355308	1	10.575849	554.43137254902
65	35	190521_M1_L2_E004-2	190521_M1_L2	WT	negative	2	556	During_2	190521_M1_L2_E004-2_Kymo-12001-13400_-800.txt	19.3423597678917	1	13.812985	553.56862745098
66	36	190521_M1_L2_E004-2	190521_M1_L2	WT	negative	2	556	During_2	190521_M1_L2_E004-2_Kymo-12001-13400_-1000.txt	19.3423597678917	1	15.150805	553
67	37	190521_M1_L2_E004-2	190521_M1_L2	WT	negative	2	556	During_2	190521_M1_L2_E004-2_Kymo-12001-13400_-1200.txt	17.9856115107914	1	15.54358	558.078431372549
68	38	190521_M1_L2_E004-2	190521_M1_L2	WT	negative	2	556	During_2	190521_M1_L2_E004-2_Kymo-13401-13600_-0.txt	22.3438721930511	1	15.776635	557
69	39	190521_M1_L2_E004-2	190521_M1_L2	WT	negative	2	556	During_2	190521_M1_L2_E004-2_Kymo-13601-14000_-0.txt	NA	0	10.594592	556.039215686274
70	40	190521_M1_L2_E004-2	190521_M1_L2	WT	negative	2	556	During_2	190521_M1_L2_E004-2_Kymo-13601-14000_-200.txt	NA	0	8.065239	555.372549019608
71	41	190521_M1_L2_E004-2	190521_M1_L2	WT	negative	2	556	During_2	190521_M1_L2_E004-2_Kymo-14001-17000_-0.txt	NA	0	9.4941645	554.04
72	42	190521_M1_L2_E004-2	190521_M1_L2	WT	negative	2	556	During_2	190521_M1_L2_E004-2_Kymo-14001-17000_-200.txt	NA	0	10.320399	553.137254901961
73	43	190521_M1_L2_E004-2	190521_M1_L2	WT	negative	2	556	During_2	190521_M1_L2_E004-2_Kymo-14001-17000_-400.txt	18.2381907714755	1	12.5718265	555.764705882353
74	44	190521_M1_L2_E004-2	190521_M1_L2	WT	negative	2	556	During_2	190521_M1_L2_E004-2_Kymo-14001-17000_-600.txt	20.4478069727022	1	14.335725	557.764705882353
75	45	190521_M1_L2_E004-2	190521_M1_L2	WT	negative	2	556	During_2	190521_M1_L2_E004-2_Kymo-14001-17000_-800.txt	19.8866461171323	1	15.363035	557.019607843137
76	46	190521_M1_L2_E004-2	190521_M1_L2	WT	negative	2	556	During_2	190521_M1_L2_E004-2_Kymo-14001-17000_-1000.txt	20.4478069727022	1	15.342715	556.16
77	47	190521_M1_L2_E004-2	190521_M1_L2	WT	negative	2	556	During_2	190521_M1_L2_E004-2_Kymo-14001-17000_-1200.txt	21.0216523018709	1	15.28009	555.019607843137
78	48	190521_M1_L2_E004-2	190521_M1_L2	WT	negative	2	556	During_2	190521_M1_L2_E004-2_Kymo-14001-17000_-1400.txt	21.6076058772688	1	15.06099	553.803921568627
79	49	190521_M1_L2_E004-2	190521_M1_L2	WT	negative	2	556	During_2	190521_M1_L2_E004-2_Kymo-14001-17000_-1600.txt	21.6076058772688	1	15.39251	553.019607843137
80	50	190521_M1_L2_E004-2	190521_M1_L2	WT	negative	2	556	During_2	190521_M1_L2_E004-2_Kymo-14001-17000_-1800.txt	22.1238938053097	1	15.81681	552.235294117647
81	51	190521_M1_L2_E004-2	190521_M1_L2	WT	negative	2	556	During_2	190521_M1_L2_E004-2_Kymo-14001-17000_-2000.txt	23.3073068406946	1	15.97748	558.36
82	52	190521_M1_L2_E004-2	190521_M1_L2	WT	negative	2	556	During_2	190521_M1_L2_E004-2_Kymo-14001-17000_-2200.txt	24.5308475407825	1	15.965425	557.137254901961
83	53	190521_M1_L2_E004-2	190521_M1_L2	WT	negative	2	556	During_2	190521_M1_L2_E004-2_Kymo-14001-17000_-2400.txt	NA	0	15.84334	556.352941176471
84	54	190521_M1_L2_E004-2	190521_M1_L2	WT	negative	2	556	During_2	190521_M1_L2_E004-2_Kymo-14001-17000_-2600.txt	NA	0	15.719275	555.56
85	55	190521_M1_L2_E004-2	190521_M1_L2	WT	negative	2	556	During_2	190521_M1_L2_E004-2_Kymo-14001-17000_-2800.txt	23.9148630874088	1	15.79083	554.470588235294
86	56	190521_M1_L2_E004-2	190521_M1_L2	WT	negative	2	556	During_2	190521_M1_L2_E004-2_Kymo-17001-17400_-0.txt	19.9183348272084	1	15.82918	553.48
87	57	190521_M1_L2_E004-2	190521_M1_L2	WT	negative	2	556	During_2	190521_M1_L2_E004-2_Kymo-17001-17400_-200.txt	18.9125295508274	1	15.664375	552.588235294118
88	58	190521_M1_L2_E004-2	190521_M1_L2	WT	negative	2	556	During_2	190521_M1_L2_E004-2_Kymo-17401-17600_-0.txt	21.6076058772688	1	14.803995	557.647058823529
89	59	190521_M1_L2_E004-2	190521_M1_L2	WT	negative	2	556	During_2	190521_M1_L2_E004-2_Kymo-17601-18000_-0.txt	19.8866461171323	1	15.106415	557.92
90	60	190521_M1_L2_E004-2	190521_M1_L2	WT	negative	2	556	During_2	190521_M1_L2_E004-2_Kymo-17601-18000_-200.txt	23.6183278223902	1	14.7585	26.7843137254902
91	61	190521_M1_L2_E004-2	190521_M1_L2	WT	negative	2	556	After	190521_M1_L2_E004-2_Kymo-18001-18400_-0.txt	17.2057811424639	1	14.228685	0
92	62	190521_M1_L2_E004-2	190521_M1_L2	WT	negative	2	556	After	190521_M1_L2_E004-2_Kymo-18001-18400_-200.txt	20.5065108171845	1	14.51865	0
93	63	190521_M1_L2_E004-2	190521_M1_L2	WT	negative	2	556	After	190521_M1_L2_E004-2_Kymo-18401-19000_-0.txt	18.4382778648474	1	14.622915	0
94	64	190521_M1_L2_E004-2	190521_M1_L2	WT	negative	2	556	After	190521_M1_L2_E004-2_Kymo-18401-19000_-200.txt	18.4382778648474	1	14.67637	0
95	65	190521_M1_L2_E004-2	190521_M1_L2	WT	negative	2	556	After	190521_M1_L2_E004-2_Kymo-18401-19000_-400.txt	16.2561976753637	1	14.906675	0
96	66	190521_M1_L2_E004-2	190521_M1_L2	WT	negative	2	556	After	190521_M1_L2_E004-2_Kymo-19001-20000_-0.txt	22.2074172773706	1	14.9118	0
97	67	190521_M1_L2_E004-2	190521_M1_L2	WT	negative	2	556	After	190521_M1_L2_E004-2_Kymo-19001-20000_-200.txt	22.2074172773706	1	15.069465	0
98	68	190521_M1_L2_E004-2	190521_M1_L2	WT	negative	2	556	After	190521_M1_L2_E004-2_Kymo-19001-20000_-400.txt	19.8866461171323	1	14.835825	0
99	69	190521_M1_L2_E004-2	190521_M1_L2	WT	negative	2	556	After	190521_M1_L2_E004-2_Kymo-19001-20000_-600.txt	18.3049606443346	1	14.489615	0
100	70	190521_M1_L2_E004-2	190521_M1_L2	WT	negative	2	556	After	190521_M1_L2_E004-2_Kymo-19001-20000_-800.txt	18.3049606443346	1	14.61838	0
101	71	190521_M1_L2_E004-2	190521_M1_L2	WT	negative	2	556	After	190521_M1_L2_E004-2_Kymo-20001-20600_-0.txt	NA	0	13.30124	0
102	72	190521_M1_L2_E004-2	190521_M1_L2	WT	negative	2	556	After	190521_M1_L2_E004-2_Kymo-20001-20600_-200.txt	NA	0	9.714051	0
103	73	190521_M1_L2_E004-2	190521_M1_L2	WT	negative	2	556	After	190521_M1_L2_E004-2_Kymo-20001-20600_-400.txt	NA	0	9.7652345	0
104	74	190521_M1_L2_E004-2	190521_M1_L2	WT	negative	2	556	After	190521_M1_L2_E004-2_Kymo-20601-24000_-0.txt	NA	0	10.3887665	0
105	75	190521_M1_L2_E004-2	190521_M1_L2	WT	negative	2	556	After	190521_M1_L2_E004-2_Kymo-20601-24000_-200.txt	17.1335560695622	1	12.20099	0
106	76	190521_M1_L2_E004-2	190521_M1_L2	WT	negative	2	556	After	190521_M1_L2_E004-2_Kymo-20601-24000_-400.txt	17.1335560695622	1	13.306275	0
107	77	190521_M1_L2_E004-2	190521_M1_L2	WT	negative	2	556	After	190521_M1_L2_E004-2_Kymo-20601-24000_-600.txt	17.7116542685087	1	13.70888	0
108	78	190521_M1_L2_E004-2	190521_M1_L2	WT	negative	2	556	After	190521_M1_L2_E004-2_Kymo-20601-24000_-800.txt	NA	0	13.788665	0
109	79	190521_M1_L2_E004-2	190521_M1_L2	WT	negative	2	556	After	190521_M1_L2_E004-2_Kymo-20601-24000_-1000.txt	17.1335560695622	1	13.395855	0
110	80	190521_M1_L2_E004-2	190521_M1_L2	WT	negative	2	556	After	190521_M1_L2_E004-2_Kymo-20601-24000_-1200.txt	NA	0	13.412785	0
111	81	190521_M1_L2_E004-2	190521_M1_L2	WT	negative	2	556	After	190521_M1_L2_E004-2_Kymo-20601-24000_-1400.txt	NA	0	13.214455	0
112	82	190521_M1_L2_E004-2	190521_M1_L2	WT	negative	2	556	After	190521_M1_L2_E004-2_Kymo-20601-24000_-1600.txt	NA	0	12.99735	0
113	83	190521_M1_L2_E004-2	190521_M1_L2	WT	negative	2	556	After	190521_M1_L2_E004-2_Kymo-20601-24000_-1800.txt	17.6772140710624	1	12.54648	0
114	84	190521_M1_L2_E004-2	190521_M1_L2	WT	negative	2	556	After	190521_M1_L2_E004-2_Kymo-20601-24000_-2000.txt	18.8146754468485	1	12.4876	0
115	85	190521_M1_L2_E004-2	190521_M1_L2	WT	negative	2	556	After	190521_M1_L2_E004-2_Kymo-20601-24000_-2200.txt	18.2381907714755	1	12.993165	0
116	86	190521_M1_L2_E004-2	190521_M1_L2	WT	negative	2	556	After	190521_M1_L2_E004-2_Kymo-20601-24000_-2400.txt	17.6772140710624	1	12.38253	0
117	87	190521_M1_L2_E004-2	190521_M1_L2	WT	negative	2	556	After	190521_M1_L2_E004-2_Kymo-20601-24000_-2600.txt	17.1335560695622	1	12.414065	0
118	88	190521_M1_L2_E004-2	190521_M1_L2	WT	negative	2	556	After	190521_M1_L2_E004-2_Kymo-20601-24000_-2800.txt	17.1335560695622	1	12.68544	0
119	89	190521_M1_L2_E004-2	190521_M1_L2	WT	negative	2	556	After	190521_M1_L2_E004-2_Kymo-20601-24000_-3000.txt	18.2381907714755	1	12.808565	0
120	90	190521_M1_L2_E004-2	190521_M1_L2	WT	negative	2	556	After	190521_M1_L2_E004-2_Kymo-20601-24000_-3200.txt	18.3049606443346	1	NA	NA
1	-29	190521_M1_L2_E005	190521_M1_L2	WT	negative	0.125	32.5	Before	190521_M1_L2_E005_Kymo-0.txt	18.4382778648474	1	NA	0.102083333333333
2	-28	190521_M1_L2_E005	190521_M1_L2	WT	negative	0.125	32.5	Before	190521_M1_L2_E005_Kymo-200.txt	NA	0	12.05533	0.107142857142857
3	-27	190521_M1_L2_E005	190521_M1_L2	WT	negative	0.125	32.5	Before	190521_M1_L2_E005_Kymo-400.txt	NA	0	11.92632	0.114035087719298
4	-26	190521_M1_L2_E005	190521_M1_L2	WT	negative	0.125	32.5	Before	190521_M1_L2_E005_Kymo-600.txt	NA	0	12.162495	0.109375
5	-25	190521_M1_L2_E005	190521_M1_L2	WT	negative	0.125	32.5	Before	190521_M1_L2_E005_Kymo-800.txt	NA	0	12.064155	0.120370370370371
6	-24	190521_M1_L2_E005	190521_M1_L2	WT	negative	0.125	32.5	Before	190521_M1_L2_E005_Kymo-1000.txt	21.0349179638199	1	11.948715	0.120283018867924
7	-23	190521_M1_L2_E005	190521_M1_L2	WT	negative	0.125	32.5	Before	190521_M1_L2_E005_Kymo-1200.txt	20.3728226545788	1	12.22279	0.115740740740741
8	-22	190521_M1_L2_E005	190521_M1_L2	WT	negative	0.125	32.5	Before	190521_M1_L2_E005_Kymo-1400.txt	19.0730497806599	1	12.060625	0.122641509433963
9	-21	190521_M1_L2_E005	190521_M1_L2	WT	negative	0.125	32.5	Before	190521_M1_L2_E005_Kymo-1600.txt	19.0730497806599	1	11.992025	0.122685185185185
10	-20	190521_M1_L2_E005	190521_M1_L2	WT	negative	0.125	32.5	Before	190521_M1_L2_E005_Kymo-1800.txt	17.8157847853198	1	12.091595	0.12962962962963
11	-19	190521_M1_L2_E005	190521_M1_L2	WT	negative	0.125	32.5	Before	190521_M1_L2_E005_Kymo-2000.txt	NA	0	12.148695	0.117924528301887
12	-18	190521_M1_L2_E005	190521_M1_L2	WT	negative	0.125	32.5	Before	190521_M1_L2_E005_Kymo-2200.txt	NA	0	12.13001	0.127314814814815
13	-17	190521_M1_L2_E005	190521_M1_L2	WT	negative	0.125	32.5	Before	190521_M1_L2_E005_Kymo-2400.txt	NA	0	11.889615	0.125
14	-16	190521_M1_L2_E005	190521_M1_L2	WT	negative	0.125	32.5	Before	190521_M1_L2_E005_Kymo-2600.txt	NA	0	12.243605	0.131944444444444
15	-15	190521_M1_L2_E005	190521_M1_L2	WT	negative	0.125	32.5	Before	190521_M1_L2_E005_Kymo-2800.txt	21.7060994139353	1	12.0456	0.129716981132076
16	-14	190521_M1_L2_E005	190521_M1_L2	WT	negative	0.125	32.5	Before	190521_M1_L2_E005_Kymo-3000.txt	21.7060994139353	1	11.953215	0.129716981132076
17	-13	190521_M1_L2_E005	190521_M1_L2	WT	negative	0.125	32.5	Before	190521_M1_L2_E005_Kymo-3200.txt	20.3728226545788	1	12.09994	0.127314814814815
18	-12	190521_M1_L2_E005	190521_M1_L2	WT	negative	0.125	32.5	Before	190521_M1_L2_E005_Kymo-3400.txt	19.7180321403924	1	11.95634	0.127358490566037
19	-11	190521_M1_L2_E005	190521_M1_L2	WT	negative	0.125	32.5	Before	190521_M1_L2_E005_Kymo-3600.txt	17.8157847853198	1	11.795195	0.125
20	-10	190521_M1_L2_E005	190521_M1_L2	WT	negative	0.125	32.5	Before	190521_M1_L2_E005_Kymo-3800.txt	21.7060994139353	1	11.87645	0.1275
21	-9	190521_M1_L2_E005	190521_M1_L2	WT	negative	0.125	32.5	Before	190521_M1_L2_E005_Kymo-4000.txt	21.7060994139353	1	12.001515	0.122549019607843
22	-8	190521_M1_L2_E005	190521_M1_L2	WT	negative	0.125	32.5	Before	190521_M1_L2_E005_Kymo-4200.txt	21.0349179638199	1	12.04202	0.127450980392158
23	-7	190521_M1_L2_E005	190521_M1_L2	WT	negative	0.125	32.5	Before	190521_M1_L2_E005_Kymo-4400.txt	21.7060994139353	1	11.940405	0.127450980392158
24	-6	190521_M1_L2_E005	190521_M1_L2	WT	negative	0.125	32.5	Before	190521_M1_L2_E005_Kymo-4600.txt	20.3728226545788	1	12.0369	0.132352941176471
25	-5	190521_M1_L2_E005	190521_M1_L2	WT	negative	0.125	32.5	Before	190521_M1_L2_E005_Kymo-4800.txt	19.0730497806599	1	11.77426	0.1275
26	-4	190521_M1_L2_E005	190521_M1_L2	WT	negative	0.125	32.5	Before	190521_M1_L2_E005_Kymo-5000.txt	18.4382778648474	1	12.242415	0.127450980392158
27	-3	190521_M1_L2_E005	190521_M1_L2	WT	negative	0.125	32.5	Before	190521_M1_L2_E005_Kymo-5200.txt	17.2057811424639	1	12.23438	0.137254901960784
28	-2	190521_M1_L2_E005	190521_M1_L2	WT	negative	0.125	32.5	Before	190521_M1_L2_E005_Kymo-5400.txt	NA	0	12.14504	0.132500000000001
29	-1	190521_M1_L2_E005	190521_M1_L2	WT	negative	0.125	32.5	Before	190521_M1_L2_E005_Kymo-5600.txt	22.7764491515773	1	11.946385	0.149509803921569
30	0	190521_M1_L2_E005	190521_M1_L2	WT	negative	0.125	32.5	Before	190521_M1_L2_E005_Kymo-5800.txt	NA	0	12.305435	29.645
31	1	190521_M1_L2_E005	190521_M1_L2	WT	negative	0.125	32.5	During_1	190521_M1_L2_E005_Kymo-6000.txt	21.4523222138797	1	12.30914	30.0073529411765
32	2	190521_M1_L2_E005	190521_M1_L2	WT	negative	0.125	32.5	During_1	190521_M1_L2_E005_Kymo-6200.txt	20.3728226545788	1	12.11631	30.1102941176471
33	3	190521_M1_L2_E005	190521_M1_L2	WT	negative	0.125	32.5	During_1	190521_M1_L2_E005_Kymo-6400.txt	19.7180321403924	1	12.09674	30.2075
34	4	190521_M1_L2_E005	190521_M1_L2	WT	negative	0.125	32.5	During_1	190521_M1_L2_E005_Kymo-6600.txt	18.4382778648474	1	12.0824	30.5539215686275
35	5	190521_M1_L2_E005	190521_M1_L2	WT	negative	0.125	32.5	During_1	190521_M1_L2_E005_Kymo-6800.txt	17.2057811424639	1	12.28272	30.46
36	6	190521_M1_L2_E005	190521_M1_L2	WT	negative	0.125	32.5	During_1	190521_M1_L2_E005_Kymo-7000.txt	NA	0	12.386115	30.3333333333333
37	7	190521_M1_L2_E005	190521_M1_L2	WT	negative	0.125	32.5	During_1	190521_M1_L2_E005_Kymo-7200.txt	21.4523222138797	1	12.2892	30.203431372549
38	8	190521_M1_L2_E005	190521_M1_L2	WT	negative	0.125	32.5	During_1	190521_M1_L2_E005_Kymo-7400.txt	20.8029956313709	1	12.603815	30.075
39	9	190521_M1_L2_E005	190521_M1_L2	WT	negative	0.125	32.5	During_1	190521_M1_L2_E005_Kymo-7600.txt	19.53125	1	12.5291	32.2671568627451
40	10	190521_M1_L2_E005	190521_M1_L2	WT	negative	0.125	32.5	During_1	190521_M1_L2_E005_Kymo-7800.txt	19.53125	1	12.70546	32.2025
41	11	190521_M1_L2_E005	190521_M1_L2	WT	negative	0.125	32.5	During_1	190521_M1_L2_E005_Kymo-8000.txt	18.9125295508274	1	12.92693	32.0710784313725
42	12	190521_M1_L2_E005	190521_M1_L2	WT	negative	0.125	32.5	During_1	190521_M1_L2_E005_Kymo-8200.txt	NA	0	12.994385	31.9387254901961
43	13	190521_M1_L2_E005	190521_M1_L2	WT	negative	0.125	32.5	During_1	190521_M1_L2_E005_Kymo-8400.txt	22.1116639027087	1	12.89065	31.83
44	14	190521_M1_L2_E005	190521_M1_L2	WT	negative	0.125	32.5	During_1	190521_M1_L2_E005_Kymo-8600.txt	21.4523222138797	1	12.746775	31.7279411764706
45	15	190521_M1_L2_E005	190521_M1_L2	WT	negative	0.125	32.5	During_1	190521_M1_L2_E005_Kymo-8800.txt	20.8029956313709	1	12.779115	31.59
46	16	190521_M1_L2_E005	190521_M1_L2	WT	negative	0.125	32.5	During_1	190521_M1_L2_E005_Kymo-9000.txt	19.53125	1	12.573565	31.4607843137255
47	17	190521_M1_L2_E005	190521_M1_L2	WT	negative	0.125	32.5	During_1	190521_M1_L2_E005_Kymo-9200.txt	18.3049606443346	1	12.531465	31.3700980392157
48	18	190521_M1_L2_E005	190521_M1_L2	WT	negative	0.125	32.5	During_1	190521_M1_L2_E005_Kymo-9400.txt	17.1335560695622	1	12.67868	31.27
49	19	190521_M1_L2_E005	190521_M1_L2	WT	negative	0.125	32.5	During_1	190521_M1_L2_E005_Kymo-9600.txt	22.1116639027087	1	12.57886	31.1617647058824
50	20	190521_M1_L2_E005	190521_M1_L2	WT	negative	0.125	32.5	During_1	190521_M1_L2_E005_Kymo-9800.txt	20.8029956313709	1	12.62393	31.0441176470588
51	21	190521_M1_L2_E005	190521_M1_L2	WT	negative	0.125	32.5	During_1	190521_M1_L2_E005_Kymo-10000.txt	20.1612903225806	1	12.521155	30.9583333333333
52	22	190521_M1_L2_E005	190521_M1_L2	WT	negative	0.125	32.5	During_1	190521_M1_L2_E005_Kymo-10200.txt	18.9125295508274	1	12.53616	30.8357843137255
53	23	190521_M1_L2_E005	190521_M1_L2	WT	negative	0.125	32.5	During_1	190521_M1_L2_E005_Kymo-10400.txt	17.1335560695622	1	12.61689	30.705
54	24	190521_M1_L2_E005	190521_M1_L2	WT	negative	0.125	32.5	During_1	190521_M1_L2_E005_Kymo-10600.txt	22.7764491515773	1	12.62521	30.5955882352941
55	25	190521_M1_L2_E005	190521_M1_L2	WT	negative	0.125	32.5	During_1	190521_M1_L2_E005_Kymo-10800.txt	20.1612903225806	1	12.616445	30.4975490196078
56	26	190521_M1_L2_E005	190521_M1_L2	WT	negative	0.125	32.5	During_1	190521_M1_L2_E005_Kymo-11000.txt	20.1612903225806	1	12.796	30.4075
57	27	190521_M1_L2_E005	190521_M1_L2	WT	negative	0.125	32.5	During_1	190521_M1_L2_E005_Kymo-11200.txt	19.53125	1	12.860775	30.3063725490196
58	28	190521_M1_L2_E005	190521_M1_L2	WT	negative	0.125	32.5	During_1	190521_M1_L2_E005_Kymo-11400.txt	18.9125295508274	1	12.753535	30.18
59	29	190521_M1_L2_E005	190521_M1_L2	WT	negative	0.125	32.5	During_1	190521_M1_L2_E005_Kymo-11600.txt	18.3049606443346	1	12.77623	30.1666666666667
60	30	190521_M1_L2_E005	190521_M1_L2	WT	negative	0.125	32.5	During_1	190521_M1_L2_E005_Kymo-11800.txt	17.7116542685087	1	12.673395	34.2671568627451
61	31	190521_M1_L2_E005	190521_M1_L2	WT	negative	0.125	32.5	During_2	190521_M1_L2_E005_Kymo-12000.txt	NA	0	12.453615	34.08
62	32	190521_M1_L2_E005	190521_M1_L2	WT	negative	0.125	32.5	During_2	190521_M1_L2_E005_Kymo-12200.txt	22.7764491515773	1	12.64894	33.9779411764706
63	33	190521_M1_L2_E005	190521_M1_L2	WT	negative	0.125	32.5	During_2	190521_M1_L2_E005_Kymo-12400.txt	22.7764491515773	1	12.64606	33.8175
64	34	190521_M1_L2_E005	190521_M1_L2	WT	negative	0.125	32.5	During_2	190521_M1_L2_E005_Kymo-12600.txt	22.7764491515773	1	12.480245	33.6911764705882
65	35	190521_M1_L2_E005	190521_M1_L2	WT	negative	0.125	32.5	During_2	190521_M1_L2_E005_Kymo-12800.txt	20.1612903225806	1	12.555985	33.6151960784314
66	36	190521_M1_L2_E005	190521_M1_L2	WT	negative	0.125	32.5	During_2	190521_M1_L2_E005_Kymo-13000.txt	20.1612903225806	1	12.47041	33.4975
67	37	190521_M1_L2_E005	190521_M1_L2	WT	negative	0.125	32.5	During_2	190521_M1_L2_E005_Kymo-13200.txt	19.53125	1	12.61361	33.3676470588235
68	38	190521_M1_L2_E005	190521_M1_L2	WT	negative	0.125	32.5	During_2	190521_M1_L2_E005_Kymo-13400.txt	19.53125	1	12.592125	33.27
69	39	190521_M1_L2_E005	190521_M1_L2	WT	negative	0.125	32.5	During_2	190521_M1_L2_E005_Kymo-13600.txt	18.9125295508274	1	12.32632	33.171568627451
70	40	190521_M1_L2_E005	190521_M1_L2	WT	negative	0.125	32.5	During_2	190521_M1_L2_E005_Kymo-13800.txt	18.3049606443346	1	12.436875	33.0367647058824
71	41	190521_M1_L2_E005	190521_M1_L2	WT	negative	0.125	32.5	During_2	190521_M1_L2_E005_Kymo-14000.txt	17.1335560695622	1	12.307485	32.9225
72	42	190521_M1_L2_E005	190521_M1_L2	WT	negative	0.125	32.5	During_2	190521_M1_L2_E005_Kymo-14200.txt	NA	0	12.084355	32.8039215686275
73	43	190521_M1_L2_E005	190521_M1_L2	WT	negative	0.125	32.5	During_2	190521_M1_L2_E005_Kymo-14400.txt	NA	0	12.095285	32.7205882352941
74	44	190521_M1_L2_E005	190521_M1_L2	WT	negative	0.125	32.5	During_2	190521_M1_L2_E005_Kymo-14600.txt	NA	0	12.2695	32.5857843137255
75	45	190521_M1_L2_E005	190521_M1_L2	WT	negative	0.125	32.5	During_2	190521_M1_L2_E005_Kymo-14800.txt	NA	0	12.102805	32.4558823529412
76	46	190521_M1_L2_E005	190521_M1_L2	WT	negative	0.125	32.5	During_2	190521_M1_L2_E005_Kymo-15000.txt	NA	0	12.046435	32.345
77	47	190521_M1_L2_E005	190521_M1_L2	WT	negative	0.125	32.5	During_2	190521_M1_L2_E005_Kymo-15200.txt	21.4523222138797	1	12.23159	32.2475490196078
78	48	190521_M1_L2_E005	190521_M1_L2	WT	negative	0.125	32.5	During_2	190521_M1_L2_E005_Kymo-15400.txt	21.4523222138797	1	12.17129	32.156862745098
79	49	190521_M1_L2_E005	190521_M1_L2	WT	negative	0.125	32.5	During_2	190521_M1_L2_E005_Kymo-15600.txt	22.7764491515773	1	12.100285	32.0343137254902
80	50	190521_M1_L2_E005	190521_M1_L2	WT	negative	0.125	32.5	During_2	190521_M1_L2_E005_Kymo-15800.txt	22.7764491515773	1	12.24598	31.9313725490196
81	51	190521_M1_L2_E005	190521_M1_L2	WT	negative	0.125	32.5	During_2	190521_M1_L2_E005_Kymo-16000.txt	21.0349179638199	1	12.08489	31.84
82	52	190521_M1_L2_E005	190521_M1_L2	WT	negative	0.125	32.5	During_2	190521_M1_L2_E005_Kymo-16200.txt	19.7180321403924	1	12.0879	31.7377450980392
83	53	190521_M1_L2_E005	190521_M1_L2	WT	negative	0.125	32.5	During_2	190521_M1_L2_E005_Kymo-16400.txt	18.4382778648474	1	12.023455	31.6102941176471
84	54	190521_M1_L2_E005	190521_M1_L2	WT	negative	0.125	32.5	During_2	190521_M1_L2_E005_Kymo-16600.txt	17.8157847853198	1	12.23516	31.4425
85	55	190521_M1_L2_E005	190521_M1_L2	WT	negative	0.125	32.5	During_2	190521_M1_L2_E005_Kymo-16800.txt	NA	0	12.15793	31.3578431372549
86	56	190521_M1_L2_E005	190521_M1_L2	WT	negative	0.125	32.5	During_2	190521_M1_L2_E005_Kymo-17000.txt	NA	0	12.05711	31.225
87	57	190521_M1_L2_E005	190521_M1_L2	WT	negative	0.125	32.5	During_2	190521_M1_L2_E005_Kymo-17200.txt	NA	0	11.962435	31.0906862745098
88	58	190521_M1_L2_E005	190521_M1_L2	WT	negative	0.125	32.5	During_2	190521_M1_L2_E005_Kymo-17400.txt	21.7060994139353	1	12.073705	31.0098039215686
89	59	190521_M1_L2_E005	190521_M1_L2	WT	negative	0.125	32.5	During_2	190521_M1_L2_E005_Kymo-17600.txt	20.3728226545788	1	12.011685	30.9375
90	60	190521_M1_L2_E005	190521_M1_L2	WT	negative	0.125	32.5	During_2	190521_M1_L2_E005_Kymo-17800.txt	22.1116639027087	1	12.35824	1.69117647058823
91	61	190521_M1_L2_E005	190521_M1_L2	WT	negative	0.125	32.5	After	190521_M1_L2_E005_Kymo-18000.txt	20.3728226545788	1	12.130485	0.839999999999999
92	62	190521_M1_L2_E005	190521_M1_L2	WT	negative	0.125	32.5	After	190521_M1_L2_E005_Kymo-18200.txt	19.53125	1	12.18345	-0.242647058823529
93	63	190521_M1_L2_E005	190521_M1_L2	WT	negative	0.125	32.5	After	190521_M1_L2_E005_Kymo-18400.txt	19.53125	1	12.246905	-0.242647058823529
94	64	190521_M1_L2_E005	190521_M1_L2	WT	negative	0.125	32.5	After	190521_M1_L2_E005_Kymo-18600.txt	18.9125295508274	1	12.285785	-0.2575
95	65	190521_M1_L2_E005	190521_M1_L2	WT	negative	0.125	32.5	After	190521_M1_L2_E005_Kymo-18800.txt	16.6099161199236	1	12.219545	-0.247395833333334
96	66	190521_M1_L2_E005	190521_M1_L2	WT	negative	0.125	32.5	After	190521_M1_L2_E005_Kymo-19000.txt	NA	0	12.175135	-0.234375000000001
97	67	190521_M1_L2_E005	190521_M1_L2	WT	negative	0.125	32.5	After	190521_M1_L2_E005_Kymo-19200.txt	22.1116639027087	1	12.15219	-0.229166666666667
98	68	190521_M1_L2_E005	190521_M1_L2	WT	negative	0.125	32.5	After	190521_M1_L2_E005_Kymo-19400.txt	21.0349179638199	1	11.96084	-0.211734693877551
99	69	190521_M1_L2_E005	190521_M1_L2	WT	negative	0.125	32.5	After	190521_M1_L2_E005_Kymo-19600.txt	19.0730497806599	1	11.92802	-0.205729166666667
100	70	190521_M1_L2_E005	190521_M1_L2	WT	negative	0.125	32.5	After	190521_M1_L2_E005_Kymo-19800.txt	18.4382778648474	1	11.591745	-0.229166666666667
101	71	190521_M1_L2_E005	190521_M1_L2	WT	negative	0.125	32.5	After	190521_M1_L2_E005_Kymo-20000.txt	17.2057811424639	1	11.725465	-0.208333333333333
102	72	190521_M1_L2_E005	190521_M1_L2	WT	negative	0.125	32.5	After	190521_M1_L2_E005_Kymo-20200.txt	NA	0	11.69732	-0.223958333333334
103	73	190521_M1_L2_E005	190521_M1_L2	WT	negative	0.125	32.5	After	190521_M1_L2_E005_Kymo-20400.txt	21.0349179638199	1	11.5568	-0.213541666666667
104	74	190521_M1_L2_E005	190521_M1_L2	WT	negative	0.125	32.5	After	190521_M1_L2_E005_Kymo-20600.txt	21.7060994139353	1	11.79756	-0.213541666666667
105	75	190521_M1_L2_E005	190521_M1_L2	WT	negative	0.125	32.5	After	190521_M1_L2_E005_Kymo-20800.txt	21.0349179638199	1	11.509215	-0.2109375
106	76	190521_M1_L2_E005	190521_M1_L2	WT	negative	0.125	32.5	After	190521_M1_L2_E005_Kymo-21000.txt	19.7180321403924	1	11.814785	-0.208333333333333
107	77	190521_M1_L2_E005	190521_M1_L2	WT	negative	0.125	32.5	After	190521_M1_L2_E005_Kymo-21200.txt	19.0730497806599	1	11.75073	-0.216145833333334
108	78	190521_M1_L2_E005	190521_M1_L2	WT	negative	0.125	32.5	After	190521_M1_L2_E005_Kymo-21400.txt	20.3728226545788	1	11.667465	-0.216145833333334
109	79	190521_M1_L2_E005	190521_M1_L2	WT	negative	0.125	32.5	After	190521_M1_L2_E005_Kymo-21600.txt	NA	0	11.650705	-0.221354166666667
110	80	190521_M1_L2_E005	190521_M1_L2	WT	negative	0.125	32.5	After	190521_M1_L2_E005_Kymo-21800.txt	NA	0	12.874305	-0.214285714285715
111	81	190521_M1_L2_E005	190521_M1_L2	WT	negative	0.125	32.5	After	190521_M1_L2_E005_Kymo-22000.txt	NA	0	11.952925	-0.221938775510204
112	82	190521_M1_L2_E005	190521_M1_L2	WT	negative	0.125	32.5	After	190521_M1_L2_E005_Kymo-22200.txt	NA	0	13.76374	-0.208333333333333
113	83	190521_M1_L2_E005	190521_M1_L2	WT	negative	0.125	32.5	After	190521_M1_L2_E005_Kymo-22400.txt	NA	0	12.788105	-0.2265625
114	84	190521_M1_L2_E005	190521_M1_L2	WT	negative	0.125	32.5	After	190521_M1_L2_E005_Kymo-22600.txt	NA	0	13.071025	-0.229166666666667
115	85	190521_M1_L2_E005	190521_M1_L2	WT	negative	0.125	32.5	After	190521_M1_L2_E005_Kymo-22800.txt	NA	0	12.52015	-0.213541666666667
116	86	190521_M1_L2_E005	190521_M1_L2	WT	negative	0.125	32.5	After	190521_M1_L2_E005_Kymo-23000.txt	NA	0	12.09537	-0.216145833333334
117	87	190521_M1_L2_E005	190521_M1_L2	WT	negative	0.125	32.5	After	190521_M1_L2_E005_Kymo-23200.txt	NA	0	12.667835	-0.203125
118	88	190521_M1_L2_E005	190521_M1_L2	WT	negative	0.125	32.5	After	190521_M1_L2_E005_Kymo-23400.txt	NA	0	12.485315	-0.216145833333334
119	89	190521_M1_L2_E005	190521_M1_L2	WT	negative	0.125	32.5	After	190521_M1_L2_E005_Kymo-23600.txt	NA	0	11.263005	-0.213541666666667
120	90	190521_M1_L2_E005	190521_M1_L2	WT	negative	0.125	32.5	After	190521_M1_L2_E005_Kymo-23800.txt	NA	0	NA	NA
1	-29	190921_M1_L1_E001	190921_M1_L1	WT	negative	2	556	Before	190921_M1_L1_E001_Kymo-1-17000_-0.txt	NA	0	NA	0
2	-28	190921_M1_L1_E001	190921_M1_L1	WT	negative	2	556	Before	190921_M1_L1_E001_Kymo-1-17000_-200.txt	NA	0	13.436635	0
3	-27	190921_M1_L1_E001	190921_M1_L1	WT	negative	2	556	Before	190921_M1_L1_E001_Kymo-1-17000_-400.txt	NA	0	13.5039	0
4	-26	190921_M1_L1_E001	190921_M1_L1	WT	negative	2	556	Before	190921_M1_L1_E001_Kymo-1-17000_-600.txt	NA	0	14.029445	0
5	-25	190921_M1_L1_E001	190921_M1_L1	WT	negative	2	556	Before	190921_M1_L1_E001_Kymo-1-17000_-800.txt	21.4132762312634	1	13.311315	0
6	-24	190921_M1_L1_E001	190921_M1_L1	WT	negative	2	556	Before	190921_M1_L1_E001_Kymo-1-17000_-1000.txt	22.1238938053097	1	14.434505	0
7	-23	190921_M1_L1_E001	190921_M1_L1	WT	negative	2	556	Before	190921_M1_L1_E001_Kymo-1-17000_-1200.txt	19.1570881226054	1	13.565345	0
8	-22	190921_M1_L1_E001	190921_M1_L1	WT	negative	2	556	Before	190921_M1_L1_E001_Kymo-1-17000_-1400.txt	22.2074172773706	1	14.231485	0
9	-21	190921_M1_L1_E001	190921_M1_L1	WT	negative	2	556	Before	190921_M1_L1_E001_Kymo-1-17000_-1600.txt	21.4132762312634	1	13.22005	0
10	-20	190921_M1_L1_E001	190921_M1_L1	WT	negative	2	556	Before	190921_M1_L1_E001_Kymo-1-17000_-1800.txt	NA	0	13.856045	0.111111111111111
11	-19	190921_M1_L1_E001	190921_M1_L1	WT	negative	2	556	Before	190921_M1_L1_E001_Kymo-1-17000_-2000.txt	18.9125295508274	1	13.253795	0.0754716981132075
12	-18	190921_M1_L1_E001	190921_M1_L1	WT	negative	2	556	Before	190921_M1_L1_E001_Kymo-1-17000_-2200.txt	NA	0	14.275095	0
13	-17	190921_M1_L1_E001	190921_M1_L1	WT	negative	2	556	Before	190921_M1_L1_E001_Kymo-1-17000_-2400.txt	NA	0	13.198835	0.037037037037037
14	-16	190921_M1_L1_E001	190921_M1_L1	WT	negative	2	556	Before	190921_M1_L1_E001_Kymo-1-17000_-2600.txt	23.5211101964013	1	14.126335	0
15	-15	190921_M1_L1_E001	190921_M1_L1	WT	negative	2	556	Before	190921_M1_L1_E001_Kymo-1-17000_-2800.txt	NA	0	13.592335	0
16	-14	190921_M1_L1_E001	190921_M1_L1	WT	negative	2	556	Before	190921_M1_L1_E001_Kymo-1-17000_-3000.txt	NA	0	13.178795	0
17	-13	190921_M1_L1_E001	190921_M1_L1	WT	negative	2	556	Before	190921_M1_L1_E001_Kymo-1-17000_-3200.txt	NA	0	13.09813	0
18	-12	190921_M1_L1_E001	190921_M1_L1	WT	negative	2	556	Before	190921_M1_L1_E001_Kymo-1-17000_-3400.txt	NA	0	12.265525	0
19	-11	190921_M1_L1_E001	190921_M1_L1	WT	negative	2	556	Before	190921_M1_L1_E001_Kymo-1-17000_-3600.txt	NA	0	12.05964	0.0392156862745098
20	-10	190921_M1_L1_E001	190921_M1_L1	WT	negative	2	556	Before	190921_M1_L1_E001_Kymo-1-17000_-3800.txt	NA	0	12.340085	0
21	-9	190921_M1_L1_E001	190921_M1_L1	WT	negative	2	556	Before	190921_M1_L1_E001_Kymo-1-17000_-4000.txt	NA	0	11.70002	0
22	-8	190921_M1_L1_E001	190921_M1_L1	WT	negative	2	556	Before	190921_M1_L1_E001_Kymo-1-17000_-4200.txt	NA	0	11.45634	0
23	-7	190921_M1_L1_E001	190921_M1_L1	WT	negative	2	556	Before	190921_M1_L1_E001_Kymo-1-17000_-4400.txt	NA	0	11.351225	0
24	-6	190921_M1_L1_E001	190921_M1_L1	WT	negative	2	556	Before	190921_M1_L1_E001_Kymo-1-17000_-4600.txt	NA	0	11.41763	0
25	-5	190921_M1_L1_E001	190921_M1_L1	WT	negative	2	556	Before	190921_M1_L1_E001_Kymo-1-17000_-4800.txt	14.9566257852229	1	13.32551	0
26	-4	190921_M1_L1_E001	190921_M1_L1	WT	negative	2	556	Before	190921_M1_L1_E001_Kymo-1-17000_-5000.txt	22.8180262407302	1	14.43937	0
27	-3	190921_M1_L1_E001	190921_M1_L1	WT	negative	2	556	Before	190921_M1_L1_E001_Kymo-1-17000_-5200.txt	23.4384155631079	1	14.14831	0
28	-2	190921_M1_L1_E001	190921_M1_L1	WT	negative	2	556	Before	190921_M1_L1_E001_Kymo-1-17000_-5400.txt	21.0570646451885	1	14.157935	0
29	-1	190921_M1_L1_E001	190921_M1_L1	WT	negative	2	556	Before	190921_M1_L1_E001_Kymo-1-17000_-5600.txt	NA	0	13.11288	0
30	0	190921_M1_L1_E001	190921_M1_L1	WT	negative	2	556	Before	190921_M1_L1_E001_Kymo-1-17000_-5800.txt	NA	0	14.5781	541.28
31	1	190921_M1_L1_E001	190921_M1_L1	WT	negative	2	556	During_1	190921_M1_L1_E001_Kymo-1-17000_-6000.txt	24.4857982370225	1	14.09409	566.43137254902
32	2	190921_M1_L1_E001	190921_M1_L1	WT	negative	2	556	During_1	190921_M1_L1_E001_Kymo-1-17000_-6200.txt	19.6136118466216	1	13.650295	540.470588235294
33	3	190921_M1_L1_E001	190921_M1_L1	WT	negative	2	556	During_1	190921_M1_L1_E001_Kymo-1-17000_-6400.txt	NA	0	12.930195	547.490196078431
34	4	190921_M1_L1_E001	190921_M1_L1	WT	negative	2	556	During_1	190921_M1_L1_E001_Kymo-1-17000_-6600.txt	16.2985901719501	1	13.6237	552.235294117647
35	5	190921_M1_L1_E001	190921_M1_L1	WT	negative	2	556	During_1	190921_M1_L1_E001_Kymo-1-17000_-6800.txt	22.5784601490178	1	13.9054	554.72
36	6	190921_M1_L1_E001	190921_M1_L1	WT	negative	2	556	During_1	190921_M1_L1_E001_Kymo-1-17000_-7000.txt	23.5211101964013	1	13.73798	555.137254901961
37	7	190921_M1_L1_E001	190921_M1_L1	WT	negative	2	556	During_1	190921_M1_L1_E001_Kymo-1-17000_-7200.txt	22.7583067819754	1	14.19611	554.549019607843
38	8	190921_M1_L1_E001	190921_M1_L1	WT	negative	2	556	During_1	190921_M1_L1_E001_Kymo-1-17000_-7400.txt	20.8051596796005	1	13.772175	553.647058823529
39	9	190921_M1_L1_E001	190921_M1_L1	WT	negative	2	556	During_1	190921_M1_L1_E001_Kymo-1-17000_-7600.txt	18.5082361650935	1	13.716995	560.352941176471
40	10	190921_M1_L1_E001	190921_M1_L1	WT	negative	2	556	During_1	190921_M1_L1_E001_Kymo-1-17000_-7800.txt	NA	0	14.134345	555.92
41	11	190921_M1_L1_E001	190921_M1_L1	WT	negative	2	556	During_1	190921_M1_L1_E001_Kymo-1-17000_-8000.txt	21.3128729752771	1	15.140205	554.901960784314
42	12	190921_M1_L1_E001	190921_M1_L1	WT	negative	2	556	During_1	190921_M1_L1_E001_Kymo-1-17000_-8200.txt	21.8364450267496	1	14.033835	554.43137254902
43	13	190921_M1_L1_E001	190921_M1_L1	WT	negative	2	556	During_1	190921_M1_L1_E001_Kymo-1-17000_-8400.txt	19.0766882869134	1	14.89671	553.333333333333
44	14	190921_M1_L1_E001	190921_M1_L1	WT	negative	2	556	During_1	190921_M1_L1_E001_Kymo-1-17000_-8600.txt	21.2856534695615	1	15.133145	553.529411764706
45	15	190921_M1_L1_E001	190921_M1_L1	WT	negative	2	556	During_1	190921_M1_L1_E001_Kymo-1-17000_-8800.txt	23.296447291788	1	14.9701	555.16
46	16	190921_M1_L1_E001	190921_M1_L1	WT	negative	2	556	During_1	190921_M1_L1_E001_Kymo-1-17000_-9000.txt	22.4164985429276	1	15.041875	555.490196078431
47	17	190921_M1_L1_E001	190921_M1_L1	WT	negative	2	556	During_1	190921_M1_L1_E001_Kymo-1-17000_-9200.txt	NA	0	14.52856	555.647058823529
48	18	190921_M1_L1_E001	190921_M1_L1	WT	negative	2	556	During_1	190921_M1_L1_E001_Kymo-1-17000_-9400.txt	NA	0	14.40359	554.48
49	19	190921_M1_L1_E001	190921_M1_L1	WT	negative	2	556	During_1	190921_M1_L1_E001_Kymo-1-17000_-9600.txt	21.3128729752771	1	14.79734	553.843137254902
50	20	190921_M1_L1_E001	190921_M1_L1	WT	negative	2	556	During_1	190921_M1_L1_E001_Kymo-1-17000_-9800.txt	21.5726458850178	1	14.991255	554.12
51	21	190921_M1_L1_E001	190921_M1_L1	WT	negative	2	556	During_1	190921_M1_L1_E001_Kymo-1-17000_-10000.txt	21.4845848103985	1	15.239855	553.607843137255
52	22	190921_M1_L1_E001	190921_M1_L1	WT	negative	2	556	During_1	190921_M1_L1_E001_Kymo-1-17000_-10200.txt	20.6249355470764	1	14.72287	552.901960784314
53	23	190921_M1_L1_E001	190921_M1_L1	WT	negative	2	556	During_1	190921_M1_L1_E001_Kymo-1-17000_-10400.txt	NA	0	15.454685	556.88
54	24	190921_M1_L1_E001	190921_M1_L1	WT	negative	2	556	During_1	190921_M1_L1_E001_Kymo-1-17000_-10600.txt	NA	0	14.292395	555.882352941176
55	25	190921_M1_L1_E001	190921_M1_L1	WT	negative	2	556	During_1	190921_M1_L1_E001_Kymo-1-17000_-10800.txt	NA	0	13.97418	555.2
56	26	190921_M1_L1_E001	190921_M1_L1	WT	negative	2	556	During_1	190921_M1_L1_E001_Kymo-1-17000_-11000.txt	NA	0	13.674545	554.470588235294
57	27	190921_M1_L1_E001	190921_M1_L1	WT	negative	2	556	During_1	190921_M1_L1_E001_Kymo-1-17000_-11200.txt	NA	0	13.24474	553.686274509804
58	28	190921_M1_L1_E001	190921_M1_L1	WT	negative	2	556	During_1	190921_M1_L1_E001_Kymo-1-17000_-11400.txt	NA	0	12.181575	552.64
59	29	190921_M1_L1_E001	190921_M1_L1	WT	negative	2	556	During_1	190921_M1_L1_E001_Kymo-1-17000_-11600.txt	NA	0	12.100275	552.117647058823
60	30	190921_M1_L1_E001	190921_M1_L1	WT	negative	2	556	During_1	190921_M1_L1_E001_Kymo-1-17000_-11800.txt	NA	0	11.65164	552.666666666667
61	31	190921_M1_L1_E001	190921_M1_L1	WT	negative	2	556	During_2	190921_M1_L1_E001_Kymo-1-17000_-12000.txt	NA	0	11.114405	552.549019607843
62	32	190921_M1_L1_E001	190921_M1_L1	WT	negative	2	556	During_2	190921_M1_L1_E001_Kymo-1-17000_-12200.txt	NA	0	11.168095	552.78431372549
63	33	190921_M1_L1_E001	190921_M1_L1	WT	negative	2	556	During_2	190921_M1_L1_E001_Kymo-1-17000_-12400.txt	NA	0	12.42833	552.8
64	34	190921_M1_L1_E001	190921_M1_L1	WT	negative	2	556	During_2	190921_M1_L1_E001_Kymo-1-17000_-12600.txt	23.0600714862216	1	14.758945	552.549019607843
65	35	190921_M1_L1_E001	190921_M1_L1	WT	negative	2	556	During_2	190921_M1_L1_E001_Kymo-1-17000_-12800.txt	NA	0	15.355935	552.745098039216
66	36	190921_M1_L1_E001	190921_M1_L1	WT	negative	2	556	During_2	190921_M1_L1_E001_Kymo-1-17000_-13000.txt	22.8180262407302	1	15.42068	552.901960784314
67	37	190921_M1_L1_E001	190921_M1_L1	WT	negative	2	556	During_2	190921_M1_L1_E001_Kymo-1-17000_-13200.txt	23.4384155631079	1	15.124825	552.901960784314
68	38	190921_M1_L1_E001	190921_M1_L1	WT	negative	2	556	During_2	190921_M1_L1_E001_Kymo-1-17000_-13400.txt	23.5211101964013	1	14.98359	553.16
69	39	190921_M1_L1_E001	190921_M1_L1	WT	negative	2	556	During_2	190921_M1_L1_E001_Kymo-1-17000_-13600.txt	23.5211101964013	1	14.65889	552.862745098039
70	40	190921_M1_L1_E001	190921_M1_L1	WT	negative	2	556	During_2	190921_M1_L1_E001_Kymo-1-17000_-13800.txt	23.8407438312075	1	14.826585	553.333333333333
71	41	190921_M1_L1_E001	190921_M1_L1	WT	negative	2	556	During_2	190921_M1_L1_E001_Kymo-1-17000_-14000.txt	22.10433244916	1	14.90814	553.44
72	42	190921_M1_L1_E001	190921_M1_L1	WT	negative	2	556	During_2	190921_M1_L1_E001_Kymo-1-17000_-14200.txt	23.6183278223902	1	14.66725	553.098039215686
73	43	190921_M1_L1_E001	190921_M1_L1	WT	negative	2	556	During_2	190921_M1_L1_E001_Kymo-1-17000_-14400.txt	23.8407438312075	1	14.74079	553.04
74	44	190921_M1_L1_E001	190921_M1_L1	WT	negative	2	556	During_2	190921_M1_L1_E001_Kymo-1-17000_-14600.txt	21.822149481724	1	14.55005	554.039215686274
75	45	190921_M1_L1_E001	190921_M1_L1	WT	negative	2	556	During_2	190921_M1_L1_E001_Kymo-1-17000_-14800.txt	21.6567406605306	1	14.76746	553.176470588235
76	46	190921_M1_L1_E001	190921_M1_L1	WT	negative	2	556	During_2	190921_M1_L1_E001_Kymo-1-17000_-15000.txt	21.2856534695615	1	14.29107	554
77	47	190921_M1_L1_E001	190921_M1_L1	WT	negative	2	556	During_2	190921_M1_L1_E001_Kymo-1-17000_-15200.txt	23.7501484384277	1	14.56562	554.509803921569
78	48	190921_M1_L1_E001	190921_M1_L1	WT	negative	2	556	During_2	190921_M1_L1_E001_Kymo-1-17000_-15400.txt	22.269235051776	1	14.53896	553.64
79	49	190921_M1_L1_E001	190921_M1_L1	WT	negative	2	556	During_2	190921_M1_L1_E001_Kymo-1-17000_-15600.txt	18.8146754468485	1	14.091535	553.960784313725
80	50	190921_M1_L1_E001	190921_M1_L1	WT	negative	2	556	During_2	190921_M1_L1_E001_Kymo-1-17000_-15800.txt	21.6076058772688	1	14.916055	555.333333333333
81	51	190921_M1_L1_E001	190921_M1_L1	WT	negative	2	556	During_2	190921_M1_L1_E001_Kymo-1-17000_-16000.txt	21.5703192407248	1	13.831755	554.68
82	52	190921_M1_L1_E001	190921_M1_L1	WT	negative	2	556	During_2	190921_M1_L1_E001_Kymo-1-17000_-16200.txt	NA	0	14.33724	554.313725490196
83	53	190921_M1_L1_E001	190921_M1_L1	WT	negative	2	556	During_2	190921_M1_L1_E001_Kymo-1-17000_-16400.txt	21.269807508242	1	13.98544	556.44
84	54	190921_M1_L1_E001	190921_M1_L1	WT	negative	2	556	During_2	190921_M1_L1_E001_Kymo-1-17000_-16600.txt	NA	0	14.29863	555.450980392157
85	55	190921_M1_L1_E001	190921_M1_L1	WT	negative	2	556	During_2	190921_M1_L1_E001_Kymo-1-17000_-16800.txt	NA	0	12.7824305	554.980392156863
86	56	190921_M1_L1_E001	190921_M1_L1	WT	negative	2	556	During_2	190921_M1_L1_E001_Kymo-17001-24000_-0.txt	NA	0	10.442471	554.04
87	57	190921_M1_L1_E001	190921_M1_L1	WT	negative	2	556	During_2	190921_M1_L1_E001_Kymo-17001-24000_-200.txt	NA	0	10.8889365	551.764705882353
88	58	190921_M1_L1_E001	190921_M1_L1	WT	negative	2	556	During_2	190921_M1_L1_E001_Kymo-17001-24000_-400.txt	NA	0	11.57995	552.4
89	59	190921_M1_L1_E001	190921_M1_L1	WT	negative	2	556	During_2	190921_M1_L1_E001_Kymo-17001-24000_-600.txt	NA	0	10.736905	552.627450980392
90	60	190921_M1_L1_E001	190921_M1_L1	WT	negative	2	556	During_2	190921_M1_L1_E001_Kymo-17001-24000_-800.txt	15.0551394482291	1	11.717785	33.7647058823529
91	61	190921_M1_L1_E001	190921_M1_L1	WT	negative	2	556	After	190921_M1_L1_E001_Kymo-17001-24000_-1000.txt	NA	0	12.85067	6.44
92	62	190921_M1_L1_E001	190921_M1_L1	WT	negative	2	556	After	190921_M1_L1_E001_Kymo-17001-24000_-1200.txt	21.3561131873999	1	12.76423	0
93	63	190921_M1_L1_E001	190921_M1_L1	WT	negative	2	556	After	190921_M1_L1_E001_Kymo-17001-24000_-1400.txt	NA	0	12.740485	0
94	64	190921_M1_L1_E001	190921_M1_L1	WT	negative	2	556	After	190921_M1_L1_E001_Kymo-17001-24000_-1600.txt	NA	0	12.57184	0.156862745098039
95	65	190921_M1_L1_E001	190921_M1_L1	WT	negative	2	556	After	190921_M1_L1_E001_Kymo-17001-24000_-1800.txt	NA	0	12.58754	0.458333333333333
96	66	190921_M1_L1_E001	190921_M1_L1	WT	negative	2	556	After	190921_M1_L1_E001_Kymo-17001-24000_-2000.txt	NA	0	12.427635	0.291666666666667
97	67	190921_M1_L1_E001	190921_M1_L1	WT	negative	2	556	After	190921_M1_L1_E001_Kymo-17001-24000_-2200.txt	NA	0	12.430815	0
98	68	190921_M1_L1_E001	190921_M1_L1	WT	negative	2	556	After	190921_M1_L1_E001_Kymo-17001-24000_-2400.txt	NA	0	12.339455	0
99	69	190921_M1_L1_E001	190921_M1_L1	WT	negative	2	556	After	190921_M1_L1_E001_Kymo-17001-24000_-2600.txt	NA	0	12.530795	0.0408163265306122
100	70	190921_M1_L1_E001	190921_M1_L1	WT	negative	2	556	After	190921_M1_L1_E001_Kymo-17001-24000_-2800.txt	23.0760355370947	1	12.24369	0
101	71	190921_M1_L1_E001	190921_M1_L1	WT	negative	2	556	After	190921_M1_L1_E001_Kymo-17001-24000_-3000.txt	23.7276070708269	1	12.906575	0
102	72	190921_M1_L1_E001	190921_M1_L1	WT	negative	2	556	After	190921_M1_L1_E001_Kymo-17001-24000_-3200.txt	NA	0	13.17311	0
103	73	190921_M1_L1_E001	190921_M1_L1	WT	negative	2	556	After	190921_M1_L1_E001_Kymo-17001-24000_-3400.txt	NA	0	12.840745	0
104	74	190921_M1_L1_E001	190921_M1_L1	WT	negative	2	556	After	190921_M1_L1_E001_Kymo-17001-24000_-3600.txt	NA	0	13.607405	0
105	75	190921_M1_L1_E001	190921_M1_L1	WT	negative	2	556	After	190921_M1_L1_E001_Kymo-17001-24000_-3800.txt	NA	0	13.311455	0
106	76	190921_M1_L1_E001	190921_M1_L1	WT	negative	2	556	After	190921_M1_L1_E001_Kymo-17001-24000_-4000.txt	NA	0	13.506325	0
107	77	190921_M1_L1_E001	190921_M1_L1	WT	negative	2	556	After	190921_M1_L1_E001_Kymo-17001-24000_-4200.txt	NA	0	13.102225	0
108	78	190921_M1_L1_E001	190921_M1_L1	WT	negative	2	556	After	190921_M1_L1_E001_Kymo-17001-24000_-4400.txt	NA	0	13.202895	0
109	79	190921_M1_L1_E001	190921_M1_L1	WT	negative	2	556	After	190921_M1_L1_E001_Kymo-17001-24000_-4600.txt	NA	0	12.962185	0
110	80	190921_M1_L1_E001	190921_M1_L1	WT	negative	2	556	After	190921_M1_L1_E001_Kymo-17001-24000_-4800.txt	NA	0	10.878405	0
111	81	190921_M1_L1_E001	190921_M1_L1	WT	negative	2	556	After	190921_M1_L1_E001_Kymo-17001-24000_-5000.txt	NA	0	11.300755	0
112	82	190921_M1_L1_E001	190921_M1_L1	WT	negative	2	556	After	190921_M1_L1_E001_Kymo-17001-24000_-5200.txt	NA	0	12.442795	0
113	83	190921_M1_L1_E001	190921_M1_L1	WT	negative	2	556	After	190921_M1_L1_E001_Kymo-17001-24000_-5400.txt	NA	0	12.842755	0
114	84	190921_M1_L1_E001	190921_M1_L1	WT	negative	2	556	After	190921_M1_L1_E001_Kymo-17001-24000_-5600.txt	24.7066090179123	1	12.73294	0
115	85	190921_M1_L1_E001	190921_M1_L1	WT	negative	2	556	After	190921_M1_L1_E001_Kymo-17001-24000_-5800.txt	NA	0	12.390825	0
116	86	190921_M1_L1_E001	190921_M1_L1	WT	negative	2	556	After	190921_M1_L1_E001_Kymo-17001-24000_-6000.txt	NA	0	12.67884	0
117	87	190921_M1_L1_E001	190921_M1_L1	WT	negative	2	556	After	190921_M1_L1_E001_Kymo-17001-24000_-6200.txt	NA	0	12.126905	0
118	88	190921_M1_L1_E001	190921_M1_L1	WT	negative	2	556	After	190921_M1_L1_E001_Kymo-17001-24000_-6400.txt	24.9252243270189	1	12.37936	0
119	89	190921_M1_L1_E001	190921_M1_L1	WT	negative	2	556	After	190921_M1_L1_E001_Kymo-17001-24000_-6600.txt	NA	0	12.73402	0
120	90	190921_M1_L1_E001	190921_M1_L1	WT	negative	2	556	After	190921_M1_L1_E001_Kymo-17001-24000_-6800.txt	NA	0	NA	NA
1	-29	190921_M1_L1_E002	190921_M1_L1	WT	negative	0.125	3.125	Before	190921_M1_L1_E002_Kymo-1-24000_-0.txt	11.9574315437044	1	NA	-0.048728813559322
2	-28	190921_M1_L1_E002	190921_M1_L1	WT	negative	0.125	3.125	Before	190921_M1_L1_E002_Kymo-1-24000_-200.txt	15.2137532329226	1	11.4256535	-0.0504385964912278
3	-27	190921_M1_L1_E002	190921_M1_L1	WT	negative	0.125	3.125	Before	190921_M1_L1_E002_Kymo-1-24000_-400.txt	20.8051596796005	1	12.780105	-0.0482456140350876
4	-26	190921_M1_L1_E002	190921_M1_L1	WT	negative	0.125	3.125	Before	190921_M1_L1_E002_Kymo-1-24000_-600.txt	20.5592105263158	1	12.4916	-0.0635964912280705
5	-25	190921_M1_L1_E002	190921_M1_L1	WT	negative	0.125	3.125	Before	190921_M1_L1_E002_Kymo-1-24000_-800.txt	NA	0	12.03712	-0.0324074074074074
6	-24	190921_M1_L1_E002	190921_M1_L1	WT	negative	0.125	3.125	Before	190921_M1_L1_E002_Kymo-1-24000_-1000.txt	21.1729832733432	1	12.34783	-0.0578703703703706
7	-23	190921_M1_L1_E002	190921_M1_L1	WT	negative	0.125	3.125	Before	190921_M1_L1_E002_Kymo-1-24000_-1200.txt	NA	0	11.56975	-0.0636792452830187
8	-22	190921_M1_L1_E002	190921_M1_L1	WT	negative	0.125	3.125	Before	190921_M1_L1_E002_Kymo-1-24000_-1400.txt	22.3438721930511	1	12.877005	-0.0555555555555559
9	-21	190921_M1_L1_E002	190921_M1_L1	WT	negative	0.125	3.125	Before	190921_M1_L1_E002_Kymo-1-24000_-1600.txt	NA	0	11.889475	-0.0448113207547167
10	-20	190921_M1_L1_E002	190921_M1_L1	WT	negative	0.125	3.125	Before	190921_M1_L1_E002_Kymo-1-24000_-1800.txt	NA	0	11.684515	-0.0509259259259258
11	-19	190921_M1_L1_E002	190921_M1_L1	WT	negative	0.125	3.125	Before	190921_M1_L1_E002_Kymo-1-24000_-2000.txt	NA	0	12.16142	-0.0471698113207547
12	-18	190921_M1_L1_E002	190921_M1_L1	WT	negative	0.125	3.125	Before	190921_M1_L1_E002_Kymo-1-24000_-2200.txt	NA	0	11.60735	-0.0259433962264154
13	-17	190921_M1_L1_E002	190921_M1_L1	WT	negative	0.125	3.125	Before	190921_M1_L1_E002_Kymo-1-24000_-2400.txt	NA	0	10.301903	-0.0416666666666669
14	-16	190921_M1_L1_E002	190921_M1_L1	WT	negative	0.125	3.125	Before	190921_M1_L1_E002_Kymo-1-24000_-2600.txt	14.111338460453	1	11.947925	-0.00943396226415066
15	-15	190921_M1_L1_E002	190921_M1_L1	WT	negative	0.125	3.125	Before	190921_M1_L1_E002_Kymo-1-24000_-2800.txt	22.5784601490178	1	12.844025	-0.0115740740740743
16	-14	190921_M1_L1_E002	190921_M1_L1	WT	negative	0.125	3.125	Before	190921_M1_L1_E002_Kymo-1-24000_-3000.txt	21.1081794195251	1	12.500315	-0.0141509433962267
17	-13	190921_M1_L1_E002	190921_M1_L1	WT	negative	0.125	3.125	Before	190921_M1_L1_E002_Kymo-1-24000_-3200.txt	NA	0	12.28148	-0.0254629629629632
18	-12	190921_M1_L1_E002	190921_M1_L1	WT	negative	0.125	3.125	Before	190921_M1_L1_E002_Kymo-1-24000_-3400.txt	NA	0	12.040645	0.0336538461538458
19	-11	190921_M1_L1_E002	190921_M1_L1	WT	negative	0.125	3.125	Before	190921_M1_L1_E002_Kymo-1-24000_-3600.txt	NA	0	11.483565	-0.0171568627450984
20	-10	190921_M1_L1_E002	190921_M1_L1	WT	negative	0.125	3.125	Before	190921_M1_L1_E002_Kymo-1-24000_-3800.txt	20.8637596494888	1	12.294265	-0.0100000000000003
21	-9	190921_M1_L1_E002	190921_M1_L1	WT	negative	0.125	3.125	Before	190921_M1_L1_E002_Kymo-1-24000_-4000.txt	NA	0	11.702705	0.00735294117647084
22	-8	190921_M1_L1_E002	190921_M1_L1	WT	negative	0.125	3.125	Before	190921_M1_L1_E002_Kymo-1-24000_-4200.txt	17.5330937143859	1	12.27049	0.00750000000000056
23	-7	190921_M1_L1_E002	190921_M1_L1	WT	negative	0.125	3.125	Before	190921_M1_L1_E002_Kymo-1-24000_-4400.txt	NA	0	11.60387	-0.0171568627450984
24	-6	190921_M1_L1_E002	190921_M1_L1	WT	negative	0.125	3.125	Before	190921_M1_L1_E002_Kymo-1-24000_-4600.txt	17.1614896172988	1	12.25046	-0.014705882352941
25	-5	190921_M1_L1_E002	190921_M1_L1	WT	negative	0.125	3.125	Before	190921_M1_L1_E002_Kymo-1-24000_-4800.txt	NA	0	11.42383	-0.00500000000000014
26	-4	190921_M1_L1_E002	190921_M1_L1	WT	negative	0.125	3.125	Before	190921_M1_L1_E002_Kymo-1-24000_-5000.txt	20.6249355470764	1	12.264485	-0.014705882352941
27	-3	190921_M1_L1_E002	190921_M1_L1	WT	negative	0.125	3.125	Before	190921_M1_L1_E002_Kymo-1-24000_-5200.txt	NA	0	11.666985	0.0149999999999997
28	-2	190921_M1_L1_E002	190921_M1_L1	WT	negative	0.125	3.125	Before	190921_M1_L1_E002_Kymo-1-24000_-5400.txt	16.1720708336703	1	12.269995	0
29	-1	190921_M1_L1_E002	190921_M1_L1	WT	negative	0.125	3.125	Before	190921_M1_L1_E002_Kymo-1-24000_-5600.txt	NA	0	11.656475	-0.00980392156862755
30	0	190921_M1_L1_E002	190921_M1_L1	WT	negative	0.125	3.125	Before	190921_M1_L1_E002_Kymo-1-24000_-5800.txt	NA	0	12.11891	4.4075
31	1	190921_M1_L1_E002	190921_M1_L1	WT	negative	0.125	3.125	During_1	190921_M1_L1_E002_Kymo-1-24000_-6000.txt	NA	0	12.39009	4.46813725490196
32	2	190921_M1_L1_E002	190921_M1_L1	WT	negative	0.125	3.125	During_1	190921_M1_L1_E002_Kymo-1-24000_-6200.txt	NA	0	12.63236	4.45833333333333
33	3	190921_M1_L1_E002	190921_M1_L1	WT	negative	0.125	3.125	During_1	190921_M1_L1_E002_Kymo-1-24000_-6400.txt	NA	0	12.59268	4.43382352941177
34	4	190921_M1_L1_E002	190921_M1_L1	WT	negative	0.125	3.125	During_1	190921_M1_L1_E002_Kymo-1-24000_-6600.txt	NA	0	10.79011	4.4093137254902
35	5	190921_M1_L1_E002	190921_M1_L1	WT	negative	0.125	3.125	During_1	190921_M1_L1_E002_Kymo-1-24000_-6800.txt	NA	0	10.777815	4.4075
36	6	190921_M1_L1_E002	190921_M1_L1	WT	negative	0.125	3.125	During_1	190921_M1_L1_E002_Kymo-1-24000_-7000.txt	NA	0	10.7077275	4.375
37	7	190921_M1_L1_E002	190921_M1_L1	WT	negative	0.125	3.125	During_1	190921_M1_L1_E002_Kymo-1-24000_-7200.txt	NA	0	10.7123	4.34313725490196
38	8	190921_M1_L1_E002	190921_M1_L1	WT	negative	0.125	3.125	During_1	190921_M1_L1_E002_Kymo-1-24000_-7400.txt	NA	0	10.70351	4.34313725490196
39	9	190921_M1_L1_E002	190921_M1_L1	WT	negative	0.125	3.125	During_1	190921_M1_L1_E002_Kymo-1-24000_-7600.txt	16.5727543917799	1	12.699225	4.30882352941176
40	10	190921_M1_L1_E002	190921_M1_L1	WT	negative	0.125	3.125	During_1	190921_M1_L1_E002_Kymo-1-24000_-7800.txt	NA	0	13.237455	4.2975
41	11	190921_M1_L1_E002	190921_M1_L1	WT	negative	0.125	3.125	During_1	190921_M1_L1_E002_Kymo-1-24000_-8000.txt	NA	0	12.389495	4.29901960784314
42	12	190921_M1_L1_E002	190921_M1_L1	WT	negative	0.125	3.125	During_1	190921_M1_L1_E002_Kymo-1-24000_-8200.txt	NA	0	12.555805	4.27941176470588
43	13	190921_M1_L1_E002	190921_M1_L1	WT	negative	0.125	3.125	During_1	190921_M1_L1_E002_Kymo-1-24000_-8400.txt	22.2098833981122	1	12.435485	4.25735294117647
44	14	190921_M1_L1_E002	190921_M1_L1	WT	negative	0.125	3.125	During_1	190921_M1_L1_E002_Kymo-1-24000_-8600.txt	NA	0	12.560755	4.23529411764706
45	15	190921_M1_L1_E002	190921_M1_L1	WT	negative	0.125	3.125	During_1	190921_M1_L1_E002_Kymo-1-24000_-8800.txt	NA	0	11.747615	4.245
46	16	190921_M1_L1_E002	190921_M1_L1	WT	negative	0.125	3.125	During_1	190921_M1_L1_E002_Kymo-1-24000_-9000.txt	19.0603259315734	1	12.743445	4.22058823529412
47	17	190921_M1_L1_E002	190921_M1_L1	WT	negative	0.125	3.125	During_1	190921_M1_L1_E002_Kymo-1-24000_-9200.txt	NA	0	12.05148	4.22058823529412
48	18	190921_M1_L1_E002	190921_M1_L1	WT	negative	0.125	3.125	During_1	190921_M1_L1_E002_Kymo-1-24000_-9400.txt	NA	0	13.052295	4.205
49	19	190921_M1_L1_E002	190921_M1_L1	WT	negative	0.125	3.125	During_1	190921_M1_L1_E002_Kymo-1-24000_-9600.txt	NA	0	11.76677	4.19362745098039
50	20	190921_M1_L1_E002	190921_M1_L1	WT	negative	0.125	3.125	During_1	190921_M1_L1_E002_Kymo-1-24000_-9800.txt	23.0760355370947	1	12.50202	4.15
51	21	190921_M1_L1_E002	190921_M1_L1	WT	negative	0.125	3.125	During_1	190921_M1_L1_E002_Kymo-1-24000_-10000.txt	NA	0	12.00713	4.14460784313725
52	22	190921_M1_L1_E002	190921_M1_L1	WT	negative	0.125	3.125	During_1	190921_M1_L1_E002_Kymo-1-24000_-10200.txt	NA	0	12.01016	4.15441176470588
53	23	190921_M1_L1_E002	190921_M1_L1	WT	negative	0.125	3.125	During_1	190921_M1_L1_E002_Kymo-1-24000_-10400.txt	NA	0	12.349855	4.1375
54	24	190921_M1_L1_E002	190921_M1_L1	WT	negative	0.125	3.125	During_1	190921_M1_L1_E002_Kymo-1-24000_-10600.txt	NA	0	11.978445	4.1421568627451
55	25	190921_M1_L1_E002	190921_M1_L1	WT	negative	0.125	3.125	During_1	190921_M1_L1_E002_Kymo-1-24000_-10800.txt	NA	0	11.811595	4.1275
56	26	190921_M1_L1_E002	190921_M1_L1	WT	negative	0.125	3.125	During_1	190921_M1_L1_E002_Kymo-1-24000_-11000.txt	NA	0	11.373745	4.10294117647059
57	27	190921_M1_L1_E002	190921_M1_L1	WT	negative	0.125	3.125	During_1	190921_M1_L1_E002_Kymo-1-24000_-11200.txt	NA	0	10.0564925	4.09803921568627
58	28	190921_M1_L1_E002	190921_M1_L1	WT	negative	0.125	3.125	During_1	190921_M1_L1_E002_Kymo-1-24000_-11400.txt	NA	0	10.79491	4.1125
59	29	190921_M1_L1_E002	190921_M1_L1	WT	negative	0.125	3.125	During_1	190921_M1_L1_E002_Kymo-1-24000_-11600.txt	13.910140492419	1	12.22906	4.07843137254902
60	30	190921_M1_L1_E002	190921_M1_L1	WT	negative	0.125	3.125	During_1	190921_M1_L1_E002_Kymo-1-24000_-11800.txt	21.9611288020204	1	12.737375	4.06372549019608
61	31	190921_M1_L1_E002	190921_M1_L1	WT	negative	0.125	3.125	During_2	190921_M1_L1_E002_Kymo-1-24000_-12000.txt	22.3438721930511	1	12.600005	4.0735294117647
62	32	190921_M1_L1_E002	190921_M1_L1	WT	negative	0.125	3.125	During_2	190921_M1_L1_E002_Kymo-1-24000_-12200.txt	NA	0	12.31443	4.06127450980392
63	33	190921_M1_L1_E002	190921_M1_L1	WT	negative	0.125	3.125	During_2	190921_M1_L1_E002_Kymo-1-24000_-12400.txt	22.1141088014153	1	12.46907	4.02
64	34	190921_M1_L1_E002	190921_M1_L1	WT	negative	0.125	3.125	During_2	190921_M1_L1_E002_Kymo-1-24000_-12600.txt	17.4034110685694	1	12.19989	4.0171568627451
65	35	190921_M1_L1_E002	190921_M1_L1	WT	negative	0.125	3.125	During_2	190921_M1_L1_E002_Kymo-1-24000_-12800.txt	20.078305391025	1	11.942215	3.99019607843137
66	36	190921_M1_L1_E002	190921_M1_L1	WT	negative	0.125	3.125	During_2	190921_M1_L1_E002_Kymo-1-24000_-13000.txt	NA	0	12.386695	3.97303921568627
67	37	190921_M1_L1_E002	190921_M1_L1	WT	negative	0.125	3.125	During_2	190921_M1_L1_E002_Kymo-1-24000_-13200.txt	NA	0	12.673665	3.96813725490196
68	38	190921_M1_L1_E002	190921_M1_L1	WT	negative	0.125	3.125	During_2	190921_M1_L1_E002_Kymo-1-24000_-13400.txt	NA	0	12.00755	3.96
69	39	190921_M1_L1_E002	190921_M1_L1	WT	negative	0.125	3.125	During_2	190921_M1_L1_E002_Kymo-1-24000_-13600.txt	NA	0	12.59273	3.93382352941176
70	40	190921_M1_L1_E002	190921_M1_L1	WT	negative	0.125	3.125	During_2	190921_M1_L1_E002_Kymo-1-24000_-13800.txt	NA	0	11.85507	3.91911764705882
71	41	190921_M1_L1_E002	190921_M1_L1	WT	negative	0.125	3.125	During_2	190921_M1_L1_E002_Kymo-1-24000_-14000.txt	NA	0	12.5533	3.925
72	42	190921_M1_L1_E002	190921_M1_L1	WT	negative	0.125	3.125	During_2	190921_M1_L1_E002_Kymo-1-24000_-14200.txt	17.9726815240834	1	11.75393	3.87254901960784
73	43	190921_M1_L1_E002	190921_M1_L1	WT	negative	0.125	3.125	During_2	190921_M1_L1_E002_Kymo-1-24000_-14400.txt	NA	0	12.5217	3.8875
74	44	190921_M1_L1_E002	190921_M1_L1	WT	negative	0.125	3.125	During_2	190921_M1_L1_E002_Kymo-1-24000_-14600.txt	NA	0	11.584395	3.875
75	45	190921_M1_L1_E002	190921_M1_L1	WT	negative	0.125	3.125	During_2	190921_M1_L1_E002_Kymo-1-24000_-14800.txt	19.6598840066844	1	12.45613	3.875
76	46	190921_M1_L1_E002	190921_M1_L1	WT	negative	0.125	3.125	During_2	190921_M1_L1_E002_Kymo-1-24000_-15000.txt	NA	0	12.248895	3.8275
77	47	190921_M1_L1_E002	190921_M1_L1	WT	negative	0.125	3.125	During_2	190921_M1_L1_E002_Kymo-1-24000_-15200.txt	NA	0	12.292845	3.84803921568627
78	48	190921_M1_L1_E002	190921_M1_L1	WT	negative	0.125	3.125	During_2	190921_M1_L1_E002_Kymo-1-24000_-15400.txt	NA	0	11.969325	3.8425
79	49	190921_M1_L1_E002	190921_M1_L1	WT	negative	0.125	3.125	During_2	190921_M1_L1_E002_Kymo-1-24000_-15600.txt	NA	0	12.255595	3.82107843137255
80	50	190921_M1_L1_E002	190921_M1_L1	WT	negative	0.125	3.125	During_2	190921_M1_L1_E002_Kymo-1-24000_-15800.txt	NA	0	11.94704	3.8406862745098
81	51	190921_M1_L1_E002	190921_M1_L1	WT	negative	0.125	3.125	During_2	190921_M1_L1_E002_Kymo-1-24000_-16000.txt	NA	0	12.0067	3.815
82	52	190921_M1_L1_E002	190921_M1_L1	WT	negative	0.125	3.125	During_2	190921_M1_L1_E002_Kymo-1-24000_-16200.txt	NA	0	12.1678	3.79166666666667
83	53	190921_M1_L1_E002	190921_M1_L1	WT	negative	0.125	3.125	During_2	190921_M1_L1_E002_Kymo-1-24000_-16400.txt	NA	0	11.513235	3.7875
84	54	190921_M1_L1_E002	190921_M1_L1	WT	negative	0.125	3.125	During_2	190921_M1_L1_E002_Kymo-1-24000_-16600.txt	NA	0	12.1718	3.78676470588235
85	55	190921_M1_L1_E002	190921_M1_L1	WT	negative	0.125	3.125	During_2	190921_M1_L1_E002_Kymo-1-24000_-16800.txt	NA	0	11.0079565	3.76225490196078
86	56	190921_M1_L1_E002	190921_M1_L1	WT	negative	0.125	3.125	During_2	190921_M1_L1_E002_Kymo-1-24000_-17000.txt	NA	0	9.7172	3.7575
87	57	190921_M1_L1_E002	190921_M1_L1	WT	negative	0.125	3.125	During_2	190921_M1_L1_E002_Kymo-1-24000_-17200.txt	NA	0	11.06248	3.75245098039216
88	58	190921_M1_L1_E002	190921_M1_L1	WT	negative	0.125	3.125	During_2	190921_M1_L1_E002_Kymo-1-24000_-17400.txt	NA	0	9.957909	3.7525
89	59	190921_M1_L1_E002	190921_M1_L1	WT	negative	0.125	3.125	During_2	190921_M1_L1_E002_Kymo-1-24000_-17600.txt	NA	0	10.48852	3.75245098039216
90	60	190921_M1_L1_E002	190921_M1_L1	WT	negative	0.125	3.125	During_2	190921_M1_L1_E002_Kymo-1-24000_-17800.txt	NA	0	10.6838755	-0.0514705882352945
91	61	190921_M1_L1_E002	190921_M1_L1	WT	negative	0.125	3.125	After	190921_M1_L1_E002_Kymo-1-24000_-18000.txt	NA	0	11.31113	-0.19
92	62	190921_M1_L1_E002	190921_M1_L1	WT	negative	0.125	3.125	After	190921_M1_L1_E002_Kymo-1-24000_-18200.txt	22.269235051776	1	13.139555	-0.237745098039216
93	63	190921_M1_L1_E002	190921_M1_L1	WT	negative	0.125	3.125	After	190921_M1_L1_E002_Kymo-1-24000_-18400.txt	24.0673886883273	1	13.10421	-0.377450980392157
94	64	190921_M1_L1_E002	190921_M1_L1	WT	negative	0.125	3.125	After	190921_M1_L1_E002_Kymo-1-24000_-18600.txt	NA	0	12.87592	-0.394607843137255
95	65	190921_M1_L1_E002	190921_M1_L1	WT	negative	0.125	3.125	After	190921_M1_L1_E002_Kymo-1-24000_-18800.txt	NA	0	12.98537	-0.3984375
96	66	190921_M1_L1_E002	190921_M1_L1	WT	negative	0.125	3.125	After	190921_M1_L1_E002_Kymo-1-24000_-19000.txt	NA	0	12.904845	-0.390625
97	67	190921_M1_L1_E002	190921_M1_L1	WT	negative	0.125	3.125	After	190921_M1_L1_E002_Kymo-1-24000_-19200.txt	22.3438721930511	1	13.0273	-0.356770833333334
98	68	190921_M1_L1_E002	190921_M1_L1	WT	negative	0.125	3.125	After	190921_M1_L1_E002_Kymo-1-24000_-19400.txt	NA	0	12.88283	-0.369791666666667
99	69	190921_M1_L1_E002	190921_M1_L1	WT	negative	0.125	3.125	After	190921_M1_L1_E002_Kymo-1-24000_-19600.txt	NA	0	12.85613	-0.369897959183674
100	70	190921_M1_L1_E002	190921_M1_L1	WT	negative	0.125	3.125	After	190921_M1_L1_E002_Kymo-1-24000_-19800.txt	NA	0	12.45443	-0.375
101	71	190921_M1_L1_E002	190921_M1_L1	WT	negative	0.125	3.125	After	190921_M1_L1_E002_Kymo-1-24000_-20000.txt	NA	0	12.69155	-0.375
102	72	190921_M1_L1_E002	190921_M1_L1	WT	negative	0.125	3.125	After	190921_M1_L1_E002_Kymo-1-24000_-20200.txt	NA	0	12.49762	-0.348958333333334
103	73	190921_M1_L1_E002	190921_M1_L1	WT	negative	0.125	3.125	After	190921_M1_L1_E002_Kymo-1-24000_-20400.txt	NA	0	12.29386	-0.372395833333334
104	74	190921_M1_L1_E002	190921_M1_L1	WT	negative	0.125	3.125	After	190921_M1_L1_E002_Kymo-1-24000_-20600.txt	NA	0	12.40536	-0.385416666666667
105	75	190921_M1_L1_E002	190921_M1_L1	WT	negative	0.125	3.125	After	190921_M1_L1_E002_Kymo-1-24000_-20800.txt	NA	0	12.35899	-0.380208333333334
106	76	190921_M1_L1_E002	190921_M1_L1	WT	negative	0.125	3.125	After	190921_M1_L1_E002_Kymo-1-24000_-21000.txt	NA	0	12.05083	-0.369791666666667
107	77	190921_M1_L1_E002	190921_M1_L1	WT	negative	0.125	3.125	After	190921_M1_L1_E002_Kymo-1-24000_-21200.txt	22.0312844238819	1	12.88211	-0.364583333333333
108	78	190921_M1_L1_E002	190921_M1_L1	WT	negative	0.125	3.125	After	190921_M1_L1_E002_Kymo-1-24000_-21400.txt	NA	0	11.623735	-0.372395833333333
109	79	190921_M1_L1_E002	190921_M1_L1	WT	negative	0.125	3.125	After	190921_M1_L1_E002_Kymo-1-24000_-21600.txt	21.4132762312634	1	12.878575	-0.369791666666667
110	80	190921_M1_L1_E002	190921_M1_L1	WT	negative	0.125	3.125	After	190921_M1_L1_E002_Kymo-1-24000_-21800.txt	NA	0	12.687285	-0.369791666666667
111	81	190921_M1_L1_E002	190921_M1_L1	WT	negative	0.125	3.125	After	190921_M1_L1_E002_Kymo-1-24000_-22000.txt	NA	0	12.39536	-0.385416666666667
112	82	190921_M1_L1_E002	190921_M1_L1	WT	negative	0.125	3.125	After	190921_M1_L1_E002_Kymo-1-24000_-22200.txt	NA	0	12.956865	-0.36734693877551
113	83	190921_M1_L1_E002	190921_M1_L1	WT	negative	0.125	3.125	After	190921_M1_L1_E002_Kymo-1-24000_-22400.txt	NA	0	12.21634	-0.372395833333334
114	84	190921_M1_L1_E002	190921_M1_L1	WT	negative	0.125	3.125	After	190921_M1_L1_E002_Kymo-1-24000_-22600.txt	NA	0	12.998415	-0.354166666666667
115	85	190921_M1_L1_E002	190921_M1_L1	WT	negative	0.125	3.125	After	190921_M1_L1_E002_Kymo-1-24000_-22800.txt	NA	0	12.34178	-0.377604166666667
116	86	190921_M1_L1_E002	190921_M1_L1	WT	negative	0.125	3.125	After	190921_M1_L1_E002_Kymo-1-24000_-23000.txt	NA	0	12.21296	-0.348958333333334
117	87	190921_M1_L1_E002	190921_M1_L1	WT	negative	0.125	3.125	After	190921_M1_L1_E002_Kymo-1-24000_-23200.txt	NA	0	12.80049	-0.380208333333334
118	88	190921_M1_L1_E002	190921_M1_L1	WT	negative	0.125	3.125	After	190921_M1_L1_E002_Kymo-1-24000_-23400.txt	NA	0	12.20954	-0.380208333333334
119	89	190921_M1_L1_E002	190921_M1_L1	WT	negative	0.125	3.125	After	190921_M1_L1_E002_Kymo-1-24000_-23600.txt	NA	0	12.173755	-0.385416666666667
120	90	190921_M1_L1_E002	190921_M1_L1	WT	negative	0.125	3.125	After	190921_M1_L1_E002_Kymo-1-24000_-23800.txt	NA	0	NA	NA
1	-29	190921_M1_L1_E003	190921_M1_L1	WT	negative	0.25	85	Before	190921_M1_L1_E003_Kymo-1-24000_-0.txt	22.4340998317443	1	NA	-1.05508474576271
2	-28	190921_M1_L1_E003	190921_M1_L1	WT	negative	0.25	85	Before	190921_M1_L1_E003_Kymo-1-24000_-200.txt	NA	0	12.547485	-1.03070175438596
3	-27	190921_M1_L1_E003	190921_M1_L1	WT	negative	0.25	85	Before	190921_M1_L1_E003_Kymo-1-24000_-400.txt	19.3667086278687	1	12.586765	-1.03508771929825
4	-26	190921_M1_L1_E003	190921_M1_L1	WT	negative	0.25	85	Before	190921_M1_L1_E003_Kymo-1-24000_-600.txt	NA	0	13.494855	-1.03070175438596
5	-25	190921_M1_L1_E003	190921_M1_L1	WT	negative	0.25	85	Before	190921_M1_L1_E003_Kymo-1-24000_-800.txt	NA	0	12.773185	-1.00462962962963
6	-24	190921_M1_L1_E003	190921_M1_L1	WT	negative	0.25	85	Before	190921_M1_L1_E003_Kymo-1-24000_-1000.txt	NA	0	12.92202	-1.04166666666667
7	-23	190921_M1_L1_E003	190921_M1_L1	WT	negative	0.25	85	Before	190921_M1_L1_E003_Kymo-1-24000_-1200.txt	21.3447171824973	1	12.912575	-0.995283018867923
8	-22	190921_M1_L1_E003	190921_M1_L1	WT	negative	0.25	85	Before	190921_M1_L1_E003_Kymo-1-24000_-1400.txt	19.2196809532962	1	12.35529	-1.03703703703704
9	-21	190921_M1_L1_E003	190921_M1_L1	WT	negative	0.25	85	Before	190921_M1_L1_E003_Kymo-1-24000_-1600.txt	NA	0	13.07392	-1.0188679245283
10	-20	190921_M1_L1_E003	190921_M1_L1	WT	negative	0.25	85	Before	190921_M1_L1_E003_Kymo-1-24000_-1800.txt	NA	0	12.35872	-1.02777777777778
11	-19	190921_M1_L1_E003	190921_M1_L1	WT	negative	0.25	85	Before	190921_M1_L1_E003_Kymo-1-24000_-2000.txt	NA	0	12.43388	-1.00943396226415
12	-18	190921_M1_L1_E003	190921_M1_L1	WT	negative	0.25	85	Before	190921_M1_L1_E003_Kymo-1-24000_-2200.txt	NA	0	12.499105	-1.07547169811321
13	-17	190921_M1_L1_E003	190921_M1_L1	WT	negative	0.25	85	Before	190921_M1_L1_E003_Kymo-1-24000_-2400.txt	NA	0	11.24189	-1.0462962962963
14	-16	190921_M1_L1_E003	190921_M1_L1	WT	negative	0.25	85	Before	190921_M1_L1_E003_Kymo-1-24000_-2600.txt	NA	0	10.5372705	-1.04716981132075
15	-15	190921_M1_L1_E003	190921_M1_L1	WT	negative	0.25	85	Before	190921_M1_L1_E003_Kymo-1-24000_-2800.txt	NA	0	11.03283	-1.0462962962963
16	-14	190921_M1_L1_E003	190921_M1_L1	WT	negative	0.25	85	Before	190921_M1_L1_E003_Kymo-1-24000_-3000.txt	NA	0	10.51396	-1.04716981132075
17	-13	190921_M1_L1_E003	190921_M1_L1	WT	negative	0.25	85	Before	190921_M1_L1_E003_Kymo-1-24000_-3200.txt	18.5253797702853	1	13.08082	-1.02314814814815
18	-12	190921_M1_L1_E003	190921_M1_L1	WT	negative	0.25	85	Before	190921_M1_L1_E003_Kymo-1-24000_-3400.txt	NA	0	13.642855	-1.03365384615385
19	-11	190921_M1_L1_E003	190921_M1_L1	WT	negative	0.25	85	Before	190921_M1_L1_E003_Kymo-1-24000_-3600.txt	NA	0	13.307785	-1.0343137254902
20	-10	190921_M1_L1_E003	190921_M1_L1	WT	negative	0.25	85	Before	190921_M1_L1_E003_Kymo-1-24000_-3800.txt	NA	0	13.03064	-1.02
21	-9	190921_M1_L1_E003	190921_M1_L1	WT	negative	0.25	85	Before	190921_M1_L1_E003_Kymo-1-24000_-4000.txt	19.0603259315734	1	13.179295	-1.0343137254902
22	-8	190921_M1_L1_E003	190921_M1_L1	WT	negative	0.25	85	Before	190921_M1_L1_E003_Kymo-1-24000_-4200.txt	NA	0	13.14184	-1.05
23	-7	190921_M1_L1_E003	190921_M1_L1	WT	negative	0.25	85	Before	190921_M1_L1_E003_Kymo-1-24000_-4400.txt	21.8890226551384	1	12.381615	-1.05882352941176
24	-6	190921_M1_L1_E003	190921_M1_L1	WT	negative	0.25	85	Before	190921_M1_L1_E003_Kymo-1-24000_-4600.txt	21.4845848103985	1	13.52451	-1.01960784313725
25	-5	190921_M1_L1_E003	190921_M1_L1	WT	negative	0.25	85	Before	190921_M1_L1_E003_Kymo-1-24000_-4800.txt	18.8554728009805	1	13.07415	-1.015
26	-4	190921_M1_L1_E003	190921_M1_L1	WT	negative	0.25	85	Before	190921_M1_L1_E003_Kymo-1-24000_-5000.txt	NA	0	13.2093	-0.990196078431373
27	-3	190921_M1_L1_E003	190921_M1_L1	WT	negative	0.25	85	Before	190921_M1_L1_E003_Kymo-1-24000_-5200.txt	19.2196809532962	1	12.917235	-1.025
28	-2	190921_M1_L1_E003	190921_M1_L1	WT	negative	0.25	85	Before	190921_M1_L1_E003_Kymo-1-24000_-5400.txt	NA	0	13.334045	-1.00490196078431
29	-1	190921_M1_L1_E003	190921_M1_L1	WT	negative	0.25	85	Before	190921_M1_L1_E003_Kymo-1-24000_-5600.txt	19.53125	1	13.04581	-0.999999999999999
30	0	190921_M1_L1_E003	190921_M1_L1	WT	negative	0.25	85	Before	190921_M1_L1_E003_Kymo-1-24000_-5800.txt	NA	0	12.6041	29.12
31	1	190921_M1_L1_E003	190921_M1_L1	WT	negative	0.25	85	During_1	190921_M1_L1_E003_Kymo-1-24000_-6000.txt	22.7531285551763	1	13.32261	86.2303921568627
32	2	190921_M1_L1_E003	190921_M1_L1	WT	negative	0.25	85	During_1	190921_M1_L1_E003_Kymo-1-24000_-6200.txt	NA	0	13.369485	85.9117647058823
33	3	190921_M1_L1_E003	190921_M1_L1	WT	negative	0.25	85	During_1	190921_M1_L1_E003_Kymo-1-24000_-6400.txt	16.0578081091931	1	13.024385	85.7745098039216
34	4	190921_M1_L1_E003	190921_M1_L1	WT	negative	0.25	85	During_1	190921_M1_L1_E003_Kymo-1-24000_-6600.txt	19.2994306667953	1	12.2439	85.6764705882353
35	5	190921_M1_L1_E003	190921_M1_L1	WT	negative	0.25	85	During_1	190921_M1_L1_E003_Kymo-1-24000_-6800.txt	NA	0	12.193755	85.54
36	6	190921_M1_L1_E003	190921_M1_L1	WT	negative	0.25	85	During_1	190921_M1_L1_E003_Kymo-1-24000_-7000.txt	NA	0	12.657575	85.4950980392157
37	7	190921_M1_L1_E003	190921_M1_L1	WT	negative	0.25	85	During_1	190921_M1_L1_E003_Kymo-1-24000_-7200.txt	NA	0	11.75939	85.4019607843137
38	8	190921_M1_L1_E003	190921_M1_L1	WT	negative	0.25	85	During_1	190921_M1_L1_E003_Kymo-1-24000_-7400.txt	NA	0	11.43333	85.2843137254902
39	9	190921_M1_L1_E003	190921_M1_L1	WT	negative	0.25	85	During_1	190921_M1_L1_E003_Kymo-1-24000_-7600.txt	NA	0	10.5823685	85.2352941176471
40	10	190921_M1_L1_E003	190921_M1_L1	WT	negative	0.25	85	During_1	190921_M1_L1_E003_Kymo-1-24000_-7800.txt	NA	0	11.52736	85.27
41	11	190921_M1_L1_E003	190921_M1_L1	WT	negative	0.25	85	During_1	190921_M1_L1_E003_Kymo-1-24000_-8000.txt	NA	0	11.3864	85.1617647058823
42	12	190921_M1_L1_E003	190921_M1_L1	WT	negative	0.25	85	During_1	190921_M1_L1_E003_Kymo-1-24000_-8200.txt	NA	0	11.246165	85.078431372549
43	13	190921_M1_L1_E003	190921_M1_L1	WT	negative	0.25	85	During_1	190921_M1_L1_E003_Kymo-1-24000_-8400.txt	13.6045166995442	1	12.365525	85.0539215686275
44	14	190921_M1_L1_E003	190921_M1_L1	WT	negative	0.25	85	During_1	190921_M1_L1_E003_Kymo-1-24000_-8600.txt	21.6567406605306	1	13.61886	84.9950980392157
45	15	190921_M1_L1_E003	190921_M1_L1	WT	negative	0.25	85	During_1	190921_M1_L1_E003_Kymo-1-24000_-8800.txt	NA	0	13.544515	84.955
46	16	190921_M1_L1_E003	190921_M1_L1	WT	negative	0.25	85	During_1	190921_M1_L1_E003_Kymo-1-24000_-9000.txt	20.7060772336681	1	13.32348	84.8578431372549
47	17	190921_M1_L1_E003	190921_M1_L1	WT	negative	0.25	85	During_1	190921_M1_L1_E003_Kymo-1-24000_-9200.txt	NA	0	13.250545	84.8872549019608
48	18	190921_M1_L1_E003	190921_M1_L1	WT	negative	0.25	85	During_1	190921_M1_L1_E003_Kymo-1-24000_-9400.txt	19.7687061381833	1	12.74595	84.865
49	19	190921_M1_L1_E003	190921_M1_L1	WT	negative	0.25	85	During_1	190921_M1_L1_E003_Kymo-1-24000_-9600.txt	21.8890226551384	1	13.239615	84.7549019607843
50	20	190921_M1_L1_E003	190921_M1_L1	WT	negative	0.25	85	During_1	190921_M1_L1_E003_Kymo-1-24000_-9800.txt	NA	0	12.40507	84.72
51	21	190921_M1_L1_E003	190921_M1_L1	WT	negative	0.25	85	During_1	190921_M1_L1_E003_Kymo-1-24000_-10000.txt	NA	0	13.452325	84.6421568627451
52	22	190921_M1_L1_E003	190921_M1_L1	WT	negative	0.25	85	During_1	190921_M1_L1_E003_Kymo-1-24000_-10200.txt	NA	0	12.54226	84.6078431372549
53	23	190921_M1_L1_E003	190921_M1_L1	WT	negative	0.25	85	During_1	190921_M1_L1_E003_Kymo-1-24000_-10400.txt	21.7983651226158	1	13.376865	84.615
54	24	190921_M1_L1_E003	190921_M1_L1	WT	negative	0.25	85	During_1	190921_M1_L1_E003_Kymo-1-24000_-10600.txt	17.1335560695622	1	12.541075	84.6078431372549
55	25	190921_M1_L1_E003	190921_M1_L1	WT	negative	0.25	85	During_1	190921_M1_L1_E003_Kymo-1-24000_-10800.txt	22.3214285714286	1	13.37037	84.59
56	26	190921_M1_L1_E003	190921_M1_L1	WT	negative	0.25	85	During_1	190921_M1_L1_E003_Kymo-1-24000_-11000.txt	20.6249355470764	1	12.85776	84.5196078431373
57	27	190921_M1_L1_E003	190921_M1_L1	WT	negative	0.25	85	During_1	190921_M1_L1_E003_Kymo-1-24000_-11200.txt	18.5082361650935	1	12.950605	84.5294117647059
58	28	190921_M1_L1_E003	190921_M1_L1	WT	negative	0.25	85	During_1	190921_M1_L1_E003_Kymo-1-24000_-11400.txt	19.3667086278687	1	12.68743	84.51
59	29	190921_M1_L1_E003	190921_M1_L1	WT	negative	0.25	85	During_1	190921_M1_L1_E003_Kymo-1-24000_-11600.txt	19.7687061381833	1	12.574395	84.4852941176471
60	30	190921_M1_L1_E003	190921_M1_L1	WT	negative	0.25	85	During_1	190921_M1_L1_E003_Kymo-1-24000_-11800.txt	23.7276070708269	1	13.533615	84.3774509803922
61	31	190921_M1_L1_E003	190921_M1_L1	WT	negative	0.25	85	During_2	190921_M1_L1_E003_Kymo-1-24000_-12000.txt	20.2552157180474	1	12.437715	84.3921568627451
62	32	190921_M1_L1_E003	190921_M1_L1	WT	negative	0.25	85	During_2	190921_M1_L1_E003_Kymo-1-24000_-12200.txt	NA	0	12.516965	84.3676470588235
63	33	190921_M1_L1_E003	190921_M1_L1	WT	negative	0.25	85	During_2	190921_M1_L1_E003_Kymo-1-24000_-12400.txt	NA	0	12.653795	84.395
64	34	190921_M1_L1_E003	190921_M1_L1	WT	negative	0.25	85	During_2	190921_M1_L1_E003_Kymo-1-24000_-12600.txt	NA	0	13.469915	84.4117647058823
65	35	190921_M1_L1_E003	190921_M1_L1	WT	negative	0.25	85	During_2	190921_M1_L1_E003_Kymo-1-24000_-12800.txt	NA	0	13.450605	84.3725490196078
66	36	190921_M1_L1_E003	190921_M1_L1	WT	negative	0.25	85	During_2	190921_M1_L1_E003_Kymo-1-24000_-13000.txt	NA	0	12.707315	84.2549019607843
67	37	190921_M1_L1_E003	190921_M1_L1	WT	negative	0.25	85	During_2	190921_M1_L1_E003_Kymo-1-24000_-13200.txt	19.9560965875075	1	13.951585	84.2107843137255
68	38	190921_M1_L1_E003	190921_M1_L1	WT	negative	0.25	85	During_2	190921_M1_L1_E003_Kymo-1-24000_-13400.txt	17.9565451607111	1	12.2579	84.235
69	39	190921_M1_L1_E003	190921_M1_L1	WT	negative	0.25	85	During_2	190921_M1_L1_E003_Kymo-1-24000_-13600.txt	NA	0	13.41757	84.1421568627451
70	40	190921_M1_L1_E003	190921_M1_L1	WT	negative	0.25	85	During_2	190921_M1_L1_E003_Kymo-1-24000_-13800.txt	20.259319286872	1	12.337735	84.1666666666667
71	41	190921_M1_L1_E003	190921_M1_L1	WT	negative	0.25	85	During_2	190921_M1_L1_E003_Kymo-1-24000_-14000.txt	16.5727543917799	1	12.760335	84.135
72	42	190921_M1_L1_E003	190921_M1_L1	WT	negative	0.25	85	During_2	190921_M1_L1_E003_Kymo-1-24000_-14200.txt	NA	0	14.26262	84.0637254901961
73	43	190921_M1_L1_E003	190921_M1_L1	WT	negative	0.25	85	During_2	190921_M1_L1_E003_Kymo-1-24000_-14400.txt	NA	0	13.346055	84.03
74	44	190921_M1_L1_E003	190921_M1_L1	WT	negative	0.25	85	During_2	190921_M1_L1_E003_Kymo-1-24000_-14600.txt	NA	0	12.66158	84.078431372549
75	45	190921_M1_L1_E003	190921_M1_L1	WT	negative	0.25	85	During_2	190921_M1_L1_E003_Kymo-1-24000_-14800.txt	NA	0	12.314075	84.0294117647059
76	46	190921_M1_L1_E003	190921_M1_L1	WT	negative	0.25	85	During_2	190921_M1_L1_E003_Kymo-1-24000_-15000.txt	NA	0	11.20638	83.93
77	47	190921_M1_L1_E003	190921_M1_L1	WT	negative	0.25	85	During_2	190921_M1_L1_E003_Kymo-1-24000_-15200.txt	NA	0	11.537685	84.0686274509804
78	48	190921_M1_L1_E003	190921_M1_L1	WT	negative	0.25	85	During_2	190921_M1_L1_E003_Kymo-1-24000_-15400.txt	NA	0	11.19925	83.94
79	49	190921_M1_L1_E003	190921_M1_L1	WT	negative	0.25	85	During_2	190921_M1_L1_E003_Kymo-1-24000_-15600.txt	12.0336943441637	1	10.78633	83.8676470588235
80	50	190921_M1_L1_E003	190921_M1_L1	WT	negative	0.25	85	During_2	190921_M1_L1_E003_Kymo-1-24000_-15800.txt	NA	0	12.920865	83.8529411764706
81	51	190921_M1_L1_E003	190921_M1_L1	WT	negative	0.25	85	During_2	190921_M1_L1_E003_Kymo-1-24000_-16000.txt	NA	0	13.770255	83.82
82	52	190921_M1_L1_E003	190921_M1_L1	WT	negative	0.25	85	During_2	190921_M1_L1_E003_Kymo-1-24000_-16200.txt	NA	0	13.51628	83.8186274509804
83	53	190921_M1_L1_E003	190921_M1_L1	WT	negative	0.25	85	During_2	190921_M1_L1_E003_Kymo-1-24000_-16400.txt	21.0216523018709	1	13.24058	83.78
84	54	190921_M1_L1_E003	190921_M1_L1	WT	negative	0.25	85	During_2	190921_M1_L1_E003_Kymo-1-24000_-16600.txt	21.5703192407248	1	13.089545	83.7745098039216
85	55	190921_M1_L1_E003	190921_M1_L1	WT	negative	0.25	85	During_2	190921_M1_L1_E003_Kymo-1-24000_-16800.txt	22.2098833981122	1	13.19162	83.7745098039216
86	56	190921_M1_L1_E003	190921_M1_L1	WT	negative	0.25	85	During_2	190921_M1_L1_E003_Kymo-1-24000_-17000.txt	NA	0	13.319755	83.735
87	57	190921_M1_L1_E003	190921_M1_L1	WT	negative	0.25	85	During_2	190921_M1_L1_E003_Kymo-1-24000_-17200.txt	NA	0	13.30072	83.7058823529412
88	58	190921_M1_L1_E003	190921_M1_L1	WT	negative	0.25	85	During_2	190921_M1_L1_E003_Kymo-1-24000_-17400.txt	21.9925225423356	1	13.04819	83.715
89	59	190921_M1_L1_E003	190921_M1_L1	WT	negative	0.25	85	During_2	190921_M1_L1_E003_Kymo-1-24000_-17600.txt	22.2098833981122	1	13.246025	83.7009803921569
90	60	190921_M1_L1_E003	190921_M1_L1	WT	negative	0.25	85	During_2	190921_M1_L1_E003_Kymo-1-24000_-17800.txt	19.9183348272084	1	12.615465	2.83823529411765
91	61	190921_M1_L1_E003	190921_M1_L1	WT	negative	0.25	85	After	190921_M1_L1_E003_Kymo-1-24000_-18000.txt	NA	0	14.005275	-0.69
92	62	190921_M1_L1_E003	190921_M1_L1	WT	negative	0.25	85	After	190921_M1_L1_E003_Kymo-1-24000_-18200.txt	20.3728226545788	1	12.59201	-0.553921568627451
93	63	190921_M1_L1_E003	190921_M1_L1	WT	negative	0.25	85	After	190921_M1_L1_E003_Kymo-1-24000_-18400.txt	21.4845848103985	1	13.811225	-0.441176470588235
94	64	190921_M1_L1_E003	190921_M1_L1	WT	negative	0.25	85	After	190921_M1_L1_E003_Kymo-1-24000_-18600.txt	19.1094974202178	1	12.8934	-0.303921568627451
95	65	190921_M1_L1_E003	190921_M1_L1	WT	negative	0.25	85	After	190921_M1_L1_E003_Kymo-1-24000_-18800.txt	NA	0	12.95336	-0.276041666666667
96	66	190921_M1_L1_E003	190921_M1_L1	WT	negative	0.25	85	After	190921_M1_L1_E003_Kymo-1-24000_-19000.txt	19.6598840066844	1	13.742775	-0.40625
97	67	190921_M1_L1_E003	190921_M1_L1	WT	negative	0.25	85	After	190921_M1_L1_E003_Kymo-1-24000_-19200.txt	NA	0	12.62321	-1.05729166666667
98	68	190921_M1_L1_E003	190921_M1_L1	WT	negative	0.25	85	After	190921_M1_L1_E003_Kymo-1-24000_-19400.txt	20.8637596494888	1	13.72716	-1.046875
99	69	190921_M1_L1_E003	190921_M1_L1	WT	negative	0.25	85	After	190921_M1_L1_E003_Kymo-1-24000_-19600.txt	20.0100050025013	1	12.83045	-1.02040816326531
100	70	190921_M1_L1_E003	190921_M1_L1	WT	negative	0.25	85	After	190921_M1_L1_E003_Kymo-1-24000_-19800.txt	NA	0	13.26636	-1.05208333333333
101	71	190921_M1_L1_E003	190921_M1_L1	WT	negative	0.25	85	After	190921_M1_L1_E003_Kymo-1-24000_-20000.txt	NA	0	12.831575	-1.08854166666667
102	72	190921_M1_L1_E003	190921_M1_L1	WT	negative	0.25	85	After	190921_M1_L1_E003_Kymo-1-24000_-20200.txt	NA	0	12.118965	-1.015625
103	73	190921_M1_L1_E003	190921_M1_L1	WT	negative	0.25	85	After	190921_M1_L1_E003_Kymo-1-24000_-20400.txt	NA	0	11.583375	-1.09375
104	74	190921_M1_L1_E003	190921_M1_L1	WT	negative	0.25	85	After	190921_M1_L1_E003_Kymo-1-24000_-20600.txt	NA	0	11.149265	-1.05729166666667
105	75	190921_M1_L1_E003	190921_M1_L1	WT	negative	0.25	85	After	190921_M1_L1_E003_Kymo-1-24000_-20800.txt	NA	0	11.360635	-1.05208333333333
106	76	190921_M1_L1_E003	190921_M1_L1	WT	negative	0.25	85	After	190921_M1_L1_E003_Kymo-1-24000_-21000.txt	NA	0	11.058805	-1.046875
107	77	190921_M1_L1_E003	190921_M1_L1	WT	negative	0.25	85	After	190921_M1_L1_E003_Kymo-1-24000_-21200.txt	16.3545670128383	1	11.8288	-1.078125
108	78	190921_M1_L1_E003	190921_M1_L1	WT	negative	0.25	85	After	190921_M1_L1_E003_Kymo-1-24000_-21400.txt	22.8911525695319	1	13.68286	-1.11458333333333
109	79	190921_M1_L1_E003	190921_M1_L1	WT	negative	0.25	85	After	190921_M1_L1_E003_Kymo-1-24000_-21600.txt	NA	0	13.522625	-1.05729166666667
110	80	190921_M1_L1_E003	190921_M1_L1	WT	negative	0.25	85	After	190921_M1_L1_E003_Kymo-1-24000_-21800.txt	21.4845848103985	1	13.256085	-1.00520833333333
111	81	190921_M1_L1_E003	190921_M1_L1	WT	negative	0.25	85	After	190921_M1_L1_E003_Kymo-1-24000_-22000.txt	21.3561131873999	1	13.20697	-1.08333333333333
112	82	190921_M1_L1_E003	190921_M1_L1	WT	negative	0.25	85	After	190921_M1_L1_E003_Kymo-1-24000_-22200.txt	NA	0	13.046315	-1.02040816326531
113	83	190921_M1_L1_E003	190921_M1_L1	WT	negative	0.25	85	After	190921_M1_L1_E003_Kymo-1-24000_-22400.txt	16.3172064942482	1	12.728805	-1.0625
114	84	190921_M1_L1_E003	190921_M1_L1	WT	negative	0.25	85	After	190921_M1_L1_E003_Kymo-1-24000_-22600.txt	20.6249355470764	1	12.910645	-1.05208333333333
115	85	190921_M1_L1_E003	190921_M1_L1	WT	negative	0.25	85	After	190921_M1_L1_E003_Kymo-1-24000_-22800.txt	NA	0	13.158155	-1.03645833333333
116	86	190921_M1_L1_E003	190921_M1_L1	WT	negative	0.25	85	After	190921_M1_L1_E003_Kymo-1-24000_-23000.txt	20.6249355470764	1	13.010455	-1.0625
117	87	190921_M1_L1_E003	190921_M1_L1	WT	negative	0.25	85	After	190921_M1_L1_E003_Kymo-1-24000_-23200.txt	19.4061711624297	1	12.928685	-1.04166666666667
118	88	190921_M1_L1_E003	190921_M1_L1	WT	negative	0.25	85	After	190921_M1_L1_E003_Kymo-1-24000_-23400.txt	NA	0	13.270195	-1.0625
119	89	190921_M1_L1_E003	190921_M1_L1	WT	negative	0.25	85	After	190921_M1_L1_E003_Kymo-1-24000_-23600.txt	NA	0	12.629895	-1.03125
120	90	190921_M1_L1_E003	190921_M1_L1	WT	negative	0.25	85	After	190921_M1_L1_E003_Kymo-1-24000_-23800.txt	NA	0	NA	NA
1	-29	190921_M1_L1_E004	190921_M1_L1	WT	negative	0.125	32.5	Before	190921_M1_L1_E004_Kymo-1-24000_-0.txt	NA	0	NA	-0.315677966101695
2	-28	190921_M1_L1_E004	190921_M1_L1	WT	negative	0.125	32.5	Before	190921_M1_L1_E004_Kymo-1-24000_-200.txt	NA	0	13.794545	-0.317982456140351
3	-27	190921_M1_L1_E004	190921_M1_L1	WT	negative	0.125	32.5	Before	190921_M1_L1_E004_Kymo-1-24000_-400.txt	NA	0	12.95479	-0.296052631578948
4	-26	190921_M1_L1_E004	190921_M1_L1	WT	negative	0.125	32.5	Before	190921_M1_L1_E004_Kymo-1-24000_-600.txt	22.9779411764706	1	13.60417	-0.291666666666667
5	-25	190921_M1_L1_E004	190921_M1_L1	WT	negative	0.125	32.5	Before	190921_M1_L1_E004_Kymo-1-24000_-800.txt	NA	0	12.778505	-0.282407407407408
6	-24	190921_M1_L1_E004	190921_M1_L1	WT	negative	0.125	32.5	Before	190921_M1_L1_E004_Kymo-1-24000_-1000.txt	NA	0	13.283525	-0.270833333333333
7	-23	190921_M1_L1_E004	190921_M1_L1	WT	negative	0.125	32.5	Before	190921_M1_L1_E004_Kymo-1-24000_-1200.txt	NA	0	12.983365	NA
8	-22	190921_M1_L1_E004	190921_M1_L1	WT	negative	0.125	32.5	Before	190921_M1_L1_E004_Kymo-1-24000_-1400.txt	NA	0	13.51765	-0.252314814814815
9	-21	190921_M1_L1_E004	190921_M1_L1	WT	negative	0.125	32.5	Before	190921_M1_L1_E004_Kymo-1-24000_-1600.txt	21.1260166895532	1	12.40688	-0.275943396226416
10	-20	190921_M1_L1_E004	190921_M1_L1	WT	negative	0.125	32.5	Before	190921_M1_L1_E004_Kymo-1-24000_-1800.txt	NA	0	12.29505	-0.252314814814815
11	-19	190921_M1_L1_E004	190921_M1_L1	WT	negative	0.125	32.5	Before	190921_M1_L1_E004_Kymo-1-24000_-2000.txt	NA	0	13.03613	-0.231132075471698
12	-18	190921_M1_L1_E004	190921_M1_L1	WT	negative	0.125	32.5	Before	190921_M1_L1_E004_Kymo-1-24000_-2200.txt	NA	0	13.723125	-0.21933962264151
13	-17	190921_M1_L1_E004	190921_M1_L1	WT	negative	0.125	32.5	Before	190921_M1_L1_E004_Kymo-1-24000_-2400.txt	NA	0	13.187055	-0.233796296296297
14	-16	190921_M1_L1_E004	190921_M1_L1	WT	negative	0.125	32.5	Before	190921_M1_L1_E004_Kymo-1-24000_-2600.txt	NA	0	12.667725	-0.221698113207548
15	-15	190921_M1_L1_E004	190921_M1_L1	WT	negative	0.125	32.5	Before	190921_M1_L1_E004_Kymo-1-24000_-2800.txt	NA	0	13.515185	-0.25462962962963
16	-14	190921_M1_L1_E004	190921_M1_L1	WT	negative	0.125	32.5	Before	190921_M1_L1_E004_Kymo-1-24000_-3000.txt	NA	0	12.436365	-0.247641509433962
17	-13	190921_M1_L1_E004	190921_M1_L1	WT	negative	0.125	32.5	Before	190921_M1_L1_E004_Kymo-1-24000_-3200.txt	NA	0	11.85993	-0.233796296296297
18	-12	190921_M1_L1_E004	190921_M1_L1	WT	negative	0.125	32.5	Before	190921_M1_L1_E004_Kymo-1-24000_-3400.txt	NA	0	11.873805	-0.228365384615384
19	-11	190921_M1_L1_E004	190921_M1_L1	WT	negative	0.125	32.5	Before	190921_M1_L1_E004_Kymo-1-24000_-3600.txt	NA	0	13.28132	-0.232843137254902
20	-10	190921_M1_L1_E004	190921_M1_L1	WT	negative	0.125	32.5	Before	190921_M1_L1_E004_Kymo-1-24000_-3800.txt	NA	0	13.27856	-0.255
21	-9	190921_M1_L1_E004	190921_M1_L1	WT	negative	0.125	32.5	Before	190921_M1_L1_E004_Kymo-1-24000_-4000.txt	20.0100050025013	1	13.014135	-0.218137254901961
22	-8	190921_M1_L1_E004	190921_M1_L1	WT	negative	0.125	32.5	Before	190921_M1_L1_E004_Kymo-1-24000_-4200.txt	21.0238620834647	1	13.07267	-0.22
23	-7	190921_M1_L1_E004	190921_M1_L1	WT	negative	0.125	32.5	Before	190921_M1_L1_E004_Kymo-1-24000_-4400.txt	23.1884057971014	1	13.342945	-0.196078431372549
24	-6	190921_M1_L1_E004	190921_M1_L1	WT	negative	0.125	32.5	Before	190921_M1_L1_E004_Kymo-1-24000_-4600.txt	NA	0	12.924085	-0.230392156862745
25	-5	190921_M1_L1_E004	190921_M1_L1	WT	negative	0.125	32.5	Before	190921_M1_L1_E004_Kymo-1-24000_-4800.txt	20.0100050025013	1	13.109595	-0.2225
26	-4	190921_M1_L1_E004	190921_M1_L1	WT	negative	0.125	32.5	Before	190921_M1_L1_E004_Kymo-1-24000_-5000.txt	NA	0	12.995635	-0.227941176470588
27	-3	190921_M1_L1_E004	190921_M1_L1	WT	negative	0.125	32.5	Before	190921_M1_L1_E004_Kymo-1-24000_-5200.txt	NA	0	12.95507	-0.2225
28	-2	190921_M1_L1_E004	190921_M1_L1	WT	negative	0.125	32.5	Before	190921_M1_L1_E004_Kymo-1-24000_-5400.txt	21.8890226551384	1	13.359885	-0.210784313725491
29	-1	190921_M1_L1_E004	190921_M1_L1	WT	negative	0.125	32.5	Before	190921_M1_L1_E004_Kymo-1-24000_-5600.txt	NA	0	13.620955	-0.210784313725491
30	0	190921_M1_L1_E004	190921_M1_L1	WT	negative	0.125	32.5	Before	190921_M1_L1_E004_Kymo-1-24000_-5800.txt	NA	0	13.765975	16.2475
31	1	190921_M1_L1_E004	190921_M1_L1	WT	negative	0.125	32.5	During_1	190921_M1_L1_E004_Kymo-1-24000_-6000.txt	19.1094974202178	1	13.446945	31.2377450980392
32	2	190921_M1_L1_E004	190921_M1_L1	WT	negative	0.125	32.5	During_1	190921_M1_L1_E004_Kymo-1-24000_-6200.txt	NA	0	13.388705	31.0612745098039
33	3	190921_M1_L1_E004	190921_M1_L1	WT	negative	0.125	32.5	During_1	190921_M1_L1_E004_Kymo-1-24000_-6400.txt	NA	0	13.35728	30.9387254901961
34	4	190921_M1_L1_E004	190921_M1_L1	WT	negative	0.125	32.5	During_1	190921_M1_L1_E004_Kymo-1-24000_-6600.txt	NA	0	12.818695	30.7916666666667
35	5	190921_M1_L1_E004	190921_M1_L1	WT	negative	0.125	32.5	During_1	190921_M1_L1_E004_Kymo-1-24000_-6800.txt	NA	0	13.13985	30.675
36	6	190921_M1_L1_E004	190921_M1_L1	WT	negative	0.125	32.5	During_1	190921_M1_L1_E004_Kymo-1-24000_-7000.txt	NA	0	13.109165	30.5612745098039
37	7	190921_M1_L1_E004	190921_M1_L1	WT	negative	0.125	32.5	During_1	190921_M1_L1_E004_Kymo-1-24000_-7200.txt	NA	0	12.306785	30.4754901960784
38	8	190921_M1_L1_E004	190921_M1_L1	WT	negative	0.125	32.5	During_1	190921_M1_L1_E004_Kymo-1-24000_-7400.txt	NA	0	12.228975	30.3799019607843
39	9	190921_M1_L1_E004	190921_M1_L1	WT	negative	0.125	32.5	During_1	190921_M1_L1_E004_Kymo-1-24000_-7600.txt	NA	0	11.345855	30.2524509803922
40	10	190921_M1_L1_E004	190921_M1_L1	WT	negative	0.125	32.5	During_1	190921_M1_L1_E004_Kymo-1-24000_-7800.txt	18.5082361650935	1	13.540365	40.7225
41	11	190921_M1_L1_E004	190921_M1_L1	WT	negative	0.125	32.5	During_1	190921_M1_L1_E004_Kymo-1-24000_-8000.txt	NA	0	13.63724	42.5637254901961
42	12	190921_M1_L1_E004	190921_M1_L1	WT	negative	0.125	32.5	During_1	190921_M1_L1_E004_Kymo-1-24000_-8200.txt	20.3915171288744	1	13.20283	43.2892156862745
43	13	190921_M1_L1_E004	190921_M1_L1	WT	negative	0.125	32.5	During_1	190921_M1_L1_E004_Kymo-1-24000_-8400.txt	21.9925225423356	1	13.14375	40.0955882352941
44	14	190921_M1_L1_E004	190921_M1_L1	WT	negative	0.125	32.5	During_1	190921_M1_L1_E004_Kymo-1-24000_-8600.txt	NA	0	13.53278	36.7083333333333
45	15	190921_M1_L1_E004	190921_M1_L1	WT	negative	0.125	32.5	During_1	190921_M1_L1_E004_Kymo-1-24000_-8800.txt	21.6684723726977	1	13.235995	31.09
46	16	190921_M1_L1_E004	190921_M1_L1	WT	negative	0.125	32.5	During_1	190921_M1_L1_E004_Kymo-1-24000_-9000.txt	NA	0	13.990075	31.0294117647059
47	17	190921_M1_L1_E004	190921_M1_L1	WT	negative	0.125	32.5	During_1	190921_M1_L1_E004_Kymo-1-24000_-9200.txt	NA	0	13.134135	30.9607843137255
48	18	190921_M1_L1_E004	190921_M1_L1	WT	negative	0.125	32.5	During_1	190921_M1_L1_E004_Kymo-1-24000_-9400.txt	23.5571260306243	1	14.385635	30.87
49	19	190921_M1_L1_E004	190921_M1_L1	WT	negative	0.125	32.5	During_1	190921_M1_L1_E004_Kymo-1-24000_-9600.txt	NA	0	13.808775	30.7867647058824
50	20	190921_M1_L1_E004	190921_M1_L1	WT	negative	0.125	32.5	During_1	190921_M1_L1_E004_Kymo-1-24000_-9800.txt	19.8866461171323	1	14.75633	30.685
51	21	190921_M1_L1_E004	190921_M1_L1	WT	negative	0.125	32.5	During_1	190921_M1_L1_E004_Kymo-1-24000_-10000.txt	20.2552157180474	1	13.901085	30.6102941176471
52	22	190921_M1_L1_E004	190921_M1_L1	WT	negative	0.125	32.5	During_1	190921_M1_L1_E004_Kymo-1-24000_-10200.txt	NA	0	14.15463	30.5049019607843
53	23	190921_M1_L1_E004	190921_M1_L1	WT	negative	0.125	32.5	During_1	190921_M1_L1_E004_Kymo-1-24000_-10400.txt	NA	0	14.632205	30.45
54	24	190921_M1_L1_E004	190921_M1_L1	WT	negative	0.125	32.5	During_1	190921_M1_L1_E004_Kymo-1-24000_-10600.txt	22.158209616663	1	13.45121	30.2990196078431
55	25	190921_M1_L1_E004	190921_M1_L1	WT	negative	0.125	32.5	During_1	190921_M1_L1_E004_Kymo-1-24000_-10800.txt	NA	0	14.1482	31.1725
56	26	190921_M1_L1_E004	190921_M1_L1	WT	negative	0.125	32.5	During_1	190921_M1_L1_E004_Kymo-1-24000_-11000.txt	NA	0	13.543845	33.843137254902
57	27	190921_M1_L1_E004	190921_M1_L1	WT	negative	0.125	32.5	During_1	190921_M1_L1_E004_Kymo-1-24000_-11200.txt	22.4164985429276	1	13.50498	33.6838235294118
58	28	190921_M1_L1_E004	190921_M1_L1	WT	negative	0.125	32.5	During_1	190921_M1_L1_E004_Kymo-1-24000_-11400.txt	NA	0	13.619665	33.6125
59	29	190921_M1_L1_E004	190921_M1_L1	WT	negative	0.125	32.5	During_1	190921_M1_L1_E004_Kymo-1-24000_-11600.txt	NA	0	12.984705	33.4779411764706
60	30	190921_M1_L1_E004	190921_M1_L1	WT	negative	0.125	32.5	During_1	190921_M1_L1_E004_Kymo-1-24000_-11800.txt	NA	0	14.467225	33.3725490196078
61	31	190921_M1_L1_E004	190921_M1_L1	WT	negative	0.125	32.5	During_2	190921_M1_L1_E004_Kymo-1-24000_-12000.txt	NA	0	13.36583	33.2696078431373
62	32	190921_M1_L1_E004	190921_M1_L1	WT	negative	0.125	32.5	During_2	190921_M1_L1_E004_Kymo-1-24000_-12200.txt	NA	0	13.5686	33.2377450980392
63	33	190921_M1_L1_E004	190921_M1_L1	WT	negative	0.125	32.5	During_2	190921_M1_L1_E004_Kymo-1-24000_-12400.txt	NA	0	13.116735	33.1125
64	34	190921_M1_L1_E004	190921_M1_L1	WT	negative	0.125	32.5	During_2	190921_M1_L1_E004_Kymo-1-24000_-12600.txt	NA	0	12.767165	32.9877450980392
65	35	190921_M1_L1_E004	190921_M1_L1	WT	negative	0.125	32.5	During_2	190921_M1_L1_E004_Kymo-1-24000_-12800.txt	NA	0	11.854605	32.9093137254902
66	36	190921_M1_L1_E004	190921_M1_L1	WT	negative	0.125	32.5	During_2	190921_M1_L1_E004_Kymo-1-24000_-13000.txt	NA	0	11.99904	32.7892156862745
67	37	190921_M1_L1_E004	190921_M1_L1	WT	negative	0.125	32.5	During_2	190921_M1_L1_E004_Kymo-1-24000_-13200.txt	NA	0	14.057815	32.7107843137255
68	38	190921_M1_L1_E004	190921_M1_L1	WT	negative	0.125	32.5	During_2	190921_M1_L1_E004_Kymo-1-24000_-13400.txt	23.1267345050879	1	14.07471	32.6325
69	39	190921_M1_L1_E004	190921_M1_L1	WT	negative	0.125	32.5	During_2	190921_M1_L1_E004_Kymo-1-24000_-13600.txt	NA	0	13.68144	32.4656862745098
70	40	190921_M1_L1_E004	190921_M1_L1	WT	negative	0.125	32.5	During_2	190921_M1_L1_E004_Kymo-1-24000_-13800.txt	21.2517267027946	1	13.484845	32.3700980392157
71	41	190921_M1_L1_E004	190921_M1_L1	WT	negative	0.125	32.5	During_2	190921_M1_L1_E004_Kymo-1-24000_-14000.txt	NA	0	13.328025	32.2675
72	42	190921_M1_L1_E004	190921_M1_L1	WT	negative	0.125	32.5	During_2	190921_M1_L1_E004_Kymo-1-24000_-14200.txt	18.8146754468485	1	13.10321	32.203431372549
73	43	190921_M1_L1_E004	190921_M1_L1	WT	negative	0.125	32.5	During_2	190921_M1_L1_E004_Kymo-1-24000_-14400.txt	NA	0	12.99835	32.075
74	44	190921_M1_L1_E004	190921_M1_L1	WT	negative	0.125	32.5	During_2	190921_M1_L1_E004_Kymo-1-24000_-14600.txt	NA	0	13.320985	31.9803921568627
75	45	190921_M1_L1_E004	190921_M1_L1	WT	negative	0.125	32.5	During_2	190921_M1_L1_E004_Kymo-1-24000_-14800.txt	16.5727543917799	1	12.936935	31.8848039215686
76	46	190921_M1_L1_E004	190921_M1_L1	WT	negative	0.125	32.5	During_2	190921_M1_L1_E004_Kymo-1-24000_-15000.txt	19.7687061381833	1	12.75348	31.8125
77	47	190921_M1_L1_E004	190921_M1_L1	WT	negative	0.125	32.5	During_2	190921_M1_L1_E004_Kymo-1-24000_-15200.txt	19.7063750123165	1	13.049165	31.7058823529412
78	48	190921_M1_L1_E004	190921_M1_L1	WT	negative	0.125	32.5	During_2	190921_M1_L1_E004_Kymo-1-24000_-15400.txt	20.6249355470764	1	13.011485	31.595
79	49	190921_M1_L1_E004	190921_M1_L1	WT	negative	0.125	32.5	During_2	190921_M1_L1_E004_Kymo-1-24000_-15600.txt	20.3169443315725	1	12.81568	31.4632352941176
80	50	190921_M1_L1_E004	190921_M1_L1	WT	negative	0.125	32.5	During_2	190921_M1_L1_E004_Kymo-1-24000_-15800.txt	NA	0	12.72591	31.3627450980392
81	51	190921_M1_L1_E004	190921_M1_L1	WT	negative	0.125	32.5	During_2	190921_M1_L1_E004_Kymo-1-24000_-16000.txt	NA	0	12.83846	31.2725
82	52	190921_M1_L1_E004	190921_M1_L1	WT	negative	0.125	32.5	During_2	190921_M1_L1_E004_Kymo-1-24000_-16200.txt	NA	0	12.426665	31.2107843137255
83	53	190921_M1_L1_E004	190921_M1_L1	WT	negative	0.125	32.5	During_2	190921_M1_L1_E004_Kymo-1-24000_-16400.txt	NA	0	12.60936	31.0825
84	54	190921_M1_L1_E004	190921_M1_L1	WT	negative	0.125	32.5	During_2	190921_M1_L1_E004_Kymo-1-24000_-16600.txt	NA	0	13.11635	31
85	55	190921_M1_L1_E004	190921_M1_L1	WT	negative	0.125	32.5	During_2	190921_M1_L1_E004_Kymo-1-24000_-16800.txt	NA	0	13.1345	30.921568627451
86	56	190921_M1_L1_E004	190921_M1_L1	WT	negative	0.125	32.5	During_2	190921_M1_L1_E004_Kymo-1-24000_-17000.txt	NA	0	12.978945	30.835
87	57	190921_M1_L1_E004	190921_M1_L1	WT	negative	0.125	32.5	During_2	190921_M1_L1_E004_Kymo-1-24000_-17200.txt	NA	0	12.07915	30.718137254902
88	58	190921_M1_L1_E004	190921_M1_L1	WT	negative	0.125	32.5	During_2	190921_M1_L1_E004_Kymo-1-24000_-17400.txt	NA	0	12.2793	30.6075
89	59	190921_M1_L1_E004	190921_M1_L1	WT	negative	0.125	32.5	During_2	190921_M1_L1_E004_Kymo-1-24000_-17600.txt	NA	0	12.39067	30.5857843137255
90	60	190921_M1_L1_E004	190921_M1_L1	WT	negative	0.125	32.5	During_2	190921_M1_L1_E004_Kymo-1-24000_-17800.txt	NA	0	12.58175	1.68627450980392
91	61	190921_M1_L1_E004	190921_M1_L1	WT	negative	0.125	32.5	After	190921_M1_L1_E004_Kymo-1-24000_-18000.txt	NA	0	11.323125	-0.372500000000001
92	62	190921_M1_L1_E004	190921_M1_L1	WT	negative	0.125	32.5	After	190921_M1_L1_E004_Kymo-1-24000_-18200.txt	18.2631723130308	1	12.757385	-0.367647058823529
93	63	190921_M1_L1_E004	190921_M1_L1	WT	negative	0.125	32.5	After	190921_M1_L1_E004_Kymo-1-24000_-18400.txt	21.9058050383352	1	13.55152	-0.392156862745098
94	64	190921_M1_L1_E004	190921_M1_L1	WT	negative	0.125	32.5	After	190921_M1_L1_E004_Kymo-1-24000_-18600.txt	22.8911525695319	1	13.397035	-0.389705882352941
95	65	190921_M1_L1_E004	190921_M1_L1	WT	negative	0.125	32.5	After	190921_M1_L1_E004_Kymo-1-24000_-18800.txt	NA	0	13.105715	-0.388020833333334
96	66	190921_M1_L1_E004	190921_M1_L1	WT	negative	0.125	32.5	After	190921_M1_L1_E004_Kymo-1-24000_-19000.txt	18.8146754468485	1	12.975845	-0.395833333333333
97	67	190921_M1_L1_E004	190921_M1_L1	WT	negative	0.125	32.5	After	190921_M1_L1_E004_Kymo-1-24000_-19200.txt	NA	0	13.202515	-0.380208333333334
98	68	190921_M1_L1_E004	190921_M1_L1	WT	negative	0.125	32.5	After	190921_M1_L1_E004_Kymo-1-24000_-19400.txt	21.3447171824973	1	12.48993	-0.372395833333334
99	69	190921_M1_L1_E004	190921_M1_L1	WT	negative	0.125	32.5	After	190921_M1_L1_E004_Kymo-1-24000_-19600.txt	20.1612903225806	1	12.54519	-0.392857142857143
100	70	190921_M1_L1_E004	190921_M1_L1	WT	negative	0.125	32.5	After	190921_M1_L1_E004_Kymo-1-24000_-19800.txt	21.9925225423356	1	12.80441	-0.388020833333334
101	71	190921_M1_L1_E004	190921_M1_L1	WT	negative	0.125	32.5	After	190921_M1_L1_E004_Kymo-1-24000_-20000.txt	NA	0	12.65788	-0.385416666666667
102	72	190921_M1_L1_E004	190921_M1_L1	WT	negative	0.125	32.5	After	190921_M1_L1_E004_Kymo-1-24000_-20200.txt	NA	0	12.67714	-0.40625
103	73	190921_M1_L1_E004	190921_M1_L1	WT	negative	0.125	32.5	After	190921_M1_L1_E004_Kymo-1-24000_-20400.txt	18.8554728009805	1	13.31275	-0.390625
104	74	190921_M1_L1_E004	190921_M1_L1	WT	negative	0.125	32.5	After	190921_M1_L1_E004_Kymo-1-24000_-20600.txt	NA	0	13.480535	-0.377604166666667
105	75	190921_M1_L1_E004	190921_M1_L1	WT	negative	0.125	32.5	After	190921_M1_L1_E004_Kymo-1-24000_-20800.txt	NA	0	13.631	-0.385416666666667
106	76	190921_M1_L1_E004	190921_M1_L1	WT	negative	0.125	32.5	After	190921_M1_L1_E004_Kymo-1-24000_-21000.txt	NA	0	13.37097	-0.359375
107	77	190921_M1_L1_E004	190921_M1_L1	WT	negative	0.125	32.5	After	190921_M1_L1_E004_Kymo-1-24000_-21200.txt	19.1094974202178	1	13.386365	-0.408854166666667
108	78	190921_M1_L1_E004	190921_M1_L1	WT	negative	0.125	32.5	After	190921_M1_L1_E004_Kymo-1-24000_-21400.txt	NA	0	13.116225	-0.380208333333334
109	79	190921_M1_L1_E004	190921_M1_L1	WT	negative	0.125	32.5	After	190921_M1_L1_E004_Kymo-1-24000_-21600.txt	NA	0	13.145205	-0.369791666666667
110	80	190921_M1_L1_E004	190921_M1_L1	WT	negative	0.125	32.5	After	190921_M1_L1_E004_Kymo-1-24000_-21800.txt	21.1260166895532	1	12.462805	-0.3984375
111	81	190921_M1_L1_E004	190921_M1_L1	WT	negative	0.125	32.5	After	190921_M1_L1_E004_Kymo-1-24000_-22000.txt	21.4523222138797	1	12.691695	-0.380208333333334
112	82	190921_M1_L1_E004	190921_M1_L1	WT	negative	0.125	32.5	After	190921_M1_L1_E004_Kymo-1-24000_-22200.txt	NA	0	12.958605	-0.385204081632654
113	83	190921_M1_L1_E004	190921_M1_L1	WT	negative	0.125	32.5	After	190921_M1_L1_E004_Kymo-1-24000_-22400.txt	21.269807508242	1	13.2006	-0.395833333333333
114	84	190921_M1_L1_E004	190921_M1_L1	WT	negative	0.125	32.5	After	190921_M1_L1_E004_Kymo-1-24000_-22600.txt	NA	0	13.44909	-0.385416666666667
115	85	190921_M1_L1_E004	190921_M1_L1	WT	negative	0.125	32.5	After	190921_M1_L1_E004_Kymo-1-24000_-22800.txt	NA	0	13.697525	-0.380208333333334
116	86	190921_M1_L1_E004	190921_M1_L1	WT	negative	0.125	32.5	After	190921_M1_L1_E004_Kymo-1-24000_-23000.txt	20.1612903225806	1	13.596645	-0.377604166666667
117	87	190921_M1_L1_E004	190921_M1_L1	WT	negative	0.125	32.5	After	190921_M1_L1_E004_Kymo-1-24000_-23200.txt	NA	0	13.48015	-0.3671875
118	88	190921_M1_L1_E004	190921_M1_L1	WT	negative	0.125	32.5	After	190921_M1_L1_E004_Kymo-1-24000_-23400.txt	NA	0	13.702025	-0.385416666666667
119	89	190921_M1_L1_E004	190921_M1_L1	WT	negative	0.125	32.5	After	190921_M1_L1_E004_Kymo-1-24000_-23600.txt	19.8452073824171	1	13.20517	-0.377604166666667
120	90	190921_M1_L1_E004	190921_M1_L1	WT	negative	0.125	32.5	After	190921_M1_L1_E004_Kymo-1-24000_-23800.txt	NA	0	NA	NA
1	-29	190921_M1_L1_E005	190921_M1_L1	WT	negative	0.625	237.5	Before	190921_M1_L1_E005_Kymo-1-24000_-0.txt	NA	0	NA	18.6122881355932
2	-28	190921_M1_L1_E005	190921_M1_L1	WT	negative	0.625	237.5	Before	190921_M1_L1_E005_Kymo-1-24000_-200.txt	NA	0	9.1914265	-3.04824561403509
3	-27	190921_M1_L1_E005	190921_M1_L1	WT	negative	0.625	237.5	Before	190921_M1_L1_E005_Kymo-1-24000_-400.txt	NA	0	8.897432	-2.98245614035087
4	-26	190921_M1_L1_E005	190921_M1_L1	WT	negative	0.625	237.5	Before	190921_M1_L1_E005_Kymo-1-24000_-600.txt	NA	0	8.649679	-3.03728070175438
5	-25	190921_M1_L1_E005	190921_M1_L1	WT	negative	0.625	237.5	Before	190921_M1_L1_E005_Kymo-1-24000_-800.txt	NA	0	8.877056	-2.93981481481482
6	-24	190921_M1_L1_E005	190921_M1_L1	WT	negative	0.625	237.5	Before	190921_M1_L1_E005_Kymo-1-24000_-1000.txt	NA	0	9.225101	-2.88194444444444
7	-23	190921_M1_L1_E005	190921_M1_L1	WT	negative	0.625	237.5	Before	190921_M1_L1_E005_Kymo-1-24000_-1200.txt	NA	0	10.111486	-2.88915094339623
8	-22	190921_M1_L1_E005	190921_M1_L1	WT	negative	0.625	237.5	Before	190921_M1_L1_E005_Kymo-1-24000_-1400.txt	13.8552130239002	1	10.6311375	-2.87037037037037
9	-21	190921_M1_L1_E005	190921_M1_L1	WT	negative	0.625	237.5	Before	190921_M1_L1_E005_Kymo-1-24000_-1600.txt	16.9592130925125	1	12.755255	-2.88915094339623
10	-20	190921_M1_L1_E005	190921_M1_L1	WT	negative	0.625	237.5	Before	190921_M1_L1_E005_Kymo-1-24000_-1800.txt	21.269807508242	1	13.374145	-2.92824074074074
11	-19	190921_M1_L1_E005	190921_M1_L1	WT	negative	0.625	237.5	Before	190921_M1_L1_E005_Kymo-1-24000_-2000.txt	16.2992543091154	1	12.59711	-2.85377358490566
12	-18	190921_M1_L1_E005	190921_M1_L1	WT	negative	0.625	237.5	Before	190921_M1_L1_E005_Kymo-1-24000_-2200.txt	18.6063819890222	1	12.607245	-2.90094339622642
13	-17	190921_M1_L1_E005	190921_M1_L1	WT	negative	0.625	237.5	Before	190921_M1_L1_E005_Kymo-1-24000_-2400.txt	17.4034110685694	1	12.23601	-2.90509259259259
14	-16	190921_M1_L1_E005	190921_M1_L1	WT	negative	0.625	237.5	Before	190921_M1_L1_E005_Kymo-1-24000_-2600.txt	20.2552157180474	1	12.561015	-2.92452830188679
15	-15	190921_M1_L1_E005	190921_M1_L1	WT	negative	0.625	237.5	Before	190921_M1_L1_E005_Kymo-1-24000_-2800.txt	22.1141088014153	1	13.265625	-2.87037037037037
16	-14	190921_M1_L1_E005	190921_M1_L1	WT	negative	0.625	237.5	Before	190921_M1_L1_E005_Kymo-1-24000_-3000.txt	21.3561131873999	1	12.985135	-2.9127358490566
17	-13	190921_M1_L1_E005	190921_M1_L1	WT	negative	0.625	237.5	Before	190921_M1_L1_E005_Kymo-1-24000_-3200.txt	NA	0	12.99891	-2.89351851851852
18	-12	190921_M1_L1_E005	190921_M1_L1	WT	negative	0.625	237.5	Before	190921_M1_L1_E005_Kymo-1-24000_-3400.txt	NA	0	12.781165	7.24759615384615
19	-11	190921_M1_L1_E005	190921_M1_L1	WT	negative	0.625	237.5	Before	190921_M1_L1_E005_Kymo-1-24000_-3600.txt	24.8663434042024	1	13.179155	41.2622549019608
20	-10	190921_M1_L1_E005	190921_M1_L1	WT	negative	0.625	237.5	Before	190921_M1_L1_E005_Kymo-1-24000_-3800.txt	24.0326844508532	1	13.36588	40.7625
21	-9	190921_M1_L1_E005	190921_M1_L1	WT	negative	0.625	237.5	Before	190921_M1_L1_E005_Kymo-1-24000_-4000.txt	16.025641025641	1	13.686335	9.42401960784314
22	-8	190921_M1_L1_E005	190921_M1_L1	WT	negative	0.625	237.5	Before	190921_M1_L1_E005_Kymo-1-24000_-4200.txt	23.2288037166086	1	13.948525	-3.1625
23	-7	190921_M1_L1_E005	190921_M1_L1	WT	negative	0.625	237.5	Before	190921_M1_L1_E005_Kymo-1-24000_-4400.txt	21.1729832733432	1	13.879205	-3.06372549019608
24	-6	190921_M1_L1_E005	190921_M1_L1	WT	negative	0.625	237.5	Before	190921_M1_L1_E005_Kymo-1-24000_-4600.txt	24.07028523288	1	14.66125	-3.10049019607843
25	-5	190921_M1_L1_E005	190921_M1_L1	WT	negative	0.625	237.5	Before	190921_M1_L1_E005_Kymo-1-24000_-4800.txt	23.7812128418549	1	14.38114	-3.05
26	-4	190921_M1_L1_E005	190921_M1_L1	WT	negative	0.625	237.5	Before	190921_M1_L1_E005_Kymo-1-24000_-5000.txt	23.2072406590856	1	13.843015	-3.03921568627451
27	-3	190921_M1_L1_E005	190921_M1_L1	WT	negative	0.625	237.5	Before	190921_M1_L1_E005_Kymo-1-24000_-5200.txt	20.9380234505863	1	13.916435	-2.975
28	-2	190921_M1_L1_E005	190921_M1_L1	WT	negative	0.625	237.5	Before	190921_M1_L1_E005_Kymo-1-24000_-5400.txt	22.6757369614512	1	13.77315	-3.07598039215686
29	-1	190921_M1_L1_E005	190921_M1_L1	WT	negative	0.625	237.5	Before	190921_M1_L1_E005_Kymo-1-24000_-5600.txt	20.7436602188456	1	13.65738	-3.07598039215686
30	0	190921_M1_L1_E005	190921_M1_L1	WT	negative	0.625	237.5	Before	190921_M1_L1_E005_Kymo-1-24000_-5800.txt	22.4164985429276	1	13.771145	189.9
31	1	190921_M1_L1_E005	190921_M1_L1	WT	negative	0.625	237.5	During_1	190921_M1_L1_E005_Kymo-1-24000_-6000.txt	18.0367046940524	1	13.81636	200.600490196078
32	2	190921_M1_L1_E005	190921_M1_L1	WT	negative	0.625	237.5	During_1	190921_M1_L1_E005_Kymo-1-24000_-6200.txt	22.3438721930511	1	13.65193	208.504901960784
33	3	190921_M1_L1_E005	190921_M1_L1	WT	negative	0.625	237.5	During_1	190921_M1_L1_E005_Kymo-1-24000_-6400.txt	23.1267345050879	1	14.369505	246.274509803922
34	4	190921_M1_L1_E005	190921_M1_L1	WT	negative	0.625	237.5	During_1	190921_M1_L1_E005_Kymo-1-24000_-6600.txt	19.4061711624297	1	12.606445	231.286764705882
35	5	190921_M1_L1_E005	190921_M1_L1	WT	negative	0.625	237.5	During_1	190921_M1_L1_E005_Kymo-1-24000_-6800.txt	NA	0	9.4959315	234.175
36	6	190921_M1_L1_E005	190921_M1_L1	WT	negative	0.625	237.5	During_1	190921_M1_L1_E005_Kymo-1-24000_-7000.txt	NA	0	10.7718475	234.21568627451
37	7	190921_M1_L1_E005	190921_M1_L1	WT	negative	0.625	237.5	During_1	190921_M1_L1_E005_Kymo-1-24000_-7200.txt	NA	0	9.7456	235.649509803922
38	8	190921_M1_L1_E005	190921_M1_L1	WT	negative	0.625	237.5	During_1	190921_M1_L1_E005_Kymo-1-24000_-7400.txt	NA	0	9.727619	236.262254901961
39	9	190921_M1_L1_E005	190921_M1_L1	WT	negative	0.625	237.5	During_1	190921_M1_L1_E005_Kymo-1-24000_-7600.txt	NA	0	10.117737	237.205882352941
40	10	190921_M1_L1_E005	190921_M1_L1	WT	negative	0.625	237.5	During_1	190921_M1_L1_E005_Kymo-1-24000_-7800.txt	NA	0	9.4766835	236.775
41	11	190921_M1_L1_E005	190921_M1_L1	WT	negative	0.625	237.5	During_1	190921_M1_L1_E005_Kymo-1-24000_-8000.txt	NA	0	9.310542	236.544117647059
42	12	190921_M1_L1_E005	190921_M1_L1	WT	negative	0.625	237.5	During_1	190921_M1_L1_E005_Kymo-1-24000_-8200.txt	NA	0	10.084748	237.81862745098
43	13	190921_M1_L1_E005	190921_M1_L1	WT	negative	0.625	237.5	During_1	190921_M1_L1_E005_Kymo-1-24000_-8400.txt	13.1250820317627	1	11.645855	238.517156862745
44	14	190921_M1_L1_E005	190921_M1_L1	WT	negative	0.625	237.5	During_1	190921_M1_L1_E005_Kymo-1-24000_-8600.txt	21.822149481724	1	13.670385	237.083333333333
45	15	190921_M1_L1_E005	190921_M1_L1	WT	negative	0.625	237.5	During_1	190921_M1_L1_E005_Kymo-1-24000_-8800.txt	NA	0	13.23038	236.825
46	16	190921_M1_L1_E005	190921_M1_L1	WT	negative	0.625	237.5	During_1	190921_M1_L1_E005_Kymo-1-24000_-9000.txt	19.629011679262	1	12.66299	236.55637254902
47	17	190921_M1_L1_E005	190921_M1_L1	WT	negative	0.625	237.5	During_1	190921_M1_L1_E005_Kymo-1-24000_-9200.txt	NA	0	12.86373	236.299019607843
48	18	190921_M1_L1_E005	190921_M1_L1	WT	negative	0.625	237.5	During_1	190921_M1_L1_E005_Kymo-1-24000_-9400.txt	21.3561131873999	1	11.243545	239.1
49	19	190921_M1_L1_E005	190921_M1_L1	WT	negative	0.625	237.5	During_1	190921_M1_L1_E005_Kymo-1-24000_-9600.txt	NA	0	9.732421	237.855392156863
50	20	190921_M1_L1_E005	190921_M1_L1	WT	negative	0.625	237.5	During_1	190921_M1_L1_E005_Kymo-1-24000_-9800.txt	NA	0	10.4408875	237.6375
51	21	190921_M1_L1_E005	190921_M1_L1	WT	negative	0.625	237.5	During_1	190921_M1_L1_E005_Kymo-1-24000_-10000.txt	21.822149481724	1	12.82359	237.328431372549
52	22	190921_M1_L1_E005	190921_M1_L1	WT	negative	0.625	237.5	During_1	190921_M1_L1_E005_Kymo-1-24000_-10200.txt	22.4164985429276	1	14.224085	236.985294117647
53	23	190921_M1_L1_E005	190921_M1_L1	WT	negative	0.625	237.5	During_1	190921_M1_L1_E005_Kymo-1-24000_-10400.txt	21.0570646451885	1	14.093345	236.7125
54	24	190921_M1_L1_E005	190921_M1_L1	WT	negative	0.625	237.5	During_1	190921_M1_L1_E005_Kymo-1-24000_-10600.txt	23.4796900680911	1	14.24513	236.56862745098
55	25	190921_M1_L1_E005	190921_M1_L1	WT	negative	0.625	237.5	During_1	190921_M1_L1_E005_Kymo-1-24000_-10800.txt	21.8364450267496	1	13.601125	236.375
56	26	190921_M1_L1_E005	190921_M1_L1	WT	negative	0.625	237.5	During_1	190921_M1_L1_E005_Kymo-1-24000_-11000.txt	22.6551880380607	1	13.646095	236.151960784314
57	27	190921_M1_L1_E005	190921_M1_L1	WT	negative	0.625	237.5	During_1	190921_M1_L1_E005_Kymo-1-24000_-11200.txt	20.078305391025	1	13.86009	236.274509803922
58	28	190921_M1_L1_E005	190921_M1_L1	WT	negative	0.625	237.5	During_1	190921_M1_L1_E005_Kymo-1-24000_-11400.txt	23.4796900680911	1	14.290005	238.2
59	29	190921_M1_L1_E005	190921_M1_L1	WT	negative	0.625	237.5	During_1	190921_M1_L1_E005_Kymo-1-24000_-11600.txt	20.8051596796005	1	13.60394	237.953431372549
60	30	190921_M1_L1_E005	190921_M1_L1	WT	negative	0.625	237.5	During_1	190921_M1_L1_E005_Kymo-1-24000_-11800.txt	22.6500566251416	1	13.343515	238.272058823529
61	31	190921_M1_L1_E005	190921_M1_L1	WT	negative	0.625	237.5	During_2	190921_M1_L1_E005_Kymo-1-24000_-12000.txt	21.3128729752771	1	13.78311	236.617647058824
62	32	190921_M1_L1_E005	190921_M1_L1	WT	negative	0.625	237.5	During_2	190921_M1_L1_E005_Kymo-1-24000_-12200.txt	NA	0	13.26112	236.360294117647
63	33	190921_M1_L1_E005	190921_M1_L1	WT	negative	0.625	237.5	During_2	190921_M1_L1_E005_Kymo-1-24000_-12400.txt	21.551724137931	1	13.771985	236.1875
64	34	190921_M1_L1_E005	190921_M1_L1	WT	negative	0.625	237.5	During_2	190921_M1_L1_E005_Kymo-1-24000_-12600.txt	19.3423597678917	1	13.70452	235.919117647059
65	35	190921_M1_L1_E005	190921_M1_L1	WT	negative	0.625	237.5	During_2	190921_M1_L1_E005_Kymo-1-24000_-12800.txt	22.9278917803508	1	14.142135	235.686274509804
66	36	190921_M1_L1_E005	190921_M1_L1	WT	negative	0.625	237.5	During_2	190921_M1_L1_E005_Kymo-1-24000_-13000.txt	20.4478069727022	1	13.375485	237.830882352941
67	37	190921_M1_L1_E005	190921_M1_L1	WT	negative	0.625	237.5	During_2	190921_M1_L1_E005_Kymo-1-24000_-13200.txt	19.4609321786514	1	13.40066	237.916666666667
68	38	190921_M1_L1_E005	190921_M1_L1	WT	negative	0.625	237.5	During_2	190921_M1_L1_E005_Kymo-1-24000_-13400.txt	21.4132762312634	1	13.40729	237.975
69	39	190921_M1_L1_E005	190921_M1_L1	WT	negative	0.625	237.5	During_2	190921_M1_L1_E005_Kymo-1-24000_-13600.txt	NA	0	12.658005	237.303921568627
70	40	190921_M1_L1_E005	190921_M1_L1	WT	negative	0.625	237.5	During_2	190921_M1_L1_E005_Kymo-1-24000_-13800.txt	NA	0	11.25198	236.850490196078
71	41	190921_M1_L1_E005	190921_M1_L1	WT	negative	0.625	237.5	During_2	190921_M1_L1_E005_Kymo-1-24000_-14000.txt	NA	0	10.7013	236.65
72	42	190921_M1_L1_E005	190921_M1_L1	WT	negative	0.625	237.5	During_2	190921_M1_L1_E005_Kymo-1-24000_-14200.txt	NA	0	11.25606	236.323529411765
73	43	190921_M1_L1_E005	190921_M1_L1	WT	negative	0.625	237.5	During_2	190921_M1_L1_E005_Kymo-1-24000_-14400.txt	NA	0	8.297401	236.825
74	44	190921_M1_L1_E005	190921_M1_L1	WT	negative	0.625	237.5	During_2	190921_M1_L1_E005_Kymo-1-24000_-14600.txt	NA	0	8.5497465	237.720588235294
75	45	190921_M1_L1_E005	190921_M1_L1	WT	negative	0.625	237.5	During_2	190921_M1_L1_E005_Kymo-1-24000_-14800.txt	NA	0	9.3258045	237.475490196078
76	46	190921_M1_L1_E005	190921_M1_L1	WT	negative	0.625	237.5	During_2	190921_M1_L1_E005_Kymo-1-24000_-15000.txt	16.3172064942482	1	11.3064975	237.1375
77	47	190921_M1_L1_E005	190921_M1_L1	WT	negative	0.625	237.5	During_2	190921_M1_L1_E005_Kymo-1-24000_-15200.txt	19.8945588381578	1	13.259925	237.107843137255
78	48	190921_M1_L1_E005	190921_M1_L1	WT	negative	0.625	237.5	During_2	190921_M1_L1_E005_Kymo-1-24000_-15400.txt	21.5447592373155	1	13.854265	236.6375
79	49	190921_M1_L1_E005	190921_M1_L1	WT	negative	0.625	237.5	During_2	190921_M1_L1_E005_Kymo-1-24000_-15600.txt	20.4478069727022	1	14.069035	236.580882352941
80	50	190921_M1_L1_E005	190921_M1_L1	WT	negative	0.625	237.5	During_2	190921_M1_L1_E005_Kymo-1-24000_-15800.txt	22.3888951080264	1	13.804015	236.458333333333
81	51	190921_M1_L1_E005	190921_M1_L1	WT	negative	0.625	237.5	During_2	190921_M1_L1_E005_Kymo-1-24000_-16000.txt	20.165355918532	1	13.50883	236.2375
82	52	190921_M1_L1_E005	190921_M1_L1	WT	negative	0.625	237.5	During_2	190921_M1_L1_E005_Kymo-1-24000_-16200.txt	19.8866461171323	1	13.13644	236.151960784314
83	53	190921_M1_L1_E005	190921_M1_L1	WT	negative	0.625	237.5	During_2	190921_M1_L1_E005_Kymo-1-24000_-16400.txt	19.3667086278687	1	13.43195	235.925
84	54	190921_M1_L1_E005	190921_M1_L1	WT	negative	0.625	237.5	During_2	190921_M1_L1_E005_Kymo-1-24000_-16600.txt	21.4132762312634	1	13.556825	236.372549019608
85	55	190921_M1_L1_E005	190921_M1_L1	WT	negative	0.625	237.5	During_2	190921_M1_L1_E005_Kymo-1-24000_-16800.txt	19.629011679262	1	13.23663	237.046568627451
86	56	190921_M1_L1_E005	190921_M1_L1	WT	negative	0.625	237.5	During_2	190921_M1_L1_E005_Kymo-1-24000_-17000.txt	20.9929673559358	1	13.264375	236.7625
87	57	190921_M1_L1_E005	190921_M1_L1	WT	negative	0.625	237.5	During_2	190921_M1_L1_E005_Kymo-1-24000_-17200.txt	20.9995800083998	1	13.021885	236.482843137255
88	58	190921_M1_L1_E005	190921_M1_L1	WT	negative	0.625	237.5	During_2	190921_M1_L1_E005_Kymo-1-24000_-17400.txt	21.2856534695615	1	13.248335	213.1625
89	59	190921_M1_L1_E005	190921_M1_L1	WT	negative	0.625	237.5	During_2	190921_M1_L1_E005_Kymo-1-24000_-17600.txt	21.8364450267496	1	12.82862	236.274509803922
90	60	190921_M1_L1_E005	190921_M1_L1	WT	negative	0.625	237.5	During_2	190921_M1_L1_E005_Kymo-1-24000_-17800.txt	21.0570646451885	1	12.386065	9.71813725490196
91	61	190921_M1_L1_E005	190921_M1_L1	WT	negative	0.625	237.5	After	190921_M1_L1_E005_Kymo-1-24000_-18000.txt	22.9673863114378	1	13.13301	-3.1375
92	62	190921_M1_L1_E005	190921_M1_L1	WT	negative	0.625	237.5	After	190921_M1_L1_E005_Kymo-1-24000_-18200.txt	21.9611288020204	1	12.77118	-2.56127450980392
93	63	190921_M1_L1_E005	190921_M1_L1	WT	negative	0.625	237.5	After	190921_M1_L1_E005_Kymo-1-24000_-18400.txt	19.8945588381578	1	13.37242	-2.45098039215686
94	64	190921_M1_L1_E005	190921_M1_L1	WT	negative	0.625	237.5	After	190921_M1_L1_E005_Kymo-1-24000_-18600.txt	20.5592105263158	1	13.125425	-3.81127450980392
95	65	190921_M1_L1_E005	190921_M1_L1	WT	negative	0.625	237.5	After	190921_M1_L1_E005_Kymo-1-24000_-18800.txt	18.0066624651121	1	12.52517	-3.69791666666667
96	66	190921_M1_L1_E005	190921_M1_L1	WT	negative	0.625	237.5	After	190921_M1_L1_E005_Kymo-1-24000_-19000.txt	19.7063750123165	1	12.70011	-3.60677083333333
97	67	190921_M1_L1_E005	190921_M1_L1	WT	negative	0.625	237.5	After	190921_M1_L1_E005_Kymo-1-24000_-19200.txt	18.7899285982713	1	12.058235	-3.5546875
98	68	190921_M1_L1_E005	190921_M1_L1	WT	negative	0.625	237.5	After	190921_M1_L1_E005_Kymo-1-24000_-19400.txt	20.5065108171845	1	12.42031	-3.515625
99	69	190921_M1_L1_E005	190921_M1_L1	WT	negative	0.625	237.5	After	190921_M1_L1_E005_Kymo-1-24000_-19600.txt	18.5082361650935	1	12.48	-2.05357142857143
100	70	190921_M1_L1_E005	190921_M1_L1	WT	negative	0.625	237.5	After	190921_M1_L1_E005_Kymo-1-24000_-19800.txt	21.1081794195251	1	12.39522	-3.4375
101	71	190921_M1_L1_E005	190921_M1_L1	WT	negative	0.625	237.5	After	190921_M1_L1_E005_Kymo-1-24000_-20000.txt	19.2994306667953	1	11.98572	-4.0625
102	72	190921_M1_L1_E005	190921_M1_L1	WT	negative	0.625	237.5	After	190921_M1_L1_E005_Kymo-1-24000_-20200.txt	19.4609321786514	1	12.450945	-4.04947916666667
103	73	190921_M1_L1_E005	190921_M1_L1	WT	negative	0.625	237.5	After	190921_M1_L1_E005_Kymo-1-24000_-20400.txt	15.8629441624365	1	12.07954	-4.15364583333333
104	74	190921_M1_L1_E005	190921_M1_L1	WT	negative	0.625	237.5	After	190921_M1_L1_E005_Kymo-1-24000_-20600.txt	20.3915171288744	1	12.58509	-4.03645833333333
105	75	190921_M1_L1_E005	190921_M1_L1	WT	negative	0.625	237.5	After	190921_M1_L1_E005_Kymo-1-24000_-20800.txt	20.6249355470764	1	11.886065	-4.12760416666667
106	76	190921_M1_L1_E005	190921_M1_L1	WT	negative	0.625	237.5	After	190921_M1_L1_E005_Kymo-1-24000_-21000.txt	15.2543665624285	1	11.997385	-4.01041666666667
107	77	190921_M1_L1_E005	190921_M1_L1	WT	negative	0.625	237.5	After	190921_M1_L1_E005_Kymo-1-24000_-21200.txt	21.1729832733432	1	12.199605	-4.03645833333333
108	78	190921_M1_L1_E005	190921_M1_L1	WT	negative	0.625	237.5	After	190921_M1_L1_E005_Kymo-1-24000_-21400.txt	20.0440970134295	1	11.36485	-3.99739583333333
109	79	190921_M1_L1_E005	190921_M1_L1	WT	negative	0.625	237.5	After	190921_M1_L1_E005_Kymo-1-24000_-21600.txt	21.4845848103985	1	12.69448	-4.1015625
110	80	190921_M1_L1_E005	190921_M1_L1	WT	negative	0.625	237.5	After	190921_M1_L1_E005_Kymo-1-24000_-21800.txt	20.1612903225806	1	11.80079	-4.140625
111	81	190921_M1_L1_E005	190921_M1_L1	WT	negative	0.625	237.5	After	190921_M1_L1_E005_Kymo-1-24000_-22000.txt	NA	0	10.786115	-4.08854166666667
112	82	190921_M1_L1_E005	190921_M1_L1	WT	negative	0.625	237.5	After	190921_M1_L1_E005_Kymo-1-24000_-22200.txt	NA	0	10.5148915	-4.13265306122449
113	83	190921_M1_L1_E005	190921_M1_L1	WT	negative	0.625	237.5	After	190921_M1_L1_E005_Kymo-1-24000_-22400.txt	NA	0	10.4819035	-4.03645833333333
114	84	190921_M1_L1_E005	190921_M1_L1	WT	negative	0.625	237.5	After	190921_M1_L1_E005_Kymo-1-24000_-22600.txt	NA	0	9.7379685	-3.99739583333333
115	85	190921_M1_L1_E005	190921_M1_L1	WT	negative	0.625	237.5	After	190921_M1_L1_E005_Kymo-1-24000_-22800.txt	15.0784077201448	1	9.9416005	-4.11458333333333
116	86	190921_M1_L1_E005	190921_M1_L1	WT	negative	0.625	237.5	After	190921_M1_L1_E005_Kymo-1-24000_-23000.txt	17.9726815240834	1	11.85373	-4.12760416666667
117	87	190921_M1_L1_E005	190921_M1_L1	WT	negative	0.625	237.5	After	190921_M1_L1_E005_Kymo-1-24000_-23200.txt	22.5098480585256	1	13.180165	-4.07552083333333
118	88	190921_M1_L1_E005	190921_M1_L1	WT	negative	0.625	237.5	After	190921_M1_L1_E005_Kymo-1-24000_-23400.txt	18.5580402709474	1	12.811605	-4.01041666666667
119	89	190921_M1_L1_E005	190921_M1_L1	WT	negative	0.625	237.5	After	190921_M1_L1_E005_Kymo-1-24000_-23600.txt	20.0100050025013	1	12.55188	-4.03645833333333
120	90	190921_M1_L1_E005	190921_M1_L1	WT	negative	0.625	237.5	After	190921_M1_L1_E005_Kymo-1-24000_-23800.txt	23.0760355370947	1	NA	NA
1	-29	220921_M1_L1_E001	220921_M1_L1	WT	negative	0.125	32.5	Before	220921_M1_L1_E001_Kymo-1-24000_-0.txt	NA	0	NA	-0.39375
2	-28	220921_M1_L1_E001	220921_M1_L1	WT	negative	0.125	32.5	Before	220921_M1_L1_E001_Kymo-1-24000_-200.txt	19.5771339075959	1	9.2940675	-0.390625
3	-27	220921_M1_L1_E001	220921_M1_L1	WT	negative	0.125	32.5	Before	220921_M1_L1_E001_Kymo-1-24000_-400.txt	NA	0	9.672262	-0.390350877192983
4	-26	220921_M1_L1_E001	220921_M1_L1	WT	negative	0.125	32.5	Before	220921_M1_L1_E001_Kymo-1-24000_-600.txt	NA	0	9.7828125	-0.426339285714286
5	-25	220921_M1_L1_E001	220921_M1_L1	WT	negative	0.125	32.5	Before	220921_M1_L1_E001_Kymo-1-24000_-800.txt	22.9278917803508	1	9.1086095	-0.398148148148148
6	-24	220921_M1_L1_E001	220921_M1_L1	WT	negative	0.125	32.5	Before	220921_M1_L1_E001_Kymo-1-24000_-1000.txt	NA	0	9.3640415	-0.405660377358491
7	-23	220921_M1_L1_E001	220921_M1_L1	WT	negative	0.125	32.5	Before	220921_M1_L1_E001_Kymo-1-24000_-1200.txt	19.0930787589499	1	9.7870055	-0.400462962962963
8	-22	220921_M1_L1_E001	220921_M1_L1	WT	negative	0.125	32.5	Before	220921_M1_L1_E001_Kymo-1-24000_-1400.txt	21.4984413630012	1	9.1999725	-0.408018867924528
9	-21	220921_M1_L1_E001	220921_M1_L1	WT	negative	0.125	32.5	Before	220921_M1_L1_E001_Kymo-1-24000_-1600.txt	NA	0	9.128659	-0.384259259259259
10	-20	220921_M1_L1_E001	220921_M1_L1	WT	negative	0.125	32.5	Before	220921_M1_L1_E001_Kymo-1-24000_-1800.txt	17.4916914465629	1	9.210277	-0.377314814814815
11	-19	220921_M1_L1_E001	220921_M1_L1	WT	negative	0.125	32.5	Before	220921_M1_L1_E001_Kymo-1-24000_-2000.txt	NA	0	9.2210775	-0.375
12	-18	220921_M1_L1_E001	220921_M1_L1	WT	negative	0.125	32.5	Before	220921_M1_L1_E001_Kymo-1-24000_-2200.txt	NA	0	8.722738	-0.372685185185186
13	-17	220921_M1_L1_E001	220921_M1_L1	WT	negative	0.125	32.5	Before	220921_M1_L1_E001_Kymo-1-24000_-2400.txt	18.1752090149037	1	9.446828	-0.375
14	-16	220921_M1_L1_E001	220921_M1_L1	WT	negative	0.125	32.5	Before	220921_M1_L1_E001_Kymo-1-24000_-2600.txt	NA	0	8.759377	-0.365740740740741
15	-15	220921_M1_L1_E001	220921_M1_L1	WT	negative	0.125	32.5	Before	220921_M1_L1_E001_Kymo-1-24000_-2800.txt	NA	0	9.605051	-0.360849056603774
16	-14	220921_M1_L1_E001	220921_M1_L1	WT	negative	0.125	32.5	Before	220921_M1_L1_E001_Kymo-1-24000_-3000.txt	NA	0	9.3329775	-0.360849056603774
17	-13	220921_M1_L1_E001	220921_M1_L1	WT	negative	0.125	32.5	Before	220921_M1_L1_E001_Kymo-1-24000_-3200.txt	NA	0	9.38374	-0.356481481481482
18	-12	220921_M1_L1_E001	220921_M1_L1	WT	negative	0.125	32.5	Before	220921_M1_L1_E001_Kymo-1-24000_-3400.txt	NA	0	8.716696	-0.36556603773585
19	-11	220921_M1_L1_E001	220921_M1_L1	WT	negative	0.125	32.5	Before	220921_M1_L1_E001_Kymo-1-24000_-3600.txt	NA	0	8.080857	-0.368055555555556
20	-10	220921_M1_L1_E001	220921_M1_L1	WT	negative	0.125	32.5	Before	220921_M1_L1_E001_Kymo-1-24000_-3800.txt	NA	0	7.8465155	-0.38
21	-9	220921_M1_L1_E001	220921_M1_L1	WT	negative	0.125	32.5	Before	220921_M1_L1_E001_Kymo-1-24000_-4000.txt	15.3139356814701	1	9.087223	-0.399509803921569
22	-8	220921_M1_L1_E001	220921_M1_L1	WT	negative	0.125	32.5	Before	220921_M1_L1_E001_Kymo-1-24000_-4200.txt	18.2215743440233	1	9.0324545	-0.382352941176471
23	-7	220921_M1_L1_E001	220921_M1_L1	WT	negative	0.125	32.5	Before	220921_M1_L1_E001_Kymo-1-24000_-4400.txt	18.7055742611298	1	9.0236145	-0.384803921568628
24	-6	220921_M1_L1_E001	220921_M1_L1	WT	negative	0.125	32.5	Before	220921_M1_L1_E001_Kymo-1-24000_-4600.txt	17.4428745857317	1	10.0067105	-0.384803921568628
25	-5	220921_M1_L1_E001	220921_M1_L1	WT	negative	0.125	32.5	Before	220921_M1_L1_E001_Kymo-1-24000_-4800.txt	NA	0	9.102861	-0.39
26	-4	220921_M1_L1_E001	220921_M1_L1	WT	negative	0.125	32.5	Before	220921_M1_L1_E001_Kymo-1-24000_-5000.txt	19.2957067052581	1	9.558943	-0.375
27	-3	220921_M1_L1_E001	220921_M1_L1	WT	negative	0.125	32.5	Before	220921_M1_L1_E001_Kymo-1-24000_-5200.txt	20.639834881321	1	9.6677	-0.372549019607844
28	-2	220921_M1_L1_E001	220921_M1_L1	WT	negative	0.125	32.5	Before	220921_M1_L1_E001_Kymo-1-24000_-5400.txt	NA	0	9.1283995	-0.3775
29	-1	220921_M1_L1_E001	220921_M1_L1	WT	negative	0.125	32.5	Before	220921_M1_L1_E001_Kymo-1-24000_-5600.txt	21.8364450267496	1	9.299529	-0.382352941176471
30	0	220921_M1_L1_E001	220921_M1_L1	WT	negative	0.125	32.5	Before	220921_M1_L1_E001_Kymo-1-24000_-5800.txt	NA	0	9.402289	31.875
31	1	220921_M1_L1_E001	220921_M1_L1	WT	negative	0.125	32.5	During_1	220921_M1_L1_E001_Kymo-1-24000_-6000.txt	NA	0	8.8343705	40.9191176470588
32	2	220921_M1_L1_E001	220921_M1_L1	WT	negative	0.125	32.5	During_1	220921_M1_L1_E001_Kymo-1-24000_-6200.txt	NA	0	9.3519135	33.4166666666667
33	3	220921_M1_L1_E001	220921_M1_L1	WT	negative	0.125	32.5	During_1	220921_M1_L1_E001_Kymo-1-24000_-6400.txt	NA	0	9.1472685	33.6875
34	4	220921_M1_L1_E001	220921_M1_L1	WT	negative	0.125	32.5	During_1	220921_M1_L1_E001_Kymo-1-24000_-6600.txt	NA	0	9.7033745	33.5098039215686
35	5	220921_M1_L1_E001	220921_M1_L1	WT	negative	0.125	32.5	During_1	220921_M1_L1_E001_Kymo-1-24000_-6800.txt	NA	0	9.363826	33.3325
36	6	220921_M1_L1_E001	220921_M1_L1	WT	negative	0.125	32.5	During_1	220921_M1_L1_E001_Kymo-1-24000_-7000.txt	NA	0	9.244455	33.1593137254902
37	7	220921_M1_L1_E001	220921_M1_L1	WT	negative	0.125	32.5	During_1	220921_M1_L1_E001_Kymo-1-24000_-7200.txt	NA	0	8.348403	32.9730392156863
38	8	220921_M1_L1_E001	220921_M1_L1	WT	negative	0.125	32.5	During_1	220921_M1_L1_E001_Kymo-1-24000_-7400.txt	NA	0	7.795642	32.8225
39	9	220921_M1_L1_E001	220921_M1_L1	WT	negative	0.125	32.5	During_1	220921_M1_L1_E001_Kymo-1-24000_-7600.txt	12.8965695125097	1	8.674159	32.671568627451
40	10	220921_M1_L1_E001	220921_M1_L1	WT	negative	0.125	32.5	During_1	220921_M1_L1_E001_Kymo-1-24000_-7800.txt	16.0346348111922	1	9.143124	32.48
41	11	220921_M1_L1_E001	220921_M1_L1	WT	negative	0.125	32.5	During_1	220921_M1_L1_E001_Kymo-1-24000_-8000.txt	16.6181969256336	1	9.0965815	32.3161764705882
42	12	220921_M1_L1_E001	220921_M1_L1	WT	negative	0.125	32.5	During_1	220921_M1_L1_E001_Kymo-1-24000_-8200.txt	16.0875160875161	1	9.5046405	32.1813725490196
43	13	220921_M1_L1_E001	220921_M1_L1	WT	negative	0.125	32.5	During_1	220921_M1_L1_E001_Kymo-1-24000_-8400.txt	17.6647235470765	1	9.7596705	32.0025
44	14	220921_M1_L1_E001	220921_M1_L1	WT	negative	0.125	32.5	During_1	220921_M1_L1_E001_Kymo-1-24000_-8600.txt	21.6637781629116	1	9.8890345	31.8676470588235
45	15	220921_M1_L1_E001	220921_M1_L1	WT	negative	0.125	32.5	During_1	220921_M1_L1_E001_Kymo-1-24000_-8800.txt	17.5561797752809	1	10.133442	31.7075
46	16	220921_M1_L1_E001	220921_M1_L1	WT	negative	0.125	32.5	During_1	220921_M1_L1_E001_Kymo-1-24000_-9000.txt	18.754688672168	1	10.314872	31.5245098039216
47	17	220921_M1_L1_E001	220921_M1_L1	WT	negative	0.125	32.5	During_1	220921_M1_L1_E001_Kymo-1-24000_-9200.txt	NA	0	9.7363	31.3872549019608
48	18	220921_M1_L1_E001	220921_M1_L1	WT	negative	0.125	32.5	During_1	220921_M1_L1_E001_Kymo-1-24000_-9400.txt	NA	0	9.89022	31.245
49	19	220921_M1_L1_E001	220921_M1_L1	WT	negative	0.125	32.5	During_1	220921_M1_L1_E001_Kymo-1-24000_-9600.txt	20.703933747412	1	10.186717	31.1078431372549
50	20	220921_M1_L1_E001	220921_M1_L1	WT	negative	0.125	32.5	During_1	220921_M1_L1_E001_Kymo-1-24000_-9800.txt	18.5580402709474	1	10.1915625	30.9705882352941
51	21	220921_M1_L1_E001	220921_M1_L1	WT	negative	0.125	32.5	During_1	220921_M1_L1_E001_Kymo-1-24000_-10000.txt	16.5768752590137	1	9.924302	30.8112745098039
52	22	220921_M1_L1_E001	220921_M1_L1	WT	negative	0.125	32.5	During_1	220921_M1_L1_E001_Kymo-1-24000_-10200.txt	21.3242349930696	1	10.1872805	30.656862745098
53	23	220921_M1_L1_E001	220921_M1_L1	WT	negative	0.125	32.5	During_1	220921_M1_L1_E001_Kymo-1-24000_-10400.txt	21.0349179638199	1	10.2237705	30.5125
54	24	220921_M1_L1_E001	220921_M1_L1	WT	negative	0.125	32.5	During_1	220921_M1_L1_E001_Kymo-1-24000_-10600.txt	NA	0	10.239616	30.3970588235294
55	25	220921_M1_L1_E001	220921_M1_L1	WT	negative	0.125	32.5	During_1	220921_M1_L1_E001_Kymo-1-24000_-10800.txt	NA	0	9.715112	30.2254901960784
56	26	220921_M1_L1_E001	220921_M1_L1	WT	negative	0.125	32.5	During_1	220921_M1_L1_E001_Kymo-1-24000_-11000.txt	21.8531468531469	1	10.1889815	32.305
57	27	220921_M1_L1_E001	220921_M1_L1	WT	negative	0.125	32.5	During_1	220921_M1_L1_E001_Kymo-1-24000_-11200.txt	20.3728226545788	1	10.4219135	38.7426470588235
58	28	220921_M1_L1_E001	220921_M1_L1	WT	negative	0.125	32.5	During_1	220921_M1_L1_E001_Kymo-1-24000_-11400.txt	18.964536317087	1	10.222673	34.32
59	29	220921_M1_L1_E001	220921_M1_L1	WT	negative	0.125	32.5	During_1	220921_M1_L1_E001_Kymo-1-24000_-11600.txt	NA	0	10.035228	30.6127450980392
60	30	220921_M1_L1_E001	220921_M1_L1	WT	negative	0.125	32.5	During_1	220921_M1_L1_E001_Kymo-1-24000_-11800.txt	20.9819555182543	1	9.9670165	30.4852941176471
61	31	220921_M1_L1_E001	220921_M1_L1	WT	negative	0.125	32.5	During_2	220921_M1_L1_E001_Kymo-1-24000_-12000.txt	19.7687061381833	1	10.0437765	30.37
62	32	220921_M1_L1_E001	220921_M1_L1	WT	negative	0.125	32.5	During_2	220921_M1_L1_E001_Kymo-1-24000_-12200.txt	NA	0	10.068953	30.2156862745098
63	33	220921_M1_L1_E001	220921_M1_L1	WT	negative	0.125	32.5	During_2	220921_M1_L1_E001_Kymo-1-24000_-12400.txt	NA	0	9.6440755	30.35
64	34	220921_M1_L1_E001	220921_M1_L1	WT	negative	0.125	32.5	During_2	220921_M1_L1_E001_Kymo-1-24000_-12600.txt	NA	0	9.519149	31.4485294117647
65	35	220921_M1_L1_E001	220921_M1_L1	WT	negative	0.125	32.5	During_2	220921_M1_L1_E001_Kymo-1-24000_-12800.txt	NA	0	9.983631	31.328431372549
66	36	220921_M1_L1_E001	220921_M1_L1	WT	negative	0.125	32.5	During_2	220921_M1_L1_E001_Kymo-1-24000_-13000.txt	NA	0	9.7946195	31.2125
67	37	220921_M1_L1_E001	220921_M1_L1	WT	negative	0.125	32.5	During_2	220921_M1_L1_E001_Kymo-1-24000_-13200.txt	NA	0	9.583086	31.031862745098
68	38	220921_M1_L1_E001	220921_M1_L1	WT	negative	0.125	32.5	During_2	220921_M1_L1_E001_Kymo-1-24000_-13400.txt	NA	0	8.9468635	30.9175
69	39	220921_M1_L1_E001	220921_M1_L1	WT	negative	0.125	32.5	During_2	220921_M1_L1_E001_Kymo-1-24000_-13600.txt	NA	0	8.412408	30.7696078431373
70	40	220921_M1_L1_E001	220921_M1_L1	WT	negative	0.125	32.5	During_2	220921_M1_L1_E001_Kymo-1-24000_-13800.txt	NA	0	8.4108265	30.6078431372549
71	41	220921_M1_L1_E001	220921_M1_L1	WT	negative	0.125	32.5	During_2	220921_M1_L1_E001_Kymo-1-24000_-14000.txt	15.556938394524	1	9.521986	30.5025
72	42	220921_M1_L1_E001	220921_M1_L1	WT	negative	0.125	32.5	During_2	220921_M1_L1_E001_Kymo-1-24000_-14200.txt	16.9004563123204	1	9.8904625	30.3553921568627
73	43	220921_M1_L1_E001	220921_M1_L1	WT	negative	0.125	32.5	During_2	220921_M1_L1_E001_Kymo-1-24000_-14400.txt	19.5045835771406	1	10.166046	30.1985294117647
74	44	220921_M1_L1_E001	220921_M1_L1	WT	negative	0.125	32.5	During_2	220921_M1_L1_E001_Kymo-1-24000_-14600.txt	22.0143093010457	1	10.0944675	30.1102941176471
75	45	220921_M1_L1_E001	220921_M1_L1	WT	negative	0.125	32.5	During_2	220921_M1_L1_E001_Kymo-1-24000_-14800.txt	18.4263865855906	1	9.641573	31.3823529411765
76	46	220921_M1_L1_E001	220921_M1_L1	WT	negative	0.125	32.5	During_2	220921_M1_L1_E001_Kymo-1-24000_-15000.txt	20.3004466098254	1	9.8094885	31.23
77	47	220921_M1_L1_E001	220921_M1_L1	WT	negative	0.125	32.5	During_2	220921_M1_L1_E001_Kymo-1-24000_-15200.txt	21.1729832733432	1	9.8083115	31.0882352941176
78	48	220921_M1_L1_E001	220921_M1_L1	WT	negative	0.125	32.5	During_2	220921_M1_L1_E001_Kymo-1-24000_-15400.txt	18.0962721679334	1	9.67141	30.9558823529412
79	49	220921_M1_L1_E001	220921_M1_L1	WT	negative	0.125	32.5	During_2	220921_M1_L1_E001_Kymo-1-24000_-15600.txt	20.451988955926	1	9.414996	30.8210784313725
80	50	220921_M1_L1_E001	220921_M1_L1	WT	negative	0.125	32.5	During_2	220921_M1_L1_E001_Kymo-1-24000_-15800.txt	19.7413878195637	1	9.7335845	30.6740196078431
81	51	220921_M1_L1_E001	220921_M1_L1	WT	negative	0.125	32.5	During_2	220921_M1_L1_E001_Kymo-1-24000_-16000.txt	NA	0	10.02018	30.535
82	52	220921_M1_L1_E001	220921_M1_L1	WT	negative	0.125	32.5	During_2	220921_M1_L1_E001_Kymo-1-24000_-16200.txt	21.8364450267496	1	9.8258525	30.4338235294118
83	53	220921_M1_L1_E001	220921_M1_L1	WT	negative	0.125	32.5	During_2	220921_M1_L1_E001_Kymo-1-24000_-16400.txt	21.4868929952729	1	9.7759915	30.3627450980392
84	54	220921_M1_L1_E001	220921_M1_L1	WT	negative	0.125	32.5	During_2	220921_M1_L1_E001_Kymo-1-24000_-16600.txt	NA	0	10.0317445	31.305
85	55	220921_M1_L1_E001	220921_M1_L1	WT	negative	0.125	32.5	During_2	220921_M1_L1_E001_Kymo-1-24000_-16800.txt	NA	0	9.983638	31.1691176470588
86	56	220921_M1_L1_E001	220921_M1_L1	WT	negative	0.125	32.5	During_2	220921_M1_L1_E001_Kymo-1-24000_-17000.txt	NA	0	9.817093	31.0375
87	57	220921_M1_L1_E001	220921_M1_L1	WT	negative	0.125	32.5	During_2	220921_M1_L1_E001_Kymo-1-24000_-17200.txt	18.5288123031314	1	9.7223095	30.8970588235294
88	58	220921_M1_L1_E001	220921_M1_L1	WT	negative	0.125	32.5	During_2	220921_M1_L1_E001_Kymo-1-24000_-17400.txt	NA	0	9.685878	30.7254901960784
89	59	220921_M1_L1_E001	220921_M1_L1	WT	negative	0.125	32.5	During_2	220921_M1_L1_E001_Kymo-1-24000_-17600.txt	NA	0	9.6341435	30.5875
90	60	220921_M1_L1_E001	220921_M1_L1	WT	negative	0.125	32.5	During_2	220921_M1_L1_E001_Kymo-1-24000_-17800.txt	NA	0	9.8553925	1.20098039215686
91	61	220921_M1_L1_E001	220921_M1_L1	WT	negative	0.125	32.5	After	220921_M1_L1_E001_Kymo-1-24000_-18000.txt	NA	0	9.73839	-0.375
92	62	220921_M1_L1_E001	220921_M1_L1	WT	negative	0.125	32.5	After	220921_M1_L1_E001_Kymo-1-24000_-18200.txt	NA	0	9.580322	-0.375
93	63	220921_M1_L1_E001	220921_M1_L1	WT	negative	0.125	32.5	After	220921_M1_L1_E001_Kymo-1-24000_-18400.txt	NA	0	9.398233	-0.377450980392157
94	64	220921_M1_L1_E001	220921_M1_L1	WT	negative	0.125	32.5	After	220921_M1_L1_E001_Kymo-1-24000_-18600.txt	NA	0	8.270073	-0.3775
95	65	220921_M1_L1_E001	220921_M1_L1	WT	negative	0.125	32.5	After	220921_M1_L1_E001_Kymo-1-24000_-18800.txt	NA	0	7.9232	-0.364583333333333
96	66	220921_M1_L1_E001	220921_M1_L1	WT	negative	0.125	32.5	After	220921_M1_L1_E001_Kymo-1-24000_-19000.txt	15.0071283859833	1	8.719153	-0.369791666666667
97	67	220921_M1_L1_E001	220921_M1_L1	WT	negative	0.125	32.5	After	220921_M1_L1_E001_Kymo-1-24000_-19200.txt	19.5045835771406	1	10.1303005	-0.372395833333334
98	68	220921_M1_L1_E001	220921_M1_L1	WT	negative	0.125	32.5	After	220921_M1_L1_E001_Kymo-1-24000_-19400.txt	21.8364450267496	1	9.8118915	-0.369897959183674
99	69	220921_M1_L1_E001	220921_M1_L1	WT	negative	0.125	32.5	After	220921_M1_L1_E001_Kymo-1-24000_-19600.txt	19.9223030182289	1	10.100863	-0.380208333333334
100	70	220921_M1_L1_E001	220921_M1_L1	WT	negative	0.125	32.5	After	220921_M1_L1_E001_Kymo-1-24000_-19800.txt	21.1729832733432	1	9.9416185	-0.3828125
101	71	220921_M1_L1_E001	220921_M1_L1	WT	negative	0.125	32.5	After	220921_M1_L1_E001_Kymo-1-24000_-20000.txt	20.9621632952521	1	10.2391945	-0.372395833333334
102	72	220921_M1_L1_E001	220921_M1_L1	WT	negative	0.125	32.5	After	220921_M1_L1_E001_Kymo-1-24000_-20200.txt	21.4868929952729	1	9.8287105	-0.375
103	73	220921_M1_L1_E001	220921_M1_L1	WT	negative	0.125	32.5	After	220921_M1_L1_E001_Kymo-1-24000_-20400.txt	20.2675314146737	1	10.003592	-0.385416666666667
104	74	220921_M1_L1_E001	220921_M1_L1	WT	negative	0.125	32.5	After	220921_M1_L1_E001_Kymo-1-24000_-20600.txt	19.5045835771406	1	10.2790735	-0.393229166666667
105	75	220921_M1_L1_E001	220921_M1_L1	WT	negative	0.125	32.5	After	220921_M1_L1_E001_Kymo-1-24000_-20800.txt	20.50020500205	1	10.2056515	-0.4140625
106	76	220921_M1_L1_E001	220921_M1_L1	WT	negative	0.125	32.5	After	220921_M1_L1_E001_Kymo-1-24000_-21000.txt	NA	0	9.9577795	-0.385416666666667
107	77	220921_M1_L1_E001	220921_M1_L1	WT	negative	0.125	32.5	After	220921_M1_L1_E001_Kymo-1-24000_-21200.txt	NA	0	10.215855	-0.377604166666667
108	78	220921_M1_L1_E001	220921_M1_L1	WT	negative	0.125	32.5	After	220921_M1_L1_E001_Kymo-1-24000_-21400.txt	16.5768752590137	1	10.712907	-0.3984375
109	79	220921_M1_L1_E001	220921_M1_L1	WT	negative	0.125	32.5	After	220921_M1_L1_E001_Kymo-1-24000_-21600.txt	NA	0	9.1831455	-0.380208333333334
110	80	220921_M1_L1_E001	220921_M1_L1	WT	negative	0.125	32.5	After	220921_M1_L1_E001_Kymo-1-24000_-21800.txt	NA	0	9.1230605	-0.380102040816327
111	81	220921_M1_L1_E001	220921_M1_L1	WT	negative	0.125	32.5	After	220921_M1_L1_E001_Kymo-1-24000_-22000.txt	NA	0	9.5332715	-0.375
112	82	220921_M1_L1_E001	220921_M1_L1	WT	negative	0.125	32.5	After	220921_M1_L1_E001_Kymo-1-24000_-22200.txt	NA	0	9.478134	-0.375
113	83	220921_M1_L1_E001	220921_M1_L1	WT	negative	0.125	32.5	After	220921_M1_L1_E001_Kymo-1-24000_-22400.txt	NA	0	9.206577	-0.377604166666667
114	84	220921_M1_L1_E001	220921_M1_L1	WT	negative	0.125	32.5	After	220921_M1_L1_E001_Kymo-1-24000_-22600.txt	NA	0	9.099589	-0.372395833333334
115	85	220921_M1_L1_E001	220921_M1_L1	WT	negative	0.125	32.5	After	220921_M1_L1_E001_Kymo-1-24000_-22800.txt	NA	0	8.267669	-0.369791666666667
116	86	220921_M1_L1_E001	220921_M1_L1	WT	negative	0.125	32.5	After	220921_M1_L1_E001_Kymo-1-24000_-23000.txt	NA	0	8.276873	-0.369791666666667
117	87	220921_M1_L1_E001	220921_M1_L1	WT	negative	0.125	32.5	After	220921_M1_L1_E001_Kymo-1-24000_-23200.txt	17.7683013503909	1	9.699801	-0.380208333333334
118	88	220921_M1_L1_E001	220921_M1_L1	WT	negative	0.125	32.5	After	220921_M1_L1_E001_Kymo-1-24000_-23400.txt	21.8531468531469	1	10.008654	-0.377604166666667
119	89	220921_M1_L1_E001	220921_M1_L1	WT	negative	0.125	32.5	After	220921_M1_L1_E001_Kymo-1-24000_-23600.txt	20.3004466098254	1	9.835495	-0.377604166666667
120	90	220921_M1_L1_E001	220921_M1_L1	WT	negative	0.125	32.5	After	220921_M1_L1_E001_Kymo-1-24000_-23800.txt	19.8333994446648	1	NA	NA
1	-29	220921_M1_L1_E002	220921_M1_L1	WT	negative	0.625	237.5	Before	220921_M1_L1_E002_Kymo-1-24000_-0.txt	20.703933747412	1	NA	17.8020833333333
2	-28	220921_M1_L1_E002	220921_M1_L1	WT	negative	0.625	237.5	Before	220921_M1_L1_E002_Kymo-1-24000_-200.txt	NA	0	10.0084115	17.4553571428571
3	-27	220921_M1_L1_E002	220921_M1_L1	WT	negative	0.625	237.5	Before	220921_M1_L1_E002_Kymo-1-24000_-400.txt	NA	0	10.1164355	11.9188596491228
4	-26	220921_M1_L1_E002	220921_M1_L1	WT	negative	0.625	237.5	Before	220921_M1_L1_E002_Kymo-1-24000_-600.txt	NA	0	10.336885	-3.32589285714286
5	-25	220921_M1_L1_E002	220921_M1_L1	WT	negative	0.625	237.5	Before	220921_M1_L1_E002_Kymo-1-24000_-800.txt	NA	0	11.16302	-3.22916666666666
6	-24	220921_M1_L1_E002	220921_M1_L1	WT	negative	0.625	237.5	Before	220921_M1_L1_E002_Kymo-1-24000_-1000.txt	NA	0	11.2649	-3.14858490566038
7	-23	220921_M1_L1_E002	220921_M1_L1	WT	negative	0.625	237.5	Before	220921_M1_L1_E002_Kymo-1-24000_-1200.txt	NA	0	11.033285	-3.19444444444444
8	-22	220921_M1_L1_E002	220921_M1_L1	WT	negative	0.625	237.5	Before	220921_M1_L1_E002_Kymo-1-24000_-1400.txt	NA	0	10.330805	-3.19575471698113
9	-21	220921_M1_L1_E002	220921_M1_L1	WT	negative	0.625	237.5	Before	220921_M1_L1_E002_Kymo-1-24000_-1600.txt	NA	0	9.489168	-3.20601851851852
10	-20	220921_M1_L1_E002	220921_M1_L1	WT	negative	0.625	237.5	Before	220921_M1_L1_E002_Kymo-1-24000_-1800.txt	NA	0	8.7754835	-2.87037037037037
11	-19	220921_M1_L1_E002	220921_M1_L1	WT	negative	0.625	237.5	Before	220921_M1_L1_E002_Kymo-1-24000_-2000.txt	NA	0	9.342804	-3.66745283018868
12	-18	220921_M1_L1_E002	220921_M1_L1	WT	negative	0.625	237.5	Before	220921_M1_L1_E002_Kymo-1-24000_-2200.txt	16.479894528675	1	10.349423	-3.59953703703704
13	-17	220921_M1_L1_E002	220921_M1_L1	WT	negative	0.625	237.5	Before	220921_M1_L1_E002_Kymo-1-24000_-2400.txt	19.5771339075959	1	10.50983	-3.59669811320755
14	-16	220921_M1_L1_E002	220921_M1_L1	WT	negative	0.625	237.5	Before	220921_M1_L1_E002_Kymo-1-24000_-2600.txt	13.3040643916717	1	10.646345	-3.56481481481482
15	-15	220921_M1_L1_E002	220921_M1_L1	WT	negative	0.625	237.5	Before	220921_M1_L1_E002_Kymo-1-24000_-2800.txt	19.8333994446648	1	10.420307	-3.63207547169811
16	-14	220921_M1_L1_E002	220921_M1_L1	WT	negative	0.625	237.5	Before	220921_M1_L1_E002_Kymo-1-24000_-3000.txt	21.5726458850178	1	10.644725	-3.60849056603774
17	-13	220921_M1_L1_E002	220921_M1_L1	WT	negative	0.625	237.5	Before	220921_M1_L1_E002_Kymo-1-24000_-3200.txt	14.7666863555818	1	10.478835	-3.58796296296296
18	-12	220921_M1_L1_E002	220921_M1_L1	WT	negative	0.625	237.5	Before	220921_M1_L1_E002_Kymo-1-24000_-3400.txt	20.0440970134295	1	10.466547	-3.58490566037736
19	-11	220921_M1_L1_E002	220921_M1_L1	WT	negative	0.625	237.5	Before	220921_M1_L1_E002_Kymo-1-24000_-3600.txt	18.0889069777959	1	10.2414815	-3.55324074074074
20	-10	220921_M1_L1_E002	220921_M1_L1	WT	negative	0.625	237.5	Before	220921_M1_L1_E002_Kymo-1-24000_-3800.txt	15.938795027096	1	10.648259	-3.675
21	-9	220921_M1_L1_E002	220921_M1_L1	WT	negative	0.625	237.5	Before	220921_M1_L1_E002_Kymo-1-24000_-4000.txt	20.0440970134295	1	10.5856035	-3.60294117647059
22	-8	220921_M1_L1_E002	220921_M1_L1	WT	negative	0.625	237.5	Before	220921_M1_L1_E002_Kymo-1-24000_-4200.txt	17.7683013503909	1	10.4079375	-3.65196078431372
23	-7	220921_M1_L1_E002	220921_M1_L1	WT	negative	0.625	237.5	Before	220921_M1_L1_E002_Kymo-1-24000_-4400.txt	16.2561976753637	1	10.1776145	-3.5906862745098
24	-6	220921_M1_L1_E002	220921_M1_L1	WT	negative	0.625	237.5	Before	220921_M1_L1_E002_Kymo-1-24000_-4600.txt	19.4287934719254	1	10.069569	-3.63970588235294
25	-5	220921_M1_L1_E002	220921_M1_L1	WT	negative	0.625	237.5	Before	220921_M1_L1_E002_Kymo-1-24000_-4800.txt	NA	0	10.484631	-3.5875
26	-4	220921_M1_L1_E002	220921_M1_L1	WT	negative	0.625	237.5	Before	220921_M1_L1_E002_Kymo-1-24000_-5000.txt	20.2675314146737	1	10.227283	-3.57843137254902
27	-3	220921_M1_L1_E002	220921_M1_L1	WT	negative	0.625	237.5	Before	220921_M1_L1_E002_Kymo-1-24000_-5200.txt	NA	0	9.6153405	-3.55392156862745
28	-2	220921_M1_L1_E002	220921_M1_L1	WT	negative	0.625	237.5	Before	220921_M1_L1_E002_Kymo-1-24000_-5400.txt	NA	0	11.19523	-3.6625
29	-1	220921_M1_L1_E002	220921_M1_L1	WT	negative	0.625	237.5	Before	220921_M1_L1_E002_Kymo-1-24000_-5600.txt	NA	0	10.974855	-3.63970588235294
30	0	220921_M1_L1_E002	220921_M1_L1	WT	negative	0.625	237.5	Before	220921_M1_L1_E002_Kymo-1-24000_-5800.txt	NA	0	11.159645	162.825
31	1	220921_M1_L1_E002	220921_M1_L1	WT	negative	0.625	237.5	During_1	220921_M1_L1_E002_Kymo-1-24000_-6000.txt	NA	0	11.363705	173.615196078431
32	2	220921_M1_L1_E002	220921_M1_L1	WT	negative	0.625	237.5	During_1	220921_M1_L1_E002_Kymo-1-24000_-6200.txt	NA	0	10.669133	205.821078431373
33	3	220921_M1_L1_E002	220921_M1_L1	WT	negative	0.625	237.5	During_1	220921_M1_L1_E002_Kymo-1-24000_-6400.txt	NA	0	9.001906	243.5125
34	4	220921_M1_L1_E002	220921_M1_L1	WT	negative	0.625	237.5	During_1	220921_M1_L1_E002_Kymo-1-24000_-6600.txt	NA	0	8.565973	243.90931372549
35	5	220921_M1_L1_E002	220921_M1_L1	WT	negative	0.625	237.5	During_1	220921_M1_L1_E002_Kymo-1-24000_-6800.txt	15.8629441624365	1	10.123012	250
36	6	220921_M1_L1_E002	220921_M1_L1	WT	negative	0.625	237.5	During_1	220921_M1_L1_E002_Kymo-1-24000_-7000.txt	18.5288123031314	1	10.27483	232.18137254902
37	7	220921_M1_L1_E002	220921_M1_L1	WT	negative	0.625	237.5	During_1	220921_M1_L1_E002_Kymo-1-24000_-7200.txt	20.8355036983019	1	10.283735	236.151960784314
38	8	220921_M1_L1_E002	220921_M1_L1	WT	negative	0.625	237.5	During_1	220921_M1_L1_E002_Kymo-1-24000_-7400.txt	18.0245133381399	1	10.215251	235.85
39	9	220921_M1_L1_E002	220921_M1_L1	WT	negative	0.625	237.5	During_1	220921_M1_L1_E002_Kymo-1-24000_-7600.txt	21.512315800796	1	9.855298	237.352941176471
40	10	220921_M1_L1_E002	220921_M1_L1	WT	negative	0.625	237.5	During_1	220921_M1_L1_E002_Kymo-1-24000_-7800.txt	19.0930787589499	1	10.554747	238.5
41	11	220921_M1_L1_E002	220921_M1_L1	WT	negative	0.625	237.5	During_1	220921_M1_L1_E002_Kymo-1-24000_-8000.txt	20.8355036983019	1	10.6049165	238.100490196078
42	12	220921_M1_L1_E002	220921_M1_L1	WT	negative	0.625	237.5	During_1	220921_M1_L1_E002_Kymo-1-24000_-8200.txt	19.9640646835696	1	10.3955065	237.622549019608
43	13	220921_M1_L1_E002	220921_M1_L1	WT	negative	0.625	237.5	During_1	220921_M1_L1_E002_Kymo-1-24000_-8400.txt	NA	0	10.3097295	237.3375
44	14	220921_M1_L1_E002	220921_M1_L1	WT	negative	0.625	237.5	During_1	220921_M1_L1_E002_Kymo-1-24000_-8600.txt	19.8452073824171	1	10.91547	237.022058823529
45	15	220921_M1_L1_E002	220921_M1_L1	WT	negative	0.625	237.5	During_1	220921_M1_L1_E002_Kymo-1-24000_-8800.txt	19.3948797517455	1	10.5264715	236.6125
46	16	220921_M1_L1_E002	220921_M1_L1	WT	negative	0.625	237.5	During_1	220921_M1_L1_E002_Kymo-1-24000_-9000.txt	18.3099880985077	1	10.4967755	236.384803921569
47	17	220921_M1_L1_E002	220921_M1_L1	WT	negative	0.625	237.5	During_1	220921_M1_L1_E002_Kymo-1-24000_-9200.txt	20.5846027171676	1	10.779536	236.642156862745
48	18	220921_M1_L1_E002	220921_M1_L1	WT	negative	0.625	237.5	During_1	220921_M1_L1_E002_Kymo-1-24000_-9400.txt	NA	0	11.3649075	236.5
49	19	220921_M1_L1_E002	220921_M1_L1	WT	negative	0.625	237.5	During_1	220921_M1_L1_E002_Kymo-1-24000_-9600.txt	NA	0	10.8925105	236.56862745098
50	20	220921_M1_L1_E002	220921_M1_L1	WT	negative	0.625	237.5	During_1	220921_M1_L1_E002_Kymo-1-24000_-9800.txt	19.53125	1	11.234365	237.745098039216
51	21	220921_M1_L1_E002	220921_M1_L1	WT	negative	0.625	237.5	During_1	220921_M1_L1_E002_Kymo-1-24000_-10000.txt	22.6603217765692	1	12.62091	237.401960784314
52	22	220921_M1_L1_E002	220921_M1_L1	WT	negative	0.625	237.5	During_1	220921_M1_L1_E002_Kymo-1-24000_-10200.txt	23.6742424242424	1	13.50955	236.960784313725
53	23	220921_M1_L1_E002	220921_M1_L1	WT	negative	0.625	237.5	During_1	220921_M1_L1_E002_Kymo-1-24000_-10400.txt	17.4565767652963	1	14.027745	236.7125
54	24	220921_M1_L1_E002	220921_M1_L1	WT	negative	0.625	237.5	During_1	220921_M1_L1_E002_Kymo-1-24000_-10600.txt	21.822149481724	1	14.24607	236.531862745098
55	25	220921_M1_L1_E002	220921_M1_L1	WT	negative	0.625	237.5	During_1	220921_M1_L1_E002_Kymo-1-24000_-10800.txt	21.551724137931	1	14.679275	236.225490196078
56	26	220921_M1_L1_E002	220921_M1_L1	WT	negative	0.625	237.5	During_1	220921_M1_L1_E002_Kymo-1-24000_-11000.txt	21.0238620834647	1	15.728675	236.05
57	27	220921_M1_L1_E002	220921_M1_L1	WT	negative	0.625	237.5	During_1	220921_M1_L1_E002_Kymo-1-24000_-11200.txt	20.3915171288744	1	15.570585	236.017156862745
58	28	220921_M1_L1_E002	220921_M1_L1	WT	negative	0.625	237.5	During_1	220921_M1_L1_E002_Kymo-1-24000_-11400.txt	23.7529691211401	1	15.42812	237.1125
59	29	220921_M1_L1_E002	220921_M1_L1	WT	negative	0.625	237.5	During_1	220921_M1_L1_E002_Kymo-1-24000_-11600.txt	22.1238938053097	1	15.49088	236.825980392157
60	30	220921_M1_L1_E002	220921_M1_L1	WT	negative	0.625	237.5	During_1	220921_M1_L1_E002_Kymo-1-24000_-11800.txt	23.7529691211401	1	15.565385	236.55637254902
61	31	220921_M1_L1_E002	220921_M1_L1	WT	negative	0.625	237.5	During_2	220921_M1_L1_E002_Kymo-1-24000_-12000.txt	22.1238938053097	1	15.187625	236.275
62	32	220921_M1_L1_E002	220921_M1_L1	WT	negative	0.625	237.5	During_2	220921_M1_L1_E002_Kymo-1-24000_-12200.txt	23.4934805591448	1	15.134785	236.151960784314
63	33	220921_M1_L1_E002	220921_M1_L1	WT	negative	0.625	237.5	During_2	220921_M1_L1_E002_Kymo-1-24000_-12400.txt	22.10433244916	1	14.88578	236.7
64	34	220921_M1_L1_E002	220921_M1_L1	WT	negative	0.625	237.5	During_2	220921_M1_L1_E002_Kymo-1-24000_-12600.txt	23.7812128418549	1	14.834445	236.813725490196
65	35	220921_M1_L1_E002	220921_M1_L1	WT	negative	0.625	237.5	During_2	220921_M1_L1_E002_Kymo-1-24000_-12800.txt	22.3738673229668	1	14.24474	236.544117647059
66	36	220921_M1_L1_E002	220921_M1_L1	WT	negative	0.625	237.5	During_2	220921_M1_L1_E002_Kymo-1-24000_-13000.txt	NA	0	11.58047	236.3625
67	37	220921_M1_L1_E002	220921_M1_L1	WT	negative	0.625	237.5	During_2	220921_M1_L1_E002_Kymo-1-24000_-13200.txt	NA	0	10.7057	236.188725490196
68	38	220921_M1_L1_E002	220921_M1_L1	WT	negative	0.625	237.5	During_2	220921_M1_L1_E002_Kymo-1-24000_-13400.txt	NA	0	11.234285	236.0375
69	39	220921_M1_L1_E002	220921_M1_L1	WT	negative	0.625	237.5	During_2	220921_M1_L1_E002_Kymo-1-24000_-13600.txt	NA	0	10.883705	235.772058823529
70	40	220921_M1_L1_E002	220921_M1_L1	WT	negative	0.625	237.5	During_2	220921_M1_L1_E002_Kymo-1-24000_-13800.txt	NA	0	11.158175	236.139705882353
71	41	220921_M1_L1_E002	220921_M1_L1	WT	negative	0.625	237.5	During_2	220921_M1_L1_E002_Kymo-1-24000_-14000.txt	NA	0	11.195325	236.375
72	42	220921_M1_L1_E002	220921_M1_L1	WT	negative	0.625	237.5	During_2	220921_M1_L1_E002_Kymo-1-24000_-14200.txt	NA	0	11.405285	236.727941176471
73	43	220921_M1_L1_E002	220921_M1_L1	WT	negative	0.625	237.5	During_2	220921_M1_L1_E002_Kymo-1-24000_-14400.txt	NA	0	9.0985135	236.470588235294
74	44	220921_M1_L1_E002	220921_M1_L1	WT	negative	0.625	237.5	During_2	220921_M1_L1_E002_Kymo-1-24000_-14600.txt	NA	0	10.278118	236.274509803922
75	45	220921_M1_L1_E002	220921_M1_L1	WT	negative	0.625	237.5	During_2	220921_M1_L1_E002_Kymo-1-24000_-14800.txt	19.8866461171323	1	12.16955	236.188725490196
76	46	220921_M1_L1_E002	220921_M1_L1	WT	negative	0.625	237.5	During_2	220921_M1_L1_E002_Kymo-1-24000_-15000.txt	16.655562958028	1	13.08162	235.9375
77	47	220921_M1_L1_E002	220921_M1_L1	WT	negative	0.625	237.5	During_2	220921_M1_L1_E002_Kymo-1-24000_-15200.txt	16.9061707523246	1	14.39577	235.637254901961
78	48	220921_M1_L1_E002	220921_M1_L1	WT	negative	0.625	237.5	During_2	220921_M1_L1_E002_Kymo-1-24000_-15400.txt	23.0600714862216	1	14.356745	236.017156862745
79	49	220921_M1_L1_E002	220921_M1_L1	WT	negative	0.625	237.5	During_2	220921_M1_L1_E002_Kymo-1-24000_-15600.txt	22.456770716371	1	14.085455	236.200980392157
[truncated: 25,721 more rows]
