# Supplementary material for: Mechanism of barotaxis in marine zooplankton
Source: eLife. 2024 Sep 19;13:RP94306. doi: 10.7554/eLife.94306 (PMC11412693; doi:10.7554/eLife.94306)
Supplement: Figure 1—source data 5. [file elife-94306-fig1-data5.csv]

Trial_ID	Time	Frame	RelTime	Pressure_Level	Genotype	StimulusDuration	Type_Experiment	Category_pressure	Basal_pressure	Bins	File_name	Avg_Speed	Avg_Y_displacement	Avg_Y_displacement_Up	Avg_Y_displacement_Down	Avg_Y_movement	Num_Tracks_Up	Num_Tracks_Down	Tortuosity	Straightness_X	Straightness_Y	PressVal	ParticleCount	PartPc	Corr_Avg_Speed	Corr_Avg_Y_displacement	Corr_Avg_Y_displacement_Up	Corr_Avg_Y_displacement_Down	Corr_Avg_Y_movement	Corr_Num_Tracks_Up	Corr_Num_Tracks_Down
131220_E001	1	1	-9	988	WT	60	Step	988	0	NA	131220_E001T_1.avi_lane_100.res	2.42576548873479	-0.185278594040128	0.509927660254915	-0.63064510069789	-0.185278594040128	41	64	0.354934453480229	0.0208118883088572	0.00412126097961173	NA	NA	NA	0.197224348952214	-0.00274711485574841	-0.0265701473054992	0.0158600101261239	-0.00274711485574841	1.7	2.7
131220_E001	2	2	-8	988	WT	60	Step	988	0	NA	131220_E001T_1.avi_lane_101.res	2.2618019714078	-0.237334986971592	0.473230602679263	-0.681438480503376	-0.237334986971592	40	64	0.421391326771577	0.00592520928329797	2.59492552008857e-05	NA	NA	NA	0.0332608316252241	-0.0548035077872124	-0.0632672048811512	-0.034933369679362	-0.0548035077872124	0.700000000000003	2.7
131220_E001	3	3	-7	988	WT	60	Step	988	0	NA	131220_E001T_1.avi_lane_102.res	2.38061027346885	-0.189457144028634	0.545037304202287	-0.663324529984067	-0.189457144028634	40	62	0.402259545235857	0.0260006756032519	-0.0193992297529923	NA	NA	NA	0.152069133686274	-0.00692566484425441	0.00853949664187281	-0.016819419160053	-0.00692566484425441	0.700000000000003	0.700000000000003
131220_E001	4	4	-6	988	WT	60	Step	988	0	NA	131220_E001T_1.avi_lane_103.res	2.10515216387167	-0.130342318697343	0.573976413456679	-0.571235009526035	-0.130342318697343	38	61	0.432196035846583	-0.021730638411131	0.0345926799273518	NA	NA	NA	-0.123388975910906	0.0521891604870366	0.0374786058962648	0.075270101297979	0.0521891604870366	-1.3	-0.299999999999997
131220_E001	5	5	-5	988	WT	60	Step	988	0	NA	131220_E001T_1.avi_lane_104.res	2.27662638024959	-0.165828489695276	0.540713296876369	-0.698923839041226	-0.165828489695276	39	52	0.407934621385098	0.0235883847555009	0.0345118349846309	NA	NA	NA	0.0480852404670138	0.0167029894891036	0.00421548931595483	-0.0524187282172121	0.0167029894891036	-0.299999999999997	-9.3
131220_E001	6	6	-4	988	WT	60	Step	988	0	NA	131220_E001T_1.avi_lane_105.res	2.16176954953902	-0.173336758928103	0.567929185201505	-0.698710076247795	-0.173336758928103	43	61	0.439925237738482	0.0135445577456783	0.0179654200290508	NA	NA	NA	-0.0667715902435559	0.0091947202562766	0.0314313776410908	-0.0522049654237811	0.0091947202562766	3.7	-0.299999999999997
131220_E001	7	7	-3	988	WT	60	Step	988	0	NA	131220_E001T_1.avi_lane_106.res	2.26638699908881	-0.103223346662604	0.548655564928864	-0.580491835506358	-0.103223346662604	41	56	0.395463310080323	0.0552433754113365	0.0497557071964878	NA	NA	NA	0.0378458593062341	0.0793081325217756	0.0121577573684498	0.066013275317656	0.0793081325217756	1.7	-5.3
131220_E001	8	8	-2	988	WT	60	Step	988	0	NA	131220_E001T_1.avi_lane_107.res	2.03104489163176	-0.219880406023157	0.486229844600609	-0.582029746118136	-0.219880406023157	32	63	0.404565300168472	0.00923752490419731	0.00580732308732917	NA	NA	NA	-0.197496248150816	-0.0373489268387774	-0.0502679629598052	0.064475364705878	-0.0373489268387774	-7.3	1.7
131220_E001	9	9	-1	988	WT	60	Step	988	0	NA	131220_E001T_1.avi_lane_108.res	2.13990697211501	-0.179345581221773	0.547630114169607	-0.643764206569027	-0.179345581221773	40	63	0.438009140179241	-0.0614496463244507	0.0269718769777653	NA	NA	NA	-0.0886341676675659	0.0031858979626066	0.0111323066091928	0.00274090425498696	0.0031858979626066	0.700000000000003	1.7
131220_E001	10	10	0	988	WT	60	Step	988	0	NA	131220_E001T_1.avi_lane_109.res	2.23634670771846	-0.241287165575186	0.571648089234044	-0.71448828404623	-0.241287165575186	39	67	0.437235981102471	-0.00511400797440669	0.0015570292304168	NA	NA	NA	0.00780556793588394	-0.0587556863908064	0.0351502816736298	-0.067983173222216	-0.0587556863908064	-0.299999999999997	5.7
131220_E001	11	11	1	988	WT	60	Step	988	0	NA	131220_E001T_1.avi_lane_110.res	2.56386351795091	-0.994055143242754	0.435641768922006	-1.27999452567571	-0.994055143242754	10	50	0.569110936573889	0.0235598916575111	-0.313971360086643	NA	NA	NA	0.335322378168334	-0.811523664058374	-0.100856038638408	-0.633489414851696	-0.811523664058374	-29.3	-11.3
131220_E001	12	12	2	988	WT	60	Step	988	0	NA	131220_E001T_1.avi_lane_111.res	2.83570174294363	-0.402171564293382	0.550225444243517	-0.921027106277974	-0.402171564293382	52	97	NA	0.0143958204797042	-0.0482269556815331	NA	NA	NA	0.607160603161054	-0.219640085109002	0.0137276366831028	-0.27452199545396	-0.219640085109002	12.7	35.7
131220_E001	13	13	3	988	WT	60	Step	988	0	NA	131220_E001T_1.avi_lane_112.res	2.48911675738298	-0.234043307973287	0.517395146411514	-0.737212947390957	-0.234043307973287	60	91	NA	0.0105729709324488	-0.0147941378107386	NA	NA	NA	0.260575617600404	-0.0515118287889074	-0.0191026611489002	-0.090707836566943	-0.0515118287889074	20.7	29.7
131220_E001	14	14	4	988	WT	60	Step	988	0	NA	131220_E001T_1.avi_lane_113.res	2.70599433686452	-0.273961232096775	0.558419335538898	-0.841273103134235	-0.273961232096775	60	89	0.452988442779021	-0.103387136746415	-0.0113300927161297	NA	NA	NA	0.477453197081944	-0.0914297529123954	0.0219215279784838	-0.194767992310221	-0.0914297529123954	20.7	27.7
131220_E001	15	15	5	988	WT	60	Step	988	0	NA	131220_E001T_1.avi_lane_114.res	2.68322030417847	-0.337200168714417	0.521830858783277	-0.792871237594408	-0.337200168714417	50	95	NA	-0.0372434102581112	-0.028997889767367	NA	NA	NA	0.454679164395894	-0.154668689530037	-0.0146669487771373	-0.146366126770394	-0.154668689530037	10.7	33.7
131220_E001	16	16	6	988	WT	60	Step	988	0	NA	131220_E001T_1.avi_lane_115.res	2.79452033150164	-0.243864602170286	0.519649063384427	-0.849409923127472	-0.243864602170286	92	116	0.398883910074857	-0.0225238650932298	-0.0223630066951852	NA	NA	NA	0.565979191719064	-0.0613331229859064	-0.0168487441759873	-0.202904812303458	-0.0613331229859064	52.7	54.7
131220_E001	17	17	7	988	WT	60	Step	988	0	NA	131220_E001T_1.avi_lane_116.res	2.86957261891923	-0.308600989809131	0.456842410368243	-0.827916570565273	-0.308600989809131	84	125	0.371098146579157	-0.0318617556144369	-0.0178563529808386	NA	NA	NA	0.641031479136654	-0.126069510624751	-0.0796553971921712	-0.181411459741259	-0.126069510624751	44.7	63.7
131220_E001	18	18	8	988	WT	60	Step	988	0	NA	131220_E001T_1.avi_lane_117.res	2.63659711420982	-0.329864699576307	0.483464819727721	-0.735158029584111	-0.329864699576306	55	112	0.401867713448994	0.00546960114126035	0.00989400996959824	NA	NA	NA	0.408055974427244	-0.147333220391927	-0.0530329878326932	-0.0886529187600971	-0.147333220391926	15.7	50.7
131220_E001	19	19	9	988	WT	60	Step	988	0	NA	131220_E001T_1.avi_lane_118.res	2.67994384312007	-0.188224199113491	0.611497677228887	-0.755768756517759	-0.188224199113491	66	93	0.407028186423286	-0.0169132244482509	0.0190279694274191	NA	NA	NA	0.451402703337494	-0.00569271992911141	0.0749998696684728	-0.109263645693745	-0.00569271992911141	26.7	31.7
131220_E001	20	20	10	988	WT	60	Step	988	0	NA	131220_E001T_1.avi_lane_119.res	2.77686588683293	-0.179601247304867	0.496283273831451	-0.759980346976271	-0.179601247304867	79	92	0.38559309517805	-0.0146618892594913	-0.00818696615389604	NA	NA	NA	0.548324747050354	0.00293023187951258	-0.0402145337289632	-0.113475236152257	0.00293023187951258	39.7	30.7
131220_E001	21	21	11	988	WT	60	Step	988	0	NA	131220_E001T_1.avi_lane_120.res	2.82499037936055	-0.341380593756121	0.52130663970079	-0.840497415868949	-0.341380593756121	75	131	0.391822714329615	0.001213170469925	-0.0322981604084302	NA	NA	NA	0.596449239577974	-0.158849114571741	-0.0151911678596242	-0.193992305044935	-0.158849114571741	35.7	69.7
131220_E001	22	22	12	988	WT	60	Step	988	0	NA	131220_E001T_1.avi_lane_121.res	3.08037080434926	-0.483530949549517	0.466473661313705	-0.905464106637578	-0.483530949549517	67	152	0.395041531809795	-0.026359758598306	-0.0661249306175503	NA	NA	NA	0.851829664566684	-0.300999470365137	-0.0700241462467092	-0.258958995813564	-0.300999470365137	27.7	90.7
131220_E001	23	23	13	988	WT	60	Step	988	0	NA	131220_E001T_1.avi_lane_122.res	2.59473603165197	-0.31039909129918	0.611751736524029	-0.788873577433864	-0.31039909129918	55	106	0.421154567509778	-0.00995894805534335	-0.00372393192759882	NA	NA	NA	0.366194891869394	-0.1278676121148	0.0752539289636148	-0.14236846660985	-0.1278676121148	15.7	44.7
131220_E001	24	24	14	988	WT	60	Step	988	0	NA	131220_E001T_1.avi_lane_123.res	2.71284852351066	-0.309209714851252	0.503430499947456	-0.804181482046829	-0.309209714851252	67	110	0.403385967156467	0.00441380231422574	-0.0139443470379842	NA	NA	NA	0.484307383728084	-0.126678235666872	-0.0330673076129582	-0.157676371222815	-0.126678235666872	27.7	48.7
131220_E001	25	25	15	988	WT	60	Step	988	0	NA	131220_E001T_1.avi_lane_124.res	2.85462405210727	-0.223939390345709	0.695329014354277	-0.736608308351471	-0.223939390345709	58	104	0.386240531375693	-0.0406301667220291	0.0143315659654551	NA	NA	NA	0.626082912324694	-0.0414079111613294	0.158831206793863	-0.090103197527457	-0.0414079111613294	18.7	42.7
131220_E001	26	26	16	988	WT	60	Step	988	0	NA	131220_E001T_1.avi_lane_125.res	2.48923689672404	-0.252103648173988	0.51551158190683	-0.741796145194873	-0.252103648173988	59	93	0.412364323679585	-0.0105080338157754	0.0181901361611017	NA	NA	NA	0.260695756941464	-0.0695721689896084	-0.0209862256535842	-0.0952910343708591	-0.0695721689896084	19.7	31.7
131220_E001	27	27	17	988	WT	60	Step	988	0	NA	131220_E001T_1.avi_lane_126.res	2.959151874876	-0.40200499909174	0.583863525428632	-1.00544376213867	-0.40200499909174	81	133	0.400739931991624	0.00344591456984189	-0.0173933439294969	NA	NA	NA	0.730610735093424	-0.21947351990736	0.0473657178682177	-0.358938651314656	-0.21947351990736	41.7	71.7
131220_E001	28	28	18	988	WT	60	Step	988	0	NA	131220_E001T_1.avi_lane_127.res	2.5910664721115	-0.242372980520643	0.626421107122891	-0.756175935578647	-0.242372980520643	55	93	0.426485829730264	-0.0250265416612958	0.000323205289107908	NA	NA	NA	0.362525332328924	-0.0598415013362634	0.0899232995624768	-0.109670824754633	-0.0598415013362634	15.7	31.7
131220_E001	29	29	19	988	WT	60	Step	988	0	NA	131220_E001T_1.avi_lane_128.res	2.53391289953806	-0.0886806796305915	0.653375156355787	-0.620153102701916	-0.0886806796305915	53	74	0.402208721879626	2.23225381253413e-06	0.049355724016915	NA	NA	NA	0.305371759755484	0.0938507995537881	0.116877348795373	0.0263520081220979	0.0938507995537881	13.7	12.7
131220_E001	30	30	20	988	WT	60	Step	988	0	NA	131220_E001T_1.avi_lane_129.res	2.64716725667128	-0.094354788889233	0.677971365362942	-0.737959917432712	-0.094354788889233	60	72	0.431399238263893	0.0112219056162774	0.0330368945427895	NA	NA	NA	0.418626116888704	0.0881766902951466	0.141473557802528	-0.0914548066086981	0.0881766902951466	20.7	10.7
131220_E001	31	31	21	988	WT	60	Step	988	0	NA	131220_E001T_1.avi_lane_130.res	2.33730539985952	-0.00263700420242195	0.671908596367499	-0.568384927261065	-0.00263700420242196	52	62	0.444175885360371	-0.0134933155665215	0.0759342109946919	NA	NA	NA	0.108764260076944	0.179894474981958	0.135410788807085	0.0781201835629489	0.179894474981958	12.7	0.700000000000003
131220_E001	32	32	22	988	WT	60	Step	988	0	NA	131220_E001T_1.avi_lane_131.res	2.51433832626148	-0.161654925905073	0.705484078527992	-0.823445928233109	-0.161654925905073	54	71	0.462822977727465	-0.042701279844816	0.0144414425393979	NA	NA	NA	0.285797186478904	0.0208765532793066	0.168986270967578	-0.176940817409095	0.0208765532793066	14.7	9.7
131220_E001	33	33	23	988	WT	60	Step	988	0	NA	131220_E001T_1.avi_lane_132.res	2.44230574894423	-0.182541545363539	0.622094818078715	-0.830430565278081	-0.182541545363539	62	77	0.455624036964927	-0.0552538817056155	0.0110025647448168	NA	NA	NA	0.213764609161654	-1.00661791594125e-05	0.0855970105183008	-0.183925454454067	-1.00661791594125e-05	22.7	15.7
131220_E001	34	34	24	988	WT	60	Step	988	0	NA	131220_E001T_1.avi_lane_133.res	2.42959911079105	-0.188155648731491	0.635548234593352	-0.730594791408827	-0.188155648731491	54	82	0.425766695579045	-0.0294052912910834	-0.0276602101995071	NA	NA	NA	0.201057971008474	-0.0056241695471114	0.0990504270329378	-0.084089680584813	-0.0056241695471114	14.7	20.7
131220_E001	35	35	25	988	WT	60	Step	988	0	NA	131220_E001T_1.avi_lane_134.res	2.30606248587033	-0.177563981263106	0.539856953385569	-0.682996376747412	-0.177563981263106	54	77	0.418730663296701	-0.042875341762445	0.00942651277820152	NA	NA	NA	0.077521346087754	0.0049674979212736	0.00335914582515484	-0.036491265923398	0.0049674979212736	14.7	15.7
131220_E001	36	36	26	988	WT	60	Step	988	0	NA	131220_E001T_1.avi_lane_135.res	2.50518814894265	-0.2102567647272	0.704503779342132	-0.719924860288954	-0.2102567647272	41	74	0.427590476360997	-0.0220880015551863	0.0113474004186144	NA	NA	NA	0.276647009160074	-0.0277252855428204	0.168005971781718	-0.07341974946494	-0.0277252855428204	1.7	12.7
131220_E001	37	37	27	988	WT	60	Step	988	0	NA	131220_E001T_1.avi_lane_136.res	2.45012757059521	-0.170646024076187	0.644549367796513	-0.799907171979242	-0.170646024076187	60	78	0.441821140990956	-0.0466284348486706	0.01124519840528	NA	NA	NA	0.221586430812634	0.0118854551081926	0.108051560236099	-0.153402061155228	0.0118854551081926	20.7	16.7
131220_E001	38	38	28	988	WT	60	Step	988	0	NA	131220_E001T_1.avi_lane_137.res	2.50615112768848	-0.159654198500379	0.648965784924593	-0.687667852758799	-0.159654198500379	54	83	0.429283596941342	-0.00392964902621001	0.0381531673901787	NA	NA	NA	0.277609987905904	0.0228772806840006	0.112467977364179	-0.0411627419347851	0.0228772806840006	14.7	21.7
131220_E001	39	39	29	988	WT	60	Step	988	0	NA	131220_E001T_1.avi_lane_138.res	2.3705505357735	-0.188153679745986	0.628065529234502	-0.664887564964247	-0.188153679745986	50	86	0.448734943941357	-0.0378511778312755	0.00858532954113045	NA	NA	NA	0.142009395990924	-0.00562220056160642	0.0915677216740878	-0.018382454140233	-0.00562220056160642	10.7	24.7
131220_E001	40	40	30	988	WT	60	Step	988	0	NA	131220_E001T_1.avi_lane_139.res	2.55779078161785	-0.162780349290687	0.870624242089658	-0.705955994785308	-0.162780349290687	40	77	0.423409826156123	-0.0226268872409835	0.0352188647311513	NA	NA	NA	0.329249641835274	0.0197511298936926	0.334126434529244	-0.0594508839612941	0.0197511298936926	0.700000000000003	15.7
131220_E001	41	41	31	988	WT	60	Step	988	0	NA	131220_E001T_1.avi_lane_140.res	2.2262596142056	0.0104498167819495	0.700485505570487	-0.59578685189916	0.0104498167819495	58	66	0.424122216135462	-0.0145612955848639	0.0883241992885	NA	NA	NA	-0.00228152557697614	0.192981295966329	0.163987698010073	0.0507182589248539	0.192981295966329	18.7	4.7
131220_E001	42	42	32	988	WT	60	Step	988	0	NA	131220_E001T_1.avi_lane_141.res	2.49994393988463	-0.0300899693719822	0.729703484959634	-0.684356555046429	-0.0300899693719822	62	72	0.438781505960346	-0.00759240558797114	0.084240965743708	NA	NA	NA	0.271402800102054	0.152441509812397	0.19320567739922	-0.037851444222415	0.152441509812397	22.7	10.7
131220_E001	43	43	33	988	WT	60	Step	988	0	NA	131220_E001T_1.avi_lane_142.res	2.43166848511043	-0.161488420434005	0.571002238282091	-0.733433181349314	-0.161488420434005	57	73	0.449633455366431	-0.0217977254085346	0.0314819848571939	NA	NA	NA	0.203127345327854	0.0210430587503746	0.0345044307216767	-0.0869280705253	0.0210430587503746	17.7	11.7
131220_E001	44	44	34	988	WT	60	Step	988	0	NA	131220_E001T_1.avi_lane_143.res	2.3403407777575	-0.148999568382078	0.655971585454242	-0.802270348225897	-0.148999568382078	55	68	0.467280942931415	-0.0340752812246036	0.0317333728034457	NA	NA	NA	0.111799637974924	0.0335319108023016	0.119473777893828	-0.155765237401883	0.0335319108023016	15.7	6.7
131220_E001	45	45	35	988	WT	60	Step	988	0	NA	131220_E001T_1.avi_lane_144.res	2.4922822598067	-0.159950508300689	0.637837696859508	-0.779286088622421	-0.159950508300689	59	76	0.449643510652252	0.0159336020482228	0.0237019423418872	NA	NA	NA	0.263741120024124	0.0225809708836906	0.101339889299094	-0.132780977798407	0.0225809708836906	19.7	14.7
131220_E001	46	46	36	988	WT	60	Step	988	0	NA	131220_E001T_1.avi_lane_145.res	2.49016213600911	-0.126058106369952	0.606582157856174	-0.620369609944206	-0.126058106369952	56	83	0.432686924955067	-0.0166611008478506	0.0208412712877506	NA	NA	NA	0.261620996226534	0.0564733728144276	0.0700843502957598	0.026135500879808	0.0564733728144276	16.7	21.7
131220_E001	47	47	37	988	WT	60	Step	988	0	NA	131220_E001T_1.avi_lane_146.res	2.51633377980523	-0.0978306675068688	0.716114780917962	-0.638370791975213	-0.0978306675068688	55	83	0.435353962151431	-0.00491696779629103	0.0448314483206164	NA	NA	NA	0.287792640022654	0.0847008116775108	0.179616973357548	0.008134318848801	0.0847008116775108	15.7	21.7
131220_E001	48	48	38	988	WT	60	Step	988	0	NA	131220_E001T_1.avi_lane_147.res	2.38968473178202	-0.150147538806624	0.634203142438245	-0.662256988517823	-0.150147538806624	54	83	0.417940280151844	-0.0388821640117992	0.00768078058229232	NA	NA	NA	0.161143591999444	0.0323839403777556	0.0977053348778308	-0.015751877693809	0.0323839403777556	14.7	21.7
131220_E001	49	49	39	988	WT	60	Step	988	0	NA	131220_E001T_1.avi_lane_148.res	2.65626543833818	-0.255141371560176	0.646373525157992	-0.747829745348012	-0.255141371560176	47	86	0.413834995796729	0.00352016715554957	-0.00598141300677109	NA	NA	NA	0.427724298555604	-0.0726098923757964	0.109875717597578	-0.101324634523998	-0.0726098923757964	7.7	24.7
131220_E001	50	50	40	988	WT	60	Step	988	0	NA	131220_E001T_1.avi_lane_149.res	2.46498036276964	-0.121235733903213	0.545334318333181	-0.738061752390623	-0.121235733903213	62	67	0.437178090181181	0.0204790954681859	0.0440231226128792	NA	NA	NA	0.236439222987064	0.0612957452811666	0.00883651077276681	-0.091556641566609	0.0612957452811666	22.7	5.7
131220_E001	51	51	41	988	WT	60	Step	988	0	NA	131220_E001T_1.avi_lane_150.res	2.48107692125442	-0.236206520960116	0.627491581331281	-0.825714749508213	-0.236206520960116	43	63	0.461779317658774	-0.0386188372681441	0.0264365969971401	NA	NA	NA	0.252535781471844	-0.0536750417757364	0.0909937737708668	-0.179209638684199	-0.0536750417757364	3.7	1.7
131220_E001	52	52	42	988	WT	60	Step	988	0	NA	131220_E001T_1.avi_lane_151.res	2.36457707754356	-0.173820872873967	0.633738142846435	-0.660839437632978	-0.173820872873967	42	70	0.403750679824561	-0.0603515452726431	0.0291922104828926	NA	NA	NA	0.136035937760984	0.00871060631041259	0.0972403352860208	-0.0143343268089641	0.00871060631041259	2.7	8.7
131220_E001	53	53	43	988	WT	60	Step	988	0	NA	131220_E001T_1.avi_lane_152.res	2.21412337605104	-0.114657906209336	0.61762347740092	-0.651664254190191	-0.114657906209336	44	60	0.448767269472912	0.00102252305119801	0.0426851489297781	NA	NA	NA	-0.0144177637315361	0.0678735729750436	0.0811256698405058	-0.00515914336617707	0.0678735729750436	4.7	-1.3
131220_E001	54	54	44	988	WT	60	Step	988	0	NA	131220_E001T_1.avi_lane_153.res	2.52044323624028	-0.133996029933335	0.512948797614497	-0.687180737546699	-0.133996029933335	59	69	0.402836772388961	0.0169362504686024	0.032557771922758	NA	NA	NA	0.291902096457704	0.0485354492510446	-0.0235490099459172	-0.040675626722685	0.0485354492510446	19.7	7.7
131220_E001	55	55	45	988	WT	60	Step	988	0	NA	131220_E001T_1.avi_lane_154.res	2.31750192712181	-0.149859026314532	0.5554910008269	-0.701872091033914	-0.149859026314532	54	69	0.443327067821817	-0.0240855246867955	0.0296618790591926	NA	NA	NA	0.088960787339234	0.0326724528698476	0.0189931932664857	-0.0553669802099001	0.0326724528698476	14.7	7.7
131220_E001	56	56	46	988	WT	60	Step	988	0	NA	131220_E001T_1.avi_lane_155.res	2.44538950887759	-0.145629986468101	0.654694929837501	-0.81273984630611	-0.145629986468101	59	71	0.459478610064632	-0.0160645138907089	0.0366566788805821	NA	NA	NA	0.216848369095014	0.0369014927162786	0.118197122277087	-0.166234735482096	0.0369014927162786	19.7	9.7
131220_E001	57	57	47	988	WT	60	Step	988	0	NA	131220_E001T_1.avi_lane_156.res	2.6079366692237	-0.198283481841385	0.573699856956976	-0.774464516087601	-0.198283481841385	48	65	0.423400902193699	-0.0153977703615606	-0.00317106216414017	NA	NA	NA	0.379395529441124	-0.0157520026570054	0.0372020493965618	-0.127959405263587	-0.0157520026570054	8.7	3.7
131220_E001	58	58	48	988	WT	60	Step	988	0	NA	131220_E001T_1.avi_lane_157.res	2.40203875733996	-0.126686255285136	0.650327302366561	-0.74456314309034	-0.126686255285136	45	57	0.422307953505467	0.023709823457782	0.0421270987021171	NA	NA	NA	0.173497617557384	0.0558452238992436	0.113829494806147	-0.098058032266326	0.0558452238992436	5.7	-4.3
131220_E001	59	59	49	988	WT	60	Step	988	0	NA	131220_E001T_1.avi_lane_158.res	2.46776577226647	-0.29006527928295	0.568720786031963	-0.913973662770738	-0.29006527928295	48	67	0.440117058448788	-0.0196853139950552	-0.0133421661362457	NA	NA	NA	0.239224632483894	-0.10753380009857	0.0322229784715488	-0.267468551946724	-0.10753380009857	8.7	5.7
131220_E001	60	60	50	988	WT	60	Step	988	0	NA	131220_E001T_1.avi_lane_159.res	2.56412356860165	-0.203958389666097	0.586067296682956	-0.596552822036719	-0.203958389666097	39	79	0.410188989312376	-0.0382080516633665	0.00664974830841068	NA	NA	NA	0.335582428819074	-0.0214269104817174	0.0495694891225418	0.049952288787295	-0.0214269104817174	-0.299999999999997	17.7
131220_E001	61	61	51	988	WT	60	Step	988	0	NA	131220_E001T_1.avi_lane_160.res	2.44905794254612	-0.202752824617224	0.568010640275948	-0.777559476401963	-0.202752824617224	44	59	0.425485172209526	-0.00963304076416808	0.0390457011230649	NA	NA	NA	0.220516802763544	-0.0202213454328444	0.0315128327155338	-0.131054365577949	-0.0202213454328444	4.7	-2.3
131220_E001	62	62	52	988	WT	60	Step	988	0	NA	131220_E001T_1.avi_lane_161.res	2.66705867793101	-0.327832466171038	0.549042576386083	-0.85395749170531	-0.327832466171038	39	65	0.41169752617024	0.0180589663760631	-0.00635226809837883	NA	NA	NA	0.438517538148434	-0.145300986986658	0.0125447688256688	-0.207452380881296	-0.145300986986658	-0.299999999999997	3.7
131220_E001	63	63	53	988	WT	60	Step	988	0	NA	131220_E001T_1.avi_lane_162.res	2.42443699361082	-0.154897038150987	0.508266316367037	-0.715255051287593	-0.154897038150987	53	63	0.39464877057589	0.00566558493659601	0.0245094948268959	NA	NA	NA	0.195895853828244	0.0276344410333926	-0.0282314911933772	-0.0687499404635791	0.0276344410333926	13.7	1.7
131220_E001	64	64	54	988	WT	60	Step	988	0	NA	131220_E001T_1.avi_lane_163.res	2.42732537232442	-0.210309832926002	0.553645240382473	-0.722661183724783	-0.210309832926002	46	69	0.398989917136544	0.0372133587565219	0.027387679984892	NA	NA	NA	0.198784232541844	-0.0277783537416224	0.0171474328220588	-0.0761560729007691	-0.0277783537416224	6.7	7.7
131220_E001	65	65	55	988	WT	60	Step	988	0	NA	131220_E001T_1.avi_lane_164.res	2.51089913555815	-0.231983311074749	0.557742902770815	-0.676012018950515	-0.231983311074749	43	77	0.432287874479905	-0.00614914104877543	0.0177733746559085	NA	NA	NA	0.282357995775574	-0.0494518318903694	0.0212450952104007	-0.029506908126501	-0.0494518318903694	3.7	15.7
131220_E001	66	66	56	988	WT	60	Step	988	0	NA	131220_E001T_1.avi_lane_165.res	2.4931171333472	-0.20203047018381	0.600937637901337	-0.845005490689128	-0.20203047018381	55	69	0.452764178516692	0.00704594895273379	0.00534818634553747	NA	NA	NA	0.264575993564624	-0.0194989909994304	0.0644398303409228	-0.198500379865114	-0.0194989909994304	15.7	7.7
131220_E001	67	67	57	988	WT	60	Step	988	0	NA	131220_E001T_1.avi_lane_166.res	2.21019839454917	-0.0664070749764227	0.574566356484382	-0.592571512909255	-0.0664070749764227	59	72	0.436521180185163	0.00456497019246776	0.0384883772693356	NA	NA	NA	-0.0183427452334062	0.116124404207957	0.0380685489239678	0.0539335979147589	0.116124404207957	19.7	10.7
131220_E001	68	68	58	988	WT	60	Step	988	0	NA	131220_E001T_1.avi_lane_167.res	2.42903971465072	-0.126478714810686	0.65281030427352	-0.643854980895575	-0.126478714810686	41	62	0.466460255022515	-0.0203166008923749	0.032853797127663	NA	NA	NA	0.200498574868144	0.0560527643736936	0.116312496713106	0.00265012992843894	0.0560527643736936	1.7	0.700000000000003
131220_E001	69	69	59	988	WT	60	Step	988	0	NA	131220_E001T_1.avi_lane_168.res	2.30781211575206	-0.20931345842687	0.520267924026964	-0.682555436234762	-0.20931345842687	48	74	0.423732642204335	-0.00940407971092651	-0.0083438011536165	NA	NA	NA	0.0792709759694841	-0.0267819792424904	-0.0162298835334502	-0.036050325410748	-0.0267819792424904	8.7	12.7
131220_E001	70	70	60	988	WT	60	Step	988	0	NA	131220_E001T_1.avi_lane_169.res	2.29155404573983	-0.172047073870963	0.608562912583971	-0.753462750390746	-0.172047073870963	40	54	NA	-0.0120332983973289	0.0227920908267371	NA	NA	NA	0.0630129059572537	0.0104844053134166	0.0720651050235568	-0.106957639566732	0.0104844053134166	0.700000000000003	-7.3
131220_E001	71	71	61	988	WT	60	Step	988	0	NA	131220_E001T_1.avi_lane_170.res	2.33100177078329	0.15742947177337	0.56636217719061	-0.379294704086758	0.15742947177337	21	16	0.391000486054578	0.00323912647817454	0.0480021744844594	NA	NA	NA	0.102460631000714	0.33996095095775	0.0298643696301958	0.267210406737256	0.33996095095775	-18.3	-45.3
131220_E001	72	72	62	988	WT	60	Step	988	0	NA	131220_E001T_1.avi_lane_171.res	2.37879790308597	-0.0520296928111358	0.507816330561653	-0.456362931913705	-0.0520296928111358	26	36	0.37427438499285	-0.0352464965481915	0.0215261584745692	NA	NA	NA	0.150256763303394	0.130501786373244	-0.0286814769987612	0.190142178910309	0.130501786373244	-13.3	-25.3
131220_E001	73	73	63	988	WT	60	Step	988	0	NA	131220_E001T_1.avi_lane_172.res	2.31564217854057	-0.211451610299996	0.444177662397817	-0.735955028458246	-0.211451610299996	40	50	0.420636002636812	-0.0256833074987733	0.0223330749708254	NA	NA	NA	0.0871010387579938	-0.0289201311156164	-0.0923201451625972	-0.089449917634232	-0.0289201311156164	0.700000000000003	-11.3
131220_E001	74	74	64	988	WT	60	Step	988	0	NA	131220_E001T_1.avi_lane_173.res	2.40748714417274	-0.0757249003635724	0.598077035396832	-0.543260937421812	-0.0757249003635724	34	49	0.373283675469535	-0.00130261960160789	0.0659060803882832	NA	NA	NA	0.178946004390164	0.106806578820807	0.0615792278364178	0.103244173402202	0.106806578820807	-5.3	-12.3
131220_E001	75	75	65	988	WT	60	Step	988	0	NA	131220_E001T_1.avi_lane_174.res	2.18614350156417	-0.101657211361857	0.53369713517056	-0.555481744599298	-0.101657211361857	35	49	0.434111729614636	-0.036301782849535	0.0560022954507154	NA	NA	NA	-0.0423976382184059	0.0808742678225226	-0.00280067238985415	0.091023366224716	0.0808742678225226	-4.3	-12.3
131220_E001	76	76	66	988	WT	60	Step	988	0	NA	131220_E001T_1.avi_lane_175.res	1.99181675990472	-0.0714636653763073	0.454696384786183	-0.445621923269634	-0.0714636653763073	32	45	0.425802707650738	-0.0384482493205855	0.0555238564369106	NA	NA	NA	-0.236724379877856	0.111067813808072	-0.0818014227742312	0.20088318755438	0.111067813808072	-7.3	-16.3
131220_E001	77	77	67	988	WT	60	Step	988	0	NA	131220_E001T_1.avi_lane_176.res	2.32879232259968	-0.172408085538539	0.431412760458494	-0.612694119078043	-0.172408085538539	35	48	0.370096489503134	-8.60058011970852e-05	0.00618880535469471	NA	NA	NA	0.100251182817104	0.0101233936458406	-0.10508504710192	0.0338109917459709	0.0101233936458406	-4.3	-13.3
131220_E001	78	78	68	988	WT	60	Step	988	0	NA	131220_E001T_1.avi_lane_177.res	2.16834268950993	-0.244900631823208	0.362597000629712	-0.490236214159965	-0.244900631823208	21	52	0.421397475810202	-0.018617904953501	0.00541412216192078	NA	NA	NA	-0.060198450272646	-0.0623691526388284	-0.173900806930702	0.156268896664049	-0.0623691526388284	-18.3	-9.3
131220_E001	79	79	69	988	WT	60	Step	988	0	NA	131220_E001T_1.avi_lane_178.res	2.20624668250502	-0.0590831760276262	0.61106380113833	-0.61753899033259	-0.0590831760276262	50	60	0.435936169851785	0.01540971689885	0.0243181692746438	NA	NA	NA	-0.0222944572775559	0.123448303156753	0.0745659935779158	0.028966120491424	0.123448303156753	10.7	-1.3
131220_E001	80	80	70	988	WT	60	Step	988	0	NA	131220_E001T_1.avi_lane_179.res	2.39400401478531	-0.226171910314646	0.50474332949453	-0.585217993027925	-0.226171910314646	28	57	0.393313771092582	0.00243938821636163	-0.0243642319937029	NA	NA	NA	0.165462875002734	-0.0436404311302664	-0.0317544780658842	0.061287117796089	-0.0436404311302664	-11.3	-4.3
131220_E001	81	81	71	988	WT	60	Step	988	0	NA	131220_E001T_1.avi_lane_180.res	2.19300435571787	-0.0783731950093075	0.461768969955251	-0.539744627583201	-0.0783731950093075	41	48	0.433791807716827	-0.0489083291856128	0.0284826033266154	NA	NA	NA	-0.0355367840647061	0.104158284175072	-0.0747288376051632	0.106760483240813	0.104158284175072	1.7	-13.3
131220_E001	82	82	72	988	WT	60	Step	988	0	NA	131220_E001T_1.avi_lane_181.res	2.39389032754804	-0.230210901426093	0.526090165182891	-0.734411612498748	-0.230210901426093	34	51	0.435863622093863	-0.0371969128117675	-0.011090203277182	NA	NA	NA	0.165349187765464	-0.0476794222417134	-0.0104076423775232	-0.087906501674734	-0.0476794222417134	-5.3	-10.3
131220_E001	83	83	73	988	WT	60	Step	988	0	NA	131220_E001T_1.avi_lane_182.res	2.1592419020332	-0.211833185746963	0.41313151334531	-0.636115495786256	-0.211833185746963	37	55	0.40981102335396	0.0136419780806173	-0.0192728841085905	NA	NA	NA	-0.0692992377493762	-0.0293017065625834	-0.123366294215104	0.0103896150377579	-0.0293017065625834	-2.3	-6.3
131220_E001	84	84	74	988	WT	60	Step	988	0	NA	131220_E001T_1.avi_lane_183.res	2.03853408530167	0.00777543360445264	0.590537750377302	-0.518132022995436	0.00777543360445263	37	41	0.401207647091222	0.0086579671740098	0.0589157084530198	NA	NA	NA	-0.190007054480906	0.190306912788832	0.0540399428168878	0.128373087828578	0.190306912788832	-2.3	-20.3
131220_E001	85	85	75	988	WT	60	Step	988	0	NA	131220_E001T_1.avi_lane_184.res	2.11874631765811	-0.101002835417602	0.393884831750251	-0.598353986376128	-0.101002835417602	41	41	0.385934878010689	-0.0357018546217783	0.0147638047788143	NA	NA	NA	-0.109794822124466	0.0815286437667776	-0.142612975810163	0.0481511244478859	0.0815286437667776	1.7	-20.3
131220_E001	86	86	76	988	WT	60	Step	988	0	NA	131220_E001T_1.avi_lane_185.res	2.25355189439101	-0.230140096125492	0.630330693029311	-0.787624963433071	-0.230140096125492	25	39	0.455546722943438	-0.00960016728393952	-0.00479798847429174	NA	NA	NA	0.0250107546084339	-0.0476086169411124	0.0938328854688968	-0.141119852609057	-0.0476086169411124	-14.3	-22.3
131220_E001	87	87	77	988	WT	60	Step	988	0	NA	131220_E001T_1.avi_lane_186.res	2.27568978691469	-0.215793125509626	0.578077882011723	-0.656832574132597	-0.215793125509626	25	45	0.453493267082285	-0.0611834288345893	0.0194000893869266	NA	NA	NA	0.0471486471321141	-0.0332616463252464	0.0415800744513088	-0.010327463308583	-0.0332616463252464	-14.3	-16.3
131220_E001	88	88	78	988	WT	60	Step	988	0	NA	131220_E001T_1.avi_lane_187.res	2.30678037119687	-0.183715242497647	0.388149106020884	-0.585237019117041	-0.183715242497647	33	47	0.411242258759762	-0.0372789788168407	-0.00402955197276837	NA	NA	NA	0.0782392314142939	-0.00118376331326742	-0.14834870153953	0.061268091706973	-0.00118376331326742	-6.3	-14.3
131220_E001	89	89	79	988	WT	60	Step	988	0	NA	131220_E001T_1.avi_lane_188.res	2.33773273147056	-0.375499427294779	0.556388632680147	-0.761108279698197	-0.375499427294779	24	58	0.430989097747525	-0.070551407097323	-0.0564299085249371	NA	NA	NA	0.109191591687984	-0.192967948110399	0.0198908251197328	-0.114603168874183	-0.192967948110399	-15.3	-3.3
131220_E001	90	90	80	988	WT	60	Step	988	0	NA	131220_E001T_1.avi_lane_189.res	2.0455527411268	-0.0901777134501651	0.450624062285138	-0.546147838089734	-0.0901777134501651	43	51	0.374631943294897	0.00136647537229921	0.0323602092662963	NA	NA	NA	-0.182988398655776	0.0923537657342145	-0.0858737452752762	0.10035727273428	0.0923537657342145	3.7	-10.3
131220_E001	91	91	81	988	WT	60	Step	988	0	NA	131220_E001T_1.avi_lane_190.res	2.23420044592925	-0.199933506499231	0.404898300740156	-0.682923968615813	-0.199933506499231	38	48	0.425316184564189	-0.0012997840538157	0.0205992927849273	NA	NA	NA	0.00565930614667387	-0.0174020273148514	-0.131599506820258	-0.036418857791799	-0.0174020273148514	-1.3	-13.3
131220_E001	92	92	82	988	WT	60	Step	988	0	NA	131220_E001T_1.avi_lane_191.res	2.31662299709092	-0.303540178739665	0.563347415463458	-0.893761519473706	-0.303540178739665	32	47	0.50017206476783	-0.0402833167703937	0.0104250193722124	NA	NA	NA	0.0880818573083437	-0.121008699555285	0.0268496079030438	-0.247256408649692	-0.121008699555285	-7.3	-14.3
131220_E001	93	93	83	988	WT	60	Step	988	0	NA	131220_E001T_1.avi_lane_192.res	2.1616986084341	-0.0933940148673716	0.466447197805519	-0.602140683830163	-0.0933940148673716	38	42	0.419130772998908	-0.0249783773729055	0.0765983530994763	NA	NA	NA	-0.0668425313484762	0.089137464317008	-0.0700506097548952	0.044364426993851	0.089137464317008	-1.3	-19.3
131220_E001	94	94	84	988	WT	60	Step	988	0	NA	131220_E001T_1.avi_lane_193.res	2.0699322401024	-0.0521401768658018	0.559077688489483	-0.539316946170408	-0.0521401768658018	31	39	0.43600314817723	-0.0213629653763828	0.030735790096092	NA	NA	NA	-0.158608899680176	0.130391302318578	0.0225798809290688	0.107188164653606	0.130391302318578	-8.3	-22.3
131220_E001	95	95	85	988	WT	60	Step	988	0	NA	131220_E001T_1.avi_lane_194.res	2.27428755099797	-0.170153558099839	0.443965856029688	-0.477213265164603	-0.170153558099839	25	50	0.367974384762522	-0.00377122211714476	-0.00641963193361841	NA	NA	NA	0.045746411215394	0.0123779210845406	-0.0925319515307262	0.169291845659411	0.0123779210845406	-14.3	-11.3
131220_E001	96	96	86	988	WT	60	Step	988	0	NA	131220_E001T_1.avi_lane_195.res	2.19779292647073	-0.154962011750828	0.557396180507804	-0.731314514475181	-0.154962011750828	37	46	0.423532405189683	-0.0334031154327024	0.0366696220124144	NA	NA	NA	-0.030748213311846	0.0275694674335516	0.0208983729473898	-0.0848094036511671	0.0275694674335516	-2.3	-15.3
131220_E001	97	97	87	988	WT	60	Step	988	0	NA	131220_E001T_1.avi_lane_196.res	2.24858143400692	-0.118694587269231	0.484293585146506	-0.582531642973644	-0.118694587269231	30	39	0.389758836516011	0.00223266347034438	0.0468335786126243	NA	NA	NA	0.0200402942243438	0.0638368919151486	-0.0522042224139082	0.0639734678503699	0.0638368919151486	-9.3	-22.3
131220_E001	98	98	88	988	WT	60	Step	988	0	NA	131220_E001T_1.avi_lane_197.res	2.14742743515019	-0.186423982754048	0.396238398946368	-0.563440817971964	-0.186423982754048	33	51	0.386806789868245	-0.00268198690508487	0.000937439154288625	NA	NA	NA	-0.081113704632386	-0.00389250356966842	-0.140259408614046	0.08306429285205	-0.00389250356966842	-6.3	-10.3
131220_E001	99	99	89	988	WT	60	Step	988	0	NA	131220_E001T_1.avi_lane_198.res	2.23520628139021	-0.214197435070668	0.524751435189186	-0.725250564250195	-0.214197435070668	34	50	0.411728413733512	-0.0238925335832868	0.0030764137479296	NA	NA	NA	0.00666514160763398	-0.0316659558862884	-0.0117463723712282	-0.078745453426181	-0.0316659558862884	-5.3	-11.3
131220_E001	100	100	90	988	WT	60	Step	988	0	NA	131220_E001T_1.avi_lane_199.res	2.28929982818675	-0.0551054855554715	0.582907168135703	-0.630873002301166	-0.0551054855554715	37	41	0.423132554693046	-0.0075550617196725	0.0474593988503188	NA	NA	NA	0.060758688404174	0.127425993628908	0.0464093605752888	0.0156321085228479	0.127425993628908	-2.3	-20.3
131220_E001	101	101	91	988	WT	60	Step	988	0	NA	131220_E001T_1.avi_lane_200.res	2.00782429892606	-0.145431823414801	0.548167841935438	-0.607831600314961	-0.145431823414801	24	36	0.424922943101099	-0.0098790851118687	0.0329750650670273	NA	NA	NA	-0.220716840856516	0.0370996557695786	0.0116700343750238	0.038673510509053	0.0370996557695786	-15.3	-25.3
131220_E001	102	102	92	988	WT	60	Step	988	0	NA	131220_E001T_1.avi_lane_201.res	2.13477025661193	-0.0764144758334616	0.521328341542806	-0.503373631102225	-0.0764144758334616	35	49	0.406083971606034	-0.00761049909409096	0.024265778922336	NA	NA	NA	-0.0937708831706461	0.106117003350918	-0.0151694660176082	0.143131479721789	0.106117003350918	-4.3	-12.3
131220_E001	103	103	93	988	WT	60	Step	988	0	NA	131220_E001T_1.avi_lane_202.res	2.36449545160061	-0.21795703964158	0.495422672611009	-0.703662375643343	-0.21795703964158	32	47	0.416910454645762	-0.0195409225411517	0.0295303033099816	NA	NA	NA	0.135954311818034	-0.0354255604572004	-0.0410751349494052	-0.057157264819329	-0.0354255604572004	-7.3	-14.3
131220_E001	104	104	94	988	WT	60	Step	988	0	NA	131220_E001T_1.avi_lane_203.res	2.103316441357	-0.150226047894532	0.504815317734271	-0.641507072116134	-0.150226047894532	33	44	0.436861183258687	-0.0181548645013581	0.0403889799907183	NA	NA	NA	-0.125224698425576	0.0323054312898476	-0.0316824898261432	0.00499803870787996	0.0323054312898476	-6.3	-17.3
131220_E001	105	105	95	988	WT	60	Step	988	0	NA	131220_E001T_1.avi_lane_204.res	2.39645112179194	-0.213615657504904	0.591628448281666	-0.576914198615068	-0.213615657504904	25	56	0.427926565293581	-0.0218983792293572	-0.000504479019238151	NA	NA	NA	0.167909982009364	-0.0310841783205244	0.0551306407212518	0.069590912208946	-0.0310841783205244	-14.3	-5.3
131220_E001	106	106	96	988	WT	60	Step	988	0	NA	131220_E001T_1.avi_lane_205.res	2.287610631443	-0.131166193894343	0.50739477816341	-0.569394311973194	-0.131166193894343	35	51	0.406270193309048	0.0228539325410991	0.0294090605363768	NA	NA	NA	0.059069491660424	0.0513652852900366	-0.0291030293970042	0.07711079885082	0.0513652852900366	-4.3	-10.3
131220_E001	107	107	97	988	WT	60	Step	988	0	NA	131220_E001T_1.avi_lane_206.res	2.1604795286015	-0.196426052818317	0.494829818144234	-0.622945632773933	-0.196426052818317	29	47	0.411097121283557	-0.0508933653301231	-0.0150204612478897	NA	NA	NA	-0.0680616111810761	-0.0138945736339374	-0.0416679894161802	0.023559478050081	-0.0138945736339374	-10.3	-14.3
131220_E001	108	108	98	988	WT	60	Step	988	0	NA	131220_E001T_1.avi_lane_207.res	2.13357544250981	-0.156574481619004	0.484901212834632	-0.619033703201858	-0.156574481619004	31	43	0.397731022440035	0.00558624480515275	0.0215349638215487	NA	NA	NA	-0.0949656972727659	0.0259569975653756	-0.0515965947257822	0.0274714076221559	0.0259569975653756	-8.3	-18.3
131220_E001	109	109	99	988	WT	60	Step	988	0	NA	131220_E001T_1.avi_lane_208.res	2.30854726824989	-0.0590210602261036	0.569180702395397	-0.494916160820614	-0.0590210602261036	34	49	0.403687411360747	-0.0134636954530216	0.00328579012787984	NA	NA	NA	0.0800061284673141	0.123510418958276	0.0326828948349828	0.1515889500034	0.123510418958276	-5.3	-12.3
131220_E001	110	110	100	988	WT	60	Step	988	0	NA	131220_E001T_1.avi_lane_209.res	2.30698192553139	-0.116504567854417	0.525303680162569	-0.63606362577293	-0.116504567854417	34	42	0.442371220393075	-0.0252837651241812	0.0385640114844011	NA	NA	NA	0.0784407857488141	0.0660269113299626	-0.0111941273978452	0.010441485051084	0.0660269113299626	-5.3	-19.3
131220_E001	111	111	101	988	WT	60	Step	988	0	NA	131220_E001T_1.avi_lane_210.res	2.54254363150825	-0.278554556425365	0.47107419817827	-0.684603465169001	-0.278554556425365	26	48	0.413967152421876	-0.0373558815096049	-0.0172300255165544	NA	NA	NA	0.314002491725674	-0.0960230772409854	-0.0654236093821442	-0.038098354344987	-0.0960230772409854	-13.3	-13.3
131220_E001	112	112	102	988	WT	60	Step	988	0	NA	131220_E001T_1.avi_lane_211.res	2.25463700204211	-0.15009721808922	0.46807170294009	-0.508409092256892	-0.15009721808922	27	47	0.373853256974074	-0.00515896521368369	-0.0148434897924198	NA	NA	NA	0.0260958622595338	0.0324342610951596	-0.0684261046203242	0.138096018567122	0.0324342610951596	-12.3	-14.3
131220_E001	113	113	103	988	WT	60	Step	988	0	NA	131220_E001T_1.avi_lane_212.res	2.27822184761382	-0.179909384592057	0.608217207135134	-0.58856761733949	-0.179909384592057	28	54	0.437884691212328	-0.0940122849735683	-0.0178914809278782	NA	NA	NA	0.0496807078312438	0.0026220945923226	0.0717193995747198	0.0579374934845239	0.0026220945923226	-11.3	-7.3
131220_E001	114	114	104	988	WT	60	Step	988	0	NA	131220_E001T_1.avi_lane_213.res	2.34537313085534	-0.318772148044541	0.505446914072301	-0.685091731207582	-0.318772148044541	24	54	0.421627332657855	-0.0345012978336441	-0.0218173757631036	NA	NA	NA	0.116831991072764	-0.136240668860161	-0.0310508934881132	-0.0385866203835681	-0.136240668860161	-15.3	-7.3
131220_E001	115	115	105	988	WT	60	Step	988	0	NA	131220_E001T_1.avi_lane_214.res	2.27957047877975	-0.155734725527738	0.414553390788769	-0.655175583852969	-0.155734725527738	26	30	0.413015351681915	-0.00900407237269407	0.0180265046092293	NA	NA	NA	0.0510293389971741	0.0267967536566416	-0.121944416771645	-0.00867047302895507	0.0267967536566416	-13.3	-31.3
131220_E001	116	116	106	988	WT	60	Step	988	0	NA	131220_E001T_1.avi_lane_215.res	2.24535587018096	-0.154193427755587	0.529958322157009	-0.605111626561617	-0.154193427755587	29	44	0.419441616660709	-0.0518723918226838	0.0495437508179212	NA	NA	NA	0.0168147303983841	0.0283380514287926	-0.00653948540340521	0.041393484262397	0.0283380514287926	-10.3	-17.3
131220_E001	117	117	107	988	WT	60	Step	988	0	NA	131220_E001T_1.avi_lane_216.res	2.24777013693703	-0.162412642718567	0.426764489141355	-0.499085289495666	-0.162412642718567	28	49	0.407168768155983	-0.0203854296253449	0.00668499089419844	NA	NA	NA	0.0192289971544541	0.0201188364658126	-0.109733318419059	0.147419821328348	0.0201188364658126	-11.3	-12.3
131220_E001	118	118	108	988	WT	60	Step	988	0	NA	131220_E001T_1.avi_lane_217.res	2.14376147221123	0.0454511602671254	0.712167361299594	-0.523696816224007	0.0454511602671254	35	41	0.423269536247435	-0.0242650548050283	0.0680453493552566	NA	NA	NA	-0.0847796675713459	0.227982639451505	0.17566955373918	0.122808294600007	0.227982639451505	-4.3	-20.3
131220_E001	119	119	109	988	WT	60	Step	988	0	NA	131220_E001T_1.avi_lane_218.res	2.28044850872111	-0.0297302200492727	0.604562240959208	-0.476618090305247	-0.0297302200492727	31	44	0.420493229546802	-0.00765250514334202	0.0407756187007075	NA	NA	NA	0.0519073689385339	0.152801259135107	0.0680644333987938	0.169887020518767	0.152801259135107	-8.3	-17.3
131220_E001	120	120	110	988	WT	60	Step	988	0	NA	131220_E001T_1.avi_lane_219.res	2.09140369260117	-0.0160416632394377	0.555033025916143	-0.481918383340043	-0.0160416632394377	31	38	0.433997989995368	-0.00388525720338027	0.0622255751570734	NA	NA	NA	-0.137137447181406	0.166489815944942	0.0185352183557288	0.164586727483971	0.166489815944942	-8.3	-23.3
131220_E001	121	121	111	988	WT	60	Step	988	0	NA	131220_E001T_1.avi_lane_220.res	2.2863630363053	-0.333886435745439	0.320514161036888	-0.683914661931334	-0.333886435745439	23	43	0.440539647190145	0.00984136040559034	-0.0684887520847548	NA	NA	NA	0.0578218965227237	-0.151354956561059	-0.215983646523526	-0.03740955110732	-0.151354956561059	-16.3	-18.3
131220_E001	122	122	112	988	WT	60	Step	988	0	NA	131220_E001T_1.avi_lane_221.res	2.18768268270242	-0.139769092551881	0.459627597756272	-0.616561914387912	-0.139769092551881	35	44	0.423929377479289	0.0451808752006233	0.0118961800402675	NA	NA	NA	-0.040858457080156	0.0427623866324986	-0.0768702098041422	0.029943196436102	0.0427623866324986	-4.3	-17.3
131220_E001	123	123	113	988	WT	60	Step	988	0	NA	131220_E001T_1.avi_lane_222.res	2.31608092719333	-0.247689533998505	0.461097617101608	-0.720429908007985	-0.247689533998505	35	53	0.414980967503835	0.00887568099877332	-0.0397922469249344	NA	NA	NA	0.087539787410754	-0.0651580548141254	-0.0754001904588062	-0.073924797183971	-0.0651580548141254	-4.3	-8.3
131220_E001	124	124	114	988	WT	60	Step	988	0	NA	131220_E001T_1.avi_lane_223.res	2.07953418159252	-0.216322670982969	0.435207815835311	-0.568149133864841	-0.216322670982969	27	50	0.351466438945624	-0.0308192049141641	0.0068803018113576	NA	NA	NA	-0.149006958190056	-0.0337911917985894	-0.101289991725103	0.078355976959173	-0.0337911917985894	-12.3	-11.3
131220_E001	125	125	115	988	WT	60	Step	988	0	NA	131220_E001T_1.avi_lane_224.res	2.40734819465467	-0.296511611652206	0.452412228620084	-0.700930485399243	-0.296511611652206	27	50	0.413281950505371	-0.000192689024249681	-0.0134399869526934	NA	NA	NA	0.178807054872094	-0.113980132467826	-0.0840855789403302	-0.054425374575229	-0.113980132467826	-12.3	-11.3
131220_E001	126	126	116	988	WT	60	Step	988	0	NA	131220_E001T_1.avi_lane_225.res	2.39166071801287	-0.247390443883838	0.41727918924143	-0.579725260446472	-0.247390443883838	22	44	0.400545028489534	-0.0316782529331692	-0.00836421096743987	NA	NA	NA	0.163119578230294	-0.0648589646994584	-0.119218618318984	0.066779850377542	-0.0648589646994584	-17.3	-17.3
131220_E001	127	127	117	988	WT	60	Step	988	0	NA	131220_E001T_1.avi_lane_226.res	2.35004282418549	-0.313336320670177	0.463035826485017	-0.741133218082222	-0.313336320670177	27	49	0.407680730098558	-0.0601013697793426	-0.0119524575354841	NA	NA	NA	0.121501684402914	-0.130804841485797	-0.0734619810753972	-0.094628107258208	-0.130804841485797	-12.3	-12.3
131220_E001	128	128	118	988	WT	60	Step	988	0	NA	131220_E001T_1.avi_lane_227.res	2.12063789527079	-0.139830800537599	0.374591155520536	-0.598639572157017	-0.139830800537599	33	37	0.433580968817903	-0.0124756526394614	0.0302779990901067	NA	NA	NA	-0.107903244511786	0.0427006786467806	-0.161906652039878	0.0478655386669969	0.0427006786467806	-6.3	-24.3
131220_E001	129	129	119	988	WT	60	Step	988	0	NA	131220_E001T_1.avi_lane_228.res	2.16727345230552	-0.213399675852928	0.454400652285303	-0.567742707109949	-0.213399675852928	26	49	0.446590033960401	-0.00949100190128647	0.00407684842282513	NA	NA	NA	-0.0612676874770561	-0.0308681966685484	-0.0820971552751112	0.078762403714065	-0.0308681966685484	-13.3	-12.3
131220_E001	130	130	120	988	WT	60	Step	988	0	NA	131220_E001T_1.avi_lane_229.res	2.58030050497326	-0.195869391863458	0.56097169586317	-0.630352238521337	-0.195869391863458	31	54	0.369791739845296	-0.024598610704129	-0.0246010339127458	NA	NA	NA	0.351759365190684	-0.0133379126790784	0.0244738883027558	0.0161528723026769	-0.0133379126790784	-8.3	-7.3
131220_E002	1	1	-9	32.5	WT	60	Step	32.5	0	NA	131220_E001T_2.avi_lane_100.res	2.71397555796471	-0.332965332957445	0.475464168548692	-0.800543477071805	-0.332965332957445	107	185	0.403387745340621	-0.016431413493428	-0.00760273351241842	-0.533333333333333	NA	NA	0.0321181893317481	-0.0175099952134192	-0.0357583390535948	-0.0270566015741576	-0.0175099952134193	13.6	16.9
131220_E002	2	2	-8	32.5	WT	60	Step	32.5	0	NA	131220_E001T_2.avi_lane_101.res	2.60236084317758	-0.334003638872588	0.436930559052711	-0.799473343280316	-0.334003638872588	96	159	0.412177005084997	-0.0171140574075029	-0.0141445297085052	-0.529166666666667	NA	NA	-0.0794965254553817	-0.0185483011285622	-0.0742919485495758	-0.0259864677826687	-0.0185483011285623	2.59999999999999	-9.09999999999999
131220_E002	3	3	-7	32.5	WT	60	Step	32.5	0	NA	131220_E001T_2.avi_lane_102.res	2.59524919891527	-0.192896038009586	0.517476268297565	-0.729299616241517	-0.192896038009586	111	147	0.391576580101685	-0.015050452785505	-0.00336803735677288	-0.527083333333333	NA	NA	-0.0866081697176919	0.12255929973444	0.00625376069527817	0.0441872592561304	0.12255929973444	17.6	-21.1
131220_E002	4	4	-6	32.5	WT	60	Step	32.5	0	NA	131220_E001T_2.avi_lane_103.res	2.74585387358372	-0.314371689098612	0.531085613203661	-0.756993453245097	-0.314371689098612	89	170	0.393072339531122	0.0168595842448361	-0.0089761794392448	-0.529166666666667	NA	NA	0.063996504950758	0.00108364864541377	0.0198631056013742	0.0164934222525503	0.00108364864541366	-4.40000000000001	1.90000000000001
131220_E002	5	5	-5	32.5	WT	60	Step	32.5	0	NA	131220_E001T_2.avi_lane_104.res	2.7279605416605	-0.322586083877336	0.534416758565189	-0.760204556613945	-0.322586083877336	96	188	0.406573973891685	0.0204840111180568	-0.0305526228218489	-0.537735849056604	NA	NA	0.0461031730275381	-0.00713074613331022	0.0231942509629022	0.0132823188837023	-0.00713074613331033	2.59999999999999	19.9
131220_E002	6	6	-4	32.5	WT	60	Step	32.5	0	NA	131220_E001T_2.avi_lane_105.res	2.64737304062297	-0.328258873115845	0.500548249305095	-0.713062179954138	-0.328258873115845	78	168	0.383357135912839	0.00822617090522605	-0.0352404311070976	-0.516203703703703	NA	NA	-0.034484328009992	-0.0128035353718192	-0.0106742582971918	0.0604246955435094	-0.0128035353718193	-15.4	-0.0999999999999943
131220_E002	7	7	-3	32.5	WT	60	Step	32.5	0	NA	131220_E001T_2.avi_lane_106.res	2.64852328922176	-0.274769670282913	0.527434994489632	-0.766443497078989	-0.274769670282913	95	155	0.392534839980095	-0.0345962115936815	-0.011196382911237	-0.549528301886792	NA	NA	-0.033334079411202	0.0406856674611128	0.0162124868873452	0.00704337841865843	0.0406856674611127	1.59999999999999	-13.1
131220_E002	8	8	-2	32.5	WT	60	Step	32.5	0	NA	131220_E001T_2.avi_lane_107.res	2.68355779830357	-0.292590508732497	0.561601114781068	-0.750193164186192	-0.292590508732497	90	168	0.396830535737683	0.0257693880113629	-0.0172050820452239	-0.543981481481481	NA	NA	0.00170042967060802	0.0228648290115288	0.0503786071787812	0.0232937113114554	0.0228648290115287	-3.40000000000001	-0.0999999999999943
131220_E002	9	9	-1	32.5	WT	60	Step	32.5	0	NA	131220_E001T_2.avi_lane_108.res	2.70443221556941	-0.458523682397164	0.491576826159297	-0.90460745775599	-0.458523682397164	77	164	0.433635022373528	-0.0135987414590949	-0.0282879837726837	-0.528301886792452	NA	NA	0.0225748469364482	-0.143068344653138	-0.0196456814429898	-0.131120582258343	-0.143068344653138	-16.4	-4.09999999999999
131220_E002	10	10	0	32.5	WT	60	Step	32.5	0	NA	131220_E001T_2.avi_lane_109.res	2.74928732731013	-0.303587860096272	0.535690523619958	-0.754048009548485	-0.303587860096271	95	177	0.393966649790393	0.000223417324260957	-0.00625765731283799	3.27314814814815	NA	NA	0.0674299586771681	0.0118674776477538	0.0244680160176711	0.0194388659491623	0.0118674776477547	1.59999999999999	8.90000000000001
131220_E002	11	11	1	32.5	WT	60	Step	32.5	0	NA	131220_E001T_2.avi_lane_110.res	2.39189794300152	-0.33821339936562	0.486402469555188	-0.782237328784516	-0.33821339936562	63	117	0.4442029306745	0.0146777964579047	-0.0292051864708603	3.84027777777778	NA	NA	-0.289959425631442	-0.0227580616215942	-0.0248200380470988	-0.00875045328686863	-0.0227580616215943	-30.4	-51.1
131220_E002	12	12	2	32.5	WT	60	Step	32.5	0	NA	131220_E001T_2.avi_lane_111.res	2.59315789379394	-0.293528550564406	0.512086357971589	-0.820276759991787	-0.293528550564406	102	156	0.412744483520266	-0.0197863877526311	-0.011448986424569	3.81603773584906	NA	NA	-0.088699474839022	0.0219267871796198	0.000863850369302144	-0.0467898844941396	0.0219267871796197	8.59999999999999	-12.1
131220_E002	13	13	3	32.5	WT	60	Step	32.5	0	NA	131220_E001T_2.avi_lane_112.res	2.54462402886229	-0.208689953155317	0.475254589987874	-0.692628157928632	-0.208689953155317	103	146	0.401582135502879	0.0155299609216924	-5.97830537019976e-05	3.80555555555556	NA	NA	-0.137233339770672	0.106765384588709	-0.0359679176144128	0.0808587175690154	0.106765384588709	9.59999999999999	-22.1
131220_E002	14	14	4	32.5	WT	60	Step	32.5	0	NA	131220_E001T_2.avi_lane_113.res	2.43839422783449	-0.274004044854825	0.504229391141345	-0.769745606257719	-0.274004044854825	78	123	0.421611696437018	-0.0240107955246539	0.00540537384058681	3.81132075471698	NA	NA	-0.243463140798472	0.0414512928892008	-0.00699311646094181	0.00374126923992835	0.0414512928892007	-15.4	-45.1
131220_E002	15	15	5	32.5	WT	60	Step	32.5	0	NA	131220_E001T_2.avi_lane_114.res	2.59382516942229	-0.276880629766324	0.576278478630246	-0.742240143437181	-0.276880629766324	90	165	0.407419722784235	-0.00283764757349662	-0.00626165021366036	3.79166666666667	NA	NA	-0.0880321992106721	0.0385747079777018	0.0650559710279591	0.0312467320604664	0.0385747079777017	-3.40000000000001	-3.09999999999999
131220_E002	16	16	6	32.5	WT	60	Step	32.5	0	NA	131220_E001T_2.avi_lane_115.res	2.51541832787923	-0.295288409456634	0.490506364810585	-0.712364097336927	-0.295288409456634	69	130	0.431926974515277	0.0208827456392749	-0.00523242866902826	3.79481132075472	NA	NA	-0.166439040753732	0.0201669282873918	-0.0207161427917018	0.0611227781607204	0.0201669282873917	-24.4	-38.1
131220_E002	17	17	7	32.5	WT	60	Step	32.5	0	NA	131220_E001T_2.avi_lane_116.res	2.74958848883665	-0.325523956693943	0.463435995356784	-0.814912263897729	-0.325523956693943	110	178	0.385993472136315	0.00603777115469819	-0.0155549519645572	3.79716981132076	NA	NA	0.0677311202036881	-0.0100686189499172	-0.0477865122455028	-0.0414253884000816	-0.0100686189499173	16.6	9.90000000000001
131220_E002	18	18	8	32.5	WT	60	Step	32.5	0	NA	131220_E001T_2.avi_lane_117.res	2.72098710180161	-0.311104381403459	0.501386497197648	-0.787538823305678	-0.311104381403459	112	191	0.40553438263426	0.0152939891829137	-0.0247997178453748	3.78472222222222	NA	NA	0.039129733168648	0.00435095634056681	-0.00983601040463877	-0.0140519478080307	0.0043509563405667	18.6	22.9
131220_E002	19	19	9	32.5	WT	60	Step	32.5	0	NA	131220_E001T_2.avi_lane_118.res	2.3920501032257	-0.351068493685595	0.474596963825421	-0.788185500603192	-0.351068493685595	72	136	0.408663965706152	-0.020490009430426	-0.0120343679838779	3.75943396226415	NA	NA	-0.289807265407262	-0.0356131559415692	-0.0366255437768658	-0.0146986251055446	-0.0356131559415693	-21.4	-32.1
131220_E002	20	20	10	32.5	WT	60	Step	32.5	0	NA	131220_E001T_2.avi_lane_119.res	2.80265737346652	-0.283556426430615	0.549775229005732	-0.762565679958632	-0.283556426430615	106	185	0.395116256254252	-0.0027543651332854	-0.0275376040308669	3.75694444444444	NA	NA	0.120800004833558	0.0318989113134108	0.0385527214034451	0.0109211955390154	0.0318989113134107	12.6	16.9
131220_E002	21	21	11	32.5	WT	60	Step	32.5	0	NA	131220_E001T_2.avi_lane_120.res	2.80067505421226	-0.298589033282421	0.481950622792678	-0.752489811543485	-0.298589033282421	107	184	0.392887795838934	-0.0191763060770977	-0.0398594976739226	3.77122641509434	NA	NA	0.118817685579298	0.0168663044616048	-0.0292718848096089	0.0209970639541623	0.0168663044616047	13.6	15.9
131220_E002	22	22	12	32.5	WT	60	Step	32.5	0	NA	131220_E001T_2.avi_lane_121.res	3.11261384704975	-0.350108943336232	0.534329922780876	-0.787743637634977	-0.350108943336232	105	213	0.36035716168537	-0.00613524196072453	-0.0204668871787777	3.75694444444444	NA	NA	0.430756478416788	-0.0346536055922062	0.0231074151785892	-0.0142567621373296	-0.0346536055922063	11.6	44.9
131220_E002	23	23	13	32.5	WT	60	Step	32.5	0	NA	131220_E001T_2.avi_lane_122.res	2.81100817259697	-0.473194483028427	0.482782099954839	-0.872339344995667	-0.473194483028427	81	194	0.418598943654793	0.00421537855068628	-0.0454663314130319	3.75471698113208	NA	NA	0.129150803964008	-0.157739145284401	-0.0284404076474478	-0.0988524694980196	-0.157739145284401	-12.4	25.9
131220_E002	24	24	14	32.5	WT	60	Step	32.5	0	NA	131220_E001T_2.avi_lane_123.res	2.64746693954897	-0.317398467711032	0.430428731646028	-0.746624730063901	-0.317398467711032	97	169	0.384339016052183	0.00323492459262978	-0.0319350711369429	3.75	NA	NA	-0.034390429083992	-0.00194312996700619	-0.0807937759562588	0.0268621454337464	-0.0019431299670063	3.59999999999999	0.900000000000006
131220_E002	25	25	15	32.5	WT	60	Step	32.5	0	NA	131220_E001T_2.avi_lane_124.res	2.42959915155509	-0.370167908937034	0.4681258626006	-0.804392020812643	-0.370167908937034	72	139	0.422250991864568	-0.00633324959194697	-0.0397482690465733	3.75	NA	NA	-0.252258217077872	-0.0547125711930082	-0.0430966450016868	-0.0309051453149957	-0.0547125711930083	-21.4	-29.1
131220_E002	26	26	16	32.5	WT	60	Step	32.5	0	NA	131220_E001T_2.avi_lane_125.res	2.61356044793406	-0.451170602648895	0.436558940862235	-0.867293826169737	-0.451170602648895	75	160	0.417417091310969	-0.0139208417938811	-0.0418636364273608	3.74056603773585	NA	NA	-0.0682969206989017	-0.135715264904869	-0.0746635667400518	-0.0938069506720897	-0.135715264904869	-18.4	-8.09999999999999
131220_E002	27	27	17	32.5	WT	60	Step	32.5	0	NA	131220_E001T_2.avi_lane_126.res	2.59109395167903	-0.357760548793617	0.450710206016194	-0.735046901038195	-0.357760548793617	70	150	0.406077370044251	-0.0180169778313808	-0.0360799708139057	3.74305555555556	NA	NA	-0.0907634169539318	-0.0423052110495912	-0.0605123015860928	0.0384399744594524	-0.0423052110495913	-23.4	-18.1
131220_E002	28	28	18	32.5	WT	60	Step	32.5	0	NA	131220_E001T_2.avi_lane_127.res	2.34498978126412	-0.304139759191781	0.430763779555262	-0.668172768410102	-0.304139759191781	62	126	0.418969596681931	-0.0166821327133222	-0.0288986370712167	3.72641509433962	NA	NA	-0.336867587368842	0.0113155785522448	-0.0804587280470248	0.105314107087545	0.0113155785522447	-31.4	-42.1
131220_E002	29	29	19	32.5	WT	60	Step	32.5	0	NA	131220_E001T_2.avi_lane_128.res	2.50587309839391	-0.358904322599125	0.435596604489855	-0.743176590895744	-0.358904322599125	75	156	0.417290461046334	0.010567582126513	-0.0456040242344372	3.74074074074074	NA	NA	-0.175984270239052	-0.0434489848550992	-0.0756259031124318	0.0303102846019034	-0.0434489848550993	-18.4	-12.1
131220_E002	30	30	20	32.5	WT	60	Step	32.5	0	NA	131220_E001T_2.avi_lane_129.res	2.49077418819889	-0.291120221787673	0.503031041914067	-0.69608477347664	-0.291120221787673	77	151	0.415393689197107	-0.00975509035578641	-0.0208604792758346	3.73842592592593	NA	NA	-0.191083180434072	0.0243351159563528	-0.00819146568821982	0.0774021020210074	0.0243351159563527	-16.4	-17.1
131220_E002	31	31	21	32.5	WT	60	Step	32.5	0	NA	131220_E001T_2.avi_lane_130.res	2.50674212836277	-0.314228014597385	0.493468339326765	-0.730167454342755	-0.314228014597385	86	167	0.412275530880548	-0.0174344295347802	-0.0132415874350102	3.72405660377359	NA	NA	-0.175115240270192	0.00122732314664081	-0.0177541682755218	0.0433194211548924	0.0012273231466407	-7.40000000000001	-1.09999999999999
131220_E002	32	32	22	32.5	WT	60	Step	32.5	0	NA	131220_E001T_2.avi_lane_131.res	2.56953337861243	-0.299021275785149	0.474801034141333	-0.793148774894831	-0.299021275785149	106	166	0.402359161777838	-0.0155661752414347	-0.0229638170425232	3.71990740740741	NA	NA	-0.112323990020532	0.0164340619588768	-0.0364214734609538	-0.0196618993971837	0.0164340619588767	12.6	-2.09999999999999
131220_E002	33	33	23	32.5	WT	60	Step	32.5	0	NA	131220_E001T_2.avi_lane_132.res	2.55566443923664	-0.244447558569426	0.501584027773738	-0.71901952872535	-0.244447558569426	97	153	0.408509753352826	-0.0116417166608974	-0.0218835226698289	3.72641509433962	NA	NA	-0.126192929396322	0.0710077791745998	-0.00963847982854882	0.0544673467722974	0.0710077791745997	3.59999999999999	-15.1
131220_E002	34	34	24	32.5	WT	60	Step	32.5	0	NA	131220_E001T_2.avi_lane_133.res	2.56126915208634	-0.228248603173609	0.542476069624744	-0.691127141395219	-0.228248603173609	100	167	0.390892458973126	0.000683477602491182	-0.019950298604618	3.72916666666667	NA	NA	-0.120588216546622	0.0872067345704168	0.0312535620224572	0.0823597341024284	0.0872067345704167	6.59999999999999	-1.09999999999999
131220_E002	35	35	25	32.5	WT	60	Step	32.5	0	NA	131220_E001T_2.avi_lane_134.res	2.79940966053207	-0.378572229222518	0.530357070289898	-0.814212899403026	-0.378572229222518	81	169	0.409155323255163	-0.00385085170927629	-0.0369067649394585	3.95047169811321	NA	NA	0.117552291899108	-0.0631168914784922	0.0191345626876112	-0.0407260239053786	-0.0631168914784923	-12.4	0.900000000000006
131220_E002	36	36	26	32.5	WT	60	Step	32.5	0	NA	131220_E001T_2.avi_lane_135.res	2.46339589841983	-0.275834944345507	0.431042039927271	-0.713981835423676	-0.275834944345507	75	121	0.408668985575321	-0.0116455684528559	-0.0263202677682678	4.24764150943396	NA	NA	-0.218461470213132	0.0396203933985188	-0.0801804676750158	0.0595050400739714	0.0396203933985187	-18.4	-47.1
131220_E002	37	37	27	32.5	WT	60	Step	32.5	0	NA	131220_E001T_2.avi_lane_136.res	2.66873530384682	-0.307359579166228	0.543208813640568	-0.775172195209966	-0.307359579166228	88	160	0.41325673687838	-0.0406008462573224	-0.0227764301746709	4.26388888888889	NA	NA	-0.0131220647861419	0.00809575857779776	0.0319863060382811	-0.00168531971231867	0.00809575857779765	-5.40000000000001	-8.09999999999999
131220_E002	38	38	28	32.5	WT	60	Step	32.5	0	NA	131220_E001T_2.avi_lane_137.res	2.65067011991132	-0.317216638570542	0.489939314523032	-0.771015987400094	-0.317216638570542	89	159	0.402193230075557	-0.0121444694017156	-0.0280875801886612	4.25471698113208	NA	NA	-0.031187248721642	-0.00176130082651621	-0.0212831930792548	0.00247088809755336	-0.00176130082651632	-4.40000000000001	-9.09999999999999
131220_E002	39	39	29	32.5	WT	60	Step	32.5	0	NA	131220_E001T_2.avi_lane_138.res	2.54571448750916	-0.286473604692842	0.44692464115399	-0.752705346695471	-0.286473604692842	89	140	0.420652766264884	-0.00161852359547081	-0.00839998171454873	4.28703703703704	NA	NA	-0.136142881123802	0.0289817330511838	-0.0642978664482968	0.0207815288021764	0.0289817330511837	-4.40000000000001	-28.1
131220_E002	40	40	30	32.5	WT	60	Step	32.5	0	NA	131220_E001T_2.avi_lane_139.res	2.46102405788258	-0.39307228608694	0.426244645726405	-0.745175430337303	-0.39307228608694	52	121	0.411567157301038	-0.00873513814844488	-0.00760992196298276	4.24764150943396	NA	NA	-0.220833310750382	-0.0776169483429142	-0.0849778618758818	0.0283114451603443	-0.0776169483429143	-41.4	-47.1
131220_E002	41	41	31	32.5	WT	60	Step	32.5	0	NA	131220_E001T_2.avi_lane_140.res	2.47626755983566	-0.232567955909056	0.550006934467264	-0.780986579873564	-0.232567955909056	89	127	0.446750079672025	0.0173733982735437	0.00510540643563431	4.22453703703704	NA	NA	-0.205589808797302	0.0828873818349698	0.0387844268649772	-0.00749970437591663	0.0828873818349697	-4.40000000000001	-41.1
131220_E002	42	42	32	32.5	WT	60	Step	32.5	0	NA	131220_E001T_2.avi_lane_141.res	2.51314994253776	-0.268360597683753	0.518780261739328	-0.753155961434393	-0.268360597683753	93	151	0.417891440130298	0.0338636853228769	-0.00295209035700285	4.21296296296296	NA	NA	-0.168707426095202	0.0470947400602728	0.00755775413704118	0.0203309140632544	0.0470947400602727	-0.400000000000006	-17.1
131220_E002	43	43	33	32.5	WT	60	Step	32.5	0	NA	131220_E001T_2.avi_lane_142.res	2.53608481120904	-0.234382617143417	0.553197377026978	-0.704816304936472	-0.234382617143417	89	149	0.40439536392621	-0.00225608134456246	-0.0165305199057851	4.20990566037736	NA	NA	-0.145772557423922	0.0810727206006088	0.0419748694246912	0.0686705705611754	0.0810727206006087	-4.40000000000001	-19.1
131220_E002	44	44	34	32.5	WT	60	Step	32.5	0	NA	131220_E001T_2.avi_lane_143.res	2.46879274821803	-0.426401385034416	0.438429119068747	-0.798943756032702	-0.426401385034416	56	130	0.419861843648843	0.0182770246788401	-0.0695088336899489	4.22222222222222	NA	NA	-0.213064620414932	-0.11094604729039	-0.0727933885335398	-0.0254568805350546	-0.11094604729039	-37.4	-38.1
131220_E002	45	45	35	32.5	WT	60	Step	32.5	0	NA	131220_E001T_2.avi_lane_144.res	2.57696758369066	-0.338045971840132	0.532355215368001	-0.7841265802843	-0.338045971840132	82	160	0.40812207403777	0.0174967243626298	-0.0158370834181119	4.19575471698113	NA	NA	-0.104889784942302	-0.0225906340961062	0.0211327077657142	-0.0106397047866527	-0.0225906340961063	-11.4	-8.09999999999999
131220_E002	46	46	36	32.5	WT	60	Step	32.5	0	NA	131220_E001T_2.avi_lane_145.res	2.64881837912752	-0.343799683446515	0.495946228366707	-0.852148542111745	-0.343799683446515	91	151	0.409113307178248	-0.00473691508673934	-0.0319502121460597	4.18981481481481	NA	NA	-0.0330389895054419	-0.0283443457024892	-0.0152762792355798	-0.0786616666140976	-0.0283443457024893	-2.40000000000001	-17.1
131220_E002	47	47	37	32.5	WT	60	Step	32.5	0	NA	131220_E001T_2.avi_lane_146.res	2.3945516709195	-0.354210414433863	0.45969287881119	-0.728343379877153	-0.354210414433863	57	124	0.425878413798016	-0.00155036643481437	-0.0434083938025399	4.18396226415094	NA	NA	-0.287305697713462	-0.0387550766898372	-0.0515296287910968	0.0451434956204944	-0.0387550766898373	-36.4	-44.1
131220_E002	48	48	38	32.5	WT	60	Step	32.5	0	NA	131220_E001T_2.avi_lane_147.res	2.56617436897544	-0.256928791680357	0.520940130637285	-0.711158819311096	-0.256928791680357	80	137	0.411866684113951	0.0046444042203689	-0.013921878064808	4.20047169811321	NA	NA	-0.115682999657522	0.0585265460636688	0.00971762303499812	0.0623280561865514	0.0585265460636687	-13.4	-31.1
131220_E002	49	49	39	32.5	WT	60	Step	32.5	0	NA	131220_E001T_2.avi_lane_148.res	2.42449752369208	-0.338277671352374	0.493414028347128	-0.729296903300647	-0.338277671352374	63	134	0.428572805719276	-0.0255618297971347	-0.0272052611801806	4.17129629629629	NA	NA	-0.257359844940882	-0.0228223336083482	-0.0178084792551588	0.0441899721970004	-0.0228223336083483	-30.4	-34.1
131220_E002	50	50	40	32.5	WT	60	Step	32.5	0	NA	131220_E001T_2.avi_lane_149.res	2.64779911093191	-0.32500913918739	0.547159663135926	-0.798146463323568	-0.32500913918739	83	153	0.42043262980935	-0.0272795460312116	-0.0146356368399481	4.19	NA	NA	-0.034058257701052	-0.00955380144336421	0.0359371555336392	-0.0246595878259206	-0.00955380144336432	-10.4	-15.1
131220_E002	51	51	41	32.5	WT	60	Step	32.5	0	NA	131220_E001T_2.avi_lane_150.res	2.44277788672625	-0.277353521560282	0.537688933204952	-0.798075089882515	-0.277353521560282	92	144	0.440053176429333	-0.0332229945708664	-0.0200458645947069	4.17156862745098	NA	NA	-0.239079481906712	0.0381018161837438	0.0264664256026652	-0.0245882143848676	0.0381018161837437	-1.40000000000001	-24.1
131220_E002	52	52	42	32.5	WT	60	Step	32.5	0	NA	131220_E001T_2.avi_lane_151.res	2.58388720089116	-0.310929723346378	0.548175304659433	-0.770451017395999	-0.310929723346378	69	129	0.429725366446917	0.00389269901376743	-0.0152504369849152	4.1593137254902	NA	NA	-0.0979701677418019	0.00452561439764781	0.0369527970571462	0.00303585810164841	0.0045256143976477	-24.4	-39.1
131220_E002	53	53	43	32.5	WT	60	Step	32.5	0	NA	131220_E001T_2.avi_lane_152.res	2.46584003294716	-0.227694374191067	0.506287942338527	-0.692373826382464	-0.227694374191067	88	139	0.416524772489229	0.000963604213436189	0.0127616164718418	4.1725	NA	NA	-0.216017335685802	0.0877609635529588	-0.00493456526375979	0.0811130491151834	0.0877609635529587	-5.40000000000001	-29.1
131220_E002	54	54	44	32.5	WT	60	Step	32.5	0	NA	131220_E001T_2.avi_lane_153.res	2.52299705271839	-0.270654561620908	0.485237325558777	-0.688245184608287	-0.270654561620908	79	143	0.393322093141636	-0.0191882963803769	-0.0282576582046219	4.16666666666667	NA	NA	-0.158860315914572	0.0448007761231178	-0.0259851820435098	0.0852416908893604	0.0448007761231177	-14.4	-25.1
131220_E002	55	55	45	32.5	WT	60	Step	32.5	0	NA	131220_E001T_2.avi_lane_154.res	2.50740261940383	-0.26536684570138	0.475134842520117	-0.736114347499331	-0.26536684570138	89	140	0.414356784654818	-0.0114034403788184	-0.0161178134685595	4.175	NA	NA	-0.174454749229132	0.0500884920426458	-0.0360876650821698	0.0373725279983164	0.0500884920426456	-4.40000000000001	-28.1
131220_E002	56	56	46	32.5	WT	60	Step	32.5	0	NA	131220_E001T_2.avi_lane_155.res	2.65604356643855	-0.238417419508774	0.57364758019659	-0.726792174576336	-0.238417419508774	86	143	0.405004772235592	0.00192761792377507	0.00857736798565868	4.16421568627451	NA	NA	-0.0258138021944117	0.0770379182352518	0.0624250725943032	0.0466947009213113	0.0770379182352517	-7.40000000000001	-25.1
131220_E002	57	57	47	32.5	WT	60	Step	32.5	0	NA	131220_E001T_2.avi_lane_156.res	2.44466307824812	-0.267696367862545	0.500159963662494	-0.714124467586404	-0.267696367862545	75	129	0.422590065004266	-0.00536236367876856	0.00971327354478806	4.15686274509804	NA	NA	-0.237194290384842	0.0477589698814808	-0.0110625439397928	0.0593624079112434	0.0477589698814807	-18.4	-39.1
131220_E002	58	58	48	32.5	WT	60	Step	32.5	0	NA	131220_E001T_2.avi_lane_157.res	2.64481147088491	-0.257730117864377	0.563969621601999	-0.743750031310549	-0.257730117864377	89	151	0.391467169648939	0.012855841233787	-0.0122546079305984	4.155	NA	NA	-0.0370458977480519	0.0577252198796488	0.0527471139997122	0.0297368441870984	0.0577252198796487	-4.40000000000001	-17.1
131220_E002	59	59	49	32.5	WT	60	Step	32.5	0	NA	131220_E001T_2.avi_lane_158.res	2.52451552169207	-0.311160239355568	0.474959052250647	-0.718959621876292	-0.311160239355568	83	160	0.416657910154779	0.0126555661495605	-0.0107740112353845	4.14705882352941	NA	NA	-0.157341846940892	0.00429509838845776	-0.0362634553516398	0.0545272536213554	0.00429509838845765	-10.4	-8.09999999999999
131220_E002	60	60	50	32.5	WT	60	Step	32.5	0	NA	131220_E001T_2.avi_lane_159.res	2.45537711124755	-0.417063712050709	0.489965123702265	-0.829995731998724	-0.417063712050709	61	135	0.449093030015521	-0.0196843839313613	-0.0420011994164335	4.145	NA	NA	-0.226480257385412	-0.101608374306683	-0.0212573839000218	-0.0565088565010766	-0.101608374306683	-32.4	-33.1
131220_E002	61	61	51	32.5	WT	60	Step	32.5	0	NA	131220_E001T_2.avi_lane_160.res	2.35762188609455	-0.290453754129134	0.508543687716531	-0.686993225267353	-0.290453754129134	67	135	0.408458333928184	-0.0132054692037644	-0.0202171390387678	4.14950980392157	NA	NA	-0.324235482538412	0.0250015836148918	-0.0026788198857558	0.0864936502302944	0.0250015836148917	-26.4	-33.1
131220_E002	62	62	52	32.5	WT	60	Step	32.5	0	NA	131220_E001T_2.avi_lane_161.res	2.57530065052792	-0.241767125478549	0.514937269695203	-0.727825423108405	-0.241767125478549	88	137	0.399527440433254	0.00556729433462053	-0.0027236619926907	4.13970588235294	NA	NA	-0.106556718105042	0.0736882122654768	0.00371476209291621	0.0456614523892424	0.0736882122654767	-5.40000000000001	-31.1
131220_E002	63	63	53	32.5	WT	60	Step	32.5	0	NA	131220_E001T_2.avi_lane_162.res	2.40097434444568	-0.200870395790804	0.48965762211244	-0.69736574750636	-0.200870395790804	87	121	0.416634017497535	0.00387327516645976	-0.00458604698568014	4.1375	NA	NA	-0.280883024187282	0.114584941953222	-0.0215648854898468	0.0761211279912873	0.114584941953222	-6.40000000000001	-47.1
131220_E002	64	64	54	32.5	WT	60	Step	32.5	0	NA	131220_E001T_2.avi_lane_163.res	2.43909556624758	-0.329016465791532	0.445337997226166	-0.642165908452098	-0.329016465791532	57	142	0.406506953074974	0.000661673110978719	-0.0201637327140844	4.13725490196078	NA	NA	-0.242761802385382	-0.0135611280475062	-0.0658845103761208	0.131320967045549	-0.0135611280475063	-36.4	-26.1
131220_E002	65	65	55	32.5	WT	60	Step	32.5	0	NA	131220_E001T_2.avi_lane_164.res	2.37723810231509	-0.366596620382942	0.59338051192683	-0.710588426127277	-0.366596620382942	43	120	0.426743497524455	0.00441582305687674	-0.0416577162796606	4.115	NA	NA	-0.304619266317872	-0.0511412826389162	0.0821580043245431	0.0628984493703704	-0.0511412826389163	-50.4	-48.1
131220_E002	66	66	56	32.5	WT	60	Step	32.5	0	NA	131220_E001T_2.avi_lane_165.res	2.43358482718672	-0.343415457350488	0.480016557873584	-0.78540470081635	-0.343415457350488	73	136	0.430646839023339	-0.00745141590928958	-0.034684244261052	4.11764705882353	NA	NA	-0.248272541446242	-0.0279601196064622	-0.0312059497287028	-0.0119178253187027	-0.0279601196064623	-20.4	-32.1
131220_E002	67	67	57	32.5	WT	60	Step	32.5	0	NA	131220_E001T_2.avi_lane_166.res	2.4674383559614	-0.335227849267674	0.444058439903422	-0.688624693475485	-0.335227849267674	49	109	0.40225158636564	0.00275534091852953	-0.0128842028104647	4.14460784313725	NA	NA	-0.214419012671562	-0.0197725115236482	-0.0671640676988648	0.0848621820221623	-0.0197725115236483	-44.4	-59.1
131220_E002	68	68	58	32.5	WT	60	Step	32.5	0	NA	131220_E001T_2.avi_lane_167.res	2.47382011138381	-0.339485873788079	0.361341649004949	-0.745228123826148	-0.339485873788079	77	133	0.41444483390445	-0.00744343241066047	-0.0409341680893475	4.125	NA	NA	-0.208037257249152	-0.0240305360440532	-0.149880858597338	0.0282587516714994	-0.0240305360440533	-16.4	-35.1
131220_E002	69	69	59	32.5	WT	60	Step	32.5	0	NA	131220_E001T_2.avi_lane_168.res	2.44810371445879	-0.334046353055428	0.506508346544142	-0.751300124799099	-0.334046353055428	69	139	0.44324627716555	-0.00740207637998273	-0.0267314181619071	4.13970588235294	NA	NA	-0.233753654174172	-0.0185910153114022	-0.00471416105814482	0.0221867506985484	-0.0185910153114023	-24.4	-29.1
131220_E002	70	70	60	32.5	WT	60	Step	32.5	0	NA	131220_E001T_2.avi_lane_169.res	2.41074061580387	-0.250239093913912	0.54216997850796	-0.642937395291123	-0.250239093913912	56	113	0.429145379749656	-0.000178813786703346	0.00501922100554424	-0.134803921568628	NA	NA	-0.271116752829092	0.0652162438301138	0.0309474709056732	0.130549480206524	0.0652162438301137	-37.4	-55.1
131220_E002	71	71	61	32.5	WT	60	Step	32.5	0	NA	131220_E001T_2.avi_lane_170.res	2.40375178866855	-0.225332948311448	0.511168194269213	-0.670797349065879	-0.225332948311448	75	124	0.434097661027956	-0.0013755806747663	-0.00138827023250134	-0.151960784313725	NA	NA	-0.278105579964412	0.0901223894325778	-5.43133330738188e-05	0.102689526431768	0.0901223894325777	-18.4	-44.1
131220_E002	72	72	62	32.5	WT	60	Step	32.5	0	NA	131220_E001T_2.avi_lane_171.res	2.31667005221109	-0.229730792779696	0.489780408023669	-0.6794252932818	-0.229730792779696	70	112	0.448729700210729	-0.0360684824388471	0.00524978538682354	-0.227941176470588	NA	NA	-0.365187316421872	0.0857245449643298	-0.0214420995786178	0.0940615822158474	0.0857245449643297	-23.4	-56.1
131220_E002	73	73	63	32.5	WT	60	Step	32.5	0	NA	131220_E001T_2.avi_lane_172.res	2.52297250582767	-0.343719614662778	0.487939246477407	-0.828394977446462	-0.343719614662778	88	151	0.436946098666075	-0.00953721228700928	-0.0317992904855867	-0.5675	NA	NA	-0.158884862805292	-0.0282642769187522	-0.0232832611248798	-0.0549081019488146	-0.0282642769187523	-5.40000000000001	-17.1
131220_E002	74	74	64	32.5	WT	60	Step	32.5	0	NA	131220_E001T_2.avi_lane_173.res	2.46377292527875	-0.36722132305609	0.504164294069595	-0.855725381141701	-0.36722132305609	74	132	0.441264047673984	0.0198906040728219	-0.0130806687024313	-0.536764705882353	NA	NA	-0.218084443354212	-0.0517659853120642	-0.00705821353269187	-0.0822385056440537	-0.0517659853120643	-19.4	-36.1
131220_E002	75	75	65	32.5	WT	60	Step	32.5	0	NA	131220_E001T_2.avi_lane_174.res	2.53559309729933	-0.157648924089119	0.510078157373306	-0.68561917454778	-0.157648924089119	102	129	0.407002150939472	0.0496737207992726	0.00698367548876524	-0.536764705882353	NA	NA	-0.146264271333632	0.157806413654907	-0.00114435022898085	0.0878677009498674	0.157806413654907	8.59999999999999	-39.1
131220_E002	76	76	66	32.5	WT	60	Step	32.5	0	NA	131220_E001T_2.avi_lane_175.res	2.5268624095367	-0.311898046385654	0.507328242818907	-0.742139191075819	-0.311898046385654	73	139	0.407909908625688	-0.0112558959150807	-0.0385902994033148	-0.5525	NA	NA	-0.154994959096262	0.00355729135837179	-0.00389426478337984	0.0313476844218283	0.00355729135837168	-20.4	-29.1
131220_E002	77	77	67	32.5	WT	60	Step	32.5	0	NA	131220_E001T_2.avi_lane_176.res	2.61486825476662	-0.343088644634061	0.446024395859786	-0.75431656714494	-0.343088644634061	74	142	0.399460212679099	-0.0192299535299338	-0.0247648097552375	-0.53921568627451	NA	NA	-0.0669891138663417	-0.0276333068900352	-0.0651981117425008	0.0191703083527074	-0.0276333068900353	-19.4	-26.1
131220_E002	78	78	68	32.5	WT	60	Step	32.5	0	NA	131220_E001T_2.avi_lane_177.res	2.48615638071342	-0.306826397800881	0.451576176200952	-0.759613087604984	-0.306826397800881	79	133	0.425926302421226	0.0405567255670223	-0.0237697036598549	-0.545	NA	NA	-0.195700987919542	0.00862893994314479	-0.0596463314013349	0.0138737878926634	0.00862893994314468	-14.4	-35.1
131220_E002	79	79	69	32.5	WT	60	Step	32.5	0	NA	131220_E001T_2.avi_lane_178.res	2.43406043116649	-0.24169933836332	0.436807147327416	-0.638364668459443	-0.24169933836332	76	130	0.40741097733966	0.0166969577533993	-0.0119048550921326	-0.54656862745098	NA	NA	-0.247796937466472	0.0737559993807058	-0.0744153602748708	0.135122207038204	0.0737559993807057	-17.4	-38.1
131220_E002	80	80	70	32.5	WT	60	Step	32.5	0	NA	131220_E001T_2.avi_lane_179.res	2.42144119553683	-0.343069107456755	0.422488763096007	-0.687570149205498	-0.343069107456755	54	120	0.424495919344007	-0.00335123172313143	-0.0222513233794772	-0.544117647058823	NA	NA	-0.260416173096132	-0.0276137697127292	-0.0887337445062798	0.0859167262921494	-0.0276137697127293	-39.4	-48.1
131220_E002	81	81	71	32.5	WT	60	Step	32.5	0	NA	131220_E001T_2.avi_lane_180.res	2.57856915650422	-0.294532595663064	0.435979800009066	-0.712764883261612	-0.294532595663064	75	131	0.420021356583277	-0.00250144029877656	-0.0367558353213449	-0.5525	NA	NA	-0.103288212128742	0.0209227420809618	-0.0752427075932208	0.0607219922360354	0.0209227420809617	-18.4	-37.1
131220_E002	82	82	72	32.5	WT	60	Step	32.5	0	NA	131220_E001T_2.avi_lane_181.res	2.56438830410575	-0.431827705870118	0.409910904438553	-0.799131826732083	-0.431827705870118	48	110	0.416569597298905	-0.0102540857045133	-0.0738367015276328	-0.549019607843137	NA	NA	-0.117469064527212	-0.116372368126092	-0.101311603163734	-0.0256449512344357	-0.116372368126092	-45.4	-58.1
131220_E002	83	83	73	32.5	WT	60	Step	32.5	0	NA	131220_E001T_2.avi_lane_182.res	2.18405397359083	-0.350503375087657	0.344154892527374	-0.704779091571323	-0.350503375087657	51	100	0.441102688124603	-0.0287557302205333	-0.0703560571903082	-0.5275	NA	NA	-0.497803395042132	-0.0350480373436312	-0.167067615074913	0.0687077839263244	-0.0350480373436313	-42.4	-68.1
131220_E002	84	84	74	32.5	WT	60	Step	32.5	0	NA	131220_E001T_2.avi_lane_183.res	2.44715716435582	-0.239912883946881	0.521402152273121	-0.661564288622575	-0.239912883946881	72	130	0.418109509496739	-0.00769307688131855	-0.020989881077648	-0.558823529411764	NA	NA	-0.234700204277142	0.0755424537971448	0.0101796446708342	0.111922586875072	0.0755424537971447	-21.4	-38.1
131220_E002	85	85	75	32.5	WT	60	Step	32.5	0	NA	131220_E001T_2.avi_lane_184.res	2.39920658290766	-0.332172012782572	0.598151222471705	-0.728309648439232	-0.332172012782572	66	155	0.430927902818028	-0.0470828332054151	-0.0366072763440865	-0.536764705882353	NA	NA	-0.282650785725302	-0.0167166750385462	0.0869287148694182	0.0451772270584154	-0.0167166750385463	-27.4	-13.1
131220_E002	86	86	76	32.5	WT	60	Step	32.5	0	NA	131220_E001T_2.avi_lane_185.res	2.39073331846931	-0.377071234251747	0.435641349672583	-0.745917714648174	-0.377071234251747	59	130	0.440275815637755	0.0153592441914744	-0.0437642157732246	-0.555	NA	NA	-0.291124050163652	-0.0616158965077212	-0.0755811579297038	0.0275691608494734	-0.0616158965077213	-34.4	-38.1
131220_E002	87	87	77	32.5	WT	60	Step	32.5	0	NA	131220_E001T_2.avi_lane_186.res	2.2890839597585	-0.279635207275842	0.552971244976848	-0.738735961321717	-0.279635207275842	59	107	0.450283479877506	0.00684242741504388	-0.033888254619991	-0.544117647058823	NA	NA	-0.392773408874462	0.0358201304681838	0.0417487373745612	0.0347509141759303	0.0358201304681837	-34.4	-61.1
131220_E002	88	88	78	32.5	WT	60	Step	32.5	0	NA	131220_E001T_2.avi_lane_187.res	2.4213903727147	-0.320679155985075	0.450163453462369	-0.751066279593232	-0.320679155985075	67	120	0.436203895491698	-0.0112828995958123	-0.0271604781184942	-0.5525	NA	NA	-0.260466995918262	-0.00522381824104923	-0.0610590541399178	0.0224205959044154	-0.00522381824104934	-26.4	-48.1
131220_E002	89	89	79	32.5	WT	60	Step	32.5	0	NA	131220_E001T_2.avi_lane_188.res	2.47142550027696	-0.380815897807979	0.404412188072007	-0.781758826345743	-0.380815897807979	71	140	0.434365145973497	-0.0389600781547065	-0.0523916155652118	-0.549019607843137	NA	NA	-0.210431868356002	-0.0653605600639532	-0.10681031953028	-0.00827195084809562	-0.0653605600639533	-22.4	-28.1
131220_E002	90	90	80	32.5	WT	60	Step	32.5	0	NA	131220_E001T_2.avi_lane_189.res	2.51775220889419	-0.337581962360282	0.442548284983955	-0.804267021039424	-0.337581962360282	67	112	0.428791570797572	0.0050520006596567	-0.0313664652308122	-0.536764705882353	NA	NA	-0.164105159738772	-0.0221266246162562	-0.0686742226183318	-0.0307801455417767	-0.0221266246162563	-26.4	-56.1
131220_E002	91	91	81	32.5	WT	60	Step	32.5	0	NA	131220_E001T_2.avi_lane_190.res	2.52836149247579	-0.256995805870485	0.537413723482769	-0.696976468281519	-0.256995805870485	72	130	0.404775188161913	-0.0106473139832427	-0.0128154954634928	-0.56	NA	NA	-0.153495876157172	0.0584595318735408	0.0261912158804821	0.0765104072161283	0.0584595318735407	-21.4	-38.1
131220_E002	92	92	82	32.5	WT	60	Step	32.5	0	NA	131220_E001T_2.avi_lane_191.res	2.34466279645286	-0.36842723140609	0.489482837156117	-0.725889759973676	-0.36842723140609	45	108	0.469193626256251	-0.0476705939177811	-0.0655734477519687	-0.563725490196079	NA	NA	-0.337194572180102	-0.0529718936620642	-0.0217396704461698	0.0475971155239714	-0.0529718936620643	-48.4	-60.1
131220_E002	93	93	83	32.5	WT	60	Step	32.5	0	NA	131220_E001T_2.avi_lane_192.res	2.29149088079553	-0.392277125210318	0.422252473707475	-0.765603191380973	-0.392277125210318	55	120	0.421734828254867	-0.00970044822237385	-0.0425291454073261	-0.5475	NA	NA	-0.390366487837432	-0.0768217874662922	-0.0889700338948118	0.00788368411667439	-0.0768217874662923	-38.4	-48.1
131220_E002	94	94	84	32.5	WT	60	Step	32.5	0	NA	131220_E001T_2.avi_lane_193.res	2.56015978937502	-0.311509570776674	0.48726422332939	-0.718937814750237	-0.311509570776674	76	149	0.43128252824919	-0.0308792011383939	-0.0327649131516402	-0.556372549019608	NA	NA	-0.121697579257942	0.00394576696735177	-0.0239582842728968	0.0545490607474104	0.00394576696735166	-17.4	-19.1
131220_E002	95	95	85	32.5	WT	60	Step	32.5	0	NA	131220_E001T_2.avi_lane_194.res	2.53172112631317	-0.30479950221956	0.495052276411254	-0.661656449608692	-0.30479950221956	58	130	0.407225866283705	-0.0081571707400285	-0.0313593939570253	-0.546875	NA	NA	-0.150136242319792	0.0106558355244658	-0.0161702311910328	0.111830425888955	0.0106558355244657	-35.4	-38.1
131220_E002	96	96	86	32.5	WT	60	Step	32.5	0	NA	131220_E001T_2.avi_lane_195.res	2.27839126401961	-0.246078529876124	0.436207733748773	-0.633191303564009	-0.246078529876124	80	141	0.436234239760089	-0.0282923768210398	-0.025255989622204	-0.549479166666667	NA	NA	-0.403466104613352	0.0693768078679018	-0.0750147738535138	0.140295571933638	0.0693768078679017	-13.4	-27.1
131220_E002	97	97	87	32.5	WT	60	Step	32.5	0	NA	131220_E001T_2.avi_lane_196.res	2.46657997505204	-0.267252332763158	0.490893852911522	-0.719958328525736	-0.267252332763158	83	139	0.421169976086294	-0.0106086978096997	-0.0193706449442699	-0.5546875	NA	NA	-0.215277393580922	0.0482030049808678	-0.0203286546907648	0.0535285469719113	0.0482030049808677	-10.4	-29.1
131220_E002	98	98	88	32.5	WT	60	Step	32.5	0	NA	131220_E001T_2.avi_lane_197.res	2.50573267711999	-0.357485868937339	0.51772711509981	-0.770586397402874	-0.357485868937339	59	125	0.448731111359762	-0.00853000652388268	-0.0334080766726548	-0.549479166666667	NA	NA	-0.176124691512972	-0.0420305311933132	0.00650460749752313	0.00290047809477334	-0.0420305311933133	-34.4	-43.1
131220_E002	99	99	89	32.5	WT	60	Step	32.5	0	NA	131220_E001T_2.avi_lane_198.res	2.42701559247237	-0.296241992111613	0.471960366983677	-0.70486026822613	-0.296241992111613	75	141	0.415633958611858	-0.0149710192191458	-0.0406152260912755	-0.556122448979592	NA	NA	-0.254841776160592	0.0192133456324128	-0.0392621406186098	0.0686266072715174	0.0192133456324127	-18.4	-27.1
131220_E002	100	100	90	32.5	WT	60	Step	32.5	0	NA	131220_E001T_2.avi_lane_199.res	2.66920957341093	-0.348565066821983	0.43150352213074	-0.755079683600162	-0.348565066821983	74	142	0.406451127409065	-0.0268101192999704	-0.038543676946868	-0.556122448979592	NA	NA	-0.0126477952220321	-0.0331097290779572	-0.0797189854715468	0.0184071918974854	-0.0331097290779573	-19.4	-26.1
131220_E002	101	101	91	32.5	WT	60	Step	32.5	0	NA	131220_E001T_2.avi_lane_200.res	2.57532380978788	-0.453603106447991	0.483659175214794	-0.803426352420721	-0.453603106447991	53	142	0.434159811640664	-0.0247741529207356	-0.0545877522527679	-0.5625	NA	NA	-0.106533558845082	-0.138147768703965	-0.0275633323874928	-0.0299394769230736	-0.138147768703965	-40.4	-26.1
131220_E002	102	102	92	32.5	WT	60	Step	32.5	0	NA	131220_E001T_2.avi_lane_201.res	2.686245020982	-0.312119469640218	0.517714119774376	-0.80300694506857	-0.312119469640218	84	142	0.410234446066471	-0.0120742994848479	-0.02435451088889	-0.565104166666666	NA	NA	0.00438765234903826	0.00333586810380782	0.00649161217208916	-0.0295200695709226	0.0033358681038077	-9.40000000000001	-26.1
131220_E002	103	103	93	32.5	WT	60	Step	32.5	0	NA	131220_E001T_2.avi_lane_202.res	2.54501264354422	-0.371287944936318	0.522464185608534	-0.788372272523915	-0.371287944936318	63	135	0.431415825581873	-0.0244521213251593	-0.0262171944808176	-0.559895833333333	NA	NA	-0.136844725088742	-0.0558326071922922	0.0112416780062472	-0.0148853970262676	-0.0558326071922923	-30.4	-33.1
131220_E002	104	104	94	32.5	WT	60	Step	32.5	0	NA	131220_E001T_2.avi_lane_203.res	2.59967292961111	-0.316358832746623	0.492807413461663	-0.729550107406174	-0.316358832746623	72	141	0.41354800206439	-0.00899144793014156	-0.0340744228604275	-0.5546875	NA	NA	-0.082184439021852	-0.000903495002597232	-0.0184150941406238	0.0439367680914734	-0.000903495002597343	-21.4	-27.1
131220_E002	105	105	95	32.5	WT	60	Step	32.5	0	NA	131220_E001T_2.avi_lane_204.res	2.47496609044202	-0.270298340936902	0.498911380312027	-0.752542853689968	-0.270298340936902	73	117	0.408374347023447	-0.0440571845166047	-0.00482869107397575	-0.5546875	NA	NA	-0.206891278190942	0.0451569968071238	-0.0123111272902598	0.0209440218076794	0.0451569968071237	-20.4	-51.1
131220_E002	106	106	96	32.5	WT	60	Step	32.5	0	NA	131220_E001T_2.avi_lane_205.res	2.48675888770532	-0.408412043114248	0.413161430032001	-0.856543028466747	-0.408412043114248	66	121	0.429899871966475	0.0152919211077462	-0.0462723772408124	-0.565104166666666	NA	NA	-0.195098480927642	-0.0929567053702222	-0.0980610775702858	-0.0830561529690996	-0.0929567053702223	-27.4	-47.1
131220_E002	107	107	97	32.5	WT	60	Step	32.5	0	NA	131220_E001T_2.avi_lane_206.res	2.53771656264531	-0.40955954661035	0.466923837948161	-0.76777449508209	-0.40955954661035	47	115	0.418338058075458	0.0423375746929839	-0.0471832817251614	-0.552083333333333	NA	NA	-0.144140805987652	-0.0941042088663242	-0.0442986696541258	0.00571238041555744	-0.0941042088663243	-46.4	-53.1
131220_E002	108	108	98	32.5	WT	60	Step	32.5	0	NA	131220_E001T_2.avi_lane_207.res	2.2751181773711	-0.196664787988783	0.479139845334654	-0.681481155372988	-0.196664787988783	66	92	0.405452383248266	-0.0307967797008193	0.0100749029737159	-0.541666666666667	NA	NA	-0.406739191261862	0.118790549755243	-0.0320826622676328	0.0920057201246594	0.118790549755243	-27.4	-76.1
131220_E002	109	109	99	32.5	WT	60	Step	32.5	0	NA	131220_E001T_2.avi_lane_208.res	2.36505729491274	-0.218073348295116	0.612721914782418	-0.721295260051344	-0.218073348295116	70	116	0.469279593585322	0.00591026927213667	-0.00785360674012758	-0.5625	NA	NA	-0.316800073720222	0.0973819894489098	0.101499407180131	0.0521916154463034	0.0973819894489097	-23.4	-52.1
131220_E002	110	110	100	32.5	WT	60	Step	32.5	0	NA	131220_E001T_2.avi_lane_209.res	2.44444695027922	-0.388799831750578	0.486967443910483	-0.711828744904248	-0.388799831750578	45	122	0.417720793669231	0.0219254219241778	-0.0463668897843014	-0.5625	NA	NA	-0.237410418353742	-0.0733444940065522	-0.0242550636918038	0.0616581305933994	-0.0733444940065523	-48.4	-46.1
131220_E002	111	111	101	32.5	WT	60	Step	32.5	0	NA	131220_E001T_2.avi_lane_210.res	2.52739783514824	-0.427891096561054	0.451248394771816	-0.789181298478672	-0.427891096561054	60	146	0.41457690292496	0.00283869650304036	-0.0521321793728613	-0.559895833333333	NA	NA	-0.154459533484722	-0.112435758817028	-0.0599741128304708	-0.0156944229810246	-0.112435758817028	-33.4	-22.1
131220_E002	112	112	102	32.5	WT	60	Step	32.5	0	NA	131220_E001T_2.avi_lane_211.res	2.4625792868363	-0.273333888699301	0.642674984436721	-0.743082028769057	-0.273333888699301	60	117	0.448433999236431	0.0225526191188234	-0.031248207513446	-0.553571428571428	NA	NA	-0.219278081796662	0.0421214490447248	0.131452476834434	0.0304048467285903	0.0421214490447247	-33.4	-51.1
131220_E002	113	113	103	32.5	WT	60	Step	32.5	0	NA	131220_E001T_2.avi_lane_212.res	2.38676661453396	-0.332473416753403	0.508313093216744	-0.760798619945743	-0.332473416753404	54	106	0.420780864501943	-0.0169997820951733	-0.0220484716290808	-0.548469387755102	NA	NA	-0.295090754099002	-0.0170180790093772	-0.00290941438554282	0.0126882555519043	-0.0170180790093784	-39.4	-62.1
131220_E002	114	114	104	32.5	WT	60	Step	32.5	0	NA	131220_E001T_2.avi_lane_213.res	2.62084110470676	-0.351323067818676	0.557033346420016	-0.685980694117141	-0.351323067818676	56	152	0.413401386463786	-0.0113594327235414	-0.039430220814262	-0.5546875	NA	NA	-0.0610162639262017	-0.0358677300746502	0.0458108388177292	0.0875061813805064	-0.0358677300746503	-37.4	-16.1
131220_E002	115	115	105	32.5	WT	60	Step	32.5	0	NA	131220_E001T_2.avi_lane_214.res	2.63512088883772	-0.405489844676269	0.490472022393004	-0.816139033749685	-0.405489844676269	66	144	0.424894200529197	0.00016222864153016	-0.060326755181697	-0.567708333333333	NA	NA	-0.0467364797952419	-0.0900345069322432	-0.0207504852092828	-0.0426521582520376	-0.0900345069322433	-27.4	-24.1
131220_E002	116	116	106	32.5	WT	60	Step	32.5	0	NA	131220_E001T_2.avi_lane_215.res	2.64132754268676	-0.277027301071208	0.547406485856486	-0.727796853635991	-0.277027301071208	76	139	0.391859797188692	-0.0138007558264837	-0.0115650363163941	-0.536458333333333	NA	NA	-0.0405298259462019	0.0384280366728178	0.0361839782541992	0.0456900218616564	0.0384280366728177	-17.4	-29.1
131220_E002	117	117	107	32.5	WT	60	Step	32.5	0	NA	131220_E001T_2.avi_lane_216.res	2.26485304974206	-0.26158686790792	0.462838493160461	-0.619667061896035	-0.26158686790792	55	112	0.420622899352967	-0.020091804993486	-0.0179658235839165	-0.559895833333333	NA	NA	-0.417004318890902	0.0538684698361058	-0.0483840144418258	0.153819813601612	0.0538684698361057	-38.4	-56.1
131220_E002	118	118	108	32.5	WT	60	Step	32.5	0	NA	131220_E001T_2.avi_lane_217.res	2.50003910032606	-0.27255053341538	0.498985860060206	-0.707627447029433	-0.27255053341538	75	133	0.421760294890072	-0.0014963831821544	0.00584819687539405	-0.5546875	NA	NA	-0.181818268306902	0.0429048043286458	-0.0122366475420808	0.0658594284682144	0.0429048043286457	-18.4	-35.1
131220_E002	119	119	109	32.5	WT	60	Step	32.5	0	NA	131220_E001T_2.avi_lane_218.res	2.37829844870331	-0.288364154732835	0.466620343123091	-0.697554226089864	-0.288364154732835	71	131	0.417877339189752	-0.0437018130047785	-0.0217445313268694	-0.559895833333333	NA	NA	-0.303558919929652	0.0270911830111908	-0.0446021644791958	0.0759326494077834	0.0270911830111907	-22.4	-37.1
131220_E002	120	120	110	32.5	WT	60	Step	32.5	0	NA	131220_E001T_2.avi_lane_219.res	2.50265529818711	-0.279439240168498	0.487063854798788	-0.799157489606154	-0.279439240168498	81	120	0.407522380557748	-0.0225313754273199	-0.030004077642808	-0.552083333333333	NA	NA	-0.179202070445852	0.0360160975755278	-0.0241586528034988	-0.0256706141085066	0.0360160975755277	-12.4	-48.1
131220_E002	121	121	111	32.5	WT	60	Step	32.5	0	NA	131220_E001T_2.avi_lane_220.res	2.47754171260234	-0.341390321749787	0.449894216744068	-0.764707560819212	-0.341390321749787	75	141	0.40369437570891	0.0106302181137051	-0.0588043053162487	-0.546875	NA	NA	-0.204315656030622	-0.0259349840057612	-0.0613282908582188	0.0087793146784354	-0.0259349840057613	-18.4	-27.1
131220_E002	122	122	112	32.5	WT	60	Step	32.5	0	NA	131220_E001T_2.avi_lane_221.res	2.41861486897803	-0.364367290372434	0.473993730372275	-0.810970824787839	-0.364367290372434	57	107	0.449969033813634	0.0154487912326121	-0.0146089542613348	-0.544270833333333	NA	NA	-0.263242499654932	-0.0489119526284082	-0.0372287772300118	-0.0374839492901916	-0.0489119526284083	-36.4	-61.1
131220_E002	123	123	113	32.5	WT	60	Step	32.5	0	NA	131220_E001T_2.avi_lane_222.res	2.45166719991617	-0.370245402326944	0.526283950899882	-0.751446859604493	-0.370245402326944	54	127	0.43207490092957	-0.00650716731361405	-0.0466314079038449	-0.5625	NA	NA	-0.230190168716792	-0.0547900645829182	0.0150614432975952	0.0220400158931544	-0.0547900645829183	-39.4	-41.1
131220_E002	124	124	114	32.5	WT	60	Step	32.5	0	NA	131220_E001T_2.avi_lane_223.res	2.42885064221618	-0.403867042846494	0.483759028320518	-0.814184754989736	-0.403867042846494	49	106	0.45029213911469	-0.0289881397824416	-0.0329959930095341	-0.5625	NA	NA	-0.253006726416782	-0.0884117051024682	-0.0274634792817688	-0.0406978794920886	-0.0884117051024683	-44.4	-62.1
131220_E002	125	125	115	32.5	WT	60	Step	32.5	0	NA	131220_E001T_2.avi_lane_224.res	2.49501604733727	-0.243300873125215	0.556186391730536	-0.69768572149647	-0.243300873125215	79	139	0.427786369354779	-0.0191901632210065	-0.0322297318638054	-0.5625	NA	NA	-0.186841321295692	0.0721544646188108	0.0449638841282491	0.0758011540011774	0.0721544646188107	-14.4	-29.1
131220_E002	126	126	116	32.5	WT	60	Step	32.5	0	NA	131220_E001T_2.avi_lane_225.res	2.34915045099393	-0.34168442633563	0.41733384534473	-0.715263731928307	-0.34168442633563	63	128	0.425990754426042	-0.00879596890844801	-0.0350165057395505	-0.558673469387755	NA	NA	-0.332706917639032	-0.0262290885916042	-0.0938886622575568	0.0582231435693404	-0.0262290885916043	-30.4	-40.1
131220_E002	127	127	117	32.5	WT	60	Step	32.5	0	NA	131220_E001T_2.avi_lane_226.res	2.37524829680307	-0.415921996890391	0.486542528481809	-0.734438888198227	-0.415921996890391	42	119	0.432883195716114	-0.0144538336104184	-0.0512070585277655	-0.546875	NA	NA	-0.306609071829892	-0.100466659146365	-0.0246799791204778	0.0390479872994204	-0.100466659146365	-51.4	-49.1
131220_E002	128	128	118	32.5	WT	60	Step	32.5	0	NA	131220_E001T_2.avi_lane_227.res	2.66295215895956	-0.32852301192609	0.557427001020867	-0.737893017908476	-0.32852301192609	67	145	0.408174248652803	-0.00329073641867386	-0.0467536052206507	-0.565104166666666	NA	NA	-0.0189052096734019	-0.0130676741820642	0.0462044934185801	0.0355938575891714	-0.0130676741820643	-26.4	-23.1
131220_E002	129	129	119	32.5	WT	60	Step	32.5	0	NA	131220_E001T_2.avi_lane_228.res	2.62320044930333	-0.300426166981764	0.550634839108696	-0.741486980357112	-0.300426166981764	71	137	0.412860481148162	0.0233622267230915	-0.040683337808854	-0.5390625	NA	NA	-0.058656919329632	0.0150291707622618	0.0394123315064092	0.0319998951405354	0.0150291707622617	-22.4	-31.1
131220_E002	130	130	120	32.5	WT	60	Step	32.5	0	NA	131220_E001T_2.avi_lane_229.res	2.60992254598233	-0.354467032599443	0.524799822587068	-0.723759111777777	-0.354467032599443	63	150	0.418783620485221	-0.00158957086576757	-0.0365529995328943	NA	NA	NA	-0.0719348226506318	-0.0390116948554172	0.0135773149847812	0.0497277637198704	-0.0390116948554173	-30.4	-18.1
131220_E003	1	1	-9	160	WT	60	Step	160	0	NA	131220_E001T_3.avi_lane_100.res	2.24410565747092	-0.241473088592484	0.487234286160553	-0.646310519010838	-0.241473088592484	50	90	0.433273944757063	0.047266282473966	-0.0139190987639572	-2.59375	NA	NA	0.0430483517747704	0.0127835547021617	0.0292017942933847	0.0044141902520376	0.0127835547021617	3.6	6.2
131220_E003	2	2	-8	160	WT	60	Step	160	0	NA	131220_E001T_3.avi_lane_101.res	2.16540003538939	-0.190643799082676	0.490670481232792	-0.6242074320107	-0.190643799082676	56	88	0.427570221542926	-0.0177340192125282	-0.0089081007749981	-2.6875	NA	NA	-0.0356572703067597	0.0636128442119697	0.0326379893656237	0.0265172772521757	0.0636128442119697	9.6	4.2
131220_E003	3	3	-7	160	WT	60	Step	160	0	NA	131220_E001T_3.avi_lane_102.res	2.38109082614938	-0.298003637539996	0.526626798212154	-0.753134633755935	-0.298003637539996	46	84	0.444647557251602	-0.0287141321528426	-0.0112614678763575	-2.70833333333333	NA	NA	0.18003352045323	-0.0437469942453503	0.0685943063449856	-0.102409924493059	-0.0437469942453503	-0.399999999999999	0.200000000000003
131220_E003	4	4	-6	160	WT	60	Step	160	0	NA	131220_E001T_3.avi_lane_103.res	2.20411342174695	-0.241004503153208	0.461150336212847	-0.579156309774247	-0.241004503153208	43	90	0.417801178203688	-0.00813547756767466	0.0228247394990393	-2.58333333333333	NA	NA	0.00305611605080003	0.0132521401414377	0.00311784434567869	0.0715683994886286	0.0132521401414377	-3.4	6.2
131220_E003	5	5	-5	160	WT	60	Step	160	0	NA	131220_E001T_3.avi_lane_104.res	2.27397392336234	-0.211006449535448	0.530633393929219	-0.649248175219115	-0.211006449535448	52	88	0.419072735620521	0.0215702344585799	0.0162888191040155	-2.68867924528302	NA	NA	0.0729166176661904	0.0432501937591977	0.0726009020620507	0.00147653404376058	0.0432501937591977	5.6	4.2
131220_E003	6	6	-4	160	WT	60	Step	160	0	NA	131220_E001T_3.avi_lane_105.res	2.20828183144536	-0.295528771306656	0.371305661270073	-0.616597201806562	-0.295528771306656	39	81	0.431307456359493	0.0147624768938232	-0.0211511592013896	-2.63888888888889	NA	NA	0.00722452574921029	-0.0412721280120103	-0.0867268305970954	0.0341275074563137	-0.0412721280120103	-7.4	-2.8
131220_E003	7	7	-3	160	WT	60	Step	160	0	NA	131220_E001T_3.avi_lane_106.res	2.15077783530502	-0.23971780811161	0.455512244897044	-0.601658025704131	-0.23971780811161	42	82	0.41465398521986	-0.0347406140517143	-0.00243449566673507	-2.62971698113208	NA	NA	-0.0502794703911298	0.0145388351830357	-0.00252024697012432	0.0490666835587447	0.0145388351830357	-4.4	-1.8
131220_E003	8	8	-2	160	WT	60	Step	160	0	NA	131220_E001T_3.avi_lane_107.res	1.98108881347676	-0.306681710954584	0.392821031286034	-0.623123427682483	-0.306681710954584	38	84	0.453859678769053	-0.035502917386771	-0.0388373932855382	-2.80092592592593	NA	NA	-0.21996849221939	-0.0524250676599383	-0.0652114605811343	0.0276012815803927	-0.0524250676599383	-8.4	0.200000000000003
131220_E003	9	9	-1	160	WT	60	Step	160	0	NA	131220_E001T_3.avi_lane_108.res	2.25443050615784	-0.311651549470116	0.446834067848264	-0.790695097250145	-0.311651549470116	48	76	0.4500512073974	-0.025818035852594	-0.00852678796000114	-2.67688679245283	NA	NA	0.05337320046169	-0.0573949061754703	-0.0111984240189043	-0.139970387987269	-0.0573949061754703	1.6	-7.8
131220_E003	10	10	0	160	WT	60	Step	160	0	NA	131220_E001T_3.avi_lane_109.res	2.14731020645754	-0.206855115199679	0.417536617622703	-0.6231162704146	-0.206855115199679	50	75	0.385721718752479	-0.00563976931929507	-0.0092631873535359	150.729166666667	NA	NA	-0.0537470992386098	0.0474015280949667	-0.0404958742444653	0.0276084388482756	0.0474015280949667	3.6	-8.8
131220_E003	11	11	1	160	WT	60	Step	160	0	NA	131220_E001T_3.avi_lane_110.res	2.38662812576563	-0.484178889582856	0.543337570723303	-0.71965141173635	-0.484178889582856	22	96	0.437385406714951	-0.0355426330818813	-0.0983704780886968	165.636574074074	NA	NA	0.18557082006948	-0.22992224628821	0.0853050788561347	-0.0689267024734744	-0.22992224628821	-24.4	12.2
131220_E003	12	12	2	160	WT	60	Step	160	0	NA	131220_E001T_3.avi_lane_111.res	2.27822590410737	-0.371840822782395	0.390734950507256	-0.703466813524769	-0.371840822782395	43	100	0.415660742483686	-0.0145947228974792	-0.0513037968638486	162.877358490566	NA	NA	0.07716859841122	-0.117584179487749	-0.0672975413599123	-0.0527421042618934	-0.117584179487749	-3.4	16.2
131220_E003	13	13	3	160	WT	60	Step	160	0	NA	131220_E001T_3.avi_lane_112.res	2.67184798799064	-0.34439444382717	0.415455718706901	-0.732234630953936	-0.34439444382717	49	96	0.402816039569029	-0.00318685939441585	-0.0267798465501752	160.532407407407	NA	NA	0.47079068229449	-0.0901378005325243	-0.0425767731602673	-0.0815099216910604	-0.0901378005325243	2.6	12.2
131220_E003	14	14	4	160	WT	60	Step	160	0	NA	131220_E001T_3.avi_lane_113.res	3.01753995760361	-0.293138287773602	0.440970127481989	-0.679337659730579	-0.293138287773602	48	92	0.360101360259701	0.00514899151283899	-0.0241270569535458	160.235849056604	NA	NA	0.81648265190746	-0.0388816444789563	-0.0170623643851793	-0.0286129504677034	-0.0388816444789563	1.6	8.2
131220_E003	15	15	5	160	WT	60	Step	160	0	NA	131220_E001T_3.avi_lane_114.res	2.3792558469255	-0.276270694429063	0.434990202607629	-0.704741114330685	-0.276270694429063	50	83	0.406602723541323	0.00323942219764782	-0.0253816288949747	159.930555555556	NA	NA	0.17819854122935	-0.0220140511344173	-0.0230422892595393	-0.0540164050678094	-0.0220140511344173	3.6	-0.799999999999997
131220_E003	16	16	6	160	WT	60	Step	160	0	NA	131220_E001T_3.avi_lane_115.res	2.3256700316047	-0.245663455655929	0.412528754291811	-0.634916913151904	-0.245663455655929	55	93	0.424964389338402	-0.0319965697112747	-0.0115996320890477	159.716981132075	NA	NA	0.12461272590855	0.00859318763871669	-0.0455037375753573	0.0158077961109716	0.00859318763871669	8.6	9.2
131220_E003	17	17	7	160	WT	60	Step	160	0	NA	131220_E001T_3.avi_lane_116.res	2.26462006839934	-0.32640305421766	0.413378249849328	-0.66397316384046	-0.32640305421766	47	103	0.426743607237016	-0.0199455174296013	-0.0374184763387074	159.422169811321	NA	NA	0.0635627627031901	-0.0721464109230143	-0.0446542420178403	-0.0132484545775844	-0.0721464109230143	0.600000000000001	19.2
131220_E003	18	18	8	160	WT	60	Step	160	0	NA	131220_E001T_3.avi_lane_117.res	2.26617932119047	-0.149274398248218	0.569032975902731	-0.666521742030055	-0.149274398248218	61	85	0.444369651078137	-0.0186086530180976	0.00237823681657981	159.31712962963	NA	NA	0.0651220154943202	0.104982245046428	0.111000484035563	-0.0157970327671794	0.104982245046428	14.6	1.2
131220_E003	19	19	9	160	WT	60	Step	160	0	NA	131220_E001T_3.avi_lane_118.res	2.23072609401012	-0.197175337713044	0.610488030686316	-0.685630434143982	-0.197175337713044	56	93	0.475021100365404	-0.0365910617798423	0.0201820334907153	159.139150943396	NA	NA	0.0296687883139701	0.0570813055816017	0.152455538819148	-0.0349057248811063	0.0570813055816017	9.6	9.2
131220_E003	20	20	10	160	WT	60	Step	160	0	NA	131220_E001T_3.avi_lane_119.res	2.28004731653361	-0.167237518711246	0.523171973441663	-0.589304573920748	-0.167237518711246	56	92	0.416256838096407	0.022757878380436	0.016203490182649	158.900462962963	NA	NA	0.0789900108374604	0.0870191245833997	0.0651394815744947	0.0614201353421276	0.0870191245833997	9.6	8.2
131220_E003	21	21	11	160	WT	60	Step	160	0	NA	131220_E001T_3.avi_lane_120.res	2.09363776383117	-0.258323166899835	0.622596531213197	-0.720268862251791	-0.258323166899835	43	82	0.473632519663659	-0.0179563059627576	0.00307954764265139	158.73820754717	NA	NA	-0.10741954186498	-0.00406652360518928	0.164564039346029	-0.0695441529889154	-0.00406652360518928	-3.4	-1.8
131220_E003	22	22	12	160	WT	60	Step	160	0	NA	131220_E001T_3.avi_lane_121.res	2.30056050386759	-0.218350053872677	0.522878971521365	-0.676890443718161	-0.218350053872677	56	91	0.424098511811622	-0.0141348138925994	0.00317790841627293	158.449074074074	NA	NA	0.09950319817144	0.0359065894219687	0.0648464796541967	-0.0261657344552854	0.0359065894219687	9.6	7.2
131220_E003	23	23	13	160	WT	60	Step	160	0	NA	131220_E001T_3.avi_lane_122.res	2.18724721096573	-0.113383890153174	0.603939754066537	-0.57245625763547	-0.113383890153174	60	94	0.422187358291812	-0.0346792627070257	0.0332459704757174	158.219339622641	NA	NA	-0.0138100947304198	0.140872753141472	0.145907262199369	0.0782684516274056	0.140872753141472	13.6	10.2
131220_E003	24	24	14	160	WT	60	Step	160	0	NA	131220_E001T_3.avi_lane_123.res	2.29675108904204	-0.292330009959846	0.620914185095124	-0.761510172122903	-0.292330009959846	49	96	0.474026053228606	0.0121874485966833	-0.028358955781679	160.318396226415	NA	NA	0.0956937833458902	-0.0380733666652003	0.162881693227956	-0.110785462860027	-0.0380733666652003	2.6	12.2
131220_E003	25	25	15	160	WT	60	Step	160	0	NA	131220_E001T_3.avi_lane_124.res	2.243600399169	-0.295776948847967	0.482420565725573	-0.646628784602612	-0.295776948847967	42	94	0.392953419884841	-0.0294210986396722	-0.0302232016038849	160.324074074074	NA	NA	0.0425430934728501	-0.0415203055533213	0.0243880738584047	0.00409592466026365	-0.0415203055533213	-4.4	10.2
131220_E003	26	26	16	160	WT	60	Step	160	0	NA	131220_E001T_3.avi_lane_125.res	2.37909517894693	-0.208744619712206	0.556414125782132	-0.737256330517573	-0.208744619712206	67	97	0.40882155661163	-0.00886020643289468	0.0138469158522616	160.01179245283	NA	NA	0.17803787325078	0.0455120235824397	0.0983816339149637	-0.0865316212546974	0.0455120235824397	20.6	13.2
131220_E003	27	27	17	160	WT	60	Step	160	0	NA	131220_E001T_3.avi_lane_126.res	2.33306635633611	-0.405707515631434	0.462469874115855	-0.787323950685188	-0.405707515631434	40	91	0.443991067480522	-0.0273676444558432	-0.0577663214083655	159.74537037037	NA	NA	0.13200905063996	-0.151450872336788	0.00443738224868667	-0.136599241422312	-0.151450872336788	-6.4	7.2
131220_E003	28	28	18	160	WT	60	Step	160	0	NA	131220_E001T_3.avi_lane_127.res	2.1313057929744	-0.17197891860145	0.520376211680336	-0.605854800244704	-0.171978918601451	47	75	0.427625189889018	0.0014891126804112	0.0140773555643385	159.622641509434	NA	NA	-0.0697515127217496	0.0822777246931957	0.0623437198131677	0.0448699090181717	0.0822777246931947	0.600000000000001	-8.8
131220_E003	29	29	19	160	WT	60	Step	160	0	NA	131220_E001T_3.avi_lane_128.res	2.3179864327991	-0.183981438428439	0.523947334187072	-0.69059713199844	-0.183981438428439	62	87	0.416426814799502	0.00677561545834246	0.00159074841230185	159.351851851852	NA	NA	0.11692912710295	0.0702752048662067	0.0659148423199036	-0.0398724227355644	0.0702752048662067	15.6	3.2
131220_E003	30	30	20	160	WT	60	Step	160	0	NA	131220_E001T_3.avi_lane_129.res	2.26504854640024	-0.221862176537398	0.459700464703034	-0.673286783073269	-0.221862176537398	51	77	0.439178064008585	0.016097522203294	-0.0170276393944247	159.293981481481	NA	NA	0.0639912407040901	0.0323944667572477	0.00166797283586567	-0.0225620738103933	0.0323944667572477	4.6	-6.8
131220_E003	31	31	21	160	WT	60	Step	160	0	NA	131220_E001T_3.avi_lane_130.res	2.24174752993997	-0.251151415928187	0.39935341881381	-0.636915910949604	-0.251151415928187	51	86	0.415109572619836	-0.0255011226647271	0.00131191090305906	159.127358490566	NA	NA	0.0406902242438201	0.00310522736645868	-0.0586790730533583	0.0138087983132716	0.00310522736645868	4.6	2.2
131220_E003	32	32	22	160	WT	60	Step	160	0	NA	131220_E001T_3.avi_lane_131.res	2.35318904778601	-0.484299540682251	0.389058391874082	-0.793944625861315	-0.484299540682251	39	110	0.4139647924734	0.0182524766180198	-0.0858601739833602	158.865740740741	NA	NA	0.15213174208986	-0.230042897387605	-0.0689740999930863	-0.143219916598439	-0.230042897387605	-7.4	26.2
131220_E003	33	33	23	160	WT	60	Step	160	0	NA	131220_E001T_3.avi_lane_132.res	2.34807261516977	-0.292217871139935	0.483800869030131	-0.615559012877463	-0.292217871139935	40	96	0.401298469853742	-0.0395552873695168	-0.00969159155060043	158.596698113208	NA	NA	0.14701530947362	-0.0379612278452893	0.0257683771629627	0.0351656963854127	-0.0379612278452893	-6.4	12.2
131220_E003	34	34	24	160	WT	60	Step	160	0	NA	131220_E001T_3.avi_lane_133.res	2.3000268640669	-0.495635458399324	0.377925860214048	-0.780279034127277	-0.495635458399324	29	89	0.453062668465554	-0.0343439404220234	-0.0811514107162205	158.460648148148	NA	NA	0.0989695583707504	-0.241378815104678	-0.0801066316531203	-0.129554324864401	-0.241378815104678	-17.4	5.2
131220_E003	35	35	25	160	WT	60	Step	160	0	NA	131220_E001T_3.avi_lane_134.res	2.37316964562874	-0.3357423112047	0.482916438652987	-0.817822775581421	-0.3357423112047	51	88	0.454300650848693	0.0126956490921075	-0.0282252081859791	159.905660377358	NA	NA	0.17211233993259	-0.0814856679100543	0.0248839467858187	-0.167098066318545	-0.0814856679100543	4.6	4.2
131220_E003	36	36	26	160	WT	60	Step	160	0	NA	131220_E001T_3.avi_lane_135.res	2.44259149582878	-0.324145991850291	0.49699889807265	-0.80172648778603	-0.324145991850291	63	109	0.447174425432638	-0.0335630004182094	-0.0222121260790055	160.235849056604	NA	NA	0.24153419013263	-0.0698893485556453	0.0389664062054817	-0.151001778523154	-0.0698893485556453	16.6	25.2
131220_E003	37	37	27	160	WT	60	Step	160	0	NA	131220_E001T_3.avi_lane_136.res	2.24590571592178	-0.299103244545362	0.412605993362742	-0.668386339686359	-0.299103244545362	55	106	0.438039359885125	0.01554889685236	-0.0520389994523411	160.05787037037	NA	NA	0.0448484102256304	-0.0448466012507163	-0.0454264985044263	-0.0176616304234833	-0.0448466012507163	8.6	22.2
131220_E003	38	38	28	160	WT	60	Step	160	0	NA	131220_E001T_3.avi_lane_137.res	2.38052043466882	-0.279908146027377	0.471135247231583	-0.687815713592191	-0.279908146027377	61	113	0.417201484340471	0.00602224737566436	-0.0228063636585487	159.799528301887	NA	NA	0.17946312897267	-0.0256515027327313	0.0131027553644147	-0.0370910043293153	-0.0256515027327313	14.6	29.2
131220_E003	39	39	29	160	WT	60	Step	160	0	NA	131220_E001T_3.avi_lane_138.res	2.26406329274707	-0.257853435902173	0.511836442173949	-0.668354704209438	-0.257853435902173	48	90	0.425016495150372	-0.0353167413092531	-0.0382165604551742	159.606481481481	NA	NA	0.0630059870509201	-0.00359679260752732	0.0538039503067806	-0.0176299949465624	-0.00359679260752732	1.6	6.2
131220_E003	40	40	30	160	WT	60	Step	160	0	NA	131220_E001T_3.avi_lane_139.res	2.44403236515734	-0.293435178369926	0.509151785082587	-0.713136617973534	-0.293435178369926	57	109	0.439010030432903	-0.0358750538082636	-0.0167812111001753	159.504716981132	NA	NA	0.24297505946119	-0.0391785350752803	0.0511192932154186	-0.0624119087106584	-0.0391785350752803	10.6	25.2
131220_E003	41	41	31	160	WT	60	Step	160	0	NA	131220_E001T_3.avi_lane_140.res	2.3889715190203	-0.277999988272433	0.468509771111168	-0.688580355933413	-0.277999988272433	55	100	0.422375239900137	0.000412417206362108	-0.00060267948216487	159.548611111111	NA	NA	0.18791421332415	-0.0237433449777873	0.0104772792439997	-0.0378556466705374	-0.0237433449777873	8.6	16.2
131220_E003	42	42	32	160	WT	60	Step	160	0	NA	131220_E001T_3.avi_lane_141.res	2.48829779886492	-0.24909081762945	0.482741570967492	-0.658916955243737	-0.24909081762945	56	100	0.412288836536783	-0.0174768902167951	-0.00968081254442301	159.502314814815	NA	NA	0.28724049316877	0.00516582566519569	0.0247090791003237	-0.00819224598086132	0.00516582566519569	9.6	16.2
131220_E003	43	43	33	160	WT	60	Step	160	0	NA	131220_E001T_3.avi_lane_142.res	2.21242756445919	-0.212112683235531	0.442101705694055	-0.654863835339392	-0.212112683235531	67	99	0.41643960411247	0.00265861226646196	-0.0096179428471954	159.257075471698	NA	NA	0.0113702587630402	0.0421439600591147	-0.0159307861731133	-0.00413912607651634	0.0421439600591147	20.6	15.2
131220_E003	44	44	34	160	WT	60	Step	160	0	NA	131220_E001T_3.avi_lane_143.res	2.3356740716134	-0.19804285912047	0.521392206351279	-0.647891820515341	-0.19804285912047	56	90	0.418260246344535	-0.0185419909523558	0.0227064347338753	159.016203703704	NA	NA	0.13461676591725	0.0562137841741757	0.0633597144841107	0.00283288874753462	0.0562137841741757	9.6	6.2
131220_E003	45	45	35	160	WT	60	Step	160	0	NA	131220_E001T_3.avi_lane_144.res	2.31020057755556	-0.170627008118168	0.578964777789865	-0.667880965106665	-0.170627008118168	67	101	0.4226159436824	-0.0225353287161952	0.016941596274103	158.926886792453	NA	NA	0.10914327185941	0.0836296351764777	0.120932285922697	-0.0171562558437893	0.0836296351764777	20.6	17.2
131220_E003	46	46	36	160	WT	60	Step	160	0	NA	131220_E001T_3.avi_lane_145.res	2.30333713372616	-0.348686581977895	0.427909288963933	-0.679316507230357	-0.348686581977895	43	101	0.420105375038699	-0.0213058413600324	-0.0250671508196362	159.6875	NA	NA	0.10227982803001	-0.0944299386832493	-0.0301232029032353	-0.0285917979674813	-0.0944299386832493	-3.4	17.2
131220_E003	47	47	37	160	WT	60	Step	160	0	NA	131220_E001T_3.avi_lane_146.res	2.33563117152133	-0.307209792505605	0.440134150747688	-0.711179491561439	-0.307209792505605	60	111	0.425081106866451	-0.0175527770748074	-0.0221830034250937	160.01179245283	NA	NA	0.13457386582518	-0.0529531492109593	-0.0178983411194803	-0.0604547822985634	-0.0529531492109593	13.6	27.2
131220_E003	48	48	38	160	WT	60	Step	160	0	NA	131220_E001T_3.avi_lane_147.res	2.26072864329248	-0.209822631024866	0.495757002838953	-0.671210074964099	-0.209822631024866	73	113	0.431461245367686	0.0318281747158446	-0.0116991963248282	159.764150943396	NA	NA	0.0596713375963303	0.0444340122697797	0.0377245109717847	-0.0204853657012234	0.0444340122697797	26.6	29.2
131220_E003	49	49	39	160	WT	60	Step	160	0	NA	131220_E001T_3.avi_lane_148.res	2.13701615388234	-0.208428732826225	0.482490771463512	-0.684322199056564	-0.208428732826225	61	89	0.451869395834214	0.00219039330322866	-0.020229679901043	159.513888888889	NA	NA	-0.06404115181381	0.0458279104684207	0.0244582795963437	-0.0335974897936884	0.0458279104684207	14.6	5.2
131220_E003	50	50	40	160	WT	60	Step	160	0	NA	131220_E001T_3.avi_lane_149.res	2.35769128041518	-0.182334830433443	0.557025896110155	-0.672472840164592	-0.182334830433443	59	89	0.445142438838765	0.00481078134203001	0.011226062690181	159.35	NA	NA	0.15663397471903	0.0719218128612027	0.0989934042429866	-0.0217481309017163	0.0719218128612027	12.6	5.2
131220_E003	51	51	41	160	WT	60	Step	160	0	NA	131220_E001T_3.avi_lane_150.res	2.29216111625012	-0.16877980823997	0.520785906289988	-0.561118921679429	-0.16877980823997	66	116	0.405572572334458	-0.0127811707890896	-0.0179765127621287	159.21568627451	NA	NA	0.0911038105539701	0.0854768350546757	0.0627534144228197	0.0896057875834466	0.0854768350546757	19.6	32.2
131220_E003	52	52	42	160	WT	60	Step	160	0	NA	131220_E001T_3.avi_lane_151.res	2.38525140243	-0.419811935385959	0.372361422911702	-0.733949646435031	-0.419811935385959	46	116	0.425851062575614	0.025841692679536	-0.0189247109312581	161.384803921569	NA	NA	0.18419409673385	-0.165555292091313	-0.0856710689554663	-0.0832249371721554	-0.165555292091313	-0.399999999999999	32.2
131220_E003	53	53	43	160	WT	60	Step	160	0	NA	131220_E001T_3.avi_lane_152.res	2.33286255629256	-0.250504013416333	0.50283250026945	-0.695451824208999	-0.250504013416333	67	114	0.432574421226001	-0.0424462706323575	-0.00918984498977485	163.425	NA	NA	0.13180525059641	0.00375262987831271	0.0448000084022817	-0.0447271149461234	0.00375262987831271	20.6	30.2
131220_E003	54	54	44	160	WT	60	Step	160	0	NA	131220_E001T_3.avi_lane_153.res	2.37273540133474	-0.278257049001303	0.458272388946446	-0.811865111187938	-0.278257049001303	71	98	0.422313793200271	-0.0018784116064549	-0.0108252347908959	160.955882352941	NA	NA	0.17167809563859	-0.0240004057066573	0.000239897079277684	-0.161140401925062	-0.0240004057066573	24.6	14.2
131220_E003	55	55	45	160	WT	60	Step	160	0	NA	131220_E001T_3.avi_lane_154.res	2.30848998338925	-0.336863034984251	0.397947142440398	-0.658779874617907	-0.336863034984251	46	105	0.406604591442018	0.0265823661110492	-0.0489768611311194	160.7375	NA	NA	0.1074326776931	-0.0826063916896053	-0.0600853494267703	-0.00805516535503137	-0.0826063916896053	-0.399999999999999	21.2
131220_E003	56	56	46	160	WT	60	Step	160	0	NA	131220_E001T_3.avi_lane_155.res	2.42860145545771	-0.305287717191667	0.432159361603213	-0.630993510326073	-0.305287717191667	53	120	0.394153903482395	-0.0221696565376903	-0.0289353209077782	160.575980392157	NA	NA	0.22754414976156	-0.0510310738970213	-0.0258731302639553	0.0197311989368026	-0.0510310738970213	6.6	36.2
131220_E003	57	57	47	160	WT	60	Step	160	0	NA	131220_E001T_3.avi_lane_156.res	2.19893572004497	-0.301435342300848	0.515962098270643	-0.663498293486465	-0.301435342300848	44	101	0.446486023168918	-0.0295105399751406	-0.0104721470804175	160.281862745098	NA	NA	-0.00212158565117981	-0.0471786990062023	0.0579296064034747	-0.0127735842235894	-0.0471786990062023	-2.4	17.2
131220_E003	58	58	48	160	WT	60	Step	160	0	NA	131220_E001T_3.avi_lane_157.res	2.38141575488672	-0.281587860925707	0.46415535794942	-0.788130424689945	-0.281587860925707	72	106	0.429541895779562	-0.00951587237505024	-0.0242879097391016	160.025	NA	NA	0.18035844919057	-0.0273312176310613	0.00612286608225165	-0.137405715427069	-0.0273312176310613	25.6	22.2
131220_E003	59	59	49	160	WT	60	Step	160	0	NA	131220_E001T_3.avi_lane_158.res	2.24743534362918	-0.272475522013854	0.314574639075468	-0.586001762612965	-0.272475522013854	46	87	0.40355673127153	0.0256400877767248	-0.0269655322304936	159.779411764706	NA	NA	0.0463780379330303	-0.0182188787192083	-0.1434578527917	0.0647229466499106	-0.0182188787192083	-0.399999999999999	3.2
131220_E003	60	60	50	160	WT	60	Step	160	0	NA	131220_E001T_3.avi_lane_159.res	2.40434079064398	-0.256165618047959	0.463757254840093	-0.659058234985309	-0.256165618047959	61	109	0.421159509637129	0.0154458917453493	-0.00508013088757688	159.7	NA	NA	0.20328348494783	-0.00190897475331331	0.00572476297292468	-0.0083335257224334	-0.00190897475331331	14.6	25.2
131220_E003	61	61	51	160	WT	60	Step	160	0	NA	131220_E001T_3.avi_lane_160.res	2.44995746510853	-0.299795612933641	0.487368760606481	-0.72915799850098	-0.299795612933641	60	110	0.408877977446512	0.0168745022687781	-0.00232788809251361	159.350490196078	NA	NA	0.24890015941238	-0.0455389696389953	0.0293362687393127	-0.0784332892381043	-0.0455389696389953	13.6	26.2
131220_E003	62	62	52	160	WT	60	Step	160	0	NA	131220_E001T_3.avi_lane_161.res	2.15602947443667	-0.291066288724658	0.361399935252658	-0.624095923879747	-0.291066288724658	49	96	0.410333275283902	0.0139389923474431	-0.0370141393154535	159.313725490196	NA	NA	-0.0450278312594796	-0.0368096454300123	-0.0966325566145103	0.0266287853831286	-0.0368096454300123	2.6	12.2
131220_E003	63	63	53	160	WT	60	Step	160	0	NA	131220_E001T_3.avi_lane_162.res	2.37167552230493	-0.312428592876974	0.506999512118711	-0.666775881523757	-0.312428592876974	48	111	0.424319389701901	-0.0118609388734539	-0.0226443137992976	159.1625	NA	NA	0.17061821660878	-0.0581719495823283	0.0489670202515426	-0.0160511722608814	-0.0581719495823283	1.6	27.2
131220_E003	64	64	54	160	WT	60	Step	160	0	NA	131220_E001T_3.avi_lane_163.res	2.39119705259664	-0.324022389691014	0.475122969951052	-0.783530971485201	-0.324022389691014	69	120	0.44399023250314	0.0176637336605094	-0.00741899883306488	158.995098039216	NA	NA	0.19013974690049	-0.0697657463963683	0.0170904780838837	-0.132806262222325	-0.0697657463963683	22.6	36.2
131220_E003	65	65	55	160	WT	60	Step	160	0	NA	131220_E001T_3.avi_lane_164.res	2.38937013385704	-0.23782193180649	0.545346405518716	-0.675474826194106	-0.23782193180649	57	102	0.425726592156764	0.00471428609015005	-0.0346127988371055	158.7875	NA	NA	0.18831282816089	0.0164347114881557	0.0873139136515477	-0.0247501169312304	0.0164347114881557	10.6	18.2
131220_E003	66	66	56	160	WT	60	Step	160	0	NA	131220_E001T_3.avi_lane_165.res	2.27657147383282	-0.246698831446519	0.448572385044537	-0.66355954542625	-0.246698831446519	62	104	0.415093260302233	0.0375572806857936	-0.00563475385230405	158.517156862745	NA	NA	0.0755141681366704	0.00755781184812671	-0.00946010682263132	-0.0128348361633743	0.00755781184812671	15.6	20.2
131220_E003	67	67	57	160	WT	60	Step	160	0	NA	131220_E001T_3.avi_lane_166.res	2.51839510512376	-0.266398331741645	0.435317163097681	-0.826421274738414	-0.266398331741645	83	104	0.413556313348993	-0.0377456252993569	-0.0174838662935795	136.115196078431	NA	NA	0.31733779942761	-0.0121416884469993	-0.0227153287694873	-0.175696565475538	-0.0121416884469993	36.6	20.2
131220_E003	68	68	58	160	WT	60	Step	160	0	NA	131220_E001T_3.avi_lane_167.res	2.58432885849084	-0.323628006116938	0.583333402718475	-0.749202205647401	-0.323628006116938	61	130	0.403854011667649	0.0122221386245656	-0.0432500307502562	143.225	NA	NA	0.38327155279469	-0.0693713628222923	0.125300910851307	-0.0984774963845254	-0.0693713628222923	14.6	46.2
131220_E003	69	69	59	160	WT	60	Step	160	0	NA	131220_E001T_3.avi_lane_168.res	2.71924543791948	-0.360483165677469	0.551730895206061	-0.826690967758606	-0.360483165677469	64	126	0.411197734373131	-0.0169457181065949	-0.0243394398720831	143.602941176471	NA	NA	0.51818813222333	-0.106226522382823	0.0936984033388927	-0.17596625849573	-0.106226522382823	17.6	42.2
131220_E003	70	70	60	160	WT	60	Step	160	0	NA	131220_E001T_3.avi_lane_169.res	2.52477137160137	-0.33684329921755	0.580803987071819	-0.753955702076354	-0.33684329921755	60	132	0.424750169851765	-0.0234221825610634	-0.030428849403493	4.65686274509804	NA	NA	0.32371406590522	-0.0825866559229043	0.122771495204651	-0.103230992813478	-0.0825866559229043	13.6	48.2
131220_E003	71	71	61	160	WT	60	Step	160	0	NA	131220_E001T_3.avi_lane_170.res	2.27894070424951	-0.213135968171568	0.515667440821697	-0.723228670232342	-0.213135968171568	55	79	0.428596402327891	0.0379966544289008	0.033259003703969	-1.86274509803922	NA	NA	0.07788339855336	0.0411206751230777	0.0576349489545287	-0.0725039609694664	0.0411206751230777	8.6	-4.8
131220_E003	72	72	62	160	WT	60	Step	160	0	NA	131220_E001T_3.avi_lane_171.res	2.40756493555311	-0.250467888711385	0.547369688136277	-0.738700484506882	-0.250467888711385	67	110	0.42135494185357	-0.0197258420587772	0.0135139365498548	-1.38480392156863	NA	NA	0.20650762985696	0.00378875458326072	0.0893371962691086	-0.0879757752440063	0.00378875458326072	20.6	26.2
131220_E003	73	73	63	160	WT	60	Step	160	0	NA	131220_E001T_3.avi_lane_172.res	2.22859919654661	-0.314108585749241	0.503473771019906	-0.703055532173398	-0.314108585749241	49	103	0.459573710615479	0.0120790061563427	-0.0279668841844555	-1.35	NA	NA	0.0275418908504603	-0.0598519424545953	0.0454412791527377	-0.0523308229105224	-0.0598519424545953	2.6	19.2
131220_E003	74	74	64	160	WT	60	Step	160	0	NA	131220_E001T_3.avi_lane_173.res	2.24361652189877	-0.185340624492027	0.461847116030754	-0.65676624536011	-0.185340624492027	66	91	0.432638291675898	-0.00560550862297189	-0.0046819825004885	-1.29901960784314	NA	NA	0.04255921620262	0.0689160188026187	0.00381462416358569	-0.00604153609723435	0.0689160188026187	19.6	7.2
131220_E003	75	75	65	160	WT	60	Step	160	0	NA	131220_E001T_3.avi_lane_174.res	2.24781194261935	-0.254514323500181	0.551613151932	-0.70909691218745	-0.254514323500181	51	91	0.449839668532515	0.0186168482356036	-0.0255788553872362	-1.23774509803922	NA	NA	0.0467546369232004	-0.000257680205535293	0.0935806600648317	-0.0583722029245743	-0.000257680205535293	4.6	7.2
131220_E003	76	76	66	160	WT	60	Step	160	0	NA	131220_E001T_3.avi_lane_175.res	2.43090079125899	-0.267356700084295	0.539337448681576	-0.741011980093613	-0.267356700084295	64	109	0.41962748822594	0.0106667996149555	-0.00850630617592991	-1.3125	NA	NA	0.22984348556284	-0.0131000567896493	0.0813049568144076	-0.0902872708307374	-0.0131000567896493	17.6	25.2
131220_E003	77	77	67	160	WT	60	Step	160	0	NA	131220_E001T_3.avi_lane_176.res	2.34053706800817	-0.297029975858738	0.452160608392714	-0.645663218035155	-0.297029975858738	47	101	0.413107572001544	-0.0414381798409831	-0.0324669964332224	-1.25	NA	NA	0.13947976231202	-0.0427733325640923	-0.00587188347445433	0.00506149122772059	-0.0427733325640923	0.600000000000001	17.2
131220_E003	78	78	68	160	WT	60	Step	160	0	NA	131220_E001T_3.avi_lane_177.res	2.45500314538978	-0.277139793916869	0.499143067196623	-0.744578936092735	-0.277139793916869	56	93	0.438202992207848	0.0226640071933956	-0.0191803964161064	-1.2375	NA	NA	0.25394583969363	-0.0228831506222233	0.0411105753294547	-0.0938542268298593	-0.0228831506222233	9.6	9.2
131220_E003	79	79	69	160	WT	60	Step	160	0	NA	131220_E001T_3.avi_lane_178.res	2.28047006078626	-0.206522469603919	0.463543968867975	-0.600779667322622	-0.206522469603919	55	94	0.422124594760572	-0.00505021528314865	0.0136148501401071	-1.1764705882353	NA	NA	0.07941275509011	0.0477341736907267	0.00551147700080667	0.0499450419402536	0.0477341736907267	8.6	10.2
131220_E003	80	80	70	160	WT	60	Step	160	0	NA	131220_E001T_3.avi_lane_179.res	2.24485589034005	-0.169596877619952	0.418241739447758	-0.563448751055318	-0.169596877619952	67	100	0.411341911561168	-0.0276954962652037	-0.0158237106991144	-1.11519607843137	NA	NA	0.0437985846439002	0.0846597656746937	-0.0397907524194103	0.0872759582075576	0.0846597656746937	20.6	16.2
131220_E003	81	81	71	160	WT	60	Step	160	0	NA	131220_E001T_3.avi_lane_180.res	2.14693372301628	-0.321760788437707	0.295452158922691	-0.609317350343358	-0.321760788437707	47	102	0.397052310228623	0.0100581409508178	-0.0445224022902201	-1.1125	NA	NA	-0.0541235826798698	-0.0675041451430613	-0.162580332944477	0.0414073589195176	-0.0675041451430613	0.600000000000001	18.2
131220_E003	82	82	72	160	WT	60	Step	160	0	NA	131220_E001T_3.avi_lane_181.res	2.22691419661229	-0.285292874908151	0.41595619840386	-0.577479988788156	-0.285292874908151	40	96	0.422543511259709	-0.0587271711101042	-0.0341571339621774	-0.968137254901961	NA	NA	0.0258568909161401	-0.0310362316135053	-0.0420762934633083	0.0732447204747196	-0.0310362316135053	-6.4	12.2
131220_E003	83	83	73	160	WT	60	Step	160	0	NA	131220_E001T_3.avi_lane_182.res	2.24571094856152	-0.216738341400794	0.352251010721239	-0.596064576148816	-0.216738341400794	58	87	0.419040504904653	-0.017232947099026	-0.000344354239518093	-2.4625	NA	NA	0.0446536428653701	0.0375183018938517	-0.105781481145929	0.0546601331140596	0.0375183018938517	11.6	3.2
131220_E003	84	84	74	160	WT	60	Step	160	0	NA	131220_E001T_3.avi_lane_183.res	2.23303453481729	-0.0746868395514846	0.584509821263866	-0.593156123338839	-0.0746868395514846	70	89	0.417186392360364	-0.0195533046061639	0.052243963731409	-2.34068627450981	NA	NA	0.0319772291211402	0.179569803743161	0.126477329396698	0.0575685859240366	0.179569803743161	23.6	5.2
131220_E003	85	85	75	160	WT	60	Step	160	0	NA	131220_E001T_3.avi_lane_184.res	2.26337724947514	-0.258164149485024	0.397834582659523	-0.610851639885318	-0.258164149485024	50	93	0.397966270144668	-0.0034257870106412	-0.00763808206785585	-2.40196078431373	NA	NA	0.0623199437789901	-0.00390750619037827	-0.0601979092076453	0.0398730693775576	-0.00390750619037827	3.6	9.2
131220_E003	86	86	76	160	WT	60	Step	160	0	NA	131220_E001T_3.avi_lane_185.res	2.24574691118071	-0.187255659853865	0.437520128744842	-0.596335045245876	-0.187255659853865	55	84	0.378830847687409	-0.018182194054563	-0.0157523108485356	-2.6375	NA	NA	0.0446896054845602	0.0670009834407807	-0.0205123631223263	0.0543896640169996	0.0670009834407807	8.6	0.200000000000003
131220_E003	87	87	77	160	WT	60	Step	160	0	NA	131220_E001T_3.avi_lane_186.res	2.44125053832517	-0.156412837966852	0.440970308361621	-0.579649836505736	-0.156412837966852	55	78	0.370119803963082	-0.0308791893374409	-0.0112188456430628	-2.92892156862745	NA	NA	0.24019323262902	0.0978438053277937	-0.0170621835055473	0.0710748727571396	0.0978438053277937	8.6	-5.8
131220_E003	88	88	78	160	WT	60	Step	160	0	NA	131220_E001T_3.avi_lane_187.res	4.00400425701617	-0.84821788419305	0.541862732705089	-1.25759437654817	-0.84821788419305	91	309	0.383542000445646	-0.00393660349194313	-0.127982980338118	-2.8	NA	NA	1.80294695132002	-0.593961240898404	0.0838302408379207	-0.606869667285294	-0.593961240898404	44.6	225.2
131220_E003	89	89	79	160	WT	60	Step	160	0	NA	131220_E001T_3.avi_lane_188.res	4.02379240158336	-0.710276590719663	0.519028267412595	-1.13104536766426	-0.710276590719663	102	298	0.362518800565671	0.0171608160017721	-0.103861889997326	-2.75735294117647	NA	NA	1.82273509588721	-0.456019947425017	0.0609957755454267	-0.480320658401384	-0.456019947425017	55.6	214.2
131220_E003	90	90	80	160	WT	60	Step	160	0	NA	131220_E001T_3.avi_lane_189.res	3.63738080895667	-0.507583500546005	0.610111442499353	-0.986595618994016	-0.507583500546005	120	280	0.365884678725318	0.0174481654825292	-0.0760350514307185	-2.86764705882353	NA	NA	1.43632350326052	-0.253326857251359	0.152078950632185	-0.33587090973114	-0.253326857251359	73.6	196.2
131220_E003	91	91	81	160	WT	60	Step	160	0	NA	131220_E001T_3.avi_lane_190.res	3.72276090524538	-0.680515019517496	0.596910665174261	-1.17115256623301	-0.680515019517496	111	289	0.39880305417174	0.000323199830864909	-0.100805838221537	-2.8375	NA	NA	1.52170359954923	-0.42625837622285	0.138878173307093	-0.520427856970134	-0.42625837622285	64.6	205.2
131220_E003	92	92	82	160	WT	60	Step	160	0	NA	131220_E001T_3.avi_lane_191.res	3.75421576990288	-0.71303879908492	0.613451682673831	-1.14728832071762	-0.71303879908492	98	301	0.379458093870433	-0.000297936289711989	-0.0999524699491953	-2.72058823529412	NA	NA	1.55315846420673	-0.458782155790274	0.155419190806663	-0.496563611454744	-0.458782155790274	51.6	217.2
131220_E003	93	93	83	160	WT	60	Step	160	0	NA	131220_E001T_3.avi_lane_192.res	3.83387362299658	-0.655691933800748	0.595544375941868	-1.1010472304888	-0.655691933800748	105	295	0.369268598362865	0.00605853123748821	-0.0895177948756453	-2.8875	NA	NA	1.63281631730043	-0.401435290506102	0.1375118840747	-0.450322521225924	-0.401435290506102	58.6	211.2
131220_E003	94	94	84	160	WT	60	Step	160	0	NA	131220_E001T_3.avi_lane_193.res	3.83734300367197	-0.675388353595892	0.634784012332521	-1.20405439598806	-0.675388353595892	115	285	0.379195538121146	0.0174958158000649	-0.0903304348381737	-2.84313725490196	NA	NA	1.63628569797582	-0.421131710301246	0.176751520465353	-0.553329686725184	-0.421131710301246	68.6	201.2
131220_E003	95	95	85	160	WT	60	Step	160	0	NA	131220_E001T_3.avi_lane_194.res	3.47946139855616	-0.57652086911092	0.570545882082677	-1.0430321270559	-0.57652086911092	115	284	0.387268581299559	0.0186881638537813	-0.0755269785861125	-2.90364583333333	NA	NA	1.27840409286001	-0.322264225816274	0.112513390215509	-0.392307417793024	-0.322264225816274	68.6	200.2
131220_E003	96	96	86	160	WT	60	Step	160	0	NA	131220_E001T_3.avi_lane_195.res	3.34547120900243	-0.615934208344603	0.499035448743044	-1.0290344769778	-0.615934208344603	103	278	0.382388129266925	-0.0115749620784232	-0.0693149612911288	-2.72135416666667	NA	NA	1.14441390330628	-0.361677565049957	0.0410029568758757	-0.378309767714924	-0.361677565049957	56.6	194.2
131220_E003	97	97	87	160	WT	60	Step	160	0	NA	131220_E001T_3.avi_lane_196.res	3.68678963442478	-0.65320792522086	0.498703445054878	-1.10501029942331	-0.653207925220859	112	287	0.376820258877478	0.0120579339659518	-0.0918684323065169	-2.79947916666667	NA	NA	1.48573232872863	-0.398951281926214	0.0406709531877097	-0.454285590160434	-0.398951281926213	65.6	203.2
131220_E003	98	98	88	160	WT	60	Step	160	0	NA	131220_E001T_3.avi_lane_197.res	3.63858599606191	-0.663897718627595	0.680030650889639	-1.07673845959041	-0.663897718627595	94	306	0.38812758887041	-0.0134278101998624	-0.0954269782744463	-2.734375	NA	NA	1.43752869036576	-0.409641075332949	0.221998159022471	-0.426013750327534	-0.409641075332949	47.6	222.2
131220_E003	99	99	89	160	WT	60	Step	160	0	NA	131220_E001T_3.avi_lane_198.res	3.60116959367327	-0.586087480660915	0.702546344532672	-1.06877162824202	-0.586087480660915	109	291	0.379331793710842	-0.005932668799996	-0.0761325825092786	-2.79336734693877	NA	NA	1.40011228797712	-0.331830837366269	0.244513852665504	-0.418046918979144	-0.331830837366269	62.6	207.2
131220_E003	100	100	90	160	WT	60	Step	160	0	NA	131220_E001T_3.avi_lane_199.res	3.51657638276016	-0.493597557990324	0.606215698354157	-0.970577500706031	-0.493597557990324	121	279	0.363050803485419	-0.0111127836110339	-0.0609227398910217	-2.74234693877551	NA	NA	1.31551907706401	-0.239340914695678	0.148183206486989	-0.319852791443155	-0.239340914695678	74.6	195.2
131220_E003	101	101	91	160	WT	60	Step	160	0	NA	131220_E001T_3.avi_lane_200.res	3.82265284912662	-0.623280432010578	0.549908114809181	-1.01957489096976	-0.623280432010578	101	299	0.35047053676692	0.0028864804000477	-0.0824499749796196	-2.734375	NA	NA	1.62159554343047	-0.369023788715932	0.0918756229420127	-0.368850181706884	-0.369023788715932	54.6	215.2
131220_E003	102	102	92	160	WT	60	Step	160	0	NA	131220_E001T_3.avi_lane_201.res	3.76883449330439	-0.708868351764654	0.559817729756084	-1.16043458417034	-0.708868351764654	105	295	0.382917592508804	-0.00724339259804701	-0.0960259461350721	-2.734375	NA	NA	1.56777718760824	-0.454611708470008	0.101785237888916	-0.509709874907464	-0.454611708470008	58.6	211.2
131220_E003	103	103	93	160	WT	60	Step	160	0	NA	131220_E001T_3.avi_lane_202.res	3.6213973890884	-0.633911539896077	0.568390933532744	-1.07103773007816	-0.633911539896077	106	293	0.37469405058095	-0.014533299018361	-0.0749319835420292	-2.72135416666667	NA	NA	1.42034008339225	-0.379654896601431	0.110358441665576	-0.420313020815284	-0.379654896601431	59.6	209.2
131220_E003	104	104	94	160	WT	60	Step	160	0	NA	131220_E001T_3.avi_lane_203.res	3.64115200407493	-0.692338768250104	0.604264589778578	-1.1420025590816	-0.692338768250104	103	297	0.389885246384305	-0.00495657230823038	-0.103907818151718	-2.79947916666667	NA	NA	1.44009469837878	-0.438082124955458	0.14623209791141	-0.491277849818724	-0.438082124955458	56.6	213.2
131220_E003	105	105	95	160	WT	60	Step	160	0	NA	131220_E001T_3.avi_lane_204.res	3.89411599800651	-0.624888146181263	0.656941216588324	-1.02967636600324	-0.624888146181263	96	304	0.352166129271384	-0.00508249812384344	-0.0812193216053437	-2.76041666666666	NA	NA	1.69305869231036	-0.370631502886617	0.198908724721156	-0.378951656740364	-0.370631502886617	49.6	220.2
131220_E003	106	106	96	160	WT	60	Step	160	0	NA	131220_E001T_3.avi_lane_205.res	3.81805897189444	-0.569453906259468	0.641490811009983	-1.05213816419205	-0.569453906259468	114	286	0.356980394055062	0.000425089703422053	-0.086648105531277	-3.09895833333333	NA	NA	1.61700166619829	-0.315197262964822	0.183458319142815	-0.401413454929174	-0.315197262964822	67.6	202.2
131220_E003	107	107	97	160	WT	60	Step	160	0	NA	131220_E001T_3.avi_lane_206.res	3.49859946038627	-0.530870253936152	0.587410827550194	-0.992845756335955	-0.530870253936152	109	265	0.369862714090434	0.0164924044663638	-0.0592666794604413	-3.13802083333333	NA	NA	1.29754215469012	-0.276613610641506	0.129378335683026	-0.342121047073079	-0.276613610641506	62.6	181.2
131220_E003	108	108	98	160	WT	60	Step	160	0	NA	131220_E001T_3.avi_lane_207.res	3.79676411995165	-0.707884573301358	0.666420431607184	-1.14784360127538	-0.707884573301358	97	303	0.377564880405926	0.00443721176914621	-0.104060958918341	-2.83854166666667	NA	NA	1.5957068142555	-0.453627930006712	0.208387939740016	-0.497118892012504	-0.453627930006712	50.6	219.2
131220_E003	109	109	99	160	WT	60	Step	160	0	NA	131220_E001T_3.avi_lane_208.res	3.3751833793306	-0.531586020166117	0.551484093704655	-0.995758926110734	-0.531586020166117	93	217	0.376281597147339	0.00634416552454108	-0.0792742986564875	-2.76041666666666	NA	NA	1.17412607363445	-0.277329376871471	0.0934516018374867	-0.345034216847858	-0.277329376871471	46.6	133.2
131220_E003	110	110	100	160	WT	60	Step	160	0	NA	131220_E001T_3.avi_lane_209.res	3.45872747657964	-0.549770070219897	0.560346126458309	-1.06026145993323	-0.549770070219897	126	274	0.378400381164681	-0.0135175898247228	-0.0756121260410586	-2.76041666666666	NA	NA	1.25767017088349	-0.295513426925251	0.102313634591141	-0.409536750670354	-0.295513426925251	79.6	190.2
131220_E003	111	111	101	160	WT	60	Step	160	0	NA	131220_E001T_3.avi_lane_210.res	3.27236992903674	-0.467836374079596	0.567577474409009	-0.951632364421434	-0.467836374079596	107	229	0.372124540290822	-0.0196101559288923	-0.0558535224429641	-2.82552083333333	NA	NA	1.07131262334059	-0.21357973078495	0.109544982541841	-0.300907655158558	-0.21357973078495	60.6	145.2
131220_E003	112	112	102	160	WT	60	Step	160	0	NA	131220_E001T_3.avi_lane_211.res	3.50110747454187	-0.565910807724054	0.533471978885365	-0.996910051305862	-0.565910807724054	112	287	0.372312471569468	0.0135709718080254	-0.0777809716545168	-2.76785714285714	NA	NA	1.30005016884572	-0.311654164429408	0.0754394870181967	-0.346185342042986	-0.311654164429408	65.6	203.2
131220_E003	113	113	103	160	WT	60	Step	160	0	NA	131220_E001T_3.avi_lane_212.res	3.5314233185815	-0.615073224877368	0.498861885362503	-1.03232039675416	-0.615073224877368	109	291	0.369730532198733	0.0114436605064786	-0.0877086996847018	-2.66581632653061	NA	NA	1.33036601288535	-0.360816581582722	0.0408293934953347	-0.381595687491284	-0.360816581582722	62.6	207.2
131220_E003	114	114	104	160	WT	60	Step	160	0	NA	131220_E001T_3.avi_lane_213.res	3.78000177523605	-0.536070131647158	0.716633709181304	-1.04773789761935	-0.536070131647158	116	284	0.364004337297143	-0.00500420854260571	-0.0734467777310787	-2.8125	NA	NA	1.5789444695399	-0.281813488352512	0.258601217314136	-0.397013188356474	-0.281813488352512	69.6	200.2
131220_E003	115	115	105	160	WT	60	Step	160	0	NA	131220_E001T_3.avi_lane_214.res	3.63040319882389	-0.656648009134646	0.671055095217641	-1.09921571058541	-0.656648009134646	100	300	0.388691616501679	0.00206203465334359	-0.100833190283442	-2.74739583333333	NA	NA	1.42934589312774	-0.40239136584	0.213022603350473	-0.448491001322534	-0.40239136584	53.6	216.2
131220_E003	116	116	106	160	WT	60	Step	160	0	NA	131220_E001T_3.avi_lane_215.res	3.30879570677915	-0.488039112741902	0.532584800994254	-0.90978453164114	-0.488039112741902	100	242	0.373354216931707	0.00328857453449326	-0.0526232032055561	-2.72135416666667	NA	NA	1.107738401083	-0.233782469447256	0.0745523091270857	-0.259059822378264	-0.233782469447256	53.6	158.2
131220_E003	117	117	107	160	WT	60	Step	160	0	NA	131220_E001T_3.avi_lane_216.res	3.59599254907936	-0.519167044179962	0.590022642144824	-1.00593374105631	-0.519167044179962	122	278	0.368043115759212	-0.00258563007191634	-0.076279997384256	-2.76041666666666	NA	NA	1.39493524338321	-0.264910400885316	0.131990150277656	-0.355209031793434	-0.264910400885316	75.6	194.2
131220_E003	118	118	108	160	WT	60	Step	160	0	NA	131220_E001T_3.avi_lane_217.res	3.52838495659743	-0.510729904519791	0.568842099612909	-0.962465707667517	-0.510729904519791	118	282	0.361295582804657	-0.00976855506370984	-0.0592707696253021	-2.7734375	NA	NA	1.32732765090128	-0.256473261225145	0.110809607745741	-0.311740998404641	-0.256473261225145	71.6	198.2
131220_E003	119	119	109	160	WT	60	Step	160	0	NA	131220_E001T_3.avi_lane_218.res	3.53283899113706	-0.491732134752184	0.564155066956134	-0.977286103420972	-0.491732134752184	126	274	0.3562838498514	-0.00314353766512018	-0.0625527811277004	-2.82552083333333	NA	NA	1.33178168544091	-0.237475491457538	0.106122575088966	-0.326561394158096	-0.237475491457538	79.6	190.2
131220_E003	120	120	110	160	WT	60	Step	160	0	NA	131220_E001T_3.avi_lane_219.res	3.58510998077549	-0.560556903699774	0.564948011041462	-1.06621853206178	-0.560556903699774	124	276	0.367471786756357	0.0229130521214446	-0.0669745666994555	-2.8125	NA	NA	1.38405267507934	-0.306300260405128	0.106915519174294	-0.415493822798904	-0.306300260405128	77.6	192.2
131220_E003	121	121	111	160	WT	60	Step	160	0	NA	131220_E001T_3.avi_lane_220.res	3.5225680238581	-0.604292813333567	0.560425828653877	-1.03507916037002	-0.604292813333567	108	292	0.368993969954388	-0.021610319553896	-0.0843175400573644	-2.8515625	NA	NA	1.32151071816195	-0.350036170038921	0.102393336786709	-0.384354451107144	-0.350036170038921	61.6	208.2
131220_E003	122	122	112	160	WT	60	Step	160	0	NA	131220_E001T_3.avi_lane_221.res	3.09412632451467	-0.505533570623331	0.532129195756184	-0.88618373115451	-0.505533570623331	73	199	0.369886567277207	0.00512685617721495	-0.0634779624438574	-2.8125	NA	NA	0.89306901881852	-0.251276927328685	0.0740967038890157	-0.235459021891634	-0.251276927328685	26.6	115.2
131220_E003	123	123	113	160	WT	60	Step	160	0	NA	131220_E001T_3.avi_lane_222.res	3.52316210834272	-0.541623764351991	0.593685261362091	-1.02818477537231	-0.541623764351991	120	280	0.362968389823792	-0.0009518659824403	-0.0716461440032132	-2.83854166666667	NA	NA	1.32210480264657	-0.287367121057345	0.135652769494923	-0.377460066109434	-0.287367121057345	73.6	196.2
131220_E003	124	124	114	160	WT	60	Step	160	0	NA	131220_E001T_3.avi_lane_223.res	3.35923825988043	-0.542897754486218	0.508987514991861	-0.99831168341734	-0.542897754486218	113	261	0.36943125217887	0.0129415786527973	-0.0754169417071674	-2.82552083333333	NA	NA	1.15818095418428	-0.288641111191572	0.0509550231246927	-0.347586974154464	-0.288641111191572	66.6	177.2
131220_E003	125	125	115	160	WT	60	Step	160	0	NA	131220_E001T_3.avi_lane_224.res	3.61895488797802	-0.571389593370919	0.670008998127845	-1.05182929215472	-0.571389593370919	111	288	0.384137639351924	-0.0115063106337751	-0.0788544973454284	-2.79947916666667	NA	NA	1.41789758228187	-0.317132950076273	0.211976506260677	-0.401104582891844	-0.317132950076273	64.6	204.2
131220_E003	126	126	116	160	WT	60	Step	160	0	NA	131220_E001T_3.avi_lane_225.res	3.38757785034607	-0.508710607231928	0.562646693099238	-0.990821392380952	-0.508710607231928	117	260	0.382483792975303	0.0115679049482325	-0.0625534677229142	-2.69132653061224	NA	NA	1.18652054464992	-0.254453963937282	0.10461420123207	-0.340096683118076	-0.254453963937282	70.6	176.2
131220_E003	127	127	117	160	WT	60	Step	160	0	NA	131220_E001T_3.avi_lane_226.res	3.3626610039295	-0.526388415884912	0.567378819071978	-0.987566074748962	-0.526388415884912	118	281	0.377462653196449	-0.00402594238172469	-0.0686639192634196	-2.8125	NA	NA	1.16160369823335	-0.272131772590266	0.10934632720481	-0.336841365486086	-0.272131772590266	71.6	197.2
131220_E003	128	128	118	160	WT	60	Step	160	0	NA	131220_E001T_3.avi_lane_227.res	2.91514298534445	-0.49052721751361	0.426263963734662	-0.866782557794692	-0.49052721751361	71	173	0.391740535416733	0.0290485131822145	-0.0447855880841349	-2.82552083333333	NA	NA	0.7140856796483	-0.236270574218964	-0.0317685281325063	-0.216057848531816	-0.236270574218964	24.6	89.2
131220_E003	129	129	119	160	WT	60	Step	160	0	NA	131220_E001T_3.avi_lane_228.res	3.47082147232347	-0.523316238502586	0.579343839811761	-0.934349244332318	-0.523316238502586	108	291	0.366712500728759	-0.000878066398494824	-0.053588104705577	-2.72135416666667	NA	NA	1.26976416662732	-0.26905959520794	0.121311347944593	-0.283624535069442	-0.26905959520794	61.6	207.2
131220_E003	130	130	120	160	WT	60	Step	160	0	NA	131220_E001T_3.avi_lane_229.res	3.17467420157145	-0.511535570889897	0.537693639880296	-0.970573350601856	-0.511535570889897	98	224	0.369167969063968	0.00613498351083268	-0.0566859388743488	NA	NA	NA	0.9736168958753	-0.257278927595251	0.0796611480131276	-0.31984864133898	-0.257278927595251	51.6	140.2
131220_E004	1	1	-9	237.5	WT	60	Step	237.5	0	NA	131220_E001T_4.avi_lane_100.res	2.3310398279685	-0.173443986656328	0.538150037026537	-0.589659358999136	-0.173443986656328	62	106	0.422665935677483	-0.00819578558365006	-0.0154305384151774	-2.5	NA	NA	-0.077044292422606	0.0560489493367373	0.0277248323933668	0.108318580796848	0.0560489493367373	-3.09999999999999	3.2
131220_E004	2	2	-8	237.5	WT	60	Step	237.5	0	NA	131220_E001T_4.avi_lane_101.res	2.50527157136952	-0.224482952017951	0.517233482476209	-0.766748483939422	-0.224482952017951	63	87	0.421402330724741	-0.0126889715516816	0.00244421925809477	-2.51041666666667	NA	NA	0.0971874509784141	0.00500998397511432	0.00680827784303883	-0.0687705441434376	0.00500998397511432	-2.09999999999999	-15.8
131220_E004	3	3	-7	237.5	WT	60	Step	237.5	0	NA	131220_E001T_4.avi_lane_102.res	2.45098676600982	-0.331718097493732	0.540997334202274	-0.704673410184332	-0.331718097493732	50	117	0.431281342149334	-0.00134542921557065	-0.00773376229324211	-2.52083333333333	NA	NA	0.0429026456187138	-0.102225161500667	0.0305721295691038	-0.00669547038834772	-0.102225161500667	-15.1	14.2
131220_E004	4	4	-6	237.5	WT	60	Step	237.5	0	NA	131220_E001T_4.avi_lane_103.res	2.59690950475869	-0.150264437415152	0.557104073561906	-0.669433986756112	-0.150264437415152	80	109	0.39814867611773	-0.0464330902309873	0.00454637814322712	-2.46875	NA	NA	0.188825384367584	0.0792284985779133	0.0466788689287359	0.0285439530398723	0.0792284985779133	14.9	6.2
131220_E004	5	5	-5	237.5	WT	60	Step	237.5	0	NA	131220_E001T_4.avi_lane_104.res	2.52297890348665	-0.228785863643819	0.56766201687783	-0.790566065083197	-0.228785863643819	79	112	0.4017895844227	0.0135477106081506	-0.0170903386093084	-2.51179245283019	NA	NA	0.114894783095544	0.000707072349246302	0.0572368122446598	-0.0925881252872127	0.000707072349246302	13.9	9.2
131220_E004	6	6	-4	237.5	WT	60	Step	237.5	0	NA	131220_E001T_4.avi_lane_105.res	2.40191091775058	-0.390717773837635	0.416903506955338	-0.775357224908261	-0.390717773837635	50	106	0.397161589353899	-0.0322801694452492	-0.0370096961467931	-2.52314814814815	NA	NA	-0.00617320264052612	-0.16122483784457	-0.0935216976778322	-0.0773792851122767	-0.16122483784457	-15.1	3.2
131220_E004	7	7	-3	237.5	WT	60	Step	237.5	0	NA	131220_E001T_4.avi_lane_106.res	2.32146438222046	-0.12070221663413	0.512238779182803	-0.539458003413746	-0.12070221663413	62	94	0.4032059625921	0.0166236108643505	0.0131587520182563	-2.53537735849057	NA	NA	-0.0866197381706462	0.108790719358935	0.00181357454963282	0.158519936382238	0.108790719358935	-3.09999999999999	-8.8
131220_E004	8	8	-2	237.5	WT	60	Step	237.5	0	NA	131220_E001T_4.avi_lane_107.res	2.25638765728855	-0.257095001718965	0.50307350234644	-0.81201800968671	-0.257095001718965	73	100	0.435692066015908	0.0188904422111755	0.0324780209489832	-2.44212962962963	NA	NA	-0.151696463102556	-0.0276020657258997	-0.00735170228673021	-0.114040069890726	-0.0276020657258997	7.90000000000001	-2.8
131220_E004	9	9	-1	237.5	WT	60	Step	237.5	0	NA	131220_E001T_4.avi_lane_108.res	2.21985707660402	-0.142786107617997	0.456561773209585	-0.559175161666633	-0.142786107617997	66	95	0.37858830392656	-0.0139364241724749	-0.000229327164297049	-2.48820754716981	NA	NA	-0.188227043787086	0.0867068283750683	-0.0538634314235852	0.138802778129351	0.0867068283750683	0.900000000000006	-7.8
131220_E004	10	10	0	237.5	WT	60	Step	237.5	0	NA	131220_E001T_4.avi_lane_109.res	2.47403459645427	-0.274932922894944	0.49432754049278	-0.772689693322294	-0.274932922894944	66	102	0.429458851521698	0.0217968872107927	-0.00417336436234237	223.06712962963	NA	NA	0.065950476063164	-0.0454399869018787	-0.0160976641403902	-0.0747117535263097	-0.0454399869018787	0.900000000000006	-0.799999999999997
131220_E004	11	11	1	237.5	WT	60	Step	237.5	0	NA	131220_E001T_4.avi_lane_110.res	2.28609170314172	-0.482568350084842	0.601305444794545	-0.776117502864676	-0.482568350084842	26	96	0.473954583984336	0.0157291224803165	-0.0816821580480593	247.268518518518	NA	NA	-0.121992417249386	-0.253075414091777	0.0908802401613747	-0.0781395630686916	-0.253075414091777	-39.1	-6.8
131220_E004	12	12	2	237.5	WT	60	Step	237.5	0	NA	131220_E001T_4.avi_lane_111.res	2.55726725331899	-0.210231818937033	0.464191021056939	-0.697826507228769	-0.210231818937033	85	118	0.387057678645854	-0.007368778307755	-0.0104832850904502	244.221698113208	NA	NA	0.149183132927884	0.0192611170560323	-0.0462341835762312	0.000151432567215282	0.0192611170560323	19.9	15.2
131220_E004	13	13	3	237.5	WT	60	Step	237.5	0	NA	131220_E001T_4.avi_lane_112.res	2.44537831855867	-0.177111474038594	0.551243937580779	-0.697045854201226	-0.177111474038594	69	97	0.403646647739823	-0.0148268358716796	0.00993979805276727	239.43287037037	NA	NA	0.0372941981675639	0.0523814619544713	0.0408187329476088	0.000932085594758325	0.0523814619544713	3.90000000000001	-5.8
131220_E004	14	14	4	237.5	WT	60	Step	237.5	0	NA	131220_E001T_4.avi_lane_113.res	2.57316500370806	-0.210268954891059	0.527320329492029	-0.631748545967109	-0.210268954891059	56	98	0.401665790447585	0.010622017981585	0.00535630550478048	238.903301886792	NA	NA	0.165080883316954	0.0192239811020063	0.0168951248588588	0.0662293938288753	0.0192239811020063	-9.09999999999999	-4.8
131220_E004	15	15	5	237.5	WT	60	Step	237.5	0	NA	131220_E001T_4.avi_lane_114.res	2.35819220435959	-0.218943804221811	0.536335038768773	-0.660146296661856	-0.218943804221811	59	101	0.432587678542803	0.00522475624312919	-0.0221421029096866	238.645833333333	NA	NA	-0.0498919160315161	0.0105491317712543	0.0259098341356028	0.0378316431341283	0.0105491317712543	-6.09999999999999	-1.8
131220_E004	16	16	6	237.5	WT	60	Step	237.5	0	NA	131220_E001T_4.avi_lane_115.res	2.45629995342079	-0.355920644944568	0.562000530106101	-0.774075616662649	-0.355920644944568	52	115	0.437487301919186	-0.0286079947289835	-0.0460950104993299	238.325471698113	NA	NA	0.0482158330296838	-0.126427708951503	0.0515753254729308	-0.0760976768666647	-0.126427708951503	-13.1	12.2
131220_E004	17	17	7	237.5	WT	60	Step	237.5	0	NA	131220_E001T_4.avi_lane_116.res	2.42185702270596	-0.233054412170725	0.540425925174309	-0.734384260449913	-0.233054412170725	70	108	0.415821423170764	-0.0737180154195534	0.000401117472477232	238.195754716981	NA	NA	0.0137729023148538	-0.0035614761776597	0.0300007205411388	-0.0364063206539287	-0.0035614761776597	4.90000000000001	5.2
131220_E004	18	18	8	237.5	WT	60	Step	237.5	0	NA	131220_E001T_4.avi_lane_117.res	2.39983519373389	-0.254798768827317	0.574805415257893	-0.731821174676313	-0.254798768827317	69	120	0.473800993007114	0.0103746781629324	-0.0108636027243334	242.974537037037	NA	NA	-0.00824892665721588	-0.0253058328342517	0.0643802106247228	-0.0338432348803287	-0.0253058328342517	3.90000000000001	17.2
131220_E004	19	19	9	237.5	WT	60	Step	237.5	0	NA	131220_E001T_4.avi_lane_118.res	2.34978653299245	-0.269456059608658	0.542449567285049	-0.774825888593517	-0.269456059608659	61	98	0.456036205327637	0.0123594229409829	-0.00365992571687087	238.797169811321	NA	NA	-0.058297587398656	-0.0399631236155927	0.0320243626518788	-0.0768479487975327	-0.0399631236155937	-4.09999999999999	-4.8
131220_E004	20	20	10	237.5	WT	60	Step	237.5	0	NA	131220_E001T_4.avi_lane_119.res	2.50942738662527	-0.139688807839653	0.589017890703766	-0.735266397995333	-0.139688807839653	85	104	0.435490974981531	-0.0364627526353483	0.0243668897976046	242.164351851852	NA	NA	0.101343266234164	0.0898041281534123	0.0785926860705958	-0.0372884581993487	0.0898041281534123	19.9	1.2
131220_E004	21	21	11	237.5	WT	60	Step	237.5	0	NA	131220_E001T_4.avi_lane_120.res	2.39333217165419	-0.29001174138996	0.49686324557305	-0.700555212848921	-0.29001174138996	60	115	0.42274713111553	-0.0262339742278212	-0.0223901147481458	239.457547169811	NA	NA	-0.0147519487369161	-0.0605188053968947	-0.0135619590601202	-0.00257727305293665	-0.0605188053968947	-5.09999999999999	12.2
131220_E004	22	22	12	237.5	WT	60	Step	237.5	0	NA	131220_E001T_4.avi_lane_121.res	2.49930419882519	-0.351531675664545	0.529517118170054	-0.721564770392832	-0.351531675664545	50	120	0.420111362807516	-0.00837802560902088	-0.0396111605403214	239.386574074074	NA	NA	0.091220078434084	-0.12203873967148	0.0190919135368838	-0.0235868305968476	-0.12203873967148	-15.1	17.2
131220_E004	23	23	13	237.5	WT	60	Step	237.5	0	NA	131220_E001T_4.avi_lane_122.res	2.44472148726886	-0.212698195573684	0.528310735137544	-0.77239643047259	-0.212698195573684	71	94	0.424207995344791	-0.0331761104621939	0.00299091709217396	242.063679245283	NA	NA	0.0366373668777538	0.0167947404193813	0.0178855305043738	-0.0744184906766057	0.0167947404193813	5.90000000000001	-8.8
131220_E004	24	24	14	237.5	WT	60	Step	237.5	0	NA	131220_E001T_4.avi_lane_123.res	2.45962586704413	-0.172226793980429	0.565942027690456	-0.709494585455801	-0.172226793980429	66	91	NA	-0.0358654358724051	0.00521512372338955	238.903301886792	NA	NA	0.0515417466530241	0.0572661420126363	0.0555168230572858	-0.0115166456598167	0.0572661420126363	0.900000000000006	-11.8
131220_E004	25	25	15	237.5	WT	60	Step	237.5	0	NA	131220_E001T_4.avi_lane_124.res	2.55049382987862	-0.139258027339809	0.744965849057818	-0.692859062997454	-0.139258027339809	72	115	0.430848685388768	-0.00828192120767802	0.0242662534035243	240.173611111111	NA	NA	0.142409709487514	0.0902349086532563	0.234540644424648	0.00511887679853029	0.0902349086532563	6.90000000000001	12.2
131220_E004	26	26	16	237.5	WT	60	Step	237.5	0	NA	131220_E001T_4.avi_lane_125.res	2.65797264030037	-0.186554037278435	0.598144723034983	-0.702369620901934	-0.186554037278435	90	138	0.39813840529397	-0.0151938899234711	0.0119923601924371	239.198113207547	NA	NA	0.249888519909264	0.0429388987146303	0.0877195184018128	-0.00439168110594967	0.0429388987146303	24.9	35.2
131220_E004	27	27	17	237.5	WT	60	Step	237.5	0	NA	131220_E001T_4.avi_lane_126.res	2.73318229176627	-0.27006697454384	0.582672652487047	-0.785263832541667	-0.27006697454384	87	144	0.412529217139619	-0.0173038587776287	-0.0103410553482226	238.564814814815	NA	NA	0.325098171375164	-0.0405740385507747	0.0722474478538768	-0.0872858927456827	-0.0405740385507747	21.9	41.2
131220_E004	28	28	18	237.5	WT	60	Step	237.5	0	NA	131220_E001T_4.avi_lane_127.res	2.5537963923658	-0.373536353938654	0.614899928370923	-0.785977392600204	-0.373536353938654	58	139	0.425879483053543	-0.0275281822274122	-0.0144669225260732	240.625	NA	NA	0.145712271974694	-0.144043417945589	0.104474723737753	-0.0879994528042197	-0.144043417945589	-7.09999999999999	36.2
131220_E004	29	29	19	237.5	WT	60	Step	237.5	0	NA	131220_E001T_4.avi_lane_128.res	2.51977550107119	-0.41253276284353	0.499386950572804	-0.697617981320475	-0.41253276284353	38	123	0.418153691558882	-0.0349476533200232	-0.0396596432684009	239.224537037037	NA	NA	0.111691380680084	-0.183039826850465	-0.0110382540603662	0.000359958475509292	-0.183039826850465	-27.1	20.2
131220_E004	30	30	20	237.5	WT	60	Step	237.5	0	NA	131220_E001T_4.avi_lane_129.res	2.55520582174108	-0.249065323171268	0.602548460854969	-0.735701771186261	-0.249065323171268	72	126	0.41818825222423	0.0154994928288454	-0.0069797010321349	238.819444444444	NA	NA	0.147121701349974	-0.0195723871782027	0.0921232562217988	-0.0377238313902767	-0.0195723871782027	6.90000000000001	23.2
131220_E004	31	31	21	237.5	WT	60	Step	237.5	0	NA	131220_E001T_4.avi_lane_130.res	2.68532613723709	-0.18038003596153	0.636029066895917	-0.683730009151837	-0.18038003596153	82	133	0.405946574916066	0.0104060707845501	0.0138785364894806	238.514150943396	NA	NA	0.277242016845984	0.0491129000315353	0.125603862262747	0.0142479306441473	0.0491129000315353	16.9	30.2
131220_E004	32	32	22	237.5	WT	60	Step	237.5	0	NA	131220_E001T_4.avi_lane_131.res	2.4264525540412	-0.280195711852949	0.585131596869356	-0.750334170922547	-0.280195711852949	69	127	0.441032873300321	-0.0271358537377737	-0.030808783357674	239.537037037037	NA	NA	0.0183684336500938	-0.0507027758598837	0.0747063922361858	-0.0523562311265626	-0.0507027758598837	3.90000000000001	24.2
131220_E004	33	33	23	237.5	WT	60	Step	237.5	0	NA	131220_E001T_4.avi_lane_132.res	2.57790945248054	-0.396272607231572	0.477670950310598	-0.86199252934286	-0.396272607231572	81	152	0.424165637955506	0.0229444025263553	-0.050234933661612	238.832547169811	NA	NA	0.169825332089434	-0.166779671238507	-0.0327542543225722	-0.164014589546876	-0.166779671238507	15.9	49.2
131220_E004	34	34	24	237.5	WT	60	Step	237.5	0	NA	131220_E001T_4.avi_lane_133.res	2.6833189742231	-0.208501440068829	0.551841368473353	-0.759474489737076	-0.208501440068829	100	138	0.407336993310875	-0.0506373128823102	0.00765065765969172	238.645833333333	NA	NA	0.275234853831994	0.0209914959242363	0.0414161638401828	-0.0614965499410917	0.0209914959242363	34.9	35.2
131220_E004	35	35	25	237.5	WT	60	Step	237.5	0	NA	131220_E001T_4.avi_lane_134.res	2.71492303797132	-0.294360921391525	0.586578461140726	-0.7456747065851	-0.294360921391525	76	149	0.400222337076944	-0.0103741837087432	-0.00544972931306038	239.091981132075	NA	NA	0.306838917580214	-0.0648679853984597	0.0761532565075558	-0.0476967667891157	-0.0648679853984597	10.9	46.2
131220_E004	36	36	26	237.5	WT	60	Step	237.5	0	NA	131220_E001T_4.avi_lane_135.res	2.53920471504635	-0.207205810014043	0.648760473720849	-0.763218096884572	-0.207205810014043	76	117	0.441690186171847	-0.00117811397818353	0.0162432095095641	239.36320754717	NA	NA	0.131120594655244	0.0222871259790223	0.138335269087679	-0.0652401570885877	0.0222871259790223	10.9	14.2
131220_E004	37	37	27	237.5	WT	60	Step	237.5	0	NA	131220_E001T_4.avi_lane_136.res	2.52749186912077	-0.280477159853403	0.517053166776666	-0.763753207343392	-0.280477159853403	76	126	0.411836523905335	-0.0184337175499276	0.00755037694500383	239.050925925926	NA	NA	0.119407748729664	-0.0509842238603377	0.00662796214349581	-0.0657752675474077	-0.0509842238603377	10.9	23.2
131220_E004	38	38	28	237.5	WT	60	Step	237.5	0	NA	131220_E001T_4.avi_lane_137.res	2.51995988382681	-0.278199416634705	0.538871411540562	-0.729417635179255	-0.278199416634705	74	134	0.416666436110563	0.0109167254113857	-0.0147473106117426	238.72641509434	NA	NA	0.111875763435704	-0.0487064806416397	0.0284462069073917	-0.0314396953832706	-0.0487064806416397	8.90000000000001	31.2
131220_E004	39	39	29	237.5	WT	60	Step	237.5	0	NA	131220_E001T_4.avi_lane_138.res	2.58983197324054	-0.253529725352165	0.605343998812745	-0.773773048224571	-0.253529725352165	83	138	0.399464965844354	0.0123267053461151	0.010180968593096	238.541666666667	NA	NA	0.181747852849434	-0.0240367893590997	0.0949187941795748	-0.0757951084285867	-0.0240367893590997	17.9	35.2
131220_E004	40	40	30	237.5	WT	60	Step	237.5	0	NA	131220_E001T_4.avi_lane_139.res	2.33071515451624	-0.292710030334949	0.478746515427347	-0.741814405141913	-0.292710030334949	59	102	0.42700518097918	-0.00584047149387561	-0.0158335042221193	238.360849056604	NA	NA	-0.0773689658748662	-0.0632170943418837	-0.0316786892058232	-0.0438364653459287	-0.0632170943418837	-6.09999999999999	-0.799999999999997
131220_E004	41	41	31	237.5	WT	60	Step	237.5	0	NA	131220_E001T_4.avi_lane_140.res	2.26018410950913	-0.275515048293862	0.590928948551588	-0.684338472020434	-0.275515048293862	53	113	NA	-0.0409573413606076	-0.00792481198950347	240.138888888889	NA	NA	-0.147900010881976	-0.0460221123007967	0.0805037439184177	0.0136394677755504	-0.0460221123007967	-12.1	10.2
131220_E004	42	42	32	237.5	WT	60	Step	237.5	0	NA	131220_E001T_4.avi_lane_141.res	2.53159044061545	-0.229306988883034	0.530389609502708	-0.631175479333463	-0.229306988883034	73	138	0.422133335510738	0.00377322212386696	-0.00991840843878519	239.016203703704	NA	NA	0.123506320224344	0.000185947110031309	0.0199644048695378	0.0668024604625214	0.000185947110031309	7.90000000000001	35.2
131220_E004	43	43	33	237.5	WT	60	Step	237.5	0	NA	131220_E001T_4.avi_lane_142.res	2.44441985422901	-0.34634975160843	0.40313343057369	-0.746472034060566	-0.34634975160843	62	117	0.410161327209218	-0.0264983736973259	-0.0380170968564639	238.679245283019	NA	NA	0.036335733837904	-0.116856815615365	-0.10729177405948	-0.0484940942645816	-0.116856815615365	-3.09999999999999	14.2
131220_E004	44	44	34	237.5	WT	60	Step	237.5	0	NA	131220_E001T_4.avi_lane_143.res	2.33871234452658	-0.306639903815315	0.544509421885623	-0.788957855045846	-0.306639903815315	68	120	0.439840440515216	-0.00109312039458118	-0.0314213045801482	238.472222222222	NA	NA	-0.0693717758645263	-0.0771469678222497	0.0340842172524528	-0.0909799152498617	-0.0771469678222497	2.90000000000001	17.2
131220_E004	45	45	35	237.5	WT	60	Step	237.5	0	NA	131220_E001T_4.avi_lane_144.res	2.51097144980768	-0.171857354877913	0.517119913543298	-0.650911861827037	-0.171857354877913	89	128	0.398837063397989	-0.0238730827748227	0.00690078754349973	238.632075471698	NA	NA	0.102887329416574	0.0576355811151523	0.0066947089101278	0.0470660779689474	0.0576355811151523	23.9	25.2
131220_E004	46	46	36	237.5	WT	60	Step	237.5	0	NA	131220_E001T_4.avi_lane_145.res	2.68703460378367	-0.351090859051052	0.565528351589414	-0.793375652996452	-0.351090859051052	69	143	0.422344746448715	-0.0277281892989119	-0.0193492196487107	239.166666666667	NA	NA	0.278950483392564	-0.121597923057987	0.0551031469562437	-0.0953977132004676	-0.121597923057987	3.90000000000001	40.2
131220_E004	47	47	37	237.5	WT	60	Step	237.5	0	NA	131220_E001T_4.avi_lane_146.res	2.38823826375009	-0.208969731454738	0.477919075400077	-0.660161398702509	-0.208969731454738	67	102	0.422856474417016	-0.0389910264211725	0.0180264489903612	238.891509433962	NA	NA	-0.019845856641016	0.0205232045383273	-0.0325061292330932	0.0378165410934753	0.0205232045383273	1.90000000000001	-0.799999999999997
131220_E004	48	48	38	237.5	WT	60	Step	237.5	0	NA	131220_E001T_4.avi_lane_147.res	2.44502916013382	-0.316757378560636	0.466286214077103	-0.723463405233023	-0.316757378560636	64	124	0.410234293097524	-0.0271490705423662	-0.0451187955503773	238.974056603774	NA	NA	0.0369450397427138	-0.0872644425675707	-0.0441389905560672	-0.0254854654370387	-0.0872644425675707	-1.09999999999999	21.2
131220_E004	49	49	39	237.5	WT	60	Step	237.5	0	NA	131220_E001T_4.avi_lane_148.res	2.24439081291143	-0.196472843757088	0.486474892559193	-0.607567597656209	-0.196472843757088	62	103	0.403180496029519	-0.00699014051980491	-0.00210986504073248	238.784722222222	NA	NA	-0.163693307479676	0.0330200922359773	-0.0239503120739772	0.0904103421397753	0.0330200922359773	-3.09999999999999	0.200000000000003
131220_E004	50	50	40	237.5	WT	60	Step	237.5	0	NA	131220_E001T_4.avi_lane_149.res	2.2345487254475	-0.196881703640435	0.496703261744931	-0.639698349162614	-0.196881703640435	62	98	0.40848211585933	-0.00571275502871587	0.00468350359211081	238.425	NA	NA	-0.173535394943606	0.0326112323526303	-0.0137219428882392	0.0582795906333703	0.0326112323526303	-3.09999999999999	-4.8
131220_E004	51	51	41	237.5	WT	60	Step	237.5	0	NA	131220_E001T_4.avi_lane_150.res	2.37435057782976	-0.236538147244997	0.456367756215186	-0.694672351583325	-0.236538147244997	79	120	0.412982407728585	0.00580747222800915	0.0198965446727725	239.767156862745	NA	NA	-0.0337335425613463	-0.00704521125193169	-0.0540574484179842	0.00330558821265936	-0.00704521125193169	13.9	17.2
131220_E004	52	52	42	237.5	WT	60	Step	237.5	0	NA	131220_E001T_4.avi_lane_151.res	2.40462598622898	-0.308919747642244	0.48542612923866	-0.719456147360189	-0.308919747642244	73	142	0.419427875603045	-0.0108262251331424	-0.0183811003811115	239.240196078431	NA	NA	-0.00345813416212604	-0.0794268116491787	-0.0249990753945102	-0.0214782075642047	-0.0794268116491787	7.90000000000001	39.2
131220_E004	53	53	43	237.5	WT	60	Step	237.5	0	NA	131220_E001T_4.avi_lane_152.res	2.61768373258441	-0.218577489010563	0.506367127432041	-0.716088500294703	-0.218577489010563	105	153	0.392586357861001	-0.00923914833841093	0.00837685920951425	238.775	NA	NA	0.209599612193304	0.0109154469825023	-0.00405807720112916	-0.0181105604987186	0.0109154469825023	39.9	50.2
131220_E004	54	54	44	237.5	WT	60	Step	237.5	0	NA	131220_E001T_4.avi_lane_153.res	2.45509193747873	-0.207442264489171	0.558056326553274	-0.728868840996344	-0.207442264489171	94	138	0.426283228465389	-0.0173969525404413	0.00111533307225136	238.639705882353	NA	NA	0.047007817087624	0.0220506715038943	0.0476311219201038	-0.0308909012003596	0.0220506715038943	28.9	35.2
131220_E004	55	55	45	237.5	WT	60	Step	237.5	0	NA	131220_E001T_4.avi_lane_154.res	2.34326003878416	-0.114339998316085	0.579512680649605	-0.612282524073538	-0.114339998316085	70	98	0.412832861860909	-0.00539042520459368	0.00888649867956824	238.325	NA	NA	-0.0648240816069463	0.11515293767698	0.0690874760164348	0.0856954157224463	0.11515293767698	4.90000000000001	-4.8
131220_E004	56	56	46	237.5	WT	60	Step	237.5	0	NA	131220_E001T_4.avi_lane_155.res	2.59656452799598	-0.286610669071659	0.496749687275724	-0.741650876067566	-0.286610669071659	79	136	0.393691096899787	0.0110895400802313	-0.0136160427664562	238.700980392157	NA	NA	0.188480407604874	-0.0571177330785937	-0.0136755173574462	-0.0436729362715816	-0.0571177330785937	13.9	33.2
131220_E004	57	57	47	237.5	WT	60	Step	237.5	0	NA	131220_E001T_4.avi_lane_156.res	2.32505525353124	-0.280454198229906	0.48457548448138	-0.72610255709085	-0.280454198229906	60	103	0.422910230703539	-0.0142438454735404	-0.00666041884713027	238.43137254902	NA	NA	-0.0830288668598662	-0.0509612622368407	-0.0258497201517902	-0.0281246172948657	-0.0509612622368407	-5.09999999999999	0.200000000000003
131220_E004	58	58	48	237.5	WT	60	Step	237.5	0	NA	131220_E001T_4.avi_lane_157.res	2.40729449395938	-0.290145879222061	0.499076292027825	-0.750525479117828	-0.290145879222061	70	120	0.427518798056352	0.00663051693820295	-0.0299565599787519	238.525	NA	NA	-0.000789626431726198	-0.0606529432289957	-0.0113489126053452	-0.0525475393218436	-0.0606529432289957	4.90000000000001	17.2
131220_E004	59	59	49	237.5	WT	60	Step	237.5	0	NA	131220_E001T_4.avi_lane_158.res	2.48832320867076	-0.158051177358008	0.552173821585658	-0.709602264468781	-0.158051177358008	72	93	0.431845416448199	-0.0188393080575994	0.0309253853158378	238.186274509804	NA	NA	0.080239088279654	0.0714417586350573	0.0417486169524878	-0.0116243246727967	0.0714417586350573	6.90000000000001	-9.8
131220_E004	60	60	50	237.5	WT	60	Step	237.5	0	NA	131220_E001T_4.avi_lane_159.res	2.56098756396925	-0.266498910573116	0.475821891698575	-0.677244416973273	-0.266498910573116	76	138	0.401340561347827	-0.0184881840225736	-0.0241719673314601	238.3125	NA	NA	0.152903443578144	-0.0370059745800507	-0.0346033129345952	0.0207335228227113	-0.0370059745800507	10.9	35.2
131220_E004	61	61	51	237.5	WT	60	Step	237.5	0	NA	131220_E001T_4.avi_lane_160.res	2.29925983887124	-0.155402754834335	0.545968340058666	-0.580271783471441	-0.155402754834335	63	104	0.406843723161202	-0.0299591901749257	0.0097905118326335	238.28431372549	NA	NA	-0.108824281519866	0.0740901811587303	0.0355431354254958	0.117706156324543	0.0740901811587303	-2.09999999999999	1.2
131220_E004	62	62	52	237.5	WT	60	Step	237.5	0	NA	131220_E001T_4.avi_lane_161.res	2.31223639132737	-0.204565248274807	0.52006523307433	-0.672555767479458	-0.204565248274807	62	96	0.434541818166623	0.0157866889020231	-0.00232178387771416	238.394607843137	NA	NA	-0.0958477290637361	0.0249276877182583	0.00964002844115974	0.0254221723165263	0.0249276877182583	-3.09999999999999	-6.8
131220_E004	63	63	53	237.5	WT	60	Step	237.5	0	NA	131220_E001T_4.avi_lane_162.res	2.43377075368186	-0.0969425595723362	0.584474387578821	-0.648562446515958	-0.0969425595723362	97	120	0.411403989330321	0.0118076388096706	0.0203512897299736	238.175	NA	NA	0.0256866332907539	0.132550376420729	0.0740491829456508	0.0494154932800264	0.132550376420729	31.9	17.2
131220_E004	64	64	54	237.5	WT	60	Step	237.5	0	NA	131220_E001T_4.avi_lane_163.res	2.35359894130358	-0.215779426626984	0.551527685364839	-0.720404824603589	-0.215779426626984	73	111	0.433605488792429	-0.0263276398857474	0.00711454983815009	238.075980392157	NA	NA	-0.0544851790875263	0.0137135093660813	0.0411024807316688	-0.0224268848076047	0.0137135093660813	7.90000000000001	8.2
131220_E004	65	65	55	237.5	WT	60	Step	237.5	0	NA	131220_E001T_4.avi_lane_164.res	2.38858679342332	-0.256242914843831	0.505105433484586	-0.776831891723494	-0.256242914843831	66	98	NA	0.000136872698365859	-0.0227059412585887	238.075	NA	NA	-0.0194973269677861	-0.0267499788507657	-0.00531977114858417	-0.0788539519275097	-0.0267499788507657	0.900000000000006	-4.8
131220_E004	66	66	56	237.5	WT	60	Step	237.5	0	NA	131220_E001T_4.avi_lane_165.res	2.46738935005009	-0.233678596912658	0.553957730097691	-0.678864346961986	-0.233678596912658	65	115	0.418111292844303	0.00654460586850238	0.00791969147068088	238.014705882353	NA	NA	0.059305229658984	-0.00418566091959269	0.0435325254645208	0.0191135928339983	-0.00418566091959269	-0.0999999999999943	12.2
131220_E004	67	67	57	237.5	WT	60	Step	237.5	0	NA	131220_E001T_4.avi_lane_166.res	2.52786651009639	-0.222715549863379	0.504540503773279	-0.728642853844006	-0.222715549863379	95	137	0.388893680478857	-0.0125822225967601	-0.00727626529375338	237.990196078431	NA	NA	0.119782389705284	0.00677738612968631	-0.00588470085989123	-0.0306649140480216	0.00677738612968631	29.9	34.2
131220_E004	68	68	58	237.5	WT	60	Step	237.5	0	NA	131220_E001T_4.avi_lane_167.res	2.38021459191789	-0.290313737425296	0.42078925104283	-0.733193668839655	-0.290313737425296	71	114	0.434041879562276	-0.0220758260592628	-0.0194289323581146	237.775	NA	NA	-0.0278695284732162	-0.0608208014322307	-0.0896359535903402	-0.0352157290436707	-0.0608208014322307	5.90000000000001	11.2
131220_E004	69	69	59	237.5	WT	60	Step	237.5	0	NA	131220_E001T_4.avi_lane_168.res	2.43048313337291	-0.286287638817833	0.41924489183841	-0.713320486320296	-0.286287638817833	69	114	0.401167410909042	-0.0147451597567298	-0.016611142554253	237.622549019608	NA	NA	0.0223990129818041	-0.0567947028247677	-0.0911803127947602	-0.0153425465243117	-0.0567947028247677	3.90000000000001	11.2
131220_E004	70	70	60	237.5	WT	60	Step	237.5	0	NA	131220_E001T_4.avi_lane_169.res	2.27073580144725	-0.250247795809044	0.523126891817031	-0.689190186083302	-0.250247795809044	63	111	0.445951172953662	0.0148388147400019	0.00481531460018718	9.69362745098039	NA	NA	-0.137348318943856	-0.0207548598159787	0.0127016871838608	0.00878775371268237	-0.0207548598159787	-2.09999999999999	8.2
131220_E004	71	71	61	237.5	WT	60	Step	237.5	0	NA	131220_E001T_4.avi_lane_170.res	2.10382943781673	-0.199333087032447	0.309996727351821	-0.6533009650706	-0.199333087032447	41	46	0.422295333853018	-0.024111653082735	-0.0176894244173726	-1.81372549019608	NA	NA	-0.304254682574376	0.0301598489606183	-0.200428477281349	0.0446769747253843	0.0301598489606183	-24.1	-56.8
131220_E004	72	72	62	237.5	WT	60	Step	237.5	0	NA	131220_E001T_4.avi_lane_171.res	2.41533118989147	-0.18163165625663	0.524000452706969	-0.723329032834746	-0.18163165625663	76	99	0.412944860034526	0.0124009744838713	0.0183902199443053	-1.4093137254902	NA	NA	0.00724706950036413	0.0478612797364353	0.0135752480737988	-0.0253510930387617	0.0478612797364353	10.9	-3.8
131220_E004	73	73	63	237.5	WT	60	Step	237.5	0	NA	131220_E001T_4.avi_lane_172.res	2.41682275976877	-0.162367934516451	0.478060574350858	-0.610667890723568	-0.162367934516451	70	100	0.391146628785253	-0.0201772404350877	0.00840807792532956	-2.625	NA	NA	0.00873863937766384	0.0671250014766143	-0.0323646302823122	0.0873100490724164	0.0671250014766143	4.90000000000001	-2.8
131220_E004	74	74	64	237.5	WT	60	Step	237.5	0	NA	131220_E001T_4.avi_lane_173.res	2.47171794636349	-0.292129773505488	0.478962532828873	-0.725898315020822	-0.292129773505488	57	102	0.409533906906303	-0.0312415910590141	-0.0323094841919927	-2.75735294117647	NA	NA	0.0636338259723841	-0.0626368375124227	-0.0314626718042972	-0.0279203752248377	-0.0626368375124227	-8.09999999999999	-0.799999999999997
131220_E004	75	75	65	237.5	WT	60	Step	237.5	0	NA	131220_E001T_4.avi_lane_174.res	2.39734769577664	-0.257658131834149	0.457554589329469	-0.729394181963343	-0.257658131834149	62	94	0.410206888262717	-0.00816168202263891	-0.0161521254019164	-2.79411764705882	NA	NA	-0.0107364246144659	-0.0281651958410837	-0.0528706153037012	-0.0314162421673587	-0.0281651958410837	-3.09999999999999	-8.8
131220_E004	76	76	66	237.5	WT	60	Step	237.5	0	NA	131220_E001T_4.avi_lane_175.res	2.20455693734578	-0.150538030789598	0.463636505591891	-0.586982231046041	-0.150538030789598	63	89	0.399593521837252	0.034999637971508	-0.00804577134465634	-2.825	NA	NA	-0.203527183045326	0.0789549052034673	-0.0467886990412792	0.110995708749943	0.0789549052034673	-2.09999999999999	-13.8
131220_E004	77	77	67	237.5	WT	60	Step	237.5	0	NA	131220_E001T_4.avi_lane_176.res	2.47244396165286	-0.269875395878659	0.555627246943867	-0.72615081106337	-0.269875395878659	66	120	0.418779664246913	-0.00638898192105932	-0.00901843719370237	-2.76960784313725	NA	NA	0.0643598412617541	-0.0403824598855937	0.0452020423106968	-0.0281728712673857	-0.0403824598855937	0.900000000000006	17.2
131220_E004	78	78	68	237.5	WT	60	Step	237.5	0	NA	131220_E001T_4.avi_lane_177.res	2.3994909251082	-0.331345228195457	0.512351938474321	-0.734852568776655	-0.331345228195457	55	115	0.419391899582549	-0.0184175856967901	-0.0337497486913158	-2.7875	NA	NA	-0.00859319528290614	-0.101852292202392	0.00192673384115083	-0.0368746289806706	-0.101852292202392	-10.1	12.2
131220_E004	79	79	69	237.5	WT	60	Step	237.5	0	NA	131220_E001T_4.avi_lane_178.res	2.49280007199424	-0.27360757612207	0.553480042976089	-0.681929875831752	-0.27360757612207	52	106	0.418877614732319	-0.021159147454713	-0.0173479482602066	-2.76960784313725	NA	NA	0.0847159516031337	-0.0441146401290047	0.0430548383429188	0.0160480639642323	-0.0441146401290047	-13.1	3.2
131220_E004	80	80	70	237.5	WT	60	Step	237.5	0	NA	131220_E001T_4.avi_lane_179.res	2.38791661993718	-0.292982845549101	0.465335046895482	-0.701879748337847	-0.292982845549101	55	102	0.388867201437189	-0.00101652929292975	-0.0130475754493449	-2.75735294117647	NA	NA	-0.0201675004539261	-0.0634899095560357	-0.0450901577376882	-0.00390180854186273	-0.0634899095560357	-10.1	-0.799999999999997
131220_E004	81	81	71	237.5	WT	60	Step	237.5	0	NA	131220_E001T_4.avi_lane_180.res	2.46527853428935	-0.149687020741343	0.535601852448515	-0.604141747172513	-0.149687020741343	63	95	0.377777983892428	-0.0676933563621249	0.00964302330551736	-2.7625	NA	NA	0.0571944138982441	0.0798059152517223	0.0251766478153448	0.0938361926234713	0.0798059152517223	-2.09999999999999	-7.8
131220_E004	82	82	72	237.5	WT	60	Step	237.5	0	NA	131220_E001T_4.avi_lane_181.res	2.55590816182045	-0.230465403213642	0.485128477076444	-0.680796034775506	-0.230465403213642	73	116	0.378121628718577	-0.0107066608430866	-0.0287161167569154	-2.68382352941176	NA	NA	0.147824041429344	-0.0009724672205767	-0.0252967275567262	0.0171819050204783	-0.0009724672205767	7.90000000000001	13.2
131220_E004	83	83	73	237.5	WT	60	Step	237.5	0	NA	131220_E001T_4.avi_lane_182.res	2.39425409375539	-0.211550782871944	0.49614487092754	-0.630945597562923	-0.211550782871944	56	95	0.367115252646021	0.00201563241900648	-0.00178839044793045	-2.8375	NA	NA	-0.0138300266357163	0.0179421531211213	-0.0142803337056302	0.0670323422330613	0.0179421531211213	-9.09999999999999	-7.8
131220_E004	84	84	74	237.5	WT	60	Step	237.5	0	NA	131220_E001T_4.avi_lane_183.res	2.57573441026406	-0.372261776484961	0.491870955365609	-0.774382948732256	-0.372261776484961	47	101	0.394869937097584	0.00984942883799463	-0.0326672654512685	-2.91666666666666	NA	NA	0.167650289872954	-0.142768840491896	-0.0185542492675612	-0.0764050089362717	-0.142768840491896	-18.1	-1.8
131220_E004	85	85	75	237.5	WT	60	Step	237.5	0	NA	131220_E001T_4.avi_lane_184.res	2.52747073440931	-0.279272083531071	0.520426869739689	-0.679121560166451	-0.279272083531071	58	116	0.413236016611622	-0.0453937038118463	-0.0463860616784256	-2.79411764705882	NA	NA	0.119386614018204	-0.0497791475380057	0.0100016651065188	0.0188563796295333	-0.0497791475380057	-7.09999999999999	13.2
131220_E004	86	86	76	237.5	WT	60	Step	237.5	0	NA	131220_E001T_4.avi_lane_185.res	2.43745297998243	-0.401150516044743	0.481566557783274	-0.800292149427846	-0.401150516044743	52	115	0.439365402629439	0.00550993690660575	-0.0425215285698447	-2.775	NA	NA	0.0293688595913237	-0.171657580051678	-0.0288586468498962	-0.102314209631862	-0.171657580051678	-13.1	12.2
131220_E004	87	87	77	237.5	WT	60	Step	237.5	0	NA	131220_E001T_4.avi_lane_186.res	2.43079557305964	-0.353450818469112	0.371203947639814	-0.73303188643093	-0.353450818469112	55	105	0.400863037163345	-0.0185788895306394	-0.0638028797735328	-2.72058823529412	NA	NA	0.0227114526685339	-0.123957882476047	-0.139221256993356	-0.0350539466349457	-0.123957882476047	-10.1	2.2
131220_E004	88	88	78	237.5	WT	60	Step	237.5	0	NA	131220_E001T_4.avi_lane_187.res	2.47777172703394	-0.273283109364289	0.463522403636053	-0.777043689298165	-0.273283109364289	68	100	0.398410366957614	0.0136165499043683	-0.0357292103207391	-2.8375	NA	NA	0.0696876066428338	-0.0437901733712237	-0.0469028009971172	-0.0790657495021807	-0.0437901733712237	2.90000000000001	-2.8
131220_E004	89	89	79	237.5	WT	60	Step	237.5	0	NA	131220_E001T_4.avi_lane_188.res	2.68197448143644	-0.279471334661584	0.455788993511823	-0.766040669482221	-0.279471334661584	90	136	0.384794016132857	-0.00385153094115612	-0.0120519393192543	-2.72058823529412	NA	NA	0.273890361045334	-0.0499783986685187	-0.0546362111213472	-0.0680627296862367	-0.0499783986685187	24.9	33.2
131220_E004	90	90	80	237.5	WT	60	Step	237.5	0	NA	131220_E001T_4.avi_lane_189.res	2.40962795762739	-0.356397021798399	0.438700525219194	-0.739747624824739	-0.356397021798399	54	112	0.394058342682794	0.00676984981551179	-0.051094414959474	-2.86764705882353	NA	NA	0.00154383723628371	-0.126904085805334	-0.0717246794139762	-0.0417696850287547	-0.126904085805334	-11.1	9.2
131220_E004	91	91	81	237.5	WT	60	Step	237.5	0	NA	131220_E001T_4.avi_lane_190.res	2.5494838752986	-0.275291038356805	0.492164208106767	-0.711600079703882	-0.275291038356805	69	122	0.388508427391128	-0.0353915577167823	-0.0357385426683605	-2.8625	NA	NA	0.141399754907494	-0.0457981023637397	-0.0182609965264032	-0.0136221399078976	-0.0457981023637397	3.90000000000001	19.2
131220_E004	92	92	82	237.5	WT	60	Step	237.5	0	NA	131220_E001T_4.avi_lane_191.res	2.487117769536	-0.272815517207297	0.492223363566713	-0.767386106798575	-0.272815517207296	64	99	0.431364316719237	-0.0479429499981192	-0.0223672547545604	-2.81862745098039	NA	NA	0.0790336491448937	-0.0433225812142317	-0.0182018410664572	-0.0694081670025907	-0.0433225812142307	-1.09999999999999	-3.8
131220_E004	93	93	83	237.5	WT	60	Step	237.5	0	NA	131220_E001T_4.avi_lane_192.res	2.31908418332167	-0.227858846083335	0.532543880791511	-0.64899993381442	-0.227858846083335	57	104	0.429338153431845	-0.00893589063284518	0.00141317034498817	-2.75	NA	NA	-0.0889999370694361	0.0016340899097303	0.0221186761583408	0.0489780059815643	0.0016340899097303	-8.09999999999999	1.2
131220_E004	94	94	84	237.5	WT	60	Step	237.5	0	NA	131220_E001T_4.avi_lane_193.res	2.47313184191264	-0.238755877539123	0.523335448401002	-0.679573409210372	-0.238755877539123	59	102	0.431763844017492	0.027289113359555	-0.0356447482975848	-2.79411764705882	NA	NA	0.0650477215215339	-0.0092629415460577	0.0129102437678318	0.0184045305856123	-0.0092629415460577	-6.09999999999999	-0.799999999999997
131220_E004	95	95	85	237.5	WT	60	Step	237.5	0	NA	131220_E001T_4.avi_lane_194.res	2.34184630120976	-0.264576759839874	0.54596768598615	-0.725474581976241	-0.264576759839874	58	102	0.433046878170042	-0.0132988572843262	-0.0275215585971929	-2.74739583333333	NA	NA	-0.066237819181346	-0.0350838238468087	0.0355424813529798	-0.0274966421802567	-0.0350838238468087	-7.09999999999999	-0.799999999999997
131220_E004	96	96	86	237.5	WT	60	Step	237.5	0	NA	131220_E001T_4.avi_lane_195.res	2.53288219064577	-0.262669187834546	0.525613605243103	-0.785425145349197	-0.262669187834546	63	95	0.437399262298111	0.00444220284395293	-0.011549767085561	-2.79947916666667	NA	NA	0.124798070254664	-0.0331762518414807	0.0151884006099328	-0.0874472055532127	-0.0331762518414807	-2.09999999999999	-7.8
131220_E004	97	97	87	237.5	WT	60	Step	237.5	0	NA	131220_E001T_4.avi_lane_196.res	2.60086638515126	-0.259087532501108	0.494521012407056	-0.723432191484926	-0.259087532501108	61	99	0.398919875039062	-0.0279798383799597	-0.0186359791368733	-2.8515625	NA	NA	0.192782264760154	-0.0295945965080427	-0.0159041922261142	-0.0254542516889417	-0.0295945965080427	-4.09999999999999	-3.8
131220_E004	98	98	88	237.5	WT	60	Step	237.5	0	NA	131220_E001T_4.avi_lane_197.res	2.33422599582284	-0.274721665968731	0.446439375155449	-0.663039149650982	-0.274721665968731	56	104	0.404742007253132	0.0255222442046893	-0.0226672981824294	-2.734375	NA	NA	-0.0738581245682659	-0.0452287299756657	-0.0639858294777212	0.0349387901450023	-0.0452287299756657	-9.09999999999999	1.2
131220_E004	99	99	89	237.5	WT	60	Step	237.5	0	NA	131220_E001T_4.avi_lane_198.res	2.26874068326503	-0.188883343095723	0.520794260172691	-0.62556434795137	-0.188883343095723	61	100	0.41610337179257	0.031221734512558	0.000434755205703107	-2.67857142857143	NA	NA	-0.139343437126076	0.0406095928973423	0.0103690555395208	0.0724135918446144	0.0406095928973423	-4.09999999999999	-2.8
131220_E004	100	100	90	237.5	WT	60	Step	237.5	0	NA	131220_E001T_4.avi_lane_199.res	2.40916263391825	-0.211218773610752	0.524261239352434	-0.666515924492724	-0.211218773610752	65	105	0.411345177670583	-0.0391708974811957	0.00275276750887348	-2.76785714285714	NA	NA	0.00107851352714405	0.0182741623823133	0.0138360347192638	0.0314620153032603	0.0182741623823133	-0.0999999999999943	2.2
131220_E004	101	101	91	237.5	WT	60	Step	237.5	0	NA	131220_E001T_4.avi_lane_200.res	2.23663089978592	-0.318122135523891	0.441017254395094	-0.752901967932036	-0.318122135523891	63	110	0.440677467699698	0.0175764660261536	-0.0205695585651293	-2.8515625	NA	NA	-0.171453220605186	-0.0886291995308257	-0.0694079502380762	-0.0549240281360517	-0.0886291995308257	-2.09999999999999	7.2
131220_E004	102	102	92	237.5	WT	60	Step	237.5	0	NA	131220_E001T_4.avi_lane_201.res	2.50632444256482	-0.34557337194458	0.477016534552722	-0.782346773624563	-0.34557337194458	60	113	0.422710530293642	0.00347761152923166	-0.0275314091574087	-2.82552083333333	NA	NA	0.098240322173714	-0.116080435951515	-0.0334086700804482	-0.0843688338285786	-0.116080435951515	-5.09999999999999	10.2
131220_E004	103	103	93	237.5	WT	60	Step	237.5	0	NA	131220_E001T_4.avi_lane_202.res	2.4087016271973	-0.288088609205108	0.398754023385601	-0.637753949433106	-0.288088609205108	56	110	0.381569509508828	0.00548527462343644	-0.0418556594259021	-2.78645833333333	NA	NA	0.00061750680619399	-0.0585956732120427	-0.111671181247569	0.0602239903628783	-0.0585956732120427	-9.09999999999999	7.2
131220_E004	104	104	94	237.5	WT	60	Step	237.5	0	NA	131220_E001T_4.avi_lane_203.res	2.44779316216895	-0.269526335212012	0.450428528444681	-0.682486830709865	-0.269526335212012	61	107	0.398500116065707	-0.0388357607086277	-0.0160704739235086	-2.8515625	NA	NA	0.0397090417778441	-0.0400333992189467	-0.0599966761884892	0.0154911090861193	-0.0400333992189467	-4.09999999999999	4.2
131220_E004	105	105	95	237.5	WT	60	Step	237.5	0	NA	131220_E001T_4.avi_lane_204.res	2.4143502960956	-0.263004786128911	0.588713699460239	-0.696899108976213	-0.263004786128911	54	106	0.419429658391077	-0.0250321596356121	-0.00776402255104631	-2.8515625	NA	NA	0.00626617570449373	-0.0335118501358457	0.0782884948270688	0.00107883081977134	-0.0335118501358457	-11.1	3.2
131220_E004	106	106	96	237.5	WT	60	Step	237.5	0	NA	131220_E001T_4.avi_lane_205.res	2.64380699161539	-0.163861584085413	0.547964088334876	-0.749700411829545	-0.163861584085413	93	113	0.399508187543293	-0.0258485380216907	-0.0175987306189495	-2.79947916666667	NA	NA	0.235722871224284	0.0656313519076523	0.0375388837017058	-0.0517224720335607	0.0656313519076523	27.9	10.2
131220_E004	107	107	97	237.5	WT	60	Step	237.5	0	NA	131220_E001T_4.avi_lane_206.res	2.3534331615566	-0.300634024792165	0.434958210920412	-0.693920962697899	-0.300634024792165	54	101	0.412871578007383	-0.00810149383921493	-0.0198125801831094	-2.72135416666667	NA	NA	-0.0546509588345061	-0.0711410887990997	-0.0754669937127582	0.00405697709808528	-0.0711410887990997	-11.1	-1.8
131220_E004	108	108	98	237.5	WT	60	Step	237.5	0	NA	131220_E001T_4.avi_lane_207.res	2.67399514155215	-0.338252587344953	0.530795430867953	-0.802538514883355	-0.338252587344953	78	146	0.392896834832739	-0.0246627836856264	-0.0237628152969011	-2.66927083333333	NA	NA	0.265911021161044	-0.108759651351888	0.0203702262347828	-0.104560575087371	-0.108759651351888	12.9	43.2
131220_E004	109	109	99	237.5	WT	60	Step	237.5	0	NA	131220_E001T_4.avi_lane_208.res	2.49544481014444	-0.329539978302346	0.515807142970235	-0.779357712557481	-0.329539978302346	58	109	0.415366560045162	-0.00881489660721948	-0.0184523385942733	-2.734375	NA	NA	0.0873606897533339	-0.100047042309281	0.0053819383370648	-0.0813797727614967	-0.100047042309281	-7.09999999999999	6.2
131220_E004	110	110	100	237.5	WT	60	Step	237.5	0	NA	131220_E001T_4.avi_lane_209.res	2.38883301059477	-0.230544867904141	0.462406973785021	-0.608518599734593	-0.230544867904141	60	110	0.4077733802527	-0.0170781181271194	-0.0121334589240377	-2.6953125	NA	NA	-0.0192511097963362	-0.00105193191107569	-0.0480182308481492	0.0894593400613913	-0.00105193191107569	-5.09999999999999	7.2
131220_E004	111	111	101	237.5	WT	60	Step	237.5	0	NA	131220_E001T_4.avi_lane_210.res	2.52327940203775	-0.274088012794162	0.444027640680002	-0.692468436992154	-0.274088012794162	67	115	0.386830724447313	0.00570504335843484	-0.0191755732850215	-2.70833333333333	NA	NA	0.115195281646644	-0.0445950768010967	-0.0663975639531682	0.00550950280383034	-0.0445950768010967	1.90000000000001	12.2
131220_E004	112	112	102	237.5	WT	60	Step	237.5	0	NA	131220_E001T_4.avi_lane_211.res	2.37568786209504	-0.237629438491992	0.52813875168155	-0.654699613497224	-0.237629438491992	61	112	0.413956051098034	-0.0423627214093245	-0.0135397067090083	-2.89540816326531	NA	NA	-0.0323962582960662	-0.0081365024989267	0.0177135470483798	0.0432783262987603	-0.0081365024989267	-4.09999999999999	9.2
131220_E004	113	113	103	237.5	WT	60	Step	237.5	0	NA	131220_E001T_4.avi_lane_212.res	2.33867749091296	-0.229756500745611	0.449509728169318	-0.668449273586502	-0.229756500745611	62	96	0.408019500930728	-0.0325432633435943	-0.0327958236745636	-2.74234693877551	NA	NA	-0.0694066294781459	-0.000263564752545686	-0.0609154764638522	0.0295286662094824	-0.000263564752545686	-3.09999999999999	-6.8
131220_E004	114	114	104	237.5	WT	60	Step	237.5	0	NA	131220_E001T_4.avi_lane_213.res	2.27457057967885	-0.230473388660132	0.449200410686766	-0.660933461579835	-0.230473388660132	57	90	0.42455964894261	-0.01052974227197	-0.0198847228787705	-2.8515625	NA	NA	-0.133513540712256	-0.0009804526670667	-0.0612247939464042	0.0370444782161493	-0.0009804526670667	-8.09999999999999	-12.8
131220_E004	115	115	105	237.5	WT	60	Step	237.5	0	NA	131220_E001T_4.avi_lane_214.res	2.64973747033398	-0.285070282551307	0.571291784878014	-0.767527785328389	-0.285070282551307	80	142	0.420477254815833	-0.0276477671995753	-0.0400410416482256	-2.87760416666667	NA	NA	0.241653349942874	-0.0555773465582417	0.0608665802448438	-0.0695498455324046	-0.0555773465582417	14.9	39.2
131220_E004	116	116	106	237.5	WT	60	Step	237.5	0	NA	131220_E001T_4.avi_lane_215.res	2.24298244449362	-0.139956701862933	0.466480599106698	-0.508575453432709	-0.139956701862933	62	102	0.404546810190363	-0.0354104879388985	0.0137712876254029	-2.76041666666666	NA	NA	-0.165101675897486	0.0895362341301323	-0.0439446055264722	0.189402486363275	0.0895362341301323	-3.09999999999999	-0.799999999999997
131220_E004	117	117	107	237.5	WT	60	Step	237.5	0	NA	131220_E001T_4.avi_lane_216.res	2.4017213664999	-0.271833989540311	0.423732436549012	-0.684598047135985	-0.271833989540311	55	94	NA	0.0108544870709394	-0.0351055667239518	-2.78645833333333	NA	NA	-0.00636275389120611	-0.0423410535472457	-0.0866927680841582	0.0133798926599993	-0.0423410535472457	-10.1	-8.8
131220_E004	118	118	108	237.5	WT	60	Step	237.5	0	NA	131220_E001T_4.avi_lane_217.res	2.39460569288772	-0.272910529464816	0.499237496708827	-0.732640872529013	-0.272910529464816	63	107	0.422544177129169	0.00620762293268166	-0.0443440657071235	-2.6953125	NA	NA	-0.0134784275033861	-0.0434175934717507	-0.0111877079243432	-0.0346629327330287	-0.0434175934717507	-2.09999999999999	4.2
131220_E004	119	119	109	237.5	WT	60	Step	237.5	0	NA	131220_E001T_4.avi_lane_218.res	2.49138261582507	-0.21151483806544	0.506009940802382	-0.723286803731237	-0.21151483806544	85	120	0.39275606672059	0.00447319837273138	-0.0248391586180022	-2.7734375	NA	NA	0.0832984954339637	0.0179780979276253	-0.00441526383078816	-0.0253088639352527	0.0179780979276253	19.9	17.2
131220_E004	120	120	110	237.5	WT	60	Step	237.5	0	NA	131220_E001T_4.avi_lane_219.res	2.52174691923164	-0.26166552614341	0.542935115851668	-0.728456738293226	-0.26166552614341	76	131	0.397769545020555	0.00952285473786807	-0.0164568672831885	-2.76041666666666	NA	NA	0.113662798840534	-0.0321725901503447	0.0325099112184978	-0.0304787984972417	-0.0321725901503447	10.9	28.2
131220_E004	121	121	111	237.5	WT	60	Step	237.5	0	NA	131220_E001T_4.avi_lane_220.res	2.54461878245214	-0.380496610093277	0.454595319840521	-0.737373503227378	-0.380496610093277	50	117	0.399768081308186	0.00828755445239208	-0.0573527259285374	-2.86458333333333	NA	NA	0.136534662061034	-0.151003674100212	-0.0558298847926492	-0.0393955634313937	-0.151003674100212	-15.1	14.2
131220_E004	122	122	112	237.5	WT	60	Step	237.5	0	NA	131220_E001T_4.avi_lane_221.res	2.31234018419069	-0.302387022339757	0.495266171538767	-0.735680115310807	-0.302387022339757	44	81	0.436954641314141	0.0116364751526766	-0.0458979166929945	-2.76041666666666	NA	NA	-0.095743936200416	-0.0728940863466917	-0.0151590330944032	-0.0377021755148227	-0.0728940863466917	-21.1	-21.8
131220_E004	123	123	113	237.5	WT	60	Step	237.5	0	NA	131220_E001T_4.avi_lane_222.res	2.32752519062902	-0.314100638834234	0.386527882005602	-0.67090220037304	-0.314100638834234	55	108	0.410998242363701	-0.0115858977072996	-0.0297237505589156	-2.74739583333333	NA	NA	-0.0805589297620859	-0.0846077028411687	-0.123897322627568	0.0270757394229443	-0.0846077028411687	-10.1	5.2
131220_E004	124	124	114	237.5	WT	60	Step	237.5	0	NA	131220_E001T_4.avi_lane_223.res	2.31606500901134	-0.306369856282231	0.427316652012275	-0.704119267798441	-0.306369856282231	50	93	NA	-0.00121278241996066	-0.0559629930772866	-2.734375	NA	NA	-0.0920191113797659	-0.0768769202891657	-0.0831085526208952	-0.0061413280024567	-0.0768769202891657	-15.1	-9.8
131220_E004	125	125	115	237.5	WT	60	Step	237.5	0	NA	131220_E001T_4.avi_lane_224.res	2.2002738219253	-0.271924227060918	0.430407858242176	-0.651680848309442	-0.271924227060918	56	105	0.410426187602253	-0.00473738929486633	-0.0187611379818993	-2.7734375	NA	NA	-0.207810298465806	-0.0424312910678527	-0.0800173463909942	0.0462970914865424	-0.0424312910678527	-9.09999999999999	2.2
131220_E004	126	126	116	237.5	WT	60	Step	237.5	0	NA	131220_E001T_4.avi_lane_225.res	2.422684626384	-0.247793822040012	0.454382174182838	-0.719946647086412	-0.247793822040012	78	116	0.428278522887597	0.018880378607826	-0.0241066433519944	-2.84438775510204	NA	NA	0.014600505992894	-0.0183008860469467	-0.0560430304503322	-0.0219687072904277	-0.0183008860469467	12.9	13.2
131220_E004	127	127	117	237.5	WT	60	Step	237.5	0	NA	131220_E001T_4.avi_lane_226.res	2.29410963837226	-0.252047227304996	0.462830307941099	-0.68463136636334	-0.252047227304996	65	108	0.417640481552416	0.0193119647458921	-0.0202870234147297	-2.78645833333333	NA	NA	-0.113974482018846	-0.0225542913119307	-0.0475948966920712	0.0133465734326443	-0.0225542913119307	-0.0999999999999943	5.2
131220_E004	128	128	118	237.5	WT	60	Step	237.5	0	NA	131220_E001T_4.avi_lane_227.res	2.44965643509715	-0.245673379447301	0.411192814102264	-0.751868550999369	-0.245673379447301	79	103	NA	-0.0363001589689176	-0.0198487230270526	-2.82552083333333	NA	NA	0.0415723147060438	-0.0161804434542357	-0.0992323905309062	-0.0538906112033847	-0.0161804434542357	13.9	0.200000000000003
131220_E004	129	129	119	237.5	WT	60	Step	237.5	0	NA	131220_E001T_4.avi_lane_228.res	2.32321764738968	-0.167624935331853	0.452267176603211	-0.65558153372789	-0.167624935331853	69	88	0.424029190013256	-0.0193134801874327	-0.00514292687865592	-2.78645833333333	NA	NA	-0.0848664730014259	0.0618680006612123	-0.0581580280299592	0.0423964060680944	0.0618680006612123	3.90000000000001	-14.8
131220_E004	130	130	120	237.5	WT	60	Step	237.5	0	NA	131220_E001T_4.avi_lane_229.res	2.54375254026151	-0.23385869165101	0.568293529146924	-0.666145241723806	-0.23385869165101	73	136	0.38443662472126	0.00715866850960484	-0.0252995072816208	NA	NA	NA	0.135668419870404	-0.0043657556579447	0.0578683245137538	0.0318326980721784	-0.0043657556579447	7.90000000000001	33.2
131220_E005	1	1	-9	85	WT	60	Step	85	0	NA	131220_E001T_5.avi_lane_100.res	2.42963023852466	-0.281386408149483	0.426066870885605	-0.751752800640102	-0.281386408149483	75	114	0.400404658051408	0.00942735917932104	-0.0189377637937492	-1.075	NA	NA	-0.0253228940743089	0.000685270575247976	-0.0615683181636424	-0.0487540576105328	0.000685270575247976	1.2	-21.4
131220_E005	2	2	-8	85	WT	60	Step	85	0	NA	131220_E001T_5.avi_lane_101.res	2.31072476213477	-0.301223639707434	0.46707107484161	-0.734620658170997	-0.301223639707434	66	117	0.418891562344686	-0.054451691521847	-0.0203729180544513	-1.02083333333333	NA	NA	-0.144228370464199	-0.019151960982703	-0.0205641142076374	-0.0316219151414278	-0.019151960982703	-7.8	-18.4
131220_E005	3	3	-7	85	WT	60	Step	85	0	NA	131220_E001T_5.avi_lane_102.res	2.54290439811076	-0.261648922913613	0.559885664852246	-0.775108040267275	-0.261648922913613	85	136	0.416235581032613	0.0236393998313892	-0.0183458574875301	-1.05	NA	NA	0.0879512655117911	0.020422755811118	0.0722504758029986	-0.0721092972377058	0.020422755811118	11.2	0.599999999999994
131220_E005	4	4	-6	85	WT	60	Step	85	0	NA	131220_E001T_5.avi_lane_103.res	2.4790646104483	-0.281553443120139	0.518086802507752	-0.737686259288161	-0.281553443120139	81	142	0.42528069385873	-0.0113455294151686	-0.0272000588140698	-1.02916666666667	NA	NA	0.0241114778493312	0.000518235604591966	0.0304516134585046	-0.0346875162585918	0.000518235604591966	7.2	6.59999999999999
131220_E005	5	5	-5	85	WT	60	Step	85	0	NA	131220_E001T_5.avi_lane_104.res	2.47489651928978	-0.284992950304603	0.48748600481189	-0.715798521427262	-0.284992950304603	87	156	0.413604277130119	-0.0178557927404482	-0.0289770657934913	-1.01415094339623	NA	NA	0.019943386690811	-0.00292127157987199	-0.000149184237357436	-0.0127997783976928	-0.00292127157987199	13.2	20.6
131220_E005	6	6	-4	85	WT	60	Step	85	0	NA	131220_E001T_5.avi_lane_105.res	2.31420360636323	-0.160459925130551	0.4763925600904	-0.561237782209254	-0.160459925130551	73	116	0.396128563803825	-0.00726683193349149	0.00176356695957388	-1.04166666666667	NA	NA	-0.140749526235739	0.12161175359418	-0.0112426289588474	0.141760960820315	0.12161175359418	-0.799999999999997	-19.4
131220_E005	7	7	-3	85	WT	60	Step	85	0	NA	131220_E001T_5.avi_lane_106.res	2.41379633990536	-0.335514144637925	0.460309222617892	-0.689956484676231	-0.335514144637925	53	119	0.426318019267453	-0.0131195653151828	-0.0266411753926781	-1.0377358490566	NA	NA	-0.0411567926936089	-0.053442465913194	-0.0273259664313554	0.0130422583533382	-0.053442465913194	-20.8	-16.4
131220_E005	8	8	-2	85	WT	60	Step	85	0	NA	131220_E001T_5.avi_lane_107.res	2.54189933920042	-0.290474988117151	0.453483045294863	-0.675280867468192	-0.290474988117151	75	145	0.410783314602098	-0.00761134752002994	-0.0149662630767307	-1.01851851851852	NA	NA	0.0869462066014512	-0.00840330939242001	-0.0341521437543844	0.0277178755613772	-0.00840330939242001	1.2	9.59999999999999
131220_E005	9	9	-1	85	WT	60	Step	85	0	NA	131220_E001T_5.avi_lane_108.res	2.5568942253572	-0.355773861564175	0.502494069616665	-0.741223531256169	-0.355773861564175	75	167	0.41012973870133	-0.00903297383022075	-0.0392572492016247	-1.06603773584906	NA	NA	0.101941092758231	-0.073702182839444	0.0148588805674176	-0.0382247882265998	-0.073702182839444	1.2	31.6
131220_E005	10	10	0	85	WT	60	Step	85	0	NA	131220_E001T_5.avi_lane_109.res	2.48551728665521	-0.267688503602236	0.525076574973551	-0.647322484892049	-0.267688503602236	68	142	0.399255189236504	-0.00608800257501493	-0.00955642700316344	30.6898148148148	NA	NA	0.0305641540562411	0.014383175122495	0.0374413859243036	0.0556762581375202	0.014383175122495	-5.8	6.59999999999999
131220_E005	11	11	1	85	WT	60	Step	85	0	NA	131220_E001T_5.avi_lane_110.res	2.29195870807655	-0.361828316663609	0.43044408738724	-0.656301245602863	-0.361828316663609	42	113	0.458741105517634	-0.00850525968136527	-0.0446045583382668	31.8888888888889	NA	NA	-0.162994424522419	-0.079756637938878	-0.0571911016620074	0.0466974974267063	-0.079756637938878	-31.8	-22.4
131220_E005	12	12	2	85	WT	60	Step	85	0	NA	131220_E001T_5.avi_lane_111.res	2.63007639025449	-0.362718107626729	0.452011652006856	-0.788245752785672	-0.362718107626729	82	157	0.396858420253982	0.0296708243873398	-0.0357564831819227	31.7169811320755	NA	NA	0.175123257655521	-0.080646428901998	-0.0356235370423914	-0.0852470097561028	-0.080646428901998	8.2	21.6
131220_E005	13	13	3	85	WT	60	Step	85	0	NA	131220_E001T_5.avi_lane_112.res	2.496194306659	-0.286414235169595	0.587361313788799	-0.730966707446673	-0.286414235169595	58	114	0.433251112567237	0.0115783566217252	-0.0312095624767848	31.6666666666667	NA	NA	0.0412411740600311	-0.00434255644486403	0.0997261247395516	-0.0279679644171038	-0.00434255644486403	-15.8	-21.4
131220_E005	14	14	4	85	WT	60	Step	85	0	NA	131220_E001T_5.avi_lane_113.res	2.62937137519241	-0.313177061697908	0.494943135592613	-0.738828157980701	-0.313177061697908	69	131	0.417358252378046	-0.0198293628837695	-0.0309222979651323	31.627358490566	NA	NA	0.174418242593441	-0.031105382973177	0.00730794654336558	-0.0358294149511318	-0.031105382973177	-4.8	-4.40000000000001
131220_E005	15	15	5	85	WT	60	Step	85	0	NA	131220_E001T_5.avi_lane_114.res	2.5549666816601	-0.310263668614076	0.480857627567009	-0.731762719858096	-0.310263668614076	65	122	0.413412311063246	0.0174276668199479	-0.0288373151791028	31.5648148148148	NA	NA	0.100013549061131	-0.028191989889345	-0.0067775614822384	-0.0287639768285268	-0.028191989889345	-8.8	-13.4
131220_E005	16	16	6	85	WT	60	Step	85	0	NA	131220_E001T_5.avi_lane_115.res	2.69516343772429	-0.338362995134794	0.430267384345086	-0.756497921571849	-0.338362995134794	68	125	0.414984461640237	-0.0229392392671192	-0.0441519319692237	31.5471698113208	NA	NA	0.240210305125321	-0.056291316410063	-0.0573678047041614	-0.0534991785422798	-0.056291316410063	-5.8	-10.4
131220_E005	17	17	7	85	WT	60	Step	85	0	NA	131220_E001T_5.avi_lane_116.res	2.57488754108885	-0.28732859616842	0.539222736598249	-0.706962349726883	-0.28732859616842	66	130	0.410783251169364	-0.046886494692637	-0.0266283553519938	31.5	NA	NA	0.119934408489881	-0.005256917443689	0.0515875475490016	-0.00396360669731377	-0.005256917443689	-7.8	-5.40000000000001
131220_E005	18	18	8	85	WT	60	Step	85	0	NA	131220_E001T_5.avi_lane_117.res	2.43632444569314	-0.261332158211145	0.555288978775144	-0.683969413318084	-0.261332158211145	59	114	0.431429802816478	0.0151091900110027	0.0116177533443615	31.4305555555556	NA	NA	-0.0186286869058288	0.020739520513586	0.0676537897258966	0.0190293297114852	0.020739520513586	-14.8	-21.4
131220_E005	19	19	9	85	WT	60	Step	85	0	NA	131220_E001T_5.avi_lane_118.res	2.65556050367941	-0.368059457622711	0.392551483676093	-0.685783015380439	-0.368059457622711	66	158	0.411846965405895	-0.0197262908873883	-0.033030077132147	31.4009433962264	NA	NA	0.200607371080441	-0.08598777889798	-0.0950837053731544	0.0172157276491303	-0.08598777889798	-7.8	22.6
131220_E005	20	20	10	85	WT	60	Step	85	0	NA	131220_E001T_5.avi_lane_119.res	2.51769770916838	-0.450525217597898	0.443653466803788	-0.826702535249354	-0.450525217597898	52	126	0.429107250074343	0.0337026192567175	-0.0279675811367238	31.4074074074074	NA	NA	0.0627445765694112	-0.168453538873167	-0.0439817222454594	-0.123703792219785	-0.168453538873167	-21.8	-9.40000000000001
131220_E005	21	21	11	85	WT	60	Step	85	0	NA	131220_E001T_5.avi_lane_120.res	2.32954068173149	-0.277978011488309	0.374470627257349	-0.637124051164818	-0.277978011488309	60	109	0.39028635969663	0.0383830056780372	-0.0040387869006311	31.3679245283019	NA	NA	-0.125412450867479	0.00409366723642202	-0.113164561791898	0.0658746918647513	0.00409366723642202	-13.8	-26.4
131220_E005	22	22	12	85	WT	60	Step	85	0	NA	131220_E001T_5.avi_lane_121.res	2.59756798602471	-0.312202471947496	0.510635328715606	-0.781477155138171	-0.312202471947496	73	128	0.396640404296749	-0.00403797511164915	-0.0388097516463727	31.3842592592593	NA	NA	0.142614853425741	-0.030130793222765	0.0230001396663586	-0.0784784121086017	-0.030130793222765	-0.799999999999997	-7.40000000000001
131220_E005	23	23	13	85	WT	60	Step	85	0	NA	131220_E001T_5.avi_lane_122.res	2.25785746356397	-0.269989784442561	0.486355719837579	-0.749916459808111	-0.269989784442561	65	103	0.451872066422475	-0.023434054925793	-0.00340638328431502	31.2924528301887	NA	NA	-0.197095669034999	0.01208189428217	-0.00127946921166838	-0.0469177167785417	0.01208189428217	-8.8	-32.4
131220_E005	24	24	14	85	WT	60	Step	85	0	NA	131220_E001T_5.avi_lane_123.res	2.42868266244834	-0.336646179905153	0.441963339291482	-0.759511694641256	-0.336646179905153	63	116	0.414880555191682	-0.00331470981853476	-0.0208727411360681	31.7594339622642	NA	NA	-0.0262704701506289	-0.054574501180422	-0.0456718497577654	-0.0565129516116868	-0.054574501180422	-10.8	-19.4
131220_E005	25	25	15	85	WT	60	Step	85	0	NA	131220_E001T_5.avi_lane_124.res	2.38195526878217	-0.246145178592415	0.551726716973133	-0.66372299309401	-0.246145178592415	56	107	0.416825825079353	-0.0661546080627622	-0.0077756731414076	31.8101851851852	NA	NA	-0.072997863816799	0.035926500132316	0.0640915279238856	0.0392757499355593	0.035926500132316	-17.8	-28.4
131220_E005	26	26	16	85	WT	60	Step	85	0	NA	131220_E001T_5.avi_lane_125.res	2.71052253457292	-0.281994353976891	0.574727225722234	-0.828309564219811	-0.281994353976891	88	138	0.447134546140894	0.0171656720820599	-0.0226388276155311	31.8207547169811	NA	NA	0.255569401973951	7.73247478400019e-05	0.0870920366729866	-0.125310821190242	7.73247478400019e-05	14.2	2.59999999999999
131220_E005	27	27	17	85	WT	60	Step	85	0	NA	131220_E001T_5.avi_lane_126.res	2.33469166747286	-0.26637778221881	0.519681247898901	-0.762836117029996	-0.26637778221881	72	114	0.463619018810562	0.0104925865998455	-0.0341833378511948	31.7361111111111	NA	NA	-0.120261465126109	0.015693896505921	0.0320460588496536	-0.0598373740004268	0.015693896505921	-1.8	-21.4
131220_E005	28	28	18	85	WT	60	Step	85	0	NA	131220_E001T_5.avi_lane_127.res	2.45444826406553	-0.269708468250103	0.559544539754536	-0.708924848192471	-0.269708468250103	68	129	0.42430722511365	-0.00239537540995099	-0.0142778313171696	31.7311320754717	NA	NA	-0.000504868533438785	0.012363210474628	0.0719093507052886	-0.00592610516290182	0.012363210474628	-5.8	-6.40000000000001
131220_E005	29	29	19	85	WT	60	Step	85	0	NA	131220_E001T_5.avi_lane_128.res	2.43477120663557	-0.256556321161268	0.511144413963254	-0.655518907918894	-0.256556321161268	66	127	0.413411416817011	0.0114839332487114	-0.0180128561266584	31.712962962963	NA	NA	-0.0201819259633989	0.025515357563463	0.0235092249140066	0.0474798351106752	0.025515357563463	-7.8	-8.40000000000001
131220_E005	30	30	20	85	WT	60	Step	85	0	NA	131220_E001T_5.avi_lane_129.res	2.2977312306314	-0.276571235671375	0.430477624521016	-0.736496222398464	-0.276571235671375	67	103	0.437492317263443	0.00451235297520061	-0.00469012146688363	31.7175925925926	NA	NA	-0.157221901967569	0.00550044305335601	-0.0571575645282314	-0.0334974793688948	0.00550044305335601	-6.8	-32.4
131220_E005	31	31	21	85	WT	60	Step	85	0	NA	131220_E001T_5.avi_lane_130.res	2.3076048213076	-0.196922068940606	0.466773119341808	-0.629201128627763	-0.196922068940606	72	111	0.42517240255805	-0.00468683375619288	0.00472552793136628	31.6132075471698	NA	NA	-0.147348311291369	0.085149609784125	-0.0208620697074394	0.0737976144018062	0.085149609784125	-1.8	-24.4
131220_E005	32	32	22	85	WT	60	Step	85	0	NA	131220_E001T_5.avi_lane_131.res	2.42411697696819	-0.319520088971461	0.519863891184846	-0.778072448501295	-0.319520088971461	59	108	0.424635883857597	-0.0192484386499178	-0.00242243998021411	31.6018518518519	NA	NA	-0.0308361556307788	-0.03744841024673	0.0322287021355986	-0.0750737054717258	-0.03744841024673	-14.8	-27.4
131220_E005	33	33	23	85	WT	60	Step	85	0	NA	131220_E001T_5.avi_lane_132.res	2.39462777622189	-0.300024253064039	0.510711423497634	-0.697885279524859	-0.300024253064039	53	108	0.411674396260467	-0.0158539380920377	-0.00927841574928281	31.5377358490566	NA	NA	-0.0603253563770787	-0.017952574339308	0.0230762344483866	0.0051134635047102	-0.017952574339308	-20.8	-27.4
131220_E005	34	34	24	85	WT	60	Step	85	0	NA	131220_E001T_5.avi_lane_133.res	2.47367580747731	-0.211123685907823	0.537489242599083	-0.667904455844241	-0.211123685907823	72	118	0.414092366485027	-0.0143121168397721	0.0216876719858804	31.4768518518519	NA	NA	0.0187226748783411	0.070947992816908	0.0498540535498356	0.0350942871853283	0.070947992816908	-1.8	-17.4
131220_E005	35	35	25	85	WT	60	Step	85	0	NA	131220_E001T_5.avi_lane_134.res	2.71560512001813	-0.297476171284749	0.558576613782717	-0.725502563818481	-0.297476171284749	71	142	0.377118181162976	-0.00900773037244644	-0.0211027774112207	31.4811320754717	NA	NA	0.260651987419161	-0.015404492560018	0.0709414247334695	-0.0225038207889118	-0.015404492560018	-2.8	6.59999999999999
131220_E005	36	36	26	85	WT	60	Step	85	0	NA	131220_E001T_5.avi_lane_135.res	2.45868423050407	-0.314183782656676	0.466858007693893	-0.721683847187408	-0.314183782656676	60	115	0.425265421267199	-0.0340720822796557	-0.0284481768714024	31.3915094339623	NA	NA	0.00373109790510107	-0.032112103931945	-0.0207771813553544	-0.0186851041578388	-0.032112103931945	-13.8	-20.4
131220_E005	37	37	27	85	WT	60	Step	85	0	NA	131220_E001T_5.avi_lane_136.res	2.54896211632611	-0.213536627442385	0.510432265013847	-0.642348971435691	-0.213536627442385	77	130	0.416508404624744	0.00624778085577473	0.00101896375191258	31.3657407407407	NA	NA	0.0940089837271412	0.068535051282346	0.0227970759645996	0.0606497715938782	0.068535051282346	3.2	-5.40000000000001
131220_E005	38	38	28	85	WT	60	Step	85	0	NA	131220_E001T_5.avi_lane_137.res	2.62218978206322	-0.335196464710487	0.484633858356721	-0.756190414393647	-0.335196464710487	76	148	0.411033227511583	-0.0150599303519356	-0.0373723960081456	31.3396226415094	NA	NA	0.167236649464251	-0.053124785985756	-0.00300133069252639	-0.0531916713640778	-0.053124785985756	2.2	12.6
131220_E005	39	39	29	85	WT	60	Step	85	0	NA	131220_E001T_5.avi_lane_138.res	2.61810828358794	-0.367415958430898	0.551686192163328	-0.851523198056865	-0.367415958430898	69	131	0.414815266175525	0.00757036980344235	-0.0217922689530772	31.287037037037	NA	NA	0.163155150988971	-0.085344279706167	0.0640510031140806	-0.148524455027296	-0.085344279706167	-4.8	-4.40000000000001
131220_E005	40	40	30	85	WT	60	Step	85	0	NA	131220_E001T_5.avi_lane_139.res	2.57950486789939	-0.307432146394907	0.482824896476219	-0.798673010882365	-0.307432146394907	92	148	0.424376657286466	-0.00753734672798034	-0.0270179330445556	31.2452830188679	NA	NA	0.124551735300421	-0.025360467670176	-0.0048102925730284	-0.0956742678527958	-0.025360467670176	18.2	12.6
131220_E005	41	41	31	85	WT	60	Step	85	0	NA	131220_E001T_5.avi_lane_140.res	2.59220264871463	-0.319460021158382	0.479242624359589	-0.732394722242504	-0.319460021158382	76	147	0.414639464035559	-0.0176429785554199	-0.0293116484444063	31.662037037037	NA	NA	0.137249516115661	-0.037388342433651	-0.00839256468965843	-0.0293959792129348	-0.037388342433651	2.2	11.6
131220_E005	42	42	32	85	WT	60	Step	85	0	NA	131220_E001T_5.avi_lane_141.res	2.52163290581481	-0.34176411500713	0.497901972814794	-0.852669345580118	-0.34176411500713	72	119	0.437057522283761	0.00585064129946669	-0.0194012512802129	31.7777777777778	NA	NA	0.0666797732158413	-0.059692436282399	0.0102667837655466	-0.149670602550549	-0.059692436282399	-1.8	-16.4
131220_E005	43	43	33	85	WT	60	Step	85	0	NA	131220_E001T_5.avi_lane_142.res	2.50102541457009	-0.226209648647476	0.575304384901473	-0.656007028956333	-0.226209648647476	74	138	0.399829034109821	0.010496677115913	-0.0108192987371591	31.7405660377358	NA	NA	0.0460722819711212	0.055862030077255	0.0876691958522255	0.0469917140732362	0.055862030077255	0.200000000000003	2.59999999999999
131220_E005	44	44	34	85	WT	60	Step	85	0	NA	131220_E001T_5.avi_lane_143.res	2.56732681424369	-0.247176408137628	0.512965060586511	-0.732497499707655	-0.247176408137628	83	130	0.429689180024591	-0.0226968688457514	-0.00179188096133715	31.7083333333333	NA	NA	0.112373681644721	0.034895270587103	0.0253298715372636	-0.0294987566780858	0.034895270587103	9.2	-5.40000000000001
131220_E005	45	45	35	85	WT	60	Step	85	0	NA	131220_E001T_5.avi_lane_144.res	2.50456404229117	-0.352709160016981	0.509845611020821	-0.734370563131053	-0.352709160016981	50	113	0.415072947999046	0.0057852820191916	-0.0314740696059813	31.6556603773585	NA	NA	0.0496109096922011	-0.07063748129225	0.0222104219715736	-0.0313718201014838	-0.07063748129225	-23.8	-22.4
131220_E005	46	46	36	85	WT	60	Step	85	0	NA	131220_E001T_5.avi_lane_145.res	2.67158913077075	-0.316917736733051	0.445706448735154	-0.760064222883494	-0.316917736733051	86	148	0.3990655707504	0.0144614635913029	-0.0429041119133555	31.6203703703704	NA	NA	0.216635998171781	-0.03484605800832	-0.0419287403140934	-0.0570654798539247	-0.03484605800832	12.2	12.6
131220_E005	47	47	37	85	WT	60	Step	85	0	NA	131220_E001T_5.avi_lane_146.res	2.5474277184593	-0.311804281241776	0.521860283221018	-0.728636563473174	-0.311804281241776	73	146	0.410001233173378	-0.0292776726799923	-0.0201470367472914	31.6132075471698	NA	NA	0.0924745858603311	-0.029732602517045	0.0342250941717706	-0.0256378204436047	-0.029732602517045	-0.799999999999997	10.6
131220_E005	48	48	38	85	WT	60	Step	85	0	NA	131220_E001T_5.avi_lane_147.res	2.52270078873751	-0.245935863745124	0.517439353907806	-0.694267340779384	-0.245935863745124	74	126	0.41398094875647	0.00875854594421345	0.00334005471266177	31.5471698113208	NA	NA	0.0677476561385411	0.036135814979607	0.0298041648585586	0.00873140225018521	0.036135814979607	0.200000000000003	-9.40000000000001
131220_E005	49	49	39	85	WT	60	Step	85	0	NA	131220_E001T_5.avi_lane_148.res	2.55668226490929	-0.310242782234814	0.506582387905321	-0.749216853262505	-0.310242782234814	79	147	0.411812497358203	0.018006203027095	-0.0253971596042103	31.5555555555556	NA	NA	0.101729132310321	-0.028171103510083	0.0189471988560735	-0.0462181102329358	-0.028171103510083	5.2	11.6
131220_E005	50	50	40	85	WT	60	Step	85	0	NA	131220_E001T_5.avi_lane_149.res	2.40804234824805	-0.409033871080937	0.451433900341763	-0.680114653995843	-0.409033871080937	43	138	0.422065038038919	-0.00832182131733862	-0.0549118116464028	31.515	NA	NA	-0.0469107843509189	-0.126962192356206	-0.0362012887074844	0.0228840890337262	-0.126962192356206	-30.8	2.59999999999999
131220_E005	51	51	41	85	WT	60	Step	85	0	NA	131220_E001T_5.avi_lane_150.res	2.6913764861085	-0.255387982260255	0.461788630412565	-0.721836125557154	-0.255387982260255	92	142	0.385943748278157	0.0290095716346346	-0.0115130508167068	31.5098039215686	NA	NA	0.236423353509531	0.026683696464476	-0.0258465586366824	-0.0188373825275848	0.026683696464476	18.2	6.59999999999999
131220_E005	52	52	42	85	WT	60	Step	85	0	NA	131220_E001T_5.avi_lane_151.res	2.55046540433556	-0.353605744441866	0.508364355450331	-0.840806235685282	-0.353605744441866	78	138	0.429861034527541	-0.00643725846357876	-0.0148231539406585	31.4117647058824	NA	NA	0.0955122717365913	-0.071534065717135	0.0207291664010836	-0.137807492655713	-0.071534065717135	4.2	2.59999999999999
131220_E005	53	53	43	85	WT	60	Step	85	0	NA	131220_E001T_5.avi_lane_152.res	2.69405555689997	-0.342449016445705	0.569095475615641	-0.830662132773617	-0.342449016445705	73	137	0.41144019742627	-0.000795729372297199	-0.0166686283220389	31.36	NA	NA	0.239102424301001	-0.060377337720974	0.0814602865663936	-0.127663389744048	-0.060377337720974	-0.799999999999997	1.59999999999999
131220_E005	54	54	44	85	WT	60	Step	85	0	NA	131220_E001T_5.avi_lane_153.res	2.42136871833089	-0.30352042637465	0.570492403030539	-0.68413891659949	-0.30352042637465	54	124	0.42253276098947	-0.0248295426442286	-0.0254690839141802	31.3382352941176	NA	NA	-0.0335844142680788	-0.021448747649919	0.0828572139812916	0.0188598264300792	-0.021448747649919	-19.8	-11.4
131220_E005	55	55	45	85	WT	60	Step	85	0	NA	131220_E001T_5.avi_lane_154.res	2.38320664746563	-0.118469956824727	0.520247527182803	-0.626696772056525	-0.118469956824727	74	93	0.391320602366911	-0.0193843812426745	0.00661266789989634	31.335	NA	NA	-0.0717464851333389	0.163601721900004	0.0326123381335556	0.0763019709730443	0.163601721900004	0.200000000000003	-42.4
131220_E005	56	56	46	85	WT	60	Step	85	0	NA	131220_E001T_5.avi_lane_155.res	2.51069858343684	-0.201083139494232	0.573246000256814	-0.71681095760048	-0.201083139494232	77	116	0.424454202167745	-0.0340237059821808	0.00436139520192439	31.2598039215686	NA	NA	0.055745450837871	0.080988539230499	0.0856108112075666	-0.0138122145709108	0.080988539230499	3.2	-19.4
131220_E005	57	57	47	85	WT	60	Step	85	0	NA	131220_E001T_5.avi_lane_156.res	2.43692367614324	-0.372201743895088	0.489375958289266	-0.856839201373787	-0.372201743895088	54	96	0.439624113672088	-0.0181786960916218	-0.0361640202253185	31.2352941176471	NA	NA	-0.0180294564557291	-0.090130065170357	0.00174076924001859	-0.153840458344218	-0.090130065170357	-19.8	-39.4
131220_E005	58	58	48	85	WT	60	Step	85	0	NA	131220_E001T_5.avi_lane_157.res	2.6319016935487	-0.331559847097401	0.512937594432558	-0.731584950980014	-0.331559847097401	72	152	0.421099817164481	-0.00636196932615416	-0.0328250205519843	31.495	NA	NA	0.176948560949731	-0.04948816837267	0.0253024053833106	-0.0285862079504448	-0.04948816837267	-1.8	16.6
131220_E005	59	59	49	85	WT	60	Step	85	0	NA	131220_E001T_5.avi_lane_158.res	2.61334897616948	-0.332604804806769	0.487524131410934	-0.817226448935411	-0.332604804806769	78	132	0.410579735283254	-0.0195939224971033	-0.0173868997220896	31.8725490196078	NA	NA	0.158395843570511	-0.050533126082038	-0.000111057638313428	-0.114227705905842	-0.050533126082038	4.2	-3.40000000000001
131220_E005	60	60	50	85	WT	60	Step	85	0	NA	131220_E001T_5.avi_lane_159.res	2.56029112972718	-0.436449557809893	0.431792987852013	-0.785014083440586	-0.436449557809893	55	137	0.418072482627697	-0.00798821506515946	-0.0640127246520689	31.76	NA	NA	0.105337997128211	-0.154377879085162	-0.0558422011972344	-0.0820153404110168	-0.154377879085162	-18.8	1.59999999999999
131220_E005	61	61	51	85	WT	60	Step	85	0	NA	131220_E001T_5.avi_lane_160.res	2.3533173391071	-0.329372686103811	0.541712029374266	-0.780752947760632	-0.329372686103811	57	110	0.442864088066656	0.0416974494320946	-0.0449445693634813	31.7745098039216	NA	NA	-0.101635793491869	-0.04730100737908	0.0540768403250186	-0.0777542047310628	-0.04730100737908	-16.8	-25.4
131220_E005	62	62	52	85	WT	60	Step	85	0	NA	131220_E001T_5.avi_lane_161.res	2.3741796070836	-0.204670132163511	0.649053528124218	-0.728886414796327	-0.204670132163511	70	114	0.440423494557518	0.0251406581108243	-0.00468885983978557	31.7009803921569	NA	NA	-0.0807735255153688	0.07740154656122	0.161418339074971	-0.0258876717667578	0.07740154656122	-3.8	-21.4
131220_E005	63	63	53	85	WT	60	Step	85	0	NA	131220_E001T_5.avi_lane_162.res	2.47980818105692	-0.319890433862108	0.439625018005046	-0.749910211757482	-0.319890433862108	77	136	0.418112039756586	0.00192611795581397	-0.0542740911509744	31.7	NA	NA	0.0248550484579511	-0.037818755137377	-0.0480101710442014	-0.0469114687279127	-0.037818755137377	3.2	0.599999999999994
131220_E005	64	64	54	85	WT	60	Step	85	0	NA	131220_E001T_5.avi_lane_163.res	2.66098734367206	-0.405730977981113	0.423780852881125	-0.728917405589777	-0.405730977981113	60	154	0.388224445182509	0.0140300215730883	-0.0398584959106073	31.6078431372549	NA	NA	0.206034211073091	-0.123659299256382	-0.0638543361681224	-0.0259186625602078	-0.123659299256382	-13.8	18.6
131220_E005	65	65	55	85	WT	60	Step	85	0	NA	131220_E001T_5.avi_lane_164.res	2.39548038160764	-0.356424808909353	0.465321081353317	-0.822607573577598	-0.356424808909353	59	104	0.442589810463932	0.00282232371179885	-0.0397771066091599	31.595	NA	NA	-0.0594727509913286	-0.074353130184622	-0.0223141076959304	-0.119608830548029	-0.074353130184622	-14.8	-31.4
131220_E005	66	66	56	85	WT	60	Step	85	0	NA	131220_E001T_5.avi_lane_165.res	2.37898229592119	-0.230699594838602	0.511921242405187	-0.692248205154905	-0.230699594838602	78	126	0.421295234404839	0.008475041824008	-0.0383425177839068	31.5294117647059	NA	NA	-0.0759708366777789	0.051372083886129	0.0242860533559396	0.0107505378746642	0.051372083886129	4.2	-9.40000000000001
131220_E005	67	67	57	85	WT	60	Step	85	0	NA	131220_E001T_5.avi_lane_166.res	2.31398661966952	-0.251260811512358	0.461394090383815	-0.676238505303654	-0.251260811512358	65	109	0.422448302886655	0.00940654597812775	-0.0125235440725931	31.4705882352941	NA	NA	-0.140966512929449	0.030810867212373	-0.0262410986654324	0.0267602377259152	0.030810867212373	-8.8	-26.4
131220_E005	68	68	58	85	WT	60	Step	85	0	NA	131220_E001T_5.avi_lane_167.res	2.52109826224145	-0.221917112958675	0.621306920646054	-0.697736389064201	-0.221917112958675	79	140	0.433900610587777	-0.00901202665390736	-0.0199562877205309	31.53	NA	NA	0.0661451296424813	0.060154565766056	0.133671731596807	0.00526235396536823	0.060154565766056	5.2	4.59999999999999
131220_E005	69	69	59	85	WT	60	Step	85	0	NA	131220_E001T_5.avi_lane_168.res	2.43428083878644	-0.313114768909715	0.519089899869883	-0.762955130412201	-0.313114768909715	60	111	0.430503539812469	-0.00818820875945961	-0.0249720238226402	31.4754901960784	NA	NA	-0.0206722938125288	-0.031043090184984	0.0314547108206356	-0.0599563873826318	-0.031043090184984	-13.8	-24.4
131220_E005	70	70	60	85	WT	60	Step	85	0	NA	131220_E001T_5.avi_lane_169.res	2.54298270653378	-0.269754747671822	0.511484556737678	-0.689374061471846	-0.269754747671822	77	144	0.392812956564185	-0.0170517441579182	-0.0326811101703255	0.59313725490196	NA	NA	0.0880295739348109	0.012316931052909	0.0238493676884306	0.0136246815577232	0.012316931052909	3.2	8.59999999999999
131220_E005	71	71	61	85	WT	60	Step	85	0	NA	131220_E001T_5.avi_lane_170.res	2.47602700248195	-0.360447671633323	0.385108297038058	-0.713183828854192	-0.360447671633323	44	93	0.402016895853795	-0.00606871621632409	-0.0335878167641704	-0.299019607843137	NA	NA	0.0210738698829811	-0.078375992908592	-0.102526892011189	-0.0101850858246227	-0.078375992908592	-29.8	-42.4
131220_E005	72	72	62	85	WT	60	Step	85	0	NA	131220_E001T_5.avi_lane_171.res	2.56221263216256	-0.397989547344765	0.456709838614461	-0.828497887525527	-0.397989547344765	63	126	0.418702691819164	0.00160966689644851	-0.0438252087436746	-0.225490196078432	NA	NA	0.107259499563591	-0.115917868620034	-0.0309253504347864	-0.125499144495958	-0.115917868620034	-10.8	-9.40000000000001
131220_E005	73	73	63	85	WT	60	Step	85	0	NA	131220_E001T_5.avi_lane_172.res	2.36643759873196	-0.281642443566718	0.421846126755807	-0.664241490584231	-0.281642443566718	62	114	0.39488937313826	-0.00681816258589879	-0.00249320004864225	-0.16	NA	NA	-0.0885155338670089	0.000429235158012964	-0.0657890622934404	0.0387572524453382	0.000429235158012964	-11.8	-21.4
131220_E005	74	74	64	85	WT	60	Step	85	0	NA	131220_E001T_5.avi_lane_173.res	2.61635937958711	-0.321898581174208	0.563561939786116	-0.796710744587715	-0.321898581174208	74	138	0.427194589656313	-0.00322222411085781	-0.0162676179471372	-0.524509803921569	NA	NA	0.161406246988141	-0.039826902449477	0.0759267507368686	-0.0937120015581457	-0.039826902449477	0.200000000000003	2.59999999999999
131220_E005	75	75	65	85	WT	60	Step	85	0	NA	131220_E001T_5.avi_lane_174.res	2.40572889009029	-0.199962114553109	0.408946281512371	-0.668821579523528	-0.199962114553109	77	100	0.409845370520353	-0.0110271560496371	-0.0206014050242921	-1.01960784313725	NA	NA	-0.0492242425086791	0.082109564171622	-0.0786889075368764	0.0341771635060412	0.082109564171622	3.2	-35.4
131220_E005	76	76	66	85	WT	60	Step	85	0	NA	131220_E001T_5.avi_lane_175.res	2.64153714125014	-0.386280617554382	0.541984513651475	-0.875834222155736	-0.386280617554382	75	143	0.406955291389373	0.00402725207936263	-0.0382712534998245	-1.03	NA	NA	0.186584008651171	-0.104208938829651	0.0543493246022276	-0.172835479126167	-0.104208938829651	1.2	7.59999999999999
131220_E005	77	77	67	85	WT	60	Step	85	0	NA	131220_E001T_5.avi_lane_176.res	2.4689758713468	-0.234093678918743	0.4297632427829	-0.648887304850621	-0.234093678918743	79	127	0.399638761616018	-0.00861665735658447	-0.010817481648935	-1.06862745098039	NA	NA	0.0140227387478311	0.047977999805988	-0.0578719462663474	0.0541114381789483	0.047977999805988	5.2	-8.40000000000001
131220_E005	78	78	68	85	WT	60	Step	85	0	NA	131220_E001T_5.avi_lane_177.res	2.43050114258101	-0.293612001071813	0.48331226945635	-0.706571748469665	-0.293612001071813	59	111	0.408868302140987	-0.00332886979512378	-0.0196001906500564	-1.06	NA	NA	-0.0244519900179587	-0.011540322347082	-0.00432291959289743	-0.00357300544009576	-0.011540322347082	-14.8	-24.4
131220_E005	79	79	69	85	WT	60	Step	85	0	NA	131220_E001T_5.avi_lane_178.res	2.60861842770187	-0.319901042898213	0.443586261372437	-0.791115863502754	-0.319901042898213	79	128	0.398816475579586	0.0411826829639073	-0.0327347959298387	-1.20588235294118	NA	NA	0.153665295102901	-0.037829364173482	-0.0440489276768104	-0.0881171204731848	-0.037829364173482	5.2	-7.40000000000001
131220_E005	80	80	70	85	WT	60	Step	85	0	NA	131220_E001T_5.avi_lane_179.res	2.59529679337741	-0.402306462160475	0.42403322583787	-0.832691716326279	-0.402306462160475	75	144	0.370458724960011	-0.045144504662241	-0.0459309275601967	-1.19117647058823	NA	NA	0.140343660778441	-0.120234783435744	-0.0636019632113774	-0.12969297329671	-0.120234783435744	1.2	8.59999999999999
131220_E005	81	81	71	85	WT	60	Step	85	0	NA	131220_E001T_5.avi_lane_180.res	2.48620478893754	-0.41161459939093	0.484347715864633	-0.738000871376885	-0.41161459939093	51	140	0.42217945746284	-0.00336986305140566	-0.0672315527499759	-1.1	NA	NA	0.0312516563385712	-0.129542920666199	-0.00328747318461442	-0.0350021283473158	-0.129542920666199	-22.8	4.59999999999999
131220_E005	82	82	72	85	WT	60	Step	85	0	NA	131220_E001T_5.avi_lane_181.res	2.50473075615261	-0.302527814544667	0.396336006340005	-0.702629317052325	-0.302527814544667	78	137	0.400361094211541	0.0112760008244232	-0.0237347026999962	-1.13235294117647	NA	NA	0.0497776235536413	-0.020456135819936	-0.0912991827092424	0.000369425977244209	-0.020456135819936	4.2	1.59999999999999
131220_E005	83	83	73	85	WT	60	Step	85	0	NA	131220_E001T_5.avi_lane_182.res	2.43024573412258	-0.359987480664996	0.497241143518338	-0.711671018791491	-0.359987480664996	48	117	0.424501140420311	-0.0244133288415396	-0.0494683649360733	-1.125	NA	NA	-0.024707398476389	-0.077915801940265	0.00960595446909057	-0.00867227576192175	-0.077915801940265	-25.8	-18.4
131220_E005	84	84	74	85	WT	60	Step	85	0	NA	131220_E001T_5.avi_lane_183.res	2.5644773464442	-0.397032016527404	0.543458086419171	-0.780905527934169	-0.397032016527404	60	147	0.430534454628287	0.0265204585296048	-0.053156090554017	-1.11274509803922	NA	NA	0.109524213845231	-0.114960337802673	0.0558228973699236	-0.0779067849045998	-0.114960337802673	-13.8	11.6
131220_E005	85	85	75	85	WT	60	Step	85	0	NA	131220_E001T_5.avi_lane_184.res	2.38215272872008	-0.327500182216373	0.409293060177451	-0.658186913054546	-0.327500182216373	57	127	0.399954129771501	-0.0239607810291334	-0.0307037392928106	-1.08333333333333	NA	NA	-0.072800403878889	-0.045428503491642	-0.0783421288717964	0.0448118299750232	-0.045428503491642	-16.8	-8.40000000000001
131220_E005	86	86	76	85	WT	60	Step	85	0	NA	131220_E001T_5.avi_lane_185.res	2.52452521339113	-0.312665170471309	0.515337818315815	-0.714490150323884	-0.312665170471309	66	136	0.430755971322111	0.0250491823462386	-0.0464318849546748	-1.09	NA	NA	0.0695720807921609	-0.030593491746578	0.0277026292665676	-0.0114914072943147	-0.030593491746578	-7.8	0.599999999999994
131220_E005	87	87	77	85	WT	60	Step	85	0	NA	131220_E001T_5.avi_lane_186.res	2.60191769384025	-0.445954786961203	0.427747768143916	-0.786053768143062	-0.445954786961203	58	149	0.416951159113208	-0.010563475682109	-0.0547442985636396	-1.11274509803922	NA	NA	0.146964561241281	-0.163883108236472	-0.0598874209053314	-0.0830550251134928	-0.163883108236472	-15.8	13.6
131220_E005	88	88	78	85	WT	60	Step	85	0	NA	131220_E001T_5.avi_lane_187.res	2.42201526352424	-0.354562563781016	0.500695089454627	-0.782191390398837	-0.354562563781016	60	120	0.44275240758328	-0.0248622513984777	-0.0331346530794935	-1.155	NA	NA	-0.0329378690747291	-0.072490885056285	0.0130599004053796	-0.0791926473692678	-0.072490885056285	-13.8	-15.4
131220_E005	89	89	79	85	WT	60	Step	85	0	NA	131220_E001T_5.avi_lane_188.res	2.43789718238925	-0.329607094431286	0.446489588913216	-0.73498252620119	-0.329607094431286	68	131	0.433066093750935	-0.0127683643328021	-0.0438560475397061	-1.07352941176471	NA	NA	-0.017055950209719	-0.047535415706555	-0.0411456001360314	-0.0319837831716208	-0.047535415706555	-5.8	-4.40000000000001
131220_E005	90	90	80	85	WT	60	Step	85	0	NA	131220_E001T_5.avi_lane_189.res	2.51281323036674	-0.347717338322559	0.502840272105313	-0.793247515213349	-0.347717338322559	66	126	0.445264397168337	0.00299651277627959	-0.0344890500758681	-1.11274509803922	NA	NA	0.057860097767771	-0.065645659597828	0.0152050830560656	-0.0902487721837798	-0.065645659597828	-7.8	-9.40000000000001
131220_E005	91	91	81	85	WT	60	Step	85	0	NA	131220_E001T_5.avi_lane_190.res	2.3803733293791	-0.216935222131218	0.483121046971993	-0.677157399041662	-0.216935222131218	71	108	0.414792717184237	-0.00614554160991979	-0.00157145095584362	-1.135	NA	NA	-0.0745798032198688	0.065136456593513	-0.00451414207725442	0.0258413439879073	0.065136456593513	-2.8	-27.4
131220_E005	92	92	82	85	WT	60	Step	85	0	NA	131220_E001T_5.avi_lane_191.res	2.480733684492	-0.179317621491193	0.613101746519784	-0.719336746357934	-0.179317621491193	92	135	0.436624852855827	-0.0167302336506681	0.00982996356100031	-1.13235294117647	NA	NA	0.025780551893031	0.102754057233538	0.125466557470537	-0.0163380033283648	0.102754057233538	18.2	-0.400000000000006
131220_E005	93	93	83	85	WT	60	Step	85	0	NA	131220_E001T_5.avi_lane_192.res	2.31733521547318	-0.19228571607547	0.535537521858064	-0.613281510566436	-0.19228571607547	59	102	0.418082217175984	-0.032588269297349	-0.000770266775175002	-1.15	NA	NA	-0.137617917125789	0.089785962649261	0.0479023328088166	0.0897172324631332	0.089785962649261	-14.8	-33.4
131220_E005	94	94	84	85	WT	60	Step	85	0	NA	131220_E001T_5.avi_lane_193.res	2.59210795764296	-0.246191368677743	0.496712169803551	-0.721431132265042	-0.246191368677743	87	136	0.393498121640505	0.00477314522998082	-0.0134040323429692	-1.17156862745098	NA	NA	0.137154825043991	0.035880310046988	0.00907698075430358	-0.0184323892354727	0.035880310046988	13.2	0.599999999999994
131220_E005	95	95	85	85	WT	60	Step	85	0	NA	131220_E001T_5.avi_lane_194.res	2.56622555456052	-0.333601863360578	0.403801091488004	-0.710877793748224	-0.333601863360578	66	129	0.381314917869332	-0.00612315423080014	-0.0502234395450018	-1.140625	NA	NA	0.111272421961551	-0.051530184635847	-0.0838340975612434	-0.0078790507186548	-0.051530184635847	-7.8	-6.40000000000001
131220_E005	96	96	86	85	WT	60	Step	85	0	NA	131220_E001T_5.avi_lane_195.res	2.71798190888872	-0.292851788566422	0.519036907053367	-0.799519170043433	-0.292851788566422	83	133	0.405095629827191	-0.0230872370610028	-0.03089445649403	-1.140625	NA	NA	0.263028776289751	-0.010780109841691	0.0314017180041196	-0.0965204270138638	-0.010780109841691	9.2	-2.40000000000001
131220_E005	97	97	87	85	WT	60	Step	85	0	NA	131220_E001T_5.avi_lane_196.res	2.3848042390651	-0.352429486342241	0.416388346668587	-0.658653538473673	-0.352429486342241	47	118	0.416202904838452	0.0530079874731539	-0.0528907298857738	-1.14583333333333	NA	NA	-0.0701488935338688	-0.07035780761751	-0.0712468423806604	0.0443452045558962	-0.07035780761751	-26.8	-17.4
131220_E005	98	98	88	85	WT	60	Step	85	0	NA	131220_E001T_5.avi_lane_197.res	2.4545847612603	-0.380733462999476	0.409884057238648	-0.750753708409875	-0.380733462999476	51	110	0.415432119752633	0.0185566941260578	-0.0424190773562741	-1.109375	NA	NA	-0.000368371338669071	-0.098661784274745	-0.0777511318105994	-0.0477549653803058	-0.098661784274745	-22.8	-25.4
131220_E005	99	99	89	85	WT	60	Step	85	0	NA	131220_E001T_5.avi_lane_198.res	2.37564106334696	-0.35616527521008	0.434653149617078	-0.751574487623659	-0.35616527521008	48	96	0.419158103138984	0.0276810267534405	-0.0239662399852353	-1.17857142857143	NA	NA	-0.0793120692520088	-0.074093596485349	-0.0529820394321694	-0.0485757445940898	-0.074093596485349	-25.8	-39.4
131220_E005	100	100	90	85	WT	60	Step	85	0	NA	131220_E001T_5.avi_lane_199.res	2.33434110523796	-0.214086709706867	0.481004283380034	-0.637761219778883	-0.214086709706867	64	105	0.407678477915952	0.0196203197015251	-0.0121043561376692	-1.08163265306122	NA	NA	-0.120612027361009	0.067984969017864	-0.00663090566921343	0.0652375232506862	0.067984969017864	-9.8	-30.4
131220_E005	101	101	91	85	WT	60	Step	85	0	NA	131220_E001T_5.avi_lane_200.res	2.3667402267044	-0.156988682419512	0.449943752699799	-0.697306581976947	-0.156988682419512	73	82	0.396509380228515	0.00443715144322671	0.00816381050246784	-1.125	NA	NA	-0.0882129058945686	0.125082996305219	-0.0376914363494484	0.00569216105262227	0.125082996305219	-0.799999999999997	-53.4
131220_E005	102	102	92	85	WT	60	Step	85	0	NA	131220_E001T_5.avi_lane_201.res	2.34300825545788	-0.254804659328911	0.417540844348813	-0.656955240967924	-0.254804659328911	64	107	0.40194983274065	-0.00334236735618395	-0.0268378217140414	-1.11458333333333	NA	NA	-0.111944877141089	0.02726701939582	-0.0700943447004344	0.0460435020616452	0.02726701939582	-9.8	-28.4
131220_E005	103	103	93	85	WT	60	Step	85	0	NA	131220_E001T_5.avi_lane_202.res	2.45827391227446	-0.297603953446319	0.459844533283423	-0.687577431762622	-0.297603953446319	52	101	0.409635774507951	-0.00320156309449529	-0.0100355122258629	-1.16666666666667	NA	NA	0.00332077967549127	-0.015532274721588	-0.0277906557658244	0.0154213112669472	-0.015532274721588	-21.8	-34.4
131220_E005	104	104	94	85	WT	60	Step	85	0	NA	131220_E001T_5.avi_lane_203.res	2.54718471829759	-0.225336944147869	0.530150987364907	-0.698338083877606	-0.225336944147869	72	115	0.41687124402671	-0.011453364387715	-0.0175726005006308	-1.08854166666667	NA	NA	0.0922315856986211	0.056734734576862	0.0425157983156595	0.00466065915196323	0.056734734576862	-1.8	-20.4
131220_E005	105	105	95	85	WT	60	Step	85	0	NA	131220_E001T_5.avi_lane_204.res	2.49398582863908	-0.285557981515441	0.495321459976072	-0.804010725456527	-0.285557981515441	81	122	0.4112745625249	-0.0205065439386482	-0.030317836505901	-1.10416666666667	NA	NA	0.0390326960401111	-0.00348630279070999	0.00768627092682461	-0.101011982426958	-0.00348630279070999	7.2	-13.4
131220_E005	106	106	96	85	WT	60	Step	85	0	NA	131220_E001T_5.avi_lane_205.res	2.41657032118087	-0.194405051824541	0.573849103812277	-0.726273313419262	-0.194405051824541	63	91	0.42833935273515	-0.0412343113616311	-0.0154756595172439	-1.11458333333333	NA	NA	-0.0383828114180988	0.08766662690019	0.0862139147630296	-0.0232745703896928	0.08766662690019	-10.8	-44.4
131220_E005	107	107	97	85	WT	60	Step	85	0	NA	131220_E001T_5.avi_lane_206.res	2.65894166458351	-0.397449854376187	0.548397611657182	-0.865953739420753	-0.397449854376187	53	107	0.413245264012838	-0.0195702835849733	-0.0430674898240709	-1.13541666666667	NA	NA	0.203988531984541	-0.115378175651456	0.0607624226079346	-0.162954996391184	-0.115378175651456	-20.8	-28.4
131220_E005	108	108	98	85	WT	60	Step	85	0	NA	131220_E001T_5.avi_lane_207.res	2.70015677207674	-0.368103145274463	0.363386870349841	-0.77389322693466	-0.368103145274463	76	137	0.392013260563588	-0.0120002228628839	-0.0236821222784063	-1.09895833333333	NA	NA	0.245203639477771	-0.086031466549732	-0.124248318699406	-0.0708944839050908	-0.086031466549732	2.2	1.59999999999999
131220_E005	109	109	99	85	WT	60	Step	85	0	NA	131220_E001T_5.avi_lane_208.res	2.53067313529694	-0.278222990397402	0.441051144253419	-0.750687372962157	-0.278222990397402	67	102	0.425029815984406	0.010289548716267	-0.00721395225709833	-1.125	NA	NA	0.0757200026979712	0.00384868832732899	-0.0465840447958284	-0.0476886299325878	0.00384868832732899	-6.8	-33.4
131220_E005	110	110	100	85	WT	60	Step	85	0	NA	131220_E001T_5.avi_lane_209.res	2.46509574061798	-0.31086274497483	0.612643353519911	-0.760570062502704	-0.31086274497483	56	115	0.451665561893592	0.0381689446286828	-0.00524587012523319	-1.109375	NA	NA	0.0101426080190112	-0.028791066250099	0.125008164470664	-0.0575713194731348	-0.028791066250099	-17.8	-20.4
131220_E005	111	111	101	85	WT	60	Step	85	0	NA	131220_E001T_5.avi_lane_210.res	2.47339840750202	-0.220202004539401	0.520385631783828	-0.710921347219984	-0.220202004539401	60	91	0.399248811307016	-0.0277100571278857	0.0202321573400761	-1.08854166666667	NA	NA	0.0184452749030513	0.06186967418533	0.0327504427345806	-0.00792260419041479	0.06186967418533	-13.8	-44.4
131220_E005	112	112	102	85	WT	60	Step	85	0	NA	131220_E001T_5.avi_lane_211.res	2.31793472408128	-0.29029147448255	0.456000599865081	-0.736671780634404	-0.29029147448255	64	107	0.416833865418123	-0.0116353201251859	-0.0255882978998231	-1.11224489795918	NA	NA	-0.137018408517689	-0.008219795757819	-0.0316345891841664	-0.0336730376048348	-0.008219795757819	-9.8	-28.4
131220_E005	113	113	103	85	WT	60	Step	85	0	NA	131220_E001T_5.avi_lane_212.res	2.39784584297485	-0.293199496145758	0.447146801833865	-0.663372645135569	-0.293199496145758	49	98	0.372642439472569	0.00449397062099481	-0.036833787951571	-1.04591836734694	NA	NA	-0.0571072896241187	-0.011127817421027	-0.0404883872153824	0.0396260978940002	-0.011127817421027	-24.8	-37.4
131220_E005	114	114	104	85	WT	60	Step	85	0	NA	131220_E001T_5.avi_lane_213.res	2.37883471409389	-0.339654522905844	0.530718307250637	-0.838305623516327	-0.339654522905844	55	96	0.459873900751643	-0.00918622647906463	-0.0175453660848894	-1.078125	NA	NA	-0.0761184185050787	-0.057582844181113	0.0430831182013895	-0.135306880486758	-0.057582844181113	-18.8	-39.4
131220_E005	115	115	105	85	WT	60	Step	85	0	NA	131220_E001T_5.avi_lane_214.res	2.49602167925206	-0.384123318915327	0.473502068944812	-0.779950421004622	-0.384123318915327	54	117	0.427115089826349	-0.030317480699352	-0.055471883552722	-1.10416666666667	NA	NA	0.0410685466530913	-0.102051640190596	-0.0141331201044354	-0.0769516779750528	-0.102051640190596	-19.8	-18.4
131220_E005	116	116	106	85	WT	60	Step	85	0	NA	131220_E001T_5.avi_lane_215.res	2.51338110083494	-0.318137051574687	0.467672571148072	-0.762995473745299	-0.318137051574687	63	112	0.438841017455725	-0.0209424334260108	-0.0396783094305351	-1.125	NA	NA	0.058427968235971	-0.036065372849956	-0.0199626179011754	-0.0599967307157298	-0.036065372849956	-10.8	-23.4
131220_E005	117	117	107	85	WT	60	Step	85	0	NA	131220_E001T_5.avi_lane_216.res	2.36306670141913	-0.278139502857505	0.506501047864367	-0.606749648031622	-0.278139502857505	49	117	0.411929127689234	-0.0286706714396698	-0.0321432689782712	-1.14583333333333	NA	NA	-0.0918864311798391	0.003932175867226	0.0188658588151196	0.0962490949979472	0.003932175867226	-24.8	-18.4
131220_E005	118	118	108	85	WT	60	Step	85	0	NA	131220_E001T_5.avi_lane_217.res	2.34948245827936	-0.183084926687745	0.517421607669989	-0.593482694291267	-0.183084926687745	58	99	0.414864350779982	-0.00582448455352127	0.00521294545869174	-1.08854166666667	NA	NA	-0.105470674319609	0.098986752036986	0.0297864186207416	0.109516048738302	0.098986752036986	-15.8	-36.4
131220_E005	119	119	109	85	WT	60	Step	85	0	NA	131220_E001T_5.avi_lane_218.res	2.45434551567002	-0.246436856247232	0.587430423520673	-0.690146050986117	-0.246436856247232	58	109	0.401333398618674	-0.000465174276513503	-7.33999845927215e-05	-1.14583333333333	NA	NA	-0.00060761692894884	0.035634822477499	0.0997952344714256	0.0128526920434522	0.035634822477499	-15.8	-26.4
131220_E005	120	120	110	85	WT	60	Step	85	0	NA	131220_E001T_5.avi_lane_219.res	2.35619963152926	-0.231660759777237	0.554708954467776	-0.658547176081673	-0.231660759777237	57	105	0.425441829780389	-0.0297214606926253	-0.0250413006141981	-1.08333333333333	NA	NA	-0.0987535010697087	0.050410918947494	0.0670737654185286	0.0444515669478962	0.050410918947494	-16.8	-30.4
131220_E005	121	121	111	85	WT	60	Step	85	0	NA	131220_E001T_5.avi_lane_220.res	2.39015733570057	-0.238250528360892	0.629459410211143	-0.71943513065993	-0.238250528360892	61	110	0.435912333315668	0.031829181265246	-0.0211102957308713	-1.08854166666667	NA	NA	-0.064795796898399	0.043821150363839	0.141824221161896	-0.0164363876303608	0.043821150363839	-12.8	-25.4
131220_E005	122	122	112	85	WT	60	Step	85	0	NA	131220_E001T_5.avi_lane_221.res	2.5055860686816	-0.286594527918833	0.537079402308943	-0.719190602355626	-0.286594527918833	59	113	0.401912400791075	-0.0284070451901653	-0.0271553281709829	-1.140625	NA	NA	0.0506329360826312	-0.00452284919410201	0.0494442132596956	-0.0161918593260568	-0.00452284919410201	-14.8	-22.4
131220_E005	123	123	113	85	WT	60	Step	85	0	NA	131220_E001T_5.avi_lane_222.res	2.37232440122867	-0.236309285873913	0.539060035887055	-0.69780285784763	-0.236309285873913	61	103	0.424226140336445	0.0373240286615586	0.00569650604470721	-1.13020833333333	NA	NA	-0.0826287313702987	0.045762392850818	0.0514248468378076	0.00519588518193925	0.045762392850818	-12.8	-32.4
131220_E005	124	124	114	85	WT	60	Step	85	0	NA	131220_E001T_5.avi_lane_223.res	2.37163700974626	-0.268935262404024	0.497420367753064	-0.717181008344962	-0.268935262404024	62	106	0.428778795828452	-0.00700890576612228	-0.0317279821942329	-1.13020833333333	NA	NA	-0.0833161228527088	0.013136416320707	0.00978517870381657	-0.0141822653153928	0.013136416320707	-11.8	-29.4
131220_E005	125	125	115	85	WT	60	Step	85	0	NA	131220_E001T_5.avi_lane_224.res	2.40248184473882	-0.221739918110423	0.563336354833217	-0.688341853916549	-0.221739918110423	63	106	0.40550229952766	-0.0253064081312933	0.000501117282957901	-1.109375	NA	NA	-0.0524712878601488	0.060331760614308	0.0757011657839696	0.0146568891130202	0.060331760614308	-10.8	-29.4
131220_E005	126	126	116	85	WT	60	Step	85	0	NA	131220_E001T_5.avi_lane_225.res	2.40684459765373	-0.260253456735641	0.612759858075344	-0.704418125674563	-0.260253456735641	58	114	0.419800517075006	-0.0111156588001377	-0.018984991223068	-1.18877551020408	NA	NA	-0.0481085349452388	0.02181822198909	0.125124669026097	-0.00141938264499375	0.02181822198909	-15.8	-21.4
131220_E005	127	127	117	85	WT	60	Step	85	0	NA	131220_E001T_5.avi_lane_226.res	2.39103477967687	-0.319618345078314	0.449794336528102	-0.749584255387783	-0.319618345078314	57	102	0.39537523739374	-0.00133510170739533	-0.0151987708236569	-1.11458333333333	NA	NA	-0.0639183529220988	-0.037546666353583	-0.0378408525211454	-0.0465855123582137	-0.037546666353583	-16.8	-33.4
131220_E005	128	128	118	85	WT	60	Step	85	0	NA	131220_E001T_5.avi_lane_227.res	2.59515886232881	-0.277030404085695	0.461867491725917	-0.721523166795193	-0.277030404085695	67	112	0.369027070856834	0.0121510312723015	-0.0205414677535388	-1.18229166666667	NA	NA	0.140205729729841	0.00504127463903598	-0.0257676973233304	-0.0185244237656238	0.00504127463903598	-6.8	-23.4
131220_E005	129	129	119	85	WT	60	Step	85	0	NA	131220_E001T_5.avi_lane_228.res	2.52781163044252	-0.315528517550746	0.44778834031044	-0.613408266959989	-0.315528517550746	48	123	0.410199561292041	0.0300430819868126	-0.0436140027068691	-1.05208333333333	NA	NA	0.0728584978435514	-0.033456838826015	-0.0398468487388074	0.0895904760695803	-0.033456838826015	-25.8	-12.4
131220_E005	130	130	120	85	WT	60	Step	85	0	NA	131220_E001T_5.avi_lane_229.res	2.26931372810668	-0.288713990213241	0.456692151166685	-0.703609861358671	-0.288713990213241	59	106	0.412942314340678	0.00834558033564207	-0.0198873998476182	NA	NA	NA	-0.185639404492289	-0.00664231148851002	-0.0309430378825624	-0.000611118329101767	-0.00664231148851002	-14.8	-29.4
131220_E006	1	1	-9	0	WT	60	Step	0	0	NA	131220_E001T_6.avi_lane_100.res	2.69958957843937	-0.410795104403427	0.430540526549273	-0.809968943906533	-0.410795104403427	65	137	0.404891773061905	0.0180717908081079	-0.0426584327820725	-0.5125	NA	NA	0.0573157265411632	-0.0706596604151533	-0.0942948548683044	-0.0137238526868424	-0.0706596604151534	-2.5	9
131220_E006	2	2	-8	0	WT	60	Step	0	0	NA	131220_E001T_6.avi_lane_101.res	2.55786359930423	-0.348630355670886	0.442885177240844	-0.720298518951176	-0.348630355670885	54	115	0.41818885639926	-0.0367223687701553	-0.0374693061261099	-0.516666666666667	NA	NA	-0.0844102525939769	-0.00849491168261235	-0.0819502041767334	0.0759465722685145	-0.00849491168261141	-13.5	-13
131220_E006	3	3	-7	0	WT	60	Step	0	0	NA	131220_E001T_6.avi_lane_102.res	2.66947166027569	-0.351680541074136	0.518149597286189	-0.769738437030262	-0.351680541074136	62	129	0.402784247082756	0.00939447043269455	-0.0521136922064659	-0.533333333333333	NA	NA	0.0271978083774829	-0.0115450970858623	-0.00668578413138832	0.0265066541894285	-0.0115450970858624	-5.5	1
131220_E006	4	4	-6	0	WT	60	Step	0	0	NA	131220_E001T_6.avi_lane_103.res	2.83516886158932	-0.290621259250729	0.545482017760599	-0.775688809272568	-0.290621259250729	76	131	0.402173782376557	-0.00852399807034489	-0.006412035000332	-0.520833333333333	NA	NA	0.192895009691113	0.0495141847375447	0.0206466363430217	0.0205562819471226	0.0495141847375446	8.5	3
131220_E006	5	5	-5	0	WT	60	Step	0	0	NA	131220_E001T_6.avi_lane_104.res	2.52903303436391	-0.321399927558381	0.556446052645008	-0.770076761884557	-0.321399927558381	69	135	0.438349536408396	-0.0320748567075823	-0.0258245863457798	-0.52122641509434	NA	NA	-0.113240817534297	0.0187355164298927	0.0316106712274307	0.0261683293351336	0.0187355164298926	1.5	7
131220_E006	6	6	-4	0	WT	60	Step	0	0	NA	131220_E001T_6.avi_lane_105.res	2.60594022728911	-0.260938209715115	0.546765904888347	-0.773029065627942	-0.260938209715115	84	133	0.420562487338409	-0.0409264534308567	-0.0076920471113064	-0.518518518518518	NA	NA	-0.0363336246090968	0.0791972342731587	0.0219305234707696	0.0232160255917485	0.0791972342731586	16.5	5
131220_E006	7	7	-3	0	WT	60	Step	0	0	NA	131220_E001T_6.avi_lane_106.res	2.53029281432661	-0.25968230162029	0.457354847461918	-0.758490753155739	-0.25968230162029	64	92	0.421168964056988	-0.0222371009162892	-0.0234324359052693	-0.509433962264151	NA	NA	-0.111981037571597	0.0804531423679837	-0.0674805339556593	0.0377543380639516	0.0804531423679836	-3.5	-36
131220_E006	8	8	-2	0	WT	60	Step	0	0	NA	131220_E001T_6.avi_lane_107.res	2.66776624925765	-0.41080663681396	0.568834505582684	-0.896944346574702	-0.41080663681396	66	133	0.444780738471995	0.000827582148450054	-0.0556096268300635	-0.49537037037037	NA	NA	0.025492397359443	-0.0706711928256863	0.0439991241651067	-0.100699255355011	-0.0706711928256864	-1.5	5
131220_E006	9	9	-1	0	WT	60	Step	0	0	NA	131220_E001T_6.avi_lane_108.res	2.63371207150386	-0.289942473606437	0.650445460802721	-0.824407558630347	-0.289942473606437	79	139	0.43270277556972	-0.0013360250554084	-0.0204211705518132	-0.490566037735849	NA	NA	-0.00856178039434674	0.0501929703818367	0.125610079385144	-0.0281624674106564	0.0501929703818366	11.5	11
131220_E006	10	10	0	0	WT	60	Step	0	0	NA	131220_E001T_6.avi_lane_109.res	2.69390042263232	-0.456857630169376	0.53144972395819	-0.86380771716308	-0.456857630169376	56	136	0.435312201322637	-0.0148092648767054	-0.0454507215843518	-0.511574074074074	NA	NA	0.051626570734113	-0.116722186181102	0.00661434254061266	-0.0675626259433895	-0.116722186181102	-11.5	8
131220_E006	11	11	1	0	WT	60	Step	0	0	NA	131220_E001T_6.avi_lane_110.res	2.47475704388501	-0.322989363942682	0.448118738768626	-0.803977586425973	-0.322989363942682	63	101	0.413266773577261	0.0369673023577003	-0.0140788974279845	-0.506944444444445	NA	NA	-0.167516808013197	0.0171460800455916	-0.0767166426489513	-0.00773249520628239	0.0171460800455916	-4.5	-27
131220_E006	12	12	2	0	WT	60	Step	0	0	NA	131220_E001T_6.avi_lane_111.res	2.4034869311885	-0.258763502326481	0.532429849541944	-0.750140421484835	-0.258763502326481	86	139	0.422809774410164	0.00377197937038703	-0.0261831863124705	-0.5	NA	NA	-0.238786920709707	0.0813719416617927	0.00759446812436659	0.0461046697348556	0.0813719416617926	18.5	11
131220_E006	13	13	3	0	WT	60	Step	0	0	NA	131220_E001T_6.avi_lane_112.res	2.43771540263636	-0.280712559565913	0.566337921633655	-0.717273836143557	-0.280712559565913	61	119	0.446348180624754	0.0211020551869985	-0.0104941683067431	-0.50462962962963	NA	NA	-0.204558449261847	0.0594228844223607	0.0415025402160777	0.0789712550761336	0.0594228844223606	-6.5	-9
131220_E006	14	14	4	0	WT	60	Step	0	0	NA	131220_E001T_6.avi_lane_113.res	2.4867564939421	-0.279019756293997	0.53765198793413	-0.714131751169638	-0.279019756293997	65	122	0.425561518144357	0.0283120330162473	-0.0171800271540764	-0.53066037735849	NA	NA	-0.155517357956107	0.0611156876942767	0.0128166065165527	0.0821133400500526	0.0611156876942766	-2.5	-6
131220_E006	15	15	5	0	WT	60	Step	0	0	NA	131220_E001T_6.avi_lane_114.res	2.64809448195279	-0.212774989716348	0.590023298602803	-0.741892043381244	-0.212774989716348	87	132	0.416343816742771	-0.020574386298852	-0.00760239501781136	-0.502314814814814	NA	NA	0.00582063005458311	0.127360454271926	0.0651879171852257	0.0543530478384465	0.127360454271926	19.5	4
131220_E006	16	16	6	0	WT	60	Step	0	0	NA	131220_E001T_6.avi_lane_115.res	2.58633288026508	-0.359938426590483	0.518086967051615	-0.795261941085305	-0.359938426590483	59	119	0.448906337277935	0.0410939783735958	-0.0419616060689327	-0.511792452830188	NA	NA	-0.0559409716331269	-0.0198029826022093	-0.0067484143659623	0.000983150134385546	-0.0198029826022094	-8.5	-9
131220_E006	17	17	7	0	WT	60	Step	0	0	NA	131220_E001T_6.avi_lane_116.res	2.49137376298819	-0.364990506579346	0.468592830365824	-0.787736341744397	-0.364990506579346	71	140	0.433756775163431	-0.00120169973575014	-0.0303193306525829	-0.502358490566038	NA	NA	-0.150900088910017	-0.0248550625910723	-0.0562425510517534	0.00850874947529356	-0.0248550625910724	3.5	12
131220_E006	18	18	8	0	WT	60	Step	0	0	NA	131220_E001T_6.avi_lane_117.res	2.4528033526205	-0.254942511887819	0.505332373429515	-0.722803979775408	-0.254942511887819	72	117	0.423428009231238	0.00540416193752962	-0.0192400965455714	-0.50462962962963	NA	NA	-0.189470499277707	0.0851929321004546	-0.0195030079880624	0.0734411114442826	0.0851929321004546	4.5	-11
131220_E006	19	19	9	0	WT	60	Step	0	0	NA	131220_E001T_6.avi_lane_118.res	2.51294108868482	-0.351379182139776	0.505369064632315	-0.811251402833619	-0.351379182139776	73	136	0.424084248738686	-0.00702379132740902	-0.0255358449456932	-0.518867924528302	NA	NA	-0.129332763213387	-0.0112437381515023	-0.0194663167852623	-0.0150063116139284	-0.0112437381515024	5.5	8
131220_E006	20	20	10	0	WT	60	Step	0	0	NA	131220_E001T_6.avi_lane_119.res	2.58572875087149	-0.331355669506017	0.529813842524713	-0.830287212190488	-0.331355669506017	73	126	0.424584915233527	-0.0043962797037748	-0.0182445695044387	-0.516203703703703	NA	NA	-0.0565451010267171	0.00877977448225664	0.00497846110713562	-0.0340421209707974	0.00877977448225659	5.5	-2
131220_E006	21	21	11	0	WT	60	Step	0	0	NA	131220_E001T_6.avi_lane_120.res	2.25848075996579	-0.256915671260505	0.438936590259115	-0.675847134828439	-0.256915671260505	59	98	0.436586622296447	0.0245215104740997	0.00438925579837779	-0.507075471698113	NA	NA	-0.383793091932417	0.0832197727277686	-0.0858987911584623	0.120397956391252	0.0832197727277686	-8.5	-30
131220_E006	22	22	12	0	WT	60	Step	0	0	NA	131220_E001T_6.avi_lane_121.res	2.38095459908033	-0.273451036839486	0.47183757908223	-0.690539161346134	-0.273451036839486	61	109	0.425673205733029	-0.0145932144535488	-0.0148893930940255	-0.511574074074074	NA	NA	-0.261319252817877	0.0666844071487876	-0.0529978023353473	0.105705929873557	0.0666844071487876	-6.5	-19
131220_E006	23	23	13	0	WT	60	Step	0	0	NA	131220_E001T_6.avi_lane_122.res	2.53797931929242	-0.341464632668858	0.565799155745442	-0.698655100548503	-0.341464632668858	50	127	0.440653822201863	0.00125092145934468	-0.0440884008632313	-0.507075471698113	NA	NA	-0.104294532605787	-0.00132918868058435	0.0409637743278647	0.0975899906711876	-0.0013291886805844	-17.5	-1
131220_E006	24	24	14	0	WT	60	Step	0	0	NA	131220_E001T_6.avi_lane_123.res	2.65256506697783	-0.29040905137477	0.510494754582114	-0.789433730470982	-0.29040905137477	81	130	0.4152614948314	0.00547050904835814	-0.0227622109199266	-0.52122641509434	NA	NA	0.0102912150796231	0.0497263926135036	-0.0143406268354633	0.00681136074870858	0.0497263926135036	13.5	2
131220_E006	25	25	15	0	WT	60	Step	0	0	NA	131220_E001T_6.avi_lane_124.res	2.2884882370381	-0.245361175965255	0.417111046155368	-0.743922745190054	-0.245361175965255	73	97	0.430317175201112	-0.0425757489576895	0.00145978612922687	-0.520833333333333	NA	NA	-0.353785614860107	0.0947742680230187	-0.107724335262209	0.0523223460296366	0.0947742680230186	5.5	-31
131220_E006	26	26	16	0	WT	60	Step	0	0	NA	131220_E001T_6.avi_lane_125.res	2.52292228451726	-0.259636663078522	0.499125456312395	-0.706659307060768	-0.259636663078522	76	129	0.406653495146331	-0.00173949204755369	-0.0165565182626524	-0.52122641509434	NA	NA	-0.119351567380947	0.0804987809097517	-0.0257099251051823	0.0895857841589226	0.0804987809097516	8.5	1
131220_E006	27	27	17	0	WT	60	Step	0	0	NA	131220_E001T_6.avi_lane_126.res	2.68126468268776	-0.320442554658738	0.54177449301315	-0.803856722958695	-0.320442554658738	77	138	0.424109832425821	0.00183850331538212	-0.0228130628047876	-0.509259259259259	NA	NA	0.0389908307895532	0.0196928893295357	0.0169391115955726	-0.00761163173900448	0.0196928893295356	9.5	10
131220_E006	28	28	18	0	WT	60	Step	0	0	NA	131220_E001T_6.avi_lane_127.res	2.50789098832362	-0.260386828101989	0.529424484333481	-0.731824588237889	-0.260386828101989	77	129	0.402731166332037	0.0268172779491625	0.00337753474051734	-0.511792452830188	NA	NA	-0.134382863574587	0.0797486158862847	0.00458910291590364	0.0644205029818016	0.0797486158862846	9.5	1
131220_E006	29	29	19	0	WT	60	Step	0	0	NA	131220_E001T_6.avi_lane_128.res	2.61043105815949	-0.458170678110109	0.529027465585941	-0.937268310677573	-0.458170678110109	51	107	0.454428751057813	0.0177378797633862	-0.0806822007951849	-0.518518518518518	NA	NA	-0.0318427937387171	-0.118035234121835	0.0041920841683637	-0.141023219457882	-0.118035234121835	-16.5	-21
131220_E006	30	30	20	0	WT	60	Step	0	0	NA	131220_E001T_6.avi_lane_129.res	2.39036983735434	-0.304826073143357	0.547622401851422	-0.731050310640747	-0.304826073143357	57	114	0.454987575250159	0.0224380925102867	-0.0165156920891412	-0.509259259259259	NA	NA	-0.251904014543867	0.0353093708449166	0.0227870204338446	0.0651947805789436	0.0353093708449166	-10.5	-14
131220_E006	31	31	21	0	WT	60	Step	0	0	NA	131220_E001T_6.avi_lane_130.res	2.61422052804078	-0.303832221439757	0.534040227563915	-0.817366948248459	-0.303832221439757	76	124	0.424005642352662	0.00709056223134637	-0.0190360312746351	-0.511792452830188	NA	NA	-0.028053323857427	0.0363032225485166	0.00920484614633765	-0.0211218570287685	0.0363032225485166	8.5	-4
131220_E006	32	32	22	0	WT	60	Step	0	0	NA	131220_E001T_6.avi_lane_131.res	2.54206171296108	-0.292304310968827	0.524352077869872	-0.746002304768104	-0.292304310968827	65	117	0.4109344376447	0.000969326041111483	-0.0283579546443841	-0.518518518518518	NA	NA	-0.100212138937127	0.0478311330194467	-0.000483303547705316	0.0502427864515865	0.0478311330194466	-2.5	-11
131220_E006	33	33	23	0	WT	60	Step	0	0	NA	131220_E001T_6.avi_lane_132.res	2.38996204256862	-0.400959545821694	0.383270191031732	-0.739746792142373	-0.400959545821694	54	125	0.446866693867299	-0.00250978955891781	-0.0428829552153014	-0.52122641509434	NA	NA	-0.252311809329587	-0.0608241018334204	-0.141565190385845	0.0564982990773175	-0.0608241018334204	-13.5	-3
131220_E006	34	34	24	0	WT	60	Step	0	0	NA	131220_E001T_6.avi_lane_133.res	2.49883945537916	-0.247875494007673	0.544230614498527	-0.768598360429984	-0.247875494007673	72	110	0.422097583600284	-0.00649697975470463	0.00967384848506694	-0.506944444444445	NA	NA	-0.143434396519047	0.0922599499806007	0.0193952330809497	0.0276467307897066	0.0922599499806006	4.5	-18
131220_E006	35	35	25	0	WT	60	Step	0	0	NA	131220_E001T_6.avi_lane_134.res	2.49368143610089	-0.287040830599529	0.458892773481231	-0.683688064515488	-0.287040830599529	67	126	0.40426663556541	0.0038659606299664	-0.019156211222128	-0.509433962264151	NA	NA	-0.148592415797317	0.0530946133887447	-0.0659426079363464	0.112557026704203	0.0530946133887446	-0.5	-2
131220_E006	36	36	26	0	WT	60	Step	0	0	NA	131220_E001T_6.avi_lane_135.res	2.53763664346154	-0.358076581643376	0.497786527025795	-0.81805499204847	-0.358076581643375	63	118	0.439699825248487	-0.0324022460775159	-0.023720594798039	-0.492924528301886	NA	NA	-0.104637208436667	-0.0179411376551024	-0.0270488543917823	-0.0218099008287794	-0.0179411376551014	-4.5	-10
131220_E006	37	37	27	0	WT	60	Step	0	0	NA	131220_E001T_6.avi_lane_136.res	2.6084834131602	-0.333501470082025	0.460235995830957	-0.823940879914436	-0.333501470082025	76	123	0.391416564994571	-0.017078972034323	-0.0118924339956308	-0.511574074074074	NA	NA	-0.033790438738007	0.00663397390624865	-0.0645993855866204	-0.0276957886947454	0.00663397390624859	8.5	-5
131220_E006	38	38	28	0	WT	60	Step	0	0	NA	131220_E001T_6.avi_lane_137.res	2.48150305325203	-0.300326630646303	0.593259556436465	-0.784983545674245	-0.300326630646303	64	118	0.455515326629737	-0.00545339112344427	-0.0265376532220524	-0.525943396226415	NA	NA	-0.160770798646177	0.0398088133419707	0.0684241750188876	0.0112615455454456	0.0398088133419706	-3.5	-10
131220_E006	39	39	29	0	WT	60	Step	0	0	NA	131220_E001T_6.avi_lane_138.res	2.54296864235964	-0.268933305438722	0.458848238847289	-0.791178455870147	-0.268933305438722	80	112	0.429701383828929	-0.0117133187112857	-0.014259530556637	-0.49537037037037	NA	NA	-0.0993052095385671	0.0712021385495517	-0.0659871425702884	0.00506663534954355	0.0712021385495516	12.5	-16
131220_E006	40	40	30	0	WT	60	Step	0	0	NA	131220_E001T_6.avi_lane_139.res	2.51226044651891	-0.290268948306924	0.56379056981273	-0.714353674545648	-0.290268948306924	72	145	0.417064395394857	-0.0413530737330026	0.0075059903560012	-0.509433962264151	NA	NA	-0.130013405379297	0.0498664956813497	0.0389551883951527	0.0818914166740425	0.0498664956813496	4.5	17
131220_E006	41	41	31	0	WT	60	Step	0	0	NA	131220_E001T_6.avi_lane_140.res	2.46445191583383	-0.310576462798141	0.572450056959058	-0.725331343290159	-0.310576462798141	62	132	0.422249000605808	-0.0159065854410911	-0.0068868754513381	-0.516203703703703	NA	NA	-0.177821936064377	0.0295589811901327	0.0476146755414807	0.0709137479295315	0.0295589811901326	-5.5	4
131220_E006	42	42	32	0	WT	60	Step	0	0	NA	131220_E001T_6.avi_lane_141.res	2.50186980316749	-0.236310603482478	0.526133505715424	-0.746656257219784	-0.236310603482478	83	124	0.405397362127799	-0.0159319183371546	-0.0128510693270459	-0.490740740740741	NA	NA	-0.140404048730717	0.103824840505796	0.0012981242978467	0.0495888339999065	0.103824840505796	15.5	-4
131220_E006	43	43	33	0	WT	60	Step	0	0	NA	131220_E001T_6.avi_lane_142.res	2.61935299446159	-0.336870814300803	0.52443911884724	-0.742560275566186	-0.336870814300803	65	138	0.424606938715053	-0.0239345382303067	-0.0385271074902545	-0.53066037735849	NA	NA	-0.0229208574366169	0.00326462968747065	-0.000396262570337313	0.0536848156535046	0.0032646296874706	-2.5	10
131220_E006	44	44	34	0	WT	60	Step	0	0	NA	131220_E001T_6.avi_lane_143.res	2.48163933407704	-0.293039156586125	0.494571127414939	-0.786290041516085	-0.293039156586125	62	99	0.41110795990683	-0.0253552251157841	-0.0259261811918842	-0.483796296296296	NA	NA	-0.160634517821167	0.0470962874021487	-0.0302642540026383	0.00995504970360561	0.0470962874021486	-5.5	-29
131220_E006	45	45	35	0	WT	60	Step	0	0	NA	131220_E001T_6.avi_lane_144.res	2.53718855477774	-0.353394465593526	0.46242916597009	-0.708359173659584	-0.353394465593526	57	132	0.407803677006121	-0.00638628721276423	-0.0357038969052819	-0.540094339622641	NA	NA	-0.105085297120467	-0.0132590216052523	-0.0624062154474874	0.0878859175601066	-0.0132590216052524	-10.5	4
131220_E006	46	46	36	0	WT	60	Step	0	0	NA	131220_E001T_6.avi_lane_145.res	2.4513213763446	-0.317011805079227	0.436692801080431	-0.759553959154623	-0.317011805079227	64	109	0.411484598820925	0.0293958925896274	-0.0205833087966866	-0.504629629629629	NA	NA	-0.190952475553607	0.0231236389090467	-0.0881425803371463	0.0366911320650676	0.0231236389090466	-3.5	-19
131220_E006	47	47	37	0	WT	60	Step	0	0	NA	131220_E001T_6.avi_lane_146.res	2.46982135969858	-0.28708721258263	0.566823547574562	-0.714042592661226	-0.28708721258263	61	122	0.431534259956015	0.0185154397898669	-0.0188046143920367	-0.492924528301886	NA	NA	-0.172452492199627	0.0530482314056437	0.0419881661569846	0.0822024985584645	0.0530482314056436	-6.5	-6
131220_E006	48	48	38	0	WT	60	Step	0	0	NA	131220_E001T_6.avi_lane_147.res	2.41149591104885	-0.259063428271081	0.500090626367028	-0.702463141599534	-0.259063428271081	66	113	0.430340023917245	0.00282215678036902	0.000237968285618703	-0.523584905660377	NA	NA	-0.230777940849357	0.0810720157171927	-0.0247447550505494	0.0937819496201565	0.0810720157171926	-1.5	-15
131220_E006	49	49	39	0	WT	60	Step	0	0	NA	131220_E001T_6.avi_lane_148.res	2.69274005546143	-0.40118961379864	0.496890530135663	-0.822596450567813	-0.40118961379864	61	130	0.421356766714267	-0.00807698361479567	-0.0371448587918851	-0.488425925925925	NA	NA	0.0504662035632228	-0.0610541698103663	-0.0279448512819144	-0.0263513593481225	-0.0610541698103664	-6.5	2
131220_E006	50	50	40	0	WT	60	Step	0	0	NA	131220_E001T_6.avi_lane_149.res	2.49232253770193	-0.249146360347235	0.545858040320587	-0.698496673768178	-0.249146360347235	65	115	0.408783079062385	0.0160477238499409	-0.017438195161699	-0.5325	NA	NA	-0.149951314196277	0.0909890836410387	0.0210226589030097	0.0977484174515125	0.0909890836410386	-2.5	-13
131220_E006	51	51	41	0	WT	60	Step	0	0	NA	131220_E001T_6.avi_lane_150.res	2.61591729356206	-0.33538797393015	0.547803233144868	-0.80642328437016	-0.33538797393015	64	120	0.420291528885026	-0.0178025452729305	-0.0405898643630519	-0.495098039215686	NA	NA	-0.0263565583361469	0.00474747005812365	0.0229678517272907	-0.0101781931504694	0.00474747005812359	-3.5	-8
131220_E006	52	52	42	0	WT	60	Step	0	0	NA	131220_E001T_6.avi_lane_151.res	2.43001635943588	-0.359370891485237	0.476885413041941	-0.68458167657914	-0.359370891485237	42	108	0.404458615627398	-0.0149276913801286	-0.0512354040044589	-0.487745098039215	NA	NA	-0.212257492462327	-0.0192354474969633	-0.0479499683756364	0.111663414640551	-0.0192354474969634	-25.5	-20
131220_E006	53	53	43	0	WT	60	Step	0	0	NA	131220_E001T_6.avi_lane_152.res	2.61123048256522	-0.288272460587558	0.480102540348949	-0.738052948940635	-0.288272460587558	72	123	0.408432446440889	-0.0230964959509152	-0.0140385633041258	-0.5175	NA	NA	-0.0310433693329868	0.0518629834007157	-0.0447328410686283	0.0581921422790556	0.0518629834007156	4.5	-5
131220_E006	54	54	44	0	WT	60	Step	0	0	NA	131220_E001T_6.avi_lane_153.res	2.46518937833401	-0.411186826725875	0.399137826125159	-0.751233779261576	-0.411186826725875	47	112	0.413028740555962	-0.0437899392913184	-0.0721593279123494	-0.514705882352941	NA	NA	-0.177084473564197	-0.0710513827376013	-0.125697555292418	0.0450113119581146	-0.0710513827376014	-20.5	-16
131220_E006	55	55	45	0	WT	60	Step	0	0	NA	131220_E001T_6.avi_lane_154.res	2.58532970897857	-0.279198112669969	0.558662882778122	-0.721219267748883	-0.279198112669969	67	127	0.420832378328016	-0.00157578335316382	-0.0326669298732126	-0.5125	NA	NA	-0.0569441429196371	0.0609373313183046	0.0338275013605447	0.0750258234708076	0.0609373313183046	-0.5	-1
131220_E006	56	56	46	0	WT	60	Step	0	0	NA	131220_E001T_6.avi_lane_155.res	2.54099145363208	-0.413845546314604	0.514860929650592	-0.784171859771129	-0.413845546314604	49	124	0.424318564884145	-0.0268059391020616	-0.0459918451020265	-0.490196078431372	NA	NA	-0.101282398266127	-0.0737101023263304	-0.0099744517669853	0.0120732314485615	-0.0737101023263304	-18.5	-4
131220_E006	57	57	47	0	WT	60	Step	0	0	NA	131220_E001T_6.avi_lane_156.res	2.52507545050294	-0.33950356429585	0.504029782588232	-0.78560293043647	-0.339503564295849	55	104	0.430556693998048	-0.0528929731096932	-0.0392985376157892	-0.502450980392156	NA	NA	-0.117198401395267	0.000631879692423676	-0.0208055988293454	0.0106421607832206	0.000631879692424619	-12.5	-24
131220_E006	58	58	48	0	WT	60	Step	0	0	NA	131220_E001T_6.avi_lane_157.res	2.46533624412528	-0.267475251815735	0.539555274132544	-0.742035325972424	-0.267475251815735	62	106	0.422059385158437	-0.0162540356625465	-0.000841174996628874	-0.5075	NA	NA	-0.176937607772927	0.0726601921725387	0.0147198927149667	0.0542097652472665	0.0726601921725386	-5.5	-22
131220_E006	59	59	49	0	WT	60	Step	0	0	NA	131220_E001T_6.avi_lane_158.res	2.70122063773875	-0.344478318781457	0.47085491803428	-0.806500486310374	-0.344478318781457	68	120	0.398405729652088	-0.037077508642555	-0.0468701220678658	-0.495098039215686	NA	NA	0.058946785840543	-0.00434287479318335	-0.0539804633832974	-0.0102553950906834	-0.0043428747931834	0.5	-8
131220_E006	60	60	50	0	WT	60	Step	0	0	NA	131220_E001T_6.avi_lane_159.res	2.48134158848164	-0.208444043347053	0.442710449155351	-0.594722132119665	-0.208444043347053	70	118	0.38736378308775	-0.0218653672756393	-0.0104538898946937	-0.505	NA	NA	-0.160932263416567	0.131691400641221	-0.0821249322622263	0.201522959100026	0.131691400641221	2.5	-10
131220_E006	61	61	51	0	WT	60	Step	0	0	NA	131220_E001T_6.avi_lane_160.res	2.52451083618352	-0.310336298442104	0.497602886603383	-0.72996362710914	-0.310336298442104	67	129	0.417610630155527	-0.0247759190943354	-0.00924943521417887	-0.517156862745098	NA	NA	-0.117763015714687	0.0297991455461697	-0.0272324948141944	0.0662814641105506	0.0297991455461696	-0.5	1
131220_E006	62	62	52	0	WT	60	Step	0	0	NA	131220_E001T_6.avi_lane_161.res	2.52810178587077	-0.326403887125469	0.476780059208076	-0.716683410343881	-0.326403887125469	69	142	0.413251536568556	-0.0140420815656778	-0.0249101209004219	-0.509803921568627	NA	NA	-0.114172066027437	0.0137315568628046	-0.0480553222095014	0.0795616808758095	0.0137315568628046	1.5	14
131220_E006	63	63	53	0	WT	60	Step	0	0	NA	131220_E001T_6.avi_lane_162.res	2.55811792985557	-0.294160558003028	0.534640236131286	-0.833576757066088	-0.294160558003028	81	125	0.416138704032438	0.0241832419978073	-0.0280325188949005	-0.52	NA	NA	-0.0841559220426369	0.0459748859852457	0.00980485471370862	-0.0373316658463975	0.0459748859852456	13.5	-3
131220_E006	64	64	54	0	WT	60	Step	0	0	NA	131220_E001T_6.avi_lane_163.res	2.56465746170803	-0.244095455125551	0.481736738244487	-0.734350533103559	-0.244095455125551	77	114	0.411424255736584	-0.0180861592830279	-0.0169271815914436	-0.502450980392156	NA	NA	-0.077616390190177	0.0960399888627227	-0.0430986431730904	0.0618945581161315	0.0960399888627226	9.5	-14
131220_E006	65	65	55	0	WT	60	Step	0	0	NA	131220_E001T_6.avi_lane_164.res	2.52906916874013	-0.360279383680099	0.485139959714836	-0.711973830532392	-0.360279383680099	52	125	0.414986411831589	-0.0685871188037061	-0.0372759628793583	-0.515	NA	NA	-0.113204683158077	-0.0201439396918253	-0.0396954217027414	0.0842712606872985	-0.0201439396918254	-15.5	-3
131220_E006	66	66	56	0	WT	60	Step	0	0	NA	131220_E001T_6.avi_lane_165.res	2.60316713934673	-0.364181160985629	0.489892673596945	-0.809784900767842	-0.364181160985629	72	138	0.418992739278758	0.00735425014143834	-0.0492685617517325	-0.497549019607843	NA	NA	-0.0391067125514768	-0.0240457169973554	-0.0349427078206324	-0.0135398095481515	-0.0240457169973554	4.5	10
131220_E006	67	67	57	0	WT	60	Step	0	0	NA	131220_E001T_6.avi_lane_166.res	2.51024419769648	-0.232177861796682	0.507400160706636	-0.645840145569724	-0.232177861796682	66	118	0.400353758487423	-0.0170834047547701	-0.0257474268468498	-0.519607843137255	NA	NA	-0.132029654201727	0.107957582191592	-0.0174352207109414	0.150404945649967	0.107957582191592	-1.5	-10
131220_E006	68	68	58	0	WT	60	Step	0	0	NA	131220_E001T_6.avi_lane_167.res	2.58158169427251	-0.360909146158698	0.521610931838217	-0.821636539818851	-0.360909146158698	71	136	0.438208674244448	0.012808752644587	-0.0382820096910246	-0.4925	NA	NA	-0.0606921576256969	-0.0207737021704243	-0.0032244495793603	-0.0253914485991604	-0.0207737021704244	3.5	8
131220_E006	69	69	59	0	WT	60	Step	0	0	NA	131220_E001T_6.avi_lane_168.res	2.6739060464215	-0.270011280382146	0.568921509909556	-0.742649472095781	-0.270011280382146	80	142	0.415673283532136	-0.00596585889520676	-0.00652294328522521	-0.5	NA	NA	0.0316321945232931	0.0701241636061277	0.0440861284919787	0.0535956191239095	0.0701241636061276	12.5	14
131220_E006	70	70	60	0	WT	60	Step	0	0	NA	131220_E001T_6.avi_lane_169.res	2.86202735519942	-0.328185597762299	0.535293770725681	-0.808224481135835	-0.328185597762299	68	123	0.374452123109051	-0.0207697961548981	-0.0250472834386275	-0.522058823529412	NA	NA	0.219753503301213	0.0119498462259747	0.0104583893081036	-0.0119793899161444	0.0119498462259746	0.5	-5
131220_E006	71	71	61	0	WT	60	Step	0	0	NA	131220_E001T_6.avi_lane_170.res	2.65734657379174	-0.350785512884789	0.518012071315599	-0.722129593249918	-0.350785512884789	62	146	0.404239866432193	-0.00402529258810293	-0.0531237573240953	-0.509803921568627	NA	NA	0.0150727218935329	-0.0106500688965153	-0.00682331010197834	0.0741154979697726	-0.0106500688965154	-5.5	18
131220_E006	72	72	62	0	WT	60	Step	0	0	NA	131220_E001T_6.avi_lane_171.res	2.38306731867719	-0.375276121131855	0.389533194144418	-0.707174503232879	-0.375276121131855	46	106	0.415128409106716	0.0128083833929523	-0.0550368251597393	-0.502450980392156	NA	NA	-0.259206533221017	-0.0351406771435813	-0.135302187273159	0.0890705879868116	-0.0351406771435814	-21.5	-22
131220_E006	73	73	63	0	WT	60	Step	0	0	NA	131220_E001T_6.avi_lane_172.res	2.50767738541386	-0.239023912700999	0.495978827144666	-0.740977003327307	-0.239023912700999	84	123	0.41513344795747	-0.0276723684398309	-0.014604120491488	-0.5425	NA	NA	-0.134596466484347	0.101111531287275	-0.0288565542729113	0.0552680878923836	0.101111531287275	16.5	-5
131220_E006	74	74	64	0	WT	60	Step	0	0	NA	131220_E001T_6.avi_lane_173.res	2.47705158970931	-0.340961889458239	0.453548587575439	-0.741374182507099	-0.340961889458239	54	108	0.403369404541133	0.00241097960498407	-0.0590700902669936	-0.558823529411764	NA	NA	-0.165222262188897	-0.000826445469965353	-0.0712867938421384	0.0548709087125916	-0.000826445469965409	-13.5	-20
131220_E006	75	75	65	0	WT	60	Step	0	0	NA	131220_E001T_6.avi_lane_174.res	2.71801206183948	-0.432705092484726	0.513677860147709	-0.848631358291337	-0.432705092484726	69	157	0.430398740861659	-0.011561410353806	-0.055898392761132	-0.549019607843137	NA	NA	0.0757382099412731	-0.0925696484964523	-0.0111575212698684	-0.0523862670716464	-0.0925696484964524	1.5	29
131220_E006	76	76	66	0	WT	60	Step	0	0	NA	131220_E001T_6.avi_lane_175.res	2.3481278564627	-0.298857532695061	0.39008645020485	-0.707553115771279	-0.298857532695061	70	118	0.397009135069848	0.00975387687622051	-0.0154741453074488	-0.565	NA	NA	-0.294145995435507	0.0412779112932127	-0.134748931212727	0.0886919754484116	0.0412779112932126	2.5	-10
131220_E006	77	77	67	0	WT	60	Step	0	0	NA	131220_E001T_6.avi_lane_176.res	2.33388657972109	-0.28295316907237	0.458479299812495	-0.698411018016475	-0.28295316907237	65	116	0.418555003901066	-0.0106373532281394	-0.0345506361322351	-0.531862745098039	NA	NA	-0.308387272177117	0.0571822749159037	-0.0663560816050823	0.0978340732032156	0.0571822749159036	-2.5	-12
131220_E006	78	78	68	0	WT	60	Step	0	0	NA	131220_E001T_6.avi_lane_177.res	2.36304728861821	-0.304029268414665	0.434203604409327	-0.669990863489807	-0.304029268414665	58	117	0.40373841914437	0.00780664879979445	-0.0317690476666387	-0.545	NA	NA	-0.279226563279997	0.0361061755736087	-0.0906317770082504	0.126254227729884	0.0361061755736086	-9.5	-11
131220_E006	79	79	69	0	WT	60	Step	0	0	NA	131220_E001T_6.avi_lane_178.res	2.67693053198426	-0.369936745988893	0.413129168254413	-0.824234528297987	-0.369936745988893	76	131	0.395539944544866	-0.0269059702865638	-0.0269883679084837	-0.575980392156863	NA	NA	0.0346566800860528	-0.0298013020006193	-0.111706213163164	-0.0279894370782965	-0.0298013020006194	8.5	3
131220_E006	80	80	70	0	WT	60	Step	0	0	NA	131220_E001T_6.avi_lane_179.res	2.47221314940209	-0.331200567809022	0.417593119076944	-0.712165776926444	-0.331200567809022	58	114	0.432238339090486	-0.00468914481659876	-0.0322890652987033	-0.526960784313725	NA	NA	-0.170060702496117	0.00893487617925165	-0.107242262340633	0.0840793142932466	0.00893487617925159	-9.5	-14
131220_E006	81	81	71	0	WT	60	Step	0	0	NA	131220_E001T_6.avi_lane_180.res	2.49547657129374	-0.257948915363732	0.600988789076328	-0.698621302859067	-0.257948915363732	59	115	0.430079878934778	-0.000516567280698198	-0.0290518567248528	-0.5575	NA	NA	-0.146797280604467	0.0821865286245417	0.0761534076587507	0.0976237883606236	0.0821865286245416	-8.5	-13
131220_E006	82	82	72	0	WT	60	Step	0	0	NA	131220_E001T_6.avi_lane_181.res	2.53312466491208	-0.274704168646683	0.552362025288984	-0.714083084175007	-0.274704168646683	68	128	0.419175640280526	-0.00386332068035816	-0.032897464342197	-0.544117647058823	NA	NA	-0.109149186986127	0.0654312753415907	0.0275266438714067	0.0821620070446836	0.0654312753415906	0.5	0
131220_E006	83	83	73	0	WT	60	Step	0	0	NA	131220_E001T_6.avi_lane_182.res	2.48774531292806	-0.273853619506099	0.484830074872304	-0.724500325189511	-0.273853619506099	79	133	0.420436135741315	-0.00564557056347083	-0.0208031194334322	-0.55	NA	NA	-0.154528538970147	0.0662818244821747	-0.0400053065452733	0.0717447660301795	0.0662818244821746	11.5	5
131220_E006	84	84	74	0	WT	60	Step	0	0	NA	131220_E001T_6.avi_lane_183.res	2.67715406807723	-0.430297061274614	0.548333740307626	-0.899224320366104	-0.430297061274614	69	144	0.425908701037807	0.0108834614459789	-0.0252535362803678	-0.553921568627451	NA	NA	0.0348802161790229	-0.0901616172863403	0.0234983588900487	-0.102979229146413	-0.0901616172863404	1.5	16
131220_E006	85	85	75	0	WT	60	Step	0	0	NA	131220_E001T_6.avi_lane_184.res	2.62548793643844	-0.340066590366995	0.511978853758973	-0.790334507994539	-0.340066590366995	65	123	0.417176787632089	0.0122894855908059	-0.0358987911601916	-0.53921568627451	NA	NA	-0.0167859154597672	6.8853621278675e-05	-0.0128565276586043	0.00591058322515159	6.88536212786195e-05	-2.5	-5
131220_E006	86	86	76	0	WT	60	Step	0	0	NA	131220_E001T_6.avi_lane_185.res	2.81483594123427	-0.396319324721272	0.618742620253163	-0.836587156276449	-0.396319324721272	72	166	0.408749234301076	-0.0505909261644071	-0.0580423372829566	-0.5625	NA	NA	0.172562089336063	-0.0561838807329983	0.0939072388355856	-0.0403420650567584	-0.0561838807329984	4.5	38
131220_E006	87	87	77	0	WT	60	Step	0	0	NA	131220_E001T_6.avi_lane_186.res	2.5811524169373	-0.382988637652194	0.479735797073896	-0.839357360369618	-0.382988637652194	73	138	0.41760369009327	-0.00423438981023916	-0.0313017134424078	-0.561274509803921	NA	NA	-0.0611214349609068	-0.0428531936639203	-0.0450995843436813	-0.0431122691499275	-0.0428531936639204	5.5	10
131220_E006	88	88	78	0	WT	60	Step	0	0	NA	131220_E001T_6.avi_lane_187.res	2.4313596211579	-0.231376230823412	0.478584683459897	-0.668275254997756	-0.231376230823412	72	117	0.402367640270665	-0.0490069435840475	-0.0139506309222775	-0.5625	NA	NA	-0.210914230740307	0.108759213164862	-0.0462506979576803	0.127969836221935	0.108759213164862	4.5	-11
131220_E006	89	89	79	0	WT	60	Step	0	0	NA	131220_E001T_6.avi_lane_188.res	2.50848025830015	-0.241571901269344	0.578849901772935	-0.703059165480626	-0.241571901269344	72	128	0.422588673996543	-0.0266481724677088	-0.0125160072466152	-0.544117647058823	NA	NA	-0.133793593598057	0.0985635427189297	0.0540145203553577	0.0931859257390646	0.0985635427189296	4.5	0
131220_E006	90	90	80	0	WT	60	Step	0	0	NA	131220_E001T_6.avi_lane_189.res	2.46646332549761	-0.453037194518424	0.464573190548278	-0.861608241883889	-0.453037194518424	61	137	0.43975950386902	0.00933502763792384	-0.0787021951618145	-0.556372549019608	NA	NA	-0.175810526400597	-0.11290175053015	-0.0602621908692993	-0.0653631506641984	-0.11290175053015	-6.5	9
131220_E006	91	91	81	0	WT	60	Step	0	0	NA	131220_E001T_6.avi_lane_190.res	2.42140353879448	-0.212415154804503	0.542062149859022	-0.708951500608703	-0.212415154804503	77	117	0.42770711894418	-0.00482727804490584	-0.00219633850321718	-0.5675	NA	NA	-0.220870313103727	0.127720289183771	0.0172267684414447	0.0872935906109875	0.127720289183771	9.5	-11
131220_E006	92	92	82	0	WT	60	Step	0	0	NA	131220_E001T_6.avi_lane_191.res	3.20281127674209	-0.449498837963685	0.504165218436222	-0.903019078118307	-0.449498837963685	107	225	0.367473294976968	0.0266676191822341	-0.0519238745604336	-0.549019607843137	NA	NA	0.560537424843883	-0.109363393975411	-0.0206701629813554	-0.106773986898616	-0.109363393975411	39.5	97
131220_E006	93	93	83	0	WT	60	Step	0	0	NA	131220_E001T_6.avi_lane_192.res	2.45115445574779	-0.23930529928025	0.516224544940932	-0.710645018610895	-0.23930529928025	68	109	0.435537940971638	0.0134359128777276	-0.000981538934212885	-0.5575	NA	NA	-0.191119396150417	0.100830144708024	-0.0086108364766454	0.0856000726087955	0.100830144708024	0.5	-19
131220_E006	94	94	84	0	WT	60	Step	0	0	NA	131220_E001T_6.avi_lane_193.res	3.06611944251952	-0.402143867214166	0.536591474210323	-0.907250193056785	-0.402143867214166	106	197	0.391925068726768	0.0191320064367116	-0.0418890824195462	-0.551470588235294	NA	NA	0.423845590621313	-0.0620084232258923	0.0117560927927457	-0.111005101837094	-0.0620084232258924	38.5	69
131220_E006	95	95	85	0	WT	60	Step	0	0	NA	131220_E001T_6.avi_lane_194.res	2.59272270480439	-0.316252850819541	0.52621444182866	-0.772866101159739	-0.316252850819541	69	128	0.403278386375933	0.0104215042034567	-0.0211518398286891	-0.546875	NA	NA	-0.0495511470938168	0.0238825931687326	0.0013790604110826	0.0233789900599516	0.0238825931687326	1.5	0
131220_E006	96	96	86	0	WT	60	Step	0	0	NA	131220_E001T_6.avi_lane_195.res	2.52219530865586	-0.402844748343401	0.550669065066113	-0.777439460754281	-0.402844748343401	55	140	0.436953711705672	-0.0250968969896155	-0.0448746748199556	-0.552083333333333	NA	NA	-0.120078543242347	-0.0627093043551273	0.0258336836485357	0.0188056304654095	-0.0627093043551274	-12.5	12
131220_E006	97	97	87	0	WT	60	Step	0	0	NA	131220_E001T_6.avi_lane_196.res	2.50460561409088	-0.274606037871674	0.538262248130398	-0.671439374345126	-0.274606037871674	62	127	0.399391874494272	0.00223056439913503	-0.0061985786835849	-0.559895833333333	NA	NA	-0.137668237807327	0.0655294061165997	0.0134268667128207	0.124805716874565	0.0655294061165996	-5.5	-1
131220_E006	98	98	88	0	WT	60	Step	0	0	NA	131220_E001T_6.avi_lane_197.res	2.48758777858106	-0.29341982608359	0.437184057333492	-0.699310872426414	-0.29341982608359	65	117	0.409191284131603	0.00582565414817549	-0.0224848726176386	-0.5703125	NA	NA	-0.154686073317147	0.0467156179046836	-0.0876513240840853	0.0969342187932766	0.0467156179046836	-2.5	-11
131220_E006	99	99	89	0	WT	60	Step	0	0	NA	131220_E001T_6.avi_lane_198.res	2.4267123981832	-0.345588471031934	0.434062471536216	-0.726205466616385	-0.345588471031933	62	127	0.414639512010802	0.00718489281469655	-0.0421888581352337	-0.551020408163265	NA	NA	-0.215561453715007	-0.00545302704366035	-0.0907729098813613	0.0700396246033056	-0.00545302704365941	-5.5	-1
131220_E006	100	100	90	0	WT	60	Step	0	0	NA	131220_E001T_6.avi_lane_199.res	2.54312914898218	-0.377575440416557	0.433192450066359	-0.774082364959297	-0.377575440416557	67	137	0.398711733875167	0.00685773235630089	-0.0303645999024329	-0.558673469387755	NA	NA	-0.0991447029160271	-0.0374399964282833	-0.0916429313512184	0.0221627262603935	-0.0374399964282834	-0.5	9
131220_E006	101	101	91	0	WT	60	Step	0	0	NA	131220_E001T_6.avi_lane_200.res	2.55545041288484	-0.287080809187796	0.510672551617201	-0.737720112237947	-0.287080809187796	74	131	0.407457100409412	0.0120304694805758	-0.0203148661551826	-0.549479166666667	NA	NA	-0.0868234390133669	0.0530546348004777	-0.0141628298003763	0.0585249789817436	0.0530546348004776	6.5	3
131220_E006	102	102	92	0	WT	60	Step	0	0	NA	131220_E001T_6.avi_lane_201.res	2.73197710880763	-0.340689518700589	0.45912790923293	-0.821660809822772	-0.340689518700589	89	148	0.405427654710302	-0.00840395113360343	-0.0164049322467623	-0.575520833333333	NA	NA	0.0897032569094232	-0.000554074712315333	-0.0657074721846473	-0.0254157186030814	-0.000554074712315389	21.5	20
131220_E006	103	103	93	0	WT	60	Step	0	0	NA	131220_E001T_6.avi_lane_202.res	2.57571301161022	-0.382804300788706	0.502577153299766	-0.764021228059562	-0.382804300788706	62	145	0.413117137116132	0.0260798553971499	-0.039877357248765	-0.5546875	NA	NA	-0.0665608402879871	-0.0426688568004323	-0.0222582281178113	0.0322238631601286	-0.0426688568004324	-5.5	17
131220_E006	104	104	94	0	WT	60	Step	0	0	NA	131220_E001T_6.avi_lane_203.res	2.63457082395218	-0.292691395145798	0.489719204310535	-0.713574338301619	-0.292691395145798	78	145	0.38046603558011	-0.00638878737376242	-0.0274368408673723	-0.557291666666666	NA	NA	-0.00770302794602706	0.0474440488424757	-0.0351161771070423	0.0826707529180716	0.0474440488424756	10.5	17
131220_E006	105	105	95	0	WT	60	Step	0	0	NA	131220_E001T_6.avi_lane_204.res	2.59195108584438	-0.340902554515746	0.467572828352796	-0.723011140793019	-0.340902554515746	70	149	0.403818183563328	-0.00210895325601141	-0.0335293769053267	-0.5546875	NA	NA	-0.050322766053827	-0.000767110527472359	-0.0572625530647813	0.0732339504266716	-0.000767110527472414	2.5	21
131220_E006	106	106	96	0	WT	60	Step	0	0	NA	131220_E001T_6.avi_lane_205.res	2.56841623655429	-0.452269769757437	0.496015282671081	-0.887778460502386	-0.452269769757437	62	135	0.432327043758131	-0.000233896769863621	-0.0429860490629627	-0.5390625	NA	NA	-0.073857615343917	-0.112134325769163	-0.0288200987464963	-0.0915333692826954	-0.112134325769163	-5.5	7
131220_E006	107	107	97	0	WT	60	Step	0	0	NA	131220_E001T_6.avi_lane_206.res	2.71949798980751	-0.343221714914236	0.492118475142894	-0.737543792208285	-0.343221714914236	76	161	0.394966501548979	-0.00262757305758926	-0.0227603470760739	-0.510416666666667	NA	NA	0.0772241379093028	-0.00308627092596231	-0.0327169062746834	0.0587012990114055	-0.00308627092596236	8.5	33
131220_E006	108	108	98	0	WT	60	Step	0	0	NA	131220_E001T_6.avi_lane_207.res	2.65739512006511	-0.336487631128771	0.542051877963181	-0.821435302539342	-0.336487631128771	78	142	0.410703831381516	-0.0307302897940872	-0.0298907919365284	-0.572916666666667	NA	NA	0.0151212681669031	0.00364781285950266	0.0172164965456036	-0.0251902113196515	0.00364781285950261	10.5	14
131220_E006	109	109	99	0	WT	60	Step	0	0	NA	131220_E001T_6.avi_lane_208.res	2.6036510050371	-0.359656784471154	0.415725291933821	-0.76018527426975	-0.359656784471154	78	151	0.403051662689214	0.0151650572379049	-0.0390377299452669	-0.549479166666667	NA	NA	-0.0386228468611072	-0.0195213404828803	-0.109110089483756	0.0360598169499405	-0.0195213404828804	10.5	23
131220_E006	110	110	100	0	WT	60	Step	0	0	NA	131220_E001T_6.avi_lane_209.res	2.61427398106068	-0.37649482407797	0.473021278379139	-0.825825655129663	-0.37649482407797	64	121	0.404254795924837	0.000183650011847162	-0.0409465223615793	-0.541666666666667	NA	NA	-0.0279998708375269	-0.0363593800896964	-0.0518141030384384	-0.0295805639099724	-0.0363593800896964	-3.5	-7
131220_E006	111	111	101	0	WT	60	Step	0	0	NA	131220_E001T_6.avi_lane_210.res	2.62157895015274	-0.348700748963445	0.503519452527176	-0.730113985994212	-0.348700748963445	64	143	0.400789522706109	0.0122344514318462	-0.0217770066767559	-0.559895833333333	NA	NA	-0.020694901745467	-0.00856530497517133	-0.0213159288904013	0.0661311052254786	-0.00856530497517138	-3.5	15
131220_E006	112	112	102	0	WT	60	Step	0	0	NA	131220_E001T_6.avi_lane_211.res	2.52031825220081	-0.325417461961043	0.506586786173713	-0.697075938649532	-0.325417461961043	55	124	0.415202074751781	-0.010119521686205	-0.0351926808260533	-0.540816326530612	NA	NA	-0.121955599697397	0.0147179820272307	-0.0182485952438644	0.0991691525701586	0.0147179820272306	-12.5	-4
131220_E006	113	113	103	0	WT	60	Step	0	0	NA	131220_E001T_6.avi_lane_212.res	2.31985893512239	-0.341408884030528	0.546644006911376	-0.672666708429493	-0.341408884030528	47	126	0.446961444593742	0.0180339001267897	-0.0376669602451771	-0.551020408163265	NA	NA	-0.322414916775817	-0.00127344004225433	0.0218086254937987	0.123578382790198	-0.00127344004225438	-20.5	-2
131220_E006	114	114	104	0	WT	60	Step	0	0	NA	131220_E001T_6.avi_lane_213.res	2.45508370635727	-0.249917325609884	0.516446936301337	-0.660084113675044	-0.249917325609884	76	142	0.42808371316569	-0.0231097828428926	-0.011374462098003	-0.5546875	NA	NA	-0.187190145540937	0.0902181183783897	-0.00838844511624037	0.136160977544647	0.0902181183783896	8.5	14
131220_E006	115	115	105	0	WT	60	Step	0	0	NA	131220_E001T_6.avi_lane_214.res	2.61972250061421	-0.427624687291025	0.452804773739174	-0.829940136371049	-0.427624687291025	69	151	0.426600339559942	-0.0108497342763978	-0.0357845829286197	-0.5546875	NA	NA	-0.022551351283997	-0.0874892433027513	-0.0720306076784034	-0.0336950451513585	-0.0874892433027514	1.5	23
131220_E006	116	116	106	0	WT	60	Step	0	0	NA	131220_E001T_6.avi_lane_215.res	2.43416244537109	-0.29958131365468	0.447667276630486	-0.710282828925917	-0.29958131365468	72	131	0.411443107111779	-0.00880709362939412	-0.0218226594393999	-0.580729166666667	NA	NA	-0.208111406527117	0.0405541303335937	-0.0771681047870914	0.0859622622937736	0.0405541303335936	4.5	3
131220_E006	117	117	107	0	WT	60	Step	0	0	NA	131220_E001T_6.avi_lane_216.res	2.37311237269118	-0.300503430984476	0.446825218421979	-0.66246036482664	-0.300503430984476	49	102	0.420967570376755	-0.0212606087049844	-0.0344043835876223	-0.5546875	NA	NA	-0.269161479207027	0.0396320130037977	-0.0780101629955984	0.133784726393051	0.0396320130037976	-18.5	-26
131220_E006	118	118	108	0	WT	60	Step	0	0	NA	131220_E001T_6.avi_lane_217.res	2.56306689431078	-0.296113177138756	0.631540284185636	-0.769072494655155	-0.296113177138756	68	134	0.440329854618256	-0.00157000513828814	-0.0159038191240545	-0.549479166666667	NA	NA	-0.0792069575874268	0.0440222668495177	0.106704902768059	0.0271725965645355	0.0440222668495176	0.5	6
131220_E006	119	119	109	0	WT	60	Step	0	0	NA	131220_E001T_6.avi_lane_218.res	2.58170838872472	-0.326265867923758	0.512392921071643	-0.788391914246597	-0.326265867923758	74	135	0.417834036540583	-0.0183078470864587	-0.0341160584112391	-0.5546875	NA	NA	-0.0605654631734871	0.0138695760645157	-0.0124424603459343	0.00785317697309351	0.0138695760645156	6.5	7
131220_E006	120	120	110	0	WT	60	Step	0	0	NA	131220_E001T_6.avi_lane_219.res	2.3985108918938	-0.361514084953596	0.455789707549739	-0.766612486455249	-0.361514084953596	57	115	0.448865857352193	-0.00908314181217782	-0.0298800566944695	-0.544270833333333	NA	NA	-0.243762960004407	-0.0213786409653223	-0.0690456738678383	0.0296326047644415	-0.0213786409653224	-10.5	-13
131220_E006	121	121	111	0	WT	60	Step	0	0	NA	131220_E001T_6.avi_lane_220.res	2.42319450704528	-0.261091244806689	0.400312846458427	-0.649306689679692	-0.261091244806689	54	92	0.411481112272445	-0.0116457031281915	-0.014768663347102	-0.546875	NA	NA	-0.219079344852927	0.0790441991815847	-0.12452253495915	0.146938401539999	0.0790441991815846	-13.5	-36
131220_E006	122	122	112	0	WT	60	Step	0	0	NA	131220_E001T_6.avi_lane_221.res	2.32620982658673	-0.234974302490473	0.405174828916145	-0.78367355798186	-0.234974302490473	60	70	0.42575638681821	-0.0336213683500027	-0.0162373565060792	-0.5546875	NA	NA	-0.316064025311477	0.105161141497801	-0.119660552501432	0.0125715332378306	0.105161141497801	-7.5	-58
131220_E006	123	123	113	0	WT	60	Step	0	0	NA	131220_E001T_6.avi_lane_222.res	2.49600720865662	-0.459226539875415	0.491748463025116	-0.796955980157847	-0.459226539875415	38	107	0.446735609799771	0.00409670892907481	-0.048086545253643	-0.5546875	NA	NA	-0.146266643241587	-0.119091095887141	-0.0330869183924614	-0.000710888938156407	-0.119091095887141	-29.5	-21
131220_E006	124	124	114	0	WT	60	Step	0	0	NA	131220_E001T_6.avi_lane_223.res	2.44163634031847	-0.38065217007731	0.560528438604439	-0.78152539229361	-0.38065217007731	46	108	0.439897904870576	0.0368613814933005	-0.054158460066627	-0.559895833333333	NA	NA	-0.200637511579737	-0.0405167260890363	0.0356930571868617	0.0147196989260806	-0.0405167260890364	-21.5	-20
131220_E006	125	125	115	0	WT	60	Step	0	0	NA	131220_E001T_6.avi_lane_224.res	2.4044633552811	-0.29597941962259	0.410221746220042	-0.697230082033177	-0.29597941962259	75	132	0.422419606428286	0.00349731209523536	-0.0428262686256094	-0.588541666666666	NA	NA	-0.237810496617107	0.0441560243656837	-0.114613635197535	0.0990150091865135	0.0441560243656836	7.5	4
131220_E006	126	126	116	0	WT	60	Step	0	0	NA	131220_E001T_6.avi_lane_225.res	2.42772749150694	-0.358012220834616	0.451938254964876	-0.734733372369264	-0.358012220834616	60	129	0.430479359577519	-0.0228486401977747	-0.0585370271253351	-0.563775510204081	NA	NA	-0.214546360391267	-0.0178767768463423	-0.0728971264527014	0.0615117188504266	-0.0178767768463424	-7.5	1
131220_E006	127	127	117	0	WT	60	Step	0	0	NA	131220_E001T_6.avi_lane_226.res	2.40600245955827	-0.424270524537994	0.510876127276864	-0.802966276099383	-0.424270524537994	49	121	0.456792860247602	-0.0574892923184809	-0.0652606559824222	-0.578125	NA	NA	-0.236271392339937	-0.0841350805497204	-0.0139592541407133	-0.00672118487969242	-0.0841350805497204	-18.5	-7
131220_E006	128	128	118	0	WT	60	Step	0	0	NA	131220_E001T_6.avi_lane_227.res	2.51763828705217	-0.235560407044764	0.581040239790789	-0.774675397188624	-0.235560407044764	68	103	0.433411152966574	-0.0289306775506544	-0.0121015540648904	-0.565104166666666	NA	NA	-0.124635564846037	0.10457503694351	0.0562048583732117	0.0215696940310666	0.10457503694351	0.5	-25
131220_E006	129	129	119	0	WT	60	Step	0	0	NA	131220_E001T_6.avi_lane_228.res	2.46779727481132	-0.396261941388443	0.400741343601602	-0.788536995719481	-0.396261941388443	63	128	0.424950389642541	0.022117657511658	-0.0407561852138723	-0.557291666666666	NA	NA	-0.174476577086887	-0.0561264974001693	-0.124094037815975	0.00770809550020957	-0.0561264974001694	-4.5	0
131220_E006	130	130	120	0	WT	60	Step	0	0	NA	131220_E001T_6.avi_lane_229.res	2.377658498161	-0.322644685897147	0.522209111079805	-0.771711118524535	-0.322644685897147	59	111	0.448030140202181	0.0232156479210127	-0.0338796415970166	NA	NA	NA	-0.264615353737207	0.0174907580911267	-0.0026262703377723	0.0245339726951556	0.0174907580911266	-8.5	-17
131220_E007	1	1	-9	32.5	WT	60	Step	32.5	0	NA	131220_E001T_7.avi_lane_100.res	2.46603644536562	-0.349442902902569	0.46307932761251	-0.826520175865551	-0.349442902902569	64	109	0.435004628696916	-0.0093665156183366	-0.0175288385309467	-0.539583333333333	NA	NA	-0.0987516319164823	0.0136070578643682	-0.0184886676128816	-0.0481758213362219	0.0136070578643683	8.6	-3.2
131220_E007	2	2	-8	32.5	WT	60	Step	32.5	0	NA	131220_E001T_7.avi_lane_101.res	2.59632260614098	-0.387736381001323	0.428463170210565	-0.808791705039202	-0.387736381001323	65	126	0.392150228477524	0.0188973823829306	-0.0595573720086076	-0.533333333333333	NA	NA	0.0315345288588778	-0.0246864202343858	-0.0531048250148267	-0.0304473505098728	-0.0246864202343857	9.6	13.8
131220_E007	3	3	-7	32.5	WT	60	Step	32.5	0	NA	131220_E001T_7.avi_lane_102.res	2.566270463154	-0.323695158455806	0.478257944310536	-0.730840579860256	-0.323695158455806	66	130	0.413613741437163	0.00517649802822312	-0.00786660054513026	-0.5375	NA	NA	0.00148238587189775	0.0393548023111312	-0.0033100509148557	0.0475037746690732	0.0393548023111313	10.6	17.8
131220_E007	4	4	-6	32.5	WT	60	Step	32.5	0	NA	131220_E001T_7.avi_lane_103.res	2.51695473352027	-0.385803228683625	0.471587420973887	-0.814498553512381	-0.385803228683625	58	116	0.427174309382651	-0.0267537096569468	-0.0514424748273078	-0.545833333333333	NA	NA	-0.0478333437618321	-0.0227532679166878	-0.00998057425150467	-0.0361541989830518	-0.0227532679166877	2.6	3.8
131220_E007	5	5	-5	32.5	WT	60	Step	32.5	0	NA	131220_E001T_7.avi_lane_104.res	2.57942548977913	-0.429160024168018	0.448494773331907	-0.792872823131951	-0.429160024168019	46	111	0.422368811406057	-0.0118832468177778	-0.0467885976461962	-0.52122641509434	NA	NA	0.0146374124970281	-0.0661100634010808	-0.0330732218934847	-0.0145284686026218	-0.0661100634010817	-9.4	-1.2
131220_E007	6	6	-4	32.5	WT	60	Step	32.5	0	NA	131220_E001T_7.avi_lane_105.res	2.57580648846045	-0.440296405635649	0.482725813258911	-0.828483320124015	-0.440296405635649	45	107	0.427480962490862	0.0309153161554875	-0.0590041380196644	-0.525462962962963	NA	NA	0.0110184111783478	-0.0772464448687118	0.00115781803351933	-0.0501389655946859	-0.0772464448687117	-10.4	-5.2
131220_E007	7	7	-3	32.5	WT	60	Step	32.5	0	NA	131220_E001T_7.avi_lane_106.res	2.62747751361013	-0.396461000570684	0.496896205321695	-0.834153176771465	-0.396461000570684	51	105	0.42292732440851	-0.0117134952417075	-0.0460269744498423	-0.525943396226415	NA	NA	0.0626894363280277	-0.0334110398037468	0.0153282100963033	-0.0558088222421359	-0.0334110398037467	-4.4	-7.2
131220_E007	8	8	-2	32.5	WT	60	Step	32.5	0	NA	131220_E001T_7.avi_lane_107.res	2.46719386788559	-0.204938668871187	0.506993783630742	-0.594628011293295	-0.204938668871187	52	95	0.400115115027482	0.0160217236604638	-0.0192552522086245	-0.534722222222222	NA	NA	-0.0975942093965121	0.15811129189575	0.0254257884053503	0.183716343236034	0.15811129189575	-3.4	-17.2
131220_E007	9	9	-1	32.5	WT	60	Step	32.5	0	NA	131220_E001T_7.avi_lane_108.res	2.65340073781393	-0.319387365994687	0.508404699997891	-0.777982882742847	-0.319387365994687	60	109	0.425809424293911	0.000754455957592445	-0.0108931691784495	-0.518867924528302	NA	NA	0.0886126605318278	0.0436625947722502	0.0268367047724993	0.000361471786482159	0.0436625947722503	4.6	-3.2
131220_E007	10	10	0	32.5	WT	60	Step	32.5	0	NA	131220_E001T_7.avi_lane_109.res	2.59899242709092	-0.393578471385824	0.530776813605273	-0.774672316952329	-0.393578471385824	47	114	0.412389405614291	-0.0116724435428894	-0.0584091486721466	4.97916666666667	NA	NA	0.0342043498088178	-0.0305285106188868	0.0492088183798813	0.00367203757700019	-0.0305285106188867	-8.4	1.8
131220_E007	11	11	1	32.5	WT	60	Step	32.5	0	NA	131220_E001T_7.avi_lane_110.res	2.47151800633939	-0.453844389380193	0.571609064312158	-0.746970550025419	-0.453844389380193	29	103	0.423815413514403	-0.0392558968658718	-0.0845981882025828	7.33796296296296	NA	NA	-0.0932700709427121	-0.0907944286132558	0.0900410690867663	0.0313738045039101	-0.0907944286132557	-26.4	-9.2
131220_E007	12	12	2	32.5	WT	60	Step	32.5	0	NA	131220_E001T_7.avi_lane_111.res	2.54520800266233	-0.356552143312257	0.519163262415989	-0.703818597307941	-0.356552143312257	46	116	0.40241030002001	-0.00562574482322457	-0.0555251618638604	7.77122641509434	NA	NA	-0.0195800746197721	0.0064978174546802	0.0375952671905973	0.0745257572213881	0.00649781745468031	-9.4	3.8
131220_E007	13	13	3	32.5	WT	60	Step	32.5	0	NA	131220_E001T_7.avi_lane_112.res	2.74616605365525	-0.399028593752467	0.441396919817361	-0.879271744363798	-0.399028593752467	64	112	0.406547254445331	-0.00333554502143278	-0.047580954243819	7.72916666666667	NA	NA	0.181377976373148	-0.0359786329855298	-0.0401710754080307	-0.100927389834469	-0.0359786329855297	8.6	-0.200000000000003
131220_E007	14	14	4	32.5	WT	60	Step	32.5	0	NA	131220_E001T_7.avi_lane_113.res	2.77593686907009	-0.276675951762173	0.498386835865716	-0.707960890038982	-0.276675951762173	69	124	0.380849029479529	-0.03122745611146	-0.0154936026382827	7.74056603773585	NA	NA	0.211148791787988	0.0863740090047642	0.0168188406403244	0.0703834644903472	0.0863740090047643	13.6	11.8
131220_E007	15	15	5	32.5	WT	60	Step	32.5	0	NA	131220_E001T_7.avi_lane_114.res	2.57260360889979	-0.382713804886084	0.394898518778421	-0.782028241362452	-0.382713804886084	57	111	0.414331821229433	-0.023609741015586	-0.0462621603939166	7.72685185185185	NA	NA	0.007815531617688	-0.0196638441191468	-0.0866694764469707	-0.00368388683312282	-0.0196638441191467	1.6	-1.2
131220_E007	16	16	6	32.5	WT	60	Step	32.5	0	NA	131220_E001T_7.avi_lane_115.res	2.7975450625687	-0.41378254885504	0.430967627034279	-0.753950404917853	-0.413782548855041	60	149	0.409398475406288	0.00216351489616404	-0.0394763419530505	7.72877358490566	NA	NA	0.232756985286598	-0.0507325880881028	-0.0506003681911127	0.0243939496114761	-0.0507325880881037	4.6	36.8
131220_E007	17	17	7	32.5	WT	60	Step	32.5	0	NA	131220_E001T_7.avi_lane_116.res	2.6031562293362	-0.346097801456074	0.471931673280218	-0.726127242475297	-0.346097801456074	59	127	0.399889601418574	-0.00143788863480361	-0.0508742104212134	7.72405660377358	NA	NA	0.0383681520540979	0.0169521593108632	-0.00963632194517366	0.0522171120540321	0.0169521593108633	3.6	14.8
131220_E007	18	18	8	32.5	WT	60	Step	32.5	0	NA	131220_E001T_7.avi_lane_117.res	2.59393466021747	-0.459526810135881	0.513663020634355	-0.83846798317916	-0.459526810135882	44	113	0.41742030146694	-0.0147049514177693	-0.0649819326509096	7.70833333333333	NA	NA	0.0291465829353679	-0.0964768493689438	0.0320950254089633	-0.0601236286498309	-0.0964768493689447	-11.4	0.799999999999997
131220_E007	19	19	9	32.5	WT	60	Step	32.5	0	NA	131220_E001T_7.avi_lane_118.res	2.54860852762277	-0.302714714333611	0.592989730609136	-0.719798463505425	-0.302714714333611	61	131	0.428236719700821	-0.0118890995623244	-0.0286529842514928	7.69575471698113	NA	NA	-0.016179549659332	0.0603352464333262	0.111421735383744	0.0585458910239042	0.0603352464333263	5.6	18.8
131220_E007	20	20	10	32.5	WT	60	Step	32.5	0	NA	131220_E001T_7.avi_lane_119.res	2.55692333885014	-0.45170674014173	0.502362581973707	-0.836541424692494	-0.45170674014173	48	119	0.401707710629205	0.0129734501364081	-0.0773645527398099	7.70833333333333	NA	NA	-0.00786473843196234	-0.0886567793747928	0.0207945867483153	-0.0581970701631649	-0.0886567793747927	-7.4	6.8
131220_E007	21	21	11	32.5	WT	60	Step	32.5	0	NA	131220_E001T_7.avi_lane_120.res	2.71864871714753	-0.394020411658693	0.407084801128904	-0.809861285472102	-0.394020411658693	68	131	0.401183674569938	0.0052805297852925	-0.0420184706214855	8.27830188679245	NA	NA	0.153860639865428	-0.0309704508917558	-0.0744831940964877	-0.0315169309427729	-0.0309704508917557	12.6	18.8
131220_E007	22	22	12	32.5	WT	60	Step	32.5	0	NA	131220_E001T_7.avi_lane_121.res	2.60972975881383	-0.472246158904648	0.470266549636711	-0.786417061751768	-0.472246158904648	42	126	0.430655459539351	0.0194145477685575	-0.0709823860589938	8.33564814814815	NA	NA	0.0449416815317281	-0.109196198137711	-0.0113014455886807	-0.0080727072224388	-0.109196198137711	-13.4	13.8
131220_E007	23	23	13	32.5	WT	60	Step	32.5	0	NA	131220_E001T_7.avi_lane_122.res	2.59382835610866	-0.318107293453096	0.512314367876703	-0.768183155700545	-0.318107293453096	71	131	0.426123202707404	0.0229108472915497	-0.0353675319848435	8.28066037735849	NA	NA	0.029040278826558	0.0449426673138412	0.0307463726513114	0.0101611988287842	0.0449426673138413	15.6	18.8
131220_E007	24	24	14	32.5	WT	60	Step	32.5	0	NA	131220_E001T_7.avi_lane_123.res	2.53576575190694	-0.257829583846863	0.525079123916262	-0.756618196050789	-0.257829583846863	79	124	0.42036772963858	0.0162944900934426	-0.0344163311613113	8.21462264150943	NA	NA	-0.0290223253751623	0.105220376920074	0.0435111286908703	0.0217261584785402	0.105220376920074	23.6	11.8
131220_E007	25	25	15	32.5	WT	60	Step	32.5	0	NA	131220_E001T_7.avi_lane_124.res	2.51258839046811	-0.390496447584308	0.502437428588826	-0.717179573013503	-0.390496447584308	45	123	0.417866628343206	-0.0334354953539566	-0.0509645845570739	8.20601851851852	NA	NA	-0.0521996868139922	-0.0274464868173708	0.0208694333634343	0.0611647815158262	-0.0274464868173707	-10.4	10.8
131220_E007	26	26	16	32.5	WT	60	Step	32.5	0	NA	131220_E001T_7.avi_lane_125.res	2.5018048510984	-0.305249146554954	0.452292524379553	-0.752198732406314	-0.305249146554954	59	100	0.434079021394527	0.0226288266041616	-0.0220059567188274	8.17924528301887	NA	NA	-0.062983226183702	0.0578008142119832	-0.0292754708458387	0.0261456221230152	0.0578008142119833	3.6	-12.2
131220_E007	27	27	17	32.5	WT	60	Step	32.5	0	NA	131220_E001T_7.avi_lane_126.res	2.63529411509722	-0.356361989152056	0.543918508833703	-0.744413927939022	-0.356361989152056	50	116	0.425702992248769	0.00705965474935242	-0.0361043916720836	8.15972222222222	NA	NA	0.0705060378151177	0.00668797161488116	0.0623505136083113	0.0339304265903072	0.00668797161488127	-5.4	3.8
131220_E007	28	28	18	32.5	WT	60	Step	32.5	0	NA	131220_E001T_7.avi_lane_127.res	2.70765482473651	-0.420076708105985	0.481670277526805	-0.787455109660084	-0.420076708105985	44	108	0.400910630309622	-0.0223111128781987	-0.0358816156495639	8.16509433962264	NA	NA	0.142866747454408	-0.0570267473390478	0.000102282301413348	-0.00911075513075488	-0.0570267473390477	-11.4	-4.2
131220_E007	29	29	19	32.5	WT	60	Step	32.5	0	NA	131220_E001T_7.avi_lane_128.res	2.67942557810619	-0.258190350183864	0.620676160268071	-0.763365588475135	-0.258190350183864	73	127	0.434577432449817	-0.0165792802900078	-0.0245019689909567	8.15509259259259	NA	NA	0.114637500824088	0.104859610583073	0.139108165042679	0.0149787660541941	0.104859610583073	17.6	14.8
131220_E007	30	30	20	32.5	WT	60	Step	32.5	0	NA	131220_E001T_7.avi_lane_129.res	2.44611734270973	-0.231690271674533	0.503812144565807	-0.714363732332256	-0.231690271674533	63	96	0.426481830142756	-0.00301408820415231	-0.0278722987249298	8.1412037037037	NA	NA	-0.118670734572372	0.131359689092404	0.0222441493404154	0.0639806221970731	0.131359689092404	7.6	-16.2
131220_E007	31	31	21	32.5	WT	60	Step	32.5	0	NA	131220_E001T_7.avi_lane_130.res	2.72479820433413	-0.301233738030287	0.466270597565737	-0.751150072690025	-0.301233738030287	68	116	0.379952240361378	-0.00659569822373031	-0.0363333574462217	8.13207547169811	NA	NA	0.160010127052028	0.0618162227366502	-0.0152973976596547	0.0271942818393042	0.0618162227366503	12.6	3.8
131220_E007	32	32	22	32.5	WT	60	Step	32.5	0	NA	131220_E001T_7.avi_lane_131.res	2.64529129747998	-0.407653961317516	0.468435605245723	-0.72401963813202	-0.407653961317516	39	108	0.415172004482624	0.0387363640502252	-0.0384606764300675	8.12268518518518	NA	NA	0.0805032201978779	-0.0446040005505788	-0.0131323899796687	0.0543247163973092	-0.0446040005505787	-16.4	-4.2
131220_E007	33	33	23	32.5	WT	60	Step	32.5	0	NA	131220_E001T_7.avi_lane_132.res	2.8153603272129	-0.443929161173801	0.516519200965882	-0.837793868259422	-0.443929161173801	59	145	0.381058340000054	-0.0198806074016156	-0.0665129322026355	8.10141509433962	NA	NA	0.250572249930798	-0.0808792004068638	0.0349512057404903	-0.0594495137300929	-0.0808792004068637	3.6	32.8
131220_E007	34	34	24	32.5	WT	60	Step	32.5	0	NA	131220_E001T_7.avi_lane_133.res	2.75382361845306	-0.326008333530709	0.520485618619215	-0.792297374969227	-0.326008333530709	65	118	0.412006637562751	0.0100108142809873	-0.0471638091333013	8.12037037037037	NA	NA	0.189035541170958	0.0370416272362282	0.0389176233938234	-0.0139530204398979	0.0370416272362283	9.6	5.8
131220_E007	35	35	25	32.5	WT	60	Step	32.5	0	NA	131220_E001T_7.avi_lane_134.res	2.73458939848722	-0.321259802042021	0.528519094235681	-0.745333268715542	-0.321259802042021	63	127	0.389573561257821	-0.0214337256662036	-0.00523605616012781	8.09433962264151	NA	NA	0.169801321205118	0.0417901587249162	0.0469510990102893	0.0330110858137872	0.0417901587249163	7.6	14.8
131220_E007	36	36	26	32.5	WT	60	Step	32.5	0	NA	131220_E001T_7.avi_lane_135.res	2.64285816522489	-0.425759810088668	0.525926813190068	-0.848731642656996	-0.425759810088668	56	126	0.425205346846696	-0.00298793017385433	-0.0855467038418707	8.08490566037736	NA	NA	0.078070087942788	-0.0627098493217308	0.0443588179646763	-0.0703872881276668	-0.0627098493217307	0.600000000000001	13.8
131220_E007	37	37	27	32.5	WT	60	Step	32.5	0	NA	131220_E001T_7.avi_lane_136.res	2.68870916375971	-0.370516145091544	0.542462950326088	-0.764578735947909	-0.370516145091544	57	133	0.414940742874161	0.00614544822088956	-0.0282579027865464	8.08101851851852	NA	NA	0.123921086477608	-0.00746618432460683	0.0608949551006964	0.0137656185814201	-0.00746618432460672	1.6	20.8
131220_E007	38	38	28	32.5	WT	60	Step	32.5	0	NA	131220_E001T_7.avi_lane_137.res	2.67520259710555	-0.291276890296343	0.550663082743855	-0.676721780189989	-0.291276890296343	61	134	0.40420475741455	0.0410941410760256	-0.0447708379048209	8.08018867924528	NA	NA	0.110414519823448	0.0717730704705942	0.0690950875184633	0.10162257433934	0.0717730704705943	5.6	21.8
131220_E007	39	39	29	32.5	WT	60	Step	32.5	0	NA	131220_E001T_7.avi_lane_138.res	2.67212693072854	-0.379633070030497	0.629454019544874	-0.755107335919007	-0.379633070030497	48	129	0.415954099117292	-0.0220243196306914	-0.0224508583823866	8.06481481481481	NA	NA	0.107338853446438	-0.0165831092635598	0.147886024319482	0.0232370186103221	-0.0165831092635597	-7.4	16.8
131220_E007	40	40	30	32.5	WT	60	Step	32.5	0	NA	131220_E001T_7.avi_lane_139.res	2.49518601938961	-0.49136337472196	0.448073466496906	-0.814776057764521	-0.49136337472196	42	122	0.446030380408195	-0.0179158417167166	-0.0528365293742358	8.04481132075472	NA	NA	-0.0696020578924923	-0.128313413955023	-0.0334945287284857	-0.0364317032351918	-0.128313413955023	-13.4	9.8
131220_E007	41	41	31	32.5	WT	60	Step	32.5	0	NA	131220_E001T_7.avi_lane_140.res	2.54224805249122	-0.365392211175799	0.512262481031203	-0.668582013938218	-0.365392211175799	38	110	0.387799740264729	0.00926614660151625	-0.0640598988268546	8.04166666666667	NA	NA	-0.022540024790882	-0.00234225040886182	0.0306944858058113	0.109762340591111	-0.00234225040886171	-17.4	-2.2
131220_E007	42	42	32	32.5	WT	60	Step	32.5	0	NA	131220_E001T_7.avi_lane_141.res	2.61098535968776	-0.355080727837778	0.577938571071429	-0.849032121377946	-0.355080727837778	63	119	0.44567724272452	0.00970497650100663	-0.0406153068894336	8.03009259259259	NA	NA	0.0461972824056578	0.00796923292915919	0.0963705758460373	-0.0706877668486169	0.0079692329291593	7.6	6.8
131220_E007	43	43	33	32.5	WT	60	Step	32.5	0	NA	131220_E001T_7.avi_lane_142.res	2.69733021569925	-0.391492834385203	0.448298861552008	-0.752455931761724	-0.391492834385203	49	114	0.387167995997597	0.0216786118026218	-0.053896379308395	7.99292452830189	NA	NA	0.132542138417148	-0.0284428736182658	-0.0332691336733837	0.0258884227676052	-0.0284428736182657	-6.4	1.8
131220_E007	44	44	34	32.5	WT	60	Step	32.5	0	NA	131220_E001T_7.avi_lane_143.res	2.66457880507797	-0.372824386589257	0.462459608845661	-0.815453512375282	-0.372824386589257	62	117	0.393732326539771	-0.047290395976788	-0.0383122445030804	8.00925925925926	NA	NA	0.0997907277958681	-0.0097744258223198	-0.0191083863797307	-0.0371091578459528	-0.00977442582231969	6.6	4.8
131220_E007	45	45	35	32.5	WT	60	Step	32.5	0	NA	131220_E001T_7.avi_lane_144.res	2.573685525263	-0.349173208886095	0.571875439946154	-0.773656499217479	-0.349173208886095	53	115	0.436708231121914	-0.0154429765676541	-0.0462593770377314	7.97169811320755	NA	NA	0.00889744798089787	0.0138767518808422	0.0903074447207623	0.00468785531185012	0.0138767518808423	-2.4	2.8
131220_E007	46	46	36	32.5	WT	60	Step	32.5	0	NA	131220_E001T_7.avi_lane_145.res	2.80425619376478	-0.324400560758497	0.522737167532689	-0.743684694022674	-0.324400560758497	60	122	0.396353612829182	0.0125085766058683	-0.0301621475224759	7.98611111111111	NA	NA	0.239468116482678	0.0386494000084402	0.0411691723072973	0.0346596605066551	0.0386494000084403	4.6	9.8
131220_E007	47	47	37	32.5	WT	60	Step	32.5	0	NA	131220_E001T_7.avi_lane_146.res	2.58033193842159	-0.370561747965074	0.6195211981004	-0.798277580665359	-0.370561747965074	54	125	0.444401108706436	0.0177387084047304	-0.0465702408037853	7.98349056603773	NA	NA	0.0155438611394878	-0.00751178719813683	0.137953202875008	-0.0199332261360299	-0.00751178719813672	-1.4	12.8
131220_E007	48	48	38	32.5	WT	60	Step	32.5	0	NA	131220_E001T_7.avi_lane_147.res	2.83655318246749	-0.413064008125812	0.614227669527745	-0.874252123396648	-0.413064008125812	62	139	0.418795221913218	0.00357133322890954	-0.0513928776055922	7.96698113207547	NA	NA	0.271765105185388	-0.0500140473588748	0.132659674302353	-0.0959077688673189	-0.0500140473588747	6.6	26.8
131220_E007	49	49	39	32.5	WT	60	Step	32.5	0	NA	131220_E001T_7.avi_lane_148.res	2.65824520641035	-0.36318003904374	0.531619941565812	-0.777302344119235	-0.36318003904374	56	121	0.398024374382951	-0.000333654901621635	-0.0371825110933869	7.95833333333333	NA	NA	0.093457129128248	-0.000130078276802836	0.0500519463404204	0.00104201041009411	-0.000130078276802725	0.600000000000001	8.8
131220_E007	50	50	40	32.5	WT	60	Step	32.5	0	NA	131220_E001T_7.avi_lane_149.res	2.65940757908947	-0.283713315009466	0.489887240255489	-0.704552017073601	-0.283713315009466	68	125	0.383916975795133	-0.0376064870311077	-0.0456813505347867	7.9625	NA	NA	0.0946195018073679	0.0793366457574712	0.00831924503009734	0.0737923374557281	0.0793366457574713	12.6	12.8
131220_E007	51	51	41	32.5	WT	60	Step	32.5	0	NA	131220_E001T_7.avi_lane_150.res	2.46715495766593	-0.421888217734193	0.409214600891113	-0.737134114454137	-0.421888217734193	44	116	0.409916745228149	-0.00878895600577248	-0.0563671364450111	7.9485294117647	NA	NA	-0.0976331196161722	-0.0588382569672558	-0.0723533943342787	0.0412102400751921	-0.0588382569672557	-11.4	3.8
131220_E007	52	52	42	32.5	WT	60	Step	32.5	0	NA	131220_E001T_7.avi_lane_151.res	2.49227252898655	-0.37490804175943	0.406273112085677	-0.72865045104778	-0.37490804175943	48	106	0.417951722490819	-0.0221280108516322	-0.0667209783679648	7.93382352941176	NA	NA	-0.0725155482955522	-0.0118580809924928	-0.0752948831397147	0.0496939034815491	-0.0118580809924927	-7.4	-6.2
131220_E007	53	53	43	32.5	WT	60	Step	32.5	0	NA	131220_E001T_7.avi_lane_152.res	2.68198325774247	-0.469692674962083	0.501539969172879	-0.897952738517657	-0.469692674962083	56	127	0.419224767840372	-0.0330526616302079	-0.063191936181351	7.9325	NA	NA	0.117195180460368	-0.106642714195146	0.0199719739474873	-0.119608383988328	-0.106642714195146	0.600000000000001	14.8
131220_E007	54	54	44	32.5	WT	60	Step	32.5	0	NA	131220_E001T_7.avi_lane_153.res	2.4954927433441	-0.320850319930365	0.493351271565857	-0.749377473349428	-0.320850319930365	50	95	0.416160616224528	0.00662179805741352	-0.039148149699728	7.89705882352941	NA	NA	-0.069295333938002	0.0421996408365722	0.0117832763404653	0.0289668811799012	0.0421996408365723	-5.4	-17.2
131220_E007	55	55	45	32.5	WT	60	Step	32.5	0	NA	131220_E001T_7.avi_lane_154.res	2.5113727452386	-0.24658109897587	0.514863868144992	-0.682825611388864	-0.24658109897587	55	96	0.404872291715519	-0.000579237014737383	-0.0220080347230499	7.865	NA	NA	-0.0534153320435022	0.116468861791067	0.0332958729196003	0.0955187431404652	0.116468861791067	-0.399999999999999	-16.2
131220_E007	56	56	46	32.5	WT	60	Step	32.5	0	NA	131220_E001T_7.avi_lane_155.res	2.56815224591915	-0.368441577513368	0.418069370473295	-0.746454591274399	-0.368441577513368	62	129	0.40410677751079	-0.00210770160482557	-0.0542386957709854	7.87990196078431	NA	NA	0.0033641686370478	-0.00539161674643079	-0.0634986247520967	0.0318897632549302	-0.00539161674643068	6.6	16.8
131220_E007	57	57	47	32.5	WT	60	Step	32.5	0	NA	131220_E001T_7.avi_lane_156.res	2.66189809844543	-0.368649950867919	0.475740553291751	-0.737677080987687	-0.368649950867919	59	136	0.40741256894755	-0.0379337551404892	-0.0567180212312247	7.85539215686275	NA	NA	0.0971100211633278	-0.00559999010098183	-0.00582744193364065	0.0406672735416421	-0.00559999010098172	3.6	23.8
131220_E007	58	58	48	32.5	WT	60	Step	32.5	0	NA	131220_E001T_7.avi_lane_157.res	2.57864148308036	-0.371903387620094	0.506997820293728	-0.743168879717508	-0.371903387620094	49	117	0.432599768580569	-0.0189522868151928	-0.0546554546688896	7.86	NA	NA	0.0138534057982578	-0.00885342685315682	0.0254298250683363	0.0351754748118212	-0.00885342685315671	-6.4	4.8
131220_E007	59	59	49	32.5	WT	60	Step	32.5	0	NA	131220_E001T_7.avi_lane_158.res	2.67980816963898	-0.335617074212871	0.573450193593324	-0.82680664633396	-0.335617074212871	67	124	0.420281453993369	-0.00212254329552288	-0.0315422388670122	7.84558823529412	NA	NA	0.115020092356878	0.0274328865540662	0.0918821983679324	-0.0484622918046308	0.0274328865540663	11.6	11.8
131220_E007	60	60	50	32.5	WT	60	Step	32.5	0	NA	131220_E001T_7.avi_lane_159.res	2.50729503914943	-0.438033234519166	0.419747490495484	-0.756854388949389	-0.438033234519166	42	113	0.413763922971644	-0.0104845043814429	-0.0790223886038389	7.8475	NA	NA	-0.0574930381326721	-0.0749832737522288	-0.0618205047299077	0.0214899655799402	-0.0749832737522287	-13.4	0.799999999999997
131220_E007	61	61	51	32.5	WT	60	Step	32.5	0	NA	131220_E001T_7.avi_lane_160.res	2.50378456188017	-0.389408066421581	0.422299189687562	-0.741147877402209	-0.389408066421581	52	120	0.407163831286704	-0.0264765628072419	-0.060717659065929	7.83578431372549	NA	NA	-0.0610035154019322	-0.0263581056546438	-0.0592688055378296	0.0371964771271202	-0.0263581056546437	-3.4	7.8
131220_E007	62	62	52	32.5	WT	60	Step	32.5	0	NA	131220_E001T_7.avi_lane_161.res	2.55020899055448	-0.436075304340681	0.343419034372067	-0.777958786232237	-0.436075304340681	50	114	0.428900093171986	0.0481588992290432	-0.049495034920529	7.81372549019608	NA	NA	-0.0145790867276223	-0.0730253435737438	-0.138148960853325	0.000385568297092131	-0.0730253435737437	-5.4	1.8
131220_E007	63	63	53	32.5	WT	60	Step	32.5	0	NA	131220_E001T_7.avi_lane_162.res	2.57306732845402	-0.299857691736664	0.485255628078885	-0.720743182771804	-0.299857691736664	52	97	0.407174198929236	0.00716592574492474	-0.0216890956882754	7.82	NA	NA	0.00827925117191786	0.0631922690302732	0.00368763285349333	0.0576011717575251	0.0631922690302733	-3.4	-15.2
131220_E007	64	64	54	32.5	WT	60	Step	32.5	0	NA	131220_E001T_7.avi_lane_163.res	2.63673137425589	-0.456788502435099	0.532530880582228	-0.788917152448059	-0.456788502435099	47	140	0.409868660396391	0.0267347302538152	-0.0762777234151687	7.81372549019608	NA	NA	0.0719432969737879	-0.0937385416681618	0.0509628853568363	-0.0105727979187299	-0.0937385416681617	-8.4	27.8
131220_E007	65	65	55	32.5	WT	60	Step	32.5	0	NA	131220_E001T_7.avi_lane_164.res	2.6177337368425	-0.404858450766328	0.445871488435267	-0.74634863762894	-0.404858450766328	57	142	0.401718610366066	-0.0174344932662912	-0.0512893583555088	7.8025	NA	NA	0.0529456595603981	-0.0418084899993908	-0.0356965067901246	0.0319957169003892	-0.0418084899993907	1.6	29.8
131220_E007	66	66	56	32.5	WT	60	Step	32.5	0	NA	131220_E001T_7.avi_lane_165.res	2.65391168323263	-0.336710255628251	0.468096525390548	-0.819594324239531	-0.336710255628251	72	120	0.422530306451124	-0.00947982307317433	-0.0347412538111887	7.77450980392157	NA	NA	0.0891236059505278	0.0263397051386862	-0.0134714698348437	-0.0412499697102019	0.0263397051386863	16.6	7.8
131220_E007	67	67	57	32.5	WT	60	Step	32.5	0	NA	131220_E001T_7.avi_lane_166.res	2.54409619991188	-0.340237831649705	0.413358485326832	-0.713579126298631	-0.340237831649705	54	109	0.412873820888184	0.0178184664611277	-0.02449957466365	7.7843137254902	NA	NA	-0.020691877370222	0.0228121291172322	-0.0682095098985597	0.0647652282306982	0.0228121291172323	-1.4	-3.2
131220_E007	68	68	58	32.5	WT	60	Step	32.5	0	NA	131220_E001T_7.avi_lane_167.res	2.50216918337264	-0.286472666019286	0.431007379859046	-0.783189620858132	-0.286472666019286	72	104	0.437615027372305	-0.0107682810298706	-0.0248057043807158	7.7725	NA	NA	-0.0626188939094621	0.0765772947476512	-0.0505606153663457	-0.00484526632880289	0.0765772947476513	16.6	-8.2
131220_E007	69	69	59	32.5	WT	60	Step	32.5	0	NA	131220_E001T_7.avi_lane_168.res	2.73364923375018	-0.459778520727951	0.508019432109151	-0.849586029509562	-0.459778520727951	58	144	0.419172458722396	0.00816691467161815	-0.0680651439064157	7.77941176470588	NA	NA	0.168861156468078	-0.0967285599610138	0.0264514368837593	-0.0712416749802328	-0.0967285599610137	2.6	31.8
131220_E007	70	70	60	32.5	WT	60	Step	32.5	0	NA	131220_E001T_7.avi_lane_169.res	2.74737645685093	-0.488605952943785	0.431734050168831	-0.77955214747616	-0.488605952943785	49	155	0.403556271717062	-0.0015938353168196	-0.0772899676930294	-0.029411764705882	NA	NA	0.182588379568828	-0.125555992176848	-0.0498339450565607	-0.00120779294683082	-0.125555992176848	-6.4	42.8
131220_E007	71	71	61	32.5	WT	60	Step	32.5	0	NA	131220_E001T_7.avi_lane_170.res	2.64155926844101	-0.455421387222827	0.415129678635887	-0.826988088293687	-0.455421387222827	46	109	0.419423027807338	-0.00972331006598962	-0.0501077916917938	-0.431372549019608	NA	NA	0.0767711911589077	-0.0923714264558898	-0.0664383165895047	-0.0486437337643578	-0.0923714264558897	-9.4	-3.2
131220_E007	72	72	62	32.5	WT	60	Step	32.5	0	NA	131220_E001T_7.avi_lane_171.res	2.4962414116404	-0.348134926733857	0.477972881387808	-0.721413269662905	-0.348134926733857	61	135	0.411893562911349	-0.00853403708767847	-0.0432637890456418	-0.502450980392157	NA	NA	-0.0685466656417022	0.0149150340330802	-0.00359511383758365	0.0569310848664242	0.0149150340330803	5.6	22.8
131220_E007	73	73	63	32.5	WT	60	Step	32.5	0	NA	131220_E001T_7.avi_lane_172.res	2.7245569448857	-0.388475717635863	0.578557337084407	-0.769965821791566	-0.388475717635863	43	109	0.398688171008106	-0.0462593973193881	-0.0441140432336047	-0.5525	NA	NA	0.159768867603598	-0.0254257568689258	0.0969893418590154	0.00837853273776312	-0.0254257568689257	-12.4	-3.2
131220_E007	74	74	64	32.5	WT	60	Step	32.5	0	NA	131220_E001T_7.avi_lane_173.res	2.5854948680226	-0.429038841268301	0.594805780626917	-0.754178687410701	-0.429038841268301	47	148	0.415978956383516	-0.033189906248466	-0.0622516285092997	-0.578431372549019	NA	NA	0.0207067907404981	-0.0659888805013638	0.113237785401525	0.0241656671186281	-0.0659888805013637	-8.4	35.8
131220_E007	75	75	65	32.5	WT	60	Step	32.5	0	NA	131220_E001T_7.avi_lane_174.res	2.44172965578262	-0.341036683485841	0.371640158278975	-0.752478983886147	-0.341036683485841	56	97	0.417443572582797	0.0360353086342032	-0.050497254337397	-0.571078431372549	NA	NA	-0.123058421499482	0.0220132772810962	-0.109927836946417	0.0258653706431822	0.0220132772810963	0.600000000000001	-15.2
131220_E007	76	76	66	32.5	WT	60	Step	32.5	0	NA	131220_E001T_7.avi_lane_175.res	2.59420706184585	-0.309391727931586	0.559183165047543	-0.718862748907461	-0.309391727931586	66	140	0.417487157909439	0.00937098946454301	-0.0506424625667483	-0.57	NA	NA	0.029418984563748	0.0536582328353512	0.0776151698221513	0.0594816056218681	0.0536582328353513	10.6	27.8
131220_E007	77	77	67	32.5	WT	60	Step	32.5	0	NA	131220_E001T_7.avi_lane_176.res	2.7762006272706	-0.367945823109622	0.46910692948522	-0.817370119804839	-0.367945823109622	80	149	0.397308471520061	-0.00701531318246537	-0.0347472873200932	-0.558823529411764	NA	NA	0.211412549988498	-0.0048958623426848	-0.0124610657401717	-0.0390257652755098	-0.00489586234268469	24.6	36.8
131220_E007	78	78	68	32.5	WT	60	Step	32.5	0	NA	131220_E001T_7.avi_lane_177.res	2.65033824628109	-0.446143078883696	0.460489762173466	-0.804409282204671	-0.446143078883696	49	124	0.413858607352555	-0.00306903344630161	-0.0631983239209124	-0.5525	NA	NA	0.0855501689989877	-0.0830931181167588	-0.0210782330519257	-0.0260649276753419	-0.0830931181167587	-6.4	11.8
131220_E007	79	79	69	32.5	WT	60	Step	32.5	0	NA	131220_E001T_7.avi_lane_178.res	2.8447928551503	-0.302477454684783	0.581505916504643	-0.775305769507034	-0.302477454684783	69	129	0.393887281598085	0.000127202414993623	-0.025795814308253	-0.563725490196079	NA	NA	0.280004777868198	0.0605725060821542	0.0999379212792513	0.00303858502229515	0.0605725060821543	13.6	16.8
131220_E007	80	80	70	32.5	WT	60	Step	32.5	0	NA	131220_E001T_7.avi_lane_179.res	2.84022686943312	-0.404063317580732	0.437793684498859	-0.774692186420803	-0.404063317580732	70	159	0.392815531524403	-0.00467402569711897	-0.0616444096076228	-0.553921568627451	NA	NA	0.275438792151018	-0.0410133568137948	-0.0437743107265327	0.0036521681085262	-0.0410133568137947	14.6	46.8
131220_E007	81	81	71	32.5	WT	60	Step	32.5	0	NA	131220_E001T_7.avi_lane_180.res	2.81690523393708	-0.313629588006538	0.478047750657037	-0.776787758925364	-0.313629588006538	86	147	0.374536503098866	0.0185713879726974	-0.0416184738515869	-0.56	NA	NA	0.252117156654978	0.0494203727603992	-0.0035202445683547	0.00155659560396515	0.0494203727603993	30.6	34.8
131220_E007	82	82	72	32.5	WT	60	Step	32.5	0	NA	131220_E001T_7.avi_lane_181.res	2.50530707682585	-0.375030829484092	0.468686814111087	-0.789616223319655	-0.375030829484092	57	116	0.422215822885542	0.0113367541842591	-0.029488125536456	-0.571078431372549	NA	NA	-0.0594810004562523	-0.0119808687171548	-0.0128811811143047	-0.0112718687903258	-0.0119808687171547	1.6	3.8
131220_E007	83	83	73	32.5	WT	60	Step	32.5	0	NA	131220_E001T_7.avi_lane_182.res	2.77098183250213	-0.369599966723291	0.522983491272428	-0.853082673137639	-0.369599966723291	78	144	0.423520920130986	0.0318800341225932	-0.0514947541900286	-0.555	NA	NA	0.206193755220028	-0.0065500059563538	0.0414154960470364	-0.0747383186083098	-0.00655000595635369	22.6	31.8
131220_E007	84	84	74	32.5	WT	60	Step	32.5	0	NA	131220_E001T_7.avi_lane_183.res	2.86643343019562	-0.429404621264261	0.405867832317484	-0.745308946657357	-0.429404621264261	59	156	0.35833901899159	0.0215901603977828	-0.0709100600884705	-0.561274509803921	NA	NA	0.301645352913518	-0.0663546604973238	-0.0757001629079077	0.0330354078719721	-0.0663546604973237	3.6	43.8
131220_E007	85	85	75	32.5	WT	60	Step	32.5	0	NA	131220_E001T_7.avi_lane_184.res	2.71224658432778	-0.422245811531089	0.588333564781464	-0.764171164418795	-0.422245811531089	45	133	0.410046715827366	0.0257335376287549	-0.0517236241166209	-0.568627450980392	NA	NA	0.147458507045678	-0.0591958507641518	0.106765569556072	0.0141731901105342	-0.0591958507641517	-10.4	20.8
131220_E007	86	86	76	32.5	WT	60	Step	32.5	0	NA	131220_E001T_7.avi_lane_185.res	2.79194988535205	-0.404633356767881	0.465705368667597	-0.787489936583145	-0.404633356767881	62	142	0.389648462377748	-0.0160670542249563	-0.0620722120697276	-0.57	NA	NA	0.227161808069948	-0.0415833960009438	-0.0158626265577947	-0.00914558205381588	-0.0415833960009437	6.6	29.8
131220_E007	87	87	77	32.5	WT	60	Step	32.5	0	NA	131220_E001T_7.avi_lane_186.res	2.68056565111788	-0.228587043880564	0.60278126838812	-0.608641129489106	-0.228587043880564	64	140	0.393881553549098	0.000959040087937767	-0.0197491272620101	-0.553921568627451	NA	NA	0.115777573835778	0.134462916886373	0.121213273162728	0.169703225040223	0.134462916886373	8.6	27.8
131220_E007	88	88	78	32.5	WT	60	Step	32.5	0	NA	131220_E001T_7.avi_lane_187.res	2.73557217961545	-0.365066775047503	0.492450252252169	-0.738171059984494	-0.365066775047503	47	109	0.40045298271397	0.011527343812125	-0.0304549227400178	-0.5825	NA	NA	0.170784102333348	-0.00201681428056583	0.0108822570267773	0.0401732945448352	-0.00201681428056572	-8.4	-3.2
131220_E007	89	89	79	32.5	WT	60	Step	32.5	0	NA	131220_E001T_7.avi_lane_188.res	2.89042198898433	-0.351120445583551	0.523756669491897	-0.769260243229904	-0.351120445583551	65	136	0.38773052308643	-0.00216588462993012	-0.0298274836437226	-0.583333333333333	NA	NA	0.325633911702228	0.0119295151833862	0.0421886742665054	0.0090841112994251	0.0119295151833863	9.6	23.8
131220_E007	90	90	80	32.5	WT	60	Step	32.5	0	NA	131220_E001T_7.avi_lane_189.res	2.51111919230256	-0.277387618791371	0.473183474462406	-0.744409632371499	-0.277387618791371	56	90	0.397586063546794	-0.020956091426937	-0.0348600199221404	-0.588235294117647	NA	NA	-0.0536688849795421	0.0856623419755662	-0.00838452076298568	0.0339347221578301	0.0856623419755663	0.600000000000001	-22.2
131220_E007	91	91	81	32.5	WT	60	Step	32.5	0	NA	131220_E001T_7.avi_lane_190.res	2.47723709581793	-0.27778966977161	0.487879594465095	-0.626510324770505	-0.27778966977161	46	101	0.428104489879531	0.0097475606553962	-0.0469144240670561	-0.555	NA	NA	-0.087550981464172	0.0852602909953272	0.00631159923970331	0.151834029758824	0.0852602909953273	-9.4	-11.2
131220_E007	92	92	82	32.5	WT	60	Step	32.5	0	NA	131220_E001T_7.avi_lane_191.res	2.69885705383328	-0.327674269051441	0.466291737365853	-0.748009213625302	-0.327674269051441	63	119	0.395406941858841	-0.000591466713513144	-0.0272683480539225	-0.566176470588235	NA	NA	0.134068976551178	0.0353756917154962	-0.0152762578595387	0.0303351409040271	0.0353756917154963	7.6	6.8
131220_E007	93	93	83	32.5	WT	60	Step	32.5	0	NA	131220_E001T_7.avi_lane_192.res	2.79391437494564	-0.305888490321854	0.520681948557907	-0.726424327646645	-0.305888490321854	58	114	0.388075051597092	-0.0355025413447141	-0.0156421722019957	-0.5625	NA	NA	0.229126297663538	0.0571614704450832	0.0391139533325153	0.0519200268826842	0.0571614704450833	2.6	1.8
131220_E007	94	94	84	32.5	WT	60	Step	32.5	0	NA	131220_E001T_7.avi_lane_193.res	2.64280155280691	-0.326953378657898	0.51954224975662	-0.720672275594883	-0.326953378657898	60	129	0.408888919606362	-0.0219480834519888	-0.0344894163454409	-0.583333333333333	NA	NA	0.0780134755248079	0.0360965821090392	0.0379742545312283	0.0576720789344461	0.0360965821090393	4.6	16.8
131220_E007	95	95	85	32.5	WT	60	Step	32.5	0	NA	131220_E001T_7.avi_lane_194.res	2.67306772919757	-0.373414965818571	0.481201412060734	-0.753244467098261	-0.37341496581857	44	99	0.409102954272561	-0.00867938551534766	-0.0364359247323284	-0.572916666666667	NA	NA	0.108279651915468	-0.0103650050516338	-0.000366583164657652	0.0250998874310682	-0.0103650050516327	-11.4	-13.2
131220_E007	96	96	86	32.5	WT	60	Step	32.5	0	NA	131220_E001T_7.avi_lane_195.res	2.59235771161316	-0.393514944921479	0.425346622375843	-0.815352722014039	-0.393514944921479	68	132	0.41945093194533	-0.000857487696679985	-0.0526015293158896	-0.5625	NA	NA	0.0275696343310581	-0.0304649841545418	-0.0562213728495487	-0.0370083674847098	-0.0304649841545417	12.6	19.8
131220_E007	97	97	87	32.5	WT	60	Step	32.5	0	NA	131220_E001T_7.avi_lane_196.res	2.68962868093701	-0.379164607864051	0.548118797626558	-0.771186860591789	-0.379164607864051	52	123	0.421369741823808	-0.0235985550376397	-0.0474383153643974	-0.565104166666666	NA	NA	0.124840603654908	-0.0161146470971138	0.0665508024011663	0.00715749393754017	-0.0161146470971137	-3.4	10.8
131220_E007	98	98	88	32.5	WT	60	Step	32.5	0	NA	131220_E001T_7.avi_lane_197.res	2.31104012715198	-0.251781162071252	0.49697710413954	-0.655605844971455	-0.251781162071252	48	89	0.426380111490884	0.0480932049897181	-0.0324734923541784	-0.5546875	NA	NA	-0.253747950130122	0.111268798695685	0.0154091089141483	0.122738509557874	0.111268798695685	-7.4	-23.2
131220_E007	99	99	89	32.5	WT	60	Step	32.5	0	NA	131220_E001T_7.avi_lane_198.res	2.55439706664481	-0.405216374293754	0.315324670725968	-0.685095953764224	-0.405216374293754	47	121	0.412844097907811	0.0132056118086312	-0.0596906227188383	-0.561224489795918	NA	NA	-0.0103910106372922	-0.0421664135268168	-0.166243324499424	0.0932484007651051	-0.0421664135268167	-8.4	8.8
131220_E007	100	100	90	32.5	WT	60	Step	32.5	0	NA	131220_E001T_7.avi_lane_199.res	2.46419649728268	-0.353217327295352	0.469969567007895	-0.630711356337622	-0.353217327295352	38	114	0.403826916709474	0.00489655073103417	-0.0538385322824917	-0.561224489795918	NA	NA	-0.100591579999422	0.00983263347158519	-0.0115984282174967	0.147632998191707	0.00983263347158531	-17.4	1.8
131220_E007	101	101	91	32.5	WT	60	Step	32.5	0	NA	131220_E001T_7.avi_lane_200.res	2.66452097566012	-0.348538112675419	0.594614708013056	-0.779265455239231	-0.348538112675419	59	130	0.44327845120145	0.0249576642125673	-0.0529828605720155	-0.536458333333333	NA	NA	0.0997328983780177	0.0145118480915182	0.113046712787664	-0.000921100709901812	0.0145118480915183	3.6	17.8
131220_E007	102	102	92	32.5	WT	60	Step	32.5	0	NA	131220_E001T_7.avi_lane_201.res	2.57296886351865	-0.277456895780812	0.489806705524049	-0.721328400667921	-0.277456895780812	70	121	0.434929151443763	-0.00998755601687257	-0.0411104773151322	-0.552083333333333	NA	NA	0.00818078623654772	0.0855930649861252	0.0082387102986573	0.0570159538614081	0.0855930649861253	14.6	8.8
131220_E007	103	103	93	32.5	WT	60	Step	32.5	0	NA	131220_E001T_7.avi_lane_202.res	2.4805475088928	-0.323273477519283	0.443874164589982	-0.749907997570726	-0.323273477519283	62	113	0.437497767969762	-0.0244107107110027	-0.0180132336456963	-0.583333333333333	NA	NA	-0.0842405683893022	0.0397764832476542	-0.0376938306354097	0.0284363569586031	0.0397764832476543	6.6	0.799999999999997
131220_E007	104	104	94	32.5	WT	60	Step	32.5	0	NA	131220_E001T_7.avi_lane_203.res	2.64846707536125	-0.371663332561417	0.492101353449216	-0.799375325113774	-0.371663332561417	58	118	0.413931168019135	0.0106835872326706	-0.0663719249725083	-0.5703125	NA	NA	0.0836789980791477	-0.0086133717944798	0.0105333582238243	-0.0210309705844448	-0.00861337179447969	2.6	5.8
131220_E007	105	105	95	32.5	WT	60	Step	32.5	0	NA	131220_E001T_7.avi_lane_204.res	2.70003165362695	-0.429634696166928	0.484124089394088	-0.831373472577374	-0.429634696166928	51	116	0.435568481359152	-0.0158262020598043	-0.05454653117807	-0.5546875	NA	NA	0.135243576344848	-0.0665847353999908	0.00255609416869634	-0.0530291180480449	-0.0665847353999907	-4.4	3.8
131220_E007	106	106	96	32.5	WT	60	Step	32.5	0	NA	131220_E001T_7.avi_lane_205.res	2.64280187198626	-0.422423715894411	0.488712160311774	-0.805987693491437	-0.422423715894411	53	127	0.430139560914911	-0.0202962152500287	-0.0441672929317239	-0.549479166666667	NA	NA	0.0780137947041579	-0.0593737551274738	0.00714416508638233	-0.0276433389621078	-0.0593737551274737	-2.4	14.8
131220_E007	107	107	97	32.5	WT	60	Step	32.5	0	NA	131220_E001T_7.avi_lane_206.res	2.51593359598553	-0.313244768878059	0.535739755477397	-0.676117186546117	-0.313244768878059	53	124	0.417169346005342	0.00814280858386051	-0.0373985297643158	-0.583333333333333	NA	NA	-0.0488544812965723	0.0498051918888782	0.0541717602520054	0.102227167983212	0.0498051918888783	-2.4	11.8
131220_E007	108	108	98	32.5	WT	60	Step	32.5	0	NA	131220_E001T_7.avi_lane_207.res	2.78195013693346	-0.362938276877639	0.466441791158468	-0.831020497746635	-0.362938276877639	56	100	0.42136224089541	0.00407430705781643	-0.0379368112593711	-0.552083333333333	NA	NA	0.217162059651358	0.000111683889298164	-0.0151262040669237	-0.0526761432173058	0.000111683889298275	0.600000000000001	-12.2
131220_E007	109	109	99	32.5	WT	60	Step	32.5	0	NA	131220_E001T_7.avi_lane_208.res	2.65694582980302	-0.304569099805122	0.475392626490345	-0.745103037805339	-0.304569099805122	61	108	0.380162652696973	-0.00454739359001203	-0.0417041800906733	-0.580729166666667	NA	NA	0.0921577525209178	0.0584808609618152	-0.00617536873504665	0.0332413167239901	0.0584808609618153	5.6	-4.2
131220_E007	110	110	100	32.5	WT	60	Step	32.5	0	NA	131220_E001T_7.avi_lane_209.res	2.58349609337649	-0.227498038490513	0.509893417662041	-0.62971156002827	-0.227498038490513	54	99	0.377530466406399	-0.0150108833255437	-0.0116681312120504	-0.583333333333333	NA	NA	0.0187080160943878	0.135551922276424	0.0283254224366493	0.148632794501059	0.135551922276424	-1.4	-13.2
131220_E007	111	111	101	32.5	WT	60	Step	32.5	0	NA	131220_E001T_7.avi_lane_210.res	2.62535806183617	-0.353752251045256	0.492725019837548	-0.684705770488157	-0.353752251045256	52	133	0.391152363323771	-0.0114403029116279	-0.0316417673689466	-0.567708333333333	NA	NA	0.0605699845540677	0.0092977097216812	0.0111570246121563	0.0936385840411722	0.00929770972168131	-3.4	20.8
131220_E007	112	112	102	32.5	WT	60	Step	32.5	0	NA	131220_E001T_7.avi_lane_211.res	2.49826068352028	-0.335042827091557	0.537155824564582	-0.701366260787136	-0.335042827091557	42	100	0.416514306841551	-0.0154247496104138	-0.0409129754810001	-0.561224489795918	NA	NA	-0.066527393761822	0.0280071336753802	0.0555878293391903	0.0769780937421931	0.0280071336753803	-13.4	-12.2
131220_E007	113	113	103	32.5	WT	60	Step	32.5	0	NA	131220_E001T_7.avi_lane_212.res	2.50501175228567	-0.392111418523951	0.515719406896906	-0.741917791621896	-0.392111418523951	42	109	0.436622781299123	-0.00573867935753413	-0.0437258368185487	-0.568877551020408	NA	NA	-0.0597763249964323	-0.0290614577570138	0.0341514116715143	0.0364265629074332	-0.0290614577570137	-13.4	-3.2
131220_E007	114	114	104	32.5	WT	60	Step	32.5	0	NA	131220_E001T_7.avi_lane_213.res	2.39152278775626	-0.270952740710126	0.511742023145566	-0.748808491274654	-0.270952740710126	58	95	0.434791385862644	-0.0229602619661137	-0.00210733636868711	-0.552083333333333	NA	NA	-0.173265289525842	0.0920972200568112	0.0301740279201744	0.0295358632546752	0.0920972200568113	2.6	-17.2
131220_E007	115	115	105	32.5	WT	60	Step	32.5	0	NA	131220_E001T_7.avi_lane_214.res	2.60361233298337	-0.264300674293781	0.453740690537421	-0.686780535556313	-0.264300674293781	62	106	0.40046029296502	-0.0394032109350616	-0.0193535986878743	-0.552083333333333	NA	NA	0.0388242557012677	0.0987492864731562	-0.0278273046879707	0.0915638189730161	0.0987492864731563	6.6	-6.2
131220_E007	116	116	106	32.5	WT	60	Step	32.5	0	NA	131220_E001T_7.avi_lane_215.res	2.64761290240843	-0.401685046951117	0.415799149743906	-0.776923694614405	-0.401685046951117	56	122	0.388749556127963	-0.00711136319483203	-0.0564109319916938	-0.572916666666667	NA	NA	0.0828248251263277	-0.0386350861841798	-0.0657688454814856	0.00142065991492413	-0.0386350861841797	0.600000000000001	9.8
131220_E007	117	117	107	32.5	WT	60	Step	32.5	0	NA	131220_E001T_7.avi_lane_216.res	2.64748355440976	-0.491256249848347	0.388648271602113	-0.831725047069433	-0.491256249848347	54	141	0.412698562649894	-0.0121966700843439	-0.0567136054627089	-0.575520833333333	NA	NA	0.082695477127658	-0.12820628908141	-0.0929197236232787	-0.0533806925401038	-0.12820628908141	-1.4	28.8
131220_E007	118	118	108	32.5	WT	60	Step	32.5	0	NA	131220_E001T_7.avi_lane_217.res	2.29811412277198	-0.432289395160003	0.452423723818306	-0.715741171143345	-0.432289395160003	33	103	0.435612686448913	0.00644435814286391	-0.076035729807278	-0.541666666666667	NA	NA	-0.266673954510122	-0.0692394343930658	-0.0291442714070857	0.0626031833859841	-0.0692394343930657	-22.4	-9.2
131220_E007	119	119	109	32.5	WT	60	Step	32.5	0	NA	131220_E001T_7.avi_lane_218.res	2.48366035150476	-0.382187030137479	0.478645995221725	-0.812603542817081	-0.382187030137479	60	120	0.438099914507979	0.0126004630218583	-0.0484906576920912	-0.557291666666666	NA	NA	-0.0811277257773422	-0.0191370693705418	-0.00292200000366666	-0.0342591882877519	-0.0191370693705417	4.6	7.8
131220_E007	120	120	110	32.5	WT	60	Step	32.5	0	NA	131220_E001T_7.avi_lane_219.res	2.54477555870998	-0.339983498391608	0.431291942867171	-0.77382593409967	-0.339983498391608	63	112	0.400886976226587	-0.0181923828968214	-0.0485034488289131	-0.552083333333333	NA	NA	-0.0200125185721221	0.0230664623753292	-0.0502760523582207	0.00451842042965911	0.0230664623753293	7.6	-0.200000000000003
131220_E007	121	121	111	32.5	WT	60	Step	32.5	0	NA	131220_E001T_7.avi_lane_220.res	2.48545344230258	-0.210859197456956	0.467944891278902	-0.646788428755214	-0.210859197456956	70	109	0.387726961947386	-0.0110473795907859	-0.0114394140526594	-0.5546875	NA	NA	-0.0793346349795221	0.152190763309981	-0.0136231039464897	0.131555925774115	0.152190763309981	14.6	-3.2
131220_E007	122	122	112	32.5	WT	60	Step	32.5	0	NA	131220_E001T_7.avi_lane_221.res	2.56526790081203	-0.368222599309368	0.464907201912939	-0.788831819343931	-0.368222599309368	52	103	0.434283900866413	-0.010501187680437	-0.0448449836344776	-0.596354166666666	NA	NA	0.000479823529927703	-0.00517263854243083	-0.0166607933124527	-0.0104874648146018	-0.00517263854243072	-3.4	-9.2
131220_E007	123	123	113	32.5	WT	60	Step	32.5	0	NA	131220_E001T_7.avi_lane_222.res	2.50446282876174	-0.416464761354194	0.531961408564854	-0.873940913903381	-0.416464761354194	41	85	0.452421945140631	0.058884959366376	-0.0520118627994672	-0.559895833333333	NA	NA	-0.0603252485203623	-0.0534148005872568	0.0503934133394623	-0.0955965593740519	-0.0534148005872567	-14.4	-27.2
131220_E007	124	124	114	32.5	WT	60	Step	32.5	0	NA	131220_E001T_7.avi_lane_223.res	2.47334441598792	-0.399559228357808	0.283356555213437	-0.699205949720702	-0.399559228357808	43	98	0.391760765657489	0.0159697989946198	-0.0480453835414355	-0.575520833333333	NA	NA	-0.091443661294182	-0.0365092675908708	-0.198211440011955	0.0791384048086271	-0.0365092675908707	-12.4	-14.2
131220_E007	125	125	115	32.5	WT	60	Step	32.5	0	NA	131220_E001T_7.avi_lane_224.res	2.44734193531917	-0.316384339003533	0.368816746491586	-0.693944120806966	-0.316384339003533	54	98	0.404203917838166	0.00115565147634103	-0.0136969146496656	-0.5703125	NA	NA	-0.117446141962932	0.0466656217634042	-0.112751248733806	0.0844002337223632	0.0466656217634043	-1.4	-14.2
131220_E007	126	126	116	32.5	WT	60	Step	32.5	0	NA	131220_E001T_7.avi_lane_225.res	2.60385573303689	-0.357372609065422	0.424309350748845	-0.76233082650034	-0.357372609065422	54	106	0.391117236180219	-0.0125790962132272	-0.0381958975970046	-0.553571428571428	NA	NA	0.039067655754788	0.00567735170151518	-0.0572586444765467	0.0160135280289891	0.00567735170151529	-1.4	-6.2
131220_E007	127	127	117	32.5	WT	60	Step	32.5	0	NA	131220_E001T_7.avi_lane_226.res	2.63221153349816	-0.468936486847471	0.434793451315472	-0.772918375138643	-0.468936486847471	37	110	0.403967844682217	-0.0130148326443645	-0.0697094763225716	-0.572916666666667	NA	NA	0.0674234562160581	-0.105886526080534	-0.0467745439099197	0.00542597939068612	-0.105886526080534	-18.4	-2.2
131220_E007	128	128	118	32.5	WT	60	Step	32.5	0	NA	131220_E001T_7.avi_lane_227.res	2.49431285510361	-0.491550070543866	0.421187956095361	-0.856645281199557	-0.491550070543866	38	95	0.434943476072538	-0.0128872451761067	-0.0945481435681418	-0.567708333333333	NA	NA	-0.0704752221784921	-0.128500109776929	-0.0603800391300306	-0.0783009266702278	-0.128500109776929	-17.4	-17.2
131220_E007	129	129	119	32.5	WT	60	Step	32.5	0	NA	131220_E001T_7.avi_lane_228.res	2.68672784629048	-0.410381264941317	0.490412684181574	-0.797499325721403	-0.410381264941317	52	121	0.4131080413082	0.0296713686796387	-0.0528493011786166	-0.565104166666666	NA	NA	0.121939769008378	-0.0473313041743798	0.00884468895618234	-0.0191549711920739	-0.0473313041743797	-3.4	8.8
131220_E007	130	130	120	32.5	WT	60	Step	32.5	0	NA	131220_E001T_7.avi_lane_229.res	2.68398089182968	-0.42393667555498	0.595022875545896	-0.82115819547566	-0.42393667555498	46	118	0.414486506152206	-0.00011232466432218	-0.0441335545373595	NA	NA	NA	0.119192814547578	-0.0608867147880428	0.113454880320504	-0.0428138409463309	-0.0608867147880427	-9.4	5.8
181220_E017	1	1	-9	556	WT	60	Step	556	0	NA	181220_E001T_17.avi_lane_100.res	2.63451200163521	-0.348735325679112	0.352002178139937	-0.67266115291622	-0.348735325679112	49	106	0.354364099949587	0.00676870931707785	-0.0483538336033483	0.2	NA	NA	0.0947661221022442	-0.0136248927446866	-0.0484400291593839	-0.000194424834441542	-0.0136248927446866	8.8	17.6
181220_E017	2	2	-8	556	WT	60	Step	556	0	NA	181220_E001T_17.avi_lane_101.res	2.75886054021408	-0.338758295624675	0.477297975827596	-0.704283500546005	-0.338758295624675	43	96	0.362150085002347	0.0100248398624196	-0.0513564658302585	0.2	NA	NA	0.219114660681114	-0.00364786269024964	0.0768557685282751	-0.0318167724642265	-0.00364786269024964	2.8	7.59999999999999
181220_E017	3	3	-7	556	WT	60	Step	556	0	NA	181220_E001T_17.avi_lane_102.res	2.50861454478492	-0.371857748862133	0.340570197230611	-0.663305544990983	-0.371857748862133	36	88	0.338772915791529	-0.000382722395803617	-0.0694907757034864	0.266666666666667	NA	NA	-0.031131334748046	-0.0367473159277076	-0.0598720100687099	0.00916118309079539	-0.0367473159277076	-4.2	-0.400000000000006
181220_E017	4	4	-6	556	WT	60	Step	556	0	NA	181220_E001T_17.avi_lane_103.res	2.76440977446027	-0.404243984088828	0.371865437550196	-0.796759093883277	-0.404243984088828	44	87	0.345311729289074	0.0313806014372875	-0.0611742147972048	0.133333333333333	NA	NA	0.224663894927304	-0.0691335511544026	-0.0285767697491249	-0.124292365801499	-0.0691335511544026	3.8	-1.40000000000001
181220_E017	5	5	-5	556	WT	60	Step	556	0	NA	181220_E001T_17.avi_lane_104.res	2.41273699272941	-0.265883573660874	0.410592898443189	-0.590943696619969	-0.265883573660874	37	77	0.369139363002696	-0.00466056392995437	-0.0311495013540184	0.150943396226415	NA	NA	-0.127008886803556	0.0692268592735514	0.0101506911438681	0.0815230314618094	0.0692268592735514	-3.2	-11.4
181220_E017	6	6	-4	556	WT	60	Step	556	0	NA	181220_E001T_17.avi_lane_105.res	2.42251768149905	-0.355195679058461	0.390353068157015	-0.603711928130287	-0.355195679058461	29	87	0.348097844338618	-0.0188471649410525	-0.0500283828598074	0.185185185185185	NA	NA	-0.117228198033916	-0.0200852461240356	-0.0100891391423059	0.0687547999514915	-0.0200852461240356	-11.2	-1.40000000000001
181220_E017	7	7	-3	556	WT	60	Step	556	0	NA	181220_E001T_17.avi_lane_106.res	2.64497018226468	-0.324017571051359	0.455052481657794	-0.741598186329692	-0.324017571051359	43	81	0.362941892275197	-0.00468205452591693	-0.0325375324813592	0.339622641509434	NA	NA	0.105224302731714	0.0110928618830664	0.0546102743584731	-0.0691314582479136	0.0110928618830664	2.8	-7.40000000000001
181220_E017	8	8	-2	556	WT	60	Step	556	0	NA	181220_E001T_17.avi_lane_107.res	2.28342036516436	-0.316869664934992	0.276746155014135	-0.563003053694386	-0.316869664934992	34	82	0.334271210328087	-0.0134641426197733	-0.0398744592620986	0.185185185185185	NA	NA	-0.256325514368606	0.0182407679994334	-0.123696052285186	0.109463674387392	0.0182407679994334	-6.2	-6.40000000000001
181220_E017	9	9	-1	556	WT	60	Step	556	0	NA	181220_E001T_17.avi_lane_108.res	2.41849505537729	-0.277202496583145	0.478947442124129	-0.678823549805172	-0.277202496583145	40	76	0.356582329558418	-0.013189535185893	-0.057456645010535	0.264150943396226	NA	NA	-0.121250824155676	0.0579079363512804	0.0785052348248081	-0.00635682172339358	0.0579079363512804	-0.200000000000003	-12.4
181220_E017	10	10	0	556	WT	60	Step	556	0	NA	181220_E001T_17.avi_lane_109.res	2.54892165720039	-0.348339989800675	0.450994238848607	-0.709577573901793	-0.348339989800675	47	104	0.361141025730363	0.000678947608970725	-0.0441834538245154	390.518518518519	NA	NA	0.00917577766742417	-0.0132295568662496	0.0505520315492861	-0.0371108458200146	-0.0132295568662496	6.8	15.6
181220_E017	11	11	1	556	WT	60	Step	556	0	NA	181220_E001T_17.avi_lane_110.res	2.7661818619483	-0.764597717864579	0.569209873457295	-1.01756122656355	-0.764597717864579	11	58	0.507561585002137	-0.078411643728706	-0.233184846217331	499.111111111111	NA	NA	0.226435982415334	-0.429487284930154	0.168767666157974	-0.345094498481772	-0.429487284930154	-29.2	-30.4
181220_E017	12	12	2	556	WT	60	Step	556	0	NA	181220_E001T_17.avi_lane_111.res	2.73843476107207	-0.237114912449605	0.56288927432571	-0.584286540672855	-0.237114912449605	46	106	0.359202413016752	0.0124910285362185	-0.0429711194483045	496.188679245283	NA	NA	0.198688881539104	0.0979955204848204	0.162447067026389	0.0881801874089234	0.0979955204848204	5.8	17.6
181220_E017	13	13	3	556	WT	60	Step	556	0	NA	181220_E001T_17.avi_lane_112.res	2.87054726811294	-0.248867078800362	0.482409701064296	-0.660210267474233	-0.248867078800362	63	112	0.354763644571514	-0.0110393434743693	-0.047212369362582	495.185185185185	NA	NA	0.330801388579974	0.0862433541340634	0.0819674937649751	0.0122564606075455	0.0862433541340634	22.8	23.6
181220_E017	14	14	4	556	WT	60	Step	556	0	NA	181220_E001T_17.avi_lane_113.res	2.8195771644352	-0.44888399848115	0.376268874020347	-0.656966027198919	-0.44888399848115	29	115	0.350196605391635	0.0268377571107331	-0.0796735868849105	494.754716981132	NA	NA	0.279831284902234	-0.113773565546725	-0.0241733332789739	0.0155007008828595	-0.113773565546725	-11.2	26.6
181220_E017	15	15	5	556	WT	60	Step	556	0	NA	181220_E001T_17.avi_lane_114.res	2.83318029356168	-0.407954380208457	0.396840577427405	-0.722556045466113	-0.407954380208457	43	110	0.354551864916957	0.0191651800736676	-0.0580905987249644	496.62962962963	NA	NA	0.293434414028714	-0.0728439472740316	-0.00360162987191592	-0.0500893173843345	-0.0728439472740316	2.8	21.6
181220_E017	16	16	6	556	WT	60	Step	556	0	NA	181220_E001T_17.avi_lane_115.res	2.61329196605608	-0.224829615202147	0.492085040494907	-0.630042246683091	-0.224829615202147	52	92	0.373189359017111	0.0268184743081045	-0.0334323371869582	503.849056603774	NA	NA	0.0735460865231139	0.110280817732278	0.0916428331955861	0.0424244813986875	0.110280817732278	11.8	3.59999999999999
181220_E017	17	17	7	556	WT	60	Step	556	0	NA	181220_E001T_17.avi_lane_116.res	2.8811006871422	-0.35854051499528	0.546941810275352	-0.782206557094384	-0.358540514995281	51	109	0.391504843080165	-0.00260735202467264	-0.0583286016455078	502.528301886792	NA	NA	0.341354807609234	-0.0234300820608546	0.146499602976031	-0.109739829012606	-0.0234300820608556	10.8	20.6
181220_E017	18	18	8	556	WT	60	Step	556	0	NA	181220_E001T_17.avi_lane_117.res	2.75181979451798	-0.343662800613003	0.438257612257511	-0.70855899328591	-0.343662800613003	49	105	0.356093141250979	0.0299967058151236	-0.0340742632427362	501.62962962963	NA	NA	0.212073914985014	-0.00855236767857764	0.0378154049581901	-0.0360922652041316	-0.00855236767857764	8.8	16.6
181220_E017	19	19	9	556	WT	60	Step	556	0	NA	181220_E001T_17.avi_lane_118.res	2.83142149837535	-0.408705594224615	0.417795113393029	-0.733654590381979	-0.408705594224615	46	117	0.340953770007145	0.0175761746296621	-0.0622575613427003	501.811320754717	NA	NA	0.291675618842384	-0.0735951612901896	0.0173529060937081	-0.0611878623002006	-0.0735951612901896	5.8	28.6
181220_E017	20	20	10	556	WT	60	Step	556	0	NA	181220_E001T_17.avi_lane_119.res	2.85148124825525	-0.323058405506243	0.541125844681812	-0.772434215604033	-0.323058405506243	52	100	0.370351050808511	-0.00185915086234683	-0.0417247911165489	500.814814814815	NA	NA	0.311735368722284	0.0120520274281824	0.140683637382491	-0.0999674875222546	0.0120520274281824	11.8	11.6
181220_E017	21	21	11	556	WT	60	Step	556	0	NA	181220_E001T_17.avi_lane_120.res	2.83834584134056	-0.301956791522709	0.585050576428526	-0.693283571501195	-0.301956791522709	45	102	0.36325210295789	0.0129471840122015	-0.0483596206678969	499.584905660377	NA	NA	0.298599961807594	0.0331536414117164	0.184608369129205	-0.0208168434194166	0.0331536414117164	4.8	13.6
181220_E017	22	22	12	556	WT	60	Step	556	0	NA	181220_E001T_17.avi_lane_121.res	3.00141008300251	-0.451594593054157	0.426639089180541	-0.792288693921065	-0.451594593054157	45	116	0.364367965140124	0.0210390925592028	-0.0681561601266519	499.296296296296	NA	NA	0.461664203469544	-0.116484160119732	0.0261968818812201	-0.119821965839287	-0.116484160119732	4.8	27.6
181220_E017	23	23	13	556	WT	60	Step	556	0	NA	181220_E001T_17.avi_lane_122.res	2.82987364827403	-0.319529436861627	0.514780272839495	-0.714728773035843	-0.319529436861627	45	95	0.370437264932132	0.0334854335956049	-0.0480824159547838	498.830188679245	NA	NA	0.290127768741064	0.0155809960727984	0.114338065540174	-0.0422620449540646	0.0155809960727984	4.8	6.59999999999999
181220_E017	24	24	14	556	WT	60	Step	556	0	NA	181220_E001T_17.avi_lane_123.res	2.84838458317212	-0.420963634451038	0.40948124186822	-0.786909557149043	-0.420963634451038	44	101	0.343547848776408	0.0176319244060256	-0.0628316073085212	497.811320754717	NA	NA	0.308638703639154	-0.0858532015166126	0.0090390345688991	-0.114442829067265	-0.0858532015166126	3.8	12.6
181220_E017	25	25	15	556	WT	60	Step	556	0	NA	181220_E001T_17.avi_lane_124.res	3.01770424937588	-0.372483907650921	0.567661758978863	-0.75412830993196	-0.372483907650921	54	134	0.358432133966372	-0.00910668537546459	-0.0526539722358261	497.185185185185	NA	NA	0.477958369842914	-0.0373734747164956	0.167219551679542	-0.0816615818501816	-0.0373734747164956	13.8	45.6
181220_E017	26	26	16	556	WT	60	Step	556	0	NA	181220_E001T_17.avi_lane_125.res	2.83206941173194	-0.341237358035475	0.375867363838706	-0.675422082792375	-0.341237358035475	48	103	0.342878458622043	0.00689999286807863	-0.0340331872059934	496.452830188679	NA	NA	0.292323532198974	-0.00612692510104962	-0.0245748434606149	-0.0029553547105966	-0.00612692510104962	7.8	14.6
181220_E017	27	27	17	556	WT	60	Step	556	0	NA	181220_E001T_17.avi_lane_126.res	2.88524536582286	-0.316403831295144	0.56235548931327	-0.736680028107863	-0.316403831295144	44	92	0.35668167782276	0.0015157514995871	-0.0528006772801143	496.074074074074	NA	NA	0.345499486289894	0.0187066016392814	0.161913282013949	-0.0642133000260846	0.0187066016392814	3.8	3.59999999999999
181220_E017	28	28	18	556	WT	60	Step	556	0	NA	181220_E001T_17.avi_lane_127.res	2.87085972241128	-0.319975388913059	0.438544575537491	-0.775087367583389	-0.319975388913059	57	95	0.34588694140938	-0.0074661013413272	-0.0353012899610805	494.905660377359	NA	NA	0.331113842878314	0.0151350440213664	0.0381023682381701	-0.102620639501611	0.0151350440213664	16.8	6.59999999999999
181220_E017	29	29	19	556	WT	60	Step	556	0	NA	181220_E001T_17.avi_lane_128.res	2.89607368433047	-0.34595349688859	0.573019361002681	-0.776722024025124	-0.34595349688859	45	96	0.374472603068315	-0.0154599977460021	-0.038310444061047	494.62962962963	NA	NA	0.356327804797504	-0.0108430639541646	0.17257715370336	-0.104255295943346	-0.0108430639541646	4.8	7.59999999999999
181220_E017	30	30	20	556	WT	60	Step	556	0	NA	181220_E001T_17.avi_lane_129.res	2.72346515584839	-0.292282960815364	0.468643526060304	-0.703857000725621	-0.292282960815364	51	95	0.359853621919574	0.0133536790315025	-0.0532239741430015	494.37037037037	NA	NA	0.183719276315424	0.0428274721190614	0.0682013187609831	-0.0313902726438425	0.0428274721190614	10.8	6.59999999999999
181220_E017	31	31	21	556	WT	60	Step	556	0	NA	181220_E001T_17.avi_lane_130.res	2.78506323723822	-0.317773354471333	0.453327404956923	-0.753951561824689	-0.317773354471333	56	99	0.379755041195883	0.0130217849111649	-0.0278994608333719	494.415094339623	NA	NA	0.245317357705254	0.0173370784630924	0.0528851976576021	-0.0814848337429106	0.0173370784630924	15.8	10.6
181220_E017	32	32	22	556	WT	60	Step	556	0	NA	181220_E001T_17.avi_lane_131.res	2.8398285367196	-0.26871806720418	0.576459823241331	-0.745254537348989	-0.26871806720418	53	94	0.367544195550476	-0.0125898328136917	-0.0384030291275437	497.666666666667	NA	NA	0.300082657186634	0.0663923657302454	0.17601761594201	-0.0727878092672106	0.0663923657302454	12.8	5.59999999999999
181220_E017	33	33	23	556	WT	60	Step	556	0	NA	181220_E001T_17.avi_lane_132.res	2.82612790018674	-0.369538298471308	0.488829753097825	-0.728651462903293	-0.369538298471308	41	98	0.387219157161784	0.0335996818308316	-0.0230336325842508	496.981132075472	NA	NA	0.286382020653774	-0.0344278655368826	0.0883875457985041	-0.0561847348215145	-0.0344278655368826	0.799999999999997	9.59999999999999
181220_E017	34	34	24	556	WT	60	Step	556	0	NA	181220_E001T_17.avi_lane_133.res	3.12592255595451	-0.431035753036018	0.560182029736424	-0.831000823277529	-0.431035753036018	46	114	0.384887663620691	0.00869318812259126	-0.0607068449445754	496.851851851852	NA	NA	0.586176676421544	-0.0959253201015926	0.159739822437103	-0.158534095195751	-0.0959253201015926	5.8	25.6
181220_E017	35	35	25	556	WT	60	Step	556	0	NA	181220_E001T_17.avi_lane_134.res	2.73620334571094	-0.298415417721105	0.432793002436813	-0.697256374170878	-0.298415417721105	54	99	0.373510166268023	-0.0119673316593023	-0.0396068586850301	497.660377358491	NA	NA	0.196457466177974	0.0366950152133204	0.0323507951374921	-0.0247896460890996	0.0366950152133204	13.8	10.6
181220_E017	36	36	26	556	WT	60	Step	556	0	NA	181220_E001T_17.avi_lane_135.res	2.87137239603216	-0.381785569440947	0.479851627574205	-0.729463736657587	-0.381785569440947	46	114	0.352498625019407	-0.00129660639609674	-0.044510273204274	497.132075471698	NA	NA	0.331626516499194	-0.0466751365065216	0.0794094202748841	-0.0569970085758086	-0.0466751365065216	5.8	25.6
181220_E017	37	37	27	556	WT	60	Step	556	0	NA	181220_E001T_17.avi_lane_136.res	2.75171671326084	-0.275425925444125	0.5065073204503	-0.682350369736122	-0.275425925444125	51	98	0.358200480881307	-0.0202469932852031	-0.0202954428274993	496.518518518519	NA	NA	0.211970833727874	0.0596845074903004	0.106065113150979	-0.00988364165434352	0.0596845074903004	10.8	9.59999999999999
181220_E017	38	38	28	556	WT	60	Step	556	0	NA	181220_E001T_17.avi_lane_137.res	2.95559175530541	-0.427949490311556	0.46220808763306	-0.732063261357309	-0.427949490311556	33	98	0.375568171895245	0.0117719976263067	-0.0613530279976974	496.377358490566	NA	NA	0.415845875772444	-0.0928390573771306	0.0617658803337391	-0.0595965332755306	-0.0928390573771306	-7.2	9.59999999999999
181220_E017	39	39	29	556	WT	60	Step	556	0	NA	181220_E001T_17.avi_lane_138.res	2.7540257672068	-0.270603426327698	0.494970429917934	-0.73115896332331	-0.270603426327698	58	97	0.374420546013652	-0.00711422583480124	-0.0383737739017933	495.037037037037	NA	NA	0.214279887673834	0.0645070066067274	0.0945282226186131	-0.0586922352415316	0.0645070066067274	17.8	8.59999999999999
181220_E017	40	40	30	556	WT	60	Step	556	0	NA	181220_E001T_17.avi_lane_139.res	2.96113678219033	-0.342446769697739	0.430287544285896	-0.712428472923976	-0.342446769697739	46	97	0.34128573073656	-0.000422618124543098	-0.049629835439199	495.018867924528	NA	NA	0.421390902657364	-0.00733633676331363	0.0298453369865751	-0.0399617448421976	-0.00733633676331363	5.8	8.59999999999999
181220_E017	41	41	31	556	WT	60	Step	556	0	NA	181220_E001T_17.avi_lane_140.res	2.77638233187074	-0.359308890937608	0.371464207376927	-0.69986334452108	-0.359308890937608	48	103	0.350852841367403	-0.0337303209524217	-0.0302280610278532	495.185185185185	NA	NA	0.236636452337774	-0.0241984580031826	-0.0289779999223939	-0.0273966164393016	-0.0241984580031826	7.8	14.6
181220_E017	42	42	32	556	WT	60	Step	556	0	NA	181220_E001T_17.avi_lane_141.res	2.73187206858607	-0.367070064899732	0.443487663305956	-0.735505395902317	-0.367070064899732	45	99	0.364072680731864	-0.0106475819351745	-0.0670479594972493	502.518518518518	NA	NA	0.192126189053104	-0.0319596319653066	0.0430454560066351	-0.0630386678205386	-0.0319596319653066	4.8	10.6
181220_E017	43	43	33	556	WT	60	Step	556	0	NA	181220_E001T_17.avi_lane_142.res	2.79764586645526	-0.384840191460422	0.591615585336219	-0.802053114273533	-0.384840191460422	47	110	0.391590002651713	0.00199039327911559	-0.0643096982348522	504.792452830189	NA	NA	0.257899986922294	-0.0497297585259966	0.191173378036898	-0.129586386191755	-0.0497297585259966	6.8	21.6
181220_E017	44	44	34	556	WT	60	Step	556	0	NA	181220_E001T_17.avi_lane_143.res	2.71477218499512	-0.283686598967887	0.558362413114989	-0.700183959783073	-0.283686598967887	46	93	0.385605730087956	0.0499393900408735	-0.0186572160634738	503.407407407407	NA	NA	0.175026305462154	0.0514238339665384	0.157920205815668	-0.0277172317012946	0.0514238339665384	5.8	4.59999999999999
181220_E017	45	45	35	556	WT	60	Step	556	0	NA	181220_E001T_17.avi_lane_144.res	2.89284118366528	-0.343222571219672	0.451760339222096	-0.736999153027277	-0.343222571219672	53	107	0.360696273532261	0.0189948702258093	-0.0493137215196288	502.716981132075	NA	NA	0.353095304132314	-0.0081121382852466	0.0513181319227751	-0.0645324249454986	-0.0081121382852466	12.8	18.6
181220_E017	46	46	36	556	WT	60	Step	556	0	NA	181220_E001T_17.avi_lane_145.res	2.90560728525809	-0.478814646133462	0.445409797250634	-0.814657509291284	-0.478814646133462	38	106	0.374412767305259	-0.0134534238589575	-0.0879856404285799	502.148148148148	NA	NA	0.365861405725124	-0.143704213199037	0.0449675899513131	-0.142190781209506	-0.143704213199037	-2.2	17.6
181220_E017	47	47	37	556	WT	60	Step	556	0	NA	181220_E001T_17.avi_lane_146.res	2.83143905616187	-0.392109878206839	0.405774543866647	-0.791052089243583	-0.392109878206839	53	106	0.360120226524694	0.00662125971190402	-0.055454853542479	501.509433962264	NA	NA	0.291693176628904	-0.0569994452724136	0.00533233656732612	-0.118585361161805	-0.0569994452724136	12.8	17.6
181220_E017	48	48	38	556	WT	60	Step	556	0	NA	181220_E001T_17.avi_lane_147.res	2.78829485088968	-0.232236248684397	0.583849331703047	-0.700125314773198	-0.232236248684397	43	75	0.363609451150656	-0.00782586097640057	-0.0304679972138918	500.264150943396	NA	NA	0.248548971356714	0.102874184250028	0.183407124403726	-0.0276585866914195	0.102874184250028	2.8	-13.4
181220_E017	49	49	39	556	WT	60	Step	556	0	NA	181220_E001T_17.avi_lane_148.res	2.86007019833008	-0.423184827446435	0.530994745608519	-0.733089304165138	-0.423184827446435	38	117	0.349610065909196	0.0223750034923322	-0.0627281878623415	500.296296296296	NA	NA	0.320324318797114	-0.0880743945120096	0.130552538309198	-0.0606225760833595	-0.0880743945120096	-2.2	28.6
181220_E017	50	50	40	556	WT	60	Step	556	0	NA	181220_E001T_17.avi_lane_149.res	2.89830804172114	-0.423877272906111	0.383046985575451	-0.773332660437496	-0.423877272906111	55	127	0.336224683916245	-0.0149118489419399	-0.0479901522631555	498.64	NA	NA	0.358562162188174	-0.0887668399716856	-0.0173952217238699	-0.100865932355718	-0.0887668399716856	14.8	38.6
181220_E017	51	51	41	556	WT	60	Step	556	0	NA	181220_E001T_17.avi_lane_150.res	2.806897216858	-0.343128078843186	0.501132380301644	-0.729484560146753	-0.343128078843186	54	118	0.356459091207789	-0.00941975310838751	-0.0441481582925768	498.705882352941	NA	NA	0.267151337325034	-0.00801764590876064	0.100690173002323	-0.0570178320649746	-0.00801764590876064	13.8	29.6
181220_E017	52	52	42	556	WT	60	Step	556	0	NA	181220_E001T_17.avi_lane_151.res	2.79577371422436	-0.528821436619817	0.358002586174782	-0.836847386844459	-0.528821436619817	39	114	0.35490073815411	-0.0102750578603778	-0.0602234133230915	497.647058823529	NA	NA	0.256027834691394	-0.193711003685392	-0.0424396211245389	-0.164380658762681	-0.193711003685392	-1.2	25.6
181220_E017	53	53	43	556	WT	60	Step	556	0	NA	181220_E001T_17.avi_lane_152.res	2.4912334219753	-0.281335682896582	0.424016845474187	-0.688269833879718	-0.281335682896582	45	78	0.374502933830057	0.0503856401540978	-0.0410748035056464	497.44	NA	NA	-0.0485124575576661	0.0537747500378434	0.0235746381748661	-0.0158031057979395	0.0537747500378434	4.8	-10.4
181220_E017	54	54	44	556	WT	60	Step	556	0	NA	181220_E001T_17.avi_lane_153.res	2.57494486677571	-0.439865845902813	0.342611810018637	-0.727306617465795	-0.439865845902813	36	98	0.373500198162983	-0.00171105634974595	-0.0544850288461451	496.470588235294	NA	NA	0.0351989872427443	-0.104755412968388	-0.0578303972806839	-0.0548398893840165	-0.104755412968388	-4.2	9.59999999999999
181220_E017	55	55	45	556	WT	60	Step	556	0	NA	181220_E001T_17.avi_lane_154.res	2.90204472386168	-0.465261470204928	0.456015806815167	-0.869330451354092	-0.465261470204928	50	114	0.387904532073717	-0.00844921313627897	-0.0630568050729376	496	NA	NA	0.362298844328714	-0.130151037270503	0.0555735995158461	-0.196863723272314	-0.130151037270503	9.8	25.6
181220_E017	56	56	46	556	WT	60	Step	556	0	NA	181220_E001T_17.avi_lane_155.res	2.85276657945997	-0.435329391928722	0.511519089758038	-0.837530516893009	-0.435329391928722	48	113	0.39258242292771	-0.0407113825810072	-0.068361329439497	495.647058823529	NA	NA	0.313020699927004	-0.100218958994297	0.111076882458717	-0.165063788811231	-0.100218958994297	7.8	24.6
181220_E017	57	57	47	556	WT	60	Step	556	0	NA	181220_E001T_17.avi_lane_156.res	2.8765233191146	-0.362183916929772	0.51590823263644	-0.757325384234567	-0.362183916929772	54	120	0.348601337234854	-0.0124808255527214	-0.0488843782285609	502.627450980392	NA	NA	0.336777439581634	-0.0270734839953466	0.115466025337119	-0.0848586561527885	-0.0270734839953466	13.8	31.6
181220_E017	58	58	48	556	WT	60	Step	556	0	NA	181220_E001T_17.avi_lane_157.res	2.54012422968238	-0.348128167887635	0.406722629858116	-0.712831362304121	-0.348128167887635	43	89	0.389498887768934	-0.00321984519330344	-0.0285296147520043	501.24	NA	NA	0.000378350149413897	-0.0130177349532096	0.00628042255879513	-0.0403646342223426	-0.0130177349532096	2.8	0.599999999999994
181220_E017	59	59	49	556	WT	60	Step	556	0	NA	181220_E001T_17.avi_lane_158.res	2.64844721020727	-0.343797544617565	0.521386487055192	-0.717014185731303	-0.343797544617565	44	102	0.36744292103497	0.0278611863407329	-0.0492916783747961	500.549019607843	NA	NA	0.108701330674304	-0.00868711168313963	0.120944279755871	-0.0445474576495246	-0.00868711168313963	3.8	13.6
181220_E017	60	60	50	556	WT	60	Step	556	0	NA	181220_E001T_17.avi_lane_159.res	2.675779898508	-0.369627238940291	0.431035720913397	-0.664210780773251	-0.369627238940291	39	106	0.343727682748078	0.00479010173714594	-0.0642583950388189	500	NA	NA	0.136034018975034	-0.0345168060058656	0.0305935136140761	0.00825594730852741	-0.0345168060058656	-1.2	17.6
181220_E017	61	61	51	556	WT	60	Step	556	0	NA	181220_E001T_17.avi_lane_160.res	2.50773583258119	-0.36355611475349	0.468346689657332	-0.656612784489121	-0.36355611475349	31	88	0.398783136428951	-0.00415881259976063	-0.0611951601773291	498.941176470588	NA	NA	-0.0320100469517759	-0.0284456818190646	0.0679044823580111	0.0158539435926575	-0.0284456818190646	-9.2	-0.400000000000006
181220_E017	62	62	52	556	WT	60	Step	556	0	NA	181220_E001T_17.avi_lane_161.res	2.89190397837189	-0.252740933309207	0.644851784494658	-0.688714539099655	-0.252740933309207	51	105	0.359907767392921	0.0148404518594558	-0.0313781220603837	499.490196078431	NA	NA	0.352158098838924	0.0823694996252184	0.244409577195337	-0.0162478110178765	0.0823694996252184	10.8	16.6
181220_E017	63	63	53	556	WT	60	Step	556	0	NA	181220_E001T_17.avi_lane_162.res	2.57926756069407	-0.277151531404831	0.397074788724485	-0.599385509402075	-0.277151531404831	34	72	0.354863261993594	-0.00199818077356365	-0.01533501280707	499.08	NA	NA	0.0395216811611041	0.0579589015295944	-0.00336741857483591	0.0730812186797034	0.0579589015295944	-6.2	-16.4
181220_E017	64	64	54	556	WT	60	Step	556	0	NA	181220_E001T_17.avi_lane_163.res	2.74717790861081	-0.396638140515329	0.471297354919115	-0.68424917304543	-0.396638140515329	35	107	0.368102867660216	0.0387385222904849	-0.0750873909775955	498.78431372549	NA	NA	0.207432029077844	-0.0615277075809036	0.0708551476197941	-0.0117824449636516	-0.0615277075809036	-5.2	18.6
181220_E017	65	65	55	556	WT	60	Step	556	0	NA	181220_E001T_17.avi_lane_164.res	2.97003192679946	-0.323224166416442	0.499877472483822	-0.766432741208892	-0.323224166416442	49	91	0.38932783582275	-0.0155881620740468	-0.0157155974732931	498.4	NA	NA	0.430286047266494	0.0118862665179834	0.0994352651845011	-0.0939660131271136	0.0118862665179834	8.8	2.59999999999999
181220_E017	66	66	56	556	WT	60	Step	556	0	NA	181220_E001T_17.avi_lane_165.res	2.86854805190174	-0.404489024462792	0.453397430358108	-0.718124932676885	-0.404489024462792	34	93	0.351747298033346	0.0169923492579093	-0.0526165891033681	497.647058823529	NA	NA	0.328802172368774	-0.0693785915283666	0.0529552230587871	-0.0456582045951066	-0.0693785915283666	-6.2	4.59999999999999
181220_E017	67	67	57	556	WT	60	Step	556	0	NA	181220_E001T_17.avi_lane_166.res	2.71584210821121	-0.480249412346755	0.523738093275342	-0.783413281183496	-0.480249412346755	27	91	0.389742018764898	0.0216052417127172	-0.0687176321710226	497.56862745098	NA	NA	0.176096228678244	-0.14513897941233	0.123295885976021	-0.110946553101718	-0.14513897941233	-13.2	2.59999999999999
181220_E017	68	68	58	556	WT	60	Step	556	0	NA	181220_E001T_17.avi_lane_167.res	2.74332619944565	-0.300628574086056	0.445956809150528	-0.669630545111035	-0.300628574086056	43	87	0.381335611942951	-0.00569918885065205	-0.00991997098042943	497.28	NA	NA	0.203580319912684	0.0344818588483694	0.0455146018512071	0.00283618297074339	0.0344818588483694	2.8	-1.40000000000001
181220_E017	69	69	59	556	WT	60	Step	556	0	NA	181220_E001T_17.avi_lane_168.res	2.84211395946867	-0.262501034556519	0.51928969942114	-0.69494100964926	-0.262501034556519	50	91	0.364913738040861	0.00876824303300453	-0.00575002330859707	495.803921568627	NA	NA	0.302368079935704	0.0726093983779064	0.118847492121819	-0.0224742815674815	0.0726093983779064	9.8	2.59999999999999
181220_E017	70	70	60	556	WT	60	Step	556	0	NA	181220_E001T_17.avi_lane_169.res	2.98570617791713	-0.329534209610661	0.512392737480818	-0.782223405944013	-0.329534209610661	48	90	0.375714395160923	0.0420884877043672	-0.0264064944899618	30.8235294117647	NA	NA	0.445960298384164	0.0055762233237644	0.111950530181497	-0.109756677862235	0.0055762233237644	7.8	1.59999999999999
181220_E017	71	71	61	556	WT	60	Step	556	0	NA	181220_E001T_17.avi_lane_170.res	2.79239989261359	0.0848615468830908	0.641002296109694	-0.740923201968532	0.0848615468830907	49	33	0.39026156396511	0.0467724359401589	0.0295979949994946	3.09803921568627	NA	NA	0.252654013080624	0.419971979817516	0.240560088810373	-0.0684564738867536	0.419971979817516	8.8	-55.4
181220_E017	72	72	62	556	WT	60	Step	556	0	NA	181220_E001T_17.avi_lane_171.res	2.50597823817821	-0.313105515346401	0.38892749509538	-0.636410191207747	-0.313105515346401	35	76	0.368852363601982	0.0577624154759273	-0.0441911426092921	3.72549019607843	NA	NA	-0.0337676413547561	0.0220049175880244	-0.0115147122039409	0.0360565368740314	0.0220049175880244	-5.2	-12.4
181220_E017	73	73	63	556	WT	60	Step	556	0	NA	181220_E001T_17.avi_lane_172.res	2.39506913921731	-0.228921564346566	0.389571846528059	-0.629123183147795	-0.228921564346566	44	68	0.344643161061261	0.00212915049083697	-0.0362946162843297	2.84	NA	NA	-0.144676740315656	0.106188868587859	-0.0108703607712619	0.0433435449339834	0.106188868587859	3.8	-20.4
181220_E017	74	74	64	556	WT	60	Step	556	0	NA	181220_E001T_17.avi_lane_173.res	2.54844334448227	-0.31172801105878	0.392633428287125	-0.644871935073735	-0.31172801105878	35	74	0.366111297439093	0.000960110654750576	-0.0349381006188461	0.117647058823529	NA	NA	0.00869746494930412	0.0233824218756454	-0.0078087790121959	0.0275947930080435	0.0233824218756454	-5.2	-14.4
181220_E017	75	75	65	556	WT	60	Step	556	0	NA	181220_E001T_17.avi_lane_174.res	2.45927009378461	-0.266925126344671	0.619586780459978	-0.598031983103033	-0.266925126344671	31	83	0.392146239010773	0.00532349119416744	-0.0427785898489921	0.235294117647059	NA	NA	-0.080475785748356	0.0681853065897544	0.219144573160657	0.0744347449787455	0.0681853065897544	-9.2	-5.40000000000001
181220_E017	76	76	66	556	WT	60	Step	556	0	NA	181220_E001T_17.avi_lane_175.res	2.44484804666637	-0.364094275005864	0.463192223781667	-0.63649348802127	-0.364094275005864	27	82	0.349535698305588	-0.0217254508863592	-0.0602462149935743	0.24	NA	NA	-0.0948978328665961	-0.0289838420714386	0.0627500164823461	0.0359732400605084	-0.0289838420714386	-13.2	-6.40000000000001
181220_E017	77	77	67	556	WT	60	Step	556	0	NA	181220_E001T_17.avi_lane_176.res	2.68740221763357	-0.361963963682772	0.598190950799138	-0.748233182152506	-0.361963963682772	35	87	0.378004967421416	-0.00938282636164797	-0.0331167201108046	0.235294117647059	NA	NA	0.147656338100604	-0.0268535307483466	0.197748743499817	-0.0757664540707276	-0.0268535307483466	-5.2	-1.40000000000001
181220_E017	78	78	68	556	WT	60	Step	556	0	NA	181220_E001T_17.avi_lane_177.res	2.58416728930173	-0.292156027335187	0.405535365558633	-0.644247901863598	-0.292156027335187	45	90	0.348383328241828	0.00501102505835652	-0.0221818655795382	0.32	NA	NA	0.0444214097687641	0.0429544055992384	0.00509315825931211	0.0282188262181804	0.0429544055992384	4.8	1.59999999999999
181220_E017	79	79	69	556	WT	60	Step	556	0	NA	181220_E001T_17.avi_lane_178.res	2.32719721614058	-0.287422707312199	0.444081579342713	-0.560706164333905	-0.287422707312199	28	76	0.345942962669632	-0.0367285798727249	-0.0371218175336878	0.156862745098039	NA	NA	-0.212548663392386	0.0476877256222264	0.0436393720433921	0.111760563747873	0.0476877256222264	-12.2	-12.4
181220_E017	80	80	70	556	WT	60	Step	556	0	NA	181220_E001T_17.avi_lane_179.res	2.43581074779402	-0.257280388465988	0.443830271914228	-0.493701425105828	-0.257280388465988	29	86	0.328106830843062	-0.00296868157336072	-0.0230738067445529	0.117647058823529	NA	NA	-0.103935131738946	0.0778300444684374	0.0433880646149071	0.17876530297595	0.0778300444684374	-11.2	-2.40000000000001
181220_E017	81	81	71	556	WT	60	Step	556	0	NA	181220_E001T_17.avi_lane_180.res	2.60006518219283	-0.299122095914184	0.456849991561396	-0.659527393431611	-0.299122095914184	41	86	0.380582110307762	-0.0333731615111668	-0.0495073419777133	0.16	NA	NA	0.0603193026598641	0.0359883370202414	0.0564077842620751	0.0129393346501674	0.0359883370202414	0.799999999999997	-2.40000000000001
181220_E017	82	82	72	556	WT	60	Step	556	0	NA	181220_E001T_17.avi_lane_181.res	2.51338319287142	-0.270268253244051	0.508069387760598	-0.636544790187416	-0.270268253244051	40	85	0.360447503577999	0.0101724001254953	-0.0261136046447182	0.156862745098039	NA	NA	-0.0263626866615461	0.0648421796903744	0.107627180461277	0.0359219378943624	0.0648421796903744	-0.200000000000003	-3.40000000000001
181220_E017	83	83	73	556	WT	60	Step	556	0	NA	181220_E001T_17.avi_lane_182.res	2.35562152288898	-0.152884441318291	0.569899709973617	-0.596880419969034	-0.152884441318291	43	70	0.377839014979596	0.00425475504336803	0.0147351630788351	0	NA	NA	-0.184124356643986	0.182225991616134	0.169457502674296	0.0755863081127445	0.182225991616134	2.8	-18.4
181220_E017	84	84	74	556	WT	60	Step	556	0	NA	181220_E001T_17.avi_lane_183.res	2.70483733504116	-0.335223859846487	0.444514860155438	-0.614873238387236	-0.335223859846487	34	96	0.368291114077527	0.0261572009803875	-0.0548218835913698	0.156862745098039	NA	NA	0.165091455508194	-0.00011342691206162	0.0440726528561171	0.0575934896945425	-0.00011342691206162	-6.2	7.59999999999999
181220_E017	85	85	75	556	WT	60	Step	556	0	NA	181220_E001T_17.avi_lane_184.res	2.61397579175911	-0.403185690538686	0.397265851316943	-0.744461978588831	-0.403185690538686	40	95	0.381891647340445	0.0139301641439466	-0.0594233676827017	0.313725490196078	NA	NA	0.0742299122261443	-0.0680752576042606	-0.00317635598237792	-0.0719952505070526	-0.0680752576042606	-0.200000000000003	6.59999999999999
181220_E017	86	86	76	556	WT	60	Step	556	0	NA	181220_E001T_17.avi_lane_185.res	2.55485760855588	-0.267108789532433	0.524158983770654	-0.740050447138875	-0.267108789532433	52	87	0.367960303040024	-0.0140195495631148	-0.0179755414967807	0.08	NA	NA	0.0151117290229141	0.0680016434019924	0.123716776471333	-0.0675837190570966	0.0680016434019924	11.8	-1.40000000000001
181220_E017	87	87	77	556	WT	60	Step	556	0	NA	181220_E001T_17.avi_lane_186.res	2.64346399650321	-0.264042874770818	0.548305484602566	-0.736090554855089	-0.264042874770818	45	78	0.352506446460374	0.0227911933583882	-0.0255847634988571	0.274509803921569	NA	NA	0.103718116970244	0.0710675581636074	0.147863277303245	-0.0636238267733106	0.0710675581636074	4.8	-10.4
181220_E017	88	88	78	556	WT	60	Step	556	0	NA	181220_E001T_17.avi_lane_187.res	2.73572139671873	-0.337495725102124	0.394184084322248	-0.631758257153229	-0.337495725102124	37	92	0.348871528880745	0.00170997142346653	-0.0190674533102897	0.04	NA	NA	0.195975517185764	-0.00238529216769862	-0.0062581229770729	0.0407084709285495	-0.00238529216769862	-3.2	3.59999999999999
181220_E017	89	89	79	556	WT	60	Step	556	0	NA	181220_E001T_17.avi_lane_188.res	2.56324760143513	-0.226914454735934	0.429470525013229	-0.68915739822126	-0.226914454735934	50	71	0.346077491924342	0.0122881775615169	-0.0316112283924854	0.196078431372549	NA	NA	0.0235017219021643	0.108195978198491	0.0290283177139081	-0.0166906701394816	0.108195978198491	9.8	-17.4
181220_E017	90	90	80	556	WT	60	Step	556	0	NA	181220_E001T_17.avi_lane_189.res	2.66577953744727	-0.332196158978385	0.463256459938752	-0.708989504781239	-0.332196158978385	45	95	0.362442761995017	-0.00604599919798429	-0.0475778548527676	0.196078431372549	NA	NA	0.126033657914304	0.00291427395604038	0.0628142526394311	-0.0365227766994606	0.00291427395604038	4.8	6.59999999999999
181220_E017	91	91	81	556	WT	60	Step	556	0	NA	181220_E001T_17.avi_lane_190.res	2.4851357145332	-0.312809077020278	0.4346447969663	-0.631844267136501	-0.312809077020278	35	82	0.373810897867448	-0.0104668092941631	-0.0541960201237256	0.16	NA	NA	-0.0546101649997661	0.0223013559141474	0.0342025896669791	0.0406224609452774	0.0223013559141474	-5.2	-6.40000000000001
181220_E017	92	92	82	556	WT	60	Step	556	0	NA	181220_E001T_17.avi_lane_191.res	2.2675743829966	-0.266709161521669	0.388756078549653	-0.588106858500095	-0.266709161521669	34	71	0.353764240217175	0.0146474632928586	-0.0424815652594217	0.196078431372549	NA	NA	-0.272171496536366	0.0684012714127564	-0.0116861287496679	0.0843598695816834	0.0684012714127564	-6.2	-17.4
181220_E017	93	93	83	556	WT	60	Step	556	0	NA	181220_E001T_17.avi_lane_192.res	2.77243843904503	-0.237155198224776	0.482641571525327	-0.637042292530389	-0.237155198224776	50	90	0.330603808477633	0.0255225983479383	-0.0447739220311429	0.08	NA	NA	0.232692559512064	0.0979552347096494	0.0821993642260061	0.0354244355513894	0.0979552347096494	9.8	1.59999999999999
181220_E017	94	94	84	556	WT	60	Step	556	0	NA	181220_E001T_17.avi_lane_193.res	2.76499595825976	-0.246238984024317	0.569077221321632	-0.694662896964588	-0.246238984024316	44	80	0.357324617393077	0.000355127709298749	-0.0297560065705518	0.352941176470588	NA	NA	0.225250078726794	0.0888714489101084	0.168635014022311	-0.0221961688828096	0.0888714489101094	3.8	-8.40000000000001
181220_E017	95	95	85	556	WT	60	Step	556	0	NA	181220_E001T_17.avi_lane_194.res	2.95952749778452	-0.323284716400244	0.498059366889585	-0.751047976081807	-0.323284716400244	47	91	0.356677633277895	0.0147494070263704	-0.0471988643091153	0.0833333333333333	NA	NA	0.419781618251554	0.0118257165341814	0.0976171595902641	-0.0785812480000285	0.0118257165341814	6.8	2.59999999999999
181220_E017	96	96	86	556	WT	60	Step	556	0	NA	181220_E001T_17.avi_lane_195.res	2.55126786342417	-0.30128325778715	0.432790362302351	-0.642631721852422	-0.30128325778715	34	74	0.34283725077303	0.0156411242847652	-0.043012480149957	0.166666666666667	NA	NA	0.0115219838912042	0.0338271751472754	0.0323481550030301	0.0298350062293564	0.0338271751472754	-6.2	-14.4
181220_E017	97	97	87	556	WT	60	Step	556	0	NA	181220_E001T_17.avi_lane_196.res	2.82779756414534	-0.276383937096659	0.563513289266926	-0.632934179113923	-0.276383937096659	40	95	0.333146051101711	0.00581183566571502	-0.0144123100605069	0.333333333333333	NA	NA	0.288051684612374	0.0587264958377664	0.163071081967605	0.0395325489678554	0.0587264958377664	-0.200000000000003	6.59999999999999
181220_E017	98	98	88	556	WT	60	Step	556	0	NA	181220_E001T_17.avi_lane_197.res	2.76785616828641	-0.437407243179544	0.439442484053213	-0.85756440414524	-0.437407243179544	46	96	0.384889473892339	0.0264587411591527	-0.0647288294507383	0.375	NA	NA	0.228110288753444	-0.102296810245119	0.0390002767538921	-0.185097676063462	-0.102296810245119	5.8	7.59999999999999
181220_E017	99	99	89	556	WT	60	Step	556	0	NA	181220_E001T_17.avi_lane_198.res	2.72446295128281	-0.341822350881444	0.384698986825831	-0.720152539287106	-0.341822350881444	49	95	0.359827771182507	0.0424244255225154	-0.0434851891529209	0.0816326530612245	NA	NA	0.184717071749844	-0.00671191794701864	-0.0157432204734899	-0.0476858112053276	-0.00671191794701864	8.8	6.59999999999999
181220_E017	100	100	90	556	WT	60	Step	556	0	NA	181220_E001T_17.avi_lane_199.res	2.59906115328039	-0.33764909851605	0.459527725269679	-0.627531579892678	-0.33764909851605	28	77	0.35272483153174	0.0346164983209181	-0.0511552870910213	0.163265306122449	NA	NA	0.0593152737474241	-0.00253866558162463	0.0590855179703581	0.0449351481891004	-0.00253866558162463	-12.2	-11.4
181220_E017	101	101	91	556	WT	60	Step	556	0	NA	181220_E001T_17.avi_lane_200.res	2.69168217064232	-0.292909959405653	0.548773623289853	-0.621567358362945	-0.292909959405653	41	105	0.353125972338342	0.0268870016600744	-0.0277087826305693	0.208333333333333	NA	NA	0.151936291109354	0.0422004735287724	0.148331415990532	0.0508993697188335	0.0422004735287724	0.799999999999997	16.6
181220_E017	102	102	92	556	WT	60	Step	556	0	NA	181220_E001T_17.avi_lane_201.res	2.56561249162481	-0.239995776483045	0.583411909116323	-0.713151770193486	-0.239995776483045	52	91	0.395808264529624	0.0347142527952258	-0.0173389693203284	0.0416666666666667	NA	NA	0.025866612091844	0.0951146564513804	0.182969701817002	-0.0406850421117075	0.0951146564513804	11.8	2.59999999999999
181220_E017	103	103	93	556	WT	60	Step	556	0	NA	181220_E001T_17.avi_lane_202.res	2.53784413678936	-0.300421587893441	0.522506464314872	-0.744247953129386	-0.300421587893441	48	89	0.385131158948903	-0.00226638353168444	0.00458194273616052	0.125	NA	NA	-0.00190174274360588	0.0346888450409844	0.122064257015551	-0.0717812250476075	0.0346888450409844	7.8	0.599999999999994
181220_E017	104	104	94	556	WT	60	Step	556	0	NA	181220_E001T_17.avi_lane_203.res	2.52200179898812	-0.268109620704838	0.567423407799189	-0.669174272619908	-0.268109620704838	40	84	0.373051692568604	0.000293728933078967	-0.0278555625086645	0.0833333333333333	NA	NA	-0.0177440805448459	0.0670008122295874	0.166981200499868	0.0032924554618704	0.0670008122295874	-0.200000000000003	-4.40000000000001
181220_E017	105	105	95	556	WT	60	Step	556	0	NA	181220_E001T_17.avi_lane_204.res	2.54367418474153	-0.323261160982455	0.468483378865514	-0.71088609194969	-0.323261160982455	47	96	0.387941983655449	0.00715805693759966	-0.0483363054964522	0.208333333333333	NA	NA	0.00392830520856391	0.0118492719519704	0.0680411715661931	-0.0384193638679116	0.0118492719519704	6.8	7.59999999999999
181220_E017	106	106	96	556	WT	60	Step	556	0	NA	181220_E001T_17.avi_lane_205.res	2.63729968714586	-0.354577239650738	0.351294506600311	-0.732445543426596	-0.354577239650738	45	85	0.33575661627024	-0.0104255488607151	-0.0476650554478817	0.125	NA	NA	0.0975538076128939	-0.0194668067163126	-0.0491477006990099	-0.0599788153448175	-0.0194668067163126	4.8	-3.40000000000001
181220_E017	107	107	97	556	WT	60	Step	556	0	NA	181220_E001T_17.avi_lane_206.res	2.5530401090783	-0.320108415978759	0.405331241515857	-0.666047450032159	-0.320108415978759	42	89	0.393875096692849	-0.0148005625493283	-0.0381644240753359	0.208333333333333	NA	NA	0.013294229545334	0.0150020169556664	0.00488903421653608	0.00641927804961939	0.0150020169556664	1.8	0.599999999999994
181220_E017	108	108	98	556	WT	60	Step	556	0	NA	181220_E001T_17.avi_lane_207.res	2.64213107101922	-0.31413332453353	0.434307080244088	-0.687678393463291	-0.31413332453353	44	89	0.353061611605084	-0.0199760342126615	-0.05905954726252	0.166666666666667	NA	NA	0.102385191486254	0.0209771084008954	0.0338648729447671	-0.0152116653815125	0.0209771084008954	3.8	0.599999999999994
181220_E017	109	109	99	556	WT	60	Step	556	0	NA	181220_E001T_17.avi_lane_208.res	2.4627918571381	-0.350184344342992	0.371819866777438	-0.643363333095452	-0.350184344342992	32	80	0.363743794477806	-0.0336470936076127	-0.0544413175724644	0.416666666666667	NA	NA	-0.0769540223948662	-0.0150739114085666	-0.0286223405218829	0.0291033949863264	-0.0150739114085666	-8.2	-8.40000000000001
181220_E017	110	110	100	556	WT	60	Step	556	0	NA	181220_E001T_17.avi_lane_209.res	2.55197713108608	-0.470951840375417	0.361804208771616	-0.804054260034231	-0.470951840375417	38	95	0.384504929788971	0.0111305682817536	-0.0663133650884003	0.166666666666667	NA	NA	0.0122312515531142	-0.135841407440992	-0.0386379985277049	-0.131587531952453	-0.135841407440992	-2.2	6.59999999999999
181220_E017	111	111	101	556	WT	60	Step	556	0	NA	181220_E001T_17.avi_lane_210.res	2.66082896757901	-0.318165601341062	0.462003363236425	-0.5973839676109	-0.318165601341062	34	95	0.354024958643089	0.0113888318144272	-0.0472529665942629	0.25	NA	NA	0.121083088046044	0.0169448315933634	0.0615611559371041	0.0750827604708785	0.0169448315933634	-6.2	6.59999999999999
181220_E017	112	112	102	556	WT	60	Step	556	0	NA	181220_E001T_17.avi_lane_211.res	2.64959319983372	-0.302326497777604	0.519646554791012	-0.718148159665257	-0.302326497777604	43	85	0.371920985358639	0.0309974627179343	-0.0453879593064101	0.204081632653061	NA	NA	0.109847320300754	0.0327839351568214	0.119204347491691	-0.0456814315834786	0.0327839351568214	2.8	-3.40000000000001
181220_E017	113	113	103	556	WT	60	Step	556	0	NA	181220_E001T_17.avi_lane_212.res	2.52524321426665	-0.268423240256304	0.384069564421201	-0.630919242854918	-0.268423240256304	50	90	0.334468409699242	0.0280916497928099	-0.0397929495300702	0	NA	NA	-0.0145026652663161	0.0666871926781214	-0.0163726428781199	0.0415474852268605	0.0666871926781214	9.8	1.59999999999999
181220_E017	114	114	104	556	WT	60	Step	556	0	NA	181220_E001T_17.avi_lane_213.res	2.54243248967994	-0.400520917140421	0.451177164972925	-0.749085257964331	-0.400520917140421	38	94	0.388802892721086	0.018731138971066	-0.0604829848354577	0.0833333333333333	NA	NA	0.00268661014697402	-0.0654104842059956	0.0507349576736041	-0.0766185298825526	-0.0654104842059956	-2.2	5.59999999999999
181220_E017	115	115	105	556	WT	60	Step	556	0	NA	181220_E001T_17.avi_lane_214.res	2.50742718183082	-0.239066493617442	0.452260922085164	-0.614094157183281	-0.239066493617442	36	67	0.346265454303998	0.0471294514352389	-0.039785123619194	0.208333333333333	NA	NA	-0.0323186977021459	0.0960439393169834	0.0518187147858431	0.0583725708984975	0.0960439393169834	-4.2	-21.4
181220_E017	116	116	106	556	WT	60	Step	556	0	NA	181220_E001T_17.avi_lane_215.res	2.80334016780765	-0.35830390497422	0.405917063771515	-0.775959550684098	-0.35830390497422	47	86	0.340589262407691	0.0119046635704034	-0.0450815340989867	0.166666666666667	NA	NA	0.263594288274684	-0.0231934720397946	0.00547485647219409	-0.10349282260232	-0.0231934720397946	6.8	-2.40000000000001
181220_E017	117	117	107	556	WT	60	Step	556	0	NA	181220_E001T_17.avi_lane_216.res	2.62729226153212	-0.258997435305075	0.663771695333894	-0.641154347993941	-0.258997435305075	41	99	0.374053089717449	0.00965051678983912	-0.0461741540961781	0.166666666666667	NA	NA	0.0875463819991542	0.0761129976293504	0.263329488034573	0.0313123800878374	0.0761129976293504	0.799999999999997	10.6
181220_E017	118	118	108	556	WT	60	Step	556	0	NA	181220_E001T_17.avi_lane_217.res	2.49347700498689	-0.33298820033444	0.373660013318366	-0.695978677684236	-0.33298820033444	36	71	0.36334487612166	-0.0211612124270318	-0.0233087494043413	0.291666666666667	NA	NA	-0.046268874546076	0.0021222325999854	-0.0267821939809549	-0.0235119496024576	0.0021222325999854	-4.2	-17.4
181220_E017	119	119	109	556	WT	60	Step	556	0	NA	181220_E001T_17.avi_lane_218.res	2.34027621404151	-0.393790369812203	0.393136619569947	-0.691703114008605	-0.393790369812204	26	70	0.397485375942478	0.00448534578909549	-0.0619116945035166	0.0416666666666667	NA	NA	-0.199469665491456	-0.0586799368777776	-0.0073055877293739	-0.0192363859268265	-0.0586799368777786	-14.2	-18.4
181220_E017	120	120	110	556	WT	60	Step	556	0	NA	181220_E001T_17.avi_lane_219.res	2.55051768673169	-0.333784798513982	0.405238396811013	-0.654324979618798	-0.333784798513982	36	83	0.353272918670086	0.00133954322786928	-0.0442607682956269	0	NA	NA	0.0107718071987239	0.00132563442044337	0.00479618951169208	0.0181417484629804	0.00132563442044337	-4.2	-5.40000000000001
181220_E017	121	121	111	556	WT	60	Step	556	0	NA	181220_E001T_17.avi_lane_220.res	2.38729787028299	-0.3035252779766	0.532765797182716	-0.60071208716203	-0.3035252779766	27	77	0.392870701706742	0.00809515292839717	-0.044032062293715	0.541666666666667	NA	NA	-0.152448009249976	0.0315851549578254	0.132323589883395	0.0717546409197485	0.0315851549578254	-13.2	-11.4
181220_E017	122	122	112	556	WT	60	Step	556	0	NA	181220_E001T_17.avi_lane_221.res	2.51480592682993	-0.251824977228874	0.424027377580439	-0.640604623379422	-0.251824977228874	47	83	0.349774650859443	-0.0117579519818941	-0.00640270730861158	0.166666666666667	NA	NA	-0.0249399527030358	0.0832854557055514	0.0235851702811181	0.0318621047023564	0.0832854557055514	6.8	-5.40000000000001
181220_E017	123	123	113	556	WT	60	Step	556	0	NA	181220_E001T_17.avi_lane_222.res	2.51756690679936	-0.282734019664019	0.359510842773097	-0.694921020929631	-0.282734019664019	43	67	0.3555163622532	-0.000992507013328599	-0.00410331533098857	0.208333333333333	NA	NA	-0.0221789727336059	0.0523764132704064	-0.0409313645262239	-0.0224542928478526	0.0523764132704064	2.8	-21.4
181220_E017	124	124	114	556	WT	60	Step	556	0	NA	181220_E001T_17.avi_lane_223.res	2.58006013211743	-0.324124954935357	0.42799409346553	-0.815895101966706	-0.324124954935357	51	78	0.351727606317678	0.0115260869264332	-0.0400581733507479	0.291666666666667	NA	NA	0.040314252584464	0.0109854779990684	0.0275518861662091	-0.143428373884928	0.0109854779990684	10.8	-10.4
181220_E017	125	125	115	556	WT	60	Step	556	0	NA	181220_E001T_17.avi_lane_224.res	2.56891017385857	-0.234196579232807	0.517211708929162	-0.585767862421625	-0.234196579232807	34	74	0.379951964786071	-0.0204785781134367	-0.00917109680019115	0.291666666666667	NA	NA	0.0291642943256041	0.100913853701618	0.116769501629841	0.0866988656601534	0.100913853701618	-6.2	-14.4
181220_E017	126	126	116	556	WT	60	Step	556	0	NA	181220_E001T_17.avi_lane_225.res	2.42164142528879	-0.269048910463909	0.434590219619488	-0.600648960273326	-0.269048910463909	41	87	0.35884165070711	-0.0120669792837401	-0.0287850316316362	0.0816326530612245	NA	NA	-0.118104454244176	0.0660615224705164	0.0341480123201671	0.0718177678084524	0.0660615224705164	0.799999999999997	-1.40000000000001
181220_E017	127	127	117	556	WT	60	Step	556	0	NA	181220_E001T_17.avi_lane_226.res	2.56859220845558	-0.313266597061671	0.517824595487807	-0.636468727497579	-0.313266597061671	35	90	0.344962842293625	-0.020086706955969	-0.0475991923149551	0.166666666666667	NA	NA	0.0288463289226142	0.0218438358727544	0.117382388188486	0.0359980005841994	0.0218438358727544	-5.2	1.59999999999999
181220_E017	128	128	118	556	WT	60	Step	556	0	NA	181220_E001T_17.avi_lane_227.res	2.72697964547885	-0.405150277426183	0.492768855729119	-0.752731877357268	-0.405150277426183	36	93	0.360544115213508	0.0242278702168881	-0.0559373673858252	0.0833333333333333	NA	NA	0.187233765945884	-0.0700398444917576	0.0923266484297981	-0.0802651492754896	-0.0700398444917576	-4.2	4.59999999999999
181220_E017	129	129	119	556	WT	60	Step	556	0	NA	181220_E001T_17.avi_lane_228.res	2.62698056352797	-0.312639943459032	0.441321287362626	-0.702327770625282	-0.312639943459032	46	89	0.352771831933057	0.0167333679965787	-0.0387439675595695	0.208333333333333	NA	NA	0.0872346839950042	0.0224704894753934	0.0408790800633051	-0.0298610425435035	0.0224704894753934	5.8	0.599999999999994
181220_E017	130	130	120	556	WT	60	Step	556	0	NA	181220_E001T_17.avi_lane_229.res	2.48751294771987	-0.291469372566883	0.449367124234757	-0.606537767758384	-0.291469372566882	37	87	0.368268076699679	-0.00457219894282842	-0.0605324302747133	NA	NA	NA	-0.0522329318130961	0.0436410603675424	0.0489249169354361	0.0659289603233945	0.0436410603675434	-3.2	-1.40000000000001
181220_E018	1	1	-9	778	WT	60	Step	778	0	NA	181220_E001T_18.avi_lane_100.res	2.49668524237439	-0.344810587852274	0.465235541462012	-0.724754477353694	-0.344810587852274	31	67	0.376394741424831	0.0205223428657908	-0.0369724944259305	0.366666666666667	NA	NA	0.0500293928825872	-0.0300577822015226	0.065409472128797	-0.0563173934633076	-0.0300577822015226	-2.6	-1.59999999999999
181220_E018	2	2	-8	778	WT	60	Step	778	0	NA	181220_E001T_18.avi_lane_101.res	2.57581446720371	-0.383929561970573	0.368352557591611	-0.770735331806404	-0.383929561970573	36	72	0.3656467344055	-0.034794555328016	-0.050134137970241	0.266666666666667	NA	NA	0.129158617711907	-0.0691767563198216	-0.031473511741604	-0.102298247916017	-0.0691767563198216	2.4	3.40000000000001
181220_E018	3	3	-7	778	WT	60	Step	778	0	NA	181220_E001T_18.avi_lane_102.res	2.37836066320385	-0.315156708361504	0.447630979864565	-0.579589773613208	-0.315156708361504	26	75	0.326765141153061	0.0171947978215566	-0.0476611592357743	0.166666666666667	NA	NA	-0.0682951862879531	-0.000403902710752579	0.04780491053135	0.0888473102771785	-0.000403902710752579	-7.6	6.40000000000001
181220_E018	4	4	-6	778	WT	60	Step	778	0	NA	181220_E001T_18.avi_lane_103.res	2.45577468770569	-0.249436106230494	0.321302796251596	-0.592550576139991	-0.249436106230494	37	63	0.324821577064152	-0.0051740925526967	-0.0287473389478175	0.1	NA	NA	0.00911883821388715	0.0653166994202574	-0.078523273081619	0.0758865077503955	0.0653166994202574	3.4	-5.59999999999999
181220_E018	5	5	-5	778	WT	60	Step	778	0	NA	181220_E001T_18.avi_lane_104.res	2.39394951895754	-0.417989163918687	0.294516532084142	-0.7233487479199	-0.417989163918687	30	70	0.388913742179682	0.00845762403668995	-0.0799146632066867	0.30188679245283	NA	NA	-0.0527063305342628	-0.103236358267936	-0.105309537249073	-0.0549116640295135	-0.103236358267936	-3.6	1.40000000000001
181220_E018	6	6	-4	778	WT	60	Step	778	0	NA	181220_E001T_18.avi_lane_105.res	2.41911146062066	-0.278503870459121	0.377297009420424	-0.720125153401979	-0.278503870459121	42	63	0.352706609128821	-0.00666992459382473	-0.0263432114609413	0.481481481481482	NA	NA	-0.0275443888711431	0.0362489351916304	-0.022529059912791	-0.0516880695115925	0.0362489351916304	8.4	-5.59999999999999
181220_E018	7	7	-3	778	WT	60	Step	778	0	NA	181220_E001T_18.avi_lane_106.res	2.45102742409535	-0.314267906650721	0.517987177898407	-0.64026344476506	-0.314267906650721	29	75	0.338391370038082	-0.0274640182033899	-0.0631042105726928	0.150943396226415	NA	NA	0.00437157460354687	0.000484899000030403	0.118161108565192	0.0281736391253264	0.000484899000030403	-4.6	6.40000000000001
181220_E018	8	8	-2	778	WT	60	Step	778	0	NA	181220_E001T_18.avi_lane_107.res	2.3351578946474	-0.330815927812264	0.476662884801219	-0.654010684098355	-0.330815927812264	30	77	0.374129844823133	0.0125427563790703	-0.0287832446998235	0.111111111111111	NA	NA	-0.111497954844403	-0.0160631221615126	0.076836815468004	0.0144263997920314	-0.0160631221615126	-3.6	8.40000000000001
181220_E018	9	9	-1	778	WT	60	Step	778	0	NA	181220_E001T_18.avi_lane_108.res	2.57029364217935	-0.184510768101803	0.456256873954981	-0.640650445498157	-0.184510768101803	42	59	0.310263689121871	0.028562007788526	-0.0179466765108982	0.339622641509434	NA	NA	0.123637792687547	0.130242037548948	0.056430804621766	0.0277866383922295	0.130242037548948	8.4	-9.59999999999999
181220_E018	10	10	0	778	WT	60	Step	778	0	NA	181220_E001T_18.avi_lane_109.res	2.39038349393009	-0.328107455150073	0.273018340003193	-0.638342204307117	-0.328107455150073	33	65	0.329959109347769	-0.0220205807490838	-0.0574079528368873	545.851851851852	NA	NA	-0.0562723555617128	-0.0133546494993216	-0.126807729330022	0.0300948795832695	-0.0133546494993216	-0.600000000000001	-3.59999999999999
181220_E018	11	11	1	778	WT	60	Step	778	0	NA	181220_E001T_18.avi_lane_110.res	3.00957789225392	-1.05932271420257	0.683743163490502	-1.28184176241871	-1.05932271420257	6	47	0.506088446676167	-0.0336843750391311	-0.298373532626489	695.185185185185	NA	NA	0.562922042762117	-0.744569908551819	0.283917094157287	-0.613404678528323	-0.744569908551819	-27.6	-21.6
181220_E018	12	12	2	778	WT	60	Step	778	0	NA	181220_E001T_18.avi_lane_111.res	2.83223158785594	-0.225374710417372	0.479610139508368	-0.611437842519563	-0.225374710417372	46	84	0.337000159533791	0.0663087895238438	-0.0437356851697464	694.716981132075	NA	NA	0.385575738364137	0.0893780952333794	0.079784070175153	0.0569992413708235	0.0893780952333794	12.4	15.4
181220_E018	13	13	3	778	WT	60	Step	778	0	NA	181220_E001T_18.avi_lane_112.res	2.48522601551574	-0.363323803153589	0.332862003065666	-0.839661460040448	-0.363323803153589	39	57	0.377864149585269	0.068311837124225	-0.0207722711187182	696.703703703704	NA	NA	0.0385701660239373	-0.0485709975028376	-0.066964066267549	-0.171224376150061	-0.0485709975028376	5.4	-11.6
181220_E018	14	14	4	778	WT	60	Step	778	0	NA	181220_E001T_18.avi_lane_113.res	2.66669786917629	-0.363808959536002	0.346665521357486	-0.634465904638283	-0.363808959536002	32	84	0.336007099211111	0.0366481166894111	-0.0570242280036085	697.018867924528	NA	NA	0.220042019684487	-0.0490561538852506	-0.053160547975729	0.0339711792521035	-0.0490561538852506	-1.6	15.4
181220_E018	15	15	5	778	WT	60	Step	778	0	NA	181220_E001T_18.avi_lane_114.res	2.71095407653902	-0.408947137617817	0.356656475700024	-0.72248816554601	-0.408947137617817	31	77	0.367100857496338	0.0222937769218845	-0.0548407975354851	696.481481481482	NA	NA	0.264298227047217	-0.0941943319670656	-0.043169593633191	-0.0540510816556236	-0.0941943319670656	-2.6	8.40000000000001
181220_E018	16	16	6	778	WT	60	Step	778	0	NA	181220_E001T_18.avi_lane_115.res	2.98637296727383	-0.456846886760823	0.494482297240752	-0.876803013031788	-0.456846886760823	49	111	0.364889059467917	0.0180281314927408	-0.0548593052837565	696.867924528302	NA	NA	0.539717117782027	-0.142094081110072	0.094656227907537	-0.208365929141402	-0.142094081110072	15.4	42.4
181220_E018	17	17	7	778	WT	60	Step	778	0	NA	181220_E001T_18.avi_lane_116.res	3.0636895772872	-0.481900921326061	0.463140180637262	-0.872889562323111	-0.481900921326061	45	110	0.363316732124248	0.00567542419271103	-0.0556074859786777	696.528301886792	NA	NA	0.617033727795397	-0.16714811567531	0.063314111304047	-0.204452478432725	-0.16714811567531	11.4	41.4
181220_E018	18	18	8	778	WT	60	Step	778	0	NA	181220_E001T_18.avi_lane_117.res	2.628871064139	-0.326904388865758	0.386466743744465	-0.641899434433908	-0.326904388865758	34	77	0.34716370505903	0.0334500211874199	-0.0366865852928599	696.111111111111	NA	NA	0.182215214647197	-0.0121515832150066	-0.01335932558875	0.0265376494564785	-0.0121515832150066	0.399999999999999	8.40000000000001
181220_E018	19	19	9	778	WT	60	Step	778	0	NA	181220_E001T_18.avi_lane_118.res	2.5052388580819	-0.335527676257815	0.307522089566801	-0.674432282570789	-0.335527676257815	39	74	0.341232768936751	0.0062457522156722	-0.0646419689939425	697.283018867925	NA	NA	0.0585830085900971	-0.0207748706070636	-0.092303979766414	-0.00599519868040255	-0.0207748706070636	5.4	5.40000000000001
181220_E018	20	20	10	778	WT	60	Step	778	0	NA	181220_E001T_18.avi_lane_119.res	2.79425164348553	-0.509252105949545	0.246766706923877	-0.801579380260601	-0.509252105949545	29	75	0.355453808715677	-0.00329894692580385	-0.0503416906448685	697.888888888889	NA	NA	0.347595793993727	-0.194499300298794	-0.153059362409338	-0.133142296370215	-0.194499300298794	-4.6	6.40000000000001
181220_E018	21	21	11	778	WT	60	Step	778	0	NA	181220_E001T_18.avi_lane_120.res	2.5047309752674	-0.225215277663909	0.348437883495055	-0.536090382599352	-0.225215277663909	37	69	0.313453916390962	0.03990931988549	-0.0136938278175818	696.754716981132	NA	NA	0.0580751257755971	0.0895375279868424	-0.05138818583816	0.132346701291034	0.0895375279868424	3.4	0.400000000000006
181220_E018	22	22	12	778	WT	60	Step	778	0	NA	181220_E001T_18.avi_lane_121.res	2.82314591526085	-0.377114832116218	0.426142333768153	-0.751072112371537	-0.377114832116218	54	117	0.370736735531862	0.0125272726630151	-0.0568571683070502	700.814814814815	NA	NA	0.376490065769047	-0.0623620264654666	0.026316264434938	-0.0826350284811506	-0.0623620264654666	20.4	48.4
181220_E018	23	23	13	778	WT	60	Step	778	0	NA	181220_E001T_18.avi_lane_122.res	2.97563909154122	-0.531130026369985	0.343752321664601	-0.870370120505845	-0.531130026369985	38	98	0.362486057270413	0.00931056153266221	-0.0867312555181449	698.679245283019	NA	NA	0.528983242049417	-0.216377220719234	-0.056073747668614	-0.201933036615458	-0.216377220719234	4.4	29.4
181220_E018	24	24	14	778	WT	60	Step	778	0	NA	181220_E001T_18.avi_lane_123.res	3.12885132234493	-0.455278910171541	0.474738010739971	-0.809946380010677	-0.455278910171541	45	118	0.345590321084375	-0.0127487836710875	-0.0555486075169361	698.150943396226	NA	NA	0.682195472853127	-0.14052610452079	0.074911941406756	-0.141509296120291	-0.14052610452079	11.4	49.4
181220_E018	25	25	15	778	WT	60	Step	778	0	NA	181220_E001T_18.avi_lane_124.res	2.68275912122355	-0.410393484323098	0.341680815795292	-0.775370718204081	-0.410393484323098	33	68	0.341250971307718	0.00673587033675027	-0.0294930902185146	701.259259259259	NA	NA	0.236103271731747	-0.0956406786723466	-0.058145253537923	-0.106933634313695	-0.0956406786723466	-0.600000000000001	-0.599999999999994
181220_E018	26	26	16	778	WT	60	Step	778	0	NA	181220_E001T_18.avi_lane_125.res	2.95325831737198	-0.555214702056339	0.351785025590204	-0.811222689698509	-0.555214702056339	35	124	0.373098607449397	0.0161356991143604	-0.0748670758778996	701.132075471698	NA	NA	0.506602467880177	-0.240461896405588	-0.048041043743011	-0.142785605808122	-0.240461896405588	1.4	55.4
181220_E018	27	27	17	778	WT	60	Step	778	0	NA	181220_E001T_18.avi_lane_126.res	3.14034191336487	-0.453550111811739	0.578910033013951	-0.826623945656316	-0.453550111811739	43	119	0.35604815318211	-0.003696033692146	-0.0525758780625434	703.222222222222	NA	NA	0.693686063873067	-0.138797306160988	0.179083963680736	-0.15818686176593	-0.138797306160988	9.4	50.4
181220_E018	28	28	18	778	WT	60	Step	778	0	NA	181220_E001T_18.avi_lane_127.res	2.58765308303951	-0.329912984924299	0.351263654429838	-0.656877771814285	-0.329912984924299	36	75	0.357761264256956	-0.00809016024174227	-0.0529578319204426	702.037735849057	NA	NA	0.140997233547707	-0.0151601792735476	-0.048562414903377	0.0115593120761015	-0.0151601792735476	2.4	6.40000000000001
181220_E018	29	29	19	778	WT	60	Step	778	0	NA	181220_E001T_18.avi_lane_128.res	2.5557809007251	-0.239758626778993	0.554466599162209	-0.70694993615617	-0.239758626778993	40	68	0.369763407295374	0.0175737296847575	-0.0451294631576757	700.222222222222	NA	NA	0.109125051233297	0.0749941788717584	0.154640529828994	-0.0385128522657835	0.0749941788717584	6.4	-0.599999999999994
181220_E018	30	30	20	778	WT	60	Step	778	0	NA	181220_E001T_18.avi_lane_129.res	2.80502672658445	-0.404822900186086	0.414801376867218	-0.763984100243152	-0.404822900186086	39	89	0.369010244824073	0.00775392429968037	-0.0585765222909244	700.925925925926	NA	NA	0.358370877092647	-0.0900700945353346	0.014975307534003	-0.0955470163527655	-0.0900700945353346	5.4	20.4
181220_E018	31	31	21	778	WT	60	Step	778	0	NA	181220_E001T_18.avi_lane_130.res	2.92347519758647	-0.317868115066059	0.518177624995082	-0.731297327184205	-0.317868115066059	45	91	0.337488177642692	-0.00550738162468529	-0.0283798995802138	699.245283018868	NA	NA	0.476819348094667	-0.00311530941530758	0.118351555661867	-0.0628602432938186	-0.00311530941530758	11.4	22.4
181220_E018	32	32	22	778	WT	60	Step	778	0	NA	181220_E001T_18.avi_lane_131.res	3.04542686430771	-0.433649769479457	0.513868622609899	-0.815981752252355	-0.433649769479457	46	114	0.360112344184343	-0.0109522563833017	-0.0394234866941663	698.62962962963	NA	NA	0.598771014815907	-0.118896963828706	0.114042553276684	-0.147544668361969	-0.118896963828706	12.4	45.4
181220_E018	33	33	23	778	WT	60	Step	778	0	NA	181220_E001T_18.avi_lane_132.res	2.59591256522313	-0.273137809724295	0.543396026901843	-0.654893889185867	-0.273137809724295	36	77	0.368223338014806	0.0243273797211389	-0.0364335258121508	697.169811320755	NA	NA	0.149256715731327	0.0416149959264564	0.143569957568628	0.0135431947045195	0.0416149959264564	2.4	8.40000000000001
181220_E018	34	34	24	778	WT	60	Step	778	0	NA	181220_E001T_18.avi_lane_133.res	2.75846303845827	-0.447253437990725	0.30087688021684	-0.82310367706736	-0.447253437990725	40	82	0.370737982406678	-0.0111209371626741	-0.0918345672910618	696.37037037037	NA	NA	0.311807188966467	-0.132500632339974	-0.098949189116375	-0.154666593176974	-0.132500632339974	6.4	13.4
181220_E018	35	35	25	778	WT	60	Step	778	0	NA	181220_E001T_18.avi_lane_134.res	2.58411778273951	-0.463240161992035	0.366308894420121	-0.750817168214915	-0.463240161992035	26	75	0.379720860920504	0.00606909672922061	-0.0589520614883625	696.830188679245	NA	NA	0.137461933247707	-0.148487356341284	-0.033517174913094	-0.0823800843245285	-0.148487356341284	-7.6	6.40000000000001
181220_E018	36	36	26	778	WT	60	Step	778	0	NA	181220_E001T_18.avi_lane_135.res	2.7194514817291	-0.398798991163429	0.433447181277447	-0.814922077383867	-0.398798991163429	36	72	0.377444993149548	0.0376461483806941	-0.0466020649370619	696.490566037736	NA	NA	0.272795632237297	-0.0840461855126776	0.033621111944232	-0.146484993493481	-0.0840461855126776	2.4	3.40000000000001
181220_E018	37	37	27	778	WT	60	Step	778	0	NA	181220_E001T_18.avi_lane_136.res	2.8353368419402	-0.432958402537746	0.391284292643548	-0.738949908330237	-0.432958402537746	34	93	0.340172318711006	0.00401014190417316	-0.0693846144920222	696.518518518519	NA	NA	0.388680992448397	-0.118205596886995	-0.00854177668966699	-0.0705128244398505	-0.118205596886995	0.399999999999999	24.4
181220_E018	38	38	28	778	WT	60	Step	778	0	NA	181220_E001T_18.avi_lane_137.res	2.59526732669608	-0.473561410038538	0.409340199578007	-0.835777455009428	-0.473561410038538	32	78	0.3906741497657	-0.0212002569938288	-0.0786613700563605	698.566037735849	NA	NA	0.148611477204277	-0.158808604387787	0.00951413024479197	-0.167340371119042	-0.158808604387787	-1.6	9.40000000000001
181220_E018	39	39	29	778	WT	60	Step	778	0	NA	181220_E001T_18.avi_lane_138.res	2.47506543156902	-0.410736347686477	0.407590232462751	-0.703717468974472	-0.410736347686477	29	81	0.379015087400027	0.00984792951640472	-0.0494649599858167	697.407407407407	NA	NA	0.028409582077217	-0.0959835420357256	0.00776416312953598	-0.0352803850840855	-0.0959835420357256	-4.6	12.4
181220_E018	40	40	30	778	WT	60	Step	778	0	NA	181220_E001T_18.avi_lane_139.res	2.82761706481462	-0.390849139800352	0.424322081561371	-0.802423007009788	-0.390849139800352	49	98	0.370763450892093	-0.0125469711834244	-0.0506764128007587	695.849056603774	NA	NA	0.380961215322817	-0.0760963341496006	0.024496012228156	-0.133985923119401	-0.0760963341496006	15.4	29.4
181220_E018	41	41	31	778	WT	60	Step	778	0	NA	181220_E001T_18.avi_lane_140.res	2.7381225567948	-0.266850262810545	0.466364566199541	-0.697338603304038	-0.266850262810545	56	96	0.358597385591292	-0.0224945516115735	-0.0223546451776988	695.407407407407	NA	NA	0.291466707302997	0.0479025428402064	0.066538496866326	-0.0289015194136515	0.0479025428402064	22.4	27.4
181220_E018	42	42	32	778	WT	60	Step	778	0	NA	181220_E001T_18.avi_lane_141.res	2.82049271091813	-0.370190517287365	0.582176374068055	-0.779810685612277	-0.370190517287365	40	93	0.360917046519646	0.00430470224234427	-0.0482720069050231	697.666666666667	NA	NA	0.373836861426327	-0.0554377116366136	0.18235030473484	-0.11137360172189	-0.0554377116366136	6.4	24.4
181220_E018	43	43	33	778	WT	60	Step	778	0	NA	181220_E001T_18.avi_lane_142.res	2.6332394991724	-0.382546710729562	0.46906929852447	-0.725270226648867	-0.382546710729562	33	82	0.358640168879453	0.00561334888262712	-0.0343647389417817	696.905660377358	NA	NA	0.186583649680597	-0.0677939050788106	0.069243229191255	-0.0568331427584805	-0.0677939050788106	-0.600000000000001	13.4
181220_E018	44	44	34	778	WT	60	Step	778	0	NA	181220_E001T_18.avi_lane_143.res	2.52245279117277	-0.275472354267564	0.412237660137671	-0.619327361470182	-0.275472354267564	41	82	0.340594656133768	-0.0373960252846064	-0.029100218025344	698.333333333333	NA	NA	0.075796941680967	0.0392804513831874	0.012411590804456	0.0491097224202045	0.0392804513831874	7.4	13.4
181220_E018	45	45	35	778	WT	60	Step	778	0	NA	181220_E001T_18.avi_lane_144.res	2.65914505127774	-0.169336422728926	0.677035039032747	-0.630993583689839	-0.169336422728926	48	88	0.361756408602138	-0.00820531838083043	-0.0222922903343699	698.641509433962	NA	NA	0.212489201785937	0.145416382921825	0.277208969699532	0.0374435002005474	0.145416382921825	14.4	19.4
181220_E018	46	46	36	778	WT	60	Step	778	0	NA	181220_E001T_18.avi_lane_145.res	2.66578827362286	-0.387260020733629	0.510368065364423	-0.738057203806431	-0.387260020733629	34	87	0.380678127312861	0.00482926851786176	-0.0554132127953135	697.703703703704	NA	NA	0.219132424131057	-0.0725072150828776	0.110541996031208	-0.0696201199160446	-0.0725072150828776	0.399999999999999	18.4
181220_E018	47	47	37	778	WT	60	Step	778	0	NA	181220_E001T_18.avi_lane_146.res	2.57645829872361	-0.389753465573331	0.376999709733395	-0.72177925339417	-0.389753465573331	35	82	0.348246490581923	0.0290406951228694	-0.0647666585158197	696.867924528302	NA	NA	0.129802449231807	-0.0750006599225796	-0.02282635959982	-0.0533421695037836	-0.0750006599225796	1.4	13.4
[truncated: 2,293 more rows]
