# Supplementary material for: Mechanism of barotaxis in marine zooplankton
Source: eLife. 2024 Sep 19;13:RP94306. doi: 10.7554/eLife.94306 (PMC11412693; doi:10.7554/eLife.94306)
Supplement: Figure 1—source data 6. [file elife-94306-fig1-data6.csv]

Trial_ID	Batch_ID	Time	Frame	RelTime	Pressure_Level	Genotype	StimulusDuration	Type_Experiment	Category_pressure	Basal_pressure	Bins	File_name	Avg_Speed	Avg_Y_displacement	Avg_Y_displacement_Up	Avg_Y_displacement_Down	Avg_Y_movement	Num_Tracks_Up	Num_Tracks_Down	Tortuosity	Straightness_X	Straightness_Y	PressVal	ParticleCount	PartPc	Corr_Avg_Speed	Corr_Avg_Y_displacement	Corr_Avg_Y_displacement_Up	Corr_Avg_Y_displacement_Down	Corr_Avg_Y_movement	Corr_Num_Tracks_Up	Corr_Num_Tracks_Down
230216_E001	230216_B001	1	1	-29	50	WT	20	Step	0.05	0	NA	230216_E001.avi_lane_100.res	0.753074201804806	0.227272723535457	0.56779642744341	-0.448073597122303	0.253535640521405	41	20	0.712850691847323	-0.0523135723011225	0.242814012448965	NA	NA	NA	-0.322490203793424	0.0644730430660453	-0.00191032675506397	0.0660087710630115	0.0820689404012721	-145.933333333333	-91.8
230216_E001	230216_B001	2	2	-28	50	WT	20	Step	0.05	0	NA	230216_E001.avi_lane_101.res	1.08979256530354	0.0281976035417817	0.568340629707998	-0.607317263189448	0.0264020467654091	170	144	0.650700440743761	0.0546962703510471	0.129471938786713	NA	NA	NA	0.0142281597053098	-0.13460207692763	-0.00136612449047591	-0.0932348950041335	-0.145064653354724	-16.9333333333333	32.2
230216_E001	230216_B001	3	3	-27	50	WT	20	Step	0.05	0	NA	230216_E001.avi_lane_102.res	1.06350004649492	0.134025862594693	0.521603122458555	-0.49999246872772	0.139858943372365	184	111	NA	0.0501685491637118	0.180157904500298	NA	NA	NA	-0.0120643591033103	-0.0287738178747187	-0.0481036317399189	0.0140898994575945	-0.0316077567477679	-2.93333333333334	-0.799999999999997
230216_E001	230216_B001	4	4	-26	50	WT	20	Step	0.05	0	NA	230216_E001.avi_lane_103.res	1.08414234964081	0.122055298030429	0.550395707568024	-0.515075342482316	0.132443109463718	179	119	NA	0.00748638816432349	0.169058508004315	NA	NA	NA	0.00857794404257972	-0.0407443824389827	-0.0193110466304499	-0.000992974297001514	-0.0390235906564149	-7.93333333333334	7.2
230216_E001	230216_B001	5	5	-25	50	WT	20	Step	0.05	0	NA	230216_E001.avi_lane_104.res	1.05800360911841	0.138878124747727	0.516716683571176	-0.460342818376877	0.145362633980214	183	114	NA	0.022420385169985	0.177080066297143	NA	NA	NA	-0.0175607964798203	-0.0239215557216847	-0.052990070627298	0.0537395498084375	-0.0261040661399189	-3.93333333333334	2.2
230216_E001	230216_B001	6	6	-24	50	WT	20	Step	0.05	0	NA	230216_E001.avi_lane_105.res	1.04947540586477	0.10110448289873	0.506567801758593	-0.532892587403762	0.10340250155232	180	114	0.652655274291621	0.0368898564273249	0.161726775925462	NA	NA	NA	-0.0260889997334603	-0.0616951975706817	-0.063138952439881	-0.0188102192184475	-0.0680641985678129	-6.93333333333334	2.2
230216_E001	230216_B001	7	7	-23	50	WT	20	Step	0.05	0	NA	230216_E001.avi_lane_106.res	1.07802449020174	0.156913956374836	0.56213727684519	-0.476082308153478	0.168121119329334	189	120	0.668849832955949	-0.00351312919572237	0.190147808236393	NA	NA	NA	0.00246008460350966	-0.00588572409457569	-0.00756947735328395	0.0380000600318365	-0.00334558079079889	2.06666666666666	8.2
230216_E001	230216_B001	8	8	-22	50	WT	20	Step	0.05	0	NA	230216_E001.avi_lane_107.res	1.08945744346137	0.130523841907606	0.555796406567054	-0.557280979616307	0.129670855762038	195	120	0.651168361996989	0.039233891636358	0.179339233081807	NA	NA	NA	0.0138930378631397	-0.0322758385618057	-0.01391034763142	-0.0431986114309925	-0.0417958443580949	8.06666666666666	8.2
230216_E001	230216_B001	9	9	-21	50	WT	20	Step	0.05	0	NA	230216_E001.avi_lane_108.res	1.07365346481559	0.0950152365310326	0.575015276717174	-0.57326559352518	0.101782557477453	179	128	0.686690613554979	0.0342306827119399	0.175188729605458	NA	NA	NA	-0.00191094078264031	-0.0677844439383791	0.00530852251870007	-0.0591832253398655	-0.0696841426426799	-7.93333333333334	16.2
230216_E001	230216_B001	10	10	-20	50	WT	20	Step	0.05	0	NA	230216_E001.avi_lane_109.res	1.12468526539044	0.132364982311181	0.592660683057949	-0.574217412510669	0.143230860712998	182	118	0.690467039352784	0.00490590055730319	0.17370344282953	NA	NA	NA	0.0491208597922097	-0.0304346981582307	0.022953928859475	-0.0601350443253545	-0.0282358394071349	-4.93333333333334	6.2
230216_E001	230216_B001	11	11	-19	50	WT	20	Step	0.05	0	NA	230216_E001.avi_lane_110.res	1.08984434323082	0.155279890373416	0.551591912931194	-0.505579806499628	0.168081035928785	195	116	0.645170464725439	0.0219332477491647	0.197848549389192	NA	NA	NA	0.0142799376325897	-0.00751979009599568	-0.0181148412672799	0.00850256168568653	-0.00338566419134786	8.06666666666666	4.2
230216_E001	230216_B001	12	12	-18	50	WT	20	Step	0.05	0	NA	230216_E001.avi_lane_111.res	1.10509614113389	0.173359852190975	0.569453892120753	-0.532819933019101	0.183565803943604	209	116	0.647337890825615	-0.00080584091899136	0.210638032597587	NA	NA	NA	0.0295317355356597	0.0105601717215633	-0.000252862077720906	-0.0187375648337865	0.0120991038234711	22.0666666666667	4.2
230216_E001	230216_B001	13	13	-17	50	WT	20	Step	0.05	0	NA	230216_E001.avi_lane_112.res	1.13128589031324	0.134382855379063	0.559465609971916	-0.555670120738192	0.147357420935073	187	115	0.663371231175572	0.0139252608493334	0.178383710016797	NA	NA	NA	0.0557214847150096	-0.0284168250903487	-0.010241144226558	-0.0415877525528775	-0.0241092791850599	0.0666666666666629	3.2
230216_E001	230216_B001	14	14	-16	50	WT	20	Step	0.05	0	NA	230216_E001.avi_lane_113.res	1.1185083166033	0.184988507701676	0.585934597377935	-0.478116794293378	0.198687419760276	197	118	0.639167970618377	0.00616760265025906	0.19252401716373	NA	NA	NA	0.0429439110050698	0.0221888272322643	0.016227843179461	0.0359655738919365	0.0272207196401431	10.0666666666667	6.2
230216_E001	230216_B001	15	15	-15	50	WT	20	Step	0.05	0	NA	230216_E001.avi_lane_114.res	1.11777346408704	0.149286777636714	0.573634448186132	-0.550101967275736	0.156926727507927	188	113	0.646327321821472	0.0260411331027658	0.208912675722451	NA	NA	NA	0.0422090584888097	-0.0135129028326977	0.00392769398765802	-0.0360195990904215	-0.0145399726122059	1.06666666666666	1.2
230216_E001	230216_B001	16	16	-14	50	WT	20	Step	0.05	0	NA	230216_E001.avi_lane_115.res	1.13569340570355	0.148505926316272	0.562480175359712	-0.507151510791367	0.150071872869146	192	121	0.649673815894541	0.00706809488200531	0.21855236623341	NA	NA	NA	0.0601290001053196	-0.0142937541531397	-0.00722657883876199	0.0069308573939475	-0.0213948272509869	5.06666666666666	9.2
230216_E001	230216_B001	17	17	-13	50	WT	20	Step	0.05	0	NA	230216_E001.avi_lane_116.res	1.1447574632192	0.165239882486294	0.560442660080891	-0.618781527505268	0.178614637115874	201	99	0.66645610764358	0.0144420842702101	0.1997169485045	NA	NA	NA	0.0691930576209696	0.00244020201688233	-0.00926409411758289	-0.104699159319954	0.00714793699574112	14.0666666666667	-12.8
230216_E001	230216_B001	18	18	-12	50	WT	20	Step	0.05	0	NA	230216_E001.avi_lane_117.res	1.06477937893499	0.186107268242548	0.594836481223398	-0.482368231730406	0.198720452113605	191	114	0.662186146678452	-0.0197901785088307	0.247106812331449	NA	NA	NA	-0.0107850266632403	0.0233075877731363	0.0251297270249241	0.0317141364549085	0.0272537519934721	4.06666666666666	2.2
230216_E001	230216_B001	19	19	-11	50	WT	20	Step	0.05	0	NA	230216_E001.avi_lane_118.res	1.09449204598888	0.19729016440618	0.593748283437766	-0.437075483265561	0.2011102773502	186	115	0.669128933896164	0.0154404622684144	0.234379377563959	NA	NA	NA	0.0189276403906498	0.0344904839367683	0.024041529239292	0.0770068849197535	0.0296435772300671	-0.933333333333337	3.2
230216_E001	230216_B001	20	20	-10	50	WT	20	Step	0.05	0	NA	230216_E001.avi_lane_119.res	1.08262487707319	0.163032906521688	0.558759264258696	-0.520966026464543	0.160620302151859	194	112	0.654185743307975	0.0116998539683953	0.206111207940688	NA	NA	NA	0.00706047147495981	0.000233226052276325	-0.0109474899397779	-0.00688365827922854	-0.0108463979682739	7.06666666666666	0.200000000000003
230216_E001	230216_B001	21	21	-9	50	WT	20	Step	0.05	0	NA	230216_E001.avi_lane_120.res	1.08264449717811	0.176576159193857	0.575749160671462	-0.489990528910206	0.189297725242564	183	108	0.659109276963813	0.000388339007202129	0.20875844645894	NA	NA	NA	0.00708009157987965	0.0137764787244453	0.00604240647298804	0.0240918392751085	0.0178310251224311	-3.93333333333334	-3.8
230216_E001	230216_B001	22	22	-8	50	WT	20	Step	0.05	0	NA	230216_E001.avi_lane_121.res	1.15302155856806	0.172663396315915	0.592452900798628	-0.473608972250771	0.184913253788073	218	140	NA	-0.000856822557587136	0.20078137496324	NA	NA	NA	0.0774571529698298	0.00986371584650333	0.0227461466001541	0.0404733959345435	0.0134465536679401	31.0666666666667	28.2
230216_E001	230216_B001	23	23	-7	50	WT	20	Step	0.05	0	NA	230216_E001.avi_lane_122.res	1.00769154580035	0.211170292739493	0.577348038393406	-0.50696490647482	0.212666077440403	199	100	0.661454345412223	0.00199451281993383	0.230806583043756	NA	NA	NA	-0.0678728597978804	0.0483706122700813	0.00764128419493204	0.00711746171049454	0.0411993773202701	12.0666666666667	-11.8
230216_E001	230216_B001	24	24	-6	50	WT	20	Step	0.05	0	NA	230216_E001.avi_lane_123.res	1.12313152027447	0.171304978780383	0.584063953048088	-0.4644956787357	0.183155598691303	190	122	0.641618634602716	-0.00550840696092963	0.205494737442006	NA	NA	NA	0.0475671146762398	0.00850529831097133	0.0143571988496141	0.0495866894496145	0.0116888985711701	3.06666666666666	10.2
230216_E001	230216_B001	25	25	-5	50	WT	20	Step	0.05	0	NA	230216_E001.avi_lane_124.res	1.07767838981652	0.243119010732398	0.629975173122586	-0.537336618705035	0.254594214733492	203	100	0.686127497860706	-0.0120453304346004	0.260749118770541	NA	NA	NA	0.00211398421828979	0.0803193302629863	0.0602684189241121	-0.0232542505197205	0.0831275146133591	16.0666666666667	-11.8
230216_E001	230216_B001	26	26	-4	50	WT	20	Step	0.05	0	NA	230216_E001.avi_lane_125.res	1.05905861143398	0.214209684834176	0.573080356381562	-0.540550779970083	0.227734782688635	216	101	0.665636326127028	0.000534667271556061	0.243910175915726	NA	NA	NA	-0.0165057941642504	0.0514100043647643	0.00337360218308802	-0.0264684117847686	0.0562680825685021	29.0666666666667	-10.8
230216_E001	230216_B001	27	27	-3	50	WT	20	Step	0.05	0	NA	230216_E001.avi_lane_126.res	1.06419507655984	0.165788602967626	0.568960211127581	-0.518713181592658	0.167800518968442	199	116	0.662772410455316	0.037621811760663	0.22272167225947	NA	NA	NA	-0.0113693290383903	0.00298892249821431	-0.000746543070892947	-0.0046308134073435	-0.00366618115169087	12.0666666666667	4.2
230216_E001	230216_B001	28	28	-2	50	WT	20	Step	0.05	0	NA	230216_E001.avi_lane_127.res	1.06168230192812	0.210197439723896	0.579058705035971	-0.473294176223378	0.217897934098761	190	101	0.65894417438006	0.0314694098101662	0.249735372949934	NA	NA	NA	-0.0138821036701102	0.0473977592544843	0.00935195083749707	0.0407881919619365	0.0464312339786281	3.06666666666666	-10.8
230216_E001	230216_B001	29	29	-1	50	WT	20	Step	0.05	0	NA	230216_E001.avi_lane_128.res	1.03114256784804	0.187338275732355	0.599412214228617	-0.518179593658407	0.194067605645636	189	108	NA	0.0180048740225468	0.230436850881003	NA	NA	NA	-0.0444218377501904	0.0245385952629433	0.0297054600301431	-0.00409722547309255	0.0226009055255031	2.06666666666666	-3.8
230216_E001	230216_B001	30	30	0	50	WT	20	Step	0.05	0	NA	230216_E001.avi_lane_129.res	1.05802193015492	0.207796429333952	0.583724572502802	-0.466164836347138	0.224307073693074	199	111	0.683203002355727	0.0175673929884496	0.224084622108659	NA	NA	NA	-0.0175424754433102	0.0449967488645403	0.014017818304328	0.0479175318381765	0.0528403735729411	12.0666666666667	-0.799999999999997
230216_E001	230216_B001	31	31	1	50	WT	20	Step	0.05	0	NA	230216_E001.avi_lane_130.res	1.10279146434748	0.0710706975109565	0.540518291556229	-0.506271900401757	0.0693045540160242	190	154	0.620815173465335	-0.0119680498287012	0.149751808866319	NA	NA	NA	0.0272270587492498	-0.0917289829584552	-0.029188462642245	0.00781046778355754	-0.102162146104109	3.06666666666666	42.2
230216_E001	230216_B001	32	32	2	50	WT	20	Step	0.05	0	NA	230216_E001.avi_lane_131.res	0.966452739398122	0.163630580780409	0.550639844573539	-0.478153710174717	0.167516294970098	187	112	0.680868136172907	-0.0224075010200002	0.206649533974707	NA	NA	NA	-0.109111666200108	0.000830900310997335	-0.019066909624935	0.0359286580105975	-0.00395040515003486	0.0666666666666629	0.200000000000003
230216_E001	230216_B001	33	33	3	50	WT	20	Step	0.05	0	NA	230216_E001.avi_lane_132.res	1.07071235783689	0.13433	0.593361591917955	-0.683717136005482	0.138136439920423	188	105	NA	0.0183082626861579	0.231114613990946	NA	NA	NA	-0.00485204776134029	-0.0284696804694117	0.0236548377194811	-0.169634767820168	-0.0333302601997099	1.06666666666666	-6.8
230216_E001	230216_B001	34	34	4	50	WT	20	Step	0.05	0	NA	230216_E001.avi_lane_133.res	1.18453602154654	0.17782232847868	0.580150109053029	-0.653153741679553	0.196975231022268	221	107	0.689024313999693	0.0295090468454883	0.238480902218846	NA	NA	NA	0.10897161594831	0.0150226480092683	0.0104433548545551	-0.139071373494238	0.0255085309021351	34.0666666666667	-4.8
230216_E001	230216_B001	35	35	5	50	WT	20	Step	0.05	0	NA	230216_E001.avi_lane_134.res	1.16753933437884	0.249275964182783	0.657061613094846	-0.576880293148659	0.252941449671926	218	107	0.680979423531203	0.00891714424935767	0.264267801384605	NA	NA	NA	0.0919749287806098	0.0864762837133713	0.0873548588963721	-0.0627979249633445	0.0814747495517931	31.0666666666667	-4.8
230216_E001	230216_B001	36	36	6	50	WT	20	Step	0.05	0	NA	230216_E001.avi_lane_135.res	1.15811104362705	0.331478715564134	0.680844576790741	-0.520317760400375	0.339370405176066	230	92	0.707665870020269	-0.0112515174941714	0.3078385675305	NA	NA	NA	0.0825466380288198	0.168679035094722	0.111137822592267	-0.00623539221506053	0.167903705055933	43.0666666666667	-19.8
230216_E001	230216_B001	37	37	7	50	WT	20	Step	0.05	0	NA	230216_E001.avi_lane_136.res	1.21527326782187	0.343058629404169	0.742439558399363	-0.575266934027245	0.354892093558535	217	94	0.706311372426439	0.0148392565803466	0.343247389187197	NA	NA	NA	0.13970886222364	0.180258948934757	0.172732804200889	-0.0611845658419305	0.183425393438402	30.0666666666667	-17.8
230216_E001	230216_B001	38	38	8	50	WT	20	Step	0.05	0	NA	230216_E001.avi_lane_137.res	1.25384865407009	0.452716293372381	0.794028460548634	-0.475683839110531	0.478675069468635	246	88	0.707409794144413	0.00806820737062763	0.383504660501019	NA	NA	NA	0.17828424847186	0.289916612902969	0.22432170635016	0.0383985290747835	0.307208369348502	59.0666666666667	-23.8
230216_E001	230216_B001	39	39	9	50	WT	20	Step	0.05	0	NA	230216_E001.avi_lane_138.res	1.26482767508316	0.492270649642448	0.810516916752313	-0.516976111418557	0.520563694240169	252	78	0.712187767240293	0.021288421457262	0.406731301486599	NA	NA	NA	0.18926326948493	0.329470969173036	0.240810162553839	-0.00289374323324254	0.349096994120036	65.0666666666667	-33.8
230216_E001	230216_B001	40	40	10	50	WT	20	Step	0.05	0	NA	230216_E001.avi_lane_139.res	1.39676983070715	0.498369805086164	0.877937566468565	-0.569426869291084	0.520253150073743	253	89	0.693737069327734	0.0163439166622145	0.412969245417962	NA	NA	NA	0.32120542510892	0.335570124616752	0.308230812270091	-0.0553445011057695	0.34878644995361	66.0666666666667	-22.8
230216_E001	230216_B001	41	41	11	50	WT	20	Step	0.05	0	NA	230216_E001.avi_lane_140.res	1.38090375003169	0.550707702746893	0.878278233503085	-0.495746060712406	0.567944011847374	267	82	0.699037670784575	0.025383239394564	0.432506234756513	NA	NA	NA	0.30533934443346	0.387908022277481	0.308571479304611	0.0183363074729085	0.396477311727241	80.0666666666667	-29.8
230216_E001	230216_B001	42	42	12	50	WT	20	Step	0.05	0	NA	230216_E001.avi_lane_141.res	1.47468122511472	0.624807516401973	0.901587476393885	-0.518025866790439	0.657084608731841	256	62	0.693487418283551	0.0306367115199535	0.487162785870488	NA	NA	NA	0.39911681951649	0.462007835932561	0.331880722195411	-0.00394349860512455	0.485617908611708	69.0666666666667	-49.8
230216_E001	230216_B001	43	43	13	50	WT	20	Step	0.05	0	NA	230216_E001.avi_lane_142.res	1.5221937001335	0.653371410379718	0.971750666504085	-0.549422586190788	0.689408453279495	295	77	0.70411991602153	0.0355940980105053	0.478215348892277	NA	NA	NA	0.44662929453527	0.490571729910306	0.402043912305611	-0.0353402180054735	0.517941753159362	108.066666666667	-34.8
230216_E001	230216_B001	44	44	14	50	WT	20	Step	0.05	0	NA	230216_E001.avi_lane_143.res	1.60744219586431	0.606094182718341	0.916450349754798	-0.474543555517032	0.639911795300314	289	83	0.676536188164646	0.0200851902325158	0.460544389856102	NA	NA	NA	0.53187779026608	0.443294502248929	0.346743595556324	0.0395388126682825	0.468445095180181	102.066666666667	-28.8
230216_E001	230216_B001	45	45	15	50	WT	20	Step	0.05	0	NA	230216_E001.avi_lane_144.res	1.60088695020986	0.644926440633394	0.946688025156034	-0.498627651724774	0.675911381786874	302	78	0.684320899645686	0.0388903689617806	0.488206395930016	NA	NA	NA	0.52532254461163	0.482126760163982	0.37698127095756	0.0154547164605405	0.504444681666741	115.066666666667	-33.8
230216_E001	230216_B001	46	46	16	50	WT	20	Step	0.05	0	NA	230216_E001.avi_lane_145.res	1.54535222941196	0.696396015768207	1.02399371318276	-0.522390130632336	0.73010751568723	287	76	0.71193381928023	0.0198611421102068	0.504907802166851	NA	NA	NA	0.46978782381373	0.533596335298795	0.454286958984286	-0.00830776244702147	0.558640815567097	100.066666666667	-35.8
230216_E001	230216_B001	47	47	17	50	WT	20	Step	0.05	0	NA	230216_E001.avi_lane_146.res	1.53207106354273	0.723041670921328	1.02969475861735	-0.526397738951695	0.752655460036019	297	70	0.708939870081511	-0.00160626378773675	0.505587432247048	NA	NA	NA	0.4565066579445	0.560241990451916	0.459988004418876	-0.0123153707663805	0.581188759915886	110.066666666667	-41.8
230216_E001	230216_B001	48	48	18	50	WT	20	Step	0.05	0	NA	230216_E001.avi_lane_147.res	1.51489125564927	0.751267521393412	1.01344763143331	-0.458417953398475	0.78144058701938	312	67	0.718429821212305	0.00194875776854712	0.524753544740299	NA	NA	NA	0.43932685005104	0.588467840924	0.443740877234836	0.0556644147868395	0.609973886899247	125.066666666667	-44.8
230216_E001	230216_B001	49	49	19	50	WT	20	Step	0.05	0	NA	230216_E001.avi_lane_148.res	1.60451897634636	0.711137234780703	0.970057127142323	-0.569547847260653	0.749532836845986	327	65	0.698558062879745	0.0191832047528303	0.521383511749406	NA	NA	NA	0.52895457074813	0.548337554311291	0.400350372943849	-0.0554654790753385	0.578066136725853	140.066666666667	-46.8
230216_E001	230216_B001	50	50	20	50	WT	20	Step	0.05	0	NA	230216_E001.avi_lane_149.res	1.53694081356484	0.695397791366906	0.977570930824571	-0.527352479616307	0.722575613572578	325	75	0.709447400522955	-0.0116146840490576	0.520561930916372	NA	NA	NA	0.46137640796661	0.532598110897494	0.407864176626097	-0.0132701114309925	0.551108913452445	138.066666666667	-36.8
230216_E001	230216_B001	51	51	21	50	WT	20	Step	0.05	0	NA	230216_E001.avi_lane_150.res	1.68549546218924	0.656547235611511	0.996330789983398	-0.554440370462251	0.689336641943488	312	87	0.68964915126777	-0.00424973387989736	0.50300404299453	NA	NA	NA	0.60993105659101	0.493747555142099	0.426624035784924	-0.0403580022769365	0.517869941823355	125.066666666667	-24.8
230216_E001	230216_B001	52	52	22	50	WT	20	Step	0.05	0	NA	230216_E001.avi_lane_151.res	1.56185302500564	0.669717041007195	1.02929677152396	-0.50621500734896	0.692044212679407	306	93	0.705062233846352	0.0153377448659911	0.482759101386686	NA	NA	NA	0.48628861940741	0.506917360537783	0.459590017325486	0.00786736083635453	0.520577512559274	119.066666666667	-18.8
230216_E001	230216_B001	53	53	23	50	WT	20	Step	0.05	0	NA	230216_E001.avi_lane_152.res	1.63000755027241	0.671068821223022	1.0057928104422	-0.433880261468244	0.699304894143806	307	93	0.669104839310371	0.0126927616274365	0.50322632380333	NA	NA	NA	0.55444314467418	0.50826914075361	0.436086056243726	0.0802021067170705	0.527838194023673	120.066666666667	-18.8
230216_E001	230216_B001	54	54	24	50	WT	20	Step	0.05	0	NA	230216_E001.avi_lane_153.res	1.65859362881211	0.605097985611511	0.975650550627459	-0.667829504486299	0.62985103852173	309	89	0.683847685923925	0.0119364578023482	0.482850613161856	NA	NA	NA	0.58302922321388	0.442298305142099	0.405943796428985	-0.153747136300984	0.458384338401597	122.066666666667	-22.8
230216_E001	230216_B001	55	55	25	50	WT	20	Step	0.05	0	NA	230216_E001.avi_lane_154.res	1.59262379657966	0.588671586690647	0.992475546328038	-0.596921565638579	0.613678999438331	298	101	0.700493128504363	-0.000135952645337158	0.479610824674885	NA	NA	NA	0.51705939098143	0.425871906221235	0.422768792129564	-0.0828391974532645	0.442212299318198	111.066666666667	-10.8
230216_E001	230216_B001	56	56	26	50	WT	20	Step	0.05	0	NA	230216_E001.avi_lane_155.res	1.5463702662715	0.625090049640287	0.988229170669978	-0.579894951517048	0.647922839912964	307	92	0.702546012051588	0.00338125081688059	0.499802043822258	NA	NA	NA	0.47080586067327	0.462290369170875	0.418522416471504	-0.0658125833317335	0.476456139792831	120.066666666667	-19.8
230216_E001	230216_B001	57	57	27	50	WT	20	Step	0.05	0	NA	230216_E001.avi_lane_156.res	1.57826861192682	0.560525374820144	0.905333010767857	-0.567975821149531	0.590165626129087	306	93	0.673166684082749	0.018449331739923	0.460846330572722	NA	NA	NA	0.50270420632859	0.397725694350732	0.335626256569383	-0.0538934529642165	0.418698926008954	119.066666666667	-18.8
230216_E001	230216_B001	58	58	28	50	WT	20	Step	0.05	0	NA	230216_E001.avi_lane_157.res	1.55269498818172	0.465303505395683	0.909166498628435	-0.550635408763898	0.488975547564845	278	121	0.677427367721318	0.0319147096487539	0.427280069877529	NA	NA	NA	0.47713058258349	0.302503824926271	0.339459744429961	-0.0365530405785836	0.317508847444712	91.0666666666667	9.2
230216_E001	230216_B001	59	59	29	50	WT	20	Step	0.05	0	NA	230216_E001.avi_lane_158.res	1.55980178370544	0.473955884892086	0.894233823082379	-0.559826537378793	0.489949437010831	284	115	0.678160095096974	-0.000529404489297369	0.425102683359753	NA	NA	NA	0.48423737810721	0.311156204422674	0.324527068883905	-0.0457441691934785	0.318482736890698	97.0666666666667	3.2
230216_E001	230216_B001	60	60	30	50	WT	20	Step	0.05	0	NA	230216_E001.avi_lane_159.res	1.48017029219504	0.45007750647482	0.811640432607556	-0.677962583932855	0.481997879015948	302	96	0.68217095546701	-0.00502225910983331	0.416373386948162	NA	NA	NA	0.40460588659681	0.287277826005408	0.241933678409082	-0.163880215747541	0.310531178895815	115.066666666667	-15.8
230216_E001	230216_B001	61	61	31	50	WT	20	Step	0.05	0	NA	230216_E001.avi_lane_160.res	1.47828891240471	0.366078575179856	0.825750185590658	-0.67335224091801	0.388216443158101	276	121	0.683913175249479	-0.0296548718912958	0.366260442211264	NA	NA	NA	0.40272450680648	0.203278894710444	0.256043431392184	-0.159269872732696	0.216749743037968	89.0666666666667	9.2
230216_E001	230216_B001	62	62	32	50	WT	20	Step	0.05	0	NA	230216_E001.avi_lane_161.res	1.56419976416195	0.413618785611511	0.813389905544952	-0.695180358354825	0.444229282127046	294	106	0.679801103808589	0.0192502274178054	0.400269499913584	NA	NA	NA	0.48863535856372	0.250819105142099	0.243683151346478	-0.18109799016951	0.272762582006913	107.066666666667	-5.8
230216_E001	230216_B001	63	63	33	50	WT	20	Step	0.05	0	NA	230216_E001.avi_lane_162.res	1.44546542999561	0.388007221582734	0.83391251084239	-0.695308168908352	0.409459054255457	282	115	0.693320828846308	-0.0207964689363295	0.364669749293127	NA	NA	NA	0.36990102439738	0.225207541113322	0.264205756643916	-0.181225800723038	0.237992354135324	95.0666666666667	3.2
230216_E001	230216_B001	64	64	34	50	WT	20	Step	0.05	0	NA	230216_E001.avi_lane_163.res	1.3794764795019	0.32755449676259	0.769829295176405	-0.601565428587362	0.337312705638247	271	129	0.686705475533283	-0.0180161130872415	0.314729769715876	NA	NA	NA	0.30391207390367	0.164754816293178	0.200122540977931	-0.0874830604020475	0.165846005518114	84.0666666666667	17.2
230216_E001	230216_B001	65	65	35	50	WT	20	Step	0.05	0	NA	230216_E001.avi_lane_164.res	1.37126144118213	0.286449098201439	0.735573388755662	-0.6668664736782	0.302889120316375	270	126	0.676862260246454	0.00152464737631779	0.3117601160261	NA	NA	NA	0.2956970355839	0.123649417732027	0.165866634557188	-0.152784105492885	0.131422420196242	83.0666666666667	14.2
230216_E001	230216_B001	66	66	36	50	WT	20	Step	0.05	0	NA	230216_E001.avi_lane_165.res	1.36777227489988	0.293073928204375	0.721296521434538	-0.621609530935252	0.312826977308956	267	125	0.68440894302614	0.013012906735737	0.313992914013933	NA	NA	NA	0.29220786930165	0.130274247734963	0.151589767236064	-0.107527162749937	0.141360277188823	80.0666666666667	13.2
230216_E001	230216_B001	67	67	37	50	WT	20	Step	0.05	0	NA	230216_E001.avi_lane_166.res	1.40914178148979	0.195467866906475	0.737590604143192	-0.712654822088275	0.211349815899029	249	148	0.675332679414418	0.0124612207075542	0.251763534129404	NA	NA	NA	0.33357737589156	0.0326681864370633	0.167883849944718	-0.198572453902961	0.0398831157788961	62.0666666666667	36.2
230216_E001	230216_B001	68	68	38	50	WT	20	Step	0.05	0	NA	230216_E001.avi_lane_167.res	1.35377121998258	0.150064901971553	0.733103109272239	-0.712340878889246	0.164268607016759	233	157	0.70500897417965	0.0182055116251317	0.25164293491712	NA	NA	NA	0.27820681438435	-0.0127347784978587	0.163396355073765	-0.198258510703932	-0.00719809310337388	46.0666666666667	45.2
230216_E001	230216_B001	69	69	39	50	WT	20	Step	0.05	0	NA	230216_E001.avi_lane_168.res	1.39239265306214	0.165783725684388	0.70637722355449	-0.764701637838665	0.174418677530635	243	141	0.702537142487226	0.0239433383283561	0.261470462239401	NA	NA	NA	0.31682824746391	0.00298404521497633	0.136670469356016	-0.25061926965335	0.00295197741050213	56.0666666666667	29.2
230216_E001	230216_B001	70	70	40	50	WT	20	Step	0.05	0	NA	230216_E001.avi_lane_169.res	1.34241994260107	0.133807730508507	0.689310494951678	-0.745772789115646	0.145904153376977	233	147	0.700662084521787	-0.0109463895866977	0.237175165143691	NA	NA	NA	0.26685553700284	-0.0289919499609047	0.119603740753204	-0.231690420930332	-0.0255625467431559	46.0666666666667	35.2
230216_E001	230216_B001	71	71	41	50	WT	20	Step	0.05	0	NA	230216_E001.avi_lane_170.res	1.25620450518966	0.224992343165468	0.708433695225638	-0.713452634363098	0.231265997104155	264	136	0.704630436717682	-0.00146481649142173	0.247220087184941	NA	NA	NA	0.18064009959143	0.0621926626960563	0.138726941027164	-0.199370266177784	0.0597992969840221	77.0666666666667	24.2
230216_E001	230216_B001	72	72	42	50	WT	20	Step	0.05	0	NA	230216_E001.avi_lane_171.res	1.29544195445052	0.167070575539568	0.681757149280575	-0.769297142857143	0.17280390917895	256	140	0.712893492430673	0.0104477973405197	0.245791387104245	NA	NA	NA	0.21987754885229	0.00427089507015632	0.112050395082101	-0.255214774671829	0.00133720905881712	69.0666666666667	28.2
230216_E001	230216_B001	73	73	43	50	WT	20	Step	0.05	0	NA	230216_E001.avi_lane_172.res	1.31592298925823	0.172063938074857	0.673372712792729	-0.642042373617884	0.17401020788191	243	149	0.687874253361746	0.00186571251613687	0.24821009904373	NA	NA	NA	0.24035858366	0.00926425760544533	0.103665958594255	-0.127960005432569	0.00254350776177711	56.0666666666667	37.2
230216_E001	230216_B001	74	74	44	50	WT	20	Step	0.05	0	NA	230216_E001.avi_lane_173.res	1.2982120123301	0.16032111176841	0.754134555706786	-0.699194851177881	0.157752956284026	222	153	0.700778686224357	-0.0187350834416972	0.247892741030669	NA	NA	NA	0.22264760673187	-0.00247856870100169	0.184427801508312	-0.185112482992567	-0.0137137438361069	35.0666666666667	41.2
230216_E001	230216_B001	75	75	45	50	WT	20	Step	0.05	0	NA	230216_E001.avi_lane_174.res	1.27933151503881	0.157268310016894	0.690833858101803	-0.77010658824765	0.170607844721479	239	137	0.7124012630276	0.00903440233653823	0.22007608322037	NA	NA	NA	0.20376710944058	-0.00553137045251767	0.121127103903329	-0.256024220062335	-0.000858855398653879	52.0666666666667	25.2
230216_E001	230216_B001	76	76	46	50	WT	20	Step	0.05	0	NA	230216_E001.avi_lane_175.res	1.29017228927174	0.142987375664686	0.68146232853717	-0.732264591592032	0.154885981105318	240	147	0.709142833423745	0.0218720995305617	0.2371772776032	NA	NA	NA	0.21460788367351	-0.0198123048047257	0.111755574338696	-0.218182223406718	-0.0165807190148149	53.0666666666667	35.2
230216_E001	230216_B001	77	77	47	50	WT	20	Step	0.05	0	NA	230216_E001.avi_lane_176.res	1.21749986610428	0.147889043165468	0.659413175575242	-0.673975645792091	0.157934865980243	242	149	0.687377277554359	-0.000862913722295689	0.202338433412702	NA	NA	NA	0.14193546050605	-0.0149106373039437	0.0897064213767681	-0.159893277606777	-0.0135318341398899	55.0666666666667	37.2
230216_E001	230216_B001	78	78	48	50	WT	20	Step	0.05	0	NA	230216_E001.avi_lane_177.res	1.2592168814048	0.139206382524233	0.64960699332426	-0.710647172607778	0.147390923079903	222	133	0.699819402324201	0.00139489139936351	0.242878376685494	NA	NA	NA	0.18365247580657	-0.0235932979451787	0.079900239125786	-0.196564804422463	-0.0240757770402299	35.0666666666667	21.2
230216_E001	230216_B001	79	79	49	50	WT	20	Step	0.05	0	NA	230216_E001.avi_lane_178.res	1.30964774844055	0.0982384127462427	0.615202520764504	-0.719830705231733	0.102574363916997	233	147	0.689423314715868	0.0220164488203439	0.209926535803345	NA	NA	NA	0.23408334284232	-0.064561267723169	0.04549576656603	-0.205748337046418	-0.0688923362031359	46.0666666666667	35.2
230216_E001	230216_B001	80	80	50	50	WT	20	Step	0.05	0	NA	230216_E001.avi_lane_179.res	1.1868288325968	0.126316068453139	0.642564287260457	-0.706153798561151	0.129012336761507	226	140	0.707324058435287	0.0390369279375402	0.202007279326653	NA	NA	NA	0.11126442699857	-0.0364836120162727	0.0728575330619831	-0.192071430375837	-0.0424543633586259	39.0666666666667	28.2
230216_E001	230216_B001	81	81	51	50	WT	20	Step	0.05	0	NA	230216_E001.avi_lane_180.res	1.20043932457188	0.103351157913669	0.598171741241153	-0.696117007762211	0.0987641886329498	246	152	0.687875601067142	0.0237169011681681	0.17884910162418	NA	NA	NA	0.12487491897365	-0.0594485225557427	0.0284649870426791	-0.182034639576896	-0.0727025114871831	59.0666666666667	40.2
230216_E001	230216_B001	82	82	52	50	WT	20	Step	0.05	0	NA	230216_E001.avi_lane_181.res	1.22377400029028	0.135711961630695	0.62934022680161	-0.712644583311453	0.137469842056265	236	137	0.708238824296379	0.00106726479664077	0.201377211294084	NA	NA	NA	0.14820959469205	-0.0270877188387167	0.059633472603136	-0.198562215126138	-0.0339968580638679	49.0666666666667	25.2
230216_E001	230216_B001	83	83	53	50	WT	20	Step	0.05	0	NA	230216_E001.avi_lane_182.res	1.20690554899742	0.145940424460432	0.644380370402473	-0.685064043262034	0.151673105510497	249	149	0.707096539528851	-0.00432355765682801	0.203828108366348	NA	NA	NA	0.13134114339919	-0.0168592560089797	0.074673616203999	-0.170981675076719	-0.0197935946096359	62.0666666666667	37.2
230216_E001	230216_B001	84	84	54	50	WT	20	Step	0.05	0	NA	230216_E001.avi_lane_183.res	1.13772108070176	0.126295101790908	0.605665711498598	-0.701839335590351	0.13429629752136	236	136	0.717769509796695	0.0130917440713939	0.220040004010235	NA	NA	NA	0.0621566751035296	-0.0365045786785037	0.0359589573001241	-0.187756967405037	-0.0371704025987729	49.0666666666667	24.2
230216_E001	230216_B001	85	85	55	50	WT	20	Step	0.05	0	NA	230216_E001.avi_lane_184.res	1.13909937828269	0.167256169846731	0.614980590977862	-0.628770824571112	0.168151482086493	233	130	0.696157711673823	0.0163328185094032	0.226249307283839	NA	NA	NA	0.0635349726844596	0.00445648937731932	0.045273836779388	-0.114688456385797	-0.00331521803363988	46.0666666666667	18.2
230216_E001	230216_B001	86	86	56	50	WT	20	Step	0.05	0	NA	230216_E001.avi_lane_185.res	1.20722981934438	0.0657648504147503	0.626547703375761	-0.68110248109205	0.0663365247383824	208	156	0.695588227674365	0.0330663259696867	0.183839236374999	NA	NA	NA	0.13166541374615	-0.0970348300546614	0.0568409491772871	-0.167020112906735	-0.10513017538175	21.0666666666667	44.2
230216_E001	230216_B001	87	87	57	50	WT	20	Step	0.05	0	NA	230216_E001.avi_lane_186.res	1.17775925219961	0.0921579424832228	0.590765439580539	-0.69634577181208	0.0915570960316988	236	149	0.698375627028914	0.0158744182336956	0.19836646898377	NA	NA	NA	0.10219484660138	-0.0706417379861889	0.021058685382065	-0.182263403626766	-0.0799096040884341	49.0666666666667	37.2
230216_E001	230216_B001	88	88	58	50	WT	20	Step	0.05	0	NA	230216_E001.avi_lane_187.res	1.19027030159042	0.104984295878214	0.614203531120058	-0.675296159691965	0.114300406538293	218	142	0.708625221865338	0.00438322657706946	0.194409043014393	NA	NA	NA	0.11470589599219	-0.0578153845911977	0.044496776921584	-0.16121379150665	-0.0571662935818399	31.0666666666667	30.2
230216_E001	230216_B001	89	89	59	50	WT	20	Step	0.05	0	NA	230216_E001.avi_lane_188.res	1.11113282457278	0.0749315928974273	0.590968557725248	-0.660225116233544	0.078207154556518	210	147	0.71722734693519	0.00176735356662194	0.18470493437157	NA	NA	NA	0.0355684189745498	-0.0878680875719844	0.0212618035267741	-0.146142748048229	-0.0932595455636149	23.0666666666667	35.2
230216_E001	230216_B001	90	90	60	50	WT	20	Step	0.05	0	NA	230216_E001.avi_lane_189.res	1.16008974319382	0.0787146241267853	0.624126322471435	-0.715465889003084	0.0752121732068367	204	140	0.716082160950002	-0.0239923162522996	0.177545813834281	NA	NA	NA	0.0845253375955897	-0.0840850563426264	0.054419568272961	-0.20138352081777	-0.0962545269132962	17.0666666666667	28.2
230216_E001	230216_B001	91	91	61	50	WT	20	Step	0.05	0	NA	230216_E001.avi_lane_190.res	1.12786689359739	0.0578744682514857	0.572881474820144	-0.619376850924324	0.0562929616159176	208	158	0.700948141550953	-0.00576036230216541	0.141850316262081	NA	NA	NA	0.0523024879991596	-0.104925212217926	0.00317472062167001	-0.10529448273901	-0.115173738504215	21.0666666666667	46.2
230216_E001	230216_B001	92	92	62	50	WT	20	Step	0.05	0	NA	230216_E001.avi_lane_191.res	1.14835823289471	0.096825854676259	0.586644001426958	-0.661778887659104	0.108235990869203	242	156	0.716726294922984	-0.0266961180503645	0.161097028616766	NA	NA	NA	0.0727938272964797	-0.0659738257931527	0.0169372472284841	-0.147696519473789	-0.0632307092509299	55.0666666666667	44.2
230216_E001	230216_B001	93	93	63	50	WT	20	Step	0.05	0	NA	230216_E001.avi_lane_192.res	1.18787660364417	0.075006677135449	0.609059787300594	-0.686528697439564	0.0790920306199297	230	161	0.698018587492143	0.00356001518328548	0.178094985750261	NA	NA	NA	0.11231219804594	-0.0877930033339627	0.03935303310212	-0.17244632925425	-0.0923746695002032	43.0666666666667	49.2
230216_E001	230216_B001	94	94	64	50	WT	20	Step	0.05	0	NA	230216_E001.avi_lane_193.res	1.26740010152323	-0.0134748297362111	0.596018603551941	-0.769035401714556	-0.00921209658159587	207	167	NA	0.00285606124423188	0.141554735596822	NA	NA	NA	0.191835695925	-0.176274510205623	0.0263118493534671	-0.254953033529241	-0.180678796701729	20.0666666666667	55.2
230216_E001	230216_B001	95	95	65	50	WT	20	Step	0.05	0	NA	230216_E001.avi_lane_194.res	1.11831987406362	0.0404507611590286	0.553202594078583	-0.652097169018032	0.0382288289436229	208	154	0.706899033637666	0.00890399522517784	0.128425898604318	NA	NA	NA	0.0427554684653897	-0.122348919310383	-0.016504160119891	-0.138014800832718	-0.13323787117651	21.0666666666667	42.2
230216_E001	230216_B001	96	96	66	50	WT	20	Step	0.05	0	NA	230216_E001.avi_lane_195.res	1.15851051315703	-0.0347611967625897	0.543989636253614	-0.700635811093061	-0.0373984873928228	214	186	0.707656411449551	-0.00978664581236986	0.116344967830449	NA	NA	NA	0.0829461075587996	-0.197560877232001	-0.02571711794486	-0.186553442907746	-0.208865187512956	27.0666666666667	74.2
230216_E001	230216_B001	97	97	67	50	WT	20	Step	0.05	0	NA	230216_E001.avi_lane_196.res	1.1402719431941	0.0294499256325276	0.513726856951648	-0.708986529924996	0.0368710952655783	215	141	0.695038993436437	0.0322357119562694	0.168149282951825	NA	NA	NA	0.0647075375958697	-0.133349754836884	-0.0559798972468259	-0.194904161739682	-0.134595604854555	28.0666666666667	29.2
230216_E001	230216_B001	98	98	68	50	WT	20	Step	0.05	0	NA	230216_E001.avi_lane_197.res	1.19199368652509	-0.0249085942446042	0.569390287109762	-0.749109051886982	-0.0201082490502302	218	179	NA	0.0125923287538474	0.106801989348688	NA	NA	NA	0.11642928092686	-0.187708274714016	-0.000316467088711914	-0.235026683701667	-0.191574949170363	31.0666666666667	67.2
230216_E001	230216_B001	99	99	69	50	WT	20	Step	0.05	0	NA	230216_E001.avi_lane_198.res	1.10952393668572	0.00107825755395704	0.54560547271917	-0.714392638447381	0.00673657815601686	226	172	0.714841417799883	0.0174222220685899	0.10539929870672	NA	NA	NA	0.0339595310874896	-0.161721422915455	-0.0241012814793039	-0.200310270262066	-0.164730121964116	39.0666666666667	60.2
230216_E001	230216_B001	100	100	70	50	WT	20	Step	0.05	0	NA	230216_E001.avi_lane_199.res	1.18084454911079	-0.0351902150323942	0.585521244950563	-0.702478911767138	-0.0392677005213875	187	174	0.716127134548811	-0.0116050792099109	0.103721847735089	NA	NA	NA	0.10528014351256	-0.197989895501806	0.0158144907520891	-0.188396543581823	-0.21073440064152	0.0666666666666629	62.2
230216_E001	230216_B001	101	101	71	50	WT	20	Step	0.05	0	NA	230216_E001.avi_lane_200.res	1.15781546591535	-0.0567466990310191	0.528877544163622	-0.700891625733896	-0.0507321956830871	191	174	0.684648525340404	0.0152122914721795	0.0830361516408366	NA	NA	NA	0.0822510603171196	-0.219546379500431	-0.040829210034852	-0.186809257548581	-0.22219889580322	4.06666666666666	62.2
230216_E001	230216_B001	102	102	72	50	WT	20	Step	0.05	0	NA	230216_E001.avi_lane_201.res	1.12490887103304	-0.086651489208633	0.504112027764723	-0.685172026439762	-0.0905834570770955	199	197	0.704544750512482	0.000933941031694746	0.0606913589870971	NA	NA	NA	0.0493444654348096	-0.249451169678045	-0.065594726433751	-0.171089658254448	-0.262050157197228	12.0666666666667	85.2
230216_E001	230216_B001	103	103	73	50	WT	20	Step	0.05	0	NA	230216_E001.avi_lane_202.res	1.14320598458061	-0.0287406779590733	0.535677984143298	-0.766439334292566	-0.0230780280035512	196	150	0.702694408899893	0.0195866262740149	0.102429319494518	NA	NA	NA	0.0676415789823797	-0.191540358428485	-0.0340287700551759	-0.252356966107252	-0.194544728123684	9.06666666666666	38.2
230216_E001	230216_B001	104	104	74	50	WT	20	Step	0.05	0	NA	230216_E001.avi_lane_203.res	1.1305959909879	-0.0243742849861803	0.547549141095287	-0.692053537170264	-0.0262677292969516	196	168	0.687271373988937	0.00165377841382564	0.112249382401881	NA	NA	NA	0.0550315853896697	-0.187173965455592	-0.022157613103187	-0.177971168984949	-0.197734429417084	9.06666666666666	56.2
230216_E001	230216_B001	105	105	75	50	WT	20	Step	0.05	0	NA	230216_E001.avi_lane_204.res	1.18595593166638	-0.0770846057553955	0.519163864337102	-0.751926095768546	-0.0838757350820042	210	186	0.704034484773566	-0.0255907406286308	0.0838638541102168	NA	NA	NA	0.11039152606815	-0.239884286224807	-0.0505428898613719	-0.237843727583231	-0.255342435202137	23.0666666666667	74.2
230216_E001	230216_B001	106	106	76	50	WT	20	Step	0.05	0	NA	230216_E001.avi_lane_205.res	1.0979886257357	-0.0406797949640287	0.531114004139155	-0.740703267553555	-0.0443401128538726	219	179	0.716114591498622	0.00908804009590732	0.0845679523934553	NA	NA	NA	0.0224242201374698	-0.20347947543344	-0.0385927500593189	-0.22662089936824	-0.215806812974005	32.0666666666667	67.2
230216_E001	230216_B001	107	107	77	50	WT	20	Step	0.05	0	NA	230216_E001.avi_lane_206.res	1.11840681970867	-0.0232126841726621	0.516065590292742	-0.673729482014389	-0.0205008116191365	217	180	0.718613389031223	0.0311273067289352	0.104608319657849	NA	NA	NA	0.0428424141104398	-0.186012364642074	-0.0536411639057319	-0.159647113829074	-0.191967511739269	30.0666666666667	68.2
230216_E001	230216_B001	108	108	78	50	WT	20	Step	0.05	0	NA	230216_E001.avi_lane_207.res	1.13172928929999	-0.0856685578974007	0.50122976182161	-0.730582005204347	-0.0890604282792873	206	188	0.710872088442627	0.0124721531095478	0.0440356552437664	NA	NA	NA	0.0561648837017596	-0.248468238366812	-0.0684769923768639	-0.216499637019033	-0.26052712839942	19.0666666666667	76.2
230216_E001	230216_B001	109	109	79	50	WT	20	Step	0.05	0	NA	230216_E001.avi_lane_208.res	1.14274868294639	-0.0949934008485519	0.510446357553957	-0.748046762589928	-0.105898765529066	200	186	0.706505127571048	-0.0273445212953744	0.0504525444656964	NA	NA	NA	0.0671842773481597	-0.257793081317964	-0.059260396644517	-0.233964394404613	-0.277365465649199	13.0666666666667	74.2
230216_E001	230216_B001	110	110	80	50	WT	20	Step	0.05	0	NA	230216_E001.avi_lane_209.res	1.13570990073802	-0.0817291482128768	0.531412262219881	-0.723920284846143	-0.0845825420867207	166	159	NA	-0.00663077958862713	0.0595184681908821	NA	NA	NA	0.0601454951397897	-0.244528828682288	-0.0382944919785929	-0.209837916660829	-0.256049242206854	-20.9333333333333	47.2
230216_E002	230216_B001	1	1	-29	80	WT	20	Step	0.08	0	NA	230216_E002.avi_lane_100.res	0	0	0	0	0	0	0	0	0	0	NA	NA	NA	-1.06406729250175	-0.155711843982472	-0.58311298865065	0.551352457165008	-0.162128039057886	-190.866666666667	-114.533333333333
230216_E002	230216_B001	2	2	-28	80	WT	20	Step	0.08	0	NA	230216_E002.avi_lane_101.res	1.11729841906535	0.0668649775179855	0.571603585455959	-0.643892141248833	0.0716618851045536	185	131	0.685216580220627	0.00300932698931375	0.143446365019536	NA	NA	NA	0.0532311265635992	-0.0888468664644865	-0.0115094031946914	-0.0925396840838245	-0.0904661539533322	-5.86666666666667	16.4666666666667
230216_E002	230216_B001	3	3	-27	80	WT	20	Step	0.08	0	NA	230216_E002.avi_lane_102.res	1.10223697382599	0.108580628191453	0.588372158273381	-0.590686317339829	0.11222174240756	186	127	NA	-0.0018498481088747	0.166246289676109	NA	NA	NA	0.0381696813242391	-0.047131215791019	0.00525916962273054	-0.0393338601748205	-0.0499062966503258	-4.86666666666667	12.4666666666667
230216_E002	230216_B001	4	4	-26	80	WT	20	Step	0.08	0	NA	230216_E002.avi_lane_103.res	1.08596241851924	0.129718910263639	0.581479548005575	-0.561953720120677	0.131641238058755	191	124	0.703523298189039	0.0110047365689424	0.174288883213667	NA	NA	NA	0.0218951260174891	-0.025992933718833	-0.00163344064507542	-0.0106012629556685	-0.0304868009991308	0.133333333333326	9.46666666666667
230216_E002	230216_B001	5	5	-25	80	WT	20	Step	0.08	0	NA	230216_E002.avi_lane_104.res	1.10207312524464	0.0847647710616554	0.568976232347456	-0.622690049634711	0.093185144364813	189	129	0.697221102652789	-0.00526526711730286	0.162139281477125	NA	NA	NA	0.0380058327428892	-0.0709470729208166	-0.0141367563031944	-0.0713375924697025	-0.0689428946930728	-1.86666666666667	14.4666666666667
230216_E002	230216_B001	6	6	-24	80	WT	20	Step	0.08	0	NA	230216_E002.avi_lane_105.res	1.14510346791795	0.106707451450604	0.587658918049917	-0.589743627536994	0.113108152747708	179	123	0.687029518704705	-0.0170233946486869	0.160944146511151	NA	NA	NA	0.081036175416199	-0.049004392531868	0.00454592939926657	-0.0383911703719856	-0.0490198863101778	-11.8666666666667	8.46666666666667
230216_E002	230216_B001	7	7	-23	80	WT	20	Step	0.08	0	NA	230216_E002.avi_lane_106.res	1.12115402690597	0.121897119174226	0.594586780764862	-0.567081661317101	0.131138632233087	190	130	0.694363137432614	0.0328591025998959	0.167595162358086	NA	NA	NA	0.0570867344042192	-0.033814724808246	0.0114737921142116	-0.0157292041520926	-0.0309894068247988	-0.866666666666674	15.4666666666667
230216_E002	230216_B001	8	8	-22	80	WT	20	Step	0.08	0	NA	230216_E002.avi_lane_107.res	1.08298897609187	0.125410552784609	0.583935267270055	-0.563889891793882	0.124966517284632	186	123	0.684117222158066	0.0485974628949373	0.176755593475251	NA	NA	NA	0.0189216835901191	-0.030301291197863	0.000822278619404537	-0.0125374346288736	-0.0371615217732538	-4.86666666666667	8.46666666666667
230216_E002	230216_B001	9	9	-21	80	WT	20	Step	0.08	0	NA	230216_E002.avi_lane_108.res	1.02069649864723	0.175638727614831	0.574036373555184	-0.576928723831746	0.179122802348067	211	111	NA	0.0230187791466794	0.203821318959917	NA	NA	NA	-0.0433707938545209	0.0199268836323589	-0.00907661509546642	-0.0255762666667375	0.0169947632901812	20.1333333333333	-3.53333333333333
230216_E002	230216_B001	10	10	-20	80	WT	20	Step	0.08	0	NA	230216_E002.avi_lane_109.res	1.1727688856888	0.0751552384758856	0.599216508898144	-0.667916712122839	0.0822008306002547	190	134	0.706722832723534	-0.00241793623362444	0.161475293850721	NA	NA	NA	0.108701593187049	-0.0805566055065864	0.0161035202474936	-0.116564254957831	-0.0799272084576311	-0.866666666666674	19.4666666666667
230216_E002	230216_B001	11	11	-19	80	WT	20	Step	0.08	0	NA	230216_E002.avi_lane_110.res	1.14860937973773	0.102561707311467	0.603941508009063	-0.584936352735993	0.110183171815313	181	132	0.685853922161015	0.0197916626460615	0.165867636599021	NA	NA	NA	0.084542087235979	-0.053150136671005	0.0208285193584126	-0.0335838955709845	-0.0519448672425728	-9.86666666666667	17.4666666666667
230216_E002	230216_B001	12	12	-18	80	WT	20	Step	0.08	0	NA	230216_E002.avi_lane_111.res	1.19315586759106	0.110431978884425	0.638127156423433	-0.597378483674599	0.117142367498894	175	130	0.691286784765328	0.0320854677030987	0.187024799319172	NA	NA	NA	0.129088575089309	-0.045279865098047	0.0550141677727826	-0.0460260265095905	-0.0449856715589918	-15.8666666666667	15.4666666666667
230216_E002	230216_B001	13	13	-17	80	WT	20	Step	0.08	0	NA	230216_E002.avi_lane_112.res	1.1455160427467	0.162187044421606	0.655542664998436	-0.534853318206973	0.166411623407767	184	130	0.690697212201299	0.0102408923416915	0.202198547419467	NA	NA	NA	0.081448750244949	0.00647520043913397	0.0724296763477856	0.0164991389580355	0.00428358434988119	-6.86666666666667	15.4666666666667
230216_E002	230216_B001	14	14	-16	80	WT	20	Step	0.08	0	NA	230216_E002.avi_lane_113.res	1.07912382107361	0.177077449532013	0.622617132523489	-0.539759095944483	0.186366911263708	183	113	0.708917808433211	0.000401164099989314	0.209624250764806	NA	NA	NA	0.0150565285718591	0.021365605549541	0.0395041438728386	0.0115933612205255	0.0242388722058222	-7.86666666666667	-1.53333333333333
230216_E002	230216_B001	15	15	-15	80	WT	20	Step	0.08	0	NA	230216_E002.avi_lane_114.res	1.13010845391075	0.120586349501044	0.601484821707851	-0.586331510791367	0.126520194945458	184	125	0.699812188954575	0.0139774373868524	0.171140548004382	NA	NA	NA	0.0660411614089991	-0.035125494481428	0.0183718330572006	-0.0349790536263586	-0.0356078441124278	-6.86666666666667	10.4666666666667
230216_E002	230216_B001	16	16	-14	80	WT	20	Step	0.08	0	NA	230216_E002.avi_lane_115.res	1.14497188340472	0.147508109577485	0.638552507155566	-0.612381472422063	0.150433082981509	186	120	0.709914097853608	0.0208502295416623	0.194825926088351	NA	NA	NA	0.0809045909029691	-0.00820373440498703	0.0554395185049156	-0.0610290152570545	-0.0116949560763768	-4.86666666666667	5.46666666666667
230216_E002	230216_B001	17	17	-13	80	WT	20	Step	0.08	0	NA	230216_E002.avi_lane_116.res	1.0858665237228	0.207162171647297	0.638889182014388	-0.58465961897149	0.210480910556885	200	108	0.718452222095767	0.00862554579063841	0.2180681283929	NA	NA	NA	0.0217992312210491	0.051450327664825	0.0557761933637376	-0.0333071618064815	0.0483528714989992	9.13333333333333	-6.53333333333333
230216_E002	230216_B001	18	18	-12	80	WT	20	Step	0.08	0	NA	230216_E002.avi_lane_117.res	1.06300237819313	0.219396095859099	0.614873605521674	-0.555306676258993	0.221521882117786	197	100	0.701934894178231	-0.0370199330473479	0.242219049228911	NA	NA	NA	-0.00106491430862099	0.063684251876627	0.0317606168710236	-0.00395421909398452	0.0593938430599002	6.13333333333333	-14.5333333333333
230216_E002	230216_B001	19	19	-11	80	WT	20	Step	0.08	0	NA	230216_E002.avi_lane_118.res	1.08941678106816	0.172623590562201	0.591049285641909	-0.611507403068695	0.184646042131536	213	113	0.712218053736087	-0.0389878616255254	0.227149242557517	NA	NA	NA	0.0253494885664092	0.016911746579729	0.00793629699125853	-0.0601549459036865	0.0225180030736502	22.1333333333333	-1.53333333333333
230216_E002	230216_B001	20	20	-10	80	WT	20	Step	0.08	0	NA	230216_E002.avi_lane_119.res	1.05174632386876	0.235099353379572	0.639321861429775	-0.571227650528226	0.245350548992859	222	111	0.713289831387515	0.0104377517698013	0.237484328993628	NA	NA	NA	-0.0123209686329908	0.0793875093971	0.0562088727791246	-0.0198751933632175	0.0832225099349732	31.1333333333333	-3.53333333333333
230216_E002	230216_B001	21	21	-9	80	WT	20	Step	0.08	0	NA	230216_E002.avi_lane_120.res	1.09308487246776	0.190538432857429	0.588980768071257	-0.554839709660843	0.196855267671945	210	112	0.696581683074716	0.0203465657590733	0.225915920012934	NA	NA	NA	0.0290175799660091	0.034826588874957	0.00586777942060657	-0.00348725249583448	0.0347272286140592	19.1333333333333	-2.53333333333333
230216_E002	230216_B001	22	22	-8	80	WT	20	Step	0.08	0	NA	230216_E002.avi_lane_121.res	1.09589181100208	0.237320015316779	0.647549635350543	-0.562797315993359	0.233591359826296	204	104	0.714163814965412	0.0186978284711527	0.266574974574967	NA	NA	NA	0.0318245185003292	0.081608171334307	0.0644366466998926	-0.0114448588283506	0.0714633207684102	13.1333333333333	-10.5333333333333
230216_E002	230216_B001	23	23	-7	80	WT	20	Step	0.08	0	NA	230216_E002.avi_lane_122.res	1.05402187957095	0.179939669514389	0.599579122008516	-0.491285357943153	0.191484915973865	196	122	0.698277855518928	0.00362981487115761	0.234323105354923	NA	NA	NA	-0.010045412930801	0.024227825531917	0.0164661333578656	0.0600670992218555	0.0293568769159792	5.13333333333333	7.46666666666667
230216_E002	230216_B001	24	24	-6	80	WT	20	Step	0.08	0	NA	230216_E002.avi_lane_123.res	1.11141385601316	0.190564102288263	0.595865195373113	-0.534384274527281	0.201096772613299	204	113	NA	0.0139306088521015	0.265158932924893	NA	NA	NA	0.047346563511409	0.034852258305791	0.0127522067224626	0.0169681826377275	0.0389687335554132	13.1333333333333	-1.53333333333333
230216_E002	230216_B001	25	25	-5	80	WT	20	Step	0.08	0	NA	230216_E002.avi_lane_124.res	1.06547648762755	0.205218104453147	0.582663244278949	-0.440526419002728	0.203728905081464	199	116	0.662861818740669	0.0158896631886013	0.247009349689242	NA	NA	NA	0.00140919512579907	0.049506260470675	-0.000449744371701422	0.11082603816228	0.0416008660235782	8.13333333333333	1.46666666666667
230216_E002	230216_B001	26	26	-4	80	WT	20	Step	0.08	0	NA	230216_E002.avi_lane_125.res	1.13442027878312	0.208227985842837	0.590794678324326	-0.581358259135267	0.22091502756537	209	101	0.70993660098133	-0.0328828997382939	0.238743013464765	NA	NA	NA	0.070352986281369	0.052516141860365	0.00768168967367555	-0.0300058019702585	0.0587869885074842	18.1333333333333	-13.5333333333333
230216_E002	230216_B001	27	27	-3	80	WT	20	Step	0.08	0	NA	230216_E002.avi_lane_126.res	1.04790628760582	0.2193837043657	0.577631740616556	-0.570150618705036	0.239150498931115	221	100	0.704826796201222	-0.0265798784393012	0.25008543746846	NA	NA	NA	-0.0161610048959309	0.063671860383228	-0.00548124803409444	-0.0187981615400276	0.0770224598732292	30.1333333333333	-14.5333333333333
230216_E002	230216_B001	28	28	-2	80	WT	20	Step	0.08	0	NA	230216_E002.avi_lane_127.res	1.10118556449481	0.213200186019409	0.639213946862312	-0.518666303879973	0.223510595057244	202	117	0.695649208435253	0.0041143897414755	0.249480944335547	NA	NA	NA	0.0371182719930592	0.057488342036937	0.0561009582116616	0.0326861532850354	0.0613825559993582	11.1333333333333	2.46666666666667
230216_E002	230216_B001	29	29	-1	80	WT	20	Step	0.08	0	NA	230216_E002.avi_lane_128.res	1.07754624142059	0.184257394576647	0.584486164914223	-0.545924504997772	0.194338726475517	208	113	0.699971297337837	0.00836881722338686	0.237611114682387	NA	NA	NA	0.0134789489188392	0.028545550594175	0.00137317626357258	0.00542795216723646	0.0322106874176312	17.1333333333333	-1.53333333333333
230216_E002	230216_B001	30	30	0	80	WT	20	Step	0.08	0	NA	230216_E002.avi_lane_129.res	1.05927124884223	0.193333497028464	0.592360065673602	-0.577516523555349	0.200865421679314	241	124	0.69670247751676	-0.00950477605730118	0.230823266041148	NA	NA	NA	-0.00479604365952091	0.037621653045992	0.00924707702295158	-0.0261640663903405	0.0387373826214282	50.1333333333333	9.46666666666667
230216_E002	230216_B001	31	31	1	80	WT	20	Step	0.08	0	NA	230216_E002.avi_lane_130.res	1.11783337403353	0.163800057553957	0.618381392749878	-0.50040390544707	0.172008755314572	206	140	0.659313391343634	-0.00199516726743599	0.193593476060443	NA	NA	NA	0.0537660815317791	0.00808821357148495	0.0352684040992276	0.0509485517179384	0.00988071625668618	15.1333333333333	25.4666666666667
230216_E002	230216_B001	32	32	2	80	WT	20	Step	0.08	0	NA	230216_E002.avi_lane_131.res	1.15167772085259	0.174462415052573	0.655956898011003	-0.648024557160994	0.177556716784046	204	119	0.700836493418996	0.0218930121636048	0.23740432567515	NA	NA	NA	0.087610428350839	0.018750571070101	0.0728439093603526	-0.0966720999959856	0.0154286777261602	13.1333333333333	4.46666666666667
230216_E002	230216_B001	33	33	3	80	WT	20	Step	0.08	0	NA	230216_E002.avi_lane_132.res	1.11596945273712	0.201088982965603	0.621164273109814	-0.574811846522782	0.215036769635866	212	114	0.711944399758191	-0.00712581668754193	0.263834990782873	NA	NA	NA	0.0519021602353691	0.045377138983131	0.0380512844591636	-0.0234593893577736	0.0529087305779802	21.1333333333333	-0.533333333333331
230216_E002	230216_B001	34	34	4	80	WT	20	Step	0.08	0	NA	230216_E002.avi_lane_133.res	1.18988767935147	0.336985515002632	0.666712884238064	-0.462547099341802	0.342906299535918	231	94	0.698546847692181	-0.0117845844585026	0.330741786404852	NA	NA	NA	0.125820386849719	0.18127367102016	0.0835998955874135	0.0888053578232065	0.180778260478032	40.1333333333333	-20.5333333333333
230216_E002	230216_B001	35	35	5	80	WT	20	Step	0.08	0	NA	230216_E002.avi_lane_134.res	1.11107544471966	0.386244773644499	0.664006961726619	-0.517282298371829	0.399095608222494	250	76	0.728938507473021	0.0262571048972163	0.38234734197291	NA	NA	NA	0.0470081522179091	0.230532929662027	0.0808939730759686	0.0340701587931794	0.236967569164608	59.1333333333333	-38.5333333333333
230216_E002	230216_B001	36	36	6	80	WT	20	Step	0.08	0	NA	230216_E002.avi_lane_135.res	1.25782651171443	0.429951165549147	0.740171256685218	-0.522030842149809	0.454155695129865	265	85	0.707610806649795	0.020231518600609	0.406295860175073	NA	NA	NA	0.193759219212679	0.274239321566675	0.157058268034568	0.0293216150151995	0.292027656071979	74.1333333333333	-29.5333333333333
230216_E002	230216_B001	37	37	7	80	WT	20	Step	0.08	0	NA	230216_E002.avi_lane_136.res	1.26098281052931	0.552386450908042	0.835455355566848	-0.404488851652855	0.58712989870038	269	79	0.710216081216136	-0.0090442520735865	0.461891156954447	NA	NA	NA	0.196915518027559	0.39667460692557	0.252342366916198	0.146863605512153	0.425001859642494	78.1333333333333	-35.5333333333333
230216_E002	230216_B001	38	38	8	80	WT	20	Step	0.08	0	NA	230216_E002.avi_lane_137.res	1.40537142412613	0.601102720900203	0.90271876222871	-0.391746322941647	0.63018617532509	239	72	0.708027434016482	-0.0178852013548083	0.507188965700556	NA	NA	NA	0.341304131624379	0.445390876917731	0.31960577357806	0.159606134223361	0.468058136267204	48.1333333333333	-42.5333333333333
230216_E002	230216_B001	39	39	9	80	WT	20	Step	0.08	0	NA	230216_E002.avi_lane_138.res	1.38914240354166	0.629782271038131	0.887012493705036	-0.51182486574121	0.665727044467239	320	71	0.724133964553107	0.00376552689590946	0.51812415345853	NA	NA	NA	0.325075111039909	0.474070427055659	0.303899505054386	0.0395275914237985	0.503599005409353	129.133333333333	-43.5333333333333
230216_E002	230216_B001	40	40	10	80	WT	20	Step	0.08	0	NA	230216_E002.avi_lane_139.res	1.43685520081487	0.789746053472408	1.00184353741497	-0.3709926929045	0.822375983011855	294	51	0.746153234616759	0.0172969274494959	0.565166809599512	NA	NA	NA	0.372787908313119	0.634034209489936	0.418730548764319	0.180359764260508	0.660247943953969	103.133333333333	-63.5333333333333
230216_E002	230216_B001	41	41	11	80	WT	20	Step	0.08	0	NA	230216_E002.avi_lane_140.res	1.50877519344018	0.750250880611966	0.972270905437812	-0.449460879820734	0.78012754148829	333	61	0.723931710298386	-0.00174664431035453	0.561846239763943	NA	NA	NA	0.444707900938429	0.594539036629494	0.389157916787162	0.101891577344274	0.617999502430404	142.133333333333	-53.5333333333333
230216_E002	230216_B001	42	42	12	80	WT	20	Step	0.08	0	NA	230216_E002.avi_lane_141.res	1.4980491322439	0.762236488848921	1.0000313531211	-0.454935568794964	0.793254607534193	334	64	0.727554141023934	0.0123846112191216	0.55699310334745	NA	NA	NA	0.433981839742149	0.606524644866449	0.41691836447045	0.0964168883700445	0.631126568476307	143.133333333333	-50.5333333333333
230216_E002	230216_B001	43	43	13	80	WT	20	Step	0.08	0	NA	230216_E002.avi_lane_142.res	1.58742441307948	0.788129592446043	1.03363201005461	-0.429446005534035	0.82573594011564	332	65	0.720431672239011	0.0148518462720976	0.565569861023169	NA	NA	NA	0.523357120577729	0.632417748463571	0.450519021403959	0.121906451630973	0.663607901057754	141.133333333333	-49.5333333333333
230216_E002	230216_B001	44	44	14	80	WT	20	Step	0.08	0	NA	230216_E002.avi_lane_143.res	1.55652965535342	0.803690164362213	1.03184247059837	-0.412425644000929	0.843181188791818	334	62	0.721134714116321	-0.00282656960377178	0.598691335949969	NA	NA	NA	0.492462362851669	0.647978320379741	0.44872948194772	0.138926813164079	0.681053149733932	143.133333333333	-52.5333333333333
230216_E002	230216_B001	45	45	15	80	WT	20	Step	0.08	0	NA	230216_E002.avi_lane_144.res	1.52636807249418	0.84138720323741	1.07809170621712	-0.390568893456662	0.887341281750444	335	63	0.748279483339142	0.0231697077463056	0.582313223348033	NA	NA	NA	0.462300779992429	0.685675359254938	0.49497871756647	0.160783563708346	0.725213242692558	144.133333333333	-51.5333333333333
230216_E002	230216_B001	46	46	16	80	WT	20	Step	0.08	0	NA	230216_E002.avi_lane_145.res	1.54932161646395	0.809933658273381	1.02477348467267	-0.454898124357657	0.85124982795981	341	56	NA	0.000463181227374181	0.579264241916005	NA	NA	NA	0.485254323962199	0.654221814290909	0.44166049602202	0.0964543328073515	0.689121788901924	150.133333333333	-58.5333333333333
230216_E002	230216_B001	47	47	17	80	WT	20	Step	0.08	0	NA	230216_E002.avi_lane_146.res	1.64992743371357	0.832785207553956	1.05749771971896	-0.500879598636881	0.871291815710189	342	57	0.724792360211316	0.00209472792126273	0.595604270790974	NA	NA	NA	0.585860141211819	0.677073363571484	0.474384731068309	0.0504728585281274	0.709163776652303	151.133333333333	-57.5333333333333
230216_E002	230216_B001	48	48	18	80	WT	20	Step	0.08	0	NA	230216_E002.avi_lane_147.res	1.59784045876117	0.815877530215827	1.0248213591004	-0.405492480121166	0.859479020317452	341	57	0.711752528179992	0.0141515075200309	0.582754616082868	NA	NA	NA	0.533773166259419	0.660165686233355	0.44170837044975	0.145859977043842	0.697350981259566	150.133333333333	-57.5333333333333
230216_E002	230216_B001	49	49	19	80	WT	20	Step	0.08	0	NA	230216_E002.avi_lane_148.res	1.59292139185119	0.81174310647482	1.03629959204401	-0.484993310614666	0.84946400972894	340	57	0.718514510624767	0.000918069326837396	0.578252088767863	NA	NA	NA	0.528854099349439	0.656031262492348	0.453186603393359	0.0663591465503425	0.687335970671054	149.133333333333	-57.5333333333333
230216_E002	230216_B001	50	50	20	80	WT	20	Step	0.08	0	NA	230216_E002.avi_lane_149.res	1.66073831164021	0.843174161870504	1.08156783023286	-0.463938719188584	0.881872757814129	338	61	0.726928607172698	0.00505553265346314	0.591580265076799	NA	NA	NA	0.596671019138459	0.687462317888032	0.49845484158221	0.0874137379764245	0.719744718756243	147.133333333333	-53.5333333333333
230216_E002	230216_B001	51	51	21	80	WT	20	Step	0.08	0	NA	230216_E002.avi_lane_150.res	1.62640045525556	0.789099895323741	1.00029947214076	-0.439002790870751	0.828428247624318	341	58	0.713926333739627	0.0166746456912596	0.586285301859387	NA	NA	NA	0.562333162753809	0.633388051341269	0.41718648349011	0.112349666294257	0.666300208566432	150.133333333333	-56.5333333333333
230216_E002	230216_B001	52	52	22	80	WT	20	Step	0.08	0	NA	230216_E002.avi_lane_151.res	1.69482721863502	0.790613870863309	1.04246472286052	-0.523494187507137	0.830357943071856	335	63	0.708304498659167	0.0291088009612137	0.584895323708582	NA	NA	NA	0.630759926133269	0.634902026880837	0.45935173420987	0.0278582696578714	0.66822990401397	144.133333333333	-51.5333333333333
230216_E002	230216_B001	53	53	23	80	WT	20	Step	0.08	0	NA	230216_E002.avi_lane_152.res	1.64151371547665	0.798982371942446	1.03998649537513	-0.489221535558438	0.844392831879092	336	61	0.718170054973048	0.0159460828711804	0.58209004411246	NA	NA	NA	0.577446422974899	0.643270527959974	0.45687350672448	0.0621309216065705	0.682264792821206	145.133333333333	-53.5333333333333
230216_E002	230216_B001	54	54	24	80	WT	20	Step	0.08	0	NA	230216_E002.avi_lane_153.res	1.63222424709791	0.763157560071942	1.00240920056875	-0.585655846847945	0.799998308455753	339	59	0.71769677872216	-0.00669198460953877	0.58423135490737	NA	NA	NA	0.568156954596159	0.60744571608947	0.4192962119181	-0.0343033896829366	0.637870269397867	148.133333333333	-55.5333333333333
230216_E002	230216_B001	55	55	25	80	WT	20	Step	0.08	0	NA	230216_E002.avi_lane_154.res	1.60504582147804	0.750342672661871	0.997795301204819	-0.464641357242563	0.789229307227665	332	67	0.717912368219115	-0.0111237957647653	0.578069074217792	NA	NA	NA	0.540978528976289	0.594630828679399	0.414682312554169	0.0867110999224455	0.627101268169779	141.133333333333	-47.5333333333333
230216_E002	230216_B001	56	56	26	80	WT	20	Step	0.08	0	NA	230216_E002.avi_lane_155.res	1.65420612355901	0.749459293165468	1.0137686295948	-0.475298054514135	0.780828367357463	329	71	0.714983052516383	0.0109379680775974	0.575632912834697	NA	NA	NA	0.590138831057259	0.593747449182996	0.43065564094415	0.0760544026508735	0.618700328299577	138.133333333333	-43.5333333333333
230216_E002	230216_B001	57	57	27	80	WT	20	Step	0.08	0	NA	230216_E002.avi_lane_156.res	1.57918183624526	0.629768845323741	0.913913549896279	-0.63928165467626	0.661914674699401	326	72	0.71189857662572	0.00238124665289654	0.530869143095178	NA	NA	NA	0.515114543743509	0.474057001341269	0.330800561245629	-0.0879291975112515	0.499786635641515	135.133333333333	-42.5333333333333
230216_E002	230216_B001	58	58	28	80	WT	20	Step	0.08	0	NA	230216_E002.avi_lane_157.res	1.61394802802954	0.585542323434485	0.899446555377058	-0.492195539568346	0.610077995085097	309	90	0.648989943169304	0.0220648071040069	0.500054961869353	NA	NA	NA	0.549880735527789	0.429830479452013	0.316333566726408	0.0591569175966625	0.447949956027211	118.133333333333	-24.5333333333333
230216_E002	230216_B001	59	59	29	80	WT	20	Step	0.08	0	NA	230216_E002.avi_lane_158.res	1.52699472421969	0.637730638848921	0.90962846360948	-0.567761967083867	0.667485958747547	326	73	0.708040812977733	0.0320438556366918	0.525880120960836	NA	NA	NA	0.462927431717939	0.482018794866449	0.32651547495883	-0.0164095099188585	0.505357919689661	135.133333333333	-41.5333333333333
230216_E002	230216_B001	60	60	30	80	WT	20	Step	0.08	0	NA	230216_E002.avi_lane_159.res	1.59259894176657	0.468729852517985	0.854398599520384	-0.716954571342926	0.489343104013792	300	96	0.685333398235793	0.00352487537481763	0.473393345421339	NA	NA	NA	0.528531649264819	0.313018008535513	0.271285610869734	-0.165602114177917	0.327215064955906	109.133333333333	-18.5333333333333
230216_E002	230216_B001	61	61	31	80	WT	20	Step	0.08	0	NA	230216_E002.avi_lane_160.res	1.52553471128984	0.493698917266187	0.84052714534255	-0.649149343134189	0.506127082466993	306	92	0.69943238627402	0.0267160926942448	0.463439250312573	NA	NA	NA	0.461467418788089	0.337987073283715	0.2574141566919	-0.0977968859691806	0.343999043409107	115.133333333333	-22.5333333333333
230216_E002	230216_B001	62	62	32	80	WT	20	Step	0.08	0	NA	230216_E002.avi_lane_161.res	1.47262680739795	0.50061926618705	0.802099431312093	-0.616630757511639	0.52357340411477	315	85	0.689170883378044	0.0038515983811856	0.478424791796516	NA	NA	NA	0.408559514896199	0.344907422204578	0.218986442661443	-0.0652783003466305	0.361445365056884	124.133333333333	-29.5333333333333
230216_E002	230216_B001	63	63	33	80	WT	20	Step	0.08	0	NA	230216_E002.avi_lane_162.res	1.41170807491782	0.502183223741007	0.831540956627669	-0.682747470437444	0.526029627528766	313	87	0.73907984138453	0.0144353707697787	0.453892640631799	NA	NA	NA	0.347640782416069	0.346471379758535	0.248427967977019	-0.131395013272436	0.36390158847088	122.133333333333	-27.5333333333333
230216_E002	230216_B001	64	64	34	80	WT	20	Step	0.08	0	NA	230216_E002.avi_lane_163.res	1.48437259173224	0.363935226618705	0.810917538893073	-0.653306344015696	0.385441781632037	277	121	0.699631774865962	0.0279193735699306	0.44073807055713	NA	NA	NA	0.420305299230489	0.208223382636233	0.227804550242423	-0.101953886850688	0.223313742574151	86.1333333333333	6.46666666666667
230216_E002	230216_B001	65	65	35	80	WT	20	Step	0.08	0	NA	230216_E002.avi_lane_164.res	1.42013380101441	0.358426791366906	0.767280260791367	-0.69915314019055	0.374503843384134	288	111	0.70470512008868	0.0327167931199613	0.385728100460572	NA	NA	NA	0.356066508512659	0.202714947384434	0.184167272140717	-0.147800683025542	0.212375804326248	97.1333333333333	-3.53333333333333
230216_E002	230216_B001	66	66	36	80	WT	20	Step	0.08	0	NA	230216_E002.avi_lane_165.res	1.37444777323789	0.456485315107914	0.83444394090097	-0.654160082626967	0.479349618664609	298	101	0.729367558593844	0.0104619037788296	0.415585715747973	NA	NA	NA	0.310380480736139	0.300773471125442	0.25133095225032	-0.102807625461959	0.317221579606723	107.133333333333	-13.5333333333333
230216_E002	230216_B001	67	67	37	80	WT	20	Step	0.08	0	NA	230216_E002.avi_lane_166.res	1.33938504591877	0.380626637410072	0.786274289104798	-0.72221852042894	0.397714665075752	291	106	0.727813622926486	0.0504198889877772	0.392946561563828	NA	NA	NA	0.275317753417019	0.2249147934276	0.203161300454148	-0.170866063263932	0.235586626017866	100.133333333333	-8.53333333333333
230216_E002	230216_B001	68	68	38	80	WT	20	Step	0.08	0	NA	230216_E002.avi_lane_167.res	1.43047695207186	0.34573837410072	0.754334747202238	-0.737879042560344	0.365325272434939	288	107	0.710344870576433	-0.00314867115665286	0.338237374215347	NA	NA	NA	0.366409659570109	0.190026530118248	0.171221758551588	-0.186526585395336	0.203197233377053	97.1333333333333	-7.53333333333333
230216_E002	230216_B001	69	69	39	80	WT	20	Step	0.08	0	NA	230216_E002.avi_lane_168.res	1.31098304013987	0.248749379496403	0.722702240873967	-0.747108228417266	0.260758067792819	270	128	0.718729188518074	0.00869653457766491	0.316089601608961	NA	NA	NA	0.246915747638119	0.093037535513931	0.139589252223317	-0.195755771252258	0.0986300287349332	79.1333333333333	13.4666666666667
230216_E002	230216_B001	70	70	40	80	WT	20	Step	0.08	0	NA	230216_E002.avi_lane_169.res	1.3439133632388	0.212288509352518	0.73135706055845	-0.762365388955023	0.217993382891749	261	139	0.723621795574209	-6.03960694824942e-05	0.321710899215325	NA	NA	NA	0.279846070737049	0.056576665370046	0.1482440719078	-0.211012931790015	0.0558653438338632	70.1333333333333	24.4666666666667
230216_E002	230216_B001	71	71	41	80	WT	20	Step	0.08	0	NA	230216_E002.avi_lane_170.res	1.3515148371195	0.218565137769784	0.719527509162481	-0.782187385001089	0.235024073272052	265	132	0.715929674999502	0.029397861218664	0.303739022543473	NA	NA	NA	0.287447544617749	0.062853293787312	0.136414520511831	-0.230834927836081	0.0728960342141662	74.1333333333333	17.4666666666667
230216_E002	230216_B001	72	72	42	80	WT	20	Step	0.08	0	NA	230216_E002.avi_lane_171.res	1.40282309064799	0.213750939568345	0.70980623501199	-0.78801431000654	0.220260927345317	267	132	0.705904516185148	0.00908828848620294	0.318898861044463	NA	NA	NA	0.338755798146239	0.058039095585873	0.12669324636134	-0.236661852841532	0.0581328882874312	76.1333333333333	17.4666666666667
230216_E002	230216_B001	73	73	43	80	WT	20	Step	0.08	0	NA	230216_E002.avi_lane_172.res	1.34356697479076	0.182107016546763	0.671260709424738	-0.716409341292922	0.193970485621753	259	141	0.682571012269379	0.00453941894128855	0.273963754498539	NA	NA	NA	0.279499682289009	0.026395172564291	0.0881477207740876	-0.165056884127914	0.0318424465638672	68.1333333333333	26.4666666666667
230216_E002	230216_B001	74	74	44	80	WT	20	Step	0.08	0	NA	230216_E002.avi_lane_173.res	1.40414528977089	0.141056588489209	0.680300197770071	-0.77251833949057	0.145091659390609	251	148	0.684074949208932	0.0195280812186233	0.273277119299104	NA	NA	NA	0.340077997269139	-0.014655255493263	0.0971872091194206	-0.221165882325562	-0.0170363796672768	60.1333333333333	33.4666666666667
230216_E002	230216_B001	75	75	45	80	WT	20	Step	0.08	0	NA	230216_E002.avi_lane_174.res	1.31375379711444	0.219150449640288	0.703246082053277	-0.674861109969168	0.221926641729673	259	140	0.701869281009621	0.000483768710952233	0.308924057777071	NA	NA	NA	0.249686504612689	0.0634386056578159	0.120133093402627	-0.12350865280416	0.0597986026717872	68.1333333333333	25.4666666666667
230216_E002	230216_B001	76	76	46	80	WT	20	Step	0.08	0	NA	230216_E002.avi_lane_175.res	1.37765065740579	0.133432964028777	0.676051953337728	-0.78591793700175	0.141000271067961	251	148	0.707816820289987	-0.00058022858839447	0.27987840443462	NA	NA	NA	0.313583364904039	-0.022278879953695	0.0929389646870776	-0.234565479836742	-0.0211277679899248	60.1333333333333	33.4666666666667
230216_E002	230216_B001	77	77	47	80	WT	20	Step	0.08	0	NA	230216_E002.avi_lane_176.res	1.35884065083272	0.0828677302158275	0.64340727680151	-0.793873611879727	0.0812973517660399	244	156	0.712565820573869	-0.00345374715063454	0.249473838496508	NA	NA	NA	0.294773358330969	-0.0728441137666445	0.0602942881508596	-0.242521154714719	-0.0808306872918459	53.1333333333333	41.4666666666667
230216_E002	230216_B001	78	78	48	80	WT	20	Step	0.08	0	NA	230216_E002.avi_lane_177.res	1.32349373675174	0.142654458714196	0.618354848683037	-0.731764446153002	0.147057134474784	242	131	0.696189086743102	-0.00174414475910192	0.269266174675472	NA	NA	NA	0.259426444249989	-0.013057385268276	0.0352418600323866	-0.180411988987993	-0.0150709045831018	51.1333333333333	16.4666666666667
230216_E002	230216_B001	79	79	49	80	WT	20	Step	0.08	0	NA	230216_E002.avi_lane_178.res	1.28157287467793	0.145152942446043	0.66921037544964	-0.814796252781947	0.146451424264584	256	139	0.721953916648068	-0.00694133397239366	0.270449546757602	NA	NA	NA	0.217505582176179	-0.010558901536429	0.0860973867989896	-0.263443795616939	-0.0156766147933018	65.1333333333333	24.4666666666667
230216_E002	230216_B001	80	80	50	80	WT	20	Step	0.08	0	NA	230216_E002.avi_lane_179.res	1.29380497406089	0.114083399280575	0.646188305035971	-0.783200787478126	0.12312017501653	250	148	0.71188792972682	-0.0130639449101792	0.243362719963409	NA	NA	NA	0.229737681559139	-0.041628444701897	0.0630753163853206	-0.231848330313118	-0.0390078640413558	59.1333333333333	33.4666666666667
230216_E002	230216_B001	81	81	51	80	WT	20	Step	0.08	0	NA	230216_E002.avi_lane_180.res	1.3093394402654	0.0599982406474822	0.608826175059952	-0.763243660971223	0.0714200151395369	240	160	0.686570313012375	0.00618792381252397	0.190695782357547	NA	NA	NA	0.245272147763649	-0.0957136033349898	0.0257131864093015	-0.211891203806215	-0.0907080239183489	49.1333333333333	45.4666666666667
230216_E002	230216_B001	82	82	52	80	WT	20	Step	0.08	0	NA	230216_E002.avi_lane_181.res	1.22526748834084	0.0571860280575539	0.598035272003674	-0.726320232702727	0.066468981356054	235	162	0.706413456751398	-0.00877562641799019	0.170519406739158	NA	NA	NA	0.161200195839089	-0.0985258159249181	0.0149222833530236	-0.174967775537719	-0.0956590577018318	44.1333333333333	47.4666666666667
230216_E002	230216_B001	83	83	53	80	WT	20	Step	0.08	0	NA	230216_E002.avi_lane_182.res	1.313972206959	-0.013641	0.606195295152524	-0.853698950236261	-0.00795401383364829	229	169	0.709295378438548	-0.00346768558751092	0.170067994447574	NA	NA	NA	0.249904914457249	-0.169352843982472	0.0230823065018736	-0.302346493071252	-0.170082052891534	38.1333333333333	54.4666666666667
230216_E002	230216_B001	84	84	54	80	WT	20	Step	0.08	0	NA	230216_E002.avi_lane_183.res	1.23880759770974	0.0472873706792921	0.587106347752967	-0.741941640105637	0.0535550152531902	231	158	0.699159076419918	0.00203658257645992	0.183098613696089	NA	NA	NA	0.174740305207989	-0.10842447330318	0.00399335910231657	-0.190589182940629	-0.108573023804696	40.1333333333333	43.4666666666667
230216_E002	230216_B001	85	85	55	80	WT	20	Step	0.08	0	NA	230216_E002.avi_lane_184.res	1.29689516215182	-0.0178580372624979	0.588357345525449	-0.763638542958737	-0.0169326908389528	214	174	0.675127453686683	0.00506095694770619	0.141211645960799	NA	NA	NA	0.232827869650069	-0.17356988124497	0.00524435687479863	-0.212286085793729	-0.179060729896839	23.1333333333333	59.4666666666667
230216_E002	230216_B001	86	86	56	80	WT	20	Step	0.08	0	NA	230216_E002.avi_lane_185.res	1.23360392793752	0.0355174280575539	0.580128131027093	-0.749221715143223	0.0383917712018197	235	163	0.713406471010259	0.0295432911347957	0.160575527827531	NA	NA	NA	0.169536635435769	-0.120194415924918	-0.00298485762355738	-0.197869257978215	-0.123736267856066	44.1333333333333	48.4666666666667
230216_E002	230216_B001	87	87	57	80	WT	20	Step	0.08	0	NA	230216_E002.avi_lane_186.res	1.19164436434732	0.0284420107913669	0.569228626837661	-0.707371478438551	0.0346331514492702	230	169	0.690903576909924	0.00136914055141622	0.154913753066777	NA	NA	NA	0.127577071845569	-0.127269833191105	-0.0138843618129895	-0.156019021273543	-0.127494887608616	39.1333333333333	54.4666666666667
230216_E002	230216_B001	88	88	58	80	WT	20	Step	0.08	0	NA	230216_E002.avi_lane_187.res	1.20349244412045	0.0345953392086332	0.57417801050299	-0.7592674087314	0.0389850433873681	237	161	0.713989950748118	-0.0175581423523291	0.165279289236535	NA	NA	NA	0.139425151618699	-0.121116504773839	-0.00893497814766042	-0.207914951566392	-0.123142995670518	46.1333333333333	46.4666666666667
230216_E002	230216_B001	89	89	59	80	WT	20	Step	0.08	0	NA	230216_E002.avi_lane_188.res	1.2481358337032	0.0353427413669065	0.598214008176718	-0.70322244687487	0.0369217804141902	227	173	0.688773151398789	-0.0178138546898871	0.135044787835875	NA	NA	NA	0.184068541201449	-0.120369102615566	0.0151010195260676	-0.151869989709862	-0.125206258643696	36.1333333333333	58.4666666666667
230216_E002	230216_B001	90	90	60	80	WT	20	Step	0.08	0	NA	230216_E002.avi_lane_189.res	1.19859145406811	0.00463093201438855	0.586588933767784	-0.732709996729889	0.00345673509170693	223	176	0.707444376060247	0.0248571833422135	0.109603709295649	NA	NA	NA	0.134524161566359	-0.151080911968083	0.00347594511713356	-0.181357539564881	-0.158671303966179	32.1333333333333	61.4666666666667
230216_E002	230216_B001	91	91	61	80	WT	20	Step	0.08	0	NA	230216_E002.avi_lane_190.res	1.25039816138231	-0.0867012086330936	0.552403076923077	-0.791430282821362	-0.0894967166536702	208	189	0.677001712236225	0.00229140050938575	0.0800408496404232	NA	NA	NA	0.186330868880559	-0.242413052615566	-0.0307099117275734	-0.240077825656353	-0.251624755711556	17.1333333333333	74.4666666666667
230216_E002	230216_B001	92	92	62	80	WT	20	Step	0.08	0	NA	230216_E002.avi_lane_191.res	1.18862349222044	-0.00579685039937961	0.568118597446368	-0.742400415852289	0.000493138343238568	222	173	0.696752506825077	0.0213988382546679	0.0942301309932361	NA	NA	NA	0.124556199718689	-0.161508694381852	-0.0149943912042825	-0.191047958687281	-0.161634900714647	31.1333333333333	58.4666666666667
230216_E002	230216_B001	93	93	63	80	WT	20	Step	0.08	0	NA	230216_E002.avi_lane_192.res	1.1745909557644	0.0125400611510794	0.574408273381295	-0.714748143219528	0.0126775296627835	224	173	0.709410960140943	0.019014417215207	0.119334737162395	NA	NA	NA	0.110523663262649	-0.143171782831393	-0.00870471526935546	-0.163395686054519	-0.149450509395102	33.1333333333333	58.4666666666667
230216_E002	230216_B001	94	94	64	80	WT	20	Step	0.08	0	NA	230216_E002.avi_lane_193.res	1.19572494217139	-0.0422315497985242	0.524360308987833	-0.75755071524176	-0.0418343970294916	217	172	0.686226863087227	-0.0262041523278242	0.103564037050914	NA	NA	NA	0.131657649669639	-0.197943393780996	-0.0587526796628174	-0.206198258076752	-0.203962436087377	26.1333333333333	57.4666666666667
230216_E002	230216_B001	95	95	65	80	WT	20	Step	0.08	0	NA	230216_E002.avi_lane_194.res	1.2050937652207	-0.00251695625223059	0.587551406795356	-0.672187519198124	-0.0122490122965676	202	178	0.694408398684734	0.0168158447393103	0.113214065790313	NA	NA	NA	0.141026472718949	-0.158228800234703	0.00443841814470558	-0.120835062033116	-0.174377051354453	11.1333333333333	63.4666666666667
230216_E002	230216_B001	96	96	66	80	WT	20	Step	0.08	0	NA	230216_E002.avi_lane_195.res	1.20780229713737	-0.0571827921446629	0.56559547164299	-0.784496692350262	-0.0519083672598064	197	169	0.720124287958576	0.0159480729377583	0.0884302324128709	NA	NA	NA	0.143735004635619	-0.212894636127135	-0.0175175170076605	-0.233144235185254	-0.214036406317692	6.13333333333333	54.4666666666667
230216_E002	230216_B001	97	97	67	80	WT	20	Step	0.08	0	NA	230216_E002.avi_lane_196.res	1.2040914812465	-0.0998328987042925	0.508031713705958	-0.732454872187357	-0.107612625490064	195	188	0.697988841583333	0.00770157666505436	0.07691384622093	NA	NA	NA	0.140024188744749	-0.255544742686765	-0.0750812749446924	-0.181102415022349	-0.26974066454795	4.13333333333333	73.4666666666667
230216_E002	230216_B001	98	98	68	80	WT	20	Step	0.08	0	NA	230216_E002.avi_lane_197.res	1.13431649463586	-0.0536125791366904	0.513912787189604	-0.742816237289498	-0.0563269040285251	217	179	0.705969340479829	-0.00760876287160135	0.0716560253805781	NA	NA	NA	0.070249202134109	-0.209324423119162	-0.0692002014610464	-0.19146378012449	-0.218454943086411	26.1333333333333	64.4666666666667
230216_E002	230216_B001	99	99	69	80	WT	20	Step	0.08	0	NA	230216_E002.avi_lane_198.res	1.1475532024841	-0.112214989208633	0.51469890647482	-0.754213147849068	-0.115858228902393	200	196	0.712005004285038	-0.00324508240897344	0.0309017881936677	NA	NA	NA	0.0834859099823491	-0.267926833191105	-0.0684140821758304	-0.20286069068406	-0.277986267960279	9.13333333333333	81.4666666666667
230216_E002	230216_B001	100	100	70	80	WT	20	Step	0.08	0	NA	230216_E002.avi_lane_199.res	1.15067368807968	-0.0609282086330936	0.531087273870224	-0.693136071867895	-0.0661159388803643	206	193	0.709896172047226	0.00754936666941671	0.0466742720795891	NA	NA	NA	0.086606395577929	-0.216640052615566	-0.0520257147804264	-0.141783614702887	-0.22824397793825	15.1333333333333	78.4666666666667
230216_E002	230216_B001	101	101	71	80	WT	20	Step	0.08	0	NA	230216_E002.avi_lane_200.res	1.1830280577049	-0.0763584522652144	0.582739583333334	-0.791743657277567	-0.0856202366649484	192	177	0.711210351038228	-0.0120115039379081	0.0619552976966215	NA	NA	NA	0.118960765203149	-0.232070296247686	-0.000373405317316444	-0.240391200112559	-0.247748275722834	1.13333333333333	62.4666666666667
230216_E002	230216_B001	102	102	72	80	WT	20	Step	0.08	0	NA	230216_E002.avi_lane_201.res	1.19734339765108	-0.0753831248045041	0.555757241163591	-0.722224012789768	-0.0747424429671829	184	180	0.689247547457833	0.00708982556716224	0.0586361734244417	NA	NA	NA	0.133276105149329	-0.231094968786976	-0.0273557474870594	-0.17087155562476	-0.236870482025069	-6.86666666666667	65.4666666666667
230216_E002	230216_B001	103	103	73	80	WT	20	Step	0.08	0	NA	230216_E002.avi_lane_202.res	1.15564192518781	-0.0890569942446042	0.52452795070874	-0.729780637840243	-0.0964373130631957	202	194	0.6861395315463	0.00824185838958331	0.0360723464887172	NA	NA	NA	0.0915746326860591	-0.244768838227076	-0.0585850379419104	-0.178428180675235	-0.258565352121082	11.1333333333333	79.4666666666667
230216_E002	230216_B001	104	104	74	80	WT	20	Step	0.08	0	NA	230216_E002.avi_lane_203.res	1.1534996667634	-0.0699637208782198	0.542271201438849	-0.732217494847365	-0.0666018816265929	200	185	0.711014450142456	0.00968199973162355	0.0594958010683487	NA	NA	NA	0.0894323742616492	-0.225675564860692	-0.0408417872118014	-0.180865037682357	-0.228729920684479	9.13333333333333	70.4666666666667
230216_E002	230216_B001	105	105	75	80	WT	20	Step	0.08	0	NA	230216_E002.avi_lane_204.res	1.22849529064127	-0.106534677036749	0.556165146359103	-0.821210472531066	-0.105183463438758	189	176	0.706014447407294	0.0018402911966659	0.0370785971828173	NA	NA	NA	0.164427998139519	-0.262246521019221	-0.0269478422915475	-0.269858015366058	-0.267311502496644	-1.86666666666667	61.4666666666667
230216_E002	230216_B001	106	106	76	80	WT	20	Step	0.08	0	NA	230216_E002.avi_lane_205.res	1.21287491626864	-0.170979761453995	0.489106180861762	-0.816471513051339	-0.173678018269879	186	191	0.69347845448786	0.0101743221860431	-0.00551741153132243	NA	NA	NA	0.148807623766889	-0.326691605436467	-0.0940068077888884	-0.265119055886331	-0.335806057327765	-4.86666666666667	76.4666666666667
230216_E002	230216_B001	107	107	77	80	WT	20	Step	0.08	0	NA	230216_E002.avi_lane_206.res	1.20098659006935	-0.163954287410072	0.503895257184626	-0.775777320667738	-0.17437581189476	187	206	0.693192766312328	0.018029241965954	-0.00590483214314553	NA	NA	NA	0.136919297567599	-0.319666131392544	-0.0792177314660244	-0.224424863502729	-0.336503850952646	-3.86666666666667	91.4666666666667
230216_E002	230216_B001	108	108	78	80	WT	20	Step	0.08	0	NA	230216_E002.avi_lane_207.res	1.1917057339597	-0.171283222661871	0.50341112368988	-0.842639600159069	-0.172356297750811	197	199	0.705265845340157	0.00232965446817823	0.000962223130396933	NA	NA	NA	0.127638441457949	-0.326995066644343	-0.0797018649607705	-0.291287142994061	-0.334484336808697	6.13333333333333	84.4666666666667
230216_E002	230216_B001	109	109	79	80	WT	20	Step	0.08	0	NA	230216_E002.avi_lane_208.res	1.11167035141364	-0.12978604028777	0.515618748728765	-0.726558440204358	-0.132607906407082	191	207	0.697046228421206	-0.00931518369961305	-0.000448481517924289	NA	NA	NA	0.047603058911889	-0.285497884270242	-0.0674942399218854	-0.17520598303935	-0.294735945464968	0.133333333333326	92.4666666666667
230216_E002	230216_B001	110	110	80	80	WT	20	Step	0.08	0	NA	230216_E002.avi_lane_209.res	1.24682775566486	-0.230148693577775	0.529877689377909	-0.840689419030813	-0.22926498672543	170	212	0.703106670532104	0.00215838097269556	-0.0238216381097723	NA	NA	NA	0.182760463163109	-0.385860537560247	-0.0532352992727414	-0.289336961865804	-0.391393025783316	-20.8666666666667	97.4666666666667
230216_E003	230216_B001	1	1	-29	110	WT	20	Step	0.11	0	NA	230216_E003.avi_lane_100.res	0.81230462139962	0.0417168525179855	0.466541606714628	-0.523171084465761	0.0681881429923491	36	27	0.716416152103477	0.00965160012600611	0.0686379701743445	NA	NA	NA	-0.281668782838658	0.0521034058165309	-0.0492532070030827	0.133436247486835	0.0754637876082139	-152.733333333333	-126.766666666667
230216_E003	230216_B001	2	2	-28	110	WT	20	Step	0.11	0	NA	230216_E003.avi_lane_101.res	1.07419381300316	-0.0994779060726576	0.464599047445588	-0.658990845323742	-0.101170670116559	158	160	0.688519713538537	-0.00687090946995987	0.0249942815582736	NA	NA	NA	-0.0197795912351175	-0.0890913527741122	-0.0511957662721227	-0.00238351337114573	-0.0938950255006942	-30.7333333333333	6.23333333333332
230216_E003	230216_B001	3	3	-27	110	WT	20	Step	0.11	0	NA	230216_E003.avi_lane_102.res	1.07070480412575	-0.026382262878125	0.498009496402877	-0.644003476748013	-0.0195627988536879	180	153	0.694439735924515	-0.0291598200267517	0.0676753391050248	NA	NA	NA	-0.0232686001125275	-0.0159957095795796	-0.0177853173148337	0.0126038552045833	-0.0122871542378231	-8.73333333333332	-0.76666666666668
230216_E003	230216_B001	4	4	-26	110	WT	20	Step	0.11	0	NA	230216_E003.avi_lane_103.res	1.13769137426622	-0.0519453123006183	0.482147782717646	-0.694651503013805	-0.0525892025386007	178	148	0.675211729482636	-0.00969685213014977	0.0779498300117707	NA	NA	NA	0.0437179700279424	-0.0415587590020729	-0.0336470310000647	-0.0380441710612087	-0.0453135579227359	-10.7333333333333	-5.76666666666668
230216_E003	230216_B001	5	5	-25	110	WT	20	Step	0.11	0	NA	230216_E003.avi_lane_104.res	1.11504963396769	-0.0594107891735393	0.501231030348135	-0.706628729334413	-0.0595128952870696	174	151	0.678695525982087	0.00534271798619709	0.0534870046402683	NA	NA	NA	0.0210762297294125	-0.0490242358749939	-0.0145637833695758	-0.0500213973818168	-0.0522372506712048	-14.7333333333333	-2.76666666666668
230216_E003	230216_B001	6	6	-24	110	WT	20	Step	0.11	0	NA	230216_E003.avi_lane_105.res	1.08858375475779	-0.0599762863574173	0.511905689838661	-0.697791650889814	-0.0619384981053727	169	152	0.683616679405238	-0.00724308844021091	0.0578534240692725	NA	NA	NA	-0.0053896494804877	-0.0495897330588719	-0.00388912387904972	-0.0411843189372177	-0.0546628534895079	-19.7333333333333	-1.76666666666668
230216_E003	230216_B001	7	7	-23	110	WT	20	Step	0.11	0	NA	230216_E003.avi_lane_106.res	1.12264321007307	-0.0479969930642314	0.507375926950747	-0.727338351600599	-0.0447218070948138	182	149	0.69097171989243	-0.0151029717152065	0.0734879286663229	NA	NA	NA	0.0286698058347925	-0.037610439765686	-0.00841888676696378	-0.0707310196480028	-0.037446162478949	-6.73333333333332	-4.76666666666668
230216_E003	230216_B001	8	8	-22	110	WT	20	Step	0.11	0	NA	230216_E003.avi_lane_107.res	1.11947044617588	-0.0700482250507286	0.502150618989957	-0.692221681751373	-0.0735076667425915	202	186	0.686653417774059	0.0148408718531975	0.0495926212347597	NA	NA	NA	0.0254970419376024	-0.0596616717521832	-0.0136441947277537	-0.0356143497987768	-0.0662320221267267	13.2666666666667	32.2333333333333
230216_E003	230216_B001	9	9	-21	110	WT	20	Step	0.11	0	NA	230216_E003.avi_lane_108.res	1.11701368309192	0.0264326409495552	0.524262201667238	-0.621915559414537	0.0269950056689252	189	145	0.669576869058542	0.00505981605254089	0.104929410797832	NA	NA	NA	0.0230402788536423	0.0368191942481006	0.00846738794952728	0.0346917725380592	0.03427065028479	0.26666666666668	-8.76666666666668
230216_E003	230216_B001	10	10	-20	110	WT	20	Step	0.11	0	NA	230216_E003.avi_lane_109.res	1.04795915619329	-0.00998866178733272	0.492798433511256	-0.609721702637889	-0.00276745257487091	186	156	0.68303223748548	-0.00429511776602396	0.0844555894077538	NA	NA	NA	-0.0460142480449877	0.000397891511212688	-0.0229963802064547	0.0468856293147072	0.0045081920409939	-2.73333333333332	2.23333333333332
230216_E003	230216_B001	11	11	-19	110	WT	20	Step	0.11	0	NA	230216_E003.avi_lane_110.res	1.1156247212961	-0.0601751817220575	0.521017605226164	-0.667891325550338	-0.059833240770798	174	167	0.694307633299645	0.0123539278047162	0.0896118824682338	NA	NA	NA	0.0216513170578223	-0.0497886284235121	0.00522279150845328	-0.0112839935977418	-0.0525575961549332	-14.7333333333333	13.2333333333333
230216_E003	230216_B001	12	12	-18	110	WT	20	Step	0.11	0	NA	230216_E003.avi_lane_111.res	1.16495516338071	-0.0316518313154356	0.517684614095131	-0.748876938348056	-0.0298734368382589	206	158	0.66474219811202	-0.00115466702714028	0.0889810956213184	NA	NA	NA	0.0709817591424324	-0.0212652780168902	0.00188980037742026	-0.0922696063954598	-0.0225977922223941	17.2666666666667	4.23333333333332
230216_E003	230216_B001	13	13	-17	110	WT	20	Step	0.11	0	NA	230216_E003.avi_lane_112.res	1.01274886523174	-0.0280003299135836	0.488655260542947	-0.652738091127098	-0.0359211259548417	181	150	0.692702134514945	-0.0250208559978174	0.0819833489905385	NA	NA	NA	-0.0812245390065376	-0.0176137766150382	-0.0271395531747637	0.00386924082549822	-0.0286454813389769	-7.73333333333332	-3.76666666666668
230216_E003	230216_B001	14	14	-16	110	WT	20	Step	0.11	0	NA	230216_E003.avi_lane_113.res	1.12546133973078	-0.00324575186476558	0.53557176767061	-0.661064261969734	-0.000820912902253955	177	145	0.679906676353591	-0.00337250670394334	0.0973744556783393	NA	NA	NA	0.0314879354925024	0.00714080143377983	0.0197769539528992	-0.00445693001713776	0.00645473171361086	-11.7333333333333	-8.76666666666668
230216_E003	230216_B001	15	15	-15	110	WT	20	Step	0.11	0	NA	230216_E003.avi_lane_114.res	1.10334422367999	0.0102467606714627	0.502564578925095	-0.587384755053101	0.0186163011614763	204	168	0.66289349269422	-0.0348857106567007	0.0970471928841499	NA	NA	NA	0.00937081944171236	0.0206333139700081	-0.0132302347926158	0.0692225768994953	0.0258919457773411	15.2666666666667	14.2333333333333
230216_E003	230216_B001	16	16	-14	110	WT	20	Step	0.11	0	NA	230216_E003.avi_lane_115.res	1.06491428746131	0.0262840193216854	0.531498564878667	-0.622532108393285	0.0304304621976172	193	150	0.684523722218183	-0.00173520596860343	0.105310696171861	NA	NA	NA	-0.0290591167769676	0.0366705726202308	0.0157037511609562	0.0340752235593113	0.037706106813482	4.26666666666668	-3.76666666666668
230216_E003	230216_B001	17	17	-13	110	WT	20	Step	0.11	0	NA	230216_E003.avi_lane_116.res	1.07465977958726	0.0221318908570622	0.478744285664152	-0.60973982111608	0.0291360199635521	205	148	0.664365121390732	-0.00561575911126003	0.102705130472701	NA	NA	NA	-0.0193136246510177	0.0325184441556076	-0.0370505280535587	0.0468675108365162	0.0364116645794169	16.2666666666667	-5.76666666666668
230216_E003	230216_B001	18	18	-12	110	WT	20	Step	0.11	0	NA	230216_E003.avi_lane_117.res	1.04434924110424	0.0160727640287766	0.466016875181469	-0.570132500315538	0.0172554895239648	223	171	0.649907678590893	-0.00206143054214436	0.131353652604398	NA	NA	NA	-0.0496241631340375	0.026459317327322	-0.0497779385362417	0.0864748316370583	0.0245311341398296	34.2666666666667	17.2333333333333
230216_E003	230216_B001	19	19	-11	110	WT	20	Step	0.11	0	NA	230216_E003.avi_lane_118.res	1.12967056955496	-0.00542728690346168	0.506453950697262	-0.656234983097859	-0.00866011850460757	211	166	0.643040603630551	0.0213115100989023	0.104348573348749	NA	NA	NA	0.0356971653166824	0.00495926639508373	-0.00934086302044879	0.000372348854737248	-0.00138447388874276	22.2666666666667	12.2333333333333
230216_E003	230216_B001	20	20	-10	110	WT	20	Step	0.11	0	NA	230216_E003.avi_lane_119.res	1.08677332046519	-0.0281885137079524	0.501778854535884	-0.708090095323741	-0.0205686995981851	205	160	0.686370792301479	-0.0220535165926632	0.0866906043247356	NA	NA	NA	-0.00720008377308767	-0.017801960409407	-0.0140159591818267	-0.0514827633711448	-0.0132930549823203	16.2666666666667	6.23333333333332
230216_E003	230216_B001	21	21	-9	110	WT	20	Step	0.11	0	NA	230216_E003.avi_lane_120.res	1.08684644579344	0.00378576646375194	0.552008605154711	-0.724746797864934	0.00485351850991117	206	155	NA	-0.00175716527691303	0.0768880680641739	NA	NA	NA	-0.00712695844483768	0.0141723197622973	0.0362137914370002	-0.0681394659123378	0.012129163125776	17.2666666666667	1.23333333333332
230216_E003	230216_B001	22	22	-8	110	WT	20	Step	0.11	0	NA	230216_E003.avi_lane_121.res	1.12974027127368	-0.0207849665771471	0.512376839518484	-0.681768124641391	-0.0212342048998383	202	163	0.673556959779097	0.0228210472196169	0.0942198349617528	NA	NA	NA	0.0357668670354023	-0.0103984132786017	-0.00341797419922674	-0.0251607926887948	-0.0139585602839735	13.2666666666667	9.23333333333332
230216_E003	230216_B001	23	23	-7	110	WT	20	Step	0.11	0	NA	230216_E003.avi_lane_122.res	1.11966952734263	0.060229310667809	0.54599482716266	-0.585624405306923	0.0618899446441278	205	154	0.679765754598809	0.00386863481270819	0.103073907872902	NA	NA	NA	0.0256961231043524	0.0706158639663544	0.0302000134449493	0.0709829266456733	0.0691655892599926	16.2666666666667	0.23333333333332
230216_E003	230216_B001	24	24	-6	110	WT	20	Step	0.11	0	NA	230216_E003.avi_lane_123.res	1.13815159027036	0.0258790959371232	0.567546822541967	-0.662349819429225	0.0309544454015648	192	151	NA	-0.0101866090275617	0.102805319781518	NA	NA	NA	0.0441781860320825	0.0362656492356686	0.0517520088242562	-0.00574248747662875	0.0382300900174296	3.26666666666668	-2.76666666666668
230216_E003	230216_B001	25	25	-5	110	WT	20	Step	0.11	0	NA	230216_E003.avi_lane_124.res	1.06112053902851	0.0119209177096677	0.534272535338563	-0.629438886224354	0.0144367618978044	199	162	NA	-0.00848338549705877	0.0859859722052197	NA	NA	NA	-0.0328528652097677	0.0223074710082131	0.0184777216208523	0.0271684457282423	0.0217124065136692	10.2666666666667	8.23333333333332
230216_E003	230216_B001	26	26	-4	110	WT	20	Step	0.11	0	NA	230216_E003.avi_lane_125.res	1.14846740856712	-0.0206405576511761	0.549923542446043	-0.704321645629604	-0.0188592359085593	200	167	0.69426556849657	0.000831623975928358	0.0872771009766992	NA	NA	NA	0.0544940043288424	-0.0102540043526307	0.0341287287283323	-0.0477143136770077	-0.0115835912926945	11.2666666666667	13.2333333333333
230216_E003	230216_B001	27	27	-3	110	WT	20	Step	0.11	0	NA	230216_E003.avi_lane_126.res	1.10114594112797	0.00649337780449498	0.549542701208491	-0.686466196099724	0.0112619098541901	203	159	0.679784862166028	0.024248041591535	0.096265567964456	NA	NA	NA	0.00717253688969244	0.0168799311030404	0.0337478874907803	-0.0298588641471278	0.0185375544700549	14.2666666666667	5.23333333333332
230216_E003	230216_B001	28	28	-2	110	WT	20	Step	0.11	0	NA	230216_E003.avi_lane_127.res	1.13425966632451	0.00979284172661853	0.538968116415958	-0.655176279547791	0.0157563598730405	220	175	0.666554983710921	0.0280207185263837	0.102454982057319	NA	NA	NA	0.0402862620862323	0.0201793950251639	0.0231733026982472	0.00143105240480523	0.0230320044889053	31.2666666666667	21.2333333333333
230216_E003	230216_B001	29	29	-1	110	WT	20	Step	0.11	0	NA	230216_E003.avi_lane_128.res	1.1035744451778	0.0326228697042364	0.570604526228263	-0.640289733496222	0.0427176266808728	199	159	0.697970943191337	-0.0132914218255564	0.0961862211822234	NA	NA	NA	0.00960104093952241	0.0430094230027818	0.0548097125105522	0.0163175984563743	0.0499932712967376	10.2666666666667	5.23333333333332
230216_E003	230216_B001	30	30	0	110	WT	20	Step	0.11	0	NA	230216_E003.avi_lane_129.res	1.16811028369564	0.0181351490236382	0.551597703512067	-0.666918604862945	0.0207806398455683	203	158	0.673990228947355	0.00425591979135461	0.124817646009449	NA	NA	NA	0.0741368794573625	0.0285217023221836	0.0358028897943563	-0.0103112729103487	0.0280562844614331	14.2666666666667	4.23333333333332
230216_E003	230216_B001	31	31	1	110	WT	20	Step	0.11	0	NA	230216_E003.avi_lane_130.res	1.33408901999077	-0.0969946171495235	0.558422212966469	-0.677207251353556	-0.103449743107757	171	194	0.626557077360862	0.0168854083258775	0.0117740647972219	NA	NA	NA	0.240115615752492	-0.0866080638509781	0.0426273992487582	-0.0205999194009597	-0.0961740984918922	-17.7333333333333	40.2333333333333
230216_E003	230216_B001	32	32	2	110	WT	20	Step	0.11	0	NA	230216_E003.avi_lane_131.res	1.50632769940106	0.0119966452825004	0.790211108935337	-0.901241186051159	0.0139705052911166	169	144	0.715054706524744	-0.0488177685121486	0.0765306105255339	NA	NA	NA	0.412354295162782	0.0223831985810458	0.274416295217626	-0.244633854098563	0.0212461499069814	-19.7333333333333	-9.76666666666668
230216_E003	230216_B001	33	33	3	110	WT	20	Step	0.11	0	NA	230216_E003.avi_lane_132.res	1.59211183747112	0.0145668091532608	0.796263667238798	-1.05463560351719	0.00977093595227511	197	144	0.708338910927062	-0.0549645190904528	0.113148975557478	NA	NA	NA	0.498138433232842	0.0249533624518062	0.280468853521087	-0.398028271564594	0.0170465805681399	8.26666666666668	-9.76666666666668
230216_E003	230216_B001	34	34	4	110	WT	20	Step	0.11	0	NA	230216_E003.avi_lane_133.res	1.58452116335071	-0.0950958099727113	0.745129266768404	-1.22046578845032	-0.107427947611183	198	148	0.752993857850491	-0.0710204165797364	0.108332216657114	NA	NA	NA	0.490547759112432	-0.0847092566741659	0.229334453050693	-0.563858456497724	-0.100152302995318	9.26666666666668	-5.76666666666668
230216_E003	230216_B001	35	35	5	110	WT	20	Step	0.11	0	NA	230216_E003.avi_lane_134.res	1.5812575058256	0.0126329319561109	0.814869710475522	-1.09814662842699	0.0190099966963624	205	148	0.720148806288312	-0.0376781333701797	0.180436959415488	NA	NA	NA	0.487284101587322	0.0230194852546563	0.299074896757811	-0.441539296474394	0.0262856413122272	16.2666666666667	-5.76666666666668
230216_E003	230216_B001	36	36	6	110	WT	20	Step	0.11	0	NA	230216_E003.avi_lane_135.res	1.62664380906653	0.0990245015987211	0.879711799276997	-0.89350158910846	0.10199694324181	201	158	0.70982313710197	-0.0225517099022342	0.198759130925276	NA	NA	NA	0.532670404828252	0.109411054897267	0.363916985559286	-0.236894257155864	0.109272587857675	12.2666666666667	4.23333333333332
230216_E003	230216_B001	37	37	7	110	WT	20	Step	0.11	0	NA	230216_E003.avi_lane_136.res	1.61027300840543	0.258329240310669	0.921810773306041	-0.9383408490307	0.277782993280597	239	131	0.73198033519211	-0.000663406611652264	0.266130911103009	NA	NA	NA	0.516299604167152	0.268715793609214	0.40601595958833	-0.281733517078104	0.285058637896462	50.2666666666667	-22.7666666666667
230216_E003	230216_B001	38	38	8	110	WT	20	Step	0.11	0	NA	230216_E003.avi_lane_137.res	1.65115250541522	0.392888103263246	0.955609210359712	-0.878880083714846	0.41438096557999	250	110	0.72207483312717	-0.00586327281388681	0.331211718482152	NA	NA	NA	0.557179101176942	0.403274656561791	0.439814396642001	-0.22227275176225	0.421656610195855	61.2666666666667	-43.7666666666667
230216_E003	230216_B001	39	39	9	110	WT	20	Step	0.11	0	NA	230216_E003.avi_lane_138.res	1.63239095749875	0.480377273741007	0.981444519618348	-0.723217478939924	0.515940924928848	282	117	0.716230933536099	0.0179955171766912	0.358683234087919	NA	NA	NA	0.538417553260472	0.490763827039552	0.465649705900637	-0.0666101469873278	0.523216569544713	93.2666666666667	-36.7666666666667
230216_E003	230216_B001	40	40	10	110	WT	20	Step	0.11	0	NA	230216_E003.avi_lane_139.res	1.72968082504955	0.516447200698544	1.0214144197451	-0.693551000064813	0.548038631458896	267	111	0.710800038912759	0.00909561175602563	0.388626552522126	NA	NA	NA	0.635707420811272	0.526833753997089	0.505619606027389	-0.0369436681122167	0.555314276074761	78.2666666666667	-42.7666666666667
230216_E003	230216_B001	41	41	11	110	WT	20	Step	0.11	0	NA	230216_E003.avi_lane_140.res	1.68075566949765	0.586599723390263	1.0861763139107	-0.735512061623429	0.61881529292605	262	99	0.72630613192535	0.0136704367125848	0.422170852535177	NA	NA	NA	0.586782265259372	0.596986276688808	0.570381500192989	-0.0789047296708327	0.626090937541915	73.2666666666667	-54.7666666666667
230216_E003	230216_B001	42	42	12	110	WT	20	Step	0.11	0	NA	230216_E003.avi_lane_141.res	1.62972267001114	0.666595742086331	1.03780654769691	-0.595574380405787	0.698287813233709	308	89	0.699155575775954	-0.0020947632433353	0.459481298434132	NA	NA	NA	0.535749265772862	0.676982295384876	0.522011733979199	0.0610329515468092	0.705563457849574	119.266666666667	-64.7666666666667
230216_E003	230216_B001	43	43	13	110	WT	20	Step	0.11	0	NA	230216_E003.avi_lane_142.res	1.69185356426582	0.772188373800959	1.05185587392943	-0.511974481591199	0.81954116645476	315	68	0.72235643070086	0.0107729255409728	0.506593481208952	NA	NA	NA	0.597880160027542	0.782574927099504	0.536061060211719	0.144632850361397	0.826816811070625	126.266666666667	-85.7666666666667
230216_E003	230216_B001	44	44	14	110	WT	20	Step	0.11	0	NA	230216_E003.avi_lane_143.res	1.66053079413269	0.775293691007194	1.07427240764444	-0.541828763367684	0.807566186703045	326	74	0.716255171589375	0.00766082448690685	0.517845703509151	NA	NA	NA	0.566557389894412	0.785680244305739	0.558477593926729	0.114778568584912	0.81484183131891	137.266666666667	-79.7666666666667
230216_E003	230216_B001	45	45	15	110	WT	20	Step	0.11	0	NA	230216_E003.avi_lane_144.res	1.71452326164185	0.762013806834533	1.07925985028799	-0.533806271905552	0.800022267275171	321	78	0.712415083955148	0.0299435550253764	0.521816723519783	NA	NA	NA	0.620549857403572	0.772400360133078	0.563465036570279	0.122801060047044	0.807297911891036	132.266666666667	-75.7666666666667
230216_E003	230216_B001	46	46	16	110	WT	20	Step	0.11	0	NA	230216_E003.avi_lane_145.res	1.60860756957966	0.805082967985612	1.07250543832411	-0.434100028371669	0.847028115677847	329	71	0.733326838308778	0.0208580197672615	0.539049349857891	NA	NA	NA	0.514634165341382	0.815469521284157	0.556710624606399	0.222507303580927	0.854303760293712	140.266666666667	-82.7666666666667
230216_E003	230216_B001	47	47	17	110	WT	20	Step	0.11	0	NA	230216_E003.avi_lane_146.res	1.74486382436059	0.867812717266187	1.09725806302327	-0.502449475847892	0.916734135035468	342	56	NA	-0.00106469731254623	0.575584233250063	NA	NA	NA	0.650890420122312	0.878199270564732	0.581463249305559	0.154157856104704	0.924009779651333	153.266666666667	-97.7666666666667
230216_E003	230216_B001	48	48	18	110	WT	20	Step	0.11	0	NA	230216_E003.avi_lane_147.res	1.69000698519583	0.796963941007194	1.11606388669629	-0.477420557092787	0.834206089499889	319	78	0.703344625646725	0.0163075159148451	0.562729528480192	NA	NA	NA	0.596033580957552	0.807350494305739	0.600269072978579	0.179186774859809	0.841481734115754	130.266666666667	-75.7666666666667
230216_E003	230216_B001	49	49	19	110	WT	20	Step	0.11	0	NA	230216_E003.avi_lane_148.res	1.72831407322359	0.813593730215827	1.06362345538495	-0.490101039168665	0.875060021725576	335	63	0.711568079841667	0.00275685908928935	0.565563931737323	NA	NA	NA	0.634340668985312	0.823980283514372	0.547828641667239	0.166506292783931	0.882335666341441	146.266666666667	-90.7666666666667
230216_E003	230216_B001	50	50	20	110	WT	20	Step	0.11	0	NA	230216_E003.avi_lane_149.res	1.73634286673388	0.818228425179856	1.0673955507023	-0.497675158159187	0.866445164103702	336	63	0.709890011575943	0.00194823062688754	0.571095636125401	NA	NA	NA	0.642369462495602	0.828614978478401	0.551600736984589	0.158932173793409	0.873720808719567	147.266666666667	-90.7666666666667
230216_E003	230216_B001	51	51	21	110	WT	20	Step	0.11	0	NA	230216_E003.avi_lane_150.res	1.73161759282889	0.810221189252679	1.05149848092435	-0.481767090458781	0.852199204388329	330	61	0.699190401136788	-0.000373054741769051	0.576979157416634	NA	NA	NA	0.637644188590612	0.820607742551224	0.535703667206639	0.174840241493815	0.859474849004194	141.266666666667	-92.7666666666667
230216_E003	230216_B001	52	52	22	110	WT	20	Step	0.11	0	NA	230216_E003.avi_lane_151.res	1.864339777038	0.793871608273382	1.0282322234248	-0.508558695600896	0.842815908791389	339	61	0.659610618981588	0.0091148137612743	0.530981050336522	NA	NA	NA	0.770366372799722	0.804258161571927	0.512437409707089	0.1480486363517	0.850091553407254	150.266666666667	-92.7666666666667
230216_E003	230216_B001	53	53	23	110	WT	20	Step	0.11	0	NA	230216_E003.avi_lane_152.res	1.74155560125859	0.759860287410072	1.00185262956102	-0.464767625899281	0.802361952362027	334	66	0.682153174307105	0.0123585267683824	0.554850296191216	NA	NA	NA	0.647582197020312	0.770246840708617	0.486057815843309	0.191839706053315	0.809637596977892	145.266666666667	-87.7666666666667
230216_E003	230216_B001	54	54	24	110	WT	20	Step	0.11	0	NA	230216_E003.avi_lane_153.res	1.79478996765196	0.700245669711422	0.990016673482267	-0.469532764645427	0.743817888609855	285	70	0.636789675285001	-0.0137501837498231	0.517010020906717	NA	NA	NA	0.700816563413682	0.710632223009967	0.474221859764556	0.187074567307169	0.75109353322572	96.2666666666667	-83.7666666666667
230216_E003	230216_B001	55	55	25	110	WT	20	Step	0.11	0	NA	230216_E003.avi_lane_154.res	1.74501971618889	0.683406421582734	0.980630271202596	-0.457283260221091	0.729108905732038	317	82	0.673216599053348	0.00339244708814261	0.528202215834143	NA	NA	NA	0.651046311950612	0.693792974881279	0.464835457484885	0.199324071731505	0.736384550347903	128.266666666667	-71.7666666666667
230216_E003	230216_B001	56	56	26	110	WT	20	Step	0.11	0	NA	230216_E003.avi_lane_155.res	1.74496245102743	0.663574160071943	0.995128117124135	-0.560006723192874	0.712939597823939	314	84	0.671234127860554	-0.00696176159246836	0.532090049419859	NA	NA	NA	0.650989046789152	0.673960713370488	0.479333303406424	0.0966006087597222	0.720215242439804	125.266666666667	-69.7666666666667
230216_E003	230216_B001	57	57	27	110	WT	20	Step	0.11	0	NA	230216_E003.avi_lane_156.res	1.70126522342857	0.633955498561151	0.95494663847197	-0.526931376944956	0.66612354486916	313	86	0.66126987515441	-0.00284281700404706	0.541882390386688	NA	NA	NA	0.607291819190292	0.644342051859696	0.439151824754259	0.12967595500764	0.673399189485025	124.266666666667	-67.7666666666667
230216_E003	230216_B001	58	58	28	110	WT	20	Step	0.11	0	NA	230216_E003.avi_lane_157.res	1.72198052084139	0.587505211510791	0.950118141802347	-0.578858392511797	0.626801852507385	304	93	0.682581151015465	-0.0101523050026036	0.501451993288239	NA	NA	NA	0.628007116603112	0.597891764809336	0.434323328084636	0.0777489394407992	0.63407749712325	115.266666666667	-60.7666666666667
230216_E003	230216_B001	59	59	29	110	WT	20	Step	0.11	0	NA	230216_E003.avi_lane_158.res	1.64123674898854	0.611345353956834	0.950731946257563	-0.443571939448442	0.641999649652146	302	96	0.666573194319541	-0.0147812848958765	0.496339517853844	NA	NA	NA	0.547263344750262	0.621731907255379	0.434937132539852	0.213035392504154	0.649275294268011	113.266666666667	-57.7666666666667
230216_E003	230216_B001	60	60	30	110	WT	20	Step	0.11	0	NA	230216_E003.avi_lane_159.res	1.69964774876994	0.563197048201439	0.900173211333845	-0.594097786759357	0.590619328297961	309	89	0.669284714400668	-0.0180930653646134	0.480361523732434	NA	NA	NA	0.605674344531662	0.573583601499984	0.384378397616134	0.0625095451932393	0.597894972913826	120.266666666667	-64.7666666666667
230216_E003	230216_B001	61	61	31	110	WT	20	Step	0.11	0	NA	230216_E003.avi_lane_160.res	1.82420558372273	0.509179920503597	0.932951616838018	-0.599554991497711	0.546267347741827	289	110	0.642689707220869	0.00130010279588827	0.450630049836946	NA	NA	NA	0.730232179484452	0.519566473802142	0.417156803120307	0.0570523404548853	0.553542992357692	100.266666666667	-43.7666666666667
230216_E003	230216_B001	62	62	32	110	WT	20	Step	0.11	0	NA	230216_E003.avi_lane_161.res	1.58727612659961	0.494753374100719	0.906843174367722	-0.611018649080735	0.52630484361394	291	108	0.674615498845181	0.0097415824112042	0.434701321361726	NA	NA	NA	0.493302722361332	0.505139927399264	0.391048360650011	0.0455886828718612	0.533580488229805	102.266666666667	-45.7666666666667
230216_E003	230216_B001	63	63	33	110	WT	20	Step	0.11	0	NA	230216_E003.avi_lane_162.res	1.61024368553401	0.498220802517986	0.894587692530539	-0.666324865018876	0.524229846898425	298	101	0.679845098144673	-0.0081030725576168	0.430507742149705	NA	NA	NA	0.516270281295732	0.508607355816531	0.378792878812828	-0.00971753306627976	0.53150549151429	109.266666666667	-52.7666666666667
230216_E003	230216_B001	64	64	34	110	WT	20	Step	0.11	0	NA	230216_E003.avi_lane_163.res	1.57385636325834	0.31249653057554	0.825212341399608	-0.714288045379081	0.338784931194166	264	130	0.670109106441369	0.00762407298643724	0.370238113690997	NA	NA	NA	0.479882959020062	0.322883083874085	0.309417527681897	-0.0576807134264847	0.346060575810031	75.2666666666667	-23.7666666666667
230216_E003	230216_B001	65	65	35	110	WT	20	Step	0.11	0	NA	230216_E003.avi_lane_164.res	1.55205105400888	0.327190328417266	0.831012026241076	-0.627868667751929	0.351443953101934	261	137	0.6642189690407	-0.00766063188876501	0.35558389839813	NA	NA	NA	0.458077649770603	0.337576881715811	0.315217212523365	0.0287386642006673	0.358719597717799	72.2666666666667	-16.7666666666667
230216_E003	230216_B001	66	66	36	110	WT	20	Step	0.11	0	NA	230216_E003.avi_lane_165.res	1.65755029088419	0.304907826258993	0.816265402715421	-0.720935353172008	0.323927723509225	266	132	0.666087573731619	-0.00158709476026125	0.359654854826283	NA	NA	NA	0.563576886645912	0.315294379557538	0.30047058899771	-0.0643280212194117	0.33120336812509	77.2666666666667	-21.7666666666667
230216_E003	230216_B001	67	67	37	110	WT	20	Step	0.11	0	NA	230216_E003.avi_lane_166.res	1.67341051847889	0.203936982733813	0.768153869154677	-0.799115259792166	0.224423109394024	256	144	0.648117237418065	-0.0151287017477712	0.320425782168716	NA	NA	NA	0.579437114240613	0.214323536032358	0.252359055436966	-0.14250792783957	0.231698754009889	67.2666666666667	-9.76666666666668
230216_E003	230216_B001	68	68	38	110	WT	20	Step	0.11	0	NA	230216_E003.avi_lane_167.res	1.57755176589327	0.176497067625899	0.720976466951439	-0.80261372175499	0.188713483934411	256	142	0.666025664049155	0.0410626183597286	0.314036739006076	NA	NA	NA	0.483578361654992	0.186883620924444	0.205181653233728	-0.146006389802394	0.195989128550276	67.2666666666667	-11.7666666666667
230216_E003	230216_B001	69	69	39	110	WT	20	Step	0.11	0	NA	230216_E003.avi_lane_168.res	1.62011068128043	0.169105128417266	0.767373490647482	-0.833565914731302	0.177501579904628	250	149	0.689336519134259	0.000385385349031729	0.310615901998056	NA	NA	NA	0.526137277042152	0.179491681715811	0.251578676929771	-0.176958582778706	0.184777224520493	61.2666666666667	-4.76666666666668
230216_E003	230216_B001	70	70	40	110	WT	20	Step	0.11	0	NA	230216_E003.avi_lane_169.res	1.5322234359019	0.104693114028777	0.733576462374405	-0.819753888020019	0.106638222834001	237	161	0.684806420715271	0.0138463072024383	0.227832319678615	NA	NA	NA	0.438250031663622	0.115079667327322	0.217781648656694	-0.163146556067423	0.113913867449866	48.2666666666667	7.23333333333332
230216_E003	230216_B001	71	71	41	110	WT	20	Step	0.11	0	NA	230216_E003.avi_lane_170.res	1.50942235167431	0.105238124460431	0.714784356218729	-0.854528238811548	0.114709169992238	243	154	0.696813415717329	0.00228507869639062	0.267540421972441	NA	NA	NA	0.415448947436032	0.115624677758976	0.198989542501018	-0.197920906858952	0.121984814608103	54.2666666666667	0.23333333333332
230216_E003	230216_B001	72	72	42	110	WT	20	Step	0.11	0	NA	230216_E003.avi_lane_171.res	1.55147932192834	0.03965463705036	0.711789624162739	-0.91020328040007	0.0445204691348223	232	164	0.673041829575573	-0.00792870051858073	0.222796338693883	NA	NA	NA	0.457505917690062	0.0500411903489054	0.195994810445028	-0.253595948447474	0.0517961137506871	43.2666666666667	10.2333333333333
230216_E003	230216_B001	73	73	43	110	WT	20	Step	0.11	0	NA	230216_E003.avi_lane_172.res	1.46421974755473	0.137239860791367	0.723811603543611	-0.775912669296821	0.147768466416317	242	155	0.683692134229154	-2.63789605299955e-05	0.237726518660112	NA	NA	NA	0.370246343316452	0.147626414089912	0.2080167898259	-0.119305337344225	0.155044111032182	53.2666666666667	1.23333333333332
230216_E003	230216_B001	74	74	44	110	WT	20	Step	0.11	0	NA	230216_E003.avi_lane_173.res	1.48166070411554	0.0719370773381296	0.695754230033694	-0.850743259892086	0.0777586788436385	237	160	0.683310161451183	-0.000462531076592784	0.216280804153779	NA	NA	NA	0.387687299877262	0.082323630636675	0.179959416315983	-0.19413592793949	0.0850343234595033	48.2666666666667	6.23333333333332
230216_E003	230216_B001	75	75	45	110	WT	20	Step	0.11	0	NA	230216_E003.avi_lane_174.res	1.4368706443469	0.0654297201438851	0.663256072248584	-0.786019932853717	0.0668293357396203	235	165	0.672756795813621	0.00170179388367427	0.204363826607721	NA	NA	NA	0.342897240108622	0.0758162734424305	0.147461258530873	-0.129412600901121	0.0741049803554851	46.2666666666667	11.2333333333333
230216_E003	230216_B001	76	76	46	110	WT	20	Step	0.11	0	NA	230216_E003.avi_lane_175.res	1.41854151758135	0.070775540647482	0.726439533005175	-0.817369031346352	0.0753610631127865	228	168	0.699210270959342	-0.0155298421175466	0.218577070190536	NA	NA	NA	0.324568113343072	0.0811620939460274	0.210644719287464	-0.160761699393756	0.0826367077286513	39.2666666666667	14.2333333333333
230216_E003	230216_B001	77	77	47	110	WT	20	Step	0.11	0	NA	230216_E003.avi_lane_176.res	1.35441167083892	0.113281496043166	0.700226195443645	-0.776846129678536	0.1234553198246	240	158	0.705044120797889	0.0108717514472754	0.246171910107948	NA	NA	NA	0.260438266600642	0.123668049341711	0.184431381725934	-0.12023879772594	0.130730964440465	51.2666666666667	4.23333333333332
230216_E003	230216_B001	78	78	48	110	WT	20	Step	0.11	0	NA	230216_E003.avi_lane_177.res	1.36095279690748	0.112764495323741	0.69495417381295	-0.857551635491607	0.118139728479614	250	150	0.733743155946806	-0.0133715014017758	0.229631692843863	NA	NA	NA	0.266979392669202	0.123151048622286	0.179159360095239	-0.200944303539011	0.125415373095479	61.2666666666667	-3.76666666666668
230216_E003	230216_B001	79	79	49	110	WT	20	Step	0.11	0	NA	230216_E003.avi_lane_178.res	1.39370039304558	0.0955951161870503	0.687373184554397	-0.850773749941223	0.0919470583103946	245	153	0.703838641247338	-0.0163686923027796	0.227324216744123	NA	NA	NA	0.299726988807302	0.105981669485596	0.171578370836686	-0.194166417988627	0.0992227029262594	56.2666666666667	-0.76666666666668
230216_E003	230216_B001	80	80	50	110	WT	20	Step	0.11	0	NA	230216_E003.avi_lane_179.res	1.33956416569615	0.0569527237410073	0.649566027178258	-0.783135520383693	0.0625476516336183	234	165	0.682309267220334	0.000105246713783133	0.186002003426321	NA	NA	NA	0.245590761457873	0.0673392770395527	0.133771213460547	-0.126528188431097	0.0698232962494831	45.2666666666667	11.2333333333333
230216_E003	230216_B001	81	81	51	110	WT	20	Step	0.11	0	NA	230216_E003.avi_lane_180.res	1.36261919805596	-0.00916430107913676	0.641856618390877	-0.880999333585763	-0.00432035535615468	229	171	0.695524870157224	-0.00712492559216398	0.150407568018468	NA	NA	NA	0.268645793817682	0.00122225221940865	0.126061804673166	-0.224392001633167	0.00295528925971013	40.2666666666667	17.2333333333333
230216_E003	230216_B001	82	82	52	110	WT	20	Step	0.11	0	NA	230216_E003.avi_lane_181.res	1.39003163931451	-0.0173951910071941	0.650469582064581	-0.802235172386681	-0.0147371103279812	215	183	0.701898655949997	-0.00819641096255914	0.168853094555374	NA	NA	NA	0.296058235076232	-0.00700863770864869	0.13467476834687	-0.145627840434085	-0.00746146571211639	26.2666666666667	29.2333333333333
230216_E003	230216_B001	83	83	53	110	WT	20	Step	0.11	0	NA	230216_E003.avi_lane_182.res	1.36470275941015	0.034158031294964	0.661979297940957	-0.837820267091715	0.0391967695549055	232	167	0.687331011634744	-0.00617039791114688	0.160873208888488	NA	NA	NA	0.270729355171872	0.0445445845935094	0.146184484223246	-0.181212935139119	0.0464724141707703	43.2666666666667	13.2333333333333
230216_E003	230216_B001	84	84	54	110	WT	20	Step	0.11	0	NA	230216_E003.avi_lane_183.res	1.34505473685888	-0.0384236352517985	0.601592360848164	-0.89200299633977	-0.0383727100744579	228	171	0.701373415682	-0.038792995440602	0.138034984831149	NA	NA	NA	0.251081332620603	-0.0280370819532531	0.0857975471304533	-0.235395664387174	-0.0310970654585931	39.2666666666667	17.2333333333333
230216_E003	230216_B001	85	85	55	110	WT	20	Step	0.11	0	NA	230216_E003.avi_lane_184.res	1.36230625890054	-0.0380574758992805	0.634866547795257	-0.80385923287457	-0.0405986090485053	209	184	0.687937112442424	-0.0134174069573855	0.118234570820889	NA	NA	NA	0.268332854662262	-0.0276709226007351	0.119071734077546	-0.147251900921974	-0.0333229644326405	20.2666666666667	30.2333333333333
230216_E003	230216_B001	86	86	56	110	WT	20	Step	0.11	0	NA	230216_E003.avi_lane_185.res	1.36784446248654	0.0279842982014389	0.674599327897682	-0.803377882836588	0.0382709423405732	225	175	0.708541842717764	0.00703647147805547	0.143847140624297	NA	NA	NA	0.273871058248262	0.0383708514999843	0.158804514179971	-0.146770550883992	0.045546586956438	36.2666666666667	21.2333333333333
230216_E003	230216_B001	87	87	57	110	WT	20	Step	0.11	0	NA	230216_E003.avi_lane_186.res	1.30985435449651	-0.0259412039568345	0.655439040327371	-0.85621336521844	-0.0226723296728451	218	179	0.727927354555366	-0.0141834506188425	0.14514682720746	NA	NA	NA	0.215880950258232	-0.0155546506582891	0.13964422660966	-0.199606033265844	-0.0153966850569803	29.2666666666667	25.2333333333333
230216_E003	230216_B001	88	88	58	110	WT	20	Step	0.11	0	NA	230216_E003.avi_lane_187.res	1.34805262276364	-0.0560708744604317	0.60679219651306	-0.887775239604926	-0.0495411694621926	222	177	0.708196484140836	0.0102874350130595	0.133087841198217	NA	NA	NA	0.254079218525362	-0.0456843211618863	0.0909973827953493	-0.23116790765233	-0.0422655248463278	33.2666666666667	23.2333333333333
230216_E003	230216_B001	89	89	59	110	WT	20	Step	0.11	0	NA	230216_E003.avi_lane_188.res	1.32160697805019	-0.0303957737410075	0.60620398188592	-0.850275870338213	-0.0348605394738359	224	174	0.704378769660876	0.00838870070144324	0.121748580759795	NA	NA	NA	0.227633573811912	-0.0200092204424621	0.0904091681682092	-0.193668538385617	-0.0275848948579711	35.2666666666667	20.2333333333333
230216_E003	230216_B001	90	90	60	110	WT	20	Step	0.11	0	NA	230216_E003.avi_lane_189.res	1.35530368293563	-0.0521233197841723	0.622498422695806	-0.82604861364962	-0.0531173042674946	212	185	0.689238696447461	-0.0243838750597292	0.126787904319852	NA	NA	NA	0.261330278697352	-0.0417367664856269	0.106703608978095	-0.169441281697024	-0.0458416596516298	23.2666666666667	31.2333333333333
230216_E003	230216_B001	91	91	61	110	WT	20	Step	0.11	0	NA	230216_E003.avi_lane_190.res	1.29990544089975	-0.058205185611511	0.66559771942446	-0.789907162270184	-0.0619690274055084	200	198	0.703303185104292	-0.010454482290101	0.107418832516975	NA	NA	NA	0.205932036661472	-0.0478186323129656	0.149802905706749	-0.133299830317588	-0.0546933827896436	11.2666666666667	44.2333333333333
230216_E003	230216_B001	92	92	62	110	WT	20	Step	0.11	0	NA	230216_E003.avi_lane_191.res	1.28145034274187	-0.0689031064748202	0.588708731043334	-0.822345173667517	-0.063122367980401	213	186	0.705304546156619	-0.0211723934513206	0.101625113313764	NA	NA	NA	0.187476938503592	-0.0585165531762748	0.0729139173256232	-0.165737841714921	-0.0558467233645362	24.2666666666667	32.2333333333333
230216_E003	230216_B001	93	93	63	110	WT	20	Step	0.11	0	NA	230216_E003.avi_lane_192.res	1.27675134221376	-0.0215671550359713	0.572082580584882	-0.837963917437478	-0.0213273559544773	231	168	0.72495370450012	-0.0103407048272006	0.131431403432512	NA	NA	NA	0.182777937975482	-0.0111806017374259	0.0562877668671713	-0.181356585484882	-0.0140517113386125	42.2666666666667	14.2333333333333
230216_E003	230216_B001	94	94	64	110	WT	20	Step	0.11	0	NA	230216_E003.avi_lane_193.res	1.28995509015347	-0.132937097122302	0.577218191366906	-0.851608470314657	-0.132948884461671	200	198	0.714073080115939	-0.0272460155590775	0.0589452259636334	NA	NA	NA	0.195981685915192	-0.122550543823757	0.0614233776491953	-0.195001138362061	-0.125673239845806	11.2666666666667	44.2333333333333
230216_E003	230216_B001	95	95	65	110	WT	20	Step	0.11	0	NA	230216_E003.avi_lane_194.res	1.27012763818577	-0.073975795323741	0.58592972978555	-0.796071369919771	-0.066797313134168	209	191	0.712166418142195	-0.0147815379434929	0.0844732507066294	NA	NA	NA	0.176154233947492	-0.0635892420251956	0.0701349160678393	-0.139464037967175	-0.0595216685183032	20.2666666666667	37.2333333333333
230216_E003	230216_B001	96	96	66	110	WT	20	Step	0.11	0	NA	230216_E003.avi_lane_195.res	1.20517667050597	-0.10449485323741	0.574008345323741	-0.81779308762221	-0.107887664038659	205	195	0.728720324046728	-0.0192682409480158	0.0516347849748965	NA	NA	NA	0.111203266267693	-0.0941082999388646	0.0582135316060303	-0.161185755669614	-0.100612019422794	16.2666666666667	41.2333333333333
230216_E003	230216_B001	97	97	67	110	WT	20	Step	0.11	0	NA	230216_E003.avi_lane_196.res	1.22469158206843	-0.154208669699002	0.573343756826999	-0.832826826460783	-0.162456188973848	191	205	0.724979184501858	-0.00928014610906949	0.0302282674865284	NA	NA	NA	0.130718177830152	-0.143822116400457	0.0575489431092883	-0.176219494508187	-0.155180544357983	2.26666666666668	51.2333333333333
230216_E003	230216_B001	98	98	68	110	WT	20	Step	0.11	0	NA	230216_E003.avi_lane_197.res	1.24117084768167	-0.0910565816546764	0.583230099182789	-0.815458505695444	-0.0930038625342285	206	192	0.708689016760071	-0.00277413781251751	0.0684460872489288	NA	NA	NA	0.147197443443392	-0.080670028356131	0.0674352854650783	-0.158851173742848	-0.0857282179183637	17.2666666666667	38.2333333333333
230216_E003	230216_B001	99	99	69	110	WT	20	Step	0.11	0	NA	230216_E003.avi_lane_198.res	1.24487584939806	-0.149026699482519	0.575960450839329	-0.863185633201981	-0.147797425730721	195	199	0.701070298312466	-0.00784833830940322	0.0363863852921395	NA	NA	NA	0.150902445159782	-0.138640146183974	0.0601656371216183	-0.206578301249385	-0.140521781114856	6.26666666666668	45.2333333333333
230216_E003	230216_B001	100	100	70	110	WT	20	Step	0.11	0	NA	230216_E003.avi_lane_199.res	1.2354901971387	-0.12970604028777	0.571006761121715	-0.81899870647482	-0.135783459029101	196	200	0.712987907291924	-0.021245435103608	0.0409125172295987	NA	NA	NA	0.141516792900422	-0.119319486989225	0.0552119474040043	-0.162391374522224	-0.128507814413236	7.26666666666668	46.2333333333333
230216_E003	230216_B001	101	101	71	110	WT	20	Step	0.11	0	NA	230216_E003.avi_lane_200.res	1.17720062956808	-0.0593123964028776	0.547584548577355	-0.830221304830421	-0.0621003391089125	222	175	0.715526410712924	-0.0122563056363971	0.0677159484097925	NA	NA	NA	0.0832272253298023	-0.0489258431043322	0.0317897348596442	-0.173613972877825	-0.0548246944930477	33.2666666666667	21.2333333333333
230216_E003	230216_B001	102	102	72	110	WT	20	Step	0.11	0	NA	230216_E003.avi_lane_201.res	1.21729239712589	-0.134809814035564	0.518299545817891	-0.887428785343818	-0.136448648660769	198	172	0.699905079427886	-0.018590718233132	0.0460900831978928	NA	NA	NA	0.123318992887612	-0.124423260737019	0.00250473210018021	-0.230821453391222	-0.129173004044904	9.26666666666668	18.2333333333333
230216_E003	230216_B001	103	103	73	110	WT	20	Step	0.11	0	NA	230216_E003.avi_lane_202.res	1.2451732054348	-0.168380023537898	0.532588956257454	-0.855550595502656	-0.174514538579338	187	191	0.703397334161353	-0.00997236466520856	0.00164826120116193	NA	NA	NA	0.151199801196522	-0.157993470239353	0.0167941425397432	-0.19894326355006	-0.167238893963473	-1.73333333333332	37.2333333333333
230216_E003	230216_B001	104	104	74	110	WT	20	Step	0.11	0	NA	230216_E003.avi_lane_203.res	1.24223803548759	-0.182947971606714	0.564296010313136	-0.831143495683453	-0.190126055372541	173	200	0.717133680808906	0.00438388398188063	-0.0170641380118735	NA	NA	NA	0.148264631249312	-0.172561418308169	0.0485011965954253	-0.174536163730857	-0.182850410756676	-15.7333333333333	46.2333333333333
230216_E003	230216_B001	105	105	75	110	WT	20	Step	0.11	0	NA	230216_E003.avi_lane_204.res	1.27239414347293	-0.197211701127287	0.534952475758524	-0.881060475477486	-0.193152304277229	184	197	0.720898617673562	0.0104751754298842	0.0115905030981818	NA	NA	NA	0.178420739234652	-0.186825147828742	0.0191576620408133	-0.22445314352489	-0.185876659661364	-4.73333333333332	43.2333333333333
230216_E003	230216_B001	106	106	76	110	WT	20	Step	0.11	0	NA	230216_E003.avi_lane_205.res	1.23225443225845	-0.175679881594724	0.500193398824088	-0.887696118185666	-0.174876335376442	197	187	0.715667394761277	0.00686398763529412	0.0164852464859103	NA	NA	NA	0.138281028020173	-0.165293328296179	-0.0156014148936228	-0.23108878623307	-0.167600690760577	8.26666666666668	33.2333333333333
230216_E003	230216_B001	107	107	77	110	WT	20	Step	0.11	0	NA	230216_E003.avi_lane_206.res	1.18110843696762	-0.188189200938714	0.501086717067024	-0.81576979524073	-0.186830847005685	177	195	0.70185781687304	-0.0127998376632165	0.0105800276142584	NA	NA	NA	0.0871350327293423	-0.177802647640169	-0.0147080966506867	-0.159162463288134	-0.17955520238982	-11.7333333333333	41.2333333333333
230216_E003	230216_B001	108	108	78	110	WT	20	Step	0.11	0	NA	230216_E003.avi_lane_207.res	1.21953836157951	-0.204644551429127	0.534731905851042	-0.858301549699016	-0.209992636807097	173	196	0.711674379507139	-0.0217224935883119	0.000629756250368026	NA	NA	NA	0.125564957341232	-0.194257998130582	0.0189370921333313	-0.20169421774642	-0.202716992191232	-15.7333333333333	42.2333333333333
230216_E003	230216_B001	109	109	79	110	WT	20	Step	0.11	0	NA	230216_E003.avi_lane_208.res	1.26045725686821	-0.180383770189482	0.554296125509231	-0.83897524328924	-0.185687756372516	166	186	0.697135298813319	-0.00881073495472232	0.0197373756530047	NA	NA	NA	0.166483852629932	-0.169997216890937	0.0385013117915203	-0.182367911336644	-0.178412111756651	-22.7333333333333	32.2333333333333
230216_E003	230216_B001	110	110	80	110	WT	20	Step	0.11	0	NA	230216_E003.avi_lane_209.res	1.24739772816359	-0.240703697560439	0.504398426899506	-0.865883506023583	-0.243541022095973	162	195	0.714815943831949	-0.00488422079541164	-0.0335708401122215	NA	NA	NA	0.153424323925312	-0.230317144261894	-0.0113963868182048	-0.209276174070987	-0.236265377480108	-26.7333333333333	41.2333333333333
230216_E004	230216_B001	1	1	-29	70	WT	20	Step	0.07	0	NA	230216_E004.avi_lane_100.res	0	0	0	0	0	0	0	0	0	0	NA	NA	NA	-1.13611871922297	0.00538963498220871	-0.528462954983265	0.684774821794872	0.00501337033688259	-197.733333333333	-155.566666666667
230216_E004	230216_B001	2	2	-28	70	WT	20	Step	0.07	0	NA	230216_E004.avi_lane_101.res	1.14241165877281	0.0428795647482012	0.527268469781137	-0.682346844549677	0.0534971062575911	237	158	0.682097361582488	-0.022439876606373	0.108462059391882	NA	NA	NA	0.00629293954984322	0.0482691997304099	-0.00119448520212806	0.00242797724519495	0.0585104765944737	39.2666666666667	2.43333333333334
230216_E004	230216_B001	3	3	-27	70	WT	20	Step	0.07	0	NA	230216_E004.avi_lane_102.res	1.18347026744692	-0.0177720491867375	0.567124117669215	-0.663935379049362	-0.0261957286820936	191	173	0.684488325512864	-0.0140416806309805	0.0802383804901245	NA	NA	NA	0.0473515482239533	-0.0123824142045288	0.03866116268595	0.02083944274551	-0.021182358345211	-6.73333333333332	17.4333333333333
230216_E004	230216_B001	4	4	-26	70	WT	20	Step	0.07	0	NA	230216_E004.avi_lane_103.res	1.1410104202976	-0.0191361059855288	0.528213657398406	-0.656350662865934	-0.0229051159536463	185	159	0.68908541983016	-0.0185948874485465	0.0973966437063702	NA	NA	NA	0.00489170107463321	-0.0137464710033201	-0.000249297584859032	0.0284241589289379	-0.0178917456167637	-12.7333333333333	3.43333333333334
230216_E004	230216_B001	5	5	-25	70	WT	20	Step	0.07	0	NA	230216_E004.avi_lane_104.res	1.17072790823539	0.0171970235811352	0.522302468234368	-0.629247564496174	0.030690094107731	201	157	0.688944609301461	-0.0272346958756779	0.10954488981166	NA	NA	NA	0.0346091890124234	0.0225866585633439	-0.00616048674889702	0.0555272572986979	0.0357034644446136	3.26666666666668	1.43333333333334
230216_E004	230216_B001	6	6	-24	70	WT	20	Step	0.07	0	NA	230216_E004.avi_lane_105.res	1.12440718604427	-0.00418525531748491	0.54124095705254	-0.671023971933564	-0.00434395578381561	198	162	0.697140992327438	-0.00352587749566924	0.100375867176914	NA	NA	NA	-0.0117115331786968	0.0012043796647238	0.012778002069275	0.0137508498613079	0.000669414553066977	0.26666666666668	6.43333333333334
230216_E004	230216_B001	7	7	-23	70	WT	20	Step	0.07	0	NA	230216_E004.avi_lane_106.res	1.20820934744953	0.0212354260981464	0.595983377318246	-0.663262394347994	0.026692994240168	199	167	NA	-0.0115147264712755	0.120692519255458	NA	NA	NA	0.0720906282265632	0.0266250610803551	0.067520422334981	0.0215124274468779	0.0317063645770506	1.26666666666668	11.4333333333333
230216_E004	230216_B001	8	8	-22	70	WT	20	Step	0.07	0	NA	230216_E004.avi_lane_107.res	1.12946120439395	0.0311135654529809	0.559822257194244	-0.685894269021147	0.0245660629068332	224	165	0.715121774652707	-0.00786421330999962	0.133567360898543	NA	NA	NA	-0.00665751482901666	0.0365032004351896	0.031359302210979	-0.00111944722627511	0.0295794332437158	26.2666666666667	9.43333333333334
230216_E004	230216_B001	9	9	-21	70	WT	20	Step	0.07	0	NA	230216_E004.avi_lane_108.res	1.20052077555682	0.026378721157528	0.545166621512546	-0.686858751388151	0.0342015682256202	205	149	NA	-0.00918907436422496	0.138655348777086	NA	NA	NA	0.0644020563338532	0.0317683561397367	0.016703666529281	-0.00208392959327908	0.0392149385625028	7.26666666666668	-6.56666666666666
230216_E004	230216_B001	10	10	-20	70	WT	20	Step	0.07	0	NA	230216_E004.avi_lane_109.res	1.17797053468276	0.0624221312214535	0.540436111092521	-0.626072763265897	0.0677496893826187	215	149	0.698363606201206	-0.011749685983676	0.144373520785329	NA	NA	NA	0.0418518154597933	0.0678117662036622	0.011973156109256	0.0587020585289749	0.0727630597195013	17.2666666666667	-6.56666666666666
230216_E004	230216_B001	11	11	-19	70	WT	20	Step	0.07	0	NA	230216_E004.avi_lane_110.res	1.13712410186128	0.00455769305884935	0.520027868966963	-0.698545786840726	0.0096517669416815	206	151	0.709782854073581	-0.0234261589964975	0.121876575330534	NA	NA	NA	0.0010053826383134	0.00994732804105806	-0.00843508601630205	-0.0137709650458541	0.0146651372785641	8.26666666666668	-4.56666666666666
230216_E004	230216_B001	12	12	-18	70	WT	20	Step	0.07	0	NA	230216_E004.avi_lane_111.res	1.14106825578424	0.0729663780627671	0.574079347253904	-0.670383085184027	0.0674687204498139	205	138	NA	-0.0202643711117685	0.14643317225333	NA	NA	NA	0.00494953656127328	0.0783560130449758	0.045616392270639	0.0143917366108449	0.0724820907866965	7.26666666666668	-17.5666666666667
230216_E004	230216_B001	13	13	-17	70	WT	20	Step	0.07	0	NA	230216_E004.avi_lane_112.res	1.13298504427147	0.023597255212779	0.503597958371167	-0.66241493804956	0.0284330590260856	206	144	0.69113041904078	0.00131078454120298	0.128181909708511	NA	NA	NA	-0.00313367495149675	0.0289868901949877	-0.024864996612098	0.0223598837453119	0.0334464293629682	8.26666666666668	-11.5666666666667
230216_E004	230216_B001	14	14	-16	70	WT	20	Step	0.07	0	NA	230216_E004.avi_lane_113.res	1.20841891072438	0.0138613847904727	0.536525303776118	-0.75511872023508	0.0239389636742155	209	142	NA	-0.00447822656241245	0.122910484965916	NA	NA	NA	0.0723001915014132	0.0192510197726814	0.00806234879285295	-0.0703438984402081	0.0289523340110981	11.2666666666667	-13.5666666666667
230216_E004	230216_B001	15	15	-15	70	WT	20	Step	0.07	0	NA	230216_E004.avi_lane_114.res	1.16961234033324	-0.000888645833333262	0.568265611510792	-0.697296983495557	-0.00438244314812877	208	170	0.686211832196021	-0.00022104311616061	0.0965055432933534	NA	NA	NA	0.0334936211102732	0.00450098914887545	0.039802656527527	-0.0125221617006851	0.000630927188753816	10.2666666666667	14.4333333333333
230216_E004	230216_B001	16	16	-14	70	WT	20	Step	0.07	0	NA	230216_E004.avi_lane_115.res	1.1485139680124	0.0343618097071639	0.578252938684585	-0.647881442514778	0.0344077432218203	197	157	0.700195012126393	-0.00352789995665717	0.110930190789703	NA	NA	NA	0.0123952487894332	0.0397514446893726	0.04978998370132	0.036893379280094	0.0394211135587029	-0.73333333333332	1.43333333333334
230216_E004	230216_B001	17	17	-13	70	WT	20	Step	0.07	0	NA	230216_E004.avi_lane_116.res	1.20307993510455	-0.0274344219424465	0.569166988790363	-0.732663029488498	-0.0316570129746158	215	182	0.704465134636027	-0.00751285818092889	0.0828550244941687	NA	NA	NA	0.0669612158815833	-0.0220447869602378	0.040704033807098	-0.0478882076936261	-0.0266436426377332	17.2666666666667	26.4333333333333
230216_E004	230216_B001	18	18	-12	70	WT	20	Step	0.07	0	NA	230216_E004.avi_lane_117.res	1.20726610639233	-0.00746847737234352	0.546158928631743	-0.709744580335732	-0.00828728007654686	213	168	0.700477443072985	0.0024981837300965	0.111575916415439	NA	NA	NA	0.0711473871693633	-0.00207884239013481	0.017695973648478	-0.02496975854086	-0.00327390973966427	15.2666666666667	12.4333333333333
230216_E004	230216_B001	19	19	-11	70	WT	20	Step	0.07	0	NA	230216_E004.avi_lane_118.res	1.13860148637295	0.0535602666562403	0.530827931654676	-0.698558299726416	0.0524037200307513	224	142	0.698544426305082	-0.0111437988404011	0.139822484705142	NA	NA	NA	0.00248276714998319	0.058949901638449	0.002364976671411	-0.0137834779315441	0.0574170903676339	26.2666666666667	-13.5666666666667
230216_E004	230216_B001	20	20	-10	70	WT	20	Step	0.07	0	NA	230216_E004.avi_lane_119.res	1.1868914461039	0.0239319044539649	0.578365122858235	-0.756474982626144	0.025342405048068	207	147	0.718339852481723	0.0107414208208605	0.134599670892777	NA	NA	NA	0.0507727268809333	0.0293215394361736	0.04990216787497	-0.0717001608312721	0.0303557753849506	9.26666666666668	-8.56666666666666
230216_E004	230216_B001	21	21	-9	70	WT	20	Step	0.07	0	NA	230216_E004.avi_lane_120.res	1.16900861463284	-0.00703110555623278	0.551745112145578	-0.777331177328408	-0.00525746365328343	204	148	0.717413957590696	0.0182568137255643	0.12380598284118	NA	NA	NA	0.0328898954098733	-0.00164147057402407	0.023282157162313	-0.092556355533536	-0.000244093316400844	6.26666666666668	-7.56666666666666
230216_E004	230216_B001	22	22	-8	70	WT	20	Step	0.07	0	NA	230216_E004.avi_lane_121.res	1.18833802104707	-0.0712624025179858	0.567737389724584	-0.708125448103829	-0.0812349052717069	198	199	NA	-0.0082874955012334	0.059812489192419	NA	NA	NA	0.0522193018241033	-0.0658727675357771	0.039274434741319	-0.0233506263089571	-0.0762215349348243	0.26666666666668	43.4333333333333
230216_E004	230216_B001	23	23	-7	70	WT	20	Step	0.07	0	NA	230216_E004.avi_lane_122.res	1.14856635512054	0.0328909415764095	0.552726101785239	-0.735729693505469	0.0397297207650444	216	146	0.710854457023756	-0.019421569782351	0.129581411781748	NA	NA	NA	0.0124476358975734	0.0382805765586182	0.0242631468019739	-0.0509548717105971	0.044743091101927	18.2666666666667	-9.56666666666666
230216_E004	230216_B001	24	24	-6	70	WT	20	Step	0.07	0	NA	230216_E004.avi_lane_123.res	1.23814042415541	-0.00672473840822645	0.585248757033976	-0.678590443779808	0.00572301606864249	202	178	0.690288398873208	0.00583680865515453	0.108282619414486	NA	NA	NA	0.102021704932443	-0.00133510342601774	0.056785802050711	0.00618437801506388	0.0107363864055251	4.26666666666668	22.4333333333333
230216_E004	230216_B001	25	25	-5	70	WT	20	Step	0.07	0	NA	230216_E004.avi_lane_124.res	1.19569599760195	-0.0282017760417707	0.54558934134246	-0.795923671867701	-0.0172671084424854	206	154	0.705743908788714	0.00154446631233609	0.0999733292185798	NA	NA	NA	0.0595772783789832	-0.022812141059562	0.0171263863591949	-0.111148850072829	-0.0122537381056028	8.26666666666668	-1.56666666666666
230216_E004	230216_B001	26	26	-4	70	WT	20	Step	0.07	0	NA	230216_E004.avi_lane_125.res	1.19109917384458	-0.0622509909621045	0.565978665203431	-0.688350165710128	-0.0744276195058019	177	178	0.698291261086211	0.0176888621707234	0.0629879822771674	NA	NA	NA	0.0549804546216133	-0.0568613559798958	0.037515710220166	-0.00357534391525605	-0.0694142491689193	-20.7333333333333	22.4333333333333
230216_E004	230216_B001	27	27	-3	70	WT	20	Step	0.07	0	NA	230216_E004.avi_lane_126.res	1.18570736748319	-0.126837229177288	0.507028693045563	-0.783196200974704	-0.133018821413108	192	186	0.698685406742544	0.031141758020898	0.0462651192165458	NA	NA	NA	0.0495886482602232	-0.121447594195079	-0.021434261937702	-0.0984213791798321	-0.128005451076225	-5.73333333333332	30.4333333333333
230216_E004	230216_B001	28	28	-2	70	WT	20	Step	0.07	0	NA	230216_E004.avi_lane_127.res	1.17467664971934	-0.042373752765101	0.523725240513471	-0.793096583200971	-0.0377858554273802	204	154	0.690402544278114	0.0300404562393526	0.0947586188592641	NA	NA	NA	0.0385579304963732	-0.0369841177828923	-0.00473771446979399	-0.108321761406099	-0.0327724850904976	6.26666666666668	-1.56666666666666
230216_E004	230216_B001	29	29	-1	70	WT	20	Step	0.07	0	NA	230216_E004.avi_lane_128.res	1.22046709771226	-0.110407469784172	0.523120437971574	-0.79268417642849	-0.120357568887407	205	191	0.695476597977914	0.0164504825407144	0.0694715805390845	NA	NA	NA	0.0843483784892933	-0.105017834801963	-0.00534251701169097	-0.107909354633618	-0.115344198550524	7.26666666666668	35.4333333333333
230216_E004	230216_B001	30	30	0	70	WT	20	Step	0.07	0	NA	230216_E004.avi_lane_129.res	1.22011097753103	-0.0906686943935975	0.498162872980304	-0.796142643532233	-0.107776861233143	183	153	0.687416643480982	0.0042685952775924	0.0792096129632712	NA	NA	NA	0.0839922583080632	-0.0852790594113888	-0.030300082002961	-0.111367821737361	-0.10276349089626	-14.7333333333333	-2.56666666666666
230216_E004	230216_B001	31	31	1	70	WT	20	Step	0.07	0	NA	230216_E004.avi_lane_130.res	1.26407087366974	-0.113343070863309	0.52475937068527	-0.742485491248792	-0.117496511898892	198	201	0.680257587063839	0.0137358449558572	0.0373924274292928	NA	NA	NA	0.127952154446773	-0.1079534358811	-0.003703584297995	-0.0577106694539201	-0.112483141562009	0.26666666666668	45.4333333333333
230216_E004	230216_B001	32	32	2	70	WT	20	Step	0.07	0	NA	230216_E004.avi_lane_131.res	1.12945359368633	0.00859942319458226	0.495516504024503	-0.719718003730349	0.0151060794302852	202	135	0.699622751855322	0.0476915047376222	0.102751497575015	NA	NA	NA	-0.00666512553663678	0.013989058176791	-0.032946450958762	-0.0349431819354771	0.0201194497671678	4.26666666666668	-20.5666666666667
230216_E004	230216_B001	33	33	3	70	WT	20	Step	0.07	0	NA	230216_E004.avi_lane_132.res	1.28720101852217	-0.0202527619283882	0.532779533464138	-0.765566726374003	-0.0192146406227526	198	147	0.665834347208461	-0.00332192580584882	0.12522308138984	NA	NA	NA	0.151082299299203	-0.0148631269461795	0.00431657848087297	-0.0807919045791311	-0.01420127028587	0.26666666666668	-8.56666666666666
230216_E004	230216_B001	34	34	4	70	WT	20	Step	0.07	0	NA	230216_E004.avi_lane_133.res	1.21973689072916	0.0621089845365087	0.589497296515728	-0.694672689228899	0.0699068457555427	204	142	NA	-0.00149323184729234	0.158697606393837	NA	NA	NA	0.0836181715061932	0.0674986195187174	0.061034341532463	-0.0098978674340271	0.0749202160924253	6.26666666666668	-13.5666666666667
230216_E004	230216_B001	35	35	5	70	WT	20	Step	0.07	0	NA	230216_E004.avi_lane_134.res	1.19161710175406	0.165087817335875	0.640349963704712	-0.652805178740729	0.173379050904208	222	129	0.717968177074488	-0.0165586670072671	0.235478501489771	NA	NA	NA	0.0554983825310933	0.170477452318084	0.111887008721447	0.031969643054143	0.178392421241091	24.2666666666667	-26.5666666666667
230216_E004	230216_B001	36	36	6	70	WT	20	Step	0.07	0	NA	230216_E004.avi_lane_135.res	1.32407422040742	0.318147417324996	0.712736059553901	-0.634005021179318	0.329857939740263	259	107	0.712478670838107	-0.0120128307945194	0.330398450860027	NA	NA	NA	0.187955501184453	0.323537052307205	0.184273104570636	0.0507698006155539	0.334871310077146	61.2666666666667	-48.5666666666667
230216_E004	230216_B001	37	37	7	70	WT	20	Step	0.07	0	NA	230216_E004.avi_lane_136.res	1.33798710392368	0.332394162970142	0.740078366514061	-0.690067925549468	0.356898291698982	275	109	0.711528507269942	0.0105103561843718	0.362183299491294	NA	NA	NA	0.201868384700713	0.337783797952351	0.211615411530796	-0.00529310375459613	0.361911662035865	77.2666666666667	-46.5666666666667
230216_E004	230216_B001	38	38	8	70	WT	20	Step	0.07	0	NA	230216_E004.avi_lane_137.res	1.35185691510694	0.473558294964029	0.790316986410871	-0.569713911479511	0.496898909276694	306	92	NA	-0.0237401743106006	0.425700964308267	NA	NA	NA	0.215738195883973	0.478947929946238	0.261854031427606	0.115060910315361	0.501912279613577	108.266666666667	-63.5666666666667
230216_E004	230216_B001	39	39	9	70	WT	20	Step	0.07	0	NA	230216_E004.avi_lane_138.res	1.37519205557954	0.571388601798561	0.866430059725804	-0.587116478417266	0.595236003808422	318	80	0.741739840150998	-0.00141919186293865	0.49034620668394	NA	NA	NA	0.239073336356573	0.57677823678077	0.337967104742539	0.0976583433776059	0.600249374145305	120.266666666667	-75.5666666666667
230216_E004	230216_B001	40	40	10	70	WT	20	Step	0.07	0	NA	230216_E004.avi_lane_139.res	1.44939080916649	0.55851194676259	0.85248884595181	-0.550356192314442	0.582519239084476	315	82	0.701650443736305	0.00766917278732487	0.481838959784814	NA	NA	NA	0.313272089943523	0.563901581744799	0.324025890968545	0.13441862948043	0.587532609421359	117.266666666667	-73.5666666666667
230216_E004	230216_B001	41	41	11	70	WT	20	Step	0.07	0	NA	230216_E004.avi_lane_140.res	1.42897915280719	0.647046344604317	0.926977691075979	-0.498477643398795	0.677126771828172	319	74	0.733139149685338	-0.00390644769947306	0.498438594064994	NA	NA	NA	0.292860433584223	0.652435979586526	0.398514736092714	0.186297178396077	0.682140142165055	121.266666666667	-81.5666666666667
230216_E004	230216_B001	42	42	12	70	WT	20	Step	0.07	0	NA	230216_E004.avi_lane_141.res	1.51520750026301	0.637684752158273	0.890797954274617	-0.497552566622759	0.666531109025327	326	71	0.698240529870681	-0.006316003724874	0.529617118860164	NA	NA	NA	0.379088781040043	0.643074387140482	0.362334999291352	0.187222255172113	0.67154447936221	128.266666666667	-84.5666666666667
230216_E004	230216_B001	43	43	13	70	WT	20	Step	0.07	0	NA	230216_E004.avi_lane_142.res	1.52707992824188	0.633963444964029	0.928145900642262	-0.501689784172662	0.655142772035878	317	81	0.701935727751254	0.00299463367638006	0.544637751648653	NA	NA	NA	0.390961209018913	0.639353079946238	0.399682945658997	0.18308503762221	0.660156142372761	119.266666666667	-74.5666666666667
230216_E004	230216_B001	44	44	14	70	WT	20	Step	0.07	0	NA	230216_E004.avi_lane_143.res	1.55490748113512	0.70666960971223	0.954245850149149	-0.421177707833733	0.739939899324596	328	72	0.70653423730809	0.0104796855163458	0.55318667760185	NA	NA	NA	0.418788761912153	0.712059244694439	0.425782895165884	0.263597113961139	0.744953269661479	130.266666666667	-83.5666666666667
230216_E004	230216_B001	45	45	15	70	WT	20	Step	0.07	0	NA	230216_E004.avi_lane_144.res	1.52549282550054	0.733602895683453	0.963897151938151	-0.467688692474591	0.768208914094179	335	63	0.719617578641923	0.00691088342312524	0.556264838483087	NA	NA	NA	0.389374106277573	0.738992530665662	0.435434196954886	0.217086129320281	0.773222284431062	137.266666666667	-92.5666666666667
230216_E004	230216_B001	46	46	16	70	WT	20	Step	0.07	0	NA	230216_E004.avi_lane_145.res	1.51537055365903	0.708914117625899	0.91298402151869	-0.395245380351456	0.748400441212385	337	61	0.718728274718058	-0.0159405310911678	0.556371195164869	NA	NA	NA	0.379251834436063	0.714303752608108	0.384521066535425	0.289529441443416	0.753413811549268	139.266666666667	-94.5666666666667
230216_E004	230216_B001	47	47	17	70	WT	20	Step	0.07	0	NA	230216_E004.avi_lane_146.res	1.59990471321353	0.753911762230216	0.95374558850594	-0.473638884892087	0.786272803208123	344	56	0.716195717530179	-0.0121320316971243	0.59872530106089	NA	NA	NA	0.463785993990563	0.759301397212425	0.425282633522675	0.211135936902785	0.791286173545006	146.266666666667	-99.5666666666667
230216_E004	230216_B001	48	48	18	70	WT	20	Step	0.07	0	NA	230216_E004.avi_lane_147.res	1.61710653971397	0.801869274820143	0.992888871531346	-0.557570731414868	0.833507470562351	350	48	0.728727393990069	0.00557502218727013	0.602022775394383	NA	NA	NA	0.480987820491003	0.807258909802352	0.464425916548081	0.127204090380004	0.838520840899234	152.266666666667	-107.566666666667
230216_E004	230216_B001	49	49	19	70	WT	20	Step	0.07	0	NA	230216_E004.avi_lane_148.res	1.63418746365985	0.735991154316547	1.0003070829051	-0.672689002088651	0.775622981921496	336	62	0.739941128206542	0.0242609555386438	0.581486529328326	NA	NA	NA	0.498068744436883	0.741380789298756	0.471844127921835	0.0120858197062209	0.780636352258379	138.266666666667	-93.5666666666667
230216_E004	230216_B001	50	50	20	70	WT	20	Step	0.07	0	NA	230216_E004.avi_lane_149.res	1.5158187942496	0.755277763309352	0.957471145223356	-0.514320162888557	0.798682938328578	344	53	0.730590785460078	0.00499900394914469	0.583935939216203	NA	NA	NA	0.379700075026633	0.760667398291561	0.429008190240091	0.170454658906315	0.80369630866546	146.266666666667	-102.566666666667
230216_E004	230216_B001	51	51	21	70	WT	20	Step	0.07	0	NA	230216_E004.avi_lane_150.res	1.59904462627904	0.720098815467626	0.960126813144079	-0.480040948332243	0.752526938142433	333	66	NA	-0.0230630470629062	0.585163702180504	NA	NA	NA	0.462925907056073	0.725488450449835	0.431663858160814	0.204733873462629	0.757540308479316	135.266666666667	-89.5666666666667
230216_E004	230216_B001	52	52	22	70	WT	20	Step	0.07	0	NA	230216_E004.avi_lane_151.res	1.59229881682308	0.784761312589928	0.997540051748075	-0.486681654676259	0.82517680128289	342	56	0.725317264802628	0.00159012880380113	0.609337246772574	NA	NA	NA	0.456180097600113	0.790150947572137	0.46907709676481	0.198093167118613	0.830190171619772	144.266666666667	-99.5666666666667
230216_E004	230216_B001	53	53	23	70	WT	20	Step	0.07	0	NA	230216_E004.avi_lane_152.res	1.65834783641607	0.756990960431654	0.944775278336409	-0.48155071942446	0.804993269632346	347	52	0.689751717732976	-0.00914760160025323	0.548033052829308	NA	NA	NA	0.522229117193103	0.762380595413863	0.416312323353144	0.203224102370412	0.810006639969229	149.266666666667	-103.566666666667
230216_E004	230216_B001	54	54	24	70	WT	20	Step	0.07	0	NA	230216_E004.avi_lane_153.res	1.57835437616386	0.705612413309353	0.941352003488119	-0.417664644519678	0.736070283860564	330	68	0.710431608088829	-0.0164222650318626	0.565356785535881	NA	NA	NA	0.442235656940893	0.711002048291562	0.412889048504854	0.267110177275194	0.741083654197446	132.266666666667	-87.5666666666667
230216_E004	230216_B001	55	55	25	70	WT	20	Step	0.07	0	NA	230216_E004.avi_lane_154.res	1.53695327963177	0.667222844964029	0.9301133675282	-0.459567907913669	0.696360438474026	324	75	0.703840280000059	-0.0317346801340516	0.549240809541794	NA	NA	NA	0.400834560408803	0.672612479946238	0.401650412544935	0.225206913881203	0.701373808810908	126.266666666667	-80.5666666666667
230216_E004	230216_B001	56	56	26	70	WT	20	Step	0.07	0	NA	230216_E004.avi_lane_155.res	1.50270443085943	0.687597546043165	0.895857397301094	-0.455094784762353	0.720647970733763	338	61	0.70868586430094	-0.00679418788419244	0.562382090502604	NA	NA	NA	0.366585711636463	0.692987181025374	0.367394442317829	0.229680037032519	0.725661341070646	140.266666666667	-94.5666666666667
230216_E004	230216_B001	57	57	27	70	WT	20	Step	0.07	0	NA	230216_E004.avi_lane_156.res	1.48805986900631	0.652218806834532	0.902764010464356	-0.544479422344478	0.678551488251138	330	68	0.72193681302935	-0.00468990957656079	0.557591190551711	NA	NA	NA	0.351941149783343	0.657608441816741	0.374301055481091	0.140295399450394	0.683564858588021	132.266666666667	-87.5666666666667
230216_E004	230216_B001	58	58	28	70	WT	20	Step	0.07	0	NA	230216_E004.avi_lane_157.res	1.51127335315914	0.602133533093525	0.879685169994845	-0.539292549752406	0.62931531342165	321	77	0.700166465103943	-0.0707395049300881	0.526895337215478	NA	NA	NA	0.375154633936173	0.607523168075734	0.35122221501158	0.145482272042466	0.634328683758533	123.266666666667	-78.5666666666667
230216_E004	230216_B001	59	59	29	70	WT	20	Step	0.07	0	NA	230216_E004.avi_lane_158.res	1.5668005516244	0.535166498201439	0.840601612954151	-0.676066440647482	0.564296333075198	319	80	0.706486121188102	0.00377865285382703	0.536208514772794	NA	NA	NA	0.430681832401433	0.540556133183648	0.312138657970886	0.00870838114738992	0.569309703412081	121.266666666667	-75.5666666666667
230216_E004	230216_B001	60	60	30	70	WT	20	Step	0.07	0	NA	230216_E004.avi_lane_159.res	1.49685497406127	0.577799348920864	0.791015617010979	-0.38792066470767	0.602465667255407	327	71	0.674954310448244	-0.0061459570170793	0.540482313230441	NA	NA	NA	0.360736254838303	0.583188983903073	0.262552662027714	0.296854157087202	0.607479037592289	129.266666666667	-84.5666666666667
230216_E004	230216_B001	61	61	31	70	WT	20	Step	0.07	0	NA	230216_E004.avi_lane_160.res	1.52934350364	0.518201207194245	0.807898086880814	-0.539529260498578	0.535311189443111	314	86	0.685336694941537	-0.0350399498213975	0.497573155648202	NA	NA	NA	0.393224784417033	0.523590842176454	0.279435131897549	0.145245561296294	0.540324559779993	116.266666666667	-69.5666666666667
230216_E004	230216_B001	62	62	32	70	WT	20	Step	0.07	0	NA	230216_E004.avi_lane_161.res	1.47653173821799	0.457408401079137	0.801951262697484	-0.59616295551314	0.47963426390516	301	98	0.703041784094176	-0.0342606307358391	0.453669556165199	NA	NA	NA	0.340413018995023	0.462798036061346	0.273488307714219	0.0886118662817319	0.484647634242043	103.266666666667	-57.5666666666667
230216_E004	230216_B001	63	63	33	70	WT	20	Step	0.07	0	NA	230216_E004.avi_lane_162.res	1.46971561942021	0.387498142446043	0.772882601958567	-0.753392485219746	0.400437494583115	299	101	0.711596671492429	0.0193176811880312	0.437094817956789	NA	NA	NA	0.333596900197243	0.392887777428252	0.244419646975302	-0.0686176634248741	0.405450864919998	101.266666666667	-54.5666666666667
230216_E004	230216_B001	64	64	34	70	WT	20	Step	0.07	0	NA	230216_E004.avi_lane_163.res	1.46733448831087	0.360786653956834	0.741735229892211	-0.642631374826744	0.371843895504855	289	109	0.70244078501428	0.0110465124463879	0.396273753497285	NA	NA	NA	0.331215769087903	0.366176288939043	0.213272274908946	0.0421434469681279	0.376857265841738	91.2666666666667	-46.5666666666667
230216_E004	230216_B001	65	65	35	70	WT	20	Step	0.07	0	NA	230216_E004.avi_lane_164.res	1.5171801017844	0.253299855755396	0.739735712860368	-0.817480992109538	0.272368396534401	274	124	0.703006503688249	-0.0122696984560022	0.355720596926269	NA	NA	NA	0.381061382561433	0.258689490737605	0.211272757877103	-0.132706170314666	0.277381766871284	76.2666666666667	-31.5666666666667
230216_E004	230216_B001	66	66	36	70	WT	20	Step	0.07	0	NA	230216_E004.avi_lane_165.res	1.46909771957945	0.332677779856115	0.723903282280099	-0.666867232785201	0.349100356659168	287	112	0.685511181720484	0.00168254927173433	0.381226599458299	NA	NA	NA	0.332979000356483	0.338067414838324	0.195440327296834	0.0179075890096709	0.354113726996051	89.2666666666667	-43.5666666666667
230216_E004	230216_B001	67	67	37	70	WT	20	Step	0.07	0	NA	230216_E004.avi_lane_166.res	1.46932694009149	0.242193311151079	0.681525793799124	-0.801961216924765	0.25798134463558	281	118	0.69318678725257	-0.00781129955072546	0.346214012453168	NA	NA	NA	0.333208220868523	0.247582946133288	0.153062838815859	-0.117186395129893	0.262994714972463	83.2666666666667	-37.5666666666667
230216_E004	230216_B001	68	68	38	70	WT	20	Step	0.07	0	NA	230216_E004.avi_lane_167.res	1.44430938712375	0.23171380323741	0.698615800493933	-0.721706207919161	0.244729447207469	268	131	0.690991375097275	-0.00918280185376774	0.331998567399305	NA	NA	NA	0.308190667900783	0.237103438219619	0.170152845510668	-0.036931386124289	0.249742817544352	70.2666666666667	-24.5666666666667
230216_E004	230216_B001	69	69	39	70	WT	20	Step	0.07	0	NA	230216_E004.avi_lane_168.res	1.34865904852563	0.227854971942446	0.635802508601814	-0.680157287073567	0.232675261179288	276	124	0.689256502969571	-0.0116638589818877	0.327559251645064	NA	NA	NA	0.212540329302663	0.233244606924655	0.107339553618549	0.00461753472130488	0.237688631516171	78.2666666666667	-31.5666666666667
230216_E004	230216_B001	70	70	40	70	WT	20	Step	0.07	0	NA	230216_E004.avi_lane_169.res	1.42595583277344	0.120883470503597	0.615083402991892	-0.720592090219716	0.128949032919599	252	148	0.671373651524371	-0.0132666167260906	0.276748929472266	NA	NA	NA	0.289837113550473	0.126273105485806	0.086620448008627	-0.0358172684248441	0.133962403256482	54.2666666666667	-7.56666666666666
230216_E004	230216_B001	71	71	41	70	WT	20	Step	0.07	0	NA	230216_E004.avi_lane_170.res	1.3912971073366	0.0248263798561151	0.590013422834954	-0.82963706401967	0.0343933841904498	239	158	0.685493683689942	-0.0138195189406132	0.225343530548033	NA	NA	NA	0.255178388113633	0.0302160148383238	0.0615504678516889	-0.144862242224798	0.0394067545273324	41.2666666666667	2.43333333333334
230216_E004	230216_B001	72	72	42	70	WT	20	Step	0.07	0	NA	230216_E004.avi_lane_171.res	1.37588017413448	0.138168961510791	0.620465362628816	-0.758510390766523	0.139892726997104	259	139	0.689008519035327	-0.00809723283109517	0.255430631589126	NA	NA	NA	0.239761454911513	0.143558596493	0.092002407645551	-0.0737355689716511	0.144906097333987	61.2666666666667	-16.5666666666667
230216_E004	230216_B001	73	73	43	70	WT	20	Step	0.07	0	NA	230216_E004.avi_lane_172.res	1.42142308358136	0.112758482014389	0.659692499037807	-0.733769964716125	0.115024936063038	243	157	0.687974443019258	-0.0330913751334032	0.248366052436356	NA	NA	NA	0.285304364358393	0.118148116996598	0.131229544054542	-0.0489951429212531	0.120038306399921	45.2666666666667	1.43333333333334
230216_E004	230216_B001	74	74	44	70	WT	20	Step	0.07	0	NA	230216_E004.avi_lane_173.res	1.38326346226852	0.0283189532374101	0.640077694104457	-0.817547102054883	0.0317381329866178	231	167	0.701169737061093	-0.0378346509039684	0.207184170306675	NA	NA	NA	0.247144743045553	0.0337085882196188	0.111614739121192	-0.132772280260011	0.0367515033235004	33.2666666666667	11.4333333333333
230216_E004	230216_B001	75	75	45	70	WT	20	Step	0.07	0	NA	230216_E004.avi_lane_174.res	1.32458420683582	0.0398879057553957	0.646005807717462	-0.894128937359666	0.0463994262575554	242	157	0.74942596619787	-0.0137592000389895	0.178799079316713	NA	NA	NA	0.188465487612853	0.0452775407376044	0.117542852734197	-0.209354115564794	0.051412796594438	44.2666666666667	1.43333333333334
230216_E004	230216_B001	76	76	46	70	WT	20	Step	0.07	0	NA	230216_E004.avi_lane_175.res	1.36374195010698	0.03015740323741	0.620157829686042	-0.845681739130435	0.0327528039985194	239	161	0.70690892563916	-0.0106919427294751	0.200065733204805	NA	NA	NA	0.227623230884013	0.0355470382196187	0.091694874702777	-0.160906917335563	0.037766174335402	41.2666666666667	5.43333333333334
230216_E004	230216_B001	77	77	47	70	WT	20	Step	0.07	0	NA	230216_E004.avi_lane_176.res	1.30818101443352	-0.00838125719424484	0.556962487501524	-0.832071913136158	-0.0110772343314961	236	162	0.702279607341724	-0.0283596975831397	0.183435370443323	NA	NA	NA	0.172062295210553	-0.00299162221203613	0.028499532518259	-0.147297091341286	-0.00606386399461351	38.2666666666667	6.43333333333334
230216_E004	230216_B001	78	78	48	70	WT	20	Step	0.07	0	NA	230216_E004.avi_lane_177.res	1.31045577197756	-0.0389046712230217	0.561729112497612	-0.819038206400397	-0.0419034544028813	226	174	0.717989683619529	-0.0061929505142163	0.124083581084193	NA	NA	NA	0.174337052754593	-0.033515036240813	0.033266157514347	-0.134263384605525	-0.0368900840659987	28.2666666666667	18.4333333333333
230216_E004	230216_B001	79	79	49	70	WT	20	Step	0.07	0	NA	230216_E004.avi_lane_178.res	1.3292248779758	-0.0216293949640289	0.573700609030017	-0.843751781431997	-0.0246238980251764	232	168	0.710854342633942	-0.0304701957240604	0.158547057515335	NA	NA	NA	0.193106158752833	-0.0162397599818202	0.045237654046752	-0.158976959637125	-0.0196105276882938	34.2666666666667	12.4333333333333
230216_E004	230216_B001	80	80	50	70	WT	20	Step	0.07	0	NA	230216_E004.avi_lane_179.res	1.36772868611919	-0.0342709456834531	0.556597076520602	-0.756442972821743	-0.0298894940451633	220	180	0.693295023139043	-0.0280208159090534	0.136202155745195	NA	NA	NA	0.231609966896223	-0.0288813107012444	0.028134121537337	-0.0716681510268711	-0.0248761237082807	22.2666666666667	24.4333333333333
230216_E004	230216_B001	81	81	51	70	WT	20	Step	0.07	0	NA	230216_E004.avi_lane_180.res	1.33640621476356	-0.0885221489208634	0.547175501287043	-0.859406215827338	-0.0873926222493335	218	180	0.722277608768241	-0.00881428939312961	0.102653115225441	NA	NA	NA	0.200287495540593	-0.0831325139386547	0.0187125463037779	-0.174631394032466	-0.0823792519124509	20.2666666666667	24.4333333333333
230216_E004	230216_B001	82	82	52	70	WT	20	Step	0.07	0	NA	230216_E004.avi_lane_181.res	1.3307781987868	-0.0666485438848918	0.576594325539568	-0.895497393533449	-0.0693124237535842	224	174	0.722625453414874	-0.0515155250000185	0.113722953081417	NA	NA	NA	0.194659479563833	-0.0612589089026831	0.048131370556303	-0.210722571738577	-0.0642990534167016	26.2666666666667	18.4333333333333
230216_E004	230216_B001	83	83	53	70	WT	20	Step	0.07	0	NA	230216_E004.avi_lane_182.res	1.37164122282924	-0.108787333453237	0.572810177820008	-0.886831672468477	-0.111782039699509	212	186	0.701353490968747	-0.0127555034085666	0.127888612187619	NA	NA	NA	0.235522503606273	-0.103397698471028	0.044347222836743	-0.202056850673605	-0.106768669362626	14.2666666666667	30.4333333333333
230216_E004	230216_B001	84	84	54	70	WT	20	Step	0.07	0	NA	230216_E004.avi_lane_183.res	1.37433940810403	-0.109855580215827	0.535804845475732	-0.84983152781001	-0.12238286964133	213	186	0.699936563239891	-0.0139785420782447	0.0903742412207484	NA	NA	NA	0.238220688881063	-0.104465945233618	0.00734189049246703	-0.165056706015138	-0.117369499304447	15.2666666666667	30.4333333333333
230216_E004	230216_B001	85	85	55	70	WT	20	Step	0.07	0	NA	230216_E004.avi_lane_184.res	1.22444137133822	-0.0755826992805757	0.556513337330135	-0.817608481388802	-0.0823340637173979	216	184	0.716954835480664	-0.011069590138818	0.106352614845985	NA	NA	NA	0.0883226521152534	-0.070193064298367	0.02805038234687	-0.13283365959393	-0.0773206933805153	18.2666666666667	28.4333333333333
230216_E004	230216_B001	86	86	56	70	WT	20	Step	0.07	0	NA	230216_E004.avi_lane_185.res	1.27432311151982	-0.107572851438849	0.519880332608332	-0.850568198276544	-0.103786190721689	215	182	0.717435651669677	-0.00276200699535563	0.10049669578018	NA	NA	NA	0.138204392296853	-0.10218321645664	-0.00858262237493301	-0.165793376481672	-0.0987728203848064	17.2666666666667	26.4333333333333
230216_E004	230216_B001	87	87	57	70	WT	20	Step	0.07	0	NA	230216_E004.avi_lane_186.res	1.28593134104198	-0.124516605395684	0.517026608427543	-0.842458669830094	-0.12905248805529	210	188	0.708047324022	-0.0042268755682237	0.0539132804061738	NA	NA	NA	0.149812621819013	-0.119126970413475	-0.011436346555722	-0.157683848035222	-0.124039117718407	12.2666666666667	32.4333333333333
230216_E004	230216_B001	88	88	58	70	WT	20	Step	0.07	0	NA	230216_E004.avi_lane_187.res	1.26027090285681	-0.160007498561151	0.529374000350939	-0.889302420084551	-0.162977983191359	205	194	0.723784287873386	-0.00452802628238105	0.0638893016087575	NA	NA	NA	0.124152183633843	-0.154617863578942	0.000911045367673946	-0.204527598289679	-0.157964612854476	7.26666666666668	38.4333333333333
230216_E004	230216_B001	89	89	59	70	WT	20	Step	0.07	0	NA	230216_E004.avi_lane_188.res	1.27721235347446	-0.140355926978417	0.558361479250097	-0.887380895702286	-0.15053920520343	203	191	0.720285048000007	-0.00713710866409109	0.0280160578630767	NA	NA	NA	0.141093634251493	-0.134966291996208	0.029898524266832	-0.202606073907414	-0.145525834866547	5.26666666666668	35.4333333333333
230216_E004	230216_B001	90	90	60	70	WT	20	Step	0.07	0	NA	230216_E004.avi_lane_189.res	1.31316758312489	-0.153342068801811	0.566402642121597	-0.931020709527616	-0.154260921534004	204	189	0.722760002756279	0.00334356085102172	0.067526429546264	NA	NA	NA	0.177048863901923	-0.147952433819602	0.037939687138332	-0.246245887732744	-0.149247551197121	6.26666666666668	33.4333333333333
230216_E004	230216_B001	91	91	61	70	WT	20	Step	0.07	0	NA	230216_E004.avi_lane_190.res	1.29495664112802	-0.142114291188459	0.592101581161301	-0.826316562830954	-0.144712754874969	183	197	0.734306160061438	0.00280315487725462	0.0650662350169728	NA	NA	NA	0.158837921905053	-0.13672465620625	0.063638626178036	-0.141541741036082	-0.139699384538086	-14.7333333333333	41.4333333333333
230216_E004	230216_B001	92	92	62	70	WT	20	Step	0.07	0	NA	230216_E004.avi_lane_191.res	1.18320638368725	-0.0811758874100721	0.540580662781991	-0.858410629598016	-0.0836518353756856	221	177	0.719930253417567	0.0175942092862289	0.0630824396173164	NA	NA	NA	0.0470876644642833	-0.0757862524278634	0.012117707798726	-0.173635807803144	-0.078638465038803	23.2666666666667	21.4333333333333
230216_E004	230216_B001	93	93	63	70	WT	20	Step	0.07	0	NA	230216_E004.avi_lane_192.res	1.22994335828866	-0.133013470863309	0.516499597929133	-0.880302700549238	-0.137576619800343	214	186	0.726986668844709	0.011369811411705	0.0479357868315819	NA	NA	NA	0.0938246390656934	-0.1276238358811	-0.011963357054132	-0.195527878754366	-0.13256324946346	16.2666666666667	30.4333333333333
230216_E004	230216_B001	94	94	64	70	WT	20	Step	0.07	0	NA	230216_E004.avi_lane_193.res	1.34491012967259	-0.212116181978699	0.531156983690534	-0.971763199908159	-0.205313734880181	191	188	0.699692423773299	-0.00689427352922991	0.016290365644874	NA	NA	NA	0.208791410449623	-0.20672654699649	0.00269402870726898	-0.286988378113287	-0.200300364543298	-6.73333333333332	32.4333333333333
230216_E004	230216_B001	95	95	65	70	WT	20	Step	0.07	0	NA	230216_E004.avi_lane_194.res	1.3292599516001	-0.252729270143885	0.558497894484412	-0.920645338195197	-0.253618740184635	180	219	0.717183942799479	-0.00882580223455672	-0.0177481436614351	NA	NA	NA	0.193141232377133	-0.247339635161676	0.030034939501147	-0.235870516400325	-0.248605369847752	-17.7333333333333	63.4333333333333
230216_E004	230216_B001	96	96	66	70	WT	20	Step	0.07	0	NA	230216_E004.avi_lane_195.res	1.25436223396149	-0.223854283093525	0.507498098184665	-0.905743218294929	-0.23907483140286	193	207	0.731623476031878	0.0035002043683841	-0.0171044259738261	NA	NA	NA	0.118243514738523	-0.218464648111316	-0.0209648567986001	-0.220968396500057	-0.234061461065977	-4.73333333333332	51.4333333333333
230216_E004	230216_B001	97	97	67	70	WT	20	Step	0.07	0	NA	230216_E004.avi_lane_196.res	1.23857365118141	-0.217381443884892	0.500465005084937	-0.88184248079797	-0.223223592233846	191	207	0.728540921074535	0.00048968629881242	-0.00245653583137849	NA	NA	NA	0.102454931958443	-0.211991808902683	-0.027997949898328	-0.197067659003098	-0.218210221896963	-6.73333333333332	51.4333333333333
230216_E004	230216_B001	98	98	68	70	WT	20	Step	0.07	0	NA	230216_E004.avi_lane_197.res	1.2457194275446	-0.182647224820144	0.52398237884819	-0.868391224439168	-0.190833843094855	197	203	0.723984480686411	0.00140969914428192	0.0254778131552337	NA	NA	NA	0.109600708321633	-0.177257589837935	-0.00448057613507502	-0.183616402644296	-0.185820472757972	-0.73333333333332	47.4333333333333
230216_E004	230216_B001	99	99	69	70	WT	20	Step	0.07	0	NA	230216_E004.avi_lane_198.res	1.26817232161579	-0.195718952736545	0.51521003147482	-0.881146561870504	-0.201507573225882	192	200	0.710912174149541	0.0316844990732268	0.0136128583664998	NA	NA	NA	0.132053602392823	-0.190329317754336	-0.013252923508445	-0.196371740075632	-0.196494202888999	-5.73333333333332	44.4333333333333
230216_E004	230216_B001	100	100	70	70	WT	20	Step	0.07	0	NA	230216_E004.avi_lane_199.res	1.23403289835315	-0.22283590971223	0.50077410462934	-0.855079241210805	-0.231112700376063	184	212	0.705812552354367	-0.00369181121709159	-0.0249121251915625	NA	NA	NA	0.0979141791301834	-0.217446274730021	-0.027688850353925	-0.170304419415933	-0.22609933003918	-13.7333333333333	56.4333333333333
230216_E004	230216_B001	101	101	71	70	WT	20	Step	0.07	0	NA	230216_E004.avi_lane_200.res	1.22167967647884	-0.193553957913669	0.546814934945661	-0.866455725650249	-0.194971251397344	188	208	0.723098261834867	-0.000122577473365192	-0.0258929683558144	NA	NA	NA	0.0855609572558733	-0.18816432293146	0.018351979962396	-0.181680903855377	-0.189957881060461	-9.73333333333332	52.4333333333333
230216_E004	230216_B001	102	102	72	70	WT	20	Step	0.07	0	NA	230216_E004.avi_lane_201.res	1.19412137485733	-0.252172907553957	0.511285941314364	-0.868226518441356	-0.273189535314685	178	221	0.743108245259763	-0.030091628904633	-0.0621281153359532	NA	NA	NA	0.0580026556343634	-0.246783272571748	-0.017177013668901	-0.183451696646484	-0.268176164977802	-19.7333333333333	65.4333333333333
230216_E004	230216_B001	103	103	73	70	WT	20	Step	0.07	0	NA	230216_E004.avi_lane_202.res	1.23958363530289	-0.261184900659783	0.51264365364851	-0.873558436764607	-0.269966287507363	168	214	0.724367058999347	-0.0170912138680175	-0.0339261933022963	NA	NA	NA	0.103464916079923	-0.255795265677574	-0.0158193013347551	-0.188783614969735	-0.26495291717048	-29.7333333333333	58.4333333333333
230216_E004	230216_B001	104	104	74	70	WT	20	Step	0.07	0	NA	230216_E004.avi_lane_203.res	1.19323625325322	-0.202469362589928	0.509117675408061	-0.836588726961288	-0.217854696558118	186	210	NA	0.0280520721834025	-0.0300758429680429	NA	NA	NA	0.0571175340302532	-0.197079727607719	-0.019345279575204	-0.151813905166416	-0.212841326221235	-11.7333333333333	54.4333333333333
230216_E004	230216_B001	105	105	75	70	WT	20	Step	0.07	0	NA	230216_E004.avi_lane_204.res	1.27949878320606	-0.274838555035971	0.489230256506837	-0.982504352691759	-0.274622335905281	191	207	0.727106658059378	-0.00398261810514482	-0.0420881946564008	NA	NA	NA	0.143380063983093	-0.269448920053762	-0.039232698476428	-0.297729530896887	-0.269608965568398	-6.73333333333332	51.4333333333333
230216_E004	230216_B001	106	106	76	70	WT	20	Step	0.07	0	NA	230216_E004.avi_lane_205.res	1.24851005102128	-0.260163915107913	0.486900340608869	-0.864758756049706	-0.271287042367884	177	220	NA	-0.000811848659159028	-0.0540536282502887	NA	NA	NA	0.112391331798313	-0.254774280125704	-0.041562614374396	-0.179983934254834	-0.266273672031001	-20.7333333333333	64.4333333333333
230216_E004	230216_B001	107	107	77	70	WT	20	Step	0.07	0	NA	230216_E004.avi_lane_206.res	1.19022474828934	-0.177161565467626	0.495369565736012	-0.812053426215125	-0.187118882999015	193	205	0.699609878774864	0.00392872905286228	-0.0106251299294042	NA	NA	NA	0.0541060290663733	-0.171771930485417	-0.033093389247253	-0.127278604420253	-0.182105512662132	-4.73333333333332	49.4333333333333
230216_E004	230216_B001	108	108	78	70	WT	20	Step	0.07	0	NA	230216_E004.avi_lane_207.res	1.21030845843166	-0.225370818557752	0.487015355850912	-0.856059700776692	-0.234389280728524	177	201	0.712404255101986	-0.00667242160006832	-0.0297612760577169	NA	NA	NA	0.0741897392086932	-0.219981183575543	-0.041447599132353	-0.17128487898182	-0.229375910391641	-20.7333333333333	45.4333333333333
230216_E004	230216_B001	109	109	79	70	WT	20	Step	0.07	0	NA	230216_E004.avi_lane_208.res	1.2478280306203	-0.23158563705036	0.510743370680505	-0.865582751882215	-0.253840302623995	183	215	0.718314902157274	-0.0454381162719468	-0.035751707412681	NA	NA	NA	0.111709311397333	-0.226196002068151	-0.01771958430276	-0.180807930087343	-0.248826932287112	-14.7333333333333	59.4333333333333
230216_E004	230216_B001	110	110	80	70	WT	20	Step	0.07	0	NA	230216_E004.avi_lane_209.res	1.20099998423399	-0.225088585251798	0.502799574740208	-0.831978606239432	-0.233491644660375	180	217	NA	-0.00641644779693101	-0.0373851708964431	NA	NA	NA	0.0648812650110233	-0.219698950269589	-0.025663380243057	-0.14720378444456	-0.228478274323492	-17.7333333333333	61.4333333333333
230216_E005	230216_B001	1	1	-29	90	WT	20	Step	0.09	0	NA	230216_E005.avi_lane_100.res	0.754164453094161	-0.00965968824940012	0.428439376498801	-0.447758752997601	0.0343491472676011	15	15	0.702157442842016	0.014634618224219	0.00984724648837554	NA	NA	NA	-0.418016057576087	0.012534931170684	-0.119874802452193	0.212196581605208	0.0553651878007448	-176.533333333333	-156.333333333333
230216_E005	230216_B001	2	2	-28	90	WT	20	Step	0.09	0	NA	230216_E005.avi_lane_101.res	1.14560981303306	0.0198240142675778	0.576776550396047	-0.682322190349631	0.0178755310930533	198	157	0.706800488320717	0.00832626668442555	0.0995260609132719	NA	NA	NA	-0.026570697637188	0.0420186336876619	0.0284623714450526	-0.0223668557468218	0.038891571626197	6.46666666666667	-14.3333333333333
230216_E005	230216_B001	3	3	-27	90	WT	20	Step	0.09	0	NA	230216_E005.avi_lane_102.res	1.13006141700683	0.0288379399401829	0.552122250968456	-0.716267956046122	0.0310004606736327	208	146	0.695111399885497	-0.00905689186234098	0.12012788574059	NA	NA	NA	-0.0421190936634182	0.051032559360267	0.00380807201746158	-0.0563126214433128	0.0520165012067764	16.4666666666667	-25.3333333333333
230216_E005	230216_B001	4	4	-26	90	WT	20	Step	0.09	0	NA	230216_E005.avi_lane_103.res	1.18994903879421	0.00139320696591347	0.565006287435168	-0.675548875045215	-0.000154335646775296	215	179	0.683564424446741	0.012278360250173	0.089300537579435	NA	NA	NA	0.0177685281239619	0.0235878263859976	0.0166921084841736	-0.0155935404424058	0.0208617048863684	23.4666666666667	7.66666666666666
230216_E005	230216_B001	5	5	-25	90	WT	20	Step	0.09	0	NA	230216_E005.avi_lane_104.res	1.1868440702428	-0.0185084576338931	0.540277592176259	-0.661055942790678	-0.0195606604290995	192	167	0.699450950207765	-0.0172513696656473	0.0872121153446235	NA	NA	NA	0.0146635595725519	0.00368616178619099	-0.0080365867747354	-0.00110060818786883	0.00145538010404424	0.466666666666669	-4.33333333333334
230216_E005	230216_B001	6	6	-24	90	WT	20	Step	0.09	0	NA	230216_E005.avi_lane_105.res	1.18911590566579	-0.0097461443410113	0.564881295763389	-0.632894851347837	-0.00958917099072424	180	166	0.667783732191573	-0.0190739470577551	0.0930466973546205	NA	NA	NA	0.016935394995542	0.0124484750790728	0.0165671168123945	0.0270604832549722	0.0114268695424195	-11.5333333333333	-5.33333333333334
230216_E005	230216_B001	7	7	-23	90	WT	20	Step	0.09	0	NA	230216_E005.avi_lane_106.res	1.2433783962776	-0.0938430825033569	0.533226960963773	-0.66205894663948	-0.0949204451709492	169	187	0.661398683302812	-0.0109023650417591	0.0497783050332796	NA	NA	NA	0.0711978856073519	-0.0716484630832728	-0.0150872179872215	-0.00210361203667075	-0.0739044046378055	-22.5333333333333	15.6666666666667
230216_E005	230216_B001	8	8	-22	90	WT	20	Step	0.09	0	NA	230216_E005.avi_lane_107.res	1.12769800923576	-0.0236759257856873	0.550941940772963	-0.615923236117693	-0.03315892546828	172	167	0.671356588167857	-0.0104462304252527	0.0816416221769896	NA	NA	NA	-0.0444825014344881	-0.00148130636560321	0.00262776182196856	0.0440320984851162	-0.0121428849351363	-19.5333333333333	-4.33333333333334
230216_E005	230216_B001	9	9	-21	90	WT	20	Step	0.09	0	NA	230216_E005.avi_lane_108.res	1.15319166918875	0.0842112096463676	0.584017227956765	-0.636339767570559	0.0986243553819777	207	143	0.68002816864676	-0.000614162762232171	0.12644349529634	NA	NA	NA	-0.018988841481498	0.106405829066452	0.0357030490057706	0.0236155670322502	0.119640395915121	15.4666666666667	-28.3333333333333
230216_E005	230216_B001	10	10	-20	90	WT	20	Step	0.09	0	NA	230216_E005.avi_lane_109.res	1.11105948882449	0.0812646087008509	0.554767464193783	-0.649665130874024	0.0841910838210197	218	141	0.695290467476009	-0.00448048054112215	0.140961620174219	NA	NA	NA	-0.0611210218457581	0.103459228120935	0.00645328524278854	0.0102902037287852	0.105207124354163	26.4666666666667	-30.3333333333333
230216_E005	230216_B001	11	11	-19	90	WT	20	Step	0.09	0	NA	230216_E005.avi_lane_110.res	1.17624048497406	-0.0143391152092411	0.532078214904012	-0.626281509498988	-0.0106783845677072	187	167	0.676723054130495	-0.0210293069144603	0.105157726549409	NA	NA	NA	0.00405997430381189	0.007855504210843	-0.0162359640469825	0.0336738251038212	0.0103376559654365	-4.53333333333333	-4.33333333333334
230216_E005	230216_B001	12	12	-18	90	WT	20	Step	0.09	0	NA	230216_E005.avi_lane_111.res	1.11414966903312	0.0208986281032975	0.540142991330013	-0.662817283686565	0.016000595132401	195	148	0.694060043983891	0.00239091864568091	0.0982579301567299	NA	NA	NA	-0.058030841637128	0.0430932475233816	-0.00817118762098146	-0.00286194908375581	0.0370166356655447	3.46666666666667	-23.3333333333333
230216_E005	230216_B001	13	13	-17	90	WT	20	Step	0.09	0	NA	230216_E005.avi_lane_112.res	1.19657092230751	-0.00339897122302126	0.565976924974306	-0.656911162479851	-0.00404651018136506	210	183	0.687723843292237	0.013502530519324	0.0923775815309147	NA	NA	NA	0.024390411637262	0.0187956481970628	0.0176627460233115	0.00304417212295816	0.0169695303517787	18.4666666666667	11.6666666666667
230216_E005	230216_B001	14	14	-16	90	WT	20	Step	0.09	0	NA	230216_E005.avi_lane_113.res	1.20445866625902	-0.00818640179856083	0.521206436538843	-0.653059016116716	9.26948997049328e-05	218	179	0.685762803945788	0.00611254651114498	0.101856885058605	NA	NA	NA	0.0322781555887719	0.0140082176215233	-0.0271077424121514	0.00689631848609318	0.0211087354328487	26.4666666666667	7.66666666666666
230216_E005	230216_B001	15	15	-15	90	WT	20	Step	0.09	0	NA	230216_E005.avi_lane_114.res	1.23000386106718	-0.0348338633093525	0.539366493678843	-0.654675617914045	-0.0340390269365526	206	191	0.672242132572502	0.0122485767826897	0.087578487037923	NA	NA	NA	0.0578233503969319	-0.0126392438892684	-0.0089476852721514	0.00527971668876415	-0.0130229864034089	14.4666666666667	19.6666666666667
230216_E005	230216_B001	16	16	-14	90	WT	20	Step	0.09	0	NA	230216_E005.avi_lane_115.res	1.19662718305925	0.00819497230215835	0.572676137548677	-0.675363383693046	0.00823555206322461	218	180	0.686923348907911	-0.0195241456544143	0.108060223567332	NA	NA	NA	0.024446672389002	0.0303895917222424	0.0243619585976825	-0.0154080490902369	0.0292515925963684	26.4666666666667	8.66666666666666
230216_E005	230216_B001	17	17	-13	90	WT	20	Step	0.09	0	NA	230216_E005.avi_lane_116.res	1.15118492688976	-0.0299085651079134	0.586711725544938	-0.680065355380617	-0.0325457717433643	201	191	0.704166916210198	-0.00343712118615644	0.074551661248349	NA	NA	NA	-0.020995583780488	-0.0077139456878293	0.0383975465939436	-0.0201100207778078	-0.0115297312102206	9.46666666666667	19.6666666666667
230216_E005	230216_B001	18	18	-12	90	WT	20	Step	0.09	0	NA	230216_E005.avi_lane_117.res	1.16995092481459	-0.0280810898283891	0.559237676083524	-0.658596420204151	-0.0306681432816137	205	191	0.691982899099429	-0.00801629380965418	0.0797998983232869	NA	NA	NA	-0.00222958585565802	-0.00588647040830501	0.0109234971325296	0.00135891439865821	-0.00965210274846996	13.4666666666667	19.6666666666667
230216_E005	230216_B001	19	19	-11	90	WT	20	Step	0.09	0	NA	230216_E005.avi_lane_118.res	1.18449901170486	-0.0509047631289781	0.53584201598721	-0.695826315143008	-0.0522666906408542	180	164	0.67566560788763	-0.00299628790787658	0.0746507623729157	NA	NA	NA	0.0123185010346119	-0.028710143708894	-0.0124721629637844	-0.0358709805401988	-0.0312506501077105	-11.5333333333333	-7.33333333333334
230216_E005	230216_B001	20	20	-10	90	WT	20	Step	0.09	0	NA	230216_E005.avi_lane_119.res	1.28106158626975	-0.0894977464028779	0.544413695995075	-0.664755844020436	-0.090404108760664	187	207	0.660530032521642	-0.00165878949122436	0.0593193110014048	NA	NA	NA	0.108881075599502	-0.0673031269827938	-0.00390048295591938	-0.00480050941762677	-0.0693880682275202	-4.53333333333333	35.6666666666667
230216_E005	230216_B001	21	21	-9	90	WT	20	Step	0.09	0	NA	230216_E005.avi_lane_120.res	1.31041026978547	-0.06496155647482	0.611219880225549	-0.665360289146673	-0.0637856528595503	185	209	0.663392369913067	-0.0279031811507651	0.0550802291106376	NA	NA	NA	0.138229759115222	-0.0427669370547359	0.0629057012745545	-0.0054049545438638	-0.0427696123264066	-6.53333333333333	37.6666666666667
230216_E005	230216_B001	22	22	-8	90	WT	20	Step	0.09	0	NA	230216_E005.avi_lane_121.res	1.1865263375156	-0.0279566128935294	0.560913480312524	-0.672743125687685	-0.035221844038409	186	170	0.679193187579931	-0.00700827628083716	0.0683555872470671	NA	NA	NA	0.014345826845352	-0.0057619934734453	0.0125993013615295	-0.0127877910848758	-0.0142058035052653	-5.53333333333333	-1.33333333333334
230216_E005	230216_B001	23	23	-7	90	WT	20	Step	0.09	0	NA	230216_E005.avi_lane_122.res	1.29985022844129	-0.090339468705036	0.540461181645356	-0.695271265047367	-0.0957796103499019	193	202	0.682037358506973	-0.0171219692987384	0.0350297358968255	NA	NA	NA	0.127669717771042	-0.0681448492849519	-0.00785299730563849	-0.0353159304445578	-0.0747635698167582	1.46666666666667	30.6666666666667
230216_E005	230216_B001	24	24	-6	90	WT	20	Step	0.09	0	NA	230216_E005.avi_lane_123.res	1.2573322293729	-0.0932827185402516	0.573788792580393	-0.677074488451344	-0.0931214302077891	166	190	0.682619289514662	-0.00538683452601813	0.0636420974072101	NA	NA	NA	0.0851517187026518	-0.0710880991201675	0.0254746136293985	-0.0171191538485348	-0.0721053896746454	-25.5333333333333	18.6666666666667
230216_E005	230216_B001	25	25	-5	90	WT	20	Step	0.09	0	NA	230216_E005.avi_lane_124.res	1.15199184120093	-0.0159088762589928	0.497050646219866	-0.716713160728902	-0.0165956484127383	228	167	0.690442092097486	0.00835612326343	0.105341105974609	NA	NA	NA	-0.0201886694693181	0.0062857431610913	-0.0512635327311284	-0.0567578261260928	0.00442039212040544	36.4666666666667	-4.33333333333334
230216_E005	230216_B001	26	26	-4	90	WT	20	Step	0.09	0	NA	230216_E005.avi_lane_125.res	1.11971673302976	0.0456818888489212	0.577018996802558	-0.584413998735078	0.052543010014626	216	182	0.706984454547258	0.0213915459965172	0.117221158105838	NA	NA	NA	-0.0524637776404882	0.0678765082690053	0.0287048178515635	0.0755413358677312	0.0735590505477697	24.4666666666667	10.6666666666667
230216_E005	230216_B001	27	27	-3	90	WT	20	Step	0.09	0	NA	230216_E005.avi_lane_126.res	1.20717788311446	-0.0780644190647482	0.545251735281932	-0.657130335265768	-0.0835670455616326	191	206	0.692626797733041	-0.00622610435757305	0.0493090281574643	NA	NA	NA	0.0349973724442119	-0.0558697996446641	-0.00306244366906239	0.00282499933704117	-0.0625510050284888	-0.533333333333331	34.6666666666667
230216_E005	230216_B001	28	28	-2	90	WT	20	Step	0.09	0	NA	230216_E005.avi_lane_127.res	1.16205306738989	-0.0801731064748201	0.547665931172588	-0.681361740085764	-0.0779812438042174	194	203	0.689277035215821	0.00886561373685357	0.0471875252690005	NA	NA	NA	-0.0101274432803582	-0.057978487054736	-0.000648247778406441	-0.0214064054829548	-0.0569652032710737	2.46666666666667	31.6666666666667
230216_E005	230216_B001	29	29	-1	90	WT	20	Step	0.09	0	NA	230216_E005.avi_lane_128.res	1.17009995734115	-0.0551499547029042	0.518938198716702	-0.699158793110965	-0.0606152776306068	185	165	0.671257654511554	-0.0203786840085424	0.0665121007885717	NA	NA	NA	-0.00208055332909818	-0.0329553352828201	-0.0293759802342924	-0.0392034585081558	-0.0395992370974631	-6.53333333333333	-6.33333333333334
230216_E005	230216_B001	30	30	0	90	WT	20	Step	0.09	0	NA	230216_E005.avi_lane_129.res	1.16443727517344	-0.0357245237410073	0.529007265861519	-0.741245283908467	-0.0346937196587587	221	177	0.696799016006568	-0.0146884304536009	0.0877339732468975	NA	NA	NA	-0.00774323549680811	-0.0135299043209232	-0.0193069130894754	-0.0812899493056578	-0.013677679125615	29.4666666666667	5.66666666666666
230216_E005	230216_B001	31	31	1	90	WT	20	Step	0.09	0	NA	230216_E005.avi_lane_130.res	1.28666024182662	-0.104049074995197	0.502477073435591	-0.649482446043165	-0.115701842515659	159	177	0.64572404887717	-0.00154530213670833	0.0368062388574771	NA	NA	NA	0.114479731156372	-0.0818544555751129	-0.0458371055154034	0.0104728885596442	-0.0946858019825152	-32.5333333333333	5.66666666666666
230216_E005	230216_B001	32	32	2	90	WT	20	Step	0.09	0	NA	230216_E005.avi_lane_131.res	1.29203888425002	-0.0136616068345325	0.584978856351538	-0.703054806144274	-0.00763808328613839	213	185	0.698536259934526	-0.0172414870034117	0.081097489063939	NA	NA	NA	0.119858373579772	0.00853301258555159	0.0366646774005436	-0.0430994715414648	0.0133779572470054	21.4666666666667	13.6666666666667
230216_E005	230216_B001	33	33	3	90	WT	20	Step	0.09	0	NA	230216_E005.avi_lane_132.res	1.20538968275253	0.000468658992805531	0.520714272712063	-0.627899466494221	0.00724476804508422	215	178	0.686903450055232	-0.00595808461055598	0.100308737484429	NA	NA	NA	0.0332091720822818	0.0226632784128896	-0.0275999062389314	0.0320558681085882	0.028260808578228	23.4666666666667	6.66666666666666
230216_E005	230216_B001	34	34	4	90	WT	20	Step	0.09	0	NA	230216_E005.avi_lane_133.res	1.24405295028686	-0.0157055643884895	0.529830798248357	-0.762757793764988	-0.0181409914687833	230	168	0.697520469653199	-0.00792848710431946	0.12927349395882	NA	NA	NA	0.0718724396166119	0.0064890550315946	-0.0184833807026374	-0.102802459162179	0.00287504906436045	38.4666666666667	-3.33333333333334
230216_E005	230216_B001	35	35	5	90	WT	20	Step	0.09	0	NA	230216_E005.avi_lane_134.res	1.27074833711372	0.145287602877698	0.644763238831859	-0.72923651578737	0.157550823851508	253	144	0.720632151023305	-0.000463850010766973	0.212876873852482	NA	NA	NA	0.098567826443472	0.167482222297782	0.0964490598808646	-0.0692811811845608	0.178566864384652	61.4666666666667	-27.3333333333333
230216_E005	230216_B001	36	36	6	90	WT	20	Step	0.09	0	NA	230216_E005.avi_lane_135.res	1.34444298265766	0.31262690015021	0.769724724805521	-0.651345609030017	0.317228794009769	246	116	0.710390074982191	0.00752151521489242	0.32026254663773	NA	NA	NA	0.172262471987412	0.334821519570294	0.221410545854527	0.00860972557279216	0.338244834542913	54.4666666666667	-55.3333333333333
230216_E005	230216_B001	37	37	7	90	WT	20	Step	0.09	0	NA	230216_E005.avi_lane_136.res	1.47357570039889	0.423040404070526	0.84280916032888	-0.705756979814207	0.438392817896868	280	103	0.715824695908644	0.0184160446710536	0.392347395382832	NA	NA	NA	0.301395189728642	0.44523502349061	0.294494981377886	-0.0458016452113978	0.459408858430012	88.4666666666667	-68.3333333333333
230216_E005	230216_B001	38	38	8	90	WT	20	Step	0.09	0	NA	230216_E005.avi_lane_137.res	1.42229190495717	0.5426235323741	0.879235747761919	-0.648194305796742	0.564095565941073	311	87	0.724447450910515	0.0332787663181995	0.431587995378095	NA	NA	NA	0.250111394286922	0.564818151794184	0.330921568810925	0.0117610288060672	0.585111606474217	119.466666666667	-84.3333333333333
230216_E005	230216_B001	39	39	9	90	WT	20	Step	0.09	0	NA	230216_E005.avi_lane_138.res	1.46712572014958	0.581720060071942	0.933717649098962	-0.593003233457191	0.604201435240838	307	91	0.727376994945246	0.0335114404327774	0.462000398523225	NA	NA	NA	0.294945209479332	0.603914679492026	0.385403470147968	0.0669521011456182	0.625217475773982	115.466666666667	-80.3333333333333
230216_E005	230216_B001	40	40	10	90	WT	20	Step	0.09	0	NA	230216_E005.avi_lane_139.res	1.54056209619609	0.608047489568345	0.954721714472578	-0.584313703795584	0.631429252048671	308	87	0.713995076956026	-0.00702068383070098	0.495618905195489	NA	NA	NA	0.368381585525842	0.630242108988429	0.406407535521584	0.0756416308072252	0.652445292581815	116.466666666667	-84.3333333333333
230216_E005	230216_B001	41	41	11	90	WT	20	Step	0.09	0	NA	230216_E005.avi_lane_140.res	1.51126774395717	0.641434229856115	0.924056549919939	-0.48354870230398	0.668279333922014	319	79	NA	-0.00751281522704678	0.502964694277857	NA	NA	NA	0.339087233286922	0.663628849276199	0.375742370968945	0.176406632298829	0.689295374455158	127.466666666667	-92.3333333333333
230216_E005	230216_B001	42	42	12	90	WT	20	Step	0.09	0	NA	230216_E005.avi_lane_141.res	1.53464491914925	0.799118670503597	1.01024680417516	-0.57496011621472	0.837704287225185	346	52	0.741252489029469	0.0227420644847626	0.566401512101091	NA	NA	NA	0.362464408479002	0.821313289923681	0.461932625224166	0.0849952183880892	0.858720327758329	154.466666666667	-119.333333333333
230216_E005	230216_B001	43	43	13	90	WT	20	Step	0.09	0	NA	230216_E005.avi_lane_142.res	1.59190266079716	0.761441769424461	0.99911533735174	-0.432749224128389	0.802705953387979	333	65	0.692416658826606	-0.00355303968941948	0.556753555757759	NA	NA	NA	0.419722150126912	0.783636388844545	0.450801158400746	0.22720611047442	0.823721993921123	141.466666666667	-106.333333333333
230216_E005	230216_B001	44	44	14	90	WT	20	Step	0.09	0	NA	230216_E005.avi_lane_143.res	1.65094983896848	0.767914025539569	1.0030013656141	-0.42825916768124	0.803414562159962	334	65	0.703284842161564	-0.0144448046613214	0.563569588048262	NA	NA	NA	0.478769328298232	0.790108644959653	0.454687186663105	0.231696166921569	0.824430602693106	142.466666666667	-106.333333333333
230216_E005	230216_B001	45	45	15	90	WT	20	Step	0.09	0	NA	230216_E005.avi_lane_144.res	1.60114683660223	0.773917808992805	1.02251582604575	-0.515373585518682	0.804268589974594	334	62	0.716737446090643	-0.00359710468819138	0.585292962271882	NA	NA	NA	0.428966325931982	0.796112428412889	0.474201647094756	0.144581749084127	0.825284630507738	142.466666666667	-109.333333333333
230216_E005	230216_B001	46	46	16	90	WT	20	Step	0.09	0	NA	230216_E005.avi_lane_145.res	1.54281485861173	0.829096355035971	1.03289903261253	-0.525047496120751	0.875224174147256	347	51	0.728080144864373	0.00116774654115957	0.575224597267682	NA	NA	NA	0.370634347941482	0.851290974456055	0.484584853661536	0.134907838482058	0.8962402146804	155.466666666667	-120.333333333333
230216_E005	230216_B001	47	47	17	90	WT	20	Step	0.09	0	NA	230216_E005.avi_lane_146.res	1.61276775518548	0.758379511151079	0.987536211031175	-0.551280194370819	0.794077547644262	339	57	0.704981720471852	-0.0209415139010013	0.566333691365167	NA	NA	NA	0.440587244515232	0.780574130571163	0.439222032080181	0.10867514023199	0.815093588177406	147.466666666667	-114.333333333333
230216_E005	230216_B001	48	48	18	90	WT	20	Step	0.09	0	NA	230216_E005.avi_lane_147.res	1.61453064886243	0.837381728776978	1.03370714147307	-0.506100016927634	0.872207143334274	349	51	0.738744131142771	-0.00454224634986374	0.598531479333368	NA	NA	NA	0.442350138192182	0.859576348197062	0.485392962522076	0.153855317675175	0.893223183867418	157.466666666667	-120.333333333333
230216_E005	230216_B001	49	49	19	90	WT	20	Step	0.09	0	NA	230216_E005.avi_lane_148.res	1.58445381129018	0.859451441366907	1.04479073971592	-0.498716806380982	0.889980985874557	351	46	0.735992054988044	0.0217538498889577	0.603671228427406	NA	NA	NA	0.412273300619932	0.881646060786991	0.496476560764926	0.161238528221827	0.910997026407701	159.466666666667	-125.333333333333
230216_E005	230216_B001	50	50	20	90	WT	20	Step	0.09	0	NA	230216_E005.avi_lane_149.res	1.66955550205665	0.78862306115108	1.03873794107571	-0.568927521034019	0.826221281906763	336	59	0.72344069453136	0.00703797106154337	0.600858418195229	NA	NA	NA	0.497374991386402	0.810817680571164	0.490423762124716	0.0910278135687902	0.847237322439907	144.466666666667	-112.333333333333
230216_E005	230216_B001	51	51	21	90	WT	20	Step	0.09	0	NA	230216_E005.avi_lane_150.res	1.65018033697882	0.744332677338129	0.995939831698278	-0.454809904782057	0.7896579022544	330	68	0.709419369993894	0.0218875740605632	0.580347463428718	NA	NA	NA	0.477999826308572	0.766527296758213	0.447625652747284	0.205145429820752	0.810673942787544	138.466666666667	-103.333333333333
230216_E005	230216_B001	52	52	22	90	WT	20	Step	0.09	0	NA	230216_E005.avi_lane_151.res	1.59596630637546	0.795857476258993	0.999730539673217	-0.454899714894752	0.827615816988407	343	54	0.721053801974987	-0.0224319129341584	0.589340692463893	NA	NA	NA	0.423785795705212	0.818052095679077	0.451416360722223	0.205055619708057	0.848631857521551	151.466666666667	-117.333333333333
230216_E005	230216_B001	53	53	23	90	WT	20	Step	0.09	0	NA	230216_E005.avi_lane_152.res	1.90044268975154	0.669892728432213	0.949727629841332	-0.529689447009556	0.719054413978576	292	67	0.599790086814224	-0.00988061398841968	0.45415488197589	NA	NA	NA	0.728262179081292	0.692087347852297	0.401413450890338	0.130265887593253	0.74007045451172	100.466666666667	-104.333333333333
230216_E005	230216_B001	54	54	24	90	WT	20	Step	0.09	0	NA	230216_E005.avi_lane_153.res	1.7041640144871	0.675425565827338	0.972697518655883	-0.551774034311013	0.710921746800322	322	78	0.700333181524351	0.0101168975326463	0.526676597329332	NA	NA	NA	0.531983503816852	0.697620185247422	0.424383339704889	0.108181300291796	0.731937787333466	130.466666666667	-93.3333333333333
230216_E005	230216_B001	55	55	25	90	WT	20	Step	0.09	0	NA	230216_E005.avi_lane_154.res	1.74666050450542	0.722658457194245	1.01181691417508	-0.605807942863101	0.75550429018787	327	69	0.71118626352969	-0.0141202524564042	0.524339644112952	NA	NA	NA	0.574479993835172	0.744853076614329	0.463502735224085	0.0541473917397082	0.776520330721014	135.466666666667	-102.333333333333
230216_E005	230216_B001	56	56	26	90	WT	20	Step	0.09	0	NA	230216_E005.avi_lane_155.res	1.75766087153081	0.644264723381295	1.02883672463971	-0.668940650679456	0.664321129115309	309	90	0.704858724556317	0.0262285887148604	0.505183759150158	NA	NA	NA	0.585480360860562	0.666459342801379	0.480522545688716	-0.00898531607664677	0.685337169648453	117.466666666667	-81.3333333333333
230216_E005	230216_B001	57	57	27	90	WT	20	Step	0.09	0	NA	230216_E005.avi_lane_156.res	1.74099373896218	0.503050945323741	0.921942396793974	-0.742610667829373	0.532366186759463	298	99	0.681544775224247	0.00971782250925179	0.468598042011463	NA	NA	NA	0.568813228291932	0.525245564743825	0.37362821784298	-0.0826553332265638	0.553382227292607	106.466666666667	-72.3333333333333
230216_E005	230216_B001	58	58	28	90	WT	20	Step	0.09	0	NA	230216_E005.avi_lane_157.res	1.65611475047007	0.536498471582734	0.907441451034612	-0.688012224027229	0.554174349765702	307	93	0.696948788529583	-0.0157441543535632	0.462083159014117	NA	NA	NA	0.483934239799822	0.558693091002818	0.359127272083618	-0.0280568894244198	0.575190390298846	115.466666666667	-78.3333333333333
230216_E005	230216_B001	59	59	29	90	WT	20	Step	0.09	0	NA	230216_E005.avi_lane_158.res	1.62467510141339	0.463976603597122	0.889504080614296	-0.778139311916803	0.490958403302812	297	101	0.70440171552926	-0.0377532623285963	0.43469445182324	NA	NA	NA	0.452494590743142	0.486171223017206	0.341189901663302	-0.118183977313994	0.511974443835956	105.466666666667	-70.3333333333333
230216_E005	230216_B001	60	60	30	90	WT	20	Step	0.09	0	NA	230216_E005.avi_lane_159.res	1.63653490556201	0.484670663669065	0.883328367459878	-0.695514023790869	0.502341622641926	299	101	0.700515214520653	-0.0306563460112679	0.438049084377056	NA	NA	NA	0.464354394891762	0.506865283089149	0.335014188508884	-0.0355586891880598	0.52335766317507	107.466666666667	-70.3333333333333
230216_E005	230216_B001	61	61	31	90	WT	20	Step	0.09	0	NA	230216_E005.avi_lane_160.res	1.57269241541088	0.406179448201439	0.868840893412929	-0.705481646682654	0.425938932177894	282	117	0.690846190972386	-0.0106921061260942	0.401930630524072	NA	NA	NA	0.400511904740632	0.428374067621523	0.320526714461935	-0.0455263120798448	0.446954972711038	90.4666666666667	-54.3333333333333
230216_E005	230216_B001	62	62	32	90	WT	20	Step	0.09	0	NA	230216_E005.avi_lane_161.res	1.59236755328299	0.410300265467626	0.881025037997771	-0.768669683967112	0.432030385846348	284	112	0.701162766711688	0.00387028742784867	0.409668185331062	NA	NA	NA	0.420187042612742	0.43249488488771	0.332710859046777	-0.108714349364303	0.453046426379492	92.4666666666667	-59.3333333333333
230216_E005	230216_B001	63	63	33	90	WT	20	Step	0.09	0	NA	230216_E005.avi_lane_162.res	1.45293412286597	0.405977368345324	0.816829259415997	-0.675896409477921	0.430971117676928	289	109	0.701547615691697	-0.0201909936222982	0.378237320049124	NA	NA	NA	0.280753612195722	0.428171987765408	0.268515080465003	-0.0159410748751118	0.451987158210072	97.4666666666667	-62.3333333333333
230216_E005	230216_B001	64	64	34	90	WT	20	Step	0.09	0	NA	230216_E005.avi_lane_163.res	1.55964449052691	0.377101841726619	0.782581221553369	-0.747529645717389	0.404299916151295	294	106	0.695876420528035	-0.00100104140810739	0.401468003858882	NA	NA	NA	0.387463979856662	0.399296461146703	0.234267042602375	-0.0875743111145798	0.425315956684439	102.466666666667	-65.3333333333333
230216_E005	230216_B001	65	65	35	90	WT	20	Step	0.09	0	NA	230216_E005.avi_lane_164.res	1.51900358886918	0.361790327697842	0.74642067330108	-0.62059466212744	0.370589946395691	287	112	0.657173753872971	0.0100982345122223	0.39237830992895	NA	NA	NA	0.346823078198932	0.383984947117926	0.198106494350086	0.0393606724753692	0.391605986928835	95.4666666666667	-59.3333333333333
230216_E005	230216_B001	66	66	36	90	WT	20	Step	0.09	0	NA	230216_E005.avi_lane_165.res	1.47560904406319	0.318215789568345	0.740786632780732	-0.62740483593613	0.339815573781524	276	123	0.680086671861783	0.0115928038158183	0.365393683261667	NA	NA	NA	0.303428533392942	0.340410408988429	0.192472453829738	0.0325504986666793	0.360831614314668	84.4666666666667	-48.3333333333333
230216_E005	230216_B001	67	67	37	90	WT	20	Step	0.09	0	NA	230216_E005.avi_lane_166.res	1.44179636621599	0.243357279856115	0.703951501561015	-0.670708541137016	0.250332963107935	265	133	0.674978287298119	0.00159849110528038	0.328380475327125	NA	NA	NA	0.269615855545742	0.265551899276199	0.155637322610021	-0.0107532065342067	0.271349003641079	73.4666666666667	-38.3333333333333
230216_E005	230216_B001	68	68	38	90	WT	20	Step	0.09	0	NA	230216_E005.avi_lane_167.res	1.39069093802438	0.272825959352518	0.685309141589954	-0.695515820021949	0.282860913796455	279	118	0.688267242046816	0.0174668062321318	0.338422119898502	NA	NA	NA	0.218510427354132	0.295020578772602	0.13699496263896	-0.0355604854191398	0.303876954329599	87.4666666666667	-53.3333333333333
230216_E005	230216_B001	69	69	39	90	WT	20	Step	0.09	0	NA	230216_E005.avi_lane_168.res	1.39242892333147	0.263922483093525	0.715996025651389	-0.658476504703929	0.275300267738197	267	130	0.69208694998783	-0.00935411329778355	0.335353853819775	NA	NA	NA	0.220248412661222	0.286117102513609	0.167681846700395	0.00147882989888015	0.296316308271341	75.4666666666667	-41.3333333333333
230216_E005	230216_B001	70	70	40	90	WT	20	Step	0.09	0	NA	230216_E005.avi_lane_169.res	1.4038174084433	0.202484636330935	0.692787191488188	-0.728639433912723	0.219124974594111	261	137	0.700274912203442	-0.0120751468646679	0.283635059243431	NA	NA	NA	0.231636897773052	0.224679255751019	0.144473012537194	-0.0686840993099138	0.240141015127255	69.4666666666667	-34.3333333333333
230216_E005	230216_B001	71	71	41	90	WT	20	Step	0.09	0	NA	230216_E005.avi_lane_170.res	1.40642184619026	0.177918262589928	0.695381005501481	-0.752871286290116	0.186158177974723	255	141	0.699189089376147	-0.00513637178158547	0.297156710895606	NA	NA	NA	0.234241335520012	0.200112882010012	0.147066826550487	-0.0929159516873068	0.207174218507867	63.4666666666667	-30.3333333333333
230216_E005	230216_B001	72	72	42	90	WT	20	Step	0.09	0	NA	230216_E005.avi_lane_171.res	1.39381969646406	0.156227229856115	0.677607917041367	-0.792690963001028	0.16545428084739	256	140	0.699230026168163	0.00204983625472603	0.278611429756319	NA	NA	NA	0.221639185793812	0.178421849276199	0.129293738090373	-0.132735628398219	0.186470321380534	64.4666666666667	-31.3333333333333
230216_E005	230216_B001	73	73	43	90	WT	20	Step	0.09	0	NA	230216_E005.avi_lane_172.res	1.37326271680422	0.135776875539568	0.676681352517986	-0.815468928801786	0.142341729732138	255	145	0.696245760478586	0.00954473287210295	0.267084980695312	NA	NA	NA	0.201082206133972	0.157971494959652	0.128367173566992	-0.155513594198977	0.163357770265282	63.4666666666667	-26.3333333333333
230216_E005	230216_B001	74	74	44	90	WT	20	Step	0.09	0	NA	230216_E005.avi_lane_173.res	1.40525490671979	0.108974340647482	0.675884220824178	-0.746497420999909	0.11157869599627	239	158	0.684037889982424	0.0036767218208014	0.225758281750062	NA	NA	NA	0.233074396049542	0.131168960067566	0.127570041873184	-0.0865420863970998	0.132594736529414	47.4666666666667	-13.3333333333333
230216_E005	230216_B001	75	75	45	90	WT	20	Step	0.09	0	NA	230216_E005.avi_lane_174.res	1.35638553956187	0.0856229226618706	0.67731486038288	-0.770534588868782	0.0910467709035569	236	163	0.697712113904347	0.0201802287137084	0.245610094875502	NA	NA	NA	0.184205028891622	0.107817542081955	0.129000681431886	-0.110579254265973	0.112062811436701	44.4666666666667	-8.33333333333334
230216_E005	230216_B001	76	76	46	90	WT	20	Step	0.09	0	NA	230216_E005.avi_lane_175.res	1.30200419371173	0.131649453956835	0.624656366906475	-0.672730246118894	0.139840765759151	248	152	0.682951638386001	-0.00845994010513388	0.226535258966298	NA	NA	NA	0.129823683041482	0.153844073376919	0.0763421879554805	-0.0127749115160848	0.160856806292295	56.4666666666667	-19.3333333333333
230216_E005	230216_B001	77	77	47	90	WT	20	Step	0.09	0	NA	230216_E005.avi_lane_176.res	1.33363905008568	0.101765546402878	0.650868231730405	-0.789856807080651	0.105336279779663	247	152	0.710437004749666	0.00132827490956199	0.217514415332111	NA	NA	NA	0.161458539415432	0.123960165822962	0.102554052779411	-0.129901472477842	0.126352320312807	55.4666666666667	-19.3333333333333
230216_E005	230216_B001	78	78	48	90	WT	20	Step	0.09	0	NA	230216_E005.avi_lane_177.res	1.27446047925951	0.0476803482014389	0.644078668126368	-0.759211496402878	0.0459794521406651	230	170	0.700509125757485	0.00618820186747944	0.187319976436012	NA	NA	NA	0.102279968589262	0.069874967621523	0.0957644891753736	-0.0992561618000688	0.0669954926738088	38.4666666666667	-1.33333333333334
230216_E005	230216_B001	79	79	49	90	WT	20	Step	0.09	0	NA	230216_E005.avi_lane_178.res	1.2983753769281	0.0659203434438379	0.617823630654798	-0.752013082665942	0.0713915528103725	236	159	0.696545950355609	0.0101079251260846	0.202736732142461	NA	NA	NA	0.126194866257852	0.088114962863922	0.0695094517038035	-0.0920577480631328	0.0924075933435163	44.4666666666667	-12.3333333333333
230216_E005	230216_B001	80	80	50	90	WT	20	Step	0.09	0	NA	230216_E005.avi_lane_179.res	1.21502158771802	0.0739213377697841	0.629454493188428	-0.726093685836607	0.079278312406658	235	163	0.71864618273694	-0.00534285679729892	0.175760288015868	NA	NA	NA	0.0428410770477718	0.0961159571898682	0.0811403142374336	-0.0661383512337979	0.100294352939802	43.4666666666667	-8.33333333333334
230216_E005	230216_B001	81	81	51	90	WT	20	Step	0.09	0	NA	230216_E005.avi_lane_180.res	1.27415563523806	0.0237910194244605	0.580162070849649	-0.790012364330757	0.0250518932650982	237	162	0.700243958675519	0.0146551169190284	0.158786982104761	NA	NA	NA	0.101975124567812	0.0459856388445446	0.0318478918986546	-0.130057029727948	0.0460679337982419	45.4666666666667	-9.33333333333334
230216_E005	230216_B001	82	82	52	90	WT	20	Step	0.09	0	NA	230216_E005.avi_lane_181.res	1.27639564875054	0.01219704296713	0.614087403357314	-0.77954997433632	0.0157746285189179	225	171	0.698413578427584	0.0587483136299755	0.159959271725653	NA	NA	NA	0.104215138080292	0.0343916623872141	0.0657732244063196	-0.119594639733511	0.0367906690520616	33.4666666666667	-0.333333333333343
230216_E005	230216_B001	83	83	53	90	WT	20	Step	0.09	0	NA	230216_E005.avi_lane_182.res	1.19804592946375	0.0548432446404687	0.579789918073705	-0.785757637654582	0.0607448138620716	245	153	0.724980305483644	-0.00987230513312179	0.175311659132287	NA	NA	NA	0.0258654187935019	0.0770378640605528	0.0314757391227105	-0.125802303051773	0.0817608543952154	53.4666666666667	-18.3333333333333
230216_E005	230216_B001	84	84	54	90	WT	20	Step	0.09	0	NA	230216_E005.avi_lane_183.res	1.31195323601727	-0.0920352097122302	0.578750569514832	-0.783251012672096	-0.0803132098050331	203	197	0.704732756613146	-0.0200026115273454	0.0688968050917624	NA	NA	NA	0.139772725347022	-0.0698405902921461	0.0304363905638375	-0.123295678069287	-0.0592971692718894	11.4666666666667	25.6666666666667
230216_E005	230216_B001	85	85	55	90	WT	20	Step	0.09	0	NA	230216_E005.avi_lane_184.res	1.33109981730232	-0.0627347658548622	0.625302430626927	-0.82675566475633	-0.0711686804985222	196	177	NA	0.00430986738966914	0.109869533121157	NA	NA	NA	0.158919306632072	-0.0405401464347781	0.0769882516759326	-0.166800330153521	-0.0501526399653784	4.46666666666667	5.66666666666666
230216_E005	230216_B001	86	86	56	90	WT	20	Step	0.09	0	NA	230216_E005.avi_lane_185.res	1.20810561523879	-0.00884834894804569	0.581634206739871	-0.815122117778831	-0.00287942255414169	228	167	0.717182483639856	-0.01393161603342	0.124425796518381	NA	NA	NA	0.0359251045685418	0.0133462704720384	0.0333200277888765	-0.155166783176022	0.0181366179790021	36.4666666666667	-4.33333333333334
230216_E005	230216_B001	87	87	57	90	WT	20	Step	0.09	0	NA	230216_E005.avi_lane_186.res	1.28144423722204	-0.0517830356115105	0.549985999935478	-0.819200527029804	-0.0544114429254196	223	175	0.692001772944897	0.0241297455631684	0.0990735312983246	NA	NA	NA	0.109263726551792	-0.0295884161914264	0.0016718209844836	-0.159245192426995	-0.0333954023922759	31.4666666666667	3.66666666666666
230216_E005	230216_B001	88	88	58	90	WT	20	Step	0.09	0	NA	230216_E005.avi_lane_187.res	1.28373714455621	-0.0249814334397143	0.601976401000938	-0.888755474087795	-0.0199869670354166	230	167	0.709303924179422	-0.0229375635819043	0.148313991351116	NA	NA	NA	0.111556633885962	-0.00278681401963021	0.0536622220499435	-0.228800139484986	0.00102907349772714	38.4666666666667	-4.33333333333334
230216_E005	230216_B001	89	89	59	90	WT	20	Step	0.09	0	NA	230216_E005.avi_lane_188.res	1.24667813954049	-0.000512511797013949	0.562089509787518	-0.780902574147133	-0.000432097321916784	215	155	0.698026754742261	0.00228515289440102	0.13283988609238	NA	NA	NA	0.0744976288702419	0.0216821076230701	0.0137753308365236	-0.120947239544324	0.020583943211227	23.4666666666667	-16.3333333333333
230216_E005	230216_B001	90	90	60	90	WT	20	Step	0.09	0	NA	230216_E005.avi_lane_189.res	1.26186473089383	-0.00349367818142162	0.565171203339215	-0.801884107866025	-0.00107370332246167	212	151	0.687130026695681	0.0295311504231564	0.127086863180406	NA	NA	NA	0.0896842202235819	0.0187009412386625	0.0168570243882206	-0.141928773263216	0.0199423372106821	20.4666666666667	-20.3333333333333
230216_E005	230216_B001	91	91	61	90	WT	20	Step	0.09	0	NA	230216_E005.avi_lane_190.res	1.19165622791795	-0.02283623057554	0.580927782154367	-0.768265542381738	-0.0228737556705888	221	179	0.712435657801352	0.027737752583529	0.10084299518117	NA	NA	NA	0.0194757172477018	-0.000641611155455905	0.0326136032033726	-0.108310207778929	-0.00185771513744505	29.4666666666667	7.66666666666666
230216_E005	230216_B001	92	92	62	90	WT	20	Step	0.09	0	NA	230216_E005.avi_lane_191.res	1.2898408140036	-0.139900793165468	0.573460223400227	-0.785322665296334	-0.145554392983635	190	210	0.68934537162251	-0.00578177596642912	0.0561208244308493	NA	NA	NA	0.117660303333352	-0.117706173745384	0.0251460444492325	-0.125367330693525	-0.124538352450491	-1.53333333333333	38.6666666666667
230216_E005	230216_B001	93	93	63	90	WT	20	Step	0.09	0	NA	230216_E005.avi_lane_192.res	1.26590965052348	-0.163180501652732	0.539470417718182	-0.91806536739148	-0.169864553005812	191	178	0.72289876724933	0.0358478393666962	0.0522575001028869	NA	NA	NA	0.0937291398532318	-0.140985882232648	-0.00884376123281239	-0.258110032788671	-0.148848512472668	-0.533333333333331	6.66666666666666
230216_E005	230216_B001	94	94	64	90	WT	20	Step	0.09	0	NA	230216_E005.avi_lane_193.res	1.18712971776725	-0.0308516246844211	0.568842395140492	-0.806630204421828	-0.0347397265537937	212	164	0.700622703593896	-0.00527425443149575	0.101730764645273	NA	NA	NA	0.0149492070970019	-0.00865700526433701	0.0205282161894975	-0.146674869819019	-0.01372368602065	20.4666666666667	-7.33333333333334
230216_E005	230216_B001	95	95	65	90	WT	20	Step	0.09	0	NA	230216_E005.avi_lane_194.res	1.2264596185437	-0.110622835611511	0.554617290873184	-0.811294131869762	-0.10802836140595	204	194	NA	-0.0377374806543587	0.0714833741002046	NA	NA	NA	0.0542791078734519	-0.0884282161914269	0.00630311192218957	-0.151338797266953	-0.0870123208728062	12.4666666666667	22.6666666666667
230216_E005	230216_B001	96	96	66	90	WT	20	Step	0.09	0	NA	230216_E005.avi_lane_195.res	1.22177623098201	-0.108417646043165	0.54722499537004	-0.777305593343507	-0.109636543982636	202	198	0.702755017921291	-0.0122761561474628	0.0531666963698985	NA	NA	NA	0.0495957203117618	-0.0862230266230809	-0.00108918358095444	-0.117350258740698	-0.0886205034494923	10.4666666666667	26.6666666666667
230216_E005	230216_B001	97	97	67	90	WT	20	Step	0.09	0	NA	230216_E005.avi_lane_196.res	1.27570607708003	-0.114394416221213	0.56737590044721	-0.858339662293695	-0.128639857555731	185	170	0.708229372808855	0.00264422709618584	0.0736174250587529	NA	NA	NA	0.103525566409782	-0.0921997968011289	0.0190617214962155	-0.198384327690886	-0.107623817022587	-6.53333333333333	-1.33333333333334
230216_E005	230216_B001	98	98	68	90	WT	20	Step	0.09	0	NA	230216_E005.avi_lane_197.res	1.23676337888607	-0.104299298657331	0.548571772602537	-0.817027312262549	-0.10942825436288	194	178	0.692711190233179	0.0204194651658091	0.0825369562134103	NA	NA	NA	0.0645828682158218	-0.0821046792372469	0.000257593651542543	-0.15707197765974	-0.0884122138297363	2.46666666666667	6.66666666666666
230216_E005	230216_B001	99	99	69	90	WT	20	Step	0.09	0	NA	230216_E005.avi_lane_198.res	1.27500624324478	-0.132399679511186	0.538434327046471	-0.821867964028777	-0.13352326240016	185	180	0.690328239474146	-0.00367319033983681	0.0613124410816686	NA	NA	NA	0.102825732574532	-0.110205060091102	-0.00987985190452345	-0.161912629425968	-0.112507221867016	-6.53333333333333	8.66666666666666
230216_E005	230216_B001	100	100	70	90	WT	20	Step	0.09	0	NA	230216_E005.avi_lane_199.res	1.20464512580074	-0.121724876627624	0.495459065902358	-0.777482815565729	-0.129829180179869	187	176	0.696923932397584	0.0163314814396594	0.0561520251811364	NA	NA	NA	0.0324646151304919	-0.0995302572075399	-0.0528551130486364	-0.11752748096292	-0.108813139646725	-4.53333333333333	4.66666666666666
230216_E005	230216_B001	101	101	71	90	WT	20	Step	0.09	0	NA	230216_E005.avi_lane_200.res	1.20809841007921	-0.090611325005929	0.550507045909664	-0.837011312626545	-0.090233358078201	194	167	0.716144110738287	0.014914627523381	0.0792558038018499	NA	NA	NA	0.035917899408962	-0.0684167055858449	0.0021928669586696	-0.177055978023736	-0.0692173175450572	2.46666666666667	-4.33333333333334
230216_E005	230216_B001	102	102	72	90	WT	20	Step	0.09	0	NA	230216_E005.avi_lane_201.res	1.21124250529712	-0.157160169093835	0.513653377468238	-0.850951965372756	-0.161685649465817	188	182	0.712049317480734	-0.00328788986506005	0.025603267830654	NA	NA	NA	0.039061994626872	-0.134965549673751	-0.0346608014827564	-0.190996630769947	-0.140669608932673	-3.53333333333333	10.6666666666667
230216_E005	230216_B001	103	103	73	90	WT	20	Step	0.09	0	NA	230216_E005.avi_lane_202.res	1.23597322068898	-0.151953960899077	0.522922095532876	-0.789748915329275	-0.149010216523102	172	182	0.686432769997113	0.0242297972418938	0.0336864266343949	NA	NA	NA	0.0637927100187319	-0.129759341478993	-0.0253920834181184	-0.129793580726466	-0.127994175989958	-19.5333333333333	10.6666666666667
230216_E005	230216_B001	104	104	74	90	WT	20	Step	0.09	0	NA	230216_E005.avi_lane_203.res	1.2549666064136	-0.194638620519058	0.535776917968584	-0.890309987066527	-0.19440013934572	169	178	0.71403773821297	-0.00924182276133992	0.0124150886474743	NA	NA	NA	0.0827860957433519	-0.172444001098974	-0.0125372609824105	-0.230354652463718	-0.173384098812576	-22.5333333333333	6.66666666666666
230216_E005	230216_B001	105	105	75	90	WT	20	Step	0.09	0	NA	230216_E005.avi_lane_204.res	1.22645523269753	-0.206644785611511	0.465780047188056	-0.802336507211293	-0.217472048223898	186	211	0.700874838937603	-0.00520820108732372	0.0171831611054729	NA	NA	NA	0.0542747220272819	-0.184450166191427	-0.0825341317629384	-0.142381172608484	-0.196456007690754	-5.53333333333333	39.6666666666667
230216_E005	230216_B001	106	106	76	90	WT	20	Step	0.09	0	NA	230216_E005.avi_lane_205.res	1.22223249731152	-0.153546628057554	0.552237979004551	-0.839887599544127	-0.165185944032766	196	202	0.707134779150848	-0.0078884431620317	0.0106778788863378	NA	NA	NA	0.0500519866412719	-0.13135200863747	0.00392380005355653	-0.179932264941318	-0.144169903499622	4.46666666666667	30.6666666666667
230216_E005	230216_B001	107	107	77	90	WT	20	Step	0.09	0	NA	230216_E005.avi_lane_206.res	1.25405322457112	-0.190853725959061	0.514314897620365	-0.852928711430856	-0.191594540422988	169	180	0.697335465953141	0.00356859202257761	0.00743325599247506	NA	NA	NA	0.0818727139008719	-0.168659106538977	-0.0339992813306295	-0.192973376828047	-0.170578499889844	-22.5333333333333	8.66666666666666
230216_E005	230216_B001	108	108	78	90	WT	20	Step	0.09	0	NA	230216_E005.avi_lane_207.res	1.22724697275793	-0.187628698920863	0.486525478310421	-0.888869877882309	-0.186491120133104	202	195	0.699569117677403	0.00479019279187498	0.00636972590075335	NA	NA	NA	0.055066462087682	-0.165434079500779	-0.0617887006405735	-0.2289145432795	-0.16547507959996	10.4666666666667	23.6666666666667
230216_E005	230216_B001	109	109	79	90	WT	20	Step	0.09	0	NA	230216_E005.avi_lane_208.res	1.18191440164811	-0.15596278381295	0.507690633021221	-0.829520555819304	-0.157957544171027	199	197	0.709087184840322	-0.010748743206445	-0.00847901752828123	NA	NA	NA	0.00973389097786193	-0.133768164392866	-0.0406235459297735	-0.169565221216495	-0.136941503637883	7.46666666666667	25.6666666666667
230216_E005	230216_B001	110	110	80	90	WT	20	Step	0.09	0	NA	230216_E005.avi_lane_209.res	1.23137933212573	-0.202452133093525	0.54803762589928	-0.794321622269752	-0.20950517770997	174	222	0.713699741833969	-0.00671632562990189	-0.0202825238960238	NA	NA	NA	0.0591988214554819	-0.180257513673441	-0.000276553051714479	-0.134366287666943	-0.188489137176826	-17.5333333333333	50.6666666666667
230216_E006	230216_B001	1	1	-29	120	WT	20	Step	0.12	0	NA	230216_E006.avi_lane_100.res	0.7500968624039	0.208906859340114	0.556988998972251	-0.335364414650098	0.237844621317655	35	22	0.729516314242942	-0.0274185027914752	0.170397141444596	NA	NA	NA	-0.381120403411396	0.241101073652579	0.0422445179317419	0.326172982188849	0.268683920042926	-148.1	-138.433333333333
230216_E006	230216_B001	2	2	-28	120	WT	20	Step	0.12	0	NA	230216_E006.avi_lane_101.res	1.11404957306127	-0.0527332788128469	0.545176743349507	-0.637953299542184	-0.0516334298182497	172	176	0.698166078432028	-0.0429994334242644	0.055648690414614	NA	NA	NA	-0.0171676927540256	-0.0205390645003821	0.030432262308998	0.0235840972967631	-0.0207941310929784	-11.1	15.5666666666667
230216_E006	230216_B001	3	3	-27	120	WT	20	Step	0.12	0	NA	230216_E006.avi_lane_102.res	1.14551432370011	-0.0176055376583687	0.513789538496862	-0.688326916131524	-0.0259763041353712	188	149	0.700144985002903	-0.0199385664772162	0.0902961569081801	NA	NA	NA	0.0142970578848143	0.0145886766540961	-0.00095494254364703	-0.0267895192925768	0.00486299458990013	4.90000000000001	-11.4333333333333
230216_E006	230216_B001	4	4	-26	120	WT	20	Step	0.12	0	NA	230216_E006.avi_lane_103.res	1.16624725787769	-0.0510105302888126	0.488930613582433	-0.72067779314211	-0.0520512572317685	191	154	0.697549367375789	-0.00178252394013758	0.101249377589173	NA	NA	NA	0.0350299920623942	-0.0188163159763478	-0.0258138674580761	-0.0591403963031628	-0.0212119585064972	7.90000000000001	-6.43333333333334
230216_E006	230216_B001	5	5	-25	120	WT	20	Step	0.12	0	NA	230216_E006.avi_lane_104.res	1.0777366602652	-0.0124306721272858	0.489493254063416	-0.618243126883968	-0.00795865509334384	216	179	0.689633601634543	0.0066891581873218	0.088218951125436	NA	NA	NA	-0.0534806055500956	0.019763542185179	-0.0252512269770931	0.0432942699549792	0.0228806436319275	32.9	18.5666666666667
230216_E006	230216_B001	6	6	-24	120	WT	20	Step	0.12	0	NA	230216_E006.avi_lane_105.res	1.15678707936072	-0.0753352693754089	0.489076721926806	-0.697653482962134	-0.0764410529484414	184	167	0.688391258248072	0.0102842473032758	0.0737611236704568	NA	NA	NA	0.0255698135454243	-0.0431410550629441	-0.0256677591137031	-0.0361160861231868	-0.0456017542231701	0.900000000000006	6.56666666666666
230216_E006	230216_B001	7	7	-23	120	WT	20	Step	0.12	0	NA	230216_E006.avi_lane_106.res	1.13699059368894	-0.0607597122302159	0.521564534429599	-0.6905638022915	-0.0628304524691582	175	162	0.71555862849213	0.0116528221781578	0.0712261040613211	NA	NA	NA	0.00577332787364426	-0.0285654979177511	0.00682005338908998	-0.0290264054525529	-0.0319911537438869	-8.09999999999999	1.56666666666666
230216_E006	230216_B001	8	8	-22	120	WT	20	Step	0.12	0	NA	230216_E006.avi_lane_107.res	1.09185707265605	-0.0101635681724888	0.527996194165547	-0.676733166935839	-0.0103767408856615	182	147	0.711736222854945	0.0118009709995169	0.0851026650099967	NA	NA	NA	-0.0393601931592458	0.022030646139976	0.0132517131250379	-0.0151957700968918	0.0204625578396098	-1.09999999999999	-13.4333333333333
230216_E006	230216_B001	9	9	-21	120	WT	20	Step	0.12	0	NA	230216_E006.avi_lane_108.res	1.15950647336139	-0.0822915237410074	0.502680394615001	-0.693082727879552	-0.0753541300857418	202	194	NA	0.022827158442094	0.0560904997430839	NA	NA	NA	0.0282892075460943	-0.0500973094285426	-0.012064086425508	-0.0315453310406049	-0.0445148313604705	18.9	33.5666666666667
230216_E006	230216_B001	10	10	-20	120	WT	20	Step	0.12	0	NA	230216_E006.avi_lane_109.res	1.0925581459765	-0.0637074866422652	0.496472888797533	-0.666691509025908	-0.0697452434287914	175	163	0.688775940632335	0.0307480919734581	0.0488614182494346	NA	NA	NA	-0.0386591198387958	-0.0315132723298004	-0.0182715922429761	-0.00515411218696082	-0.0389059447035201	-8.09999999999999	2.56666666666666
230216_E006	230216_B001	11	11	-19	120	WT	20	Step	0.12	0	NA	230216_E006.avi_lane_110.res	1.16325422760504	-0.0522066906474818	0.53105775846328	-0.630658566212356	-0.0510030080493246	197	199	0.687433378425871	0.0165009165572168	0.0510308880231838	NA	NA	NA	0.0320369617897442	-0.020012476335017	0.0163132774227709	0.0308788306265911	-0.0201637093240533	13.9	38.5666666666667
230216_E006	230216_B001	12	12	-18	120	WT	20	Step	0.12	0	NA	230216_E006.avi_lane_111.res	1.17251803956863	-0.0632928681882086	0.534441621377184	-0.679724716885316	-0.0691286620986726	175	170	0.684838134261966	0.023777141428344	0.0523037589376089	NA	NA	NA	0.0413007737533344	-0.0310986538757438	0.0196971403366749	-0.0181873200463688	-0.0382893633734013	-8.09999999999999	9.56666666666666
230216_E006	230216_B001	13	13	-17	120	WT	20	Step	0.12	0	NA	230216_E006.avi_lane_112.res	1.1819983865611	-0.133117139568345	0.504051581867036	-0.715733854059609	-0.146578035356011	166	182	0.708011965201976	0.00979505975481213	0.0570745251822744	NA	NA	NA	0.0507811207458042	-0.10092292525588	-0.010692899173473	-0.0541964572206618	-0.11573873663074	-17.1	21.5666666666667
230216_E006	230216_B001	14	14	-16	120	WT	20	Step	0.12	0	NA	230216_E006.avi_lane_113.res	1.14610356986011	0.026201920193575	0.521949230062759	-0.634051176080412	0.0359226632988505	188	141	NA	0.0213144808923957	0.104222090364754	NA	NA	NA	0.0148863040448144	0.0583961345060398	0.00720474902224988	0.0274862207585352	0.0667619620241218	4.90000000000001	-19.4333333333333
230216_E006	230216_B001	15	15	-15	120	WT	20	Step	0.12	0	NA	230216_E006.avi_lane_114.res	1.07608251414303	-0.00836258237724693	0.472270427330267	-0.568750662145443	-0.00881899960559185	183	157	0.682692698062408	0.00170644734596523	0.0780815041877232	NA	NA	NA	-0.0551347516722658	0.0238316319352178	-0.0424740537102421	0.0927867346935042	0.0220202991196795	-0.0999999999999943	-3.43333333333334
230216_E006	230216_B001	16	16	-14	120	WT	20	Step	0.12	0	NA	230216_E006.avi_lane_115.res	1.14338706120306	-0.0326282231421567	0.515013109597428	-0.653634749934992	-0.0331830655512649	188	166	0.695325069607917	0.0304108135740965	0.0750064424250539	NA	NA	NA	0.0121697953877644	-0.00043400882969194	0.000268628556918893	0.00790264690395515	-0.00234376682599357	4.90000000000001	5.56666666666666
230216_E006	230216_B001	17	17	-13	120	WT	20	Step	0.12	0	NA	230216_E006.avi_lane_116.res	1.10432729681468	0.00975132256985145	0.498303530829787	-0.620415671786894	0.014670319199999	191	148	NA	0.00827778784926979	0.118475237192948	NA	NA	NA	-0.0268899690006157	0.0419455368823162	-0.0164409502107221	0.0411217250520531	0.0455096179252703	7.90000000000001	-12.4333333333333
230216_E006	230216_B001	18	18	-12	120	WT	20	Step	0.12	0	NA	230216_E006.avi_lane_117.res	1.1069836381147	0.0179988596708839	0.509442786744698	-0.601691860629144	0.0160177961838045	193	153	0.70225616182339	-0.0299872066300489	0.111760518279171	NA	NA	NA	-0.0242336277005957	0.0501930739833487	-0.00530169429581107	0.0598455362098032	0.0468570949090758	9.90000000000001	-7.43333333333334
230216_E006	230216_B001	19	19	-11	120	WT	20	Step	0.12	0	NA	230216_E006.avi_lane_118.res	1.17024029678054	-0.0656076248201441	0.51322576429578	-0.632205267343914	-0.0598954769338577	194	199	0.673135295344557	-0.0329278444924346	0.0449517331834529	NA	NA	NA	0.0390230309652444	-0.0334134105076793	-0.00151871674472903	0.0293321294950332	-0.0290561782085864	10.9	38.5666666666667
230216_E006	230216_B001	20	20	-10	120	WT	20	Step	0.12	0	NA	230216_E006.avi_lane_119.res	1.23617327862228	-0.0809939524380495	0.498014816147082	-0.671189207820184	-0.0836813948709163	180	177	0.67882402482355	0.00386833288308905	0.0746479007505026	NA	NA	NA	0.104956012806984	-0.0487997381255847	-0.0167296648934271	-0.0096518109812368	-0.052842096145645	-3.09999999999999	16.5666666666667
230216_E006	230216_B001	21	21	-9	120	WT	20	Step	0.12	0	NA	230216_E006.avi_lane_120.res	1.14382320673617	-0.0782499971399027	0.530912936716495	-0.718554776706936	-0.0845742775808224	167	159	0.711232761872517	-0.0215215096046158	0.0650378358666877	NA	NA	NA	0.0126059409208743	-0.0460557828274379	0.0161684556759859	-0.0570173798679888	-0.0537349788555511	-16.1	-1.43333333333334
230216_E006	230216_B001	22	22	-8	120	WT	20	Step	0.12	0	NA	230216_E006.avi_lane_121.res	1.16076180261169	-0.0128625606633337	0.505540863309353	-0.68283102774923	-0.00507451627813719	199	154	0.689860838341937	-0.0193109375375437	0.0810663615957141	NA	NA	NA	0.0295445367963942	0.0193316536491311	-0.00920361773115608	-0.0212936309102828	0.0257647824471341	15.9	-6.43333333333334
230216_E006	230216_B001	23	23	-7	120	WT	20	Step	0.12	0	NA	230216_E006.avi_lane_122.res	1.21169250017092	-0.0708496636536925	0.497143785874526	-0.715469366555536	-0.0662082313900411	186	164	0.691667035658866	-0.0397135272990304	0.0679770168920562	NA	NA	NA	0.0804752343556243	-0.0386554493412277	-0.0176006951659831	-0.0539319697165888	-0.0353689326647698	2.90000000000001	3.56666666666666
230216_E006	230216_B001	24	24	-6	120	WT	20	Step	0.12	0	NA	230216_E006.avi_lane_123.res	1.10428185194365	-0.0377427941784503	0.475444233124139	-0.644767347178861	-0.0286298936032544	188	159	0.678276267450875	-0.0323500123602379	0.068632518467004	NA	NA	NA	-0.0269354138716458	-0.00554857986598554	-0.03930024791637	0.0167700496600862	0.00220940512201693	4.90000000000001	-1.43333333333334
230216_E006	230216_B001	25	25	-5	120	WT	20	Step	0.12	0	NA	230216_E006.avi_lane_124.res	1.11866700114232	-0.0516837103686323	0.495224210982972	-0.692495732543377	-0.0471206599721905	199	170	0.684970765600671	-0.0243206601728616	0.0652189654006009	NA	NA	NA	-0.0125502646729756	-0.0194894960561675	-0.0195202700575371	-0.0309583357044299	-0.0162813612469192	15.9	9.56666666666666
230216_E006	230216_B001	26	26	-4	120	WT	20	Step	0.12	0	NA	230216_E006.avi_lane_125.res	1.16848505982155	-0.0418055763664929	0.560874347044104	-0.726847039701572	-0.0410527587384086	184	162	0.718221947996817	-0.0512438653126129	0.0795161514403724	NA	NA	NA	0.0372677940062542	-0.00961136205402814	0.0461298660035949	-0.0653096428626249	-0.0102134600131373	0.900000000000006	1.56666666666666
230216_E006	230216_B001	27	27	-3	120	WT	20	Step	0.12	0	NA	230216_E006.avi_lane_126.res	1.11897792061763	-0.0320419758048313	0.531472285724719	-0.730635645445908	-0.033667588747915	197	159	0.718741742636681	-0.0250693155311093	0.108463761803326	NA	NA	NA	-0.0122393451976657	0.000152238507633462	0.01672780468421	-0.0690982486069608	-0.00282829002264367	13.9	-1.43333333333334
230216_E006	230216_B001	28	28	-2	120	WT	20	Step	0.12	0	NA	230216_E006.avi_lane_127.res	1.18697919640644	-0.0325096843092096	0.52411715677458	-0.70066507913669	-0.029047844993981	192	160	0.698371432940387	-0.0114374961858609	0.0975191045973769	NA	NA	NA	0.0557619305911443	-0.000315469996744838	0.00937267573407097	-0.0391276822977428	0.00179145373129033	8.90000000000001	-0.433333333333337
230216_E006	230216_B001	29	29	-1	120	WT	20	Step	0.12	0	NA	230216_E006.avi_lane_128.res	1.11246705138412	0.0213828636602912	0.555206481737686	-0.694146267811557	0.0256570795177409	208	155	0.702573379967956	-0.0288607207579821	0.104408526708646	NA	NA	NA	-0.0187502144311757	0.053577077972756	0.040462000697177	-0.0326088709726098	0.0564963782430122	24.9	-5.43333333333334
230216_E006	230216_B001	30	30	0	120	WT	20	Step	0.12	0	NA	230216_E006.avi_lane_129.res	1.21797003199944	-0.0300756320937803	0.536457620812441	-0.706363649995667	-0.035259761409273	198	166	0.686611798897144	-0.0400905120627974	0.0857942295181253	NA	NA	NA	0.0867527661841443	0.00211858221868446	0.0217131397719319	-0.0448262531567198	-0.00442046268400167	14.9	5.56666666666666
230216_E006	230216_B001	31	31	1	120	WT	20	Step	0.12	0	NA	230216_E006.avi_lane_130.res	1.22256020167634	0.0607890475736123	0.591822514802318	-0.743855150403168	0.0603439211669006	226	149	0.713490334605687	-0.047705369768534	0.120113234483938	NA	NA	NA	0.0913429358610442	0.0929832618860771	0.0770780337618089	-0.0823177535642208	0.0911832198921719	42.9	-11.4333333333333
230216_E006	230216_B001	32	32	2	120	WT	20	Step	0.12	0	NA	230216_E006.avi_lane_131.res	1.30602042190331	0.0314347175960888	0.618509931566942	-0.749449144165187	0.0329605391412911	205	154	0.719141260555065	-0.0261436253176186	0.127652922301527	NA	NA	NA	0.174803156088014	0.0636289319085536	0.103765450526433	-0.0879117473262399	0.0637998378665624	21.9	-6.43333333333334
230216_E006	230216_B001	33	33	3	120	WT	20	Step	0.12	0	NA	230216_E006.avi_lane_132.res	1.41560490449394	-0.0532031045327674	0.646198466380741	-0.986420623501199	-0.0501103008417853	208	156	0.738321568658068	-0.0220902705546663	0.163392117166207	NA	NA	NA	0.284387638678644	-0.0210088902203026	0.131453985340232	-0.324883226662252	-0.019271002116514	24.9	-4.43333333333334
230216_E006	230216_B001	34	34	4	120	WT	20	Step	0.12	0	NA	230216_E006.avi_lane_133.res	1.40108654856834	0.102318266471568	0.633920074721339	-0.944768737958786	0.103813781222841	233	118	0.703850463270142	0.00859905812686881	0.212685626988169	NA	NA	NA	0.269869282753044	0.134512480784033	0.11917559368083	-0.283231341119839	0.134653079948112	49.9	-42.4333333333333
230216_E006	230216_B001	35	35	5	120	WT	20	Step	0.12	0	NA	230216_E006.avi_lane_134.res	1.46329376107217	0.256294219782069	0.761370709235187	-0.823364698039733	0.261698841070159	233	109	0.734117875179593	0.0113224660607851	0.324755205296347	NA	NA	NA	0.332076495256874	0.288488434094534	0.246626228194678	-0.161827301200786	0.29253813979543	49.9	-51.4333333333333
230216_E006	230216_B001	36	36	6	120	WT	20	Step	0.12	0	NA	230216_E006.avi_lane_135.res	1.47530281037815	0.419240143512133	0.861711464707238	-0.764897392257623	0.437854324623079	281	105	0.718350827666451	-0.00398943503426249	0.373863618900473	NA	NA	NA	0.344085544562854	0.451434357824598	0.346966983666729	-0.103359995418676	0.46869362334835	97.9	-55.4333333333333
230216_E006	230216_B001	37	37	7	120	WT	20	Step	0.12	0	NA	230216_E006.avi_lane_136.res	1.4676695465096	0.571618598605652	0.907016781743437	-0.71966440647482	0.607018148240175	308	80	0.749990672591998	0.0177795704204616	0.47224525736442	NA	NA	NA	0.336452280694304	0.603812812918117	0.392272300702928	-0.0581270096358728	0.637857446965446	124.9	-80.4333333333333
230216_E006	230216_B001	38	38	8	120	WT	20	Step	0.12	0	NA	230216_E006.avi_lane_137.res	1.50336899299884	0.5997831676259	0.942983590807605	-0.761231230215827	0.624988292465808	319	80	0.749780153309519	0.00761398356729921	0.47505022919344	NA	NA	NA	0.372151727183544	0.631977381938365	0.428239109767096	-0.0996938333768798	0.655827591191079	135.9	-80.4333333333333
230216_E006	230216_B001	39	39	9	120	WT	20	Step	0.12	0	NA	230216_E006.avi_lane_138.res	1.57864922215942	0.63945662733813	0.953431469808673	-0.695676184172662	0.668532082528802	323	75	0.729417236167682	-0.0119227828892866	0.496879327737214	NA	NA	NA	0.447431956344124	0.671650841650595	0.438686988768164	-0.0341387873337148	0.699371381254073	139.9	-85.4333333333333
230216_E006	230216_B001	40	40	10	120	WT	20	Step	0.12	0	NA	230216_E006.avi_lane_139.res	1.68447676357596	0.727007014388489	1.00357519406967	-0.570629465123554	0.759514320133104	329	69	0.705031221276722	-0.0192452835777167	0.546624601329261	NA	NA	NA	0.553259497760664	0.759201228700954	0.488830713029161	0.0909079317153932	0.790353618858375	145.9	-91.4333333333333
230216_E006	230216_B001	41	41	11	120	WT	20	Step	0.12	0	NA	230216_E006.avi_lane_140.res	1.5744477113215	0.771981763881202	0.988869606685909	-0.540917791100454	0.823606106667175	334	54	0.734430924293714	-0.00196524237788747	0.570273633216755	NA	NA	NA	0.443230445506204	0.804175978193667	0.4741251256454	0.120619605738493	0.854445405392446	150.9	-106.433333333333
230216_E006	230216_B001	42	42	12	120	WT	20	Step	0.12	0	NA	230216_E006.avi_lane_141.res	1.55652693531876	0.808148720143885	1.02207788968825	-0.543655257127631	0.844327431782426	345	54	0.752466627481207	-0.00954035223175046	0.577690853534066	NA	NA	NA	0.425309669503464	0.84034293445635	0.507333408647741	0.117882139711316	0.875166730507697	161.9	-106.433333333333
230216_E006	230216_B001	43	43	13	120	WT	20	Step	0.12	0	NA	230216_E006.avi_lane_142.res	1.60413481272518	0.849676857913669	1.06000575206886	-0.517139366353071	0.889836468504158	346	52	0.744375743097272	-0.0103249800721284	0.580396504841117	NA	NA	NA	0.472917546909884	0.881871072226134	0.545261271028351	0.144398030485876	0.920675767229429	162.9	-108.433333333333
230216_E006	230216_B001	44	44	14	120	WT	20	Step	0.12	0	NA	230216_E006.avi_lane_143.res	1.70285173851453	0.79174698381295	1.03910840253613	-0.558012302158273	0.826697538130035	337	60	0.702234019629282	-0.00674498923604388	0.589905297754813	NA	NA	NA	0.571634472699234	0.823941198125415	0.524363921495621	0.103525094680674	0.857536836855306	153.9	-100.433333333333
230216_E006	230216_B001	45	45	15	120	WT	20	Step	0.12	0	NA	230216_E006.avi_lane_144.res	1.68867193086242	0.878013942805756	1.09292986866321	-0.450223594506212	0.934747628212076	344	55	0.72917386860516	-0.0154567845672464	0.612524795710823	NA	NA	NA	0.557454665047124	0.910208157118221	0.578185387622701	0.211313802332735	0.965586926937347	160.9	-105.433333333333
230216_E006	230216_B001	46	46	16	120	WT	20	Step	0.12	0	NA	230216_E006.avi_lane_145.res	1.68849903372979	0.88191635323741	1.06920596327471	-0.548070305355714	0.927080034721394	353	45	0.74078481991151	-0.0274473113773103	0.618043545464691	NA	NA	NA	0.557281767914494	0.914110567549875	0.554461482234201	0.113467091483233	0.957919333446665	169.9	-115.433333333333
230216_E006	230216_B001	47	47	17	120	WT	20	Step	0.12	0	NA	230216_E006.avi_lane_146.res	1.65239725922373	0.846236964388489	1.0586093110526	-0.544200852450115	0.88005882581088	347	53	0.724193392524049	-0.014332080956332	0.607946927718861	NA	NA	NA	0.521179993408434	0.878431178700954	0.543864830012091	0.117336544388832	0.910898124536151	163.9	-107.433333333333
230216_E006	230216_B001	48	48	18	120	WT	20	Step	0.12	0	NA	230216_E006.avi_lane_147.res	1.63711869466387	0.86540485	1.03512729178002	-0.543686120127154	0.90448410684118	357	43	0.738570386821143	-0.00667374854660611	0.627768591560559	NA	NA	NA	0.505901428848574	0.897599064312465	0.520382810739511	0.117851276711793	0.935323405566451	173.9	-117.433333333333
230216_E006	230216_B001	49	49	19	120	WT	20	Step	0.12	0	NA	230216_E006.avi_lane_148.res	1.646213511466	0.818356757913669	1.01933287312347	-0.517274917045954	0.862700310285757	346	49	0.72545520418264	-0.0181589812255286	0.599625134274589	NA	NA	NA	0.514996245650704	0.850550972226134	0.504588392082961	0.144262479792993	0.893539609011028	162.9	-111.433333333333
230216_E006	230216_B001	50	50	20	120	WT	20	Step	0.12	0	NA	230216_E006.avi_lane_149.res	1.63509106137432	0.800313743165467	1.00371384339485	-0.493505258585585	0.842580896496848	345	53	0.723671981060381	-0.0127500516194894	0.595168668980554	NA	NA	NA	0.503873795559024	0.832507957477932	0.488969362354341	0.168032138253362	0.873420195222119	161.9	-107.433333333333
230216_E006	230216_B001	51	51	21	120	WT	20	Step	0.12	0	NA	230216_E006.avi_lane_150.res	1.68290594863406	0.840317961151079	0.992466014227724	-0.456563062692702	0.882013887107856	358	42	0.716705662313571	-0.0159268484296911	0.615024664666097	NA	NA	NA	0.551688682818764	0.872512175463544	0.477721533187215	0.204974334146245	0.912853185833127	174.9	-118.433333333333
230216_E006	230216_B001	52	52	22	120	WT	20	Step	0.12	0	NA	230216_E006.avi_lane_151.res	1.67228565649728	0.886717344964029	1.06205845068987	-0.430206278891781	0.93316027628271	353	47	0.721117869798139	0.00677266798522466	0.613969802725577	NA	NA	NA	0.541068390681984	0.918911559276494	0.547313969649361	0.231331117947166	0.963999575007981	169.9	-113.433333333333
230216_E006	230216_B001	53	53	23	120	WT	20	Step	0.12	0	NA	230216_E006.avi_lane_152.res	1.65426881799203	0.864781167625899	1.04091635601233	-0.375678725590955	0.901408341315519	350	49	NA	-0.000143306650004067	0.609674728295552	NA	NA	NA	0.523051552176734	0.896975381938364	0.526171874971821	0.285858671247992	0.93224764004079	166.9	-111.433333333333
230216_E006	230216_B001	54	54	24	120	WT	20	Step	0.12	0	NA	230216_E006.avi_lane_153.res	1.62728572449417	0.831106521223021	1.0255951624907	-0.470471308799116	0.870280246453726	348	52	0.741239133546883	0.00489657434505048	0.614202915412127	NA	NA	NA	0.496068458678874	0.863300735535486	0.510850681450191	0.191066088039831	0.901119545178997	164.9	-108.433333333333
230216_E006	230216_B001	55	55	25	120	WT	20	Step	0.12	0	NA	230216_E006.avi_lane_154.res	1.62723731895865	0.746692117266187	0.977636400755502	-0.545698215827338	0.78268992389481	339	60	0.707547432361289	-0.0157106583617658	0.60088911292627	NA	NA	NA	0.496020053143354	0.778886331578652	0.462891919714993	0.115839181011609	0.813529222620081	155.9	-100.433333333333
230216_E006	230216_B001	56	56	26	120	WT	20	Step	0.12	0	NA	230216_E006.avi_lane_155.res	1.63410914601708	0.723225748920863	0.925202257950161	-0.553786656008527	0.751197605184563	345	54	0.712144298881886	-0.012337798651897	0.593797763148734	NA	NA	NA	0.502891880201784	0.755419963233328	0.410457776909652	0.10775074083042	0.782036903909834	161.9	-106.433333333333
230216_E006	230216_B001	57	57	27	120	WT	20	Step	0.12	0	NA	230216_E006.avi_lane_156.res	1.55814487967802	0.632100562589928	0.893508098982115	-0.470564354411208	0.662553095008049	323	76	0.696707513931779	-0.0221342317368975	0.545837507763979	NA	NA	NA	0.426927613862724	0.664294776902393	0.378763617941606	0.190973042427739	0.69339239373332	139.9	-84.4333333333333
230216_E006	230216_B001	58	58	28	120	WT	20	Step	0.12	0	NA	230216_E006.avi_lane_157.res	1.68262266021649	0.676881298920863	0.956941518435252	-0.448971725708041	0.710117444239573	320	79	0.676996259539964	-0.0187205415707555	0.565001551666532	NA	NA	NA	0.551405394401194	0.709075513233328	0.442197037394743	0.212565671130906	0.740956742964844	136.9	-81.4333333333333
230216_E006	230216_B001	59	59	29	120	WT	20	Step	0.12	0	NA	230216_E006.avi_lane_158.res	1.50664746944442	0.620234548201439	0.882066397613617	-0.580619142770291	0.658837534194762	328	71	0.71586479249343	0.00229091091663553	0.548650335918417	NA	NA	NA	0.375430203629124	0.652428762513904	0.367321916573108	0.0809182540686562	0.689676832920033	144.9	-89.4333333333333
230216_E006	230216_B001	60	60	30	120	WT	20	Step	0.12	0	NA	230216_E006.avi_lane_159.res	1.41993484146822	0.652048761510791	0.841811246376811	-0.53827955264879	0.685863325393851	345	55	0.721955405404054	-0.0166553212777798	0.557990612283418	NA	NA	NA	0.288717575652924	0.684242975823256	0.327066765336302	0.123257844190157	0.716702624119122	161.9	-105.433333333333
230216_E006	230216_B001	61	61	31	120	WT	20	Step	0.12	0	NA	230216_E006.avi_lane_160.res	1.44427251625354	0.533978721223022	0.793984450570385	-0.522500254985885	0.559716412915322	321	79	0.718903612944639	-0.00443489076414418	0.513447575798034	NA	NA	NA	0.313055250438244	0.566172935535487	0.279239969529876	0.139037141853062	0.590555711640593	137.9	-81.4333333333333
230216_E006	230216_B001	62	62	32	120	WT	20	Step	0.12	0	NA	230216_E006.avi_lane_161.res	1.46308398697932	0.493246411151079	0.793790009304859	-0.662595957185471	0.516400577838169	317	82	0.711050169798102	-0.0117177274507855	0.503569938839507	NA	NA	NA	0.331866721164024	0.525440625463544	0.27904552826435	-0.00105856034652385	0.54723987656344	133.9	-78.4333333333333
230216_E006	230216_B001	63	63	33	120	WT	20	Step	0.12	0	NA	230216_E006.avi_lane_162.res	1.43047753529785	0.494709161151079	0.775481108866849	-0.584681061589753	0.527015500730025	317	82	0.711388712269634	0.00586753205276703	0.487931905153192	NA	NA	NA	0.299260269482554	0.526903375463544	0.26073662782634	0.0768563352491942	0.557854799455296	133.9	-78.4333333333333
230216_E006	230216_B001	64	64	34	120	WT	20	Step	0.12	0	NA	230216_E006.avi_lane_163.res	1.39929975496916	0.434416021582734	0.775454056263295	-0.614899611362456	0.453377007059667	301	97	0.707946246424731	-0.0109879099768529	0.4551648948544	NA	NA	NA	0.268082489153864	0.466610235895199	0.260709575222786	0.0466377854764912	0.484216305784938	117.9	-63.4333333333333
230216_E006	230216_B001	65	65	35	120	WT	20	Step	0.12	0	NA	230216_E006.avi_lane_164.res	1.34217342174963	0.429831797482014	0.745316777163478	-0.688055157529149	0.452940407267373	311	87	0.724398403329123	-0.0233715814553456	0.444882898486251	NA	NA	NA	0.210956155934334	0.462026011794479	0.230572296122969	-0.0265177606902018	0.483779705992644	127.9	-73.4333333333333
230216_E006	230216_B001	66	66	36	120	WT	20	Step	0.12	0	NA	230216_E006.avi_lane_165.res	1.37585888484639	0.329254965107914	0.737557136388791	-0.695082061087972	0.339497971156721	286	114	0.727248084328323	0.0122472663964864	0.416141345860261	NA	NA	NA	0.244641619031094	0.361449179420379	0.222812655348282	-0.0335446642490248	0.370337269881992	102.9	-46.4333333333333
230216_E006	230216_B001	67	67	37	120	WT	20	Step	0.12	0	NA	230216_E006.avi_lane_166.res	1.340823625022	0.328970280215827	0.683764494431851	-0.6421803800733	0.346836677834036	292	106	0.702739579660392	0.00351694201378246	0.38693003841395	NA	NA	NA	0.209606359206704	0.361164494528292	0.169020013391342	0.0193570167656472	0.377675976559307	108.9	-54.4333333333333
230216_E006	230216_B001	68	68	38	120	WT	20	Step	0.12	0	NA	230216_E006.avi_lane_167.res	1.47373367135078	0.270203925899281	0.722886049992123	-0.719913658705036	0.286030948502577	274	125	0.698576758763389	-0.00914011299318007	0.387686771744875	NA	NA	NA	0.342516405535484	0.302398140211746	0.208141568951614	-0.0583762618660888	0.316870247227848	90.9	-35.4333333333333
230216_E006	230216_B001	69	69	39	120	WT	20	Step	0.12	0	NA	230216_E006.avi_lane_168.res	1.3909636484721	0.25267185	0.684689066289826	-0.774736739838898	0.266348809641977	280	117	0.703051242359118	-0.00304547970378332	0.374036423047935	NA	NA	NA	0.259746382656804	0.284866064312465	0.169944585249317	-0.113199342999951	0.297188108367248	96.9	-43.4333333333333
230216_E006	230216_B001	70	70	40	120	WT	20	Step	0.12	0	NA	230216_E006.avi_lane_169.res	1.39707389051294	0.175914129496403	0.673836107477654	-0.80244089981746	0.196390615782599	264	134	0.703757000231492	-0.0103630435568443	0.322268784108995	NA	NA	NA	0.265856624697644	0.208108343808868	0.159091626437145	-0.140903502978513	0.22722991450787	80.9	-26.4333333333333
230216_E006	230216_B001	71	71	41	120	WT	20	Step	0.12	0	NA	230216_E006.avi_lane_170.res	1.34160595209673	0.238231651079137	0.679516368219293	-0.727158595683453	0.247587021943883	274	125	0.712161203552368	0.00692406981176611	0.34501758091046	NA	NA	NA	0.210388686281434	0.270425865391602	0.164771887178784	-0.0656211988445058	0.278426320669154	90.9	-35.4333333333333
230216_E006	230216_B001	72	72	42	120	WT	20	Step	0.12	0	NA	230216_E006.avi_lane_171.res	1.4193970164463	0.161427750719425	0.653908793328973	-0.800450527045031	0.168956656201532	264	135	0.704685478922639	-0.00882563467059849	0.337376603790771	NA	NA	NA	0.288179750631004	0.19362196503189	0.139164312288464	-0.138913130206084	0.199795954926803	80.9	-25.4333333333333
230216_E006	230216_B001	73	73	43	120	WT	20	Step	0.12	0	NA	230216_E006.avi_lane_172.res	1.35943552769272	0.144498725539568	0.656340973471223	-0.781729070870963	0.14764629079311	256	141	0.694768145322971	0.00630594367416991	0.274584159821768	NA	NA	NA	0.228218261877424	0.176692939852033	0.141596492430714	-0.120191674032016	0.178485589518381	72.9	-19.4333333333333
230216_E006	230216_B001	74	74	44	120	WT	20	Step	0.12	0	NA	230216_E006.avi_lane_173.res	1.2843395304386	0.245883894964029	0.663569179549977	-0.752313141080356	0.248610049410481	282	118	0.736564740143924	0.00580604113214017	0.3297904226124	NA	NA	NA	0.153122264623304	0.278078109276494	0.148824698509468	-0.0907757442414088	0.279449348135752	98.9	-42.4333333333333
230216_E006	230216_B001	75	75	45	120	WT	20	Step	0.12	0	NA	230216_E006.avi_lane_174.res	1.33781607930599	0.116022601798561	0.617583619343907	-0.805284515536506	0.120254631160207	259	141	0.704958102982847	-0.000816240535229445	0.277458740462422	NA	NA	NA	0.206598813490694	0.148216816111026	0.102839138303398	-0.143747118697559	0.151093929885478	75.9	-19.4333333333333
230216_E006	230216_B001	76	76	46	120	WT	20	Step	0.12	0	NA	230216_E006.avi_lane_175.res	1.38315341608522	0.0976401949640289	0.582786763701008	-0.793515558957089	0.100878255509419	259	141	0.685155531362044	0.00866082299181646	0.289956109145353	NA	NA	NA	0.251936150269924	0.129834409276494	0.0680422826604989	-0.131978162118142	0.13171755423469	75.9	-19.4333333333333
230216_E006	230216_B001	77	77	47	120	WT	20	Step	0.12	0	NA	230216_E006.avi_lane_176.res	1.2730044708246	0.208615283093525	0.633248204601154	-0.71544517294964	0.221216406328743	273	125	0.694361341728712	-0.00879768459142712	0.304827845109756	NA	NA	NA	0.141787205009304	0.24080949740599	0.118503723560645	-0.0539077761106929	0.252055705054014	89.9	-35.4333333333333
230216_E006	230216_B001	78	78	48	120	WT	20	Step	0.12	0	NA	230216_E006.avi_lane_177.res	1.31836534260162	0.0724627399280574	0.59557273961476	-0.781032522718667	0.0735695395519946	248	152	0.707119516171484	0.00462294834693585	0.245735744582346	NA	NA	NA	0.187148076786324	0.104656954240522	0.0808282585742509	-0.11949512587972	0.104408838277266	64.9	-8.43333333333334
230216_E006	230216_B001	79	79	49	120	WT	20	Step	0.12	0	NA	230216_E006.avi_lane_178.res	1.330430050239	0.031559116906475	0.567024063092622	-0.777817115927511	0.0331060848439332	239	158	0.701924054833283	0.0178890725760829	0.230409794849472	NA	NA	NA	0.199212784423704	0.0637533312189398	0.0522795820521129	-0.116279719088564	0.0639453835692045	55.9	-2.43333333333334
230216_E006	230216_B001	80	80	50	120	WT	20	Step	0.12	0	NA	230216_E006.avi_lane_179.res	1.33608313420283	0.0662564219424462	0.576089553732014	-0.845988510338582	0.0733560208054537	256	143	0.691487888597267	-0.00465957229648577	0.237799197173773	NA	NA	NA	0.204865868387534	0.098450636254911	0.0613450726915049	-0.184451113499635	0.104195319530725	72.9	-17.4333333333333
230216_E006	230216_B001	81	81	51	120	WT	20	Step	0.12	0	NA	230216_E006.avi_lane_180.res	1.23483994596548	0.0782358136690649	0.585927489004748	-0.751190492162562	0.081745108937825	247	151	0.712969678151261	-0.00731887541041465	0.207319863152943	NA	NA	NA	0.103622680150184	0.11043002798153	0.0711830079642389	-0.0896530953236148	0.112584407663096	63.9	-9.43333333333334
230216_E006	230216_B001	82	82	52	120	WT	20	Step	0.12	0	NA	230216_E006.avi_lane_181.res	1.24386825245781	0.0541928100719427	0.57733607537401	-0.731485521922084	0.0568010790694919	239	159	0.703742397737762	-0.00583119952257725	0.188473102928384	NA	NA	NA	0.112650986642514	0.0863870243844075	0.0625915943335009	-0.0699481250831369	0.0876403777947632	55.9	-1.43333333333334
230216_E006	230216_B001	83	83	53	120	WT	20	Step	0.12	0	NA	230216_E006.avi_lane_182.res	1.27171717550817	-0.0112429071942446	0.528066629773105	-0.780882647832953	-0.00787895956920769	234	164	0.688544011634265	-0.0154225778392527	0.17142647984878	NA	NA	NA	0.140499909692874	0.0209513071182202	0.013322148732596	-0.119345250994006	0.0229603391560636	50.9	3.56666666666666
230216_E006	230216_B001	84	84	54	120	WT	20	Step	0.12	0	NA	230216_E006.avi_lane_183.res	1.30289177346052	0.0424369097122301	0.570147250233286	-0.740934341123375	0.0430247771609685	239	161	0.698450168788355	-0.00106367894690985	0.207281694145291	NA	NA	NA	0.171674507645224	0.0746311240246949	0.055402769192777	-0.0793969442844278	0.0738640758862398	55.9	0.566666666666663
230216_E006	230216_B001	85	85	55	120	WT	20	Step	0.12	0	NA	230216_E006.avi_lane_184.res	1.2592440481387	-0.0525523341726618	0.519874630165997	-0.855224080226728	-0.0407250671743723	231	165	0.706159617763226	-0.00395964523625791	0.148884317844743	NA	NA	NA	0.128026782323404	-0.020358119860197	0.00513014912548793	-0.193686683387781	-0.00988576844910097	47.9	4.56666666666666
230216_E006	230216_B001	86	86	56	120	WT	20	Step	0.12	0	NA	230216_E006.avi_lane_185.res	1.25267896493031	-0.0768884183453237	0.526546472875754	-0.834173357720603	-0.0824622251963863	222	177	0.71433847949847	-0.00513789719346387	0.126115469840082	NA	NA	NA	0.121461699115014	-0.0446942040328589	0.0118019918352449	-0.172635960881656	-0.051622926471115	38.9	16.5666666666667
230216_E006	230216_B001	87	87	57	120	WT	20	Step	0.12	0	NA	230216_E006.avi_lane_186.res	1.21031933638197	-0.0247150899280576	0.521374479199249	-0.777258480161978	-0.0175129257763819	230	167	0.70604871455191	-0.0147331438462403	0.129712432794958	NA	NA	NA	0.0791020705666743	0.00747912438440716	0.00662999815873988	-0.115721083323031	0.0133263729488894	46.9	6.56666666666666
230216_E006	230216_B001	88	88	58	120	WT	20	Step	0.12	0	NA	230216_E006.avi_lane_187.res	1.27775770013388	-0.0345075712230215	0.554481988922137	-0.818329164621244	-0.0280866983836307	226	170	0.702496551586944	-0.00920488205947245	0.131447969203814	NA	NA	NA	0.146540434318584	-0.00231335691055674	0.0397375078816279	-0.156791767782297	0.00275260034164063	42.9	9.56666666666666
230216_E006	230216_B001	89	89	59	120	WT	20	Step	0.12	0	NA	230216_E006.avi_lane_188.res	1.23616866560862	-0.0288021604316548	0.545880707964602	-0.77971042874371	-0.0331823953900418	226	173	0.705511376156134	-0.0170819884215149	0.120703826383966	NA	NA	NA	0.104951399793324	0.00339205388080996	0.0311362269240929	-0.118173031904763	-0.00234309666477047	42.9	12.5666666666667
230216_E006	230216_B001	90	90	60	120	WT	20	Step	0.12	0	NA	230216_E006.avi_lane_189.res	1.32120701899938	-0.108137026978417	0.552985583159089	-0.789395351130263	-0.107580536226723	203	197	0.691968624497609	0.0342701920343946	0.0739680293710444	NA	NA	NA	0.189989753184084	-0.0759428126659522	0.0382411021185799	-0.127857954291316	-0.0767412375014517	19.9	36.5666666666667
230216_E006	230216_B001	91	91	61	120	WT	20	Step	0.12	0	NA	230216_E006.avi_lane_190.res	1.29089897947214	-0.128414645323741	0.511307512161699	-0.844364019592836	-0.133335102539367	210	188	0.71155134250042	-0.013459071867193	0.0678646031982638	NA	NA	NA	0.159681713656844	-0.0962204310112762	-0.00343696887881006	-0.182826622753889	-0.102495803814096	26.9	27.5666666666667
230216_E006	230216_B001	92	92	62	120	WT	20	Step	0.12	0	NA	230216_E006.avi_lane_191.res	1.20877835808983	-0.0525609370503596	0.537773395815458	-0.7638617409277	-0.0588979646687843	218	181	0.716217286895631	-0.0113852412621303	0.0821833391901674	NA	NA	NA	0.0775610922745342	-0.0203667227378948	0.0230289147749489	-0.102324344088753	-0.028058665943513	34.9	20.5666666666667
230216_E006	230216_B001	93	93	63	120	WT	20	Step	0.12	0	NA	230216_E006.avi_lane_192.res	1.18521754619319	-0.0120919690647481	0.538823493994504	-0.790197949858295	-0.00544615811328952	233	165	NA	-0.00915760097100508	0.11529809603618	NA	NA	NA	0.0540002803778943	0.0201022452477167	0.0240790129539949	-0.128660553019348	0.0253931406119818	49.9	4.56666666666666
230216_E006	230216_B001	94	94	64	120	WT	20	Step	0.12	0	NA	230216_E006.avi_lane_193.res	1.2224327953968	-0.108539505395683	0.511965499210388	-0.764787265445376	-0.111164062180715	205	194	0.708231561288837	-0.0270375716038767	0.0698653815174985	NA	NA	NA	0.0912155295815043	-0.0763452910832182	-0.00277898183012104	-0.103249868606429	-0.0803247634554437	21.9	33.5666666666667
230216_E006	230216_B001	95	95	65	120	WT	20	Step	0.12	0	NA	230216_E006.avi_lane_194.res	1.23584957919652	-0.098174998561151	0.505235327456345	-0.793973644176551	-0.100608841855626	213	185	0.705911536773539	0.000105127550123281	0.0940547314231071	NA	NA	NA	0.104632313381224	-0.0659807842486862	-0.00950915358416404	-0.132436247337604	-0.0697695431303547	29.9	24.5666666666667
230216_E006	230216_B001	96	96	66	120	WT	20	Step	0.12	0	NA	230216_E006.avi_lane_195.res	1.2576922149354	-0.161733237410072	0.496623549887362	-0.823357362837003	-0.16221228128041	198	198	0.704324483066942	-0.0158129210743367	0.0436410570405328	NA	NA	NA	0.126474949120104	-0.129539023097607	-0.0181209311531471	-0.161819965998056	-0.131372982555139	14.9	37.5666666666667
230216_E006	230216_B001	97	97	67	120	WT	20	Step	0.12	0	NA	230216_E006.avi_lane_196.res	1.23352057449587	-0.155525297841727	0.532768186372368	-0.799848013335673	-0.154945716313543	191	205	0.700874033994008	-0.00523522078369475	0.0228069150377211	NA	NA	NA	0.102303308680574	-0.123331083529262	0.0180237053318589	-0.138310616496726	-0.124106417588272	7.90000000000001	44.5666666666667
230216_E006	230216_B001	98	98	68	120	WT	20	Step	0.12	0	NA	230216_E006.avi_lane_197.res	1.26285971754976	-0.145297392805755	0.487741266034791	-0.715724078108941	-0.145661066054808	189	210	0.682165582739755	0.0117900232004354	0.048347800079241	NA	NA	NA	0.131642451734464	-0.11310317849329	-0.0270032150057181	-0.0541866812699938	-0.114821767329537	5.90000000000001	49.5666666666667
230216_E006	230216_B001	99	99	69	120	WT	20	Step	0.12	0	NA	230216_E006.avi_lane_198.res	1.20129772651543	-0.104571810431655	0.515929678973802	-0.808587251952449	-0.10285607934799	212	187	0.719616306287774	-0.0257788312923041	0.0704581583614027	NA	NA	NA	0.0700804607001344	-0.0723775961191902	0.00118519793329297	-0.147049855113502	-0.0720167806227187	28.9	26.5666666666667
230216_E006	230216_B001	100	100	70	120	WT	20	Step	0.12	0	NA	230216_E006.avi_lane_199.res	1.26625884324242	-0.112781327697842	0.532066377112264	-0.876411000869634	-0.110078901122618	215	182	0.705413267520796	0.0158769096291718	0.0599063844976185	NA	NA	NA	0.135041577427124	-0.0805871133853772	0.0173218960717549	-0.214873604030687	-0.0792396023973467	31.9	21.5666666666667
230216_E006	230216_B001	101	101	71	120	WT	20	Step	0.12	0	NA	230216_E006.avi_lane_200.res	1.24395949140485	-0.171323107194244	0.499675791730253	-0.829034899209345	-0.175662619900064	198	202	0.701800344948081	0.0253031568887462	0.0202596195612522	NA	NA	NA	0.112742225589554	-0.139128892881779	-0.0150686893102561	-0.167497502370398	-0.144823321174793	14.9	41.5666666666667
230216_E006	230216_B001	102	102	72	120	WT	20	Step	0.12	0	NA	230216_E006.avi_lane_201.res	1.25812576372321	-0.225069832733813	0.479533395608121	-0.868989529448212	-0.225739313140996	191	209	0.725313829947559	0.0103689627449949	-0.0128527403652756	NA	NA	NA	0.126908497907914	-0.192875618421348	-0.035211085432388	-0.207452132609265	-0.194900014415725	7.90000000000001	48.5666666666667
230216_E006	230216_B001	103	103	73	120	WT	20	Step	0.12	0	NA	230216_E006.avi_lane_202.res	1.27158355933836	-0.192509623741007	0.468890469952396	-0.860556954556957	-0.195639248929667	201	199	0.711261413135823	-0.00752995785407268	0.0032240275723239	NA	NA	NA	0.140366293523064	-0.160315409428542	-0.045854011088113	-0.19901955771801	-0.164799950204396	17.9	38.5666666666667
230216_E006	230216_B001	104	104	74	120	WT	20	Step	0.12	0	NA	230216_E006.avi_lane_203.res	1.21588953600144	-0.158049039568345	0.491962712653407	-0.847564814552503	-0.16283627264552	204	193	0.713552317977591	-0.00517007013789167	0.0183314929921266	NA	NA	NA	0.0846722701861442	-0.12585482525588	-0.0227817683871021	-0.186027417713556	-0.131996973920249	20.9	32.5666666666667
230216_E006	230216_B001	105	105	75	120	WT	20	Step	0.12	0	NA	230216_E006.avi_lane_204.res	1.17510392594492	-0.173729046402878	0.488398944057869	-0.742376753849257	-0.182410254133636	183	214	0.705491713698788	0.0013556895470938	-0.0327535470023309	NA	NA	NA	0.0438866601296244	-0.141534832090413	-0.0263455369826401	-0.0808393570103099	-0.151570955408365	-0.0999999999999943	53.5666666666667
230216_E006	230216_B001	106	106	76	120	WT	20	Step	0.12	0	NA	230216_E006.avi_lane_205.res	1.23528883204529	-0.176695464748202	0.475736664002131	-0.772078920171555	-0.175972953603681	189	208	0.702224146167635	0.00486429809147413	0.00266078453905653	NA	NA	NA	0.104071566229994	-0.144501250435737	-0.0390078170383781	-0.110541523332608	-0.14513365487841	5.90000000000001	47.5666666666667
230216_E006	230216_B001	107	107	77	120	WT	20	Step	0.12	0	NA	230216_E006.avi_lane_206.res	1.24574885096725	-0.194893358273381	0.478888959036852	-0.863414971259173	-0.200446211157008	196	199	0.696588747913924	-0.0110579932504085	-0.0164741609547696	NA	NA	NA	0.114531585151954	-0.162699143960916	-0.035855522003657	-0.201877574420226	-0.169606912431737	12.9	38.5666666666667
230216_E006	230216_B001	108	108	78	120	WT	20	Step	0.12	0	NA	230216_E006.avi_lane_207.res	1.23174704499875	-0.252788611151079	0.481483490843688	-0.840979813796022	-0.268745905377536	176	221	0.713411521478601	-0.0112874340222757	-0.0314928825544827	NA	NA	NA	0.100529779183454	-0.220594396838614	-0.033260990196821	-0.179442416957075	-0.237906606652265	-7.09999999999999	60.5666666666667
230216_E006	230216_B001	109	109	79	120	WT	20	Step	0.12	0	NA	230216_E006.avi_lane_208.res	1.20915495263461	-0.21961114676259	0.460111182458289	-0.834188330177963	-0.225751884165834	188	209	0.706181125678024	-0.0180732152635732	-0.0275814481297467	NA	NA	NA	0.0779376868193142	-0.187416932450125	-0.05463329858222	-0.172650933339016	-0.194912585440563	4.90000000000001	48.5666666666667
230216_E006	230216_B001	110	110	80	120	WT	20	Step	0.12	0	NA	230216_E006.avi_lane_209.res	1.20794429377048	-0.240678558067831	0.502191388456055	-0.886350567663359	-0.245479001174904	186	214	0.740959599439909	-0.000109387461754375	-0.0472024146348041	NA	NA	NA	0.0767270279551844	-0.208484343755366	-0.012553092584454	-0.224813170824412	-0.214639702449633	2.90000000000001	53.5666666666667
230216_E007	230216_B001	1	1	-29	140	WT	20	Step	0.14	0	NA	230216_E007.avi_lane_100.res	0	0	0	0	0	0	0	0	0	0	NA	NA	NA	-1.07347947218187	0.0230289702323292	-0.490611270674541	0.598322328201357	0.0226254942077983	-189.4	-169.3
230216_E007	230216_B001	2	2	-28	140	WT	20	Step	0.14	0	NA	230216_E007.avi_lane_101.res	1.14569588882565	-0.0546413868904876	0.5255449218279	-0.646269547089601	-0.0583267650704611	179	176	0.691393545795582	-0.0412160522557877	0.0809661982257515	NA	NA	NA	0.0722164166437809	-0.0316124166581584	0.0349336511533587	-0.0479472188882445	-0.0357012708626628	-10.4	6.69999999999999
230216_E007	230216_B001	3	3	-27	140	WT	20	Step	0.14	0	NA	230216_E007.avi_lane_102.res	1.19402276627062	-0.050031415532394	0.489369148136036	-0.588645825305857	-0.0462477352094487	176	177	0.660435131128715	-0.0200658878048128	0.0736296377782154	NA	NA	NA	0.120543294088751	-0.0270024453000648	-0.00124212253850531	0.00967650289549959	-0.0236222410016504	-13.4	7.69999999999999
230216_E007	230216_B001	4	4	-26	140	WT	20	Step	0.14	0	NA	230216_E007.avi_lane_103.res	1.17797577190945	-0.03146111759186	0.557729931709455	-0.636323403776978	-0.0334938546353093	197	192	0.692845500492971	-0.0187814782848588	0.0612334529137545	NA	NA	NA	0.104496299727581	-0.00843214735953076	0.0671186610349137	-0.0380010755756215	-0.010868360427511	7.59999999999999	22.7
230216_E007	230216_B001	5	5	-25	140	WT	20	Step	0.14	0	NA	230216_E007.avi_lane_104.res	1.11398080547419	0.00026848097543726	0.503832408603729	-0.583743311055298	0.00759213857261826	196	169	0.683382580981968	-0.00926979976791875	0.0874532664084204	NA	NA	NA	0.0405013332923208	0.0232974512077665	0.0132211379291877	0.0145790171460586	0.0302176327804165	6.59999999999999	-0.300000000000011
230216_E007	230216_B001	6	6	-24	140	WT	20	Step	0.14	0	NA	230216_E007.avi_lane_105.res	1.06476665543521	-0.013935972402406	0.499950154162384	-0.579018285092856	-0.00977857451861351	189	172	0.676837349744434	-0.00251605963840523	0.100188722073288	NA	NA	NA	-0.00871281674665925	0.00909299782992324	0.00933888348784268	0.0193040431085005	0.0128469196891848	-0.400000000000006	2.69999999999999
230216_E007	230216_B001	7	7	-23	140	WT	20	Step	0.14	0	NA	230216_E007.avi_lane_106.res	1.00705938396497	0.062186495429651	0.47899969212403	-0.594804280823617	0.0651090093916541	229	145	0.680401318148259	-0.0138650340514673	0.113104123305779	NA	NA	NA	-0.0664200882168993	0.0852154656619802	-0.0116115785505113	0.00351804737773953	0.0877345035994524	39.6	-24.3
230216_E007	230216_B001	8	8	-22	140	WT	20	Step	0.14	0	NA	230216_E007.avi_lane_107.res	1.14729838173406	-0.0404164647482013	0.520753884515424	-0.572428603176864	-0.034774654297501	191	202	0.677283451576469	0.00712797438702747	0.0969108818305659	NA	NA	NA	0.0738189095521908	-0.0173874945158721	0.0301426138408827	0.0258937250244926	-0.0121491600897027	1.59999999999999	32.7
230216_E007	230216_B001	9	9	-21	140	WT	20	Step	0.14	0	NA	230216_E007.avi_lane_108.res	1.11680553966405	0.00121086942446033	0.505400317056089	-0.669036022852306	-0.00320284114123302	226	170	0.682243837175179	-0.00388253646335619	0.09812289160791	NA	NA	NA	0.0433260674821807	0.0242398396567896	0.0147890463815477	-0.0707136946509495	0.0194226530665653	36.6	0.699999999999989
230216_E007	230216_B001	10	10	-20	140	WT	20	Step	0.14	0	NA	230216_E007.avi_lane_109.res	1.11855911229203	-0.0106942688375614	0.493912746264527	-0.635700436793422	-0.00762236210173752	208	168	0.692585321325603	-0.00182071492836708	0.091599829708125	NA	NA	NA	0.0450796401101607	0.0123347013947678	0.00330147558998573	-0.0373781085920655	0.0150031321060608	18.6	-1.30000000000001
230216_E007	230216_B001	11	11	-19	140	WT	20	Step	0.14	0	NA	230216_E007.avi_lane_110.res	1.09499798499773	0.0589052297091902	0.531204219147759	-0.547506398589738	0.0622172778070038	195	151	0.689950509391145	0.000589667465982594	0.132978332332507	NA	NA	NA	0.0215185128158608	0.0819341999415194	0.0405929484732176	0.0508159296116185	0.0848427720148021	5.59999999999999	-18.3
230216_E007	230216_B001	12	12	-18	140	WT	20	Step	0.14	0	NA	230216_E007.avi_lane_111.res	1.11727387410751	-0.020982120738192	0.535270478117506	-0.631390584172662	-0.018871086902814	192	175	0.697352294428747	0.000793964231349136	0.104417785908031	NA	NA	NA	0.0437944019256407	0.00204684949413724	0.0446592074429648	-0.0330682559713055	0.00375440730498429	2.59999999999999	5.69999999999999
230216_E007	230216_B001	13	13	-17	140	WT	20	Step	0.14	0	NA	230216_E007.avi_lane_112.res	1.1474603827265	-0.114533638489209	0.467714918631939	-0.628661062169132	-0.118990513576172	187	212	0.690282601272857	0.0216486406720941	0.0370932987017922	NA	NA	NA	0.0739809105446307	-0.0915046682568798	-0.0228963520426023	-0.0303387339677754	-0.0963650193683737	-2.40000000000001	42.7
230216_E007	230216_B001	14	14	-16	140	WT	20	Step	0.14	0	NA	230216_E007.avi_lane_113.res	1.10809351766197	-0.0489107848614724	0.506948680798677	-0.608547625899281	-0.0503666862285883	187	186	0.686282673138801	-0.00868243075668353	0.0690842578150143	NA	NA	NA	0.0346140454801007	-0.0258818146291432	0.0163374101241358	-0.0102252976979245	-0.02774119202079	-2.40000000000001	16.7
230216_E007	230216_B001	15	15	-15	140	WT	20	Step	0.14	0	NA	230216_E007.avi_lane_114.res	1.12467666279824	-0.0169912351127501	0.536329786544391	-0.592445097636177	-0.0196698535007905	182	175	0.707050384750216	-0.0117168243828927	0.0766849422636677	NA	NA	NA	0.0511971906163708	0.00603773511957914	0.0457185158698497	0.00587723056517953	0.00295564070700778	-7.40000000000001	5.69999999999999
230216_E007	230216_B001	16	16	-14	140	WT	20	Step	0.14	0	NA	230216_E007.avi_lane_115.res	1.16873363341071	-0.0262905593973573	0.501818888028039	-0.6545461896824	-0.0361650750720013	195	164	0.691051691048433	-0.00498124464057734	0.0903524010086541	NA	NA	NA	0.0952541612288407	-0.00326158916502806	0.0112076173534977	-0.0562238614810434	-0.013539580864203	5.59999999999999	-5.30000000000001
230216_E007	230216_B001	17	17	-13	140	WT	20	Step	0.14	0	NA	230216_E007.avi_lane_116.res	1.10306562159362	-0.00551322966242375	0.510565001383509	-0.6191295991778	-0.00324143144035434	208	175	0.684359311448436	0.00236164908068069	0.0663100008872034	NA	NA	NA	0.0295861494117509	0.0175157405699055	0.0199537307089677	-0.0208072709764434	0.0193840627674439	18.6	5.69999999999999
230216_E007	230216_B001	18	18	-12	140	WT	20	Step	0.14	0	NA	230216_E007.avi_lane_117.res	1.11274430563475	0.00849715395683482	0.476427162197515	-0.576222239208633	0.0130784633519361	220	176	0.674527085272443	0.00137090206980378	0.0733659883283063	NA	NA	NA	0.0392648334528807	0.0315261241891641	-0.0141841084770263	0.0221000889927235	0.0357039575597344	30.6	6.69999999999999
230216_E007	230216_B001	19	19	-11	140	WT	20	Step	0.14	0	NA	230216_E007.avi_lane_118.res	1.09530211381527	-0.00721226810148525	0.466805120143885	-0.622959764551995	-0.00979920555040956	200	154	0.696784160012803	-0.0038203937912022	0.101195013099602	NA	NA	NA	0.0218226416334009	0.015816702130844	-0.0238061505306563	-0.0246374363506384	0.0128262886573887	10.6	-15.3
230216_E007	230216_B001	20	20	-10	140	WT	20	Step	0.14	0	NA	230216_E007.avi_lane_119.res	1.07095012813482	-0.0142195190647482	0.505326959413601	-0.606543672159046	-0.0172944357433933	212	186	0.701440271837612	0.0220398860689943	0.0724611606987446	NA	NA	NA	-0.0025293440470493	0.00880945116758104	0.0147156887390597	-0.00822134395768948	0.00533105846440499	22.6	16.7
230216_E007	230216_B001	21	21	-9	140	WT	20	Step	0.14	0	NA	230216_E007.avi_lane_120.res	1.11054440341558	-0.0168527757306352	0.540031525548792	-0.663838224563207	-0.0101895753006038	195	168	0.706286660228424	-0.00302994754845108	0.0910796853781151	NA	NA	NA	0.0370649312337108	0.00617619450169404	0.0494202548742507	-0.0655158963618504	0.0124359189071945	5.59999999999999	-1.30000000000001
230216_E007	230216_B001	22	22	-8	140	WT	20	Step	0.14	0	NA	230216_E007.avi_lane_121.res	1.16291558897702	-0.0417866812990286	0.575285306765823	-0.673524538989498	-0.0470662621924675	178	174	0.702104369447977	-0.0269186141807734	0.0700789051058341	NA	NA	NA	0.0894361167951507	-0.0187577110666994	0.0846740360912817	-0.0752022107881415	-0.0244407679846692	-11.4	4.69999999999999
230216_E007	230216_B001	23	23	-7	140	WT	20	Step	0.14	0	NA	230216_E007.avi_lane_122.res	1.15338648056201	-0.088698349640288	0.546102572724429	-0.632382387150745	-0.0822931975862269	184	215	0.697831491001765	0.00150571780225775	0.0210627150194878	NA	NA	NA	0.0799070083801408	-0.0656693794079588	0.0554913020498877	-0.0340600589493885	-0.0596677033784286	-5.40000000000001	45.7
230216_E007	230216_B001	24	24	-6	140	WT	20	Step	0.14	0	NA	230216_E007.avi_lane_123.res	1.06781739551277	-0.0291716982306047	0.466229310424001	-0.546914659472422	-0.0333039611438533	188	180	0.68261794412778	-0.0129307079693436	0.0399972242695724	NA	NA	NA	-0.00566207666909913	-0.00614272799827546	-0.0243819602505403	0.0514076687289345	-0.010678466936055	-1.40000000000001	10.7
230216_E007	230216_B001	25	25	-5	140	WT	20	Step	0.14	0	NA	230216_E007.avi_lane_124.res	1.07415475746473	-0.00836247915640113	0.530277948717948	-0.637464101150218	-0.0096693535690684	195	167	0.717479350364066	0.00527996950567925	0.0816481175741466	NA	NA	NA	0.000675285282860871	0.0146664910759281	0.0396666780434067	-0.0391417729488615	0.0129561406387299	5.59999999999999	-2.30000000000001
230216_E007	230216_B001	26	26	-4	140	WT	20	Step	0.14	0	NA	230216_E007.avi_lane_125.res	1.04972388388655	-0.017903736497981	0.509326928134912	-0.635339749332609	-0.0225622280234675	186	159	0.691731345896721	-0.0237203877265885	0.0966322255151888	NA	NA	NA	-0.0237555882953193	0.00512523373434824	0.0187156574603707	-0.0370174211312524	6.32661843307861e-05	-3.40000000000001	-10.3
230216_E007	230216_B001	27	27	-3	140	WT	20	Step	0.14	0	NA	230216_E007.avi_lane_126.res	1.08959171724443	-0.0044078648443713	0.50718026030085	-0.690819004211265	0.000217795270698106	220	164	0.684620772635958	-0.0177607247803916	0.0835332305105223	NA	NA	NA	0.0161122450625608	0.0186211053879579	0.0165689896263087	-0.0924966760099084	0.0228432894784964	30.6	-5.30000000000001
230216_E007	230216_B001	28	28	-2	140	WT	20	Step	0.14	0	NA	230216_E007.avi_lane_127.res	1.15755301906769	-0.103312248152697	0.471998108941418	-0.670410137273964	-0.106984487581203	182	185	0.691144546925234	0.00228823318010061	0.0600771066193417	NA	NA	NA	0.0840735468858207	-0.0802832779203678	-0.0186131617331233	-0.0720878090726075	-0.0843589933734047	-7.40000000000001	15.7
230216_E007	230216_B001	29	29	-1	140	WT	20	Step	0.14	0	NA	230216_E007.avi_lane_128.res	1.07331347301429	-0.066557984084881	0.482486154457649	-0.588598711815888	-0.0646581025379792	181	191	NA	0.0088241988599023	0.0506052342965783	NA	NA	NA	-0.000165999167579312	-0.0435290138525518	-0.00812511621689233	0.00972361638546859	-0.0420326083301809	-8.40000000000001	21.7
230216_E007	230216_B001	30	30	0	140	WT	20	Step	0.14	0	NA	230216_E007.avi_lane_129.res	1.03592091585966	0.0109504626019855	0.475515585414022	-0.616456382867216	0.0175927322958381	204	151	0.674020116370065	-0.00133346499439447	0.0918575640222212	NA	NA	NA	-0.0375585563222092	0.0339794328343147	-0.0150956852605193	-0.0181340546658595	0.0402182265036364	14.6	-18.3
230216_E007	230216_B001	31	31	1	140	WT	20	Step	0.14	0	NA	230216_E007.avi_lane_130.res	1.2524052962061	-0.155157668345323	0.535319314584696	-0.653872844541758	-0.154973697848015	165	230	0.6662529351609	-0.0271183033818628	-0.0364739375312897	NA	NA	NA	0.178925824024231	-0.132128698112994	0.0447080439101546	-0.0555505163404014	-0.132348203640217	-24.4	60.7
230216_E007	230216_B001	32	32	2	140	WT	20	Step	0.14	0	NA	230216_E007.avi_lane_131.res	1.15583938677493	-0.088441337415707	0.513601038669065	-0.71613206299825	-0.0874182086620293	192	185	0.702179564271071	-0.0564319126881613	0.0517351517192405	NA	NA	NA	0.0823599145930607	-0.0654123671833778	0.0229897679945237	-0.117809734796893	-0.064792714454231	2.59999999999999	15.7
230216_E007	230216_B001	33	33	3	140	WT	20	Step	0.14	0	NA	230216_E007.avi_lane_132.res	1.18754673593359	-0.0183485584141381	0.597392745489472	-0.698579675635214	-0.024967210660781	191	173	0.725403879180154	-0.0420024709862562	0.102963271805519	NA	NA	NA	0.114067263751721	0.00468041181819114	0.106781474814931	-0.100257347433857	-0.00234171645298271	1.59999999999999	3.69999999999999
230216_E007	230216_B001	34	34	4	140	WT	20	Step	0.14	0	NA	230216_E007.avi_lane_133.res	1.28241983875761	0.0525274460431656	0.622644756195044	-0.760292039831549	0.0631625116194958	234	164	0.726164088350744	-0.0107004088888853	0.154861457880276	NA	NA	NA	0.208940366575741	0.0755564162754948	0.132033485520503	-0.161969711630192	0.0857880058272941	44.6	-5.30000000000001
230216_E007	230216_B001	35	35	5	140	WT	20	Step	0.14	0	NA	230216_E007.avi_lane_134.res	1.28743620102532	0.200052430403504	0.671288485503443	-0.622488140855736	0.208191121143675	233	133	0.728187700326518	-0.0539195543033203	0.232176744789461	NA	NA	NA	0.213956728843451	0.223081400635833	0.180677214828902	-0.0241658126543794	0.230816615351473	43.6	-36.3
230216_E007	230216_B001	36	36	6	140	WT	20	Step	0.14	0	NA	230216_E007.avi_lane_135.res	1.35713135213968	0.359514438324341	0.81184822705472	-0.640961240553775	0.371535875599876	264	119	0.726841635349155	-0.000798922264108957	0.319809442998024	NA	NA	NA	0.283651879957811	0.38254340855667	0.321236956380179	-0.0426389123524185	0.394161369807674	74.6	-50.3
230216_E007	230216_B001	37	37	7	140	WT	20	Step	0.14	0	NA	230216_E007.avi_lane_136.res	1.41447743124365	0.487030875179856	0.86734476347689	-0.551436989276503	0.511344229347271	292	106	0.730358062799601	0.0121287898880897	0.402263659346891	NA	NA	NA	0.340997959061781	0.510059845412185	0.376733492802349	0.0468853389248536	0.533969723555069	102.6	-63.3
230216_E007	230216_B001	38	38	8	140	WT	20	Step	0.14	0	NA	230216_E007.avi_lane_137.res	1.48696352775663	0.608820158633094	0.877183289055276	-0.465300073787124	0.646064290014302	319	78	0.717168529015758	0.00710896662880928	0.481262580009784	NA	NA	NA	0.413484055574761	0.631849128865423	0.386572018380735	0.133022254414233	0.6686897842221	129.6	-91.3
230216_E007	230216_B001	39	39	9	140	WT	20	Step	0.14	0	NA	230216_E007.avi_lane_138.res	1.56163338732533	0.691546756299878	0.953947082175843	-0.570473858627383	0.721508219012579	303	63	0.736485846339059	-0.0102965689671928	0.504866923364841	NA	NA	NA	0.488153915143461	0.714575726532207	0.463335811501302	0.0278484695739736	0.744133713220377	113.6	-106.3
230216_E007	230216_B001	40	40	10	140	WT	20	Step	0.14	0	NA	230216_E007.avi_lane_139.res	1.60113765127115	0.702367720503597	1.00313792028953	-0.63117635360205	0.739472236376752	326	73	0.724640918958026	-0.00364530503583884	0.544028441207193	NA	NA	NA	0.527658179089281	0.725396690735926	0.512526649614989	-0.0328540254006935	0.76209773058455	136.6	-96.3
230216_E007	230216_B001	41	41	11	140	WT	20	Step	0.14	0	NA	230216_E007.avi_lane_140.res	1.60373149834488	0.874328912164978	1.05944429352518	-0.504189885198225	0.921499352751701	350	47	0.745660722037012	-0.00748495240701284	0.594264758422158	NA	NA	NA	0.530252026163011	0.897357882397307	0.568833022850639	0.0941324430031315	0.944124846959499	160.6	-122.3
230216_E007	230216_B001	42	42	12	140	WT	20	Step	0.14	0	NA	230216_E007.avi_lane_141.res	1.63044191198736	0.923518624820143	1.0748326822542	-0.438307892086331	0.973403093732346	360	40	0.756004171257862	0.00627456582711859	0.622276815275628	NA	NA	NA	0.556962439805491	0.946547595052472	0.584221411579659	0.160014436115026	0.996028587940144	170.6	-129.3
230216_E007	230216_B001	43	43	13	140	WT	20	Step	0.14	0	NA	230216_E007.avi_lane_142.res	1.57568457322344	0.871659555035971	1.04356550450907	-0.495498456507522	0.90679823173571	355	44	0.750145429002491	-0.00813860404456154	0.602635121457167	NA	NA	NA	0.502205101041571	0.8946885252683	0.552954233834529	0.102823871693835	0.929423725943508	165.6	-125.3
230216_E007	230216_B001	44	44	14	140	WT	20	Step	0.14	0	NA	230216_E007.avi_lane_143.res	1.66888909423417	0.861760179856115	1.11070474735256	-0.548704093277102	0.901380114745326	339	58	NA	-0.0248897292830886	0.597877308393544	NA	NA	NA	0.595409622052301	0.884789150088444	0.620093476678019	0.0496182349242545	0.924005608953124	149.6	-111.3
230216_E007	230216_B001	45	45	15	140	WT	20	Step	0.14	0	NA	230216_E007.avi_lane_144.res	1.7031887962612	0.852045812589928	1.07734732683621	-0.55165102584599	0.894789070051531	344	54	0.726270532525446	-0.010452388584572	0.612938944584511	NA	NA	NA	0.629709324079331	0.875074782822257	0.586736056161669	0.0466713023553665	0.917414564259329	154.6	-115.3
230216_E007	230216_B001	46	46	16	140	WT	20	Step	0.14	0	NA	230216_E007.avi_lane_145.res	1.74413581304131	0.889137421582734	1.09711191693157	-0.395482378024854	0.927112965825362	344	55	NA	0.00800847185161715	0.612298415780005	NA	NA	NA	0.670656340859441	0.912166391815063	0.606500646257029	0.202839950176503	0.94973846003316	154.6	-114.3
230216_E007	230216_B001	47	47	17	140	WT	20	Step	0.14	0	NA	230216_E007.avi_lane_146.res	1.64881854558603	0.898192663669065	1.09582401063676	-0.47276559682866	0.937519910188463	349	49	NA	0.0141584582377099	0.617446898795152	NA	NA	NA	0.575339073404161	0.921221633901394	0.605212739962219	0.125556731372697	0.960145404396261	159.6	-120.3
230216_E007	230216_B001	48	48	18	140	WT	20	Step	0.14	0	NA	230216_E007.avi_lane_147.res	1.64153223290394	0.862943164028777	1.04496471366906	-0.428341336930455	0.899758243612861	350	48	NA	-0.00777041864677072	0.608182612368074	NA	NA	NA	0.568052760722071	0.885972134261106	0.554353442994519	0.169980991270902	0.922383737820659	160.6	-121.3
230216_E007	230216_B001	49	49	19	140	WT	20	Step	0.14	0	NA	230216_E007.avi_lane_148.res	1.62458926065989	0.927456888489209	1.08544181917387	-0.358942610005019	0.980080023057878	356	43	NA	-0.0112095416335892	0.641646702224988	NA	NA	NA	0.551109788478021	0.950485858721538	0.594830548499329	0.239379718196338	1.00270551726568	166.6	-126.3
230216_E007	230216_B001	50	50	20	140	WT	20	Step	0.14	0	NA	230216_E007.avi_lane_149.res	1.71581981431781	0.865913526618705	1.06033099297067	-0.48347154896491	0.906337911852176	349	49	NA	-0.00663585854643118	0.624678395795695	NA	NA	NA	0.642340342135941	0.888942496851034	0.569719722296129	0.114850779236447	0.928963406059974	159.6	-120.3
230216_E007	230216_B001	51	51	21	140	WT	20	Step	0.14	0	NA	230216_E007.avi_lane_150.res	1.64023810417375	0.806796705395683	1.05669873465933	-0.630325648722401	0.847605636089989	340	58	NA	-0.0110620853813235	0.611539830588098	NA	NA	NA	0.566758631991881	0.829825675628012	0.566087463984789	-0.0320033205210445	0.870231130297787	150.6	-111.3
230216_E007	230216_B001	52	52	22	140	WT	20	Step	0.14	0	NA	230216_E007.avi_lane_151.res	1.6576360777289	0.843580994964028	1.020390058862	-0.462657504974744	0.894594121254105	352	47	0.720072031657665	0.0126799082482096	0.617290886292378	NA	NA	NA	0.584156605547031	0.866609965196357	0.529778788187459	0.135664823226613	0.917219615461903	162.6	-122.3
230216_E007	230216_B001	53	53	23	140	WT	20	Step	0.14	0	NA	230216_E007.avi_lane_152.res	1.62604397854585	0.870826211151079	1.06818577785171	-0.39373693844924	0.919538306282567	346	54	0.734255620432759	0.0145378340323623	0.610071243665497	NA	NA	NA	0.552564506363981	0.893855181383408	0.577574507177169	0.204585389752117	0.942163800490365	156.6	-115.3
230216_E007	230216_B001	54	54	24	140	WT	20	Step	0.14	0	NA	230216_E007.avi_lane_153.res	1.70742487612823	0.812637401079137	1.02877190469199	-0.496675051387462	0.85401131318861	343	56	0.696271873899295	-0.0222154749830818	0.578671789504787	NA	NA	NA	0.633945403946361	0.835666371311466	0.538160634017449	0.101647276813895	0.876636807396408	153.6	-113.3
230216_E007	230216_B001	55	55	25	140	WT	20	Step	0.14	0	NA	230216_E007.avi_lane_154.res	1.62884534092483	0.749464704316547	0.976828014133072	-0.506366450839329	0.779129043372275	338	60	0.707876419968761	0.00496398225234262	0.609966199727084	NA	NA	NA	0.555365868742961	0.772493674548876	0.486216743458531	0.0919558773620276	0.801754537580073	148.6	-109.3
230216_E007	230216_B001	56	56	26	140	WT	20	Step	0.14	0	NA	230216_E007.avi_lane_155.res	1.62207495685215	0.7781132	0.964981860523142	-0.427140447943531	0.82116325300455	346	53	0.723188641818967	-0.00809464075941592	0.608930223725934	NA	NA	NA	0.548595484670281	0.801142170232329	0.474370589848601	0.171181880257826	0.843788747212348	156.6	-116.3
230216_E007	230216_B001	57	57	27	140	WT	20	Step	0.14	0	NA	230216_E007.avi_lane_156.res	1.55950732291319	0.717501570143885	0.941500366799098	-0.443781169064748	0.752138857200174	335	64	0.710060203129915	-0.0122994653813886	0.574101679653726	NA	NA	NA	0.486027850731321	0.740530540376214	0.450889096124557	0.154541159136609	0.774764351407972	145.6	-105.3
230216_E007	230216_B001	58	58	28	140	WT	20	Step	0.14	0	NA	230216_E007.avi_lane_157.res	1.56628650793308	0.749288777697842	0.959733573982919	-0.500234582860028	0.795187551369314	342	57	0.728764553974873	-0.0224489580210989	0.586574507025942	NA	NA	NA	0.492807035751211	0.772317747930171	0.469122303308378	0.0980877453413286	0.817813045577112	152.6	-112.3
230216_E007	230216_B001	59	59	29	140	WT	20	Step	0.14	0	NA	230216_E007.avi_lane_158.res	1.48967226975738	0.658850040647482	0.877854591120003	-0.543849762943743	0.693654944683374	338	61	0.727257027622268	-0.0139495485427693	0.577958297976658	NA	NA	NA	0.416192797575511	0.681879010879811	0.387243320445462	0.0544725652576136	0.716280438891172	148.6	-108.3
230216_E007	230216_B001	60	60	30	140	WT	20	Step	0.14	0	NA	230216_E007.avi_lane_159.res	1.45508151064137	0.598688087410072	0.845144026120642	-0.482144842810683	0.631913767055067	325	73	0.709151126986291	-0.0396702286538249	0.524091539323948	NA	NA	NA	0.381602038459501	0.621717057642401	0.354532755446101	0.116177485390674	0.654539261262865	135.6	-96.3
230216_E007	230216_B001	61	61	31	140	WT	20	Step	0.14	0	NA	230216_E007.avi_lane_160.res	1.45073515315987	0.581386392086331	0.862764243931957	-0.569138018815716	0.608109768208949	321	78	0.711914198497218	0.0191433576562784	0.542153418041743	NA	NA	NA	0.377255680978001	0.60441536231866	0.372152973257416	0.0291843093856405	0.630735262416747	131.6	-91.3
230216_E007	230216_B001	62	62	32	140	WT	20	Step	0.14	0	NA	230216_E007.avi_lane_161.res	1.4254998093283	0.636804810071942	0.857643734093806	-0.474975991145545	0.671128804282049	333	65	0.727184963696324	-0.025359377339121	0.552853362946769	NA	NA	NA	0.352020337146431	0.659833780304271	0.367032463419265	0.123346337055812	0.693754298489847	143.6	-104.3
230216_E007	230216_B001	63	63	33	140	WT	20	Step	0.14	0	NA	230216_E007.avi_lane_162.res	1.4653616491732	0.499964523741007	0.793975933647986	-0.573518996151916	0.521828448585946	314	86	0.695688490922247	-0.00403337087197923	0.518062756027776	NA	NA	NA	0.391882176991331	0.522993493973336	0.303364662973445	0.0248033320494405	0.544453942793744	124.6	-83.3
230216_E007	230216_B001	64	64	34	140	WT	20	Step	0.14	0	NA	230216_E007.avi_lane_163.res	1.40995584742951	0.481672410431655	0.773726497636842	-0.521489029181149	0.505403711869426	309	89	0.697878510667214	0.0154685305562013	0.502390131222973	NA	NA	NA	0.336476375247641	0.504701380663984	0.283115226962301	0.0768332990202075	0.528029206077224	119.6	-80.3
230216_E007	230216_B001	65	65	35	140	WT	20	Step	0.14	0	NA	230216_E007.avi_lane_164.res	1.36450565217839	0.439702938848921	0.757601529673271	-0.537699844248313	0.46735237519962	301	97	0.705437417901957	-0.0214249215850739	0.472011662315557	NA	NA	NA	0.291026179996521	0.46273190908125	0.26699025899873	0.0606224839530436	0.489977869407418	111.6	-72.3
230216_E007	230216_B001	66	66	36	140	WT	20	Step	0.14	0	NA	230216_E007.avi_lane_165.res	1.32096868944232	0.47251216294964	0.752244326564065	-0.579813595409387	0.502477731693846	316	84	0.736008816528171	-0.00662702591908482	0.46181744970222	NA	NA	NA	0.247489217260451	0.495541133181969	0.261633055889524	0.0185087327919695	0.525103225901644	126.6	-85.3
230216_E007	230216_B001	67	67	37	140	WT	20	Step	0.14	0	NA	230216_E007.avi_lane_166.res	1.38328115421925	0.434709852517985	0.761571346687356	-0.63609560300147	0.454007769412781	306	93	0.713110816274368	0.0110773347410015	0.464639179192432	NA	NA	NA	0.309801682037381	0.457738822750314	0.270960076012815	-0.0377732748001134	0.476633263620579	116.6	-76.3
230216_E007	230216_B001	68	68	38	140	WT	20	Step	0.14	0	NA	230216_E007.avi_lane_167.res	1.37031603065138	0.393439601798561	0.73018213819642	-0.636826355894877	0.417163380257512	301	98	0.697925584034142	-0.00822137166885799	0.436371729065969	NA	NA	NA	0.296836558469511	0.41646857203089	0.239570867521879	-0.0385040276935205	0.43978887446531	111.6	-71.3
230216_E007	230216_B001	69	69	39	140	WT	20	Step	0.14	0	NA	230216_E007.avi_lane_168.res	1.29865947817942	0.34844348057554	0.717025961016654	-0.6111991937261	0.367273376461308	289	111	0.706813497273517	-0.0256553714405724	0.406837621085108	NA	NA	NA	0.225180005997551	0.371472450807869	0.226414690342113	-0.0128768655247434	0.389898870669106	99.6	-58.3
230216_E007	230216_B001	70	70	40	140	WT	20	Step	0.14	0	NA	230216_E007.avi_lane_169.res	1.23734169313566	0.328160205755396	0.655952244265194	-0.623075825927493	0.343908917700824	297	102	0.711716122538775	-0.0186548489902874	0.371408960935955	NA	NA	NA	0.163862220953791	0.351189175987725	0.165340973590653	-0.0247534977261364	0.366534411908622	107.6	-67.3
230216_E007	230216_B001	71	71	41	140	WT	20	Step	0.14	0	NA	230216_E007.avi_lane_170.res	1.28458331229171	0.304029903956835	0.693641903905447	-0.610149340426818	0.315521607911513	280	119	0.695126897970543	-0.0209798891110133	0.366860723094889	NA	NA	NA	0.211103840109841	0.327058874189164	0.203030633230906	-0.0118270122254615	0.338147102119311	90.6	-50.3
230216_E007	230216_B001	72	72	42	140	WT	20	Step	0.14	0	NA	230216_E007.avi_lane_171.res	1.25435995698164	0.299382720863309	0.660580328443959	-0.584270822646231	0.314228336581045	283	115	0.71462587882575	-0.0057365024327801	0.362671127968798	NA	NA	NA	0.180880484799771	0.322411691095638	0.169969057769418	0.0140515055551256	0.336853830788843	93.6	-54.3
230216_E007	230216_B001	73	73	43	140	WT	20	Step	0.14	0	NA	230216_E007.avi_lane_172.res	1.25359283663793	0.287077182374101	0.642394865044135	-0.571762749937981	0.295416751847793	282	116	0.693842310809171	0.00938185139106616	0.350211183910698	NA	NA	NA	0.180113364456061	0.31010615260643	0.151783594369594	0.0265595782633755	0.318042246055591	92.6	-53.3
230216_E007	230216_B001	74	74	44	140	WT	20	Step	0.14	0	NA	230216_E007.avi_lane_173.res	1.25871047739915	0.28908206294964	0.658984958209903	-0.500874672860137	0.301812275248133	272	127	0.685505693496066	0.0154752224488743	0.387146737019273	NA	NA	NA	0.185231005217281	0.312111033181969	0.168373687535362	0.0974476553412196	0.324437769455931	82.6	-42.3
230216_E007	230216_B001	75	75	45	140	WT	20	Step	0.14	0	NA	230216_E007.avi_lane_174.res	1.29845472605787	0.286257252877698	0.673569590441932	-0.622660371198839	0.303932680466296	280	119	0.706160125065253	-0.0463749033238773	0.374946966517896	NA	NA	NA	0.224975253876001	0.309286223110027	0.182958319767391	-0.0243380429974824	0.326558174674094	90.6	-50.3
230216_E007	230216_B001	76	76	46	140	WT	20	Step	0.14	0	NA	230216_E007.avi_lane_175.res	1.30023441459542	0.189446029856115	0.637261443242353	-0.665577271438324	0.20479225734661	262	137	0.690472007485105	-0.00581241899620777	0.318594055271788	NA	NA	NA	0.226754942413551	0.212475000088444	0.146650172567812	-0.0672549432369675	0.227417751554408	72.6	-32.3
230216_E007	230216_B001	77	77	47	140	WT	20	Step	0.14	0	NA	230216_E007.avi_lane_176.res	1.25229892061259	0.169390647841727	0.589050599699345	-0.68264622411162	0.183019849271412	268	132	0.706875303299088	0.00433305179319858	0.300694242477698	NA	NA	NA	0.178819448430721	0.192419618074056	0.0984393290248037	-0.0843238959102635	0.20564534347921	78.6	-37.3
230216_E007	230216_B001	78	78	48	140	WT	20	Step	0.14	0	NA	230216_E007.avi_lane_177.res	1.23817497299023	0.122130551798561	0.582287538579823	-0.768200847322143	0.127265152030703	262	135	0.719525197970143	0.00179097056954133	0.271880915360098	NA	NA	NA	0.164695500808361	0.14515952203089	0.0916762679052817	-0.169878519120786	0.149890646238501	72.6	-34.3
230216_E007	230216_B001	79	79	49	140	WT	20	Step	0.14	0	NA	230216_E007.avi_lane_178.res	1.25543794425608	0.127238522302159	0.582609099237464	-0.798940615080454	0.137758922204774	267	131	NA	-0.0188727910869171	0.255474019877687	NA	NA	NA	0.181958472074211	0.150267492534488	0.0919978285629227	-0.200618286879097	0.160384416412572	77.6	-38.3
230216_E007	230216_B001	80	80	50	140	WT	20	Step	0.14	0	NA	230216_E007.avi_lane_179.res	1.20328709096571	0.0765171323741008	0.538961703870106	-0.734378181454836	0.0812169415762296	253	144	NA	0.00454998323246259	0.2492263732751	NA	NA	NA	0.129807618783841	0.09954610260643	0.0483504331955647	-0.136055853253479	0.103842435784028	63.6	-25.3
230216_E007	230216_B001	81	81	51	140	WT	20	Step	0.14	0	NA	230216_E007.avi_lane_180.res	1.18175040616986	0.165964142446043	0.589249902538347	-0.669892292494363	0.168776082644154	265	134	0.716439894688417	0.0295616864733737	0.254537848661764	NA	NA	NA	0.108270933987991	0.188993112678372	0.0986386318638057	-0.0715699642930064	0.191401576851952	75.6	-35.3
230216_E007	230216_B001	82	82	52	140	WT	20	Step	0.14	0	NA	230216_E007.avi_lane_181.res	1.18308818520442	0.133249077338129	0.556771283689466	-0.755236796012009	0.13796679074307	268	127	0.729718584721284	0.00912896479542138	0.248549957526524	NA	NA	NA	0.109608713022551	0.156278047570458	0.0661600130149247	-0.156914467810652	0.160592284950868	78.6	-42.3
230216_E007	230216_B001	83	83	53	140	WT	20	Step	0.14	0	NA	230216_E007.avi_lane_182.res	1.15965062937366	0.0929986884892085	0.567886393247607	-0.764597632065776	0.100866410995928	254	140	NA	0.025846469696998	0.214620817543949	NA	NA	NA	0.0861711571917907	0.116027658721538	0.0772751225730657	-0.166275303864419	0.123491905203726	64.6	-29.3
230216_E007	230216_B001	84	84	54	140	WT	20	Step	0.14	0	NA	230216_E007.avi_lane_183.res	1.16432079379555	0.0457602223021587	0.54451468608246	-0.792432891308575	0.0501186701820666	249	148	0.720228144551741	0.00762419926993409	0.176713861830672	NA	NA	NA	0.0908413216136807	0.0687891925344879	0.0539034154079187	-0.194110563107218	0.0727441643898649	59.6	-21.3
230216_E007	230216_B001	85	85	55	140	WT	20	Step	0.14	0	NA	230216_E007.avi_lane_184.res	1.23760344397016	-0.018166737410072	0.50058391920773	-0.803204124396685	-0.0159978664098493	239	158	0.693267171657661	0.0104158740765334	0.173181093183721	NA	NA	NA	0.164123971788291	0.00486223282225724	0.00997264853318874	-0.204881796195328	0.00662762779794899	49.6	-11.3
230216_E007	230216_B001	86	86	56	140	WT	20	Step	0.14	0	NA	230216_E007.avi_lane_185.res	1.24737761628273	-0.0338173665467627	0.51656310951239	-0.824556529108002	-0.0272026913106678	234	163	0.712447845017076	0.00904424944651898	0.166207014783177	NA	NA	NA	0.173898144100861	-0.0107883963144335	0.0259518388378487	-0.226234200906645	-0.00457719710286952	44.6	-6.30000000000001
230216_E007	230216_B001	87	87	57	140	WT	20	Step	0.14	0	NA	230216_E007.avi_lane_186.res	1.20371517551374	-0.00487603453237413	0.532078698834036	-0.759955587529976	-0.0055421243840692	232	165	0.714924162470519	-0.00371871029656546	0.146928339690188	NA	NA	NA	0.130235703331871	0.0181529356999551	0.0414674281594947	-0.161633259328619	0.0170833698237291	42.6	-4.30000000000001
230216_E007	230216_B001	88	88	58	140	WT	20	Step	0.14	0	NA	230216_E007.avi_lane_187.res	1.2514136916862	-0.0204026057553956	0.504716008595721	-0.742562144570058	-0.0121085142495094	231	168	0.696077336331299	0.0136912570858366	0.147398343867352	NA	NA	NA	0.177934219504331	0.00262636447693364	0.0141047379211797	-0.144239816368701	0.0105169799582889	41.6	-1.30000000000001
230216_E007	230216_B001	89	89	59	140	WT	20	Step	0.14	0	NA	230216_E007.avi_lane_188.res	1.19226214435051	-0.0419817384892084	0.532792946324968	-0.743869464877536	-0.0471397261078846	217	178	0.689055091375009	0.00860771202901679	0.116562501658369	NA	NA	NA	0.118782672168641	-0.0189527682568792	0.0421816756504267	-0.145547136676179	-0.0245142319000863	27.6	8.69999999999999
230216_E007	230216_B001	90	90	60	140	WT	20	Step	0.14	0	NA	230216_E007.avi_lane_189.res	1.22201462486458	-0.0499695827338127	0.51036696527995	-0.832559000654022	-0.0443121674224154	230	165	0.705544287000782	0.0123387541520691	0.132271064590645	NA	NA	NA	0.148535152682711	-0.0269406125014835	0.0197556946054087	-0.234236672452665	-0.0216866732146171	40.6	-4.30000000000001
230216_E007	230216_B001	91	91	61	140	WT	20	Step	0.14	0	NA	230216_E007.avi_lane_190.res	1.23660944710152	-0.126993715107913	0.432730456949509	-0.817783461320831	-0.12446830785195	219	178	NA	-0.00100389462332652	0.0880572198627742	NA	NA	NA	0.163129974919651	-0.103964744875584	-0.0578808137250323	-0.219461133119474	-0.101842813644152	29.6	8.69999999999999
230216_E007	230216_B001	92	92	62	140	WT	20	Step	0.14	0	NA	230216_E007.avi_lane_191.res	1.19383553777838	-0.101880693770565	0.493812765060679	-0.733704577386219	-0.10423681236448	198	187	0.70788713137742	0.0137790857574106	0.0808633718030512	NA	NA	NA	0.120356065596511	-0.0788517235382358	0.0032014943861377	-0.135382249184862	-0.0816113181566817	8.59999999999999	17.7
230216_E007	230216_B001	93	93	63	140	WT	20	Step	0.14	0	NA	230216_E007.avi_lane_192.res	1.20383749466663	-0.0664150187050361	0.472543080155345	-0.770871350272383	-0.0657819867414961	226	173	0.694777474158973	0.0315501024231072	0.0961575709783292	NA	NA	NA	0.130358022484761	-0.0433860484727069	-0.0180681905191963	-0.172549022071026	-0.0431564925336978	36.6	3.69999999999999
230216_E007	230216_B001	94	94	64	140	WT	20	Step	0.14	0	NA	230216_E007.avi_lane_193.res	1.20606822749781	-0.047763337769784	0.511827038533557	-0.732935511434427	-0.038819362463795	219	179	0.696614868992359	-0.0107130973494978	0.110756492196368	NA	NA	NA	0.132588755315941	-0.0247343675374548	0.0212157678590157	-0.13461318323307	-0.0161938682559967	29.6	9.69999999999999
230216_E007	230216_B001	95	95	65	140	WT	20	Step	0.14	0	NA	230216_E007.avi_lane_194.res	1.14768575155361	-0.0761026100719426	0.431214354324759	-0.705519704101126	-0.0815998120034643	219	177	0.687848332270768	-0.0298423217351694	0.0773813004411265	NA	NA	NA	0.0742062793717408	-0.0530736398396134	-0.0593969163497823	-0.107197375899769	-0.058974317795666	29.6	7.69999999999999
230216_E007	230216_B001	96	96	66	140	WT	20	Step	0.14	0	NA	230216_E007.avi_lane_195.res	1.13815899467443	-0.0891263906474821	0.440529945963229	-0.77901615087121	-0.0964511360576475	225	173	0.689363862423513	-0.0280251610083139	0.0877075484576473	NA	NA	NA	0.0646795224925607	-0.0660974204151529	-0.0500813247113123	-0.180693822669853	-0.0738256418498492	35.6	3.69999999999999
230216_E007	230216_B001	97	97	67	140	WT	20	Step	0.14	0	NA	230216_E007.avi_lane_196.res	1.21112485665853	-0.077214915467626	0.463761471664773	-0.808423560512537	-0.0652436692561037	228	169	0.712656688700802	-0.0166515046210094	0.0987422631681135	NA	NA	NA	0.137645384476661	-0.0541859452352968	-0.0268497990097683	-0.21010123231118	-0.0426181750483054	38.6	-0.300000000000011
230216_E007	230216_B001	98	98	68	140	WT	20	Step	0.14	0	NA	230216_E007.avi_lane_197.res	1.13010867319014	-0.112058450586899	0.450262583141034	-0.826574124843837	-0.113442032465263	212	167	0.722309349690821	-0.0144782472614943	0.0475363208090039	NA	NA	NA	0.0566292010082707	-0.0890294803545698	-0.0403486875335073	-0.22825179664248	-0.0908165382574647	22.6	-2.30000000000001
230216_E007	230216_B001	99	99	69	140	WT	20	Step	0.14	0	NA	230216_E007.avi_lane_198.res	1.18941843250555	-0.193687524660684	0.420445150321848	-0.786981411824855	-0.200790187141068	190	197	0.708254285939233	0.0171195026011094	0.025174655906118	NA	NA	NA	0.115938960323681	-0.170658554428355	-0.0701661203526933	-0.188659083623498	-0.17816469293327	0.599999999999994	27.7
230216_E007	230216_B001	100	100	70	140	WT	20	Step	0.14	0	NA	230216_E007.avi_lane_199.res	1.14725261840591	-0.207622591726619	0.455434296215201	-0.783328390583308	-0.219704918546382	184	213	0.705314945932562	0.0153917618250749	-0.0324550201994559	NA	NA	NA	0.0737731462240407	-0.18459362149429	-0.0351769744593403	-0.185006062381951	-0.197079424338584	-5.40000000000001	43.7
230216_E007	230216_B001	101	101	71	140	WT	20	Step	0.14	0	NA	230216_E007.avi_lane_200.res	1.21378870700947	-0.19490134352518	0.477915367499815	-0.832566432707493	-0.193992377770072	194	205	0.715682364892142	-0.00608997553962359	0.00621264838360677	NA	NA	NA	0.140309234827601	-0.171872373292851	-0.0126959031747263	-0.234244104506136	-0.171366883562274	4.59999999999999	35.7
230216_E007	230216_B001	102	102	72	140	WT	20	Step	0.14	0	NA	230216_E007.avi_lane_201.res	1.20389050837236	-0.268198149640288	0.455132430595401	-0.775495068560537	-0.277043830951063	163	234	0.707051646890154	-0.00564836293248934	-0.0270567936932374	NA	NA	NA	0.130411036190491	-0.245169179407959	-0.0354788400791403	-0.17717274035918	-0.254418336743265	-26.4	64.7
230216_E007	230216_B001	103	103	73	140	WT	20	Step	0.14	0	NA	230216_E007.avi_lane_202.res	1.19190996359456	-0.196787539568345	0.459308528587656	-0.797998251245157	-0.197292003241004	190	208	0.699994546145719	0.0270937591065595	-0.0267282431814936	NA	NA	NA	0.118430491412691	-0.173758569336016	-0.0313027420868853	-0.1996759230438	-0.174666509033206	0.599999999999994	38.7
230216_E007	230216_B001	104	104	74	140	WT	20	Step	0.14	0	NA	230216_E007.avi_lane_203.res	1.13109724380758	-0.19762051618705	0.433205217358029	-0.767898504010189	-0.206193116822746	188	209	0.700556785793186	0.00443059911131259	-0.00508305430942752	NA	NA	NA	0.0576177716257107	-0.174591545954721	-0.0574060533165123	-0.169576175808832	-0.183567622614948	-1.40000000000001	39.7
230216_E007	230216_B001	105	105	75	140	WT	20	Step	0.14	0	NA	230216_E007.avi_lane_204.res	1.18342296315995	-0.17284586618705	0.445277926749509	-0.790469225986045	-0.181286337416989	198	199	0.698615413787163	-0.00079920466520589	0.00366380250988694	NA	NA	NA	0.109943490978081	-0.149816895954721	-0.0453333439250323	-0.192146897784688	-0.158660843209191	8.59999999999999	29.7
230216_E007	230216_B001	106	106	76	140	WT	20	Step	0.14	0	NA	230216_E007.avi_lane_205.res	1.14282455930748	-0.166949984892086	0.432038883111333	-0.781989077895044	-0.171909777998081	202	197	0.708000887722207	-0.00894556714596977	0.0203460668862656	NA	NA	NA	0.0693450871256107	-0.143921014659757	-0.0585723875632083	-0.183666749693687	-0.149284283790283	12.6	27.7
230216_E007	230216_B001	107	107	77	140	WT	20	Step	0.14	0	NA	230216_E007.avi_lane_206.res	1.10541115238297	-0.169050898920863	0.448320602946215	-0.73957744429699	-0.167105160662539	189	206	NA	-0.0298567384110953	-0.0220192298276355	NA	NA	NA	0.0319316802011007	-0.146021928688534	-0.0422906677283263	-0.141255116095633	-0.144479666454741	-0.400000000000006	36.7
230216_E007	230216_B001	108	108	78	140	WT	20	Step	0.14	0	NA	230216_E007.avi_lane_207.res	1.20356315678803	-0.246713845978626	0.387699508190058	-0.802610695918512	-0.253649518972135	177	202	0.690723704133851	-0.00673566344724229	-0.00911030508053924	NA	NA	NA	0.130083684606161	-0.223684875746297	-0.102911762484483	-0.204288367717155	-0.231024024764337	-12.4	32.7
230216_E007	230216_B001	109	109	79	140	WT	20	Step	0.14	0	NA	230216_E007.avi_lane_208.res	1.08922717990446	-0.189158687769784	0.417851157224974	-0.798069625103937	-0.197332682799305	199	199	0.70953212467717	-0.0145575361818781	-0.00846467757355833	NA	NA	NA	0.0157477077225907	-0.166129717537455	-0.0727601134495673	-0.19974729690258	-0.174707188591507	9.59999999999999	29.7
230216_E007	230216_B001	110	110	80	140	WT	20	Step	0.14	0	NA	230216_E007.avi_lane_209.res	1.14862915375445	-0.195504641007194	0.414014168337461	-0.716123019575037	-0.203272347415174	183	215	NA	-0.00213978007271846	-0.0192085613727955	NA	NA	NA	0.0751496815725807	-0.172475670774865	-0.0765971023370803	-0.11780069137368	-0.180646853207376	-6.40000000000001	45.7
230216_E008	230216_B001	1	1	-29	150	WT	20	Step	0.15	0	NA	230216_E008.avi_lane_100.res	0.8588870189839	0.114213696734919	0.638489319313778	-0.41006192584394	0.12835745216322	13	13	0.715890714325932	-0.00917843029840553	0.156264242490138	NA	NA	NA	-0.209333872857813	0.157352037382158	0.155052263877019	0.19092649512175	0.169933109928981	-164.333333333333	-154.233333333333
230216_E008	230216_B001	2	2	-28	150	WT	20	Step	0.15	0	NA	230216_E008.avi_lane_101.res	1.02442805039056	-0.00220189074428559	0.484975228238462	-0.543186898065964	0.00272395675430956	171	154	0.687506271620175	0.0183364964308958	0.0556613879166061	NA	NA	NA	-0.0437928414511526	0.0409364499029539	0.00153817280170282	0.0578015228997264	0.0442996145200708	-6.33333333333334	-13.2333333333333
230216_E008	230216_B001	3	3	-27	150	WT	20	Step	0.15	0	NA	230216_E008.avi_lane_102.res	1.10114507267823	-0.0927239876050965	0.466726259418501	-0.681124855444837	-0.0930693393799577	169	161	0.685880953773098	0.0162084610543698	0.0414406749586956	NA	NA	NA	0.0329241808365173	-0.049585646957857	-0.0167107960182582	-0.0801364344791466	-0.0514936816141965	-8.33333333333334	-6.23333333333332
230216_E008	230216_B001	4	4	-26	150	WT	20	Step	0.15	0	NA	230216_E008.avi_lane_103.res	1.0996823358697	-0.0613264038071871	0.453401869057518	-0.609413316662179	-0.057375940772369	199	187	0.681201866934314	0.0119361282817494	0.0528939589289646	NA	NA	NA	0.0314614440279875	-0.0181880631599476	-0.0300351863792412	-0.00842489569648863	-0.0158002830066078	21.6666666666667	19.7666666666667
230216_E008	230216_B001	5	5	-25	150	WT	20	Step	0.15	0	NA	230216_E008.avi_lane_104.res	1.11752119390095	-0.0387125435468245	0.461680848531985	-0.610627374544809	-0.0365713949425892	185	162	0.681154070642069	0.0244259554680716	0.0850956376400226	NA	NA	NA	0.0493003020592373	0.00442579710041497	-0.0217562069047742	-0.00963895357911859	0.00500426282317204	7.66666666666666	-5.23333333333332
230216_E008	230216_B001	6	6	-24	150	WT	20	Step	0.15	0	NA	230216_E008.avi_lane_105.res	1.13148279236365	-0.0867350988262018	0.447044225517546	-0.662527504150526	-0.0871659161109617	196	182	0.677054572116546	-0.0173958452363739	0.0250341715222647	NA	NA	NA	0.0632619005219373	-0.0435967581789623	-0.0363928299192132	-0.0615390831848356	-0.0455902583452005	18.6666666666667	14.7666666666667
230216_E008	230216_B001	7	7	-23	150	WT	20	Step	0.15	0	NA	230216_E008.avi_lane_106.res	1.09199974840135	-0.0803753328730206	0.457017161962737	-0.596662023215783	-0.0837173863192736	156	163	0.671340663332065	-0.0135958253986707	0.0178662662261363	NA	NA	NA	0.0237788565596373	-0.0372369922257811	-0.0264198934740222	0.0043263977499074	-0.0421417285535124	-21.3333333333333	-4.23333333333332
230216_E008	230216_B001	8	8	-22	150	WT	20	Step	0.15	0	NA	230216_E008.avi_lane_107.res	1.13404664114296	-0.0628474293078904	0.48134964028777	-0.622943557023234	-0.0610667083072737	188	183	0.686681432503595	-0.0208874802851682	0.0275973851832941	NA	NA	NA	0.0658257493012473	-0.0197090886606509	-0.00208741514898919	-0.0219551360575436	-0.0194910505415125	10.6666666666667	15.7666666666667
230216_E008	230216_B001	9	9	-21	150	WT	20	Step	0.15	0	NA	230216_E008.avi_lane_108.res	1.08098816489109	-0.095046493623283	0.525791037392309	-0.627695840280157	-0.0916538574270112	162	189	0.705930795373045	-0.00855205688845601	0.00160360290736016	NA	NA	NA	0.0127672730493773	-0.0519081529760435	0.0423539819555498	-0.0267074193144666	-0.05007819966125	-15.3333333333333	21.7666666666667
230216_E008	230216_B001	10	10	-20	150	WT	20	Step	0.15	0	NA	230216_E008.avi_lane_109.res	1.06637152315429	-0.0605459265615031	0.506704497454668	-0.695718869610194	-0.0631534892329197	171	153	0.716917947909088	-0.0140920882851109	0.0409789196417686	NA	NA	NA	-0.00184936868742258	-0.0174075859142636	0.0232674420179088	-0.0947304486445036	-0.0215778314671585	-6.33333333333334	-14.2333333333333
230216_E008	230216_B001	11	11	-19	150	WT	20	Step	0.15	0	NA	230216_E008.avi_lane_110.res	1.064641805184	-0.0504462730215828	0.46708902191735	-0.662651917147601	-0.0464664540940176	215	182	0.693693900042059	-0.0199881027032026	0.0172692844367918	NA	NA	NA	-0.00357908665771256	-0.00730793237434333	-0.0163480335194092	-0.0616634961819106	-0.00489079632825636	37.6666666666667	14.7666666666667
230216_E008	230216_B001	12	12	-18	150	WT	20	Step	0.15	0	NA	230216_E008.avi_lane_111.res	1.08314287646499	-0.0724989266852411	0.499670713686719	-0.588568811955959	-0.073851093278784	163	181	0.691128260572517	-0.00875899274279973	0.022442043164267	NA	NA	NA	0.0149219846232773	-0.0293605860380016	0.0162336582499598	0.0124196090097314	-0.0322754355130228	-14.3333333333333	13.7666666666667
230216_E008	230216_B001	13	13	-17	150	WT	20	Step	0.15	0	NA	230216_E008.avi_lane_112.res	1.11763900729902	-0.0196614798561153	0.49018526362009	-0.613519415811613	-0.0240193055785942	213	183	0.68451565618652	0.0209282761976108	0.04910200088322	NA	NA	NA	0.0494181154573075	0.0234768607911242	0.00674820818333083	-0.0125309948459226	0.017556352187167	35.6666666666667	15.7666666666667
230216_E008	230216_B001	14	14	-16	150	WT	20	Step	0.15	0	NA	230216_E008.avi_lane_113.res	1.1096545059466	-0.121441807505347	0.481732099638208	-0.657810882125069	-0.110664413990054	173	195	NA	0.0207696572006008	0.0127942736141224	NA	NA	NA	0.0414336141048874	-0.0783034668581075	-0.00170495579855118	-0.0568224611593786	-0.0690887562242928	-4.33333333333334	27.7666666666667
230216_E008	230216_B001	15	15	-15	150	WT	20	Step	0.15	0	NA	230216_E008.avi_lane_114.res	1.06529166558899	-0.0235785834554236	0.513790789643735	-0.584752598920863	-0.0160175840603379	167	160	0.687607709556878	-0.00249445306726209	0.0511556425489957	NA	NA	NA	-0.00292922625272274	0.0195597571918159	0.0303537342069758	0.0162358220448274	0.0255580737054233	-10.3333333333333	-7.23333333333332
230216_E008	230216_B001	16	16	-14	150	WT	20	Step	0.15	0	NA	230216_E008.avi_lane_115.res	1.0947131361139	-0.0631441809352515	0.504128774764804	-0.617813917266187	-0.0605149860773217	195	200	0.703020026372406	-0.00200016201698602	0.0190399576940095	NA	NA	NA	0.0264922442721873	-0.020005840288012	0.0206917193280448	-0.0168254963004966	-0.0189393283115605	17.6666666666667	32.7666666666667
230216_E008	230216_B001	17	17	-13	150	WT	20	Step	0.15	0	NA	230216_E008.avi_lane_116.res	1.02013758714883	-0.0593960753448523	0.466508771413808	-0.634253675132183	-0.0550486111338906	181	166	NA	-0.0447760346224995	0.0464888537974859	NA	NA	NA	-0.0480833046928826	-0.0162577346976128	-0.0169282840229512	-0.0332652541664926	-0.0134729533681294	3.66666666666666	-1.23333333333332
230216_E008	230216_B001	18	18	-12	150	WT	20	Step	0.15	0	NA	230216_E008.avi_lane_117.res	1.04014081229378	-0.0141575314294019	0.470248308124232	-0.539721087891591	-0.0165557146052298	205	189	0.666029492932119	-0.00195156727175885	0.0653273033175366	NA	NA	NA	-0.0280800795479326	0.0289808092178376	-0.0131887473125272	0.0612673330740994	0.0250199431605314	27.6666666666667	21.7666666666667
230216_E008	230216_B001	19	19	-11	150	WT	20	Step	0.15	0	NA	230216_E008.avi_lane_118.res	1.03481868817754	-0.00963244925079072	0.493802930254599	-0.581562438212696	-0.00722810270653168	167	147	0.705903751581705	0.00269829784749084	0.0506875422204661	NA	NA	NA	-0.0334022036641726	0.0335058913964487	0.0103658748178398	0.0194259827529943	0.0343475550592296	-10.3333333333333	-20.2333333333333
230216_E008	230216_B001	20	20	-10	150	WT	20	Step	0.15	0	NA	230216_E008.avi_lane_119.res	1.08619568934995	-0.0681859472422064	0.45973479912699	-0.596489760730741	-0.0663066739884062	178	178	0.686511561629978	-0.00967439115128861	0.0162671158730021	NA	NA	NA	0.0179747975082374	-0.0250476065949669	-0.0237022563097692	0.00449866023494938	-0.024731016222645	0.666666666666657	10.7666666666667
230216_E008	230216_B001	21	21	-9	150	WT	20	Step	0.15	0	NA	230216_E008.avi_lane_120.res	1.04848070552582	-0.0307576678475951	0.502667775606105	-0.622707136137244	-0.029060024909777	173	156	0.685960085860338	0.00151147728033905	0.0490458290370804	NA	NA	NA	-0.0197401863158926	0.0123806727996444	0.0192307201693458	-0.0217187151715537	0.0125156328559842	-4.33333333333334	-11.2333333333333
230216_E008	230216_B001	22	22	-8	150	WT	20	Step	0.15	0	NA	230216_E008.avi_lane_121.res	1.09272764056843	-0.0386705726286023	0.491415421772472	-0.638618788149605	-0.0417628184131334	182	161	0.69943453562814	-0.00498131705086011	0.0615547251828069	NA	NA	NA	0.0245067487267174	0.00446776801863717	0.00797836633571281	-0.0376303671839147	-0.000187160647372162	4.66666666666666	-6.23333333333332
230216_E008	230216_B001	23	23	-7	150	WT	20	Step	0.15	0	NA	230216_E008.avi_lane_122.res	1.07880858575412	-0.0342392011042329	0.469834846156973	-0.571922005720724	-0.0354090325401552	177	166	0.675635723822432	-0.0175714469796851	0.0616027173805819	NA	NA	NA	0.0105876939124074	0.00889913954300657	-0.0136022092797862	0.0290664152449663	0.00616662522560604	-0.333333333333343	-1.23333333333332
230216_E008	230216_B001	24	24	-6	150	WT	20	Step	0.15	0	NA	230216_E008.avi_lane_123.res	1.07433896178595	0.0121076071859273	0.469131845247207	-0.535079967007286	0.0177566502534141	188	157	0.679463195370028	-0.0122303762378448	0.106242339756503	NA	NA	NA	0.00611806994423736	0.0552459478331668	-0.0143052101895522	0.0659084539584044	0.0593323080191753	10.6666666666667	-10.2333333333333
230216_E008	230216_B001	25	25	-5	150	WT	20	Step	0.15	0	NA	230216_E008.avi_lane_124.res	1.06040824330191	-0.0172860823741007	0.447332460299042	-0.571349323266661	-0.010253692678275	217	182	0.67783657622782	-0.0178896256460085	0.0726425880477405	NA	NA	NA	-0.00781264853980268	0.0258522582731388	-0.0361045951377172	0.0296390976990294	0.0313219650874862	39.6666666666667	14.7666666666667
230216_E008	230216_B001	26	26	-4	150	WT	20	Step	0.15	0	NA	230216_E008.avi_lane_125.res	1.05744041474409	-0.0130209891009346	0.480549160936444	-0.600844792692162	-0.0139093151358182	181	152	0.712260018730438	0.0112230560731557	0.063739961217101	NA	NA	NA	-0.0107804770976228	0.0301173515463049	-0.00288789450031518	0.000143628273528429	0.027666342629943	3.66666666666666	-15.2333333333333
230216_E008	230216_B001	27	27	-3	150	WT	20	Step	0.15	0	NA	230216_E008.avi_lane_126.res	1.04783209010385	-0.0723156784172662	0.450382956722705	-0.56789304909014	-0.0751936072264067	193	204	0.680859297097314	0.00761833025803104	0.0222747671139966	NA	NA	NA	-0.0203888017378626	-0.0291773377700267	-0.0330540987140542	0.0330953718755503	-0.0336179494606455	15.6666666666667	36.7666666666667
230216_E008	230216_B001	28	28	-2	150	WT	20	Step	0.15	0	NA	230216_E008.avi_lane_127.res	1.02444830470965	-0.0242720208156246	0.484868857653761	-0.536655253471642	-0.0267442840188034	173	172	0.687622171437872	-0.00920062766189499	0.0518382600794391	NA	NA	NA	-0.0437725871320627	0.0188663198316149	0.00143180221700179	0.0643331674940484	0.0148313737469578	-4.33333333333334	4.76666666666668
230216_E008	230216_B001	29	29	-1	150	WT	20	Step	0.15	0	NA	230216_E008.avi_lane_128.res	1.08455335468693	-0.0806083241526667	0.464559599795573	-0.633136252633252	-0.0892567205115663	183	181	0.683445195174216	0.0131646458182311	0.0384262110959307	NA	NA	NA	0.0163324628452173	-0.0374699835054272	-0.0188774556411862	-0.0321478316675616	-0.0476810627458051	5.66666666666666	13.7666666666667
230216_E008	230216_B001	30	30	0	150	WT	20	Step	0.15	0	NA	230216_E008.avi_lane_129.res	1.05466013872635	-0.0266426252755021	0.472297179546685	-0.614339390765869	-0.0240713247043222	186	158	0.696680749724536	0.00285163093671195	0.062066598475427	NA	NA	NA	-0.0135607531153628	0.0164957153717374	-0.0111398758900742	-0.0133509698001786	0.017504333061439	8.66666666666666	-9.23333333333332
230216_E008	230216_B001	31	31	1	150	WT	20	Step	0.15	0	NA	230216_E008.avi_lane_130.res	1.21985648508611	-0.139300105658757	0.441565624022521	-0.680679773776355	-0.138688434653932	161	173	0.63962626894189	0.0234358485623804	-0.00507038659707469	NA	NA	NA	0.151635593244397	-0.0961617650115175	-0.0418714314142382	-0.0796913528106646	-0.0971127768881707	-16.3333333333333	5.76666666666668
230216_E008	230216_B001	32	32	2	150	WT	20	Step	0.15	0	NA	230216_E008.avi_lane_131.res	1.27277052024182	-0.0607826451828228	0.578323188306498	-0.67799361694318	-0.07932664699611	189	196	NA	0.0115444540135545	0.037625047328385	NA	NA	NA	0.204549628400107	-0.0176443045355833	0.0948861328697388	-0.0770051959774897	-0.0377509892303488	11.6666666666667	28.7666666666667
230216_E008	230216_B001	33	33	3	150	WT	20	Step	0.15	0	NA	230216_E008.avi_lane_132.res	1.27651103693761	-0.105068165789756	0.551866148843637	-0.862845090161637	-0.114103986404232	177	154	0.728261927073775	0.000568882248011366	0.0665582144341637	NA	NA	NA	0.208290145095897	-0.0619298251425165	0.0684290934068779	-0.261856669195947	-0.0725283286384708	-0.333333333333343	-13.2333333333333
230216_E008	230216_B001	34	34	4	150	WT	20	Step	0.15	0	NA	230216_E008.avi_lane_133.res	1.38867878571686	-0.0307535802066562	0.622962046209186	-0.982042793178045	-0.0378862009262672	208	143	0.727595014284216	-0.0168773062848978	0.127321640292606	NA	NA	NA	0.320457893875147	0.0123847604405833	0.139524990772427	-0.381054372212355	0.00368945683949404	30.6666666666667	-24.2333333333333
230216_E008	230216_B001	35	35	5	150	WT	20	Step	0.15	0	NA	230216_E008.avi_lane_134.res	1.37451134389525	0.163878405771251	0.687256547369699	-0.820570955806784	0.174209997462553	237	126	0.717937150533844	-0.0121279134658725	0.23601303050788	NA	NA	NA	0.306290452053537	0.20701674641849	0.20381949193294	-0.219582534841094	0.215785655228314	59.6666666666667	-41.2333333333333
230216_E008	230216_B001	36	36	6	150	WT	20	Step	0.15	0	NA	230216_E008.avi_lane_135.res	1.47409610753886	0.291597315420873	0.817197726054451	-0.820443601918466	0.303659056092277	255	120	0.742461885266561	-0.00990367981070565	0.31424330248626	NA	NA	NA	0.405875215697147	0.334735656068113	0.333760670617692	-0.219455180952776	0.345234713858038	77.6666666666667	-47.2333333333333
230216_E008	230216_B001	37	37	7	150	WT	20	Step	0.15	0	NA	230216_E008.avi_lane_136.res	1.45193373029718	0.522393222834719	0.886728851877402	-0.628298195182984	0.548684833679261	292	92	0.743464995011171	0.0171540029436917	0.414038154986667	NA	NA	NA	0.383712838455467	0.565531563481958	0.403291796440643	-0.0273097742172936	0.590260491445022	114.666666666667	-75.2333333333333
230216_E008	230216_B001	38	38	8	150	WT	20	Step	0.15	0	NA	230216_E008.avi_lane_137.res	1.57724857352017	0.549479390647482	0.938146036089162	-0.70577430583193	0.57533185614152	305	94	0.72193568375916	-0.00453155562889423	0.461159916946526	NA	NA	NA	0.509027681678457	0.592617731294721	0.454708980652403	-0.10478588486624	0.616907513907281	127.666666666667	-73.2333333333333
230216_E008	230216_B001	39	39	9	150	WT	20	Step	0.15	0	NA	230216_E008.avi_lane_138.res	1.5632661741198	0.697840632014389	0.929901519784173	-0.520479028776978	0.733343146560095	336	64	0.719551343529143	0.0134226998612734	0.503358923250068	NA	NA	NA	0.495045282278087	0.740978972661628	0.446464464347414	0.0805093921887123	0.774918804325856	158.666666666667	-103.233333333333
230216_E008	230216_B001	40	40	10	150	WT	20	Step	0.15	0	NA	230216_E008.avi_lane_139.res	1.56592022827711	0.754373811151079	0.992518839583201	-0.57857270263789	0.784066751228987	339	60	0.744800908662282	-0.0118658815500044	0.552234391239046	NA	NA	NA	0.497699336435397	0.797512151798318	0.509081784146442	0.0224157183278004	0.825642408994748	161.666666666667	-107.233333333333
230216_E008	230216_B001	41	41	11	150	WT	20	Step	0.15	0	NA	230216_E008.avi_lane_140.res	1.60397814205035	0.782779170263789	1.03085397448912	-0.488484433025009	0.809572445331094	326	63	0.737739770278955	0.00143501595515845	0.572448914698945	NA	NA	NA	0.535757250208637	0.825917510911028	0.547416919052361	0.112503987940681	0.851148103096855	148.666666666667	-104.233333333333
230216_E008	230216_B001	42	42	12	150	WT	20	Step	0.15	0	NA	230216_E008.avi_lane_141.res	1.57262785783483	0.84642840323741	1.05765764372758	-0.424652815852581	0.874783917808271	343	57	0.741803940111826	-0.0138534887908354	0.589117845285707	NA	NA	NA	0.504406965993117	0.889566743884649	0.574220588290821	0.176335605113109	0.916359575574032	165.666666666667	-110.233333333333
230216_E008	230216_B001	43	43	13	150	WT	20	Step	0.15	0	NA	230216_E008.avi_lane_142.res	1.62841685429069	0.907240686690647	1.08191914980836	-0.358666955456911	0.948059159639281	351	47	0.738044007798894	0.0147281080971418	0.605737078546239	NA	NA	NA	0.560195962448977	0.950379027337886	0.598482094371601	0.242321465508779	0.989634817405042	173.666666666667	-120.233333333333
230216_E008	230216_B001	44	44	14	150	WT	20	Step	0.15	0	NA	230216_E008.avi_lane_143.res	1.65505272248439	0.871039370318178	1.04398168538853	-0.414749146074445	0.902081622349689	342	46	0.713562535524487	-0.00876589036986854	0.605792051381457	NA	NA	NA	0.586831830642677	0.914177710965417	0.560544629951771	0.186239274891245	0.94365728011545	164.666666666667	-121.233333333333
230216_E008	230216_B001	45	45	15	150	WT	20	Step	0.15	0	NA	230216_E008.avi_lane_144.res	1.69011544174125	0.871326929331535	1.06460166300194	-0.514494033369049	0.913789952961083	337	47	0.731885529876767	-0.00449289498527948	0.615877524086141	NA	NA	NA	0.621894549899537	0.914465269978774	0.581164607565181	0.0864943875966414	0.955365610726844	159.666666666667	-120.233333333333
230216_E008	230216_B001	46	46	16	150	WT	20	Step	0.15	0	NA	230216_E008.avi_lane_145.res	1.70009337987611	0.930229471872883	1.09782807082288	-0.334046915858618	0.976547114612372	347	46	0.730891758985813	0.0275729921517667	0.62206333188906	NA	NA	NA	0.631872488034397	0.973367812520122	0.614391015386121	0.266941505107072	1.01812277237813	169.666666666667	-121.233333333333
230216_E008	230216_B001	47	47	17	150	WT	20	Step	0.15	0	NA	230216_E008.avi_lane_146.res	1.63137096116824	0.898759888489209	1.05881945892868	-0.515305758992806	0.942775742696153	359	40	0.744075685593152	-0.00874041373246877	0.621356250241209	NA	NA	NA	0.563150069326527	0.941898229136448	0.575382403491921	0.0856826619728844	0.984351400461914	181.666666666667	-127.233333333333
230216_E008	230216_B001	48	48	18	150	WT	20	Step	0.15	0	NA	230216_E008.avi_lane_147.res	1.7033512902652	0.87147712913669	1.04403882298105	-0.489842900079936	0.911101752840864	355	45	0.72270285937089	-0.0103800711161734	0.608592674534971	NA	NA	NA	0.635130398423487	0.914615469783929	0.560601767544291	0.111145520885754	0.952677410606625	177.666666666667	-122.233333333333
230216_E008	230216_B001	49	49	19	150	WT	20	Step	0.15	0	NA	230216_E008.avi_lane_148.res	1.6035813471461	0.886846030215827	1.04630870199615	-0.379572207325049	0.930968517730112	355	44	0.738810065998623	0.0101218132350423	0.622480441530554	NA	NA	NA	0.535360455304387	0.929984370863066	0.562871646559391	0.221416213640641	0.972544175495873	177.666666666667	-123.233333333333
230216_E008	230216_B001	50	50	20	150	WT	20	Step	0.15	0	NA	230216_E008.avi_lane_149.res	1.71869642959185	0.852757939568345	1.05787822417928	-0.519970118981737	0.898979386464255	348	52	0.723447171006006	-0.000201608254259047	0.625673356723094	NA	NA	NA	0.650475537750137	0.895896280215584	0.574441168742521	0.0810183019839534	0.940555044230016	170.666666666667	-115.233333333333
230216_E008	230216_B001	51	51	21	150	WT	20	Step	0.15	0	NA	230216_E008.avi_lane_150.res	1.62857052082806	0.894452713309352	1.0623452505792	-0.406425186251	0.938737005006145	354	45	0.74493366235396	0.0242155495207944	0.615530007371212	NA	NA	NA	0.560349628986347	0.937591053956591	0.578908195142441	0.19456323471469	0.980312662771906	176.666666666667	-122.233333333333
230216_E008	230216_B001	52	52	22	150	WT	20	Step	0.15	0	NA	230216_E008.avi_lane_151.res	1.72007131692608	0.916861512230216	1.08074815763032	-0.480077036656389	0.963473415563573	358	42	0.720110519616626	0.0286377898653944	0.580505727479354	NA	NA	NA	0.651850425084367	0.959999852877455	0.597311102193561	0.120911384309301	1.00504907332933	180.666666666667	-125.233333333333
230216_E008	230216_B001	53	53	23	150	WT	20	Step	0.15	0	NA	230216_E008.avi_lane_152.res	1.64245798151444	0.877737671223022	1.02945790298853	-0.381893090179019	0.9340838869837	357	43	0.716767911596827	-0.024079308562143	0.596579900200363	NA	NA	NA	0.574237089672727	0.920876011870261	0.546020847551771	0.219095330786671	0.975659544749461	179.666666666667	-124.233333333333
230216_E008	230216_B001	54	54	24	150	WT	20	Step	0.15	0	NA	230216_E008.avi_lane_153.res	1.56647200708384	0.830880191366906	1.03090254887732	-0.478700149314511	0.882125354186731	347	53	0.743715568477305	0.0132138678863972	0.601890319048379	NA	NA	NA	0.498251115242127	0.874018532014145	0.547465493440561	0.122288271651179	0.923701011952492	169.666666666667	-114.233333333333
230216_E008	230216_B001	55	55	25	150	WT	20	Step	0.15	0	NA	230216_E008.avi_lane_154.res	1.5770686960663	0.811262862230216	1.02048638484025	-0.569300589374654	0.837120780092929	347	52	NA	0.00579756582194553	0.616918456508683	NA	NA	NA	0.508847804224587	0.854401202877455	0.537049329403491	0.0316878315910364	0.87869643785869	169.666666666667	-115.233333333333
230216_E008	230216_B001	56	56	26	150	WT	20	Step	0.15	0	NA	230216_E008.avi_lane_155.res	1.53295532100036	0.783155994964029	0.952544686536485	-0.437570484829528	0.832333258842237	350	46	0.725982055923727	-0.0232867325641946	0.580108495666803	NA	NA	NA	0.464734429158647	0.826294335611268	0.469107631099726	0.163417936136162	0.873908916607998	172.666666666667	-121.233333333333
230216_E008	230216_B001	57	57	27	150	WT	20	Step	0.15	0	NA	230216_E008.avi_lane_156.res	1.57429885477721	0.676777570143885	0.956118082130569	-0.488934136690648	0.71126549073732	322	76	0.719157951611785	0.020639782968127	0.576372102884581	NA	NA	NA	0.506077962935497	0.719915910791124	0.47268102669381	0.112054284275042	0.752841148503081	144.666666666667	-91.2333333333333
230216_E008	230216_B001	58	58	28	150	WT	20	Step	0.15	0	NA	230216_E008.avi_lane_157.res	1.50812182222773	0.72941707913669	0.944303984504704	-0.44931008373629	0.763043834280827	338	61	0.740195795528729	-0.000520238177200684	0.580218645800724	NA	NA	NA	0.439900930386017	0.772555419783929	0.460866929067945	0.1516783372294	0.804619492046588	160.666666666667	-106.233333333333
230216_E008	230216_B001	59	59	29	150	WT	20	Step	0.15	0	NA	230216_E008.avi_lane_158.res	1.49669534715586	0.61754144028777	0.874411443209069	-0.593417144912641	0.641171004936251	330	70	0.696099262800732	-0.0437462089947987	0.539596356036266	NA	NA	NA	0.428474455314147	0.660679780935009	0.39097438777231	0.00757127605304941	0.682746662702012	152.666666666667	-97.2333333333333
230216_E008	230216_B001	60	60	30	150	WT	20	Step	0.15	0	NA	230216_E008.avi_lane_159.res	1.36905105384282	0.710318765107914	0.907014423190859	-0.41114233630045	0.735887409488892	340	59	0.755279026484913	0.0293518202957816	0.562467330821246	NA	NA	NA	0.300830162001107	0.753457105755153	0.4235773677541	0.18984608466524	0.777463067254653	162.666666666667	-108.233333333333
230216_E008	230216_B001	61	61	31	150	WT	20	Step	0.15	0	NA	230216_E008.avi_lane_160.res	1.4892337799613	0.566543490647482	0.860239558691705	-0.495785879203614	0.592018875619075	313	86	0.712154916506508	0.0127737942694606	0.531129783583432	NA	NA	NA	0.421012888119587	0.609681831294721	0.376802503254946	0.105202541762076	0.633594533384836	135.666666666667	-81.2333333333333
230216_E008	230216_B001	62	62	32	150	WT	20	Step	0.15	0	NA	230216_E008.avi_lane_161.res	1.46335131470522	0.582738850359712	0.852241409530683	-0.490752778435479	0.604534946502239	319	79	0.709304403393767	0.00622844969281425	0.535741101448659	NA	NA	NA	0.395130422863507	0.625877191006951	0.368804354093924	0.110235642530211	0.646110604268	141.666666666667	-88.2333333333333
230216_E008	230216_B001	63	63	33	150	WT	20	Step	0.15	0	NA	230216_E008.avi_lane_162.res	1.40013686050446	0.547072101079137	0.769325913712799	-0.49680268376603	0.572842298186526	329	69	0.709801149797123	-0.0129509406352235	0.520538926276474	NA	NA	NA	0.331915968662747	0.590210441726376	0.28588885827604	0.10418573719966	0.614417955952287	151.666666666667	-98.2333333333333
230216_E008	230216_B001	64	64	34	150	WT	20	Step	0.15	0	NA	230216_E008.avi_lane_163.res	1.40385784142271	0.455698984892086	0.782557286000708	-0.593688192351382	0.468838835518618	305	95	0.711753427018291	-0.0268922685087982	0.484744983176941	NA	NA	NA	0.335636949580997	0.498837325539325	0.299120230563949	0.00730022861430835	0.510414493284379	127.666666666667	-72.2333333333333
230216_E008	230216_B001	65	65	35	150	WT	20	Step	0.15	0	NA	230216_E008.avi_lane_164.res	1.36668464098222	0.501652710431654	0.785377857257051	-0.569913912967188	0.526681675198901	315	82	0.719714525587909	0.0226716685629581	0.510374614345519	NA	NA	NA	0.298463749140507	0.544791051078893	0.301940801820292	0.0310745079985024	0.568257332964662	137.666666666667	-85.2333333333333
230216_E008	230216_B001	66	66	36	150	WT	20	Step	0.15	0	NA	230216_E008.avi_lane_165.res	1.41271543759462	0.413765948920863	0.775029907991974	-0.599542436358606	0.419845551386383	294	104	0.713780848620096	-0.000419882315522246	0.446933415004582	NA	NA	NA	0.344494545752907	0.456904289568102	0.291592852555215	0.00144598460708434	0.461421209152144	116.666666666667	-63.2333333333333
230216_E008	230216_B001	67	67	37	150	WT	20	Step	0.15	0	NA	230216_E008.avi_lane_166.res	1.31371256786639	0.397687805395683	0.698187701111838	-0.62185210871303	0.417170615639396	308	90	0.719429389833136	-0.01324855602369	0.442867402251398	NA	NA	NA	0.245491676024677	0.440826146042922	0.214750645675079	-0.0208636877473396	0.458746273405157	130.666666666667	-77.2333333333333
230216_E008	230216_B001	68	68	38	150	WT	20	Step	0.15	0	NA	230216_E008.avi_lane_167.res	1.20554019236773	0.403614734172662	0.69385492534497	-0.533828282565437	0.422100995425618	305	94	0.736093072867388	-0.00675408249220412	0.439571581168326	NA	NA	NA	0.137319300526017	0.446753074819902	0.210417869908211	0.0671601384002534	0.463676653191379	127.666666666667	-73.2333333333333
230216_E008	230216_B001	69	69	39	150	WT	20	Step	0.15	0	NA	230216_E008.avi_lane_168.res	1.27895343387643	0.357131048920863	0.672234273860911	-0.588178625899281	0.368956353323834	300	100	0.722336085861469	-0.011301444346354	0.44715389725789	NA	NA	NA	0.210732542034717	0.400269389568102	0.188797218424152	0.0128097950664093	0.410532011089595	122.666666666667	-67.2333333333333
230216_E008	230216_B001	70	70	40	150	WT	20	Step	0.15	0	NA	230216_E008.avi_lane_169.res	1.24631413030142	0.358680820863309	0.679959701536068	-0.561123721450025	0.371964937236145	296	103	0.703718329159541	0.0106048276630847	0.416641949224535	NA	NA	NA	0.178093238459707	0.401819161510548	0.196522646099309	0.0398646995156654	0.413540595001906	118.666666666667	-64.2333333333333
230216_E008	230216_B001	71	71	41	150	WT	20	Step	0.15	0	NA	230216_E008.avi_lane_170.res	1.19676112736742	0.32888042733813	0.66469545393443	-0.565839394876622	0.342433342008531	289	107	0.726961693652097	0.0030493893096051	0.380166330859223	NA	NA	NA	0.128540235525707	0.372018767985369	0.181258398497671	0.0351490260890683	0.384008999774292	111.666666666667	-60.2333333333333
230216_E008	230216_B001	72	72	42	150	WT	20	Step	0.15	0	NA	230216_E008.avi_lane_171.res	1.23442059921742	0.283209806336749	0.640314119419266	-0.557401092049438	0.297675729546959	277	117	0.696621781153065	0.00472422481076627	0.386859070421149	NA	NA	NA	0.166199707375707	0.326348146983989	0.156877063982507	0.0435873289162524	0.33925138731272	99.6666666666667	-50.2333333333333
230216_E008	230216_B001	73	73	43	150	WT	20	Step	0.15	0	NA	230216_E008.avi_lane_172.res	1.273784796414	0.290644169424461	0.643158434371384	-0.615324040549379	0.310483216056605	286	110	0.709857118461867	0.0134253614863906	0.381148554638928	NA	NA	NA	0.205563904572287	0.3337825100717	0.159721378934625	-0.0143356195836886	0.352058873822366	108.666666666667	-57.2333333333333
230216_E008	230216_B001	74	74	44	150	WT	20	Step	0.15	0	NA	230216_E008.avi_lane_173.res	1.26951669725235	0.278182658273381	0.648890556287364	-0.634885692837035	0.29158232937027	284	115	0.719960848970493	0.016073210087783	0.372190015165812	NA	NA	NA	0.201295805410637	0.32132099892062	0.165453500850605	-0.0338972718713446	0.333157987136031	106.666666666667	-52.2333333333333
230216_E008	230216_B001	75	75	45	150	WT	20	Step	0.15	0	NA	230216_E008.avi_lane_174.res	1.19728200204113	0.204623509352518	0.593613228093784	-0.70487350567004	0.214147042038447	278	118	0.704624899794343	0.0342376963204856	0.332778998948186	NA	NA	NA	0.129061110199417	0.247761849999757	0.110176172657025	-0.10388508470435	0.255722699804208	100.666666666667	-49.2333333333333
230216_E008	230216_B001	76	76	46	150	WT	20	Step	0.15	0	NA	230216_E008.avi_lane_175.res	1.24298238760307	0.163454190647482	0.595022449313277	-0.700032445493986	0.17053842486668	264	131	0.70384897269778	0.0334321155263846	0.308443959105773	NA	NA	NA	0.174761495761357	0.206592531294721	0.111585393876518	-0.0990440245282956	0.212114082632441	86.6666666666667	-36.2333333333333
230216_E008	230216_B001	77	77	47	150	WT	20	Step	0.15	0	NA	230216_E008.avi_lane_176.res	1.1406558983144	0.16612672086331	0.568991034947323	-0.657460907581627	0.181233779378625	267	130	0.709083197258435	0.0138158739230032	0.29163454668704	NA	NA	NA	0.0724350064726873	0.209265061510549	0.0855539795105638	-0.0564724866159366	0.222809437144386	89.6666666666667	-37.2333333333333
230216_E008	230216_B001	78	78	48	150	WT	20	Step	0.15	0	NA	230216_E008.avi_lane_177.res	1.17911551069316	0.197100673741007	0.593382778973901	-0.680866763759724	0.203938630738686	274	123	0.707847495682923	0.00416864893289866	0.307667311253955	NA	NA	NA	0.110894618851447	0.240239014388246	0.109945723537142	-0.0798783427940336	0.245514288504447	96.6666666666667	-44.2333333333333
230216_E008	230216_B001	79	79	49	150	WT	20	Step	0.15	0	NA	230216_E008.avi_lane_178.res	1.2344991278421	0.135211922302158	0.605068941418294	-0.615406024356985	0.141961344288805	245	153	0.704333598200292	0.00848585861306056	0.285623167914676	NA	NA	NA	0.166278236000387	0.178350262949397	0.121631885981535	-0.0144176033912946	0.183537002054566	67.6666666666667	-14.2333333333333
230216_E008	230216_B001	80	80	50	150	WT	20	Step	0.15	0	NA	230216_E008.avi_lane_179.res	1.23185528079101	0.124249604409978	0.599199032904824	-0.712814973412574	0.125204222194324	244	138	0.712325783591362	0.0343995853578907	0.254202089517898	NA	NA	NA	0.163634388949297	0.167387945057217	0.115761977468065	-0.111826552446884	0.166779879960085	66.6666666666667	-29.2333333333333
230216_E008	230216_B001	81	81	51	150	WT	20	Step	0.15	0	NA	230216_E008.avi_lane_180.res	1.19459247691064	0.11880437148463	0.559080834532374	-0.701720340384409	0.115557354545389	250	134	0.706593634014158	0.0364775171454922	0.265198759662787	NA	NA	NA	0.126371585068927	0.161942712131869	0.0756437790956148	-0.100731919418719	0.15713301231115	72.6666666666667	-33.2333333333333
230216_E008	230216_B001	82	82	52	150	WT	20	Step	0.15	0	NA	230216_E008.avi_lane_181.res	1.12378181202915	0.081473469064748	0.552618212528791	-0.744604306554757	0.0829533904516345	253	144	0.739025061073738	-0.0121896519681044	0.227545835153709	NA	NA	NA	0.0555609201874374	0.124611809711987	0.0691811570920318	-0.143615885589067	0.124529048217396	75.6666666666667	-23.2333333333333
230216_E008	230216_B001	83	83	53	150	WT	20	Step	0.15	0	NA	230216_E008.avi_lane_182.res	1.14997589022551	0.108175716906475	0.507691679389313	-0.655072505382555	0.110131735619776	262	137	0.703179649246152	-0.0279947534087745	0.223300476290327	NA	NA	NA	0.0817549983837973	0.151314057553714	0.0242546239525538	-0.0540840844168646	0.151707393385537	84.6666666666667	-30.2333333333333
230216_E008	230216_B001	84	84	54	150	WT	20	Step	0.15	0	NA	230216_E008.avi_lane_183.res	1.15539716805128	0.0951111035971222	0.523107933082106	-0.646750053088564	0.0989316510101409	252	145	0.700853943989683	0.00943158752486391	0.220789851572125	NA	NA	NA	0.0871762762095674	0.138249444244362	0.0396708776453468	-0.0457616321228737	0.140507308775902	74.6666666666667	-22.2333333333333
230216_E008	230216_B001	85	85	55	150	WT	20	Step	0.15	0	NA	230216_E008.avi_lane_184.res	1.20931367123296	0.0570969496402874	0.565937757793765	-0.724271038553773	0.0537711150084624	240	156	0.713555104118193	0.0208507362305135	0.183090833153439	NA	NA	NA	0.141092779391247	0.100235290287527	0.0825007023570058	-0.123282617588083	0.0953467727742236	62.6666666666667	-11.2333333333333
230216_E008	230216_B001	86	86	56	150	WT	20	Step	0.15	0	NA	230216_E008.avi_lane_185.res	1.19752398439888	-0.0645905287769782	0.523954806137391	-0.848529398222598	-0.0630587773629246	226	170	0.726102767022378	-0.00805203728267711	0.145803976422335	NA	NA	NA	0.129303092557167	-0.0214521881297387	0.0405177507006318	-0.247540977256908	-0.0214831195971634	48.6666666666667	2.76666666666668
230216_E008	230216_B001	87	87	57	150	WT	20	Step	0.15	0	NA	230216_E008.avi_lane_186.res	1.13624462675303	0.0347595266187049	0.504756842754368	-0.726898118061842	0.0370708869862151	245	151	NA	0.00992810355849181	0.168272264554384	NA	NA	NA	0.0680237349113173	0.0778978672659444	0.0213197873176089	-0.125909697096152	0.0786465447519763	67.6666666666667	-16.2333333333333
230216_E008	230216_B001	88	88	58	150	WT	20	Step	0.15	0	NA	230216_E008.avi_lane_187.res	1.12242996255587	-0.0162987982014389	0.521500740249905	-0.742140166021029	-0.00992709072294616	228	169	0.720297934042739	0.00533824710862163	0.159124678547222	NA	NA	NA	0.0542090707141574	0.0268395424458006	0.0380636848131458	-0.141151745055339	0.0316485670428151	50.6666666666667	1.76666666666668
230216_E008	230216_B001	89	89	59	150	WT	20	Step	0.15	0	NA	230216_E008.avi_lane_188.res	1.15592453412104	-0.0280585730215828	0.536432168550874	-0.759446444878779	-0.0271122079195984	224	173	0.740952065927678	0.0241071091090666	0.127718084334103	NA	NA	NA	0.0877036422793274	0.0150797676256567	0.0529951131141148	-0.158458023913089	0.0144634498461628	46.6666666666667	5.76666666666668
230216_E008	230216_B001	90	90	60	150	WT	20	Step	0.15	0	NA	230216_E008.avi_lane_189.res	1.17847515425485	-0.0589495467625896	0.486344050359713	-0.737714744543348	-0.0566961761605298	220	177	0.696374597046469	-0.00662054819251685	0.108344722457222	NA	NA	NA	0.110254262413137	-0.0158112061153501	0.00290699492295382	-0.136726323577658	-0.0151205183947686	42.6666666666667	9.76666666666668
230216_E008	230216_B001	91	91	61	150	WT	20	Step	0.15	0	NA	230216_E008.avi_lane_190.res	1.17135530551419	-0.111379668345324	0.472623657918735	-0.793555773086449	-0.11036549712356	213	183	0.706418428772818	0.0192380175333028	0.0888901638364988	NA	NA	NA	0.103134413672477	-0.0682413276980845	-0.0108133975180242	-0.192567352120759	-0.0687898393577988	35.6666666666667	15.7666666666667
230216_E008	230216_B001	92	92	62	150	WT	20	Step	0.15	0	NA	230216_E008.avi_lane_191.res	1.15205857335616	-0.0804016269784174	0.453895971223021	-0.810713728662041	-0.0738736746009388	231	169	0.717252841183781	0.0145223192779411	0.106103743173148	NA	NA	NA	0.0838376815144473	-0.0372632863311779	-0.0295410842137382	-0.209725307696351	-0.0322980168351776	53.6666666666667	1.76666666666668
230216_E008	230216_B001	93	93	63	150	WT	20	Step	0.15	0	NA	230216_E008.avi_lane_192.res	1.1716077344572	-0.0943594161870506	0.459927278289518	-0.736044346101497	-0.0916858469151354	214	185	0.691749255866956	0.00574481303926147	0.104888660495891	NA	NA	NA	0.103386842615487	-0.0512210755398111	-0.0235097771472412	-0.135055925135807	-0.0501101891493742	36.6666666666667	17.7666666666667
230216_E008	230216_B001	94	94	64	150	WT	20	Step	0.15	0	NA	230216_E008.avi_lane_193.res	1.18091910775611	-0.136357562230216	0.469980095455343	-0.781808002385656	-0.130939920981806	205	193	0.698291520031825	-0.00826971980501779	0.0741649740055546	NA	NA	NA	0.112698215914397	-0.0932192215829765	-0.0134569599814162	-0.180819581419966	-0.0893642632160448	27.6666666666667	25.7666666666667
230216_E008	230216_B001	95	95	65	150	WT	20	Step	0.15	0	NA	230216_E008.avi_lane_194.res	1.16297564020982	-0.0883586093525182	0.498460957147325	-0.732935777092612	-0.0869892283435092	207	189	0.711978508334773	-0.0197679656068167	0.074687819651012	NA	NA	NA	0.0947547483681073	-0.0452202687052787	0.0150239017105658	-0.131947356126922	-0.045413570577748	29.6666666666667	21.7666666666667
230216_E008	230216_B001	96	96	66	150	WT	20	Step	0.15	0	NA	230216_E008.avi_lane_195.res	1.17793254813768	-0.111718241280991	0.491482581163496	-0.76586109020476	-0.119677990397789	197	182	0.700744621290737	-0.0266886941459067	0.0644370204694806	NA	NA	NA	0.109711656295967	-0.0685799006337515	0.00804552572673684	-0.16487266923907	-0.0781023326320278	19.6666666666667	14.7666666666667
230216_E008	230216_B001	97	97	67	150	WT	20	Step	0.15	0	NA	230216_E008.avi_lane_196.res	1.15158228170621	-0.112795586330935	0.466562743138822	-0.797244737980108	-0.117763441482079	216	183	0.715807563857311	-0.029299440565767	0.0700020143748752	NA	NA	NA	0.0833613898644974	-0.0696572456836955	-0.0168743122979372	-0.196256317014418	-0.0761877837163178	38.6666666666667	15.7666666666667
230216_E008	230216_B001	98	98	68	150	WT	20	Step	0.15	0	NA	230216_E008.avi_lane_197.res	1.14200098065775	-0.075214881448225	0.484388535837996	-0.739772865048621	-0.0738864239618949	216	182	0.701353473076237	-0.00333261122804461	0.0797705633487695	NA	NA	NA	0.0737800888160374	-0.0320765408009855	0.000951480401236826	-0.138784444082931	-0.0323107661961337	38.6666666666667	14.7666666666667
230216_E008	230216_B001	99	99	69	150	WT	20	Step	0.15	0	NA	230216_E008.avi_lane_198.res	1.145535860093	-0.0976069007194244	0.442300255719595	-0.707850878313392	-0.108357605608241	211	187	0.713963833882974	-0.0161048421511437	0.0757147673499796	NA	NA	NA	0.0773149682512873	-0.0544685600721849	-0.0411367997171642	-0.106862457347702	-0.0667819478424798	33.6666666666667	19.7666666666667
230216_E008	230216_B001	100	100	70	150	WT	20	Step	0.15	0	NA	230216_E008.avi_lane_199.res	1.09873284173332	-0.0928245525179855	0.441436629375925	-0.681000402877698	-0.101572964071181	209	190	0.705501167595106	0.00895865365422659	0.0651947474832977	NA	NA	NA	0.0305119498916073	-0.049686211870746	-0.0420004260608342	-0.0800119819120076	-0.0599973063054198	31.6666666666667	22.7666666666667
230216_E008	230216_B001	101	101	71	150	WT	20	Step	0.15	0	NA	230216_E008.avi_lane_200.res	1.11434134574226	-0.116838220503597	0.478060365135028	-0.71291105961462	-0.128307809562021	199	199	0.719323333508704	-0.0120420090437624	0.0541958292462584	NA	NA	NA	0.0461204539005473	-0.0736998798563575	-0.00537669030173121	-0.11192263864893	-0.0867321517962598	21.6666666666667	31.7666666666667
230216_E008	230216_B001	102	102	72	150	WT	20	Step	0.15	0	NA	230216_E008.avi_lane_201.res	1.0771112556369	-0.0914629960431655	0.458087859188378	-0.682038007344125	-0.089682962440078	206	192	0.723092524053868	0.000295041002413824	0.0404236933960227	NA	NA	NA	0.00889036379518737	-0.048324655395926	-0.0253491962483812	-0.0810495863784346	-0.0481073046743168	28.6666666666667	24.7666666666667
230216_E008	230216_B001	103	103	73	150	WT	20	Step	0.15	0	NA	230216_E008.avi_lane_202.res	1.06147400508689	-0.0988372550359713	0.409068802769105	-0.682472909196967	-0.0982310227284407	212	185	0.702748782224045	-0.00964886630889607	0.0447057694300604	NA	NA	NA	-0.0067468867548226	-0.0556989143887318	-0.0743682526676542	-0.0814844882312766	-0.0566553649626795	34.6666666666667	17.7666666666667
230216_E008	230216_B001	104	104	74	150	WT	20	Step	0.15	0	NA	230216_E008.avi_lane_203.res	1.10239971870544	-0.126017028057554	0.444813676049451	-0.739783481714628	-0.135714109800452	206	192	0.716374551448407	-0.00855532596391999	0.0547562455103112	NA	NA	NA	0.0341788268637273	-0.0828786874103145	-0.0386233793873082	-0.138795060748938	-0.0941384520346908	28.6666666666667	24.7666666666667
230216_E008	230216_B001	105	105	75	150	WT	20	Step	0.15	0	NA	230216_E008.avi_lane_204.res	1.08041250714776	-0.148043924820144	0.389854301456396	-0.720920734334812	-0.157232518989284	205	193	0.712023109328917	-0.0223614830162678	0.0399190943945972	NA	NA	NA	0.0121916153060473	-0.104905584172905	-0.0935827539803632	-0.119932313369122	-0.115656861223523	27.6666666666667	25.7666666666667
230216_E008	230216_B001	106	106	76	150	WT	20	Step	0.15	0	NA	230216_E008.avi_lane_205.res	1.06390324409592	-0.13244568918644	0.408052828474063	-0.668660158049726	-0.135153930170456	190	193	0.703670865041591	-0.0348482822352136	0.0221652980688749	NA	NA	NA	-0.00431764774579269	-0.0893073485392005	-0.0753842269626962	-0.0676717370840356	-0.0935782724046947	12.6666666666667	25.7666666666667
230216_E008	230216_B001	107	107	77	150	WT	20	Step	0.15	0	NA	230216_E008.avi_lane_206.res	1.0468955919363	-0.10562325	0.413202838028642	-0.706349769395295	-0.108219869391939	214	185	0.716234770595655	-0.00118628865230074	0.0262069755086493	NA	NA	NA	-0.0213252999054125	-0.0624849093527605	-0.0702342174081172	-0.105361348429605	-0.0666442116261778	36.6666666666667	17.7666666666667
230216_E008	230216_B001	108	108	78	150	WT	20	Step	0.15	0	NA	230216_E008.avi_lane_207.res	1.09974525143524	-0.184360371582734	0.385117158273381	-0.765317666435379	-0.188831884804764	200	197	0.714073000812905	0.0310190615178642	0.00339138866433404	NA	NA	NA	0.0315243595935273	-0.141222030935495	-0.0983198971633782	-0.164329245469689	-0.147256227039003	22.6666666666667	29.7666666666667
230216_E008	230216_B001	109	109	79	150	WT	20	Step	0.15	0	NA	230216_E008.avi_lane_208.res	1.06777322493524	-0.167732180935252	0.390387858821853	-0.744649080898546	-0.176427363370442	202	196	0.704136594605422	-0.0106205779786978	-0.00246535614949595	NA	NA	NA	-0.000447666906472577	-0.124593840288013	-0.0930491966149062	-0.143660659932856	-0.134851705604681	24.6666666666667	28.7666666666667
230216_E008	230216_B001	110	110	80	150	WT	20	Step	0.15	0	NA	230216_E008.avi_lane_209.res	1.0622241344444	-0.151210630810213	0.401311137613973	-0.64321811031175	-0.159237873360172	187	210	0.691956850846156	-0.00609824134673912	-0.00270230943311502	NA	NA	NA	-0.00599675739731276	-0.108072290162974	-0.0821259178227862	-0.0422296893460596	-0.117662215594411	9.66666666666666	42.7666666666667
230216_E009	230216_B001	1	1	-29	60	WT	20	Step	0.06	0	NA	230216_E009.avi_lane_100.res	0.681190601334938	0.0869856538298768	0.369526226291692	-0.431005395683452	0.0924628107081232	22	12	0.703187569836608	0.0184033131336232	0.187219786774465	NA	NA	NA	-0.359764762535747	0.180870203984863	-0.0573685913291902	0.157235996884843	0.188500483053432	-157.4	-180.866666666667
230216_E009	230216_B001	2	2	-28	60	WT	20	Step	0.06	0	NA	230216_E009.avi_lane_101.res	0.973937957196924	-0.0656587962689784	0.474997928057554	-0.554599564011441	-0.0641677967753145	150	166	0.698650581522563	-0.00432025455679854	0.0169530626850724	NA	NA	NA	-0.0670174066737614	0.0282257538860081	0.0481031104366718	0.0336418285568542	0.031869875569994	-29.4	-26.8666666666667
230216_E009	230216_B001	3	3	-27	60	WT	20	Step	0.06	0	NA	230216_E009.avi_lane_102.res	1.02821130651216	-0.0816582868591201	0.476004931038595	-0.558546772770463	-0.0843168852000379	181	212	0.707012595555034	-0.0351194595046411	6.77981317059633e-05	NA	NA	NA	-0.0127440573585254	0.0122262632958664	0.0491101134177128	0.0296946197978321	0.0117207871452706	1.59999999999999	19.1333333333333
230216_E009	230216_B001	4	4	-26	60	WT	20	Step	0.06	0	NA	230216_E009.avi_lane_103.res	1.0884444869661	-0.127847273362895	0.406262225938169	-0.610472174065625	-0.136742389752697	185	205	0.67612944637339	-0.0344379651215891	0.00762326939768376	NA	NA	NA	0.0474891230954146	-0.0339627232079085	-0.0206325916827132	-0.0222307814973299	-0.0407047174073885	5.59999999999999	12.1333333333333
230216_E009	230216_B001	5	5	-25	60	WT	20	Step	0.06	0	NA	230216_E009.avi_lane_104.res	1.05451056504358	-0.0726990188274915	0.406486250662628	-0.584174406173386	-0.0753617875116238	190	179	0.671256335189753	0.0155959325654778	0.0242351009163984	NA	NA	NA	0.0135552011728945	0.0211855313274951	-0.0204085669582542	0.0040669863949091	0.0206758848336847	10.6	-13.8666666666667
230216_E009	230216_B001	6	6	-24	60	WT	20	Step	0.06	0	NA	230216_E009.avi_lane_105.res	1.00106262497364	-0.066941196895115	0.421084292690201	-0.573693136071787	-0.0666584338503219	193	186	0.681630808776543	0.0125970940961163	0.0434286493553118	NA	NA	NA	-0.0398927388970454	0.0269433532598715	-0.00581052493068124	0.0145482564965081	0.0293792384949866	13.6	-6.86666666666667
230216_E009	230216_B001	7	7	-23	60	WT	20	Step	0.06	0	NA	230216_E009.avi_lane_106.res	1.03543362346183	-0.101189200719424	0.404586480784285	-0.584043699897225	-0.107322110230237	193	203	0.689771545771373	0.00805022920748136	0.0189133621991583	NA	NA	NA	-0.00552174040885545	-0.00730465056443745	-0.0223083368365972	0.00419769267107006	-0.0112844378849285	13.6	10.1333333333333
230216_E009	230216_B001	8	8	-22	60	WT	20	Step	0.06	0	NA	230216_E009.avi_lane_107.res	1.04962700403085	-0.0918081560597676	0.439711723773523	-0.538550502233284	-0.0944011676906381	177	211	0.679640223390974	-0.00503255026804268	-0.00731415685674612	NA	NA	NA	0.00867164016016453	0.00207639409521895	0.0128169061526408	0.0496908903350111	0.00163650465467043	-2.40000000000001	18.1333333333333
230216_E009	230216_B001	9	9	-21	60	WT	20	Step	0.06	0	NA	230216_E009.avi_lane_108.res	1.06060205580594	-0.142874998920863	0.3987734073167	-0.632150239922894	-0.152441773258037	188	209	0.682624974495832	-0.0113098399142608	-0.0243853485908615	NA	NA	NA	0.0196466919352545	-0.0489904487658765	-0.0281214103041822	-0.0439088473545989	-0.0564041009127285	8.59999999999999	16.1333333333333
230216_E009	230216_B001	10	10	-20	60	WT	20	Step	0.06	0	NA	230216_E009.avi_lane_109.res	1.03850313635661	-0.0744277075539566	0.437012364458949	-0.575635586565923	-0.0705527846926453	194	199	NA	-0.00165659187551606	0.0208537971323397	NA	NA	NA	-0.00245222751407548	0.01945684260103	0.0101175468380668	0.0126058060023722	0.0254848876526632	14.6	6.13333333333333
230216_E009	230216_B001	11	11	-19	60	WT	20	Step	0.06	0	NA	230216_E009.avi_lane_110.res	1.04709397684825	-0.154632901410715	0.400118214955308	-0.645628107301393	-0.156275118097408	165	188	0.69511322689419	-0.0282886329310302	-0.011423360520029	NA	NA	NA	0.00613861297756446	-0.0607483512557285	-0.0267766026655742	-0.0573867147330979	-0.0602374457520995	-14.4	-4.86666666666667
230216_E009	230216_B001	12	12	-18	60	WT	20	Step	0.06	0	NA	230216_E009.avi_lane_111.res	1.02666777539278	-0.130853572473498	0.43431946914518	-0.596438097195713	-0.131789805623126	161	196	0.707880785279484	-0.0315233710180389	-0.0082647442175056	NA	NA	NA	-0.0142875884779055	-0.0369690223185114	0.00742465152429778	-0.00819670462741784	-0.0357521332778175	-18.4	3.13333333333333
230216_E009	230216_B001	13	13	-17	60	WT	20	Step	0.06	0	NA	230216_E009.avi_lane_112.res	1.05560223979851	-0.0987403633093526	0.449935876073335	-0.581057633365006	-0.0990165033472823	186	212	0.682799427255436	-0.0215108530885979	0.0137369815820772	NA	NA	NA	0.0146468759278247	-0.00485581315436605	0.0230410584524528	0.00718375920328906	-0.00297883100197378	6.59999999999999	19.1333333333333
230216_E009	230216_B001	14	14	-16	60	WT	20	Step	0.06	0	NA	230216_E009.avi_lane_113.res	1.03352636251991	-0.0911222025456559	0.443291197299144	-0.586093786991026	-0.09881405098308	179	194	0.690079064822351	-0.00333399875249577	0.0165823204031325	NA	NA	NA	-0.0074290013507754	0.00276234760933065	0.0163963796782618	0.00214760557726912	-0.00277637863777148	-0.400000000000006	1.13333333333333
230216_E009	230216_B001	15	15	-15	60	WT	20	Step	0.06	0	NA	230216_E009.avi_lane_114.res	1.05738328991999	-0.0810267256963662	0.403836046873841	-0.569661223394342	-0.0759714774797239	194	193	NA	0.00495061832404542	0.00988010397837291	NA	NA	NA	0.0164279260493045	0.0128578244586204	-0.0230587707470412	0.0185801691739531	0.0200661948655846	14.6	0.133333333333326
230216_E009	230216_B001	16	16	-14	60	WT	20	Step	0.06	0	NA	230216_E009.avi_lane_115.res	1.0169749333941	-0.115861070143885	0.359069758143234	-0.594946009737664	-0.116365637406119	199	198	0.679641539883326	0.00498765061912612	0.00755128157722528	NA	NA	NA	-0.0239804304765854	-0.0219765199888984	-0.0678250594776482	-0.00670461716936888	-0.0203279650608105	19.6	5.13333333333333
230216_E009	230216_B001	17	17	-13	60	WT	20	Step	0.06	0	NA	230216_E009.avi_lane_116.res	1.04830235868896	-0.1216771176259	0.424242469250406	-0.604644295407277	-0.129506704846233	186	211	0.697823801200146	0.0163833565193562	0.00523962110530256	NA	NA	NA	0.0073469948182745	-0.0277925674709135	-0.00265234837047623	-0.0164029028389819	-0.0334690325009245	6.59999999999999	18.1333333333333
230216_E009	230216_B001	18	18	-12	60	WT	20	Step	0.06	0	NA	230216_E009.avi_lane_117.res	1.06991611630394	-0.0863348417266185	0.442176312393384	-0.598587767636637	-0.0870673880360645	194	201	0.681021632557123	0.0105497211137392	0.0491046815413749	NA	NA	NA	0.0289607524332545	0.00754970842836805	0.0152814947725018	-0.0103463750683419	0.00897028430924403	14.6	8.13333333333333
230216_E009	230216_B001	19	19	-11	60	WT	20	Step	0.06	0	NA	230216_E009.avi_lane_118.res	1.03883893006983	-0.108529924460431	0.416603691783416	-0.592109522816529	-0.117485728391213	190	207	0.676053553308118	-0.0100618556698039	0.0130638049898639	NA	NA	NA	-0.00211643380085547	-0.0146453743054445	-0.0102911258374662	-0.00386813024823385	-0.0214480560459045	10.6	14.1333333333333
230216_E009	230216_B001	20	20	-10	60	WT	20	Step	0.06	0	NA	230216_E009.avi_lane_119.res	1.08554993565901	-0.0992011739531451	0.458160655828928	-0.593246519740305	-0.101053069065043	181	205	0.675945286704824	-0.0135276383929558	-0.00183406151766726	NA	NA	NA	0.0445945717883245	-0.00531662379815855	0.0312658382080458	-0.00500512717200985	-0.00501539671973447	1.59999999999999	12.1333333333333
230216_E009	230216_B001	21	21	-9	60	WT	20	Step	0.06	0	NA	230216_E009.avi_lane_120.res	1.08674733052676	-0.121933213669065	0.433618160041799	-0.585143222755129	-0.123111818496791	179	216	0.670399444517274	-0.0108364691814101	-0.0032149389413017	NA	NA	NA	0.0457919666560747	-0.0280486635140784	0.00672334242091677	0.00309816981316613	-0.0270741461514825	-0.400000000000006	23.1333333333333
230216_E009	230216_B001	22	22	-8	60	WT	20	Step	0.06	0	NA	230216_E009.avi_lane_121.res	1.04086866379148	-0.0876446000000001	0.456060402439469	-0.630816865053412	-0.0857083748745859	197	198	0.707523330038837	-0.0124706281444147	0.0157306779357637	NA	NA	NA	-8.67000792055261e-05	0.00623995015498645	0.0291655848185868	-0.0425754724851168	0.0103292974707226	17.6	5.13333333333333
230216_E009	230216_B001	23	23	-7	60	WT	20	Step	0.06	0	NA	230216_E009.avi_lane_122.res	1.08060811959968	-0.131235392086331	0.418210900062559	-0.610589445500203	-0.141031696000402	184	212	0.679603870741832	0.01381336878125	0.0022630381120444	NA	NA	NA	0.0396527557289945	-0.0373508419313445	-0.00868391755832321	-0.0223480529319079	-0.0449940236550935	4.59999999999999	19.1333333333333
230216_E009	230216_B001	24	24	-6	60	WT	20	Step	0.06	0	NA	230216_E009.avi_lane_123.res	1.03962014085743	-0.125336295323741	0.401504178019287	-0.601039730129772	-0.128033166471478	188	209	0.683021966654685	-0.0215199510689606	0.00790573047172401	NA	NA	NA	-0.0013352230132555	-0.0314517451687544	-0.0253906396015952	-0.0127983375614769	-0.0319954941261695	8.59999999999999	16.1333333333333
230216_E009	230216_B001	25	25	-5	60	WT	20	Step	0.06	0	NA	230216_E009.avi_lane_124.res	1.08118287493967	-0.12958051294964	0.398588240022507	-0.565043578641674	-0.13304914704037	179	218	0.684029130346155	-0.00460380478802051	0.00269811267192879	NA	NA	NA	0.0402275110689845	-0.0356959627946534	-0.0283065775983752	0.0231978139266211	-0.0370114746950615	-0.400000000000006	25.1333333333333
230216_E009	230216_B001	26	26	-4	60	WT	20	Step	0.06	0	NA	230216_E009.avi_lane_125.res	1.09632062206275	-0.123024417985611	0.427077778632709	-0.61757565453857	-0.124898393493377	187	209	0.678748163662839	0.0196914427286193	0.00885257734592541	NA	NA	NA	0.0553652581920645	-0.0291398678306245	0.000182961011826799	-0.0293342619702749	-0.0288607211480685	7.59999999999999	16.1333333333333
230216_E009	230216_B001	27	27	-3	60	WT	20	Step	0.06	0	NA	230216_E009.avi_lane_126.res	1.10342011460882	-0.0958311671795708	0.438565041693917	-0.630771871321125	-0.100312241772738	176	176	0.685251355066571	0.0251216093033353	0.0376416011558028	NA	NA	NA	0.0624647507381346	-0.00194661702458425	0.0116702240730348	-0.0425304787528299	-0.00427456942742947	-3.40000000000001	-16.8666666666667
230216_E009	230216_B001	28	28	-2	60	WT	20	Step	0.06	0	NA	230216_E009.avi_lane_127.res	1.0498179977785	-0.0731782946043164	0.44475720694033	-0.537994811194107	-0.077611092900265	187	209	0.67557666846835	-0.00353298786268891	0.0250974765054847	NA	NA	NA	0.00886263390781461	0.0207062555506702	0.0178623893194478	0.0502465813741881	0.0184265794450435	7.59999999999999	16.1333333333333
230216_E009	230216_B001	29	29	-1	60	WT	20	Step	0.06	0	NA	230216_E009.avi_lane_128.res	1.03848290214889	-0.0714738182506624	0.448059581695469	-0.623407703738648	-0.0663088523371742	194	183	0.68768997949118	-0.00600793971845833	0.0517294086659838	NA	NA	NA	-0.00247246172179549	0.0224107319043241	0.0211647640745868	-0.0351663111703528	0.0297288200081343	14.6	-9.86666666666667
230216_E009	230216_B001	30	30	0	60	WT	20	Step	0.06	0	NA	230216_E009.avi_lane_129.res	1.12021286952873	-0.0311999176173571	0.474203516319949	-0.63957445319484	-0.0282175854433524	203	169	0.68730730697855	0.00255845854602739	0.0818004937036611	NA	NA	NA	0.0792575056580445	0.0626846325376294	0.0473086986990668	-0.0513330606265449	0.0678200869019561	23.6	-23.8666666666667
230216_E009	230216_B001	31	31	1	60	WT	20	Step	0.06	0	NA	230216_E009.avi_lane_130.res	1.14579148149485	-0.0822579406474819	0.48226398766701	-0.556107013891191	-0.0802134844727215	182	217	0.633491466613906	0.024973735480194	0.0198837970170323	NA	NA	NA	0.104836117624165	0.0116266095075046	0.0553691700461278	0.0321343786771041	0.015824187872587	2.59999999999999	24.1333333333333
230216_E009	230216_B001	32	32	2	60	WT	20	Step	0.06	0	NA	230216_E009.avi_lane_131.res	1.09966744638392	-0.0715638942446043	0.481221305595917	-0.654474003802139	-0.0689760393187747	203	193	0.671513626068195	0.0222419569439988	0.0465859708418103	NA	NA	NA	0.0587120825132346	0.0223206559103823	0.0543264879750348	-0.0662326112338439	0.0270616330265338	23.6	0.133333333333326
230216_E009	230216_B001	33	33	3	60	WT	20	Step	0.06	0	NA	230216_E009.avi_lane_132.res	1.12724985235371	-0.120306438129497	0.46155820647482	-0.712864043384582	-0.121809857838924	200	197	0.695865150673687	-0.000493884898121316	0.043727771009442	NA	NA	NA	0.0862944884830246	-0.0264218879745104	0.0346633888539378	-0.124622650816287	-0.0257721854936155	20.6	4.13333333333333
230216_E009	230216_B001	34	34	4	60	WT	20	Step	0.06	0	NA	230216_E009.avi_lane_133.res	1.10646795693268	-0.0740731190647479	0.469664232892756	-0.713699768840665	-0.0769623675914011	215	183	0.711483709862887	0.010227292238646	0.0601576959172765	NA	NA	NA	0.0655125930619946	0.0198114310902387	0.0427694152718738	-0.12545837627237	0.0190753047539074	35.6	-9.86666666666667
230216_E009	230216_B001	35	35	5	60	WT	20	Step	0.06	0	NA	230216_E009.avi_lane_134.res	1.14954760761191	0.0147177528776978	0.534761551811183	-0.686618536460772	0.0118127087374855	228	169	0.724501057528273	-0.022723231017127	0.105154315298936	NA	NA	NA	0.108592243741225	0.108602303032684	0.107866734190301	-0.0983771438924769	0.107850381082794	48.6	-23.8666666666667
230216_E009	230216_B001	36	36	6	60	WT	20	Step	0.06	0	NA	230216_E009.avi_lane_135.res	1.18563100439612	0.120008891726619	0.607392991007194	-0.626735648404354	0.127986677503611	240	156	0.683622556594523	0.016418050137522	0.178013630286183	NA	NA	NA	0.144675640525435	0.213893441881606	0.180498173386312	-0.0384942558360589	0.22402434984892	60.6	-36.8666666666667
230216_E009	230216_B001	37	37	7	60	WT	20	Step	0.06	0	NA	230216_E009.avi_lane_136.res	1.14848906350493	0.120204432014388	0.605530944844125	-0.607785337230216	0.120985507340501	240	160	0.723537876264738	0.0445031130411282	0.191612016079113	NA	NA	NA	0.107533699634245	0.214088982169375	0.178636127223243	-0.0195439446619209	0.21702317968581	60.6	-32.8666666666667
230216_E009	230216_B001	38	38	8	60	WT	20	Step	0.06	0	NA	230216_E009.avi_lane_137.res	1.14161996805924	0.312811521714565	0.66215684981685	-0.567359432454037	0.33406817880291	273	108	0.729461412898992	0.0265229639688231	0.320674681618642	NA	NA	NA	0.100664604188555	0.406696071869552	0.235262032195968	0.0208819601142581	0.430105851148219	93.6	-84.8666666666667
230216_E009	230216_B001	39	39	9	60	WT	20	Step	0.06	0	NA	230216_E009.avi_lane_138.res	1.18419799913205	0.341794313309353	0.708758691722779	-0.542986670003128	0.361687489573197	281	115	0.720069177061926	0.0182899714993291	0.335801349814559	NA	NA	NA	0.143242635261364	0.43567886346434	0.281863874101897	0.0452547225651672	0.457725161918506	101.6	-77.8666666666667
230216_E009	230216_B001	40	40	10	60	WT	20	Step	0.06	0	NA	230216_E009.avi_lane_139.res	1.20368137057844	0.429595039208633	0.717209598379548	-0.572181036963533	0.453840900378578	309	87	0.728040806724093	-0.002994831123976	0.395334114356103	NA	NA	NA	0.162726006707755	0.52347958936362	0.290314780758666	0.0160603556047622	0.549878572723887	129.6	-105.866666666667
230216_E009	230216_B001	41	41	11	60	WT	20	Step	0.06	0	NA	230216_E009.avi_lane_140.res	1.25645514521977	0.483806838786041	0.767252038844172	-0.539957408317249	0.506812151657593	303	82	0.728774296522355	-0.00738310843493677	0.419869294121391	NA	NA	NA	0.215499781349085	0.577691388941028	0.34035722122329	0.0482839842510461	0.602849824002901	123.6	-110.866666666667
230216_E009	230216_B001	42	42	12	60	WT	20	Step	0.06	0	NA	230216_E009.avi_lane_141.res	1.2475306341925	0.47143459089723	0.784763108696716	-0.541628909672262	0.486713027959851	294	90	0.739126303037276	0.00437362553202444	0.41322192601739	NA	NA	NA	0.206575270321815	0.565319141052217	0.357868291075834	0.0466124828960331	0.58275070030516	114.6	-102.866666666667
230216_E009	230216_B001	43	43	13	60	WT	20	Step	0.06	0	NA	230216_E009.avi_lane_142.res	1.31864452782861	0.509973831654676	0.766047773358952	-0.569038004796163	0.538855251764962	322	75	0.72669496767169	-0.00104792061056667	0.44520508457308	NA	NA	NA	0.277689163957925	0.603858381809663	0.33915295573807	0.0192033877721322	0.634892924110271	142.6	-117.866666666667
230216_E009	230216_B001	44	44	14	60	WT	20	Step	0.06	0	NA	230216_E009.avi_lane_143.res	1.36456199878312	0.46436345647482	0.7963312441247	-0.536908996439212	0.485966161705291	300	99	0.723318832577357	0.0363016710583732	0.412238562060915	NA	NA	NA	0.323606634912434	0.558248006629807	0.369436426503818	0.0513323961290831	0.5820038340506	120.6	-93.8666666666667
230216_E009	230216_B001	45	45	15	60	WT	20	Step	0.06	0	NA	230216_E009.avi_lane_144.res	1.32429610193771	0.525352901060595	0.777873116732421	-0.497383207673861	0.549206363395745	310	75	0.714423643010039	-0.00110825434919603	0.460570067048181	NA	NA	NA	0.283340738067025	0.619237451215581	0.350978299111539	0.0908581848944341	0.645244035741054	130.6	-117.866666666667
230216_E009	230216_B001	46	46	16	60	WT	20	Step	0.06	0	NA	230216_E009.avi_lane_145.res	1.32863352548275	0.516193665422093	0.77595505646116	-0.536432467532467	0.548705208908203	316	77	0.726454824535309	0.00429778617638027	0.465137058091669	NA	NA	NA	0.287678161612064	0.61007821557708	0.349060238840278	0.0518089250358281	0.644742881253511	136.6	-115.866666666667
230216_E009	230216_B001	47	47	17	60	WT	20	Step	0.06	0	NA	230216_E009.avi_lane_146.res	1.26789007084752	0.556708597841727	0.773978768067117	-0.4855584506308	0.576215268005556	331	69	0.731504472746356	0.00719806930762123	0.472458413623247	NA	NA	NA	0.226934706976835	0.650593147996714	0.347083950446235	0.102682941937495	0.672252940350865	151.6	-123.866666666667
230216_E009	230216_B001	48	48	18	60	WT	20	Step	0.06	0	NA	230216_E009.avi_lane_147.res	1.23937502995112	0.511405394964029	0.759096642837628	-0.430638794525356	0.532737819503338	316	82	0.733437674084358	0.0088685771158343	0.461373022663343	NA	NA	NA	0.198419666080434	0.605289945119016	0.332201825216746	0.157602598042939	0.628775491848647	136.6	-110.866666666667
230216_E009	230216_B001	49	49	19	60	WT	20	Step	0.06	0	NA	230216_E009.avi_lane_148.res	1.26637434536394	0.539250482014389	0.797653220323741	-0.500618198706857	0.571951559352339	320	79	0.738571884685211	-0.0287022287135595	0.464342137582648	NA	NA	NA	0.225418981493255	0.633135032169376	0.370758402702859	0.0876231938614381	0.667989231697647	140.6	-113.866666666667
230216_E009	230216_B001	50	50	20	60	WT	20	Step	0.06	0	NA	230216_E009.avi_lane_149.res	1.30176491331425	0.53747115971223	0.788656863309352	-0.393393506559458	0.562915818998627	315	85	0.709535766634824	0.0082518908017996	0.456659701385848	NA	NA	NA	0.260809549443564	0.631355709867217	0.36176204568847	0.194847886008837	0.658953491343935	135.6	-107.866666666667
230216_E009	230216_B001	51	51	21	60	WT	20	Step	0.06	0	NA	230216_E009.avi_lane_150.res	1.32141294351801	0.542905973381295	0.806945218103998	-0.455810838172835	0.565856155111435	316	83	0.741137795409317	0.0140164362610311	0.471233716835562	NA	NA	NA	0.280457579647325	0.636790523536282	0.380050400483116	0.13243055439546	0.661893827456744	136.6	-109.866666666667
230216_E009	230216_B001	52	52	22	60	WT	20	Step	0.06	0	NA	230216_E009.avi_lane_151.res	1.30793035417556	0.502319467625899	0.785405038747137	-0.50980211764706	0.538858888488669	311	85	0.707424209659445	0.0147176250729147	0.446667517555539	NA	NA	NA	0.266974990304875	0.596204017780885	0.358510221126255	0.0784392749212351	0.634896560833978	131.6	-107.866666666667
230216_E009	230216_B001	53	53	23	60	WT	20	Step	0.06	0	NA	230216_E009.avi_lane_152.res	1.26353758801647	0.46083229676259	0.714179896031562	-0.416436506345485	0.487528107373382	310	89	0.682416343716083	-0.0101527457473837	0.44321565099556	NA	NA	NA	0.222582224145785	0.554716846917577	0.28728507841068	0.17180488622281	0.583565779718691	130.6	-103.866666666667
230216_E009	230216_B001	54	54	24	60	WT	20	Step	0.06	0	NA	230216_E009.avi_lane_153.res	1.2455851632398	0.519172078776978	0.784141049568112	-0.398054629951211	0.541823020452749	309	87	0.706721913374211	0.012979579078119	0.452086806497184	NA	NA	NA	0.204629799369115	0.613056628931965	0.35724623194723	0.190186762617084	0.637860692798057	129.6	-105.866666666667
230216_E009	230216_B001	55	55	25	60	WT	20	Step	0.06	0	NA	230216_E009.avi_lane_154.res	1.23890215737165	0.502067916546762	0.739961054853278	-0.41654923172573	0.535682141373554	317	81	0.702351301463207	-0.000504453586606417	0.445370305804895	NA	NA	NA	0.197946793500965	0.595952466701749	0.313066237232396	0.171692160842565	0.631719813718862	137.6	-111.866666666667
230216_E009	230216_B001	56	56	26	60	WT	20	Step	0.06	0	NA	230216_E009.avi_lane_155.res	1.20990455435798	0.437452593165468	0.695540277025133	-0.436059645083933	0.459117613742014	308	90	0.696464537836202	-0.0355238239182024	0.406165805449257	NA	NA	NA	0.168949190487295	0.531337143320455	0.268645459404251	0.152181747484362	0.555155286087323	128.6	-102.866666666667
230216_E009	230216_B001	57	57	27	60	WT	20	Step	0.06	0	NA	230216_E009.avi_lane_156.res	1.21888769314309	0.398136173741007	0.694054203145958	-0.441665246909269	0.427220048663926	295	103	0.710320618051474	-0.0389070142128087	0.396803927016241	NA	NA	NA	0.177932329272405	0.492020723895994	0.267159385525076	0.146576145659026	0.523257721009235	115.6	-89.8666666666667
230216_E009	230216_B001	58	58	28	60	WT	20	Step	0.06	0	NA	230216_E009.avi_lane_157.res	1.20248892671832	0.38503638381295	0.697094791950224	-0.523255048920863	0.401242476484577	296	100	0.731240967188273	-0.0147367249903517	0.378370031886522	NA	NA	NA	0.161533562847635	0.478920933967937	0.270199974329342	0.0649863436474321	0.497280148829886	116.6	-92.8666666666667
230216_E009	230216_B001	59	59	29	60	WT	20	Step	0.06	0	NA	230216_E009.avi_lane_158.res	1.22591777557409	0.365148417084054	0.663864562450374	-0.58346106908022	0.386183259828597	299	93	0.711373472681877	0.00462201633388116	0.388209583084006	NA	NA	NA	0.184962411703405	0.459032967239041	0.236969744829492	0.00478032348807511	0.482220932173906	119.6	-99.8666666666667
230216_E009	230216_B001	60	60	30	60	WT	20	Step	0.06	0	NA	230216_E009.avi_lane_159.res	1.20230575333419	0.318054209352518	0.660046040614317	-0.503515382155814	0.327012771965984	282	117	0.708607170809343	0.0173511228667321	0.363580493695151	NA	NA	NA	0.161350389463505	0.411938759507505	0.233151222993435	0.0847260104124811	0.423050444311293	102.6	-75.8666666666667
230216_E009	230216_B001	61	61	31	60	WT	20	Step	0.06	0	NA	230216_E009.avi_lane_160.res	1.15989496324913	0.365243567625899	0.649137638824534	-0.436520926950747	0.379869108345252	295	104	0.706157156369663	-0.0116547416504543	0.370721943341077	NA	NA	NA	0.118939599378445	0.459128117780886	0.222242821203652	0.151720465617548	0.475906780690561	115.6	-88.8666666666667
230216_E009	230216_B001	62	62	32	60	WT	20	Step	0.06	0	NA	230216_E009.avi_lane_161.res	1.10574088028323	0.322808818345324	0.628377935651479	-0.462940340441932	0.33672747677718	288	112	0.726027413959725	-0.0277485183280115	0.343417570494786	NA	NA	NA	0.0647855164125446	0.416693368500311	0.201483118030597	0.125301052126363	0.432765149122489	108.6	-80.8666666666667
230216_E009	230216_B001	63	63	33	60	WT	20	Step	0.06	0	NA	230216_E009.avi_lane_162.res	1.20729637808597	0.292856582733813	0.610528469449793	-0.493398703773823	0.306998484985159	284	114	0.687654574677717	-0.0443645144868569	0.314427561022634	NA	NA	NA	0.166341014215285	0.3867411328888	0.183633651828911	0.0948426887944721	0.403036157330468	104.6	-78.8666666666667
230216_E009	230216_B001	64	64	34	60	WT	20	Step	0.06	0	NA	230216_E009.avi_lane_163.res	1.13768616403364	0.247011075539569	0.604381432660324	-0.596734952960709	0.261347584885439	279	117	0.725175870100813	0.00540777006895171	0.326003757605457	NA	NA	NA	0.0967308001629545	0.340895625694556	0.177486615039442	-0.00849356039241389	0.357385257230748	99.6	-75.8666666666667
230216_E009	230216_B001	65	65	35	60	WT	20	Step	0.06	0	NA	230216_E009.avi_lane_164.res	1.11921659081673	0.239588474820144	0.565774198520187	-0.539719315009531	0.250286096763848	281	117	0.700493388361608	-0.00448216555277138	0.306890321954117	NA	NA	NA	0.0782612269460445	0.333473024975131	0.138879380899305	0.0485220775587641	0.346323769109157	101.6	-75.8666666666667
230216_E009	230216_B001	66	66	36	60	WT	20	Step	0.06	0	NA	230216_E009.avi_lane_165.res	1.09924647656689	0.237356366714115	0.60001266589928	-0.501900699374926	0.246247622628209	250	122	0.700278066065207	-0.0147584759952351	0.317445334493125	NA	NA	NA	0.0582911126962045	0.331240916869102	0.173117848278398	0.0863406931933691	0.342285294973518	70.6	-70.8666666666667
230216_E009	230216_B001	67	67	37	60	WT	20	Step	0.06	0	NA	230216_E009.avi_lane_166.res	1.09611099968072	0.159756124219358	0.585227719764103	-0.522830949144133	0.163378214814551	233	145	0.710740036364162	-0.00549888704233401	0.256452463830318	NA	NA	NA	0.0551556358100345	0.253640674374345	0.158332902143221	0.0654104434241621	0.25941588715986	53.6	-47.8666666666667
230216_E009	230216_B001	68	68	38	60	WT	20	Step	0.06	0	NA	230216_E009.avi_lane_167.res	1.09224077527242	0.150173545413669	0.543503079367831	-0.583952070103316	0.15487156455898	249	133	0.724949413803777	-0.0078072064866641	0.219915253535015	NA	NA	NA	0.0512854114017345	0.244058095568656	0.116608261746949	0.00428932246497915	0.250909236904289	69.6	-59.8666666666667
230216_E009	230216_B001	69	69	39	60	WT	20	Step	0.06	0	NA	230216_E009.avi_lane_168.res	1.14315065413352	0.11253401431236	0.526394637179146	-0.6371346225706	0.11859285524266	243	134	0.702043168727321	0.0196710097512849	0.231219592237939	NA	NA	NA	0.102195290262834	0.206418564467347	0.0994998195582638	-0.0488932300023049	0.214630527587969	63.6	-58.8666666666667
230216_E009	230216_B001	70	70	40	60	WT	20	Step	0.06	0	NA	230216_E009.avi_lane_169.res	1.10115728588342	0.135267611549574	0.555338913209857	-0.59940567701063	0.137658688972413	235	134	0.730375657339584	0.00395906018503437	0.243404105068516	NA	NA	NA	0.0602019220127346	0.229152161704561	0.128444095588975	-0.0111642844423349	0.233696361317722	55.6	-58.8666666666667
230216_E009	230216_B001	71	71	41	60	WT	20	Step	0.06	0	NA	230216_E009.avi_lane_170.res	1.05955061794595	0.145262044079022	0.531864795376813	-0.558701174702029	0.147239744535279	244	134	0.725384067729817	-0.00905876081968603	0.238017967059563	NA	NA	NA	0.0185952540752645	0.239146594234009	0.104969977755931	0.0295402178662661	0.243277416880588	64.6	-58.8666666666667
230216_E009	230216_B001	72	72	42	60	WT	20	Step	0.06	0	NA	230216_E009.avi_lane_171.res	1.11263467939971	0.0851912791983037	0.492022989073176	-0.537003567607453	0.0854678780817246	239	156	0.689261799173294	-0.0444719530069821	0.20646852839175	NA	NA	NA	0.0716793155290245	0.17907582935329	0.0651281714522938	0.0512378249608421	0.181505550427033	59.6	-36.8666666666667
230216_E009	230216_B001	73	73	43	60	WT	20	Step	0.06	0	NA	230216_E009.avi_lane_172.res	1.05317910515572	0.110231413380923	0.500191627073851	-0.570624226104831	0.115405560437648	245	140	0.70491855333469	-0.0238990727817222	0.184013041920162	NA	NA	NA	0.0122237412850346	0.20411596353591	0.0732968094529688	0.0176171664634641	0.211443232782957	65.6	-52.8666666666667
230216_E009	230216_B001	74	74	44	60	WT	20	Step	0.06	0	NA	230216_E009.avi_lane_173.res	1.06957494496635	0.0521059941054789	0.466126380878768	-0.619630392545025	0.0574041739200627	242	149	0.693847979006206	-0.00807637892375441	0.181246184134238	NA	NA	NA	0.0286195810956646	0.145990544260465	0.0392315632578858	-0.0313889999767299	0.153441846265371	62.6	-43.8666666666667
230216_E009	230216_B001	75	75	45	60	WT	20	Step	0.06	0	NA	230216_E009.avi_lane_174.res	1.09807229016985	0.110353687148642	0.505218619840969	-0.550002910495133	0.122157341397644	228	136	0.700189336240299	0.00779059345994981	0.198494679824688	NA	NA	NA	0.0571169262991646	0.204238237303629	0.0783238022200868	0.0382384820731622	0.218195013742953	48.6	-56.8666666666667
230216_E009	230216_B001	76	76	46	60	WT	20	Step	0.06	0	NA	230216_E009.avi_lane_175.res	1.12823587654795	0.0101252122970057	0.471231921891059	-0.635097561383152	0.0139852467418845	217	155	0.685181460575702	-0.00889895484184266	0.147422663681995	NA	NA	NA	0.0872805126772647	0.104009762451992	0.0443371042701768	-0.0468561688148569	0.110022919087193	37.6	-37.8666666666667
230216_E009	230216_B001	77	77	47	60	WT	20	Step	0.06	0	NA	230216_E009.avi_lane_176.res	1.13038956689627	-0.0220260838947886	0.459511587872559	-0.731950364445285	-0.0135589587467077	224	152	0.711298170937456	-0.00793507979521172	0.139372925908868	NA	NA	NA	0.0894342030255846	0.071858466260198	0.0326167702516768	-0.14370897187699	0.0824787135986008	44.6	-40.8666666666667
230216_E009	230216_B001	78	78	48	60	WT	20	Step	0.06	0	NA	230216_E009.avi_lane_177.res	1.10939085865787	0.0393492482014387	0.444384839387749	-0.587552972551895	0.0439575107164417	243	157	0.675568320406583	0.00115630440274473	0.141199634326873	NA	NA	NA	0.0684354947871846	0.133233798356425	0.0174900217668668	0.000688420016400126	0.13999518306175	63.6	-35.8666666666667
230216_E009	230216_B001	79	79	49	60	WT	20	Step	0.06	0	NA	230216_E009.avi_lane_178.res	1.05367459429713	0.030338494682515	0.475280665140615	-0.657726621744857	0.0239723930218204	220	142	0.717344068059333	0.0101290414954046	0.126729722824125	NA	NA	NA	0.0127192304264445	0.124223044837502	0.0483858475197328	-0.0694852291765619	0.120010065367129	40.6	-50.8666666666667
230216_E009	230216_B001	80	80	50	60	WT	20	Step	0.06	0	NA	230216_E009.avi_lane_179.res	1.03290770730869	0.0532188971396609	0.473169536051159	-0.593236280674091	0.0543030041634644	225	146	0.699581004309924	-0.019071150098255	0.154129430163998	NA	NA	NA	-0.00804765656199535	0.147103447294647	0.0462747184302768	-0.00499488810579585	0.150340676508773	45.6	-46.8666666666667
230216_E009	230216_B001	81	81	51	60	WT	20	Step	0.06	0	NA	230216_E009.avi_lane_180.res	1.07339645651804	0.00299303250593197	0.446207500477493	-0.655918136122681	0.00663723096444732	226	152	0.697926437374662	-0.00346510943977616	0.14401331437187	NA	NA	NA	0.0324410926473546	0.0968775826609185	0.0193126828566108	-0.0676767435543859	0.102674903309756	46.6	-40.8666666666667
230216_E009	230216_B001	82	82	52	60	WT	20	Step	0.06	0	NA	230216_E009.avi_lane_181.res	1.1346726731694	-0.0120877838309827	0.477084398574598	-0.650471532725039	-0.0152749118875279	214	164	0.710917634818521	0.0113201925818168	0.122879204907583	NA	NA	NA	0.0937173092987145	0.0817967663240038	0.0501895809537158	-0.0622301401567439	0.0807627604577806	34.6	-28.8666666666667
230216_E009	230216_B001	83	83	53	60	WT	20	Step	0.06	0	NA	230216_E009.avi_lane_182.res	1.12609636487394	-0.0130182490073515	0.501430829268293	-0.676465403375413	-0.019367031862072	205	159	0.707364135760247	-0.01481046263665	0.121578382258581	NA	NA	NA	0.0851410010032545	0.080866301147635	0.0745360116474107	-0.0882240108071179	0.0766706404832365	25.6	-33.8666666666667
230216_E009	230216_B001	84	84	54	60	WT	20	Step	0.06	0	NA	230216_E009.avi_lane_183.res	1.09686855339535	0.0117964596051619	0.445693205225294	-0.630519524432402	0.0218064746962938	228	154	0.690318849448373	0.0185675730371905	0.123796557918423	NA	NA	NA	0.0559131895246645	0.105681009760148	0.0187983876044118	-0.0422781318641069	0.117844147041602	48.6	-38.8666666666667
230216_E009	230216_B001	85	85	55	60	WT	20	Step	0.06	0	NA	230216_E009.avi_lane_184.res	1.03710023728499	0.00287940730342582	0.455431055503424	-0.589947640469902	0.00251880774954151	207	158	0.698095052880304	0.00489570361499564	0.11350101789973	NA	NA	NA	-0.00385512658569542	0.0967639574584124	0.0285362378825418	-0.00170624790160689	0.09855648009485	27.6	-34.8666666666667
230216_E009	230216_B001	86	86	56	60	WT	20	Step	0.06	0	NA	230216_E009.avi_lane_185.res	1.05694863743646	-0.0604799250599519	0.484727797657162	-0.622619895567417	-0.0626525391120044	191	186	NA	-0.0316815336843307	0.0535663122800877	NA	NA	NA	0.0159932735657746	0.0334046250950346	0.0578329800362798	-0.0343785029991219	0.0333851332333041	11.6	-6.86666666666667
230216_E009	230216_B001	87	87	57	60	WT	20	Step	0.06	0	NA	230216_E009.avi_lane_186.res	1.1051825952538	-0.101712229852482	0.445324501641405	-0.70220686361549	-0.105437700174072	206	188	0.699949082056325	-0.0332647453273898	0.0661386884757974	NA	NA	NA	0.0642272313831145	-0.00782767969749545	0.0184296840205228	-0.113965471047195	-0.00940002782876348	26.6	-4.86666666666667
230216_E009	230216_B001	88	88	58	60	WT	20	Step	0.06	0	NA	230216_E009.avi_lane_187.res	1.09428454663088	-0.0185134961768806	0.448264323807009	-0.646875173638867	-0.0163043768519139	218	162	0.674945539286595	-0.0164687314602519	0.0968785470081412	NA	NA	NA	0.0533291827601945	0.075371053978106	0.0213695061861268	-0.0586337810705719	0.0797332954933946	38.6	-30.8666666666667
230216_E009	230216_B001	89	89	59	60	WT	20	Step	0.06	0	NA	230216_E009.avi_lane_188.res	1.07878141575373	-0.10803718107742	0.439114173403545	-0.719532382322714	-0.113146770882306	194	175	0.698468596856393	0.000560565584781793	0.0543467413932415	NA	NA	NA	0.0378260518830447	-0.0141526309224334	0.0122193557826628	-0.131290989754419	-0.0171090985369975	14.6	-17.8666666666667
230216_E009	230216_B001	90	90	60	60	WT	20	Step	0.06	0	NA	230216_E009.avi_lane_189.res	1.11303915944449	-0.0710224077952826	0.450623760283639	-0.67161657680449	-0.0727397910620477	209	182	0.699013770612636	0.00300286725640129	0.0479148222405601	NA	NA	NA	0.0720837955738045	0.0228621423597039	0.0237289426627568	-0.0833751842361949	0.0232978812832608	29.6	-10.8666666666667
230216_E009	230216_B001	91	91	61	60	WT	20	Step	0.06	0	NA	230216_E009.avi_lane_190.res	1.09842894642713	-0.0468233377697841	0.452690121930624	-0.632705115819432	-0.0453118577306685	213	182	0.691648828931916	0.0297596314106946	0.0541745582416609	NA	NA	NA	0.0574735825564445	0.0470612123852025	0.0257953043097418	-0.0444637232511369	0.05072581461464	33.6	-10.8666666666667
230216_E009	230216_B001	92	92	62	60	WT	20	Step	0.06	0	NA	230216_E009.avi_lane_191.res	1.01078229391125	-0.0217689992805756	0.437519998081535	-0.61936184555246	-0.0232975161439281	225	173	0.694344588919811	-0.00707845595615434	0.0515174973338998	NA	NA	NA	-0.0301730699594354	0.0721155508744109	0.0106251804606528	-0.0311204529841649	0.0727401562013804	45.6	-19.8666666666667
230216_E009	230216_B001	93	93	63	60	WT	20	Step	0.06	0	NA	230216_E009.avi_lane_192.res	1.06947374189875	-0.0492473933458277	0.442727488169892	-0.593913371078286	-0.0500552663425889	187	169	0.690037986308613	-0.00619759286437259	0.0716202595610807	NA	NA	NA	0.0285183780280647	0.0446371568091588	0.0158326705490098	-0.0056719785099909	0.0459824060027196	7.59999999999999	-23.8666666666667
230216_E009	230216_B001	94	94	64	60	WT	20	Step	0.06	0	NA	230216_E009.avi_lane_193.res	1.05808483971356	-0.0746216017985613	0.430350152832957	-0.587621320398227	-0.0805270091489447	201	198	0.693169088770823	-0.0169681069127969	0.0308425395332238	NA	NA	NA	0.0171294758428746	0.0192629483564253	0.00345533521207481	0.000620072170068098	0.0155106631963638	21.6	5.13333333333333
230216_E009	230216_B001	95	95	65	60	WT	20	Step	0.06	0	NA	230216_E009.avi_lane_194.res	1.0940042601787	-0.104514459352518	0.453275466891793	-0.649988931600988	-0.100297937578788	196	201	0.684628084714195	-0.0169558329210157	0.0149525553619438	NA	NA	NA	0.0530488963080145	-0.0106299091975315	0.0263806492709108	-0.0617475390326929	-0.00426026523347947	16.6	8.13333333333333
230216_E009	230216_B001	96	96	66	60	WT	20	Step	0.06	0	NA	230216_E009.avi_lane_195.res	1.01271751241348	-0.108940410217281	0.41544883260402	-0.62810901508235	-0.11430621942642	194	197	0.693480810339708	-0.026216452403414	0.00331978742530556	NA	NA	NA	-0.0282378514572055	-0.0150558600622945	-0.0114459850168622	-0.0398676225140548	-0.0182685470811115	14.6	4.13333333333333
230216_E009	230216_B001	97	97	67	60	WT	20	Step	0.06	0	NA	230216_E009.avi_lane_196.res	1.02803656318043	-0.107589480857525	0.436967775874538	-0.602920783757609	-0.113095685779099	189	208	0.697085537280156	-0.0143836919287836	0.00408076976541849	NA	NA	NA	-0.0129188006902554	-0.0137049307025384	0.0100729582536558	-0.0146793911893139	-0.0170580134337905	9.59999999999999	15.1333333333333
230216_E009	230216_B001	98	98	68	60	WT	20	Step	0.06	0	NA	230216_E009.avi_lane_197.res	1.00109269692758	-0.0873842946043167	0.410969943395537	-0.573835627181423	-0.0935678537604485	197	202	0.684212158406026	0.0087837515802037	0.0302245574269536	NA	NA	NA	-0.0398626669431055	0.00650025555066985	-0.0159248742253452	0.0144057653868721	0.00246981858486002	17.6	9.13333333333333
230216_E009	230216_B001	99	99	69	60	WT	20	Step	0.06	0	NA	230216_E009.avi_lane_198.res	1.03443223590421	-0.121062243165468	0.411549418498351	-0.566430147531744	-0.125720774565183	181	217	0.685876083413566	-0.0213927377850284	0.00784554001153019	NA	NA	NA	-0.00652312796647547	-0.0271776930104815	-0.0153453991225312	0.0218112450365511	-0.0296831022198745	1.59999999999999	24.1333333333333
230216_E009	230216_B001	100	100	70	60	WT	20	Step	0.06	0	NA	230216_E009.avi_lane_199.res	1.03854537609659	-0.086318345683453	0.395286766015759	-0.62854309698765	-0.0888120169985588	210	187	0.687924775915189	-0.033144139839925	0.0221452635389883	NA	NA	NA	-0.00240998777409551	0.00756620447153356	-0.0316080516051232	-0.0403017044193549	0.00722565534674972	30.6	-5.86666666666667
230216_E009	230216_B001	101	101	71	60	WT	20	Step	0.06	0	NA	230216_E009.avi_lane_200.res	1.01954514478571	-0.116451326618705	0.372570969064749	-0.617830226838937	-0.125851223219227	200	196	0.674266940768271	-0.0137691654653511	0.0224343349971284	NA	NA	NA	-0.0214102190849754	-0.0225667764637184	-0.0543238485561332	-0.0295888342706419	-0.0298135508739185	20.6	3.13333333333333
230216_E009	230216_B001	102	102	72	60	WT	20	Step	0.06	0	NA	230216_E009.avi_lane_201.res	1.03616072808869	-0.101255938503991	0.464923819274251	-0.667992047592695	-0.107910827277384	182	182	NA	0.00934599283963927	0.0235212829612986	NA	NA	NA	-0.00479463578199546	-0.00737138834900446	0.0380290016533688	-0.0797506550243999	-0.0118731549320755	2.59999999999999	-10.8666666666667
230216_E009	230216_B001	103	103	73	60	WT	20	Step	0.06	0	NA	230216_E009.avi_lane_202.res	1.09657286414643	-0.116855195323741	0.418982234114186	-0.679358101312764	-0.120412783027225	203	194	0.688228670827232	0.00259047703593819	0.0270565041743718	NA	NA	NA	0.0556175002757446	-0.0229706451687545	-0.00791258350669621	-0.0911167087444689	-0.0243751106819165	23.6	1.13333333333333
230216_E009	230216_B001	104	104	74	60	WT	20	Step	0.06	0	NA	230216_E009.avi_lane_203.res	1.03387530711111	-0.0622716397271793	0.433081715718335	-0.589918069931152	-0.063745822468758	198	186	0.678392398645377	0.0152372687286124	0.0338856122168233	NA	NA	NA	-0.00708005675957546	0.0316129104278072	0.00618689809745276	-0.00167667736285693	0.0322918498765505	18.6	-6.86666666666667
230216_E009	230216_B001	105	105	75	60	WT	20	Step	0.06	0	NA	230216_E009.avi_lane_204.res	1.0772638985123	-0.0730583850476871	0.449438579050635	-0.673871474424856	-0.074659996437286	209	182	0.699718588229611	0.00248418632275825	0.0309579466815189	NA	NA	NA	0.0363085346416145	0.0208261651072995	0.0225437614297528	-0.0856300818565608	0.0213776759080225	29.6	-10.8666666666667
230216_E009	230216_B001	106	106	76	60	WT	20	Step	0.06	0	NA	230216_E009.avi_lane_205.res	1.06339125292541	-0.151853410431655	0.393762426249476	-0.652958757168179	-0.156453200456738	189	207	0.676380358033758	-0.0127082777546809	-0.00786545962806813	NA	NA	NA	0.0224358890547245	-0.0579688602766685	-0.0331323913714062	-0.0647173645998839	-0.0604155281114295	9.59999999999999	14.1333333333333
230216_E009	230216_B001	107	107	77	60	WT	20	Step	0.06	0	NA	230216_E009.avi_lane_206.res	1.011758248721	-0.101873041366906	0.405586009223391	-0.593259843293682	-0.100932371386796	195	202	0.68918393067202	-0.00902941423539811	0.00693050389786366	NA	NA	NA	-0.0291971151496855	-0.00798849121191945	-0.0213088083974912	-0.00501845072538687	-0.00489469904148748	15.6	9.13333333333333
230216_E009	230216_B001	108	108	78	60	WT	20	Step	0.06	0	NA	230216_E009.avi_lane_207.res	1.07074843125482	-0.121432089216879	0.442566170680223	-0.656996325651343	-0.128799336661771	167	177	0.691457859884822	-0.00913172687791165	0.0164138497667032	NA	NA	NA	0.0297930673841347	-0.0275475390618924	0.0156713530593408	-0.0687549330830479	-0.0327616643164625	-12.4	-15.8666666666667
230216_E009	230216_B001	109	109	79	60	WT	20	Step	0.06	0	NA	230216_E009.avi_lane_208.res	1.05059927247119	-0.137807709352518	0.397649422114483	-0.596700360046846	-0.136878514041714	184	215	0.668450703361054	-0.00431509690482921	-0.0250380742982512	NA	NA	NA	0.00964390860050446	-0.0439231591975314	-0.0292453955063992	-0.00845896747855091	-0.0408408416964055	4.59999999999999	22.1333333333333
230216_E009	230216_B001	110	110	80	60	WT	20	Step	0.06	0	NA	230216_E009.avi_lane_209.res	1.04664997480515	-0.186013131294964	0.410047584294011	-0.624882243468383	-0.190520649715572	166	228	0.678030960422443	0.0100506863886754	-0.0487680069989054	NA	NA	NA	0.00569461093446466	-0.0921285811399774	-0.0168472333268712	-0.0366408509000878	-0.0944829773702635	-13.4	35.1333333333333
230216_E010	230216_B001	1	1	-29	200	WT	20	Step	0.2	0	NA	230216_E010.avi_lane_100.res	0	0	0	0	0	0	0	0	0	0	NA	NA	NA	-1.01826793621204	0.0440907579480267	-0.448471520047447	0.538813501683586	0.0424653934638097	-190.3	-190
230216_E010	230216_B001	2	2	-28	200	WT	20	Step	0.2	0	NA	230216_E010.avi_lane_101.res	1.11344980419981	-0.0187272003597123	0.479734305478694	-0.576750621954049	-0.0158363698154364	208	186	0.688422362801116	-0.0515275613557817	0.0439818278201351	NA	NA	NA	0.0951818679877712	0.0253635575883144	0.0312627854312472	-0.0379371202704627	0.0266290236483733	17.7	-4
230216_E010	230216_B001	3	3	-27	200	WT	20	Step	0.2	0	NA	230216_E010.avi_lane_102.res	1.02482665640273	-0.0917580845323743	0.42175943900199	-0.549734636707696	-0.0885154467394118	188	211	0.680480219827047	-0.018072678922974	0.0143711728449601	NA	NA	NA	0.00655872019069115	-0.0476673265843476	-0.0267120810454568	-0.0109211350241096	-0.0460500532756021	-2.30000000000001	21
230216_E010	230216_B001	4	4	-26	200	WT	20	Step	0.2	0	NA	230216_E010.avi_lane_103.res	1.04016999053783	-0.0574814064748202	0.431562765244115	-0.588918380159031	-0.0606117092062615	206	190	0.673748902084981	0.00703752344240549	0.0357664166744688	NA	NA	NA	0.0219020543257913	-0.0133906485267935	-0.0169087548033318	-0.0501048784754446	-0.0181463157424518	15.7	0
230216_E010	230216_B001	5	5	-25	200	WT	20	Step	0.2	0	NA	230216_E010.avi_lane_104.res	1.02003463377272	-0.0390731564748204	0.474188917850013	-0.518045589752588	-0.0347365837310174	191	205	0.683425270528805	0.0241576529795879	0.0427178188787251	NA	NA	NA	0.00176669756068115	0.00501760147320628	0.0257173978025662	0.0207679119309984	0.00772880973279232	0.699999999999989	15
230216_E010	230216_B001	6	6	-24	200	WT	20	Step	0.2	0	NA	230216_E010.avi_lane_105.res	1.04716747914211	-0.0600100352517985	0.448693006456373	-0.560297237988503	-0.0630811099453603	195	199	0.682060206207029	-0.00141750485581318	0.0504789853277134	NA	NA	NA	0.0288995429300711	-0.0159192773037718	0.000221486408926219	-0.0214837363049166	-0.0206157164815506	4.69999999999999	9
230216_E010	230216_B001	7	7	-23	200	WT	20	Step	0.2	0	NA	230216_E010.avi_lane_106.res	1.02430326178674	-0.0426622514388491	0.446302228426214	-0.539250749945498	-0.0366470971977665	201	198	0.683168121995626	0.00261839630911807	0.0399631891422916	NA	NA	NA	0.00603532557470121	0.00142850650917759	-0.00216929162123281	-0.000437248261911716	0.00581829626604322	10.7	8
230216_E010	230216_B001	8	8	-22	200	WT	20	Step	0.2	0	NA	230216_E010.avi_lane_107.res	1.05474593708685	-0.0643022525179858	0.444320862604034	-0.596730035786755	-0.0601215768309031	204	195	0.682808830076338	0.00777615911090642	0.036888358248238	NA	NA	NA	0.0364780008748111	-0.0202114945699591	-0.00415065744341281	-0.0579165341031687	-0.0176561833670934	13.7	5
230216_E010	230216_B001	9	9	-21	200	WT	20	Step	0.2	0	NA	230216_E010.avi_lane_108.res	1.0310621035088	-0.0306216978417268	0.489399260124895	-0.543301666906475	-0.028604306316705	197	200	0.681506718129756	0.00683650433090862	0.0405692735711286	NA	NA	NA	0.0127941672967611	0.0134690601062999	0.0409277400774482	-0.00448816522288864	0.0138610871471047	6.69999999999999	10
230216_E010	230216_B001	10	10	-20	200	WT	20	Step	0.2	0	NA	230216_E010.avi_lane_109.res	1.1180400466205	-0.0681698841726619	0.471917898062502	-0.568099689770135	-0.0662113793568842	189	205	NA	0.0282602796879192	0.0430751446006324	NA	NA	NA	0.0997721104084612	-0.0240791262246352	0.0234463780150552	-0.0292861880865487	-0.0237459858930745	-1.30000000000001	15
230216_E010	230216_B001	11	11	-19	200	WT	20	Step	0.2	0	NA	230216_E010.avi_lane_110.res	1.01282823912932	-0.0274104161870506	0.472086738129496	-0.534931543658475	-0.0252593748731486	200	197	0.677594548462655	0.00765267203821634	0.0496253895379705	NA	NA	NA	-0.00543969708271885	0.0166803417609761	0.0236152180820492	0.00388195802511138	0.0172060185906611	9.69999999999999	7
230216_E010	230216_B001	12	12	-18	200	WT	20	Step	0.2	0	NA	230216_E010.avi_lane_111.res	1.06618313012453	-0.0526943917266186	0.46415469216206	-0.525322827891533	-0.0538801571804992	190	208	0.680265582809811	0.00578203860525436	0.0488977364066048	NA	NA	NA	0.0479151939124911	-0.00860363377859191	0.0156831721146132	0.0134906737920534	-0.0114147637166895	-0.300000000000011	18
230216_E010	230216_B001	13	13	-17	200	WT	20	Step	0.2	0	NA	230216_E010.avi_lane_112.res	1.05818390440237	-0.0390811161870505	0.48769670918935	-0.540419647340951	-0.0386371578852803	194	204	0.679507215050875	0.0273589207225455	0.0595691611226507	NA	NA	NA	0.0399159681903312	0.00500964176097619	0.0392251891419032	-0.00160614565736472	0.00382823557852943	3.69999999999999	14
230216_E010	230216_B001	14	14	-16	200	WT	20	Step	0.2	0	NA	230216_E010.avi_lane_113.res	1.05182899168632	-0.0264865057553955	0.502601278976819	-0.547809231540141	-0.020333695275318	198	201	0.671545944339089	0.00957180154571659	0.0665439467819409	NA	NA	NA	0.0335610554742811	0.0176042521926312	0.0541297589293723	-0.00899572985655472	0.0221316981884917	7.69999999999999	11
230216_E010	230216_B001	15	15	-15	200	WT	20	Step	0.2	0	NA	230216_E010.avi_lane_114.res	1.03557869213259	-0.0243963345323738	0.453116305790319	-0.534199444589406	-0.0176547427417903	206	193	0.677763816003504	-0.0264218014323865	0.0664531878171999	NA	NA	NA	0.0173107559205512	0.0196944234156529	0.00464478574287219	0.00461405709418028	0.0248106507220194	15.7	3
230216_E010	230216_B001	16	16	-14	200	WT	20	Step	0.2	0	NA	230216_E010.avi_lane_115.res	1.06702999632132	-0.0643310952948869	0.438061631200304	-0.589513953672227	-0.0616651868062302	190	182	0.666972496829879	0.0125587374117321	0.0475035226589976	NA	NA	NA	0.0487620601092811	-0.0202403373468602	-0.0104098888471428	-0.0507004519886407	-0.0191997933424205	-0.300000000000011	-8
230216_E010	230216_B001	17	17	-13	200	WT	20	Step	0.2	0	NA	230216_E010.avi_lane_116.res	1.05295859193696	-0.0351637838129497	0.478583821264596	-0.554841086075302	-0.0363934331165239	199	197	0.688649851376068	0.01173720629957	0.043866796683295	NA	NA	NA	0.0346906557249211	0.00892697413507699	0.0301123012171492	-0.0160275843917157	0.00607196034728583	8.69999999999999	7
230216_E010	230216_B001	18	18	-12	200	WT	20	Step	0.2	0	NA	230216_E010.avi_lane_117.res	1.08845502612485	-0.0920233187050359	0.445381068097903	-0.578882054318268	-0.0873741815001545	189	209	0.681065521209992	-0.00166729640837831	0.0337582038725724	NA	NA	NA	0.0701870899128112	-0.0479325607570092	-0.00309045194954377	-0.0400685526346817	-0.0449087880363448	-1.30000000000001	19
230216_E010	230216_B001	19	19	-11	200	WT	20	Step	0.2	0	NA	230216_E010.avi_lane_118.res	0.988454596620239	-0.00541270395683443	0.483707541673978	-0.530498050397378	-0.00392057488177281	205	191	0.677369945017624	-0.011737400751436	0.0763121575005274	NA	NA	NA	-0.0298133395917998	0.0386780539911923	0.0352360216265312	0.00831545128620836	0.0385448185820369	14.7	1
230216_E010	230216_B001	20	20	-10	200	WT	20	Step	0.2	0	NA	230216_E010.avi_lane_119.res	1.04935671481542	-0.0317660442446045	0.45766982354415	-0.542476954560704	-0.0322512549831465	201	193	NA	0.0118013502669681	0.0666356920411063	NA	NA	NA	0.0310887786033811	0.0123247137034222	0.0091983034967032	-0.00366345287711767	0.0102141384806632	10.7	3
230216_E010	230216_B001	21	21	-9	200	WT	20	Step	0.2	0	NA	230216_E010.avi_lane_120.res	1.07524988499501	-0.0614535596967167	0.455553639530481	-0.607524789768185	-0.0629058579727198	190	180	0.680031917671214	-0.0256366614992037	0.0657334635700528	NA	NA	NA	0.0569819487829712	-0.01736280174869	0.00708211948303422	-0.0687112880845987	-0.0204404645089101	-0.300000000000011	-10
230216_E010	230216_B001	22	22	-8	200	WT	20	Step	0.2	0	NA	230216_E010.avi_lane_121.res	1.04432970372675	-0.043169543884892	0.47419168036999	-0.5483054074949	-0.0448529428097082	196	201	0.6897789340152	-0.0202391724161803	0.053816147000901	NA	NA	NA	0.0260617675147112	0.000921214063134689	0.0257201603225432	-0.00949190581131365	-0.00238754934589848	5.69999999999999	11
230216_E010	230216_B001	23	23	-7	200	WT	20	Step	0.2	0	NA	230216_E010.avi_lane_122.res	1.07921253353327	-0.0253956985611511	0.483229622758646	-0.529419673909114	-0.0204083390630952	197	199	0.655990209864859	0.0281305680012848	0.052492386716365	NA	NA	NA	0.0609445973212313	0.0186950593868756	0.0347581027111992	0.00939382777447229	0.0220570544007145	6.69999999999999	9
230216_E010	230216_B001	24	24	-6	200	WT	20	Step	0.2	0	NA	230216_E010.avi_lane_123.res	0.979346365772518	0.00645193921267474	0.492860977955603	-0.544655227381731	0.0117437274468721	187	165	0.684779526721771	0.0189267852376937	0.0936255252489944	NA	NA	NA	-0.0389215704395208	0.0505426971607014	0.0443894579081562	-0.00584172569814467	0.0542091209106818	-3.30000000000001	-25
230216_E010	230216_B001	25	25	-5	200	WT	20	Step	0.2	0	NA	230216_E010.avi_lane_124.res	1.07932878702651	-0.0361369892086329	0.489173677741224	-0.570409987520188	-0.0389469815713961	199	196	0.685084061974726	-0.00983346474193204	0.0555167119031995	NA	NA	NA	0.0610608508144712	0.00795376873939379	0.0407021576937772	-0.0315964858366017	0.00351841189241362	8.69999999999999	6
230216_E010	230216_B001	26	26	-4	200	WT	20	Step	0.2	0	NA	230216_E010.avi_lane_125.res	1.06895035690743	-0.0729185125899281	0.437622257885999	-0.564057858737641	-0.0731792494771416	195	203	0.694029813972884	-0.0242527195713099	0.0248862454461273	NA	NA	NA	0.0506824206953911	-0.0288277546419014	-0.0108492621614478	-0.0252443570540547	-0.0307138560133319	4.69999999999999	13
230216_E010	230216_B001	27	27	-3	200	WT	20	Step	0.2	0	NA	230216_E010.avi_lane_126.res	1.04029320416996	-0.0389073856115107	0.48184603960396	-0.581937393013424	-0.036248284587894	202	194	0.693361901476742	-0.0258027808598118	0.0351469022933286	NA	NA	NA	0.0220252679579211	0.00518337233651599	0.0333745195565132	-0.0431238913298376	0.00621710887591572	11.7	4
230216_E010	230216_B001	28	28	-2	200	WT	20	Step	0.2	0	NA	230216_E010.avi_lane_127.res	1.07663228182529	-0.0688570453237412	0.442021156380159	-0.538776994404477	-0.0693432316967208	190	207	0.674876456247419	-0.00985389260880983	0.0284082569802884	NA	NA	NA	0.0583643456132512	-0.0247662873757145	-0.0064503636672878	3.65072791093102e-05	-0.0268778382329111	-0.300000000000011	17
230216_E010	230216_B001	29	29	-1	200	WT	20	Step	0.2	0	NA	230216_E010.avi_lane_128.res	1.08623060530871	-0.0648726978417269	0.447407985611511	-0.573944668265388	-0.0638978933744316	196	198	0.667313936543203	-0.0198166793055732	0.0362907887945466	NA	NA	NA	0.0679626690966713	-0.0207819398937002	-0.00106353443593576	-0.0351311665818017	-0.0214324999106219	5.69999999999999	8
230216_E010	230216_B001	30	30	0	200	WT	20	Step	0.2	0	NA	230216_E010.avi_lane_129.res	1.07380656674371	-0.0458915654676259	0.459300270308025	-0.585349646997428	-0.0441874124244461	206	193	0.683492346455425	0.00900195747628587	0.052036124811769	NA	NA	NA	0.0555386305316712	-0.00180080751959921	0.0108287502605782	-0.0465361453138416	-0.00172201896063637	15.7	3
230216_E010	230216_B001	31	31	1	200	WT	20	Step	0.2	0	NA	230216_E010.avi_lane_130.res	1.65866352745176	-0.174934187769784	0.631308533414232	-0.753322808856363	-0.186365935942475	166	232	0.623932403818126	-0.0247075030282876	-0.0254597723252419	NA	NA	NA	0.640395591239721	-0.130843429821757	0.182837013366785	-0.214509307172777	-0.143900542478665	-24.3	42
230216_E010	230216_B001	32	32	2	200	WT	20	Step	0.2	0	NA	230216_E010.avi_lane_131.res	2.19006192482482	0.0882172401787024	1.12645520063949	-1.05830320695591	0.0827291827299323	180	163	0.748557323221608	-0.0807290520063871	0.0682791020447578	NA	NA	NA	1.17179398861278	0.132307998126729	0.677983680592043	-0.519489705272324	0.125194576193742	-10.3	-27
230216_E010	230216_B001	33	33	3	200	WT	20	Step	0.2	0	NA	230216_E010.avi_lane_132.res	2.38532479268193	-0.33900715336366	0.910277534336167	-1.55752714972773	-0.369491465689678	176	181	0.7209307226526	-0.081407700612175	0.039373595134513	NA	NA	NA	1.36705685646989	-0.294916395415633	0.46180601428872	-1.01871364804414	-0.327026072225868	-14.3	-9
230216_E010	230216_B001	34	34	4	200	WT	20	Step	0.2	0	NA	230216_E010.avi_lane_133.res	2.43071573072426	-0.301841704962561	0.95577771210059	-1.96728928828366	-0.301923475465952	222	168	0.739093660002924	-0.0776297609353242	0.0997079516146126	NA	NA	NA	1.41244779451222	-0.257750947014534	0.507306192053143	-1.42847578660007	-0.259458082002142	31.7	-22
230216_E010	230216_B001	35	35	5	200	WT	20	Step	0.2	0	NA	230216_E010.avi_lane_134.res	2.32569422058879	-0.013082151798561	1.0840432164648	-1.61821668531841	0.0129531728884426	237	162	0.738478151057471	-0.0459079312755281	0.173603889762956	NA	NA	NA	1.30742628437675	0.0310086061494657	0.635571696417353	-1.07940318363482	0.0554185663522523	46.7	-28
230216_E010	230216_B001	36	36	6	200	WT	20	Step	0.2	0	NA	230216_E010.avi_lane_135.res	2.14459384561307	0.254414490167866	1.18238892827369	-1.2682477920762	0.269902234686177	233	142	0.74290607595099	0.00198611591422358	0.256007334221088	NA	NA	NA	1.12632590940103	0.298505248115893	0.733917408226243	-0.729434290392614	0.312367628149987	42.7	-48
230216_E010	230216_B001	37	37	7	200	WT	20	Step	0.2	0	NA	230216_E010.avi_lane_136.res	1.92461592558651	0.453365038129497	1.18371337383427	-1.0635122744881	0.466948684314966	270	130	0.748036048568088	-0.0121418597389331	0.313985578782337	NA	NA	NA	0.906347989374471	0.497455796077524	0.735241853786823	-0.524698772804514	0.509414077778776	79.7	-60
230216_E010	230216_B001	38	38	8	200	WT	20	Step	0.2	0	NA	230216_E010.avi_lane_137.res	1.8822375354331	0.559986469424461	1.18508827007652	-0.968568631842352	0.591125910124049	283	115	0.758527193694215	0.0478413732109941	0.352313284974422	NA	NA	NA	0.863969599221061	0.604077227372488	0.736616750029073	-0.429755130158766	0.633591303587859	92.7	-75
230216_E010	230216_B001	39	39	9	200	WT	20	Step	0.2	0	NA	230216_E010.avi_lane_138.res	1.88689775334197	0.651073294244604	1.20449227293933	-0.880827793079822	0.690178818901602	293	105	0.760487874291155	0.0171973119497184	0.384203689920927	NA	NA	NA	0.868629817129931	0.695164052192631	0.756020752891883	-0.342014291396236	0.732644212365412	102.7	-85
230216_E010	230216_B001	40	40	10	200	WT	20	Step	0.2	0	NA	230216_E010.avi_lane_139.res	1.81682309060523	0.650534972302158	1.15445231801	-0.780091697981421	0.701936808586378	295	103	0.753367786396675	0.0381129964455015	0.410910991728409	NA	NA	NA	0.798555154393191	0.694625730250185	0.705980797962553	-0.241278196297835	0.744402202050188	104.7	-87
230216_E010	230216_B001	41	41	11	200	WT	20	Step	0.2	0	NA	230216_E010.avi_lane_140.res	1.83844429630303	0.729006405035971	1.12753063102459	-0.580671859555834	0.7734045360731	306	92	0.730059009549227	0.0291190374442019	0.449697409856957	NA	NA	NA	0.820176360090991	0.773097162983998	0.679059110977143	-0.0418583578722477	0.81586992953691	115.7	-98
230216_E010	230216_B001	42	42	12	200	WT	20	Step	0.2	0	NA	230216_E010.avi_lane_141.res	1.83803101714419	0.770784839928057	1.22691700729049	-0.585342492086331	0.811434364718016	299	100	0.745995172265741	0.0390304635942076	0.470320413461865	NA	NA	NA	0.819763080932151	0.814875597876084	0.778445487243043	-0.0465289904027447	0.853899758181826	108.7	-90
230216_E010	230216_B001	43	43	13	200	WT	20	Step	0.2	0	NA	230216_E010.avi_lane_142.res	1.80370424788511	0.910335802877698	1.19797968932962	-0.527165384783083	0.943721271537995	333	66	0.750930605540163	0.0280358788770627	0.518367725689355	NA	NA	NA	0.785436311673071	0.954426560825725	0.749508169282173	0.0116481169005034	0.986186665001805	142.7	-124
230216_E010	230216_B001	44	44	14	200	WT	20	Step	0.2	0	NA	230216_E010.avi_lane_143.res	1.80233068731725	0.840335666546763	1.20045618370938	-0.670299749602915	0.874557311748683	323	77	0.747690674603881	0.0211367357662577	0.542267063114864	NA	NA	NA	0.784062751105211	0.88442642449479	0.751984663661933	-0.131486247919329	0.917022705212493	132.7	-113
230216_E010	230216_B001	45	45	15	200	WT	20	Step	0.2	0	NA	230216_E010.avi_lane_144.res	1.77085449400199	0.898711353597122	1.15652730013022	-0.5044193117506	0.94741705237101	337	60	0.742734651264753	0.0387775653649406	0.548114145920305	NA	NA	NA	0.752586557789951	0.942802111545149	0.708055780082773	0.0343941899329864	0.98988244583482	146.7	-130
230216_E010	230216_B001	46	46	16	200	WT	20	Step	0.2	0	NA	230216_E010.avi_lane_145.res	1.73133681616407	0.896999639568345	1.16632856808529	-0.430624678439067	0.945935051848691	332	66	NA	0.014456582637868	0.553714073717556	NA	NA	NA	0.713068879952031	0.941090397516372	0.717857048037843	0.108188823244519	0.988400445312501	141.7	-124
230216_E010	230216_B001	47	47	17	200	WT	20	Step	0.2	0	NA	230216_E010.avi_lane_146.res	1.75367231708509	0.913392629496403	1.15724799365214	-0.476394339714669	0.9560239282428	340	59	0.744165181655141	0.0228328111376326	0.587471822896018	NA	NA	NA	0.735404380873051	0.95748338744443	0.708776473604693	0.0624191619689173	0.99848932170661	149.7	-131
230216_E010	230216_B001	48	48	18	200	WT	20	Step	0.2	0	NA	230216_E010.avi_lane_147.res	1.73554617597086	0.933627353956834	1.19225382411683	-0.418614346716176	0.974921469666664	335	62	NA	0.0116947198725876	0.576154241867653	NA	NA	NA	0.717278239758821	0.977718111904861	0.743782304069383	0.12019915496741	1.01738686313047	144.7	-128
230216_E010	230216_B001	49	49	19	200	WT	20	Step	0.2	0	NA	230216_E010.avi_lane_148.res	1.75365876426528	0.898401274820143	1.13667668806272	-0.32725006265955	0.94674143854958	334	62	NA	0.0394028578223903	0.574609468076508	NA	NA	NA	0.735390828053241	0.94249203276817	0.688205168015273	0.211563439024036	0.98920683201339	143.7	-128
230216_E010	230216_B001	50	50	20	200	WT	20	Step	0.2	0	NA	230216_E010.avi_lane_149.res	1.65614946077056	0.864959876258993	1.12981755482623	-0.411553825645366	0.910621643546921	331	68	0.741460583918744	0.014004597661599	0.561001744518481	NA	NA	NA	0.637881524558521	0.90905063420702	0.681346034778783	0.12725967603822	0.953087037010731	140.7	-122
230216_E010	230216_B001	51	51	21	200	WT	20	Step	0.2	0	NA	230216_E010.avi_lane_150.res	1.6863906279005	0.900868292446043	1.12935567320624	-0.326541046646554	0.943470603391752	337	62	0.727184597035369	0.0341541371029522	0.587117680104086	NA	NA	NA	0.668122691688461	0.94495905039407	0.680884153158793	0.212272455037032	0.985935996855562	146.7	-128
230216_E010	230216_B001	52	52	22	200	WT	20	Step	0.2	0	NA	230216_E010.avi_lane_151.res	1.71692203482172	0.944095788848921	1.15580675967896	-0.42020421338401	0.991252739330993	346	53	0.738870951944132	0.0326676589601628	0.569998153716533	NA	NA	NA	0.698654098609681	0.988186546796948	0.707335239631513	0.118609288299576	1.0337181327948	155.7	-137
230216_E010	230216_B001	53	53	23	200	WT	20	Step	0.2	0	NA	230216_E010.avi_lane_152.res	1.76529767703269	0.883632	1.0957108881316	-0.380005781089414	0.92773440975158	342	56	0.691438618197867	0.000909172651722747	0.574014476236381	NA	NA	NA	0.747029740820651	0.927722757948027	0.647239368084153	0.158807720594172	0.97019980321539	151.7	-134
230216_E010	230216_B001	54	54	24	200	WT	20	Step	0.2	0	NA	230216_E010.avi_lane_153.res	1.67060192868635	0.835999745323741	1.07597760092223	-0.454912151311209	0.882415301403093	337	62	0.719576968907606	-0.00108379912229933	0.579245516484165	NA	NA	NA	0.652333992474311	0.880090503271768	0.627506080874783	0.0839013503723773	0.924880694866903	146.7	-128
230216_E010	230216_B001	55	55	25	200	WT	20	Step	0.2	0	NA	230216_E010.avi_lane_154.res	1.62112038270265	0.870660791007194	1.06754536520639	-0.426421640841173	0.90994033567296	347	52	0.731961331901676	0.0234370973979465	0.591481555135352	NA	NA	NA	0.602852446490611	0.914751548955221	0.619073845158943	0.112391860842413	0.95240572913677	156.7	-138
230216_E010	230216_B001	56	56	26	200	WT	20	Step	0.2	0	NA	230216_E010.avi_lane_155.res	1.60023756918584	0.83300562266187	1.04254337706306	-0.360381341299842	0.861902892134304	340	59	0.722272268286403	0.0166783757775213	0.596314950380438	NA	NA	NA	0.581969632973801	0.877096380609897	0.594071857015613	0.178432160383744	0.904368285598114	149.7	-131
230216_E010	230216_B001	57	57	27	200	WT	20	Step	0.2	0	NA	230216_E010.avi_lane_156.res	1.57236618491676	0.853451297841726	1.03235841189118	-0.364902208192629	0.901486734374259	348	49	0.732036310235212	0.00364983477709129	0.601006670895858	NA	NA	NA	0.554098248704721	0.897542055789753	0.583886891843733	0.173911293490957	0.943952127838069	157.7	-141
230216_E010	230216_B001	58	58	28	200	WT	20	Step	0.2	0	NA	230216_E010.avi_lane_157.res	1.52983789486651	0.788495070143885	1.03442362432006	-0.341327438848921	0.815313814528816	328	70	0.730436075237977	0.0165805595950561	0.603812769289731	NA	NA	NA	0.511569958654471	0.832585828091912	0.585952104272613	0.197486062834665	0.857779207992626	137.7	-120
230216_E010	230216_B001	59	59	29	200	WT	20	Step	0.2	0	NA	230216_E010.avi_lane_158.res	1.54260610775918	0.768324765107914	0.962024285744425	-0.363515357819008	0.807258200098103	341	57	0.72596046928894	0.0141336432199696	0.587652639667838	NA	NA	NA	0.524338171547141	0.812415523055941	0.513552765696978	0.175298143864578	0.849723593561913	150.7	-133
230216_E010	230216_B001	60	60	30	200	WT	20	Step	0.2	0	NA	230216_E010.avi_lane_159.res	1.62654078593871	0.610103965872528	0.884912756266324	-0.432607741362466	0.642773797781608	314	81	0.656959015469786	-0.0105842149175838	0.509216673811604	NA	NA	NA	0.608272849726671	0.654194723820555	0.436441236218877	0.10620576032112	0.685239191245418	123.7	-109
230216_E010	230216_B001	61	61	31	200	WT	20	Step	0.2	0	NA	230216_E010.avi_lane_160.res	1.37714522157064	0.702706827697842	0.9168521735339	-0.320574420702244	0.735597826746455	330	67	0.740022606042481	0.0156226709427573	0.566115165971268	NA	NA	NA	0.358877285358601	0.746797585645869	0.468380653486453	0.218239080981342	0.778063220210265	139.7	-123
230216_E010	230216_B001	62	62	32	200	WT	20	Step	0.2	0	NA	230216_E010.avi_lane_161.res	1.37771194153646	0.637944903597122	0.843937521314292	-0.430329815647482	0.673780972703555	335	64	0.73079686694439	-0.0113483596051496	0.536532328796418	NA	NA	NA	0.359444005324421	0.682035661545149	0.395466001266845	0.108483686036104	0.716246366167365	144.7	-126
230216_E010	230216_B001	63	63	33	200	WT	20	Step	0.2	0	NA	230216_E010.avi_lane_162.res	1.41357832268224	0.631467859352518	0.872352879452535	-0.465897232214228	0.661776335709973	328	72	0.725364731566772	0.016551198708081	0.526946787004397	NA	NA	NA	0.395310386470201	0.675558617300545	0.423881359405088	0.0729162694693583	0.704241729173783	137.7	-118
230216_E010	230216_B001	64	64	34	200	WT	20	Step	0.2	0	NA	230216_E010.avi_lane_163.res	1.31239074274871	0.599809590647482	0.826374685086287	-0.415131141959671	0.633571257836947	326	71	0.730749136520389	0.0165044022873514	0.511747782561218	NA	NA	NA	0.294122806536671	0.643900348595509	0.37790316503884	0.123682359723915	0.676036651300757	135.7	-119
230216_E010	230216_B001	65	65	35	200	WT	20	Step	0.2	0	NA	230216_E010.avi_lane_164.res	1.31608325388871	0.600935512589928	0.796728299795984	-0.427899603156184	0.635142152050827	335	62	0.721356671877799	-0.0236807956302737	0.522418345212536	NA	NA	NA	0.297815317676671	0.645026270537955	0.348256779748537	0.110913898527402	0.677607545514637	144.7	-128
230216_E010	230216_B001	66	66	36	200	WT	20	Step	0.2	0	NA	230216_E010.avi_lane_165.res	1.30411887649244	0.544345383093525	0.81820356022874	-0.446920923261391	0.56874649354189	312	84	0.7278241441347	0.017615209293011	0.498979842601705	NA	NA	NA	0.285850940280401	0.588436141041552	0.369732040181293	0.0918925784221953	0.6112118870057	121.7	-106
230216_E010	230216_B001	67	67	37	200	WT	20	Step	0.2	0	NA	230216_E010.avi_lane_166.res	1.35085849872134	0.511994723381295	0.764212041084114	-0.466116337954027	0.530730748565284	318	82	0.715324286516623	0.0038542806209013	0.492190465768435	NA	NA	NA	0.332590562509301	0.556085481329322	0.315740521036667	0.0726971637295593	0.573196142029094	127.7	-108
230216_E010	230216_B001	68	68	38	200	WT	20	Step	0.2	0	NA	230216_E010.avi_lane_167.res	1.40307967609424	0.35469838705036	0.74031165617506	-0.654407359250214	0.373836248436096	288	109	0.706789626437284	-0.0313061875846771	0.449327362275504	NA	NA	NA	0.384811739882201	0.398789144998387	0.291840136127613	-0.115593857566628	0.416301641899906	97.7	-81
230216_E010	230216_B001	69	69	39	200	WT	20	Step	0.2	0	NA	230216_E010.avi_lane_168.res	1.28632015334528	0.383789378417266	0.71092069810818	-0.564977411482579	0.401162916434644	297	102	0.72455101204813	-0.026762997277121	0.429320039357968	NA	NA	NA	0.268052217133241	0.427880136365293	0.262449178060733	-0.0261639097989926	0.443628309898454	106.7	-88
230216_E010	230216_B001	70	70	40	200	WT	20	Step	0.2	0	NA	230216_E010.avi_lane_169.res	1.19290348984845	0.457397843165468	0.752862634090747	-0.470398342326139	0.472813427780852	303	96	0.746979549616953	-0.0266024894337357	0.46408951864567	NA	NA	NA	0.174635553636411	0.501488601113495	0.3043911140433	0.0684151593574474	0.515278821244662	112.7	-94
230216_E010	230216_B001	71	71	41	200	WT	20	Step	0.2	0	NA	230216_E010.avi_lane_170.res	1.25673015056025	0.406955668705036	0.71278393381295	-0.520948088386434	0.424092971978291	300	98	0.723396292600408	-0.0103422226541451	0.446188796946244	NA	NA	NA	0.238462214348211	0.451046426653063	0.264312413765503	0.0178654132971523	0.466558365442101	109.7	-92
230216_E010	230216_B001	72	72	42	200	WT	20	Step	0.2	0	NA	230216_E010.avi_lane_171.res	1.25960731155635	0.36774693423522	0.678752749800159	-0.504551269973495	0.387638573805573	270	95	0.701551763827864	-0.00595551926702976	0.423154112002033	NA	NA	NA	0.241339375344311	0.411837692183247	0.230281229752712	0.0342622317100914	0.430103967269383	79.7	-95
230216_E010	230216_B001	73	73	43	200	WT	20	Step	0.2	0	NA	230216_E010.avi_lane_172.res	1.28657287361185	0.300429776618705	0.658896452034102	-0.555367456188895	0.304965604807063	281	117	0.705510372604388	-0.0193246073836162	0.384413450770858	NA	NA	NA	0.268304937399811	0.344520534566732	0.210424931986655	-0.0165539545053087	0.347430998270873	90.7	-73
230216_E010	230216_B001	74	74	44	200	WT	20	Step	0.2	0	NA	230216_E010.avi_lane_173.res	1.24117582704008	0.36687668561151	0.683317289010171	-0.471663665764636	0.395399590691143	290	109	0.70569372982159	-0.0148751047235815	0.412079995412085	NA	NA	NA	0.222907890828041	0.410967443559537	0.234845768962724	0.0671498359189504	0.437864984154953	99.7	-81
[truncated: 10,147 more rows]
