# Supplementary material for: Mechanism of barotaxis in marine zooplankton
Source: eLife. 2024 Sep 19;13:RP94306. doi: 10.7554/eLife.94306 (PMC11412693; doi:10.7554/eLife.94306)
Supplement: Figure 1—source data 7. [file elife-94306-fig1-data7.csv]

Trial_ID	Batch_ID	Time	Frame	RelTime	Stimulus_Level	Genotype	StimulusDuration	Type_Experiment	Category_stimulus	Fraction_increase	Basal_pressure	Bins	File_name	Avg_Speed	Avg_Y_displacement	Avg_Y_displacement_Up	Avg_Y_displacement_Down	Avg_Y_movement	Num_Tracks_Up	Num_Tracks_Down	Tortuosity	Straightness_X	Straightness_Y	PressVal	ParticleCount	PartPc	Corr_PressVal	Corr_Avg_Speed	Corr_Avg_Y_displacement	Corr_Avg_Y_displacement_Up	Corr_Avg_Y_displacement_Down	Corr_Avg_Y_movement	Corr_Num_Tracks_Up	Corr_Num_Tracks_Down	PressInc
130220_E002	130220_B001	1	1	-9	0.05	WT	30	Linear	0.05-0.2	NA	0	NA	130220_E002.avi_lane_100.res	1.11841348902548	0.106346315077956	0.487566546433016	-0.59390928719836	0.106346315077956	259	141	0.689474431391456	0.0250502387464616	0.265994178583007	0.212962962962962	NA	NA	-0.0422257552410401	0.00418883571538653	-0.00999725152636774	-0.00727015926361801	-0.0301912862247423	-0.00999725152636774	2.44444444444446	-1.88888888888889	-0.00422149824537144
130220_E002	130220_B001	2	2	-8	0.05	WT	30	Linear	0.05-0.2	NA	0	NA	130220_E002.avi_lane_101.res	1.07810572414528	0.0732948993478907	0.45659802003594	-0.583297559931297	0.0732948993478907	252	147	0.701264327269558	0.0358067194993053	0.238327084507811	0.212566844919787	NA	NA	-0.0426218732842151	-0.0361189291648134	-0.043048667256433	-0.038238685660694	-0.0195795589576793	-0.043048667256433	-4.55555555555554	4.11111111111111	-0.00426109994378976
130220_E002	130220_B001	3	3	-7	0.05	WT	30	Linear	0.05-0.2	NA	0	NA	130220_E002.avi_lane_102.res	1.11309553143291	0.10046102153455	0.508314065613076	-0.514534384486278	0.10046102153455	240	159	0.686935469655692	0.0099097896574602	0.243399161451681	0.227272727272729	NA	NA	-0.0279159909312734	-0.00112912187718339	-0.0158825450697737	0.013477359916442	0.0491836164873397	-0.0158825450697737	-16.5555555555555	16.1111111111111	-0.00279088689026707
130220_E002	130220_B001	4	4	-6	0.05	WT	30	Linear	0.05-0.2	NA	0	NA	130220_E002.avi_lane_103.res	1.12478958540666	0.136630691979043	0.485732887333823	-0.518877746780651	0.136630691979043	261	139	0.665097051166852	0.0272787542141903	0.288784120622808	0.237967914438503	NA	NA	-0.0172208037654994	0.0105649320965666	0.0202871253747193	-0.00910381836281099	0.0448402541929667	0.0202871253747193	4.44444444444446	-3.88888888888889	-0.0017216410331713
130220_E002	130220_B001	5	5	-5	0.05	WT	30	Linear	0.05-0.2	NA	0	NA	130220_E002.avi_lane_104.res	1.08417949932723	0.146413555119589	0.508778591916804	-0.530338214752038	0.146413555119589	260	139	0.707961804846185	-0.00260433619488974	0.267243978933761	0.254032258064515	NA	NA	-0.00115646013948667	-0.0300451539828634	0.0300699885152653	0.01394188622017	0.0333797862215797	0.0300699885152653	3.44444444444446	-3.88888888888889	-0.000115616509916094
130220_E002	130220_B001	6	6	-4	0.05	WT	30	Linear	0.05-0.2	NA	0	NA	130220_E002.avi_lane_105.res	1.11216625172813	0.101619855493781	0.473131789301107	-0.603714395647664	0.101619855493781	262	138	0.690310333618005	0.0135892769424416	0.25998814130268	0.256868131868132	NA	NA	0.00167941366412994	-0.00205840158196335	-0.0147237111105427	-0.021704916395527	-0.0399963946740464	-0.0147237111105427	5.44444444444446	-4.88888888888889	0.000167898520601284
130220_E002	130220_B001	7	7	-3	0.05	WT	30	Linear	0.05-0.2	NA	0	NA	130220_E002.avi_lane_106.res	1.17683306901753	0.110535944373454	0.519901408180667	-0.553955724152916	0.110535944373454	247	152	0.679393950081719	0.0218553142598939	0.27172443398417	0.298342541436464	NA	NA	0.0431538232324616	0.0626084157074365	-0.00580762223086974	0.025064702484033	0.00976227682070163	-0.00580762223086974	-9.55555555555554	9.11111111111111	0.00431428136731427
130220_E002	130220_B001	8	8	-2	0.05	WT	30	Linear	0.05-0.2	NA	0	NA	130220_E002.avi_lane_107.res	1.12235612095516	0.122517159103609	0.51709013584951	-0.560390004989607	0.122517159103609	253	146	0.707106312369979	0.00746734157519494	0.272364428315727	0.30939226519337	NA	NA	0.0542035469893679	0.00813146764506656	0.00617359249928526	0.022253430152876	0.00332799598401068	0.00617359249928526	-3.55555555555554	3.11111111111111	0.00541897183846629
130220_E002	130220_B001	9	9	-1	0.05	WT	30	Linear	0.05-0.2	NA	0	NA	130220_E002.avi_lane_108.res	1.09808260875246	0.149272657409041	0.496416906605763	-0.614444690823748	0.149272657409041	275	125	0.710530194840341	0.0105680424956834	0.303193878145437	0.287292817679557	NA	NA	0.0321040994755554	-0.0161420445576335	0.0329290908047173	0.00158020090912897	-0.0507266898501303	0.0329290908047173	18.4444444444445	-17.8888888888889	0.00320959089617645
130220_E002	130220_B001	10	10	0	0.05	WT	30	Linear	0.05-0.2	NA	0	NA	130220_E002.avi_lane_109.res	1.09886222003278	0.0890900370691038	0.480456295960627	-0.570191378915946	0.0890900370691038	251	149	0.700482440961665	0.00588891702630928	0.242273623559547	0.30110497237569	NA	NA	0.0459162541716882	-0.0153624332773135	-0.0272535295352199	-0.014380409736007	-0.00647337794232827	-0.0272535295352199	-5.55555555555554	6.11111111111111	0.00459045398511648
130220_E002	130220_B001	11	11	1	0.05	WT	30	Linear	0.05-0.2	NA	0	NA	130220_E002.avi_lane_110.res	1.141562994679	0.0964268349610258	0.475808919856415	-0.560335087255224	0.0964268349610258	253	146	0.691505223632274	0.0360004708488358	0.283690700062413	0.379834254143646	NA	NA	0.124645535939644	0.0273383413689066	-0.0199167316432979	-0.019027785840219	0.00338291371839372	-0.0199167316432979	-3.55555555555554	3.11111111111111	0.0124613735920178
130220_E002	130220_B001	12	12	2	0.05	WT	30	Linear	0.05-0.2	NA	0	NA	130220_E002.avi_lane_111.res	1.18720656089447	0.0945741793293629	0.523926957853294	-0.6175209384915	0.0945741793293629	249	150	0.685439485052452	0.0418215238436089	0.277116618373506	0.424033149171271	NA	NA	0.168844430967269	0.0729819075843765	-0.0217693872749608	0.02909025215666	-0.0538029375178823	-0.0217693872749608	-7.55555555555554	7.11111111111111	0.0168801354765975
130220_E002	130220_B001	13	13	3	0.05	WT	30	Linear	0.05-0.2	NA	0	NA	130220_E002.avi_lane_112.res	1.07839417411649	0.14093046178166	0.477690075532736	-0.491402338139425	0.14093046178166	261	139	0.684480109084963	0.0173593216734487	0.286923045619633	0.508241758241759	NA	NA	0.253053040037757	-0.0358304791936035	0.0245868951773363	-0.017146630163898	0.0723156628341927	0.0245868951773363	4.44444444444446	-3.88888888888889	0.0252988480231835
130220_E002	130220_B001	14	14	4	0.05	WT	30	Linear	0.05-0.2	NA	0	NA	130220_E002.avi_lane_113.res	1.16210791648158	0.0864795334382705	0.495507728079696	-0.625117462718731	0.0864795334382705	254	146	0.686111494172746	0.00714378239304913	0.281163811859125	0.581491712707183	NA	NA	0.326302994503181	0.0478832631714865	-0.0298640331660532	0.000671022383061992	-0.0613994617451133	-0.0298640331660532	-2.55555555555554	3.11111111111111	0.0326219746904002
130220_E002	130220_B001	15	15	5	0.05	WT	30	Linear	0.05-0.2	NA	0	NA	130220_E002.avi_lane_114.res	1.06881568754581	0.116435240424039	0.514169850563124	-0.512242046569997	0.116435240424039	245	155	0.705760818858051	0.0227176878330109	0.25924957816291	0.596685082872928	NA	NA	0.341496364668925	-0.0454089657642835	9.16738197152545e-05	0.01933314486649	0.0514759544036207	9.16738197152545e-05	-11.5555555555555	12.1111111111111	0.0341409240882342
130220_E002	130220_B001	16	16	6	0.05	WT	30	Linear	0.05-0.2	NA	0	NA	130220_E002.avi_lane_115.res	1.13408289624766	0.0987479695206599	0.529064192161494	-0.553646951332244	0.0987479695206599	240	158	0.691294299380329	0.0440207472353476	0.267364151817395	0.632596685082873	NA	NA	0.377407966878871	0.0198582429375664	-0.0175955970836638	0.03422748646486	0.0100710496413737	-0.0175955970836638	-16.5555555555555	15.1111111111111	0.0377311681194641
130220_E002	130220_B001	17	17	7	0.05	WT	30	Linear	0.05-0.2	NA	0	NA	130220_E002.avi_lane_116.res	1.0896847610604	0.0979998237433466	0.475489129202468	-0.511411015788698	0.0979998237433466	247	153	0.692728894973555	0.00816233679564741	0.262924179388129	0.66436464088398	NA	NA	0.409175922679978	-0.0245398922496936	-0.0183437428609771	-0.019347576494166	0.0523069851849197	-0.0183437428609771	-9.55555555555554	10.1111111111111	0.0409071532240119
130220_E002	130220_B001	18	18	8	0.05	WT	30	Linear	0.05-0.2	NA	0	NA	130220_E002.avi_lane_117.res	1.06985025953629	0.113294886645024	0.470992414721702	-0.569942029190338	0.113294886645024	262	137	0.671429380542915	0.0516694696268119	0.268178449476408	0.719613259668508	NA	NA	0.464424541464506	-0.0443743937738035	-0.00304867995929974	-0.023844290974932	-0.0062240282167203	-0.00304867995929974	5.44444444444446	-5.88888888888889	0.0464306055797294
130220_E002	130220_B001	19	19	9	0.05	WT	30	Linear	0.05-0.2	NA	0	NA	130220_E002.avi_lane_118.res	1.08924339239832	0.0919924986407098	0.513308061846128	-0.571018568651462	0.0919924986407098	243	154	0.704418533551204	0.0274087222769878	0.243966283718549	0.675414364640883	NA	NA	0.420225646436881	-0.0249812609117734	-0.0243510679636139	0.018471356149494	-0.00730056767784437	-0.0243510679636139	-13.5555555555555	11.1111111111111	0.0420118436951498
130220_E002	130220_B001	20	20	10	0.05	WT	30	Linear	0.05-0.2	NA	0	NA	130220_E002.avi_lane_119.res	1.11349528860487	0.106782935205146	0.479385646275983	-0.538160235792914	0.106782935205146	253	146	0.695974946546707	0.0329292295217268	0.284083497047431	0.748618784530389	NA	NA	0.493430066326387	-0.000729364705223556	-0.00956063139917773	-0.015451059420651	0.0255577651807036	-0.00956063139917773	-3.55555555555554	3.11111111111111	0.0493304180664893
130220_E002	130220_B001	21	21	11	0.05	WT	30	Linear	0.05-0.2	NA	0	NA	130220_E002.avi_lane_120.res	1.07568061886744	0.157877970234304	0.49107795736053	-0.457414306161827	0.157877970234304	259	140	0.699907089810388	0.0220591448964696	0.311241538787043	0.784530386740331	NA	NA	0.529341668536329	-0.0385440344426535	0.0415344036299803	-0.00375874833610401	0.106303694811791	0.0415344036299803	2.44444444444446	-2.88888888888889	0.0529206620977192
130220_E002	130220_B001	22	22	12	0.05	WT	30	Linear	0.05-0.2	NA	0	NA	130220_E002.avi_lane_121.res	1.13651843949495	0.104470430542895	0.479854667928785	-0.534697325006053	0.104470430542895	252	148	0.687856542392453	0.0275319367666897	0.263772902064454	0.846685082872928	NA	NA	0.591496364668926	0.0222937861848564	-0.0118731360614287	-0.014982037767849	0.0290206759675646	-0.0118731360614287	-4.55555555555554	5.11111111111111	0.0591345459978925
130220_E002	130220_B001	23	23	13	0.05	WT	30	Linear	0.05-0.2	NA	0	NA	130220_E002.avi_lane_122.res	1.0911822019003	0.133265572591753	0.493152473759955	-0.54249328499746	0.133265572591753	261	139	0.706229556923909	-0.0116959865253567	0.305476690227585	0.939226519337016	NA	NA	0.684037801133014	-0.0230424514097936	0.0169220059874293	-0.00168423193667899	0.0212247159761577	0.0169220059874293	4.44444444444446	-3.88888888888889	0.0683863286937338
130220_E002	130220_B001	24	24	14	0.05	WT	30	Linear	0.05-0.2	NA	0	NA	130220_E002.avi_lane_123.res	1.13797501228283	0.119035655926546	0.538231940871713	-0.626817360501179	0.119035655926546	255	143	0.714845906098636	0.0190640511008711	0.277078121479625	0.962707182320444	NA	NA	0.707518464116441	0.0237503589727366	0.00269208932222226	0.043395235175079	-0.0630993595275613	0.00269208932222226	-1.55555555555554	0.111111111111114	0.0707337959449319
130220_E002	130220_B001	25	25	15	0.05	WT	30	Linear	0.05-0.2	NA	0	NA	130220_E002.avi_lane_124.res	1.07992410270381	0.137641308365661	0.494656733418771	-0.595466701857902	0.137641308365661	269	131	0.712681173573447	0.0302346316612773	0.277217641255405	1.00690607734807	NA	NA	0.751717359144064	-0.0343005506062835	0.0212977417613373	-0.000179972277863039	-0.0317487008842843	0.0212977417613373	12.4444444444445	-11.8888888888889	0.0751525578295116
130220_E002	130220_B001	26	26	16	0.05	WT	30	Linear	0.05-0.2	NA	0	NA	130220_E002.avi_lane_125.res	1.12160862195258	0.121155828574583	0.508941968916852	-0.583941521856722	0.121155828574583	257	141	0.699240570408669	0.0239696198312822	0.281790457097158	1.03314917127072	NA	NA	0.777960453066718	0.00738396864248658	0.00481226197025926	0.0141052632202179	-0.0202235208831043	0.00481226197025926	0.444444444444457	-1.88888888888889	0.0777761976984692
130220_E002	130220_B001	27	27	17	0.05	WT	30	Linear	0.05-0.2	NA	0	NA	130220_E002.avi_lane_126.res	1.09481486423466	0.185679608115077	0.503921312206091	-0.502370436398667	0.185679608115077	273	126	0.679525442623772	0.0138342531649322	0.331075422831447	1.05939226519337	NA	NA	0.804203546989369	-0.0194097890754334	0.0693360415107533	0.00908460650945703	0.0613475645749507	0.0693360415107533	16.4444444444445	-16.8888888888889	0.0803998375674553
130220_E002	130220_B001	28	28	18	0.05	WT	30	Linear	0.05-0.2	NA	0	NA	130220_E002.avi_lane_127.res	1.11856868276778	0.166437797263107	0.511298433985881	-0.58349723814991	0.166437797263107	274	126	0.7122545105053	-0.00201373808213426	0.322051294955866	1.103591160221	NA	NA	0.848402442016994	0.00434402945768664	0.0500942306587833	0.016461728289247	-0.0197792371762923	0.0500942306587833	17.4444444444445	-16.8888888888889	0.0848185994520207
130220_E002	130220_B001	29	29	19	0.05	WT	30	Linear	0.05-0.2	NA	0	NA	130220_E002.avi_lane_128.res	1.12612973716815	0.118664575590406	0.50515375058576	-0.561023283884182	0.118664575590406	255	145	0.69472723958615	-0.0245502366577734	0.295616606821599	1.12016574585636	NA	NA	0.864977027652353	0.0119050838580566	0.00232100898608226	0.0103170448891259	0.00269471708943569	0.00232100898608226	-1.55555555555554	2.11111111111111	0.0864756351587488
130220_E002	130220_B001	30	30	20	0.05	WT	30	Linear	0.05-0.2	NA	0	NA	130220_E002.avi_lane_129.res	1.08756900007478	0.14341516844023	0.486308426957273	-0.496936141243159	0.14341516844023	260	139	0.689969023602777	-0.0327841185069481	0.286431159476542	1.18646408839779	NA	NA	0.931275370193788	-0.0266556532353135	0.0270716018359063	-0.00852827873936102	0.0667818597304587	0.0270716018359063	3.44444444444446	-3.88888888888889	0.0931037779856183
130220_E002	130220_B001	31	31	21	0.05	WT	30	Linear	0.05-0.2	NA	0	NA	130220_E002.avi_lane_130.res	1.09450860432115	0.136734479813968	0.503388739157908	-0.529440160402487	0.136734479813968	258	142	0.693518686950657	-1.68080769617763e-05	0.294151806027928	1.24033149171271	NA	NA	0.985142773508707	-0.0197160489889434	0.0203909132096443	0.00855203346127403	0.0342778405711307	0.0203909132096443	1.44444444444446	-0.888888888888886	0.098489144032456
130220_E002	130220_B001	32	32	22	0.05	WT	30	Linear	0.05-0.2	NA	0	NA	130220_E002.avi_lane_131.res	1.09948709417319	0.120860116068171	0.504423990983246	-0.525277686641117	0.120860116068171	251	149	0.696801458648102	0.00717440141775896	0.270193559756719	1.30524861878453	NA	NA	1.05005990058053	-0.0147375591369034	0.00451654946384726	0.00958728528661196	0.0384403143325007	0.00451654946384726	-5.55555555555554	6.11111111111111	0.104979200550432
130220_E002	130220_B001	33	33	23	0.05	WT	30	Linear	0.05-0.2	NA	0	NA	130220_E002.avi_lane_132.res	1.09625192618637	0.118782784935913	0.483571008910734	-0.540596023349953	0.118782784935913	257	142	0.702858763349929	0.00163888191705286	0.269173937213029	1.38674033149171	NA	NA	1.13155161328771	-0.0179727271237236	0.00243921833158926	-0.0112656967859	0.0231219776236646	0.00243921833158926	0.444444444444457	-0.888888888888886	0.113126292775135
130220_E002	130220_B001	34	34	24	0.05	WT	30	Linear	0.05-0.2	NA	0	NA	130220_E002.avi_lane_133.res	1.14987129755834	0.112398320943303	0.505888668895346	-0.591245950069143	0.112398320943303	256	143	0.723906068482585	-0.041071768518113	0.268718659643702	1.43232044198895	NA	NA	1.17713172378495	0.0356466442482466	-0.00394524566102074	0.011051963198712	-0.0275279490955254	-0.00394524566102074	-0.555555555555543	0.111111111111114	0.117683140968609
130220_E002	130220_B001	35	35	25	0.05	WT	30	Linear	0.05-0.2	NA	0	NA	130220_E002.avi_lane_134.res	1.06830454567371	0.153933250649349	0.51010833820251	-0.472443627461382	0.153933250649349	255	145	0.70788463426566	-0.0178667207712366	0.285798685903427	1.45580110497238	NA	NA	1.20061238676837	-0.0459201076363835	0.0375896840450253	0.015271632505876	0.0912743735122357	0.0375896840450253	-1.55555555555554	2.11111111111111	0.120030608219778
130220_E002	130220_B001	36	36	26	0.05	WT	30	Linear	0.05-0.2	NA	0	NA	130220_E002.avi_lane_135.res	1.14856383651493	0.121366379098573	0.536858513455494	-0.634227562543494	0.121366379098573	257	141	0.713332300442978	0.00178491340409726	0.277539808295824	1.47651933701658	NA	NA	1.22133061881257	0.0343391832048365	0.00502281249424925	0.0420218077588599	-0.0705095615698763	0.00502281249424925	0.444444444444457	-1.88888888888889	0.122101902853188
130220_E002	130220_B001	37	37	27	0.05	WT	30	Linear	0.05-0.2	NA	0	NA	130220_E002.avi_lane_136.res	1.10826988757139	0.120705506694117	0.494849213410136	-0.597541171162181	0.120705506694117	263	137	0.695265110184478	-0.00196568105040436	0.300656575845427	1.5414364640884	NA	NA	1.2862477458844	-0.00595476573870335	0.00436194008979326	1.25077135019747e-05	-0.0338231701885633	0.00436194008979326	6.44444444444446	-5.88888888888889	0.128591959371164
130220_E002	130220_B001	38	38	28	0.05	WT	30	Linear	0.05-0.2	NA	0	NA	130220_E002.avi_lane_137.res	1.08342500614519	0.13518915250038	0.486799811040369	-0.574999155663836	0.13518915250038	267	132	0.71925052657496	0.0039243371537283	0.289175821941303	1.64226519337017	NA	NA	1.38707647516616	-0.0307996471649035	0.0188455858960563	-0.008036894656265	-0.0112811546902183	0.0188455858960563	10.4444444444445	-10.8888888888889	0.138672259920355
130220_E002	130220_B001	39	39	29	0.05	WT	30	Linear	0.05-0.2	NA	0	NA	130220_E002.avi_lane_138.res	1.09105169825068	0.0658169094358573	0.487059075925584	-0.544025426346724	0.0658169094358573	235	162	0.70440348770458	-0.00543170406714223	0.250796729450215	1.70718232044199	NA	NA	1.45199360223799	-0.0231729550594135	-0.0505266571684664	-0.00777762977105001	0.0196925746268937	-0.0505266571684664	-21.5555555555555	19.1111111111111	0.145162316438345
130220_E002	130220_B001	40	40	30	0.05	WT	30	Linear	0.05-0.2	NA	0	NA	130220_E002.avi_lane_139.res	1.1412068638788	0.106200592432409	0.493423948048448	-0.564082341666395	0.106200592432409	253	146	0.691807045061283	-0.00402732546331798	0.301813682946604	1.77624309392265	NA	NA	1.52105437571865	0.0269822105687065	-0.0101429741719147	-0.00141275764818599	-0.000364340692777354	-0.0101429741719147	-3.55555555555554	3.11111111111111	0.152066631883002
130220_E002	130220_B001	41	41	31	0.05	WT	30	Linear	0.05-0.2	NA	0	NA	130220_E002.avi_lane_140.res	1.14944651320283	0.0528613686887932	0.46942483248147	-0.63941483879119	0.0528613686887932	248	149	0.695088728024874	0.0188351263113777	0.256622279994489	1.01795580110497	NA	NA	0.76276708290097	0.0352218598927365	-0.0634821979155305	-0.025411873215164	-0.0756968378175723	-0.0634821979155305	-8.55555555555554	6.11111111111111	0.0762572483006494
130220_E002	130220_B001	42	42	32	0.05	WT	30	Linear	0.05-0.2	NA	0	NA	130220_E002.avi_lane_141.res	1.10953997780733	0.129193688099781	0.508955250319307	-0.517427350274007	0.129193688099781	252	148	0.697164217488619	0.0249323884936617	0.279987710016025	0.0607734806629845	NA	NA	-0.194415237541018	-0.00468467550276341	0.0128501214954573	0.014118544622673	0.0462906506996107	0.0128501214954573	-4.55555555555554	5.11111111111111	-0.019436563762298
130220_E002	130220_B001	43	43	33	0.05	WT	30	Linear	0.05-0.2	NA	0	NA	130220_E002.avi_lane_142.res	1.10535859022303	0.0955967067339736	0.494368228403397	-0.580052315105832	0.0955967067339736	251	148	0.708476064879198	0.0233997584432196	0.257344576385784	0.0635359116022111	NA	NA	-0.191652806601791	-0.00886606308706339	-0.0207468598703501	-0.000468477293237013	-0.0163343141322143	-0.0207468598703501	-5.55555555555554	5.11111111111111	-0.01916039114451
130220_E002	130220_B001	44	44	34	0.05	WT	30	Linear	0.05-0.2	NA	0	NA	130220_E002.avi_lane_143.res	1.12376747054199	0.0908789910148153	0.487917816396065	-0.622680296558479	0.0908789910148153	257	143	0.695403915525708	0.00715126325848688	0.291700978025051	0.0276243093922657	NA	NA	-0.227564408811736	0.00954281723189654	-0.0254645755895084	-0.006918889300569	-0.0589622955848613	-0.0254645755895084	0.444444444444457	0.111111111111114	-0.0227506351757398
130220_E002	130220_B001	45	45	35	0.05	WT	30	Linear	0.05-0.2	NA	0	NA	130220_E002.avi_lane_144.res	1.0908591201655	0.101551764195797	0.483466688763958	-0.502241340130435	0.101551764195797	244	154	0.69084369317745	0.0165468655960803	0.267371897794916	0.0718232044198908	NA	NA	-0.183365513784111	-0.0233655331445934	-0.0147918024085267	-0.011370016932676	0.0614766608431827	-0.0147918024085267	-12.5555555555555	11.1111111111111	-0.0183318732911744
130220_E002	130220_B001	46	46	36	0.05	WT	30	Linear	0.05-0.2	NA	0	NA	130220_E002.avi_lane_145.res	1.09029940178329	0.131811859150871	0.492705896338938	-0.565124316741119	0.131811859150871	263	136	0.708813382164159	0.00361965118850722	0.282882346193494	0.0621546961325964	NA	NA	-0.193034022071406	-0.0239252515268034	0.0154682925465473	-0.002130809357696	-0.00140631576750128	0.0154682925465473	6.44444444444446	-6.88888888888889	-0.0192984774534182
130220_E002	130220_B001	47	47	37	0.05	WT	30	Linear	0.05-0.2	NA	0	NA	130220_E002.avi_lane_146.res	1.10624373307921	0.11328755743826	0.472992972791346	-0.551922043200457	0.11328755743826	258	139	0.702705491262156	0.0300537915609037	0.259766045619415	0.0469613259668517	NA	NA	-0.20822739223715	-0.00798092023088337	-0.00305600916606374	-0.021843732905288	0.0117959577731607	-0.00305600916606374	1.44444444444446	-3.88888888888889	-0.020817426851238
130220_E002	130220_B001	48	48	38	0.05	WT	30	Linear	0.05-0.2	NA	0	NA	130220_E002.avi_lane_147.res	1.10857556211377	0.112730894923297	0.470404430145781	-0.555487725673269	0.112730894923297	260	139	0.686820703999518	0.00314138926963468	0.265802878861503	0.0732044198895027	NA	NA	-0.181984298314499	-0.0056490911963234	-0.00361267168102673	-0.024432275550853	0.0082302753003487	-0.00361267168102673	3.44444444444446	-3.88888888888889	-0.0181937869822661
130220_E002	130220_B001	49	49	39	0.05	WT	30	Linear	0.05-0.2	NA	0	NA	130220_E002.avi_lane_148.res	1.12276239890263	0.0914128052276456	0.469458810213359	-0.566283669199554	0.0914128052276456	254	146	0.701494324803846	0.0335879072100001	0.27709961293482	0.0814917127071824	NA	NA	-0.17369700549682	0.00853774559253662	-0.0249307613766781	-0.025377895483275	-0.00256566822593629	-0.0249307613766781	-2.55555555555554	3.11111111111111	-0.0173652691289163
130220_E002	130220_B001	50	50	40	0.05	WT	30	Linear	0.05-0.2	NA	0	NA	130220_E002.avi_lane_149.res	1.05853117266444	0.179799751571027	0.509355147303106	-0.496920870199426	0.179799751571027	269	131	0.698729155943746	-0.0116468738713125	0.296899565042594	0.0621546961325964	NA	NA	-0.193034022071406	-0.0556934806456535	0.0634561849667033	0.014518441606472	0.0667971307741917	0.0634561849667033	12.4444444444445	-11.8888888888889	-0.0192984774534182
130220_E002	130220_B001	51	51	41	0.05	WT	30	Linear	0.05-0.2	NA	0	NA	130220_E002.avi_lane_150.res	1.07156946037346	0.122828371854411	0.485331782470889	-0.554351904321343	0.122828371854411	260	139	0.700684672325594	-0.0152576269789276	0.275226083388075	0.0603932584269662	NA	NA	-0.194795459777036	-0.0426551929366334	0.00648480525008727	-0.00950492322574503	0.00936609665227472	0.00648480525008727	3.44444444444446	-3.88888888888889	-0.0194745762855462
130220_E002	130220_B001	52	52	42	0.05	WT	30	Linear	0.05-0.2	NA	0	NA	130220_E002.avi_lane_151.res	1.10396687249077	0.094008987276936	0.487789147413222	-0.555787424318032	0.094008987276936	248	150	0.697287405460606	0.0390780008676914	0.244742508823332	0.0153631284916189	NA	NA	-0.239825589712383	-0.0102577808193234	-0.0223345793273877	-0.00704755828341203	0.00793057665558572	-0.0223345793273877	-8.55555555555554	7.11111111111111	-0.0239764404541347
130220_E002	130220_B001	53	53	43	0.05	WT	30	Linear	0.05-0.2	NA	0	NA	130220_E002.avi_lane_152.res	1.08445265207203	0.119275116680827	0.498908383915773	-0.626878855831592	0.119275116680827	264	134	0.709312780574081	0.0270411058874076	0.270093909335877	0.0196629213483152	NA	NA	-0.235525796855687	-0.0297720012380636	0.00293155007650327	0.00407167821913901	-0.0631608548579743	0.00293155007650327	7.44444444444446	-8.88888888888889	-0.0235465708663156
130220_E002	130220_B001	54	54	44	0.05	WT	30	Linear	0.05-0.2	NA	0	NA	130220_E002.avi_lane_153.res	1.08163894596264	0.114726336756582	0.470335700553649	-0.545691053152258	0.114726336756582	260	140	0.698654261528785	-0.0144346534487432	0.277743176995779	0.0365168539325833	NA	NA	-0.218671864271419	-0.0325857073474534	-0.00161722984774174	-0.024501005142985	0.0180269478213597	-0.00161722984774174	3.44444444444446	-2.88888888888889	-0.0218616075915179
130220_E002	130220_B001	55	55	45	0.05	WT	30	Linear	0.05-0.2	NA	0	NA	130220_E002.avi_lane_154.res	1.04370322103118	0.115600773051718	0.484771561740507	-0.544904500162974	0.115600773051718	255	142	0.715204164365266	-0.0265282598628565	0.271420147093356	0.0379213483146068	NA	NA	-0.217267369889395	-0.0705214322789134	-0.000742793552605744	-0.010065143956127	0.0188135008106437	-0.000742793552605744	-1.55555555555554	-0.888888888888886	-0.0217211939852859
130220_E002	130220_B001	56	56	46	0.05	WT	30	Linear	0.05-0.2	NA	0	NA	130220_E002.avi_lane_155.res	1.10260831452339	0.062461041624308	0.445947646514051	-0.594519661713045	0.062461041624308	252	147	0.704211127135811	-0.0254861380884752	0.251971578834901	0.0377094972067032	NA	NA	-0.217479220997299	-0.0116163387867034	-0.0538825249800157	-0.048889059182583	-0.0308016607394274	-0.0538825249800157	-4.55555555555554	4.11111111111111	-0.0217423736912536
130220_E002	130220_B001	57	57	47	0.05	WT	30	Linear	0.05-0.2	NA	0	NA	130220_E002.avi_lane_156.res	1.05502029328127	0.0951429396216611	0.491464741258085	-0.531301198448816	0.0951429396216611	245	155	0.722111676794002	0.0172420823699058	0.246445729821566	0.0491573033707865	NA	NA	-0.206031414833216	-0.0592043600288235	-0.0212006269826626	-0.00337196443854904	0.0324168025248017	-0.0212006269826626	-11.5555555555555	12.1111111111111	-0.020597885135416
130220_E002	130220_B001	58	58	48	0.05	WT	30	Linear	0.05-0.2	NA	0	NA	130220_E002.avi_lane_157.res	1.0607909531243	0.112201268886325	0.440185054603969	-0.554571771181143	0.112201268886325	267	131	0.698338220163881	0.00834992053389864	0.272317016459918	0.0589887640449427	NA	NA	-0.196199954159059	-0.0534337001857934	-0.00414229771799873	-0.054651651092665	0.0091462297924747	-0.00414229771799873	10.4444444444445	-11.8888888888889	-0.0196149898917781
130220_E002	130220_B001	59	59	49	0.05	WT	30	Linear	0.05-0.2	NA	0	NA	130220_E002.avi_lane_158.res	1.0718837609386	0.0516559494362884	0.421431464956185	-0.63963885693592	0.0516559494362884	260	139	0.705635052887245	0.029342271702123	0.253556257714234	0.0533707865168542	NA	NA	-0.201817931687148	-0.0423408923714934	-0.0646876171680353	-0.073405240740449	-0.0759208559623024	-0.0646876171680353	3.44444444444446	-3.88888888888889	-0.020176644316706
130220_E002	130220_B001	60	60	50	0.05	WT	30	Linear	0.05-0.2	NA	0	NA	130220_E002.avi_lane_159.res	1.07262616784549	0.0409584686541883	0.451484467551085	-0.568455902379093	0.0409584686541883	239	161	0.707051554707696	-0.0130466945946786	0.222417438332038	0.0530726256983249	NA	NA	-0.202116092505677	-0.0415984854646034	-0.0753850979501354	-0.043352238145549	-0.00473790140547536	-0.0753850979501354	-17.5555555555555	18.1111111111111	-0.0202064527917827
130220_E002	130220_B001	61	61	51	0.05	WT	30	Linear	0.05-0.2	NA	0	NA	130220_E002.avi_lane_160.res	1.01384458808849	0.11795391304582	0.483279967656384	-0.568018031222937	0.11795391304582	261	139	0.726130675577832	-0.0444266257491759	0.266827703839005	0.0279329608938561	NA	NA	-0.227255757310146	-0.100380065221603	0.00161034644149625	-0.01155673804025	-0.00430003024931935	0.00161034644149625	4.44444444444446	-3.88888888888889	-0.0227197779000079
130220_E002	130220_B001	62	62	52	0.05	WT	30	Linear	0.05-0.2	NA	0	NA	130220_E002.avi_lane_161.res	1.02611217966396	0.0658940245358957	0.462805664140917	-0.664616082385703	0.0658940245358957	258	140	0.725767631718495	0.00670355912352936	0.264601367390216	0.0337078651685391	NA	NA	-0.221480853035463	-0.0881124736461334	-0.050449542068428	-0.032031041555717	-0.100898081412085	-0.050449542068428	1.44444444444446	-2.88888888888889	-0.0221424348039818
130220_E002	130220_B001	63	63	53	0.05	WT	30	Linear	0.05-0.2	NA	0	NA	130220_E002.avi_lane_162.res	1.06498855584962	0.0831293512624095	0.465208651794642	-0.57446291427946	0.0831293512624096	253	147	0.706780915846057	0.00563780570764084	0.24317959831353	0.0280898876404506	NA	NA	-0.227098830563552	-0.0492360974604735	-0.0332142153419142	-0.029628053901992	-0.0107449133058423	-0.0332142153419141	-3.55555555555554	4.11111111111111	-0.0227040892289097
130220_E002	130220_B001	64	64	54	0.05	WT	30	Linear	0.05-0.2	NA	0	NA	130220_E002.avi_lane_163.res	1.11724706982166	0.0132993811842993	0.450746486867456	-0.606999548201606	0.0132993811842993	234	165	0.703919213521753	-0.022269959648887	0.222185514680912	0.0474860335195532	NA	NA	-0.207702684684449	0.00302241651156665	-0.103044185420024	-0.044090218829178	-0.0432815472279883	-0.103044185420024	-22.5555555555555	22.1111111111111	-0.0207649694824994
130220_E002	130220_B001	65	65	55	0.05	WT	30	Linear	0.05-0.2	NA	0	NA	130220_E002.avi_lane_164.res	1.11938317777558	-0.0254352031798908	0.437170320489236	-0.695375931947338	-0.0254352031798908	236	163	0.702721368077616	-0.000576073197206164	0.191877742548321	0.0181564245810062	NA	NA	-0.237032293622996	0.00515852446548659	-0.141778769784215	-0.057666385207398	-0.13165793097372	-0.141778769784215	-20.5555555555555	20.1111111111111	-0.0236971821087764
130220_E002	130220_B001	66	66	56	0.05	WT	30	Linear	0.05-0.2	NA	0	NA	130220_E002.avi_lane_165.res	1.05658661949087	0.0263594123072656	0.444770175161406	-0.576547400245547	0.0263594123072656	235	163	0.708882662397506	-0.0125842120375932	0.225849567372471	0.0182584269662917	NA	NA	-0.23693029123771	-0.0576380338192235	-0.0899841542970581	-0.050066530535228	-0.0128293992719293	-0.0899841542970581	-21.5555555555555	20.1111111111111	-0.0236869844725618
130220_E002	130220_B001	67	67	57	0.05	WT	30	Linear	0.05-0.2	NA	0	NA	130220_E002.avi_lane_166.res	1.05246852989145	0.0607443572960696	0.449626613028695	-0.69928654015665	0.0607443572960696	264	135	0.707319800082759	-0.0309034959230159	0.250624809120536	0.0294943820224713	NA	NA	-0.225694336181531	-0.0617561234186434	-0.0555992093082541	-0.045210092667939	-0.135568539183032	-0.0555992093082541	7.44444444444446	-7.88888888888889	-0.0225636756226919
130220_E002	130220_B001	68	68	58	0.05	WT	30	Linear	0.05-0.2	NA	0	NA	130220_E002.avi_lane_167.res	1.10429781130014	0.000322142467619868	0.436009661561077	-0.710536441316442	0.000322142467619874	248	152	0.719938154670424	-0.0299224461575265	0.237364805444968	0.0307262569832406	NA	NA	-0.224462461220762	-0.00992684200995342	-0.116021424136704	-0.058827044135557	-0.146818440342824	-0.116021424136704	-8.55555555555554	9.11111111111111	-0.0224405195546353
130220_E002	130220_B001	69	69	59	0.05	WT	30	Linear	0.05-0.2	NA	0	NA	130220_E002.avi_lane_168.res	1.03740074072135	0.0830582663293239	0.436250752006363	-0.558657658351495	0.0830582663293239	258	142	0.703404752328484	0.014584006238384	0.25344896377254	0.0323033707865156	NA	NA	-0.222885347417487	-0.0768239125887435	-0.0332853002749998	-0.058585953690271	0.00506034262212274	-0.0332853002749998	1.44444444444446	-0.888888888888886	-0.0222828484102138
130220_E002	130220_B001	70	70	60	0.05	WT	30	Linear	0.05-0.2	NA	0	NA	130220_E002.avi_lane_169.res	1.06634695498802	0.0689064730760893	0.467256989275386	-0.602140369648901	0.0689064730760893	251	149	0.707010247811023	-0.00631018969132463	0.242850142616797	0.0617977528089897	NA	NA	-0.193390965395012	-0.0478776983220734	-0.0474370935282344	-0.027579716421248	-0.0384223686752834	-0.0474370935282344	-5.55555555555554	6.11111111111111	-0.0193341626793142
130220_E002	130220_B001	71	71	61	0.05	WT	30	Linear	0.05-0.2	NA	0	NA	130220_E002.avi_lane_170.res	1.09230226337887	0.0611928098865304	0.448782996812673	-0.558658237022829	0.0611928098865304	245	153	0.692209817151709	-0.00331164793127471	0.244190590237438	0.0463483146067423	NA	NA	-0.20884040359726	-0.0219223899312235	-0.0551507567177933	-0.046053708883961	0.00505976395078866	-0.0551507567177933	-11.5555555555555	10.1111111111111	-0.02087871234788
130220_E002	130220_B001	72	72	62	0.05	WT	30	Linear	0.05-0.2	NA	0	NA	130220_E002.avi_lane_171.res	1.08766443700532	0.0325382099110368	0.447564121315618	-0.558559300271246	0.0325382099110368	235	165	0.688855071562635	-0.00199066485102268	0.221987745937092	0.043296089385475	NA	NA	-0.211892628818527	-0.0265602163047736	-0.0838053566932869	-0.047272584381016	0.00515870070237168	-0.0838053566932869	-21.5555555555555	22.1111111111111	-0.0211838570005369
130220_E002	130220_B001	73	73	63	0.05	WT	30	Linear	0.05-0.2	NA	0	NA	130220_E002.avi_lane_172.res	1.03193703877595	0.0595977323618796	0.451134105881166	-0.53724194033297	0.0595977323618796	241	158	0.707170860694228	0.0117043896016766	0.23843859497972	0.0463483146067423	NA	NA	-0.20884040359726	-0.0822876145341433	-0.0567458342424441	-0.043702599815468	0.0264760606406477	-0.0567458342424441	-15.5555555555555	15.1111111111111	-0.02087871234788
130220_E002	130220_B001	74	74	64	0.05	WT	30	Linear	0.05-0.2	NA	0	NA	130220_E002.avi_lane_173.res	1.03808165242497	0.0427352960344272	0.430199812847701	-0.569708617638166	0.0427352960344272	245	155	0.708394364305621	0.0236040450543801	0.227482532898131	0.0547752808988777	NA	NA	-0.200413437305124	-0.0761430008851234	-0.0736082705698965	-0.064636892848933	-0.00599061666454836	-0.0736082705698965	-11.5555555555555	12.1111111111111	-0.020036230710474
130220_E002	130220_B001	75	75	65	0.05	WT	30	Linear	0.05-0.2	NA	0	NA	130220_E002.avi_lane_174.res	1.06407711021594	0.0524850196925405	0.420888467677977	-0.606667411528293	0.0524850196925405	256	143	0.702648254243975	-0.016655903639893	0.233991809754772	0.047752808988763	NA	NA	-0.207435909215239	-0.0501475430941534	-0.0638585469117832	-0.073948238018657	-0.0429494105546753	-0.0638585469117832	-0.555555555555543	0.111111111111114	-0.020738298741648
130220_E002	130220_B001	76	76	66	0.05	WT	30	Linear	0.05-0.2	NA	0	NA	130220_E002.avi_lane_175.res	1.05159073615011	0.0622571791664367	0.415756705257209	-0.584130200636775	0.0622571791664367	258	141	0.694612827493478	-0.0190078166488893	0.247522163203094	0.0307262569832406	NA	NA	-0.224462461220762	-0.0626339171599835	-0.054086387437887	-0.079080000439425	-0.0204121996631573	-0.054086387437887	1.44444444444446	-1.88888888888889	-0.0224405195546353
130220_E002	130220_B001	77	77	67	0.05	WT	30	Linear	0.05-0.2	NA	0	NA	130220_E002.avi_lane_176.res	1.04618797311254	0.0991768716531098	0.437367971421916	-0.470751649961048	0.0991768716531098	250	148	0.695482044732942	0.0136879010787495	0.246206083204007	0.0224719101123594	NA	NA	-0.232716808091643	-0.0680366801975534	-0.0171666949512139	-0.057468734274718	0.0929663510125697	-0.0171666949512139	-6.55555555555554	5.11111111111111	-0.0232657436538517
130220_E002	130220_B001	78	78	68	0.05	WT	30	Linear	0.05-0.2	NA	0	NA	130220_E002.avi_lane_177.res	1.08420323228703	0.107987257330674	0.440799375552906	-0.487061099365553	0.107987257330674	256	143	0.689759825285723	-0.0306186545003753	0.270034567633904	0.0421348314606745	NA	NA	-0.213053886743328	-0.0300214210230634	-0.00835630927364973	-0.054037330143728	0.0766569016080647	-0.00835630927364973	-0.555555555555543	0.111111111111114	-0.0212999531665758
130220_E002	130220_B001	79	79	69	0.05	WT	30	Linear	0.05-0.2	NA	0	NA	130220_E002.avi_lane_178.res	1.10396332742845	0.100158828169287	0.455223124693108	-0.521125120029894	0.100158828169287	254	145	0.675998897484536	-0.0278284072808997	0.282858995632785	0.0405027932960905	NA	NA	-0.214685924907912	-0.0102613258816435	-0.0161847384350367	-0.039613581003526	0.0425928809437237	-0.0161847384350367	-2.55555555555554	2.11111111111111	-0.0214631153458811
130220_E002	130220_B001	80	80	70	0.05	WT	30	Linear	0.05-0.2	NA	0	NA	130220_E002.avi_lane_179.res	1.01962024789623	0.0763089417195054	0.422936754460613	-0.539918280931352	0.0763089417195054	256	144	0.714668235935609	-0.0267186006384929	0.243584101035287	0.0251396648044688	NA	NA	-0.230049053399533	-0.0946044054138635	-0.0400346248848183	-0.071899951236021	0.0237997200422657	-0.0400346248848183	-0.555555555555543	1.11111111111111	-0.0229990362453663
130220_E002	130220_B001	81	81	71	0.05	WT	30	Linear	0.05-0.2	NA	0	NA	130220_E002.avi_lane_180.res	1.05613752703819	0.0472681918275619	0.414468573916624	-0.50409253103804	0.0472681918275619	239	159	0.690234770671663	-0.0229381885659653	0.221336587670966	0.0251396648044688	NA	NA	-0.230049053399533	-0.0580871262719034	-0.0690753747767618	-0.08036813178001	0.0596254699355777	-0.0690753747767618	-17.5555555555555	16.1111111111111	-0.0229990362453663
130220_E002	130220_B001	82	82	72	0.05	WT	30	Linear	0.05-0.2	NA	0	NA	130220_E002.avi_lane_181.res	1.07180533524061	0.0145192621188229	0.432728319679744	-0.603612641218944	0.0145192621188229	238	161	0.702964494298159	-0.0289615008280247	0.199574626811069	0.0182584269662917	NA	NA	-0.23693029123771	-0.0424193180694834	-0.101824304485501	-0.06210838601689	-0.0398946402453263	-0.101824304485501	-18.5555555555555	18.1111111111111	-0.0236869844725618
130220_E002	130220_B001	83	83	73	0.05	WT	30	Linear	0.05-0.2	NA	0	NA	130220_E002.avi_lane_182.res	1.04458462568867	0.0263738890781468	0.439921557031369	-0.587526065212661	0.0263738890781468	239	161	0.700352806718266	0.0179626878384388	0.209381925331706	0.0547752808988777	NA	NA	-0.200413437305124	-0.0696400276214235	-0.0899696775261769	-0.054915148665265	-0.0238080642390434	-0.0899696775261769	-17.5555555555555	18.1111111111111	-0.020036230710474
130220_E002	130220_B001	84	84	74	0.05	WT	30	Linear	0.05-0.2	NA	0	NA	130220_E002.avi_lane_183.res	1.0335767121585	0.0416307440616049	0.377420352223014	-0.542551176986327	0.0416307440616049	254	146	0.698539905905821	-0.0130139429525704	0.240543405602625	0.0349162011173187	NA	NA	-0.220272517086683	-0.0806479411515935	-0.0747128225427188	-0.11741635347362	0.0211668239872906	-0.0747128225427188	-2.55555555555554	3.11111111111111	-0.022021632036612
130220_E002	130220_B001	85	85	75	0.05	WT	30	Linear	0.05-0.2	NA	0	NA	130220_E002.avi_lane_184.res	1.10644456822615	0.0340491370964376	0.453000261729889	-0.588715046582115	0.0340491370964376	238	160	0.696727078547493	-0.0183746893189003	0.213337143792383	0.0252808988764036	NA	NA	-0.229907819327599	-0.00778008508394357	-0.0822944295078861	-0.041836443966745	-0.0249970456084974	-0.0822944295078861	-18.5555555555555	17.1111111111111	-0.0229849164413878
130220_E002	130220_B001	86	86	76	0.05	WT	30	Linear	0.05-0.2	NA	0	NA	130220_E002.avi_lane_185.res	1.12700265159106	0.0369981946417441	0.467014891683599	-0.62559443267983	0.0369981946417441	242	157	0.700279968259172	0.0109443733634656	0.204733573389134	0.0519662921348307	NA	NA	-0.203222426069171	0.0127779982809666	-0.0793453719625796	-0.027821814013035	-0.0618764317062123	-0.0793453719625796	-14.5555555555555	14.1111111111111	-0.0203170579229521
130220_E002	130220_B001	87	87	77	0.05	WT	30	Linear	0.05-0.2	NA	0	NA	130220_E002.avi_lane_186.res	1.1089182101225	0.0353902561174795	0.458472715385435	-0.592663829379672	0.0353902561174795	239	161	0.704212055441125	-0.0264755289242295	0.239455059419802	0.057584269662922	NA	NA	-0.19760444854108	-0.00530644318759355	-0.0809533104868442	-0.036363990311199	-0.0289458284060543	-0.0809533104868442	-17.5555555555555	18.1111111111111	-0.0197554034980101
130220_E002	130220_B001	88	88	78	0.05	WT	30	Linear	0.05-0.2	NA	0	NA	130220_E002.avi_lane_187.res	1.09074085718898	-0.00146660505987188	0.456418672281058	-0.620958450874071	-0.00146660505987188	230	170	0.703043153421637	-0.029584065534186	0.214401776992591	0.0418994413407814	NA	NA	-0.213289276863221	-0.0234837961211134	-0.117810171664196	-0.038418033415576	-0.0572404499004533	-0.117810171664196	-26.5555555555555	27.1111111111111	-0.0213234861732161
130220_E002	130220_B001	89	89	79	0.05	WT	30	Linear	0.05-0.2	NA	0	NA	130220_E002.avi_lane_188.res	1.04160345952733	0.0956731603262298	0.465937456925964	-0.548485273484266	0.0956731603262298	254	146	0.723980757832772	-0.0274970838596403	0.271200160994816	0.00983146067415619	NA	NA	-0.245357257529846	-0.0726211937827634	-0.0206704062780939	-0.02889924877067	0.0152327274893517	-0.0206704062780939	-2.55555555555554	3.11111111111111	-0.0245294661099678
130220_E002	130220_B001	90	90	80	0.05	WT	30	Linear	0.05-0.2	NA	0	NA	130220_E002.avi_lane_189.res	1.05884491089687	0.0518047410750713	0.432310036632708	-0.575651011202092	0.0518047410750713	249	151	0.690687771674995	-0.0178316360205078	0.237780293763888	0.0463483146067423	NA	NA	-0.20884040359726	-0.0553797424132234	-0.0645388255292524	-0.062526669063926	-0.0119330102284743	-0.0645388255292524	-7.55555555555554	8.11111111111111	-0.02087871234788
130220_E002	130220_B001	91	91	81	0.05	WT	30	Linear	0.05-0.2	NA	0	NA	130220_E002.avi_lane_190.res	1.06681351693924	0.0879203745689522	0.444980827125343	-0.591035372643312	0.0879203745689522	261	137	0.707085167132471	-0.00250187462413333	0.241884929764499	0.0280898876404506	NA	NA	-0.227098830563552	-0.0474111363708534	-0.0284231920353715	-0.049855878571291	-0.0273173716696943	-0.0284231920353715	4.44444444444446	-5.88888888888889	-0.0227040892289097
130220_E002	130220_B001	92	92	82	0.05	WT	30	Linear	0.05-0.2	NA	0	NA	130220_E002.avi_lane_191.res	1.04678616279353	0.0665288012527822	0.422128939728371	-0.56564922270382	0.0665288012527822	256	144	0.707695297717555	-0.00417108675432106	0.226061748637019	0.0530726256983249	NA	NA	-0.202116092505677	-0.0674384905165635	-0.0498147653515415	-0.072707765968263	-0.00193122173020233	-0.0498147653515415	-0.555555555555543	1.11111111111111	-0.0202064527917827
130220_E002	130220_B001	93	93	83	0.05	WT	30	Linear	0.05-0.2	NA	0	NA	130220_E002.avi_lane_192.res	1.06407354321789	0.0576848181486455	0.436367748445697	-0.591093505774541	0.0576848181486455	252	147	0.691890841790788	-0.0474149224473769	0.243412289610626	0.0589887640449427	NA	NA	-0.196199954159059	-0.0501511100922034	-0.0586587484556782	-0.058468957250937	-0.0273755048009233	-0.0586587484556782	-4.55555555555554	4.11111111111111	-0.0196149898917781
130220_E002	130220_B001	94	94	84	0.05	WT	30	Linear	0.05-0.2	NA	0	NA	130220_E002.avi_lane_193.res	1.0328076725062	0.0369623993256735	0.412918777774337	-0.526972168347321	0.0369623993256735	240	160	0.689532827706998	-0.0451263302335309	0.194167238536047	0.057584269662922	NA	NA	-0.19760444854108	-0.0814169808038934	-0.0793811672786502	-0.081917927922297	0.0367458326262967	-0.0793811672786502	-16.5555555555555	17.1111111111111	-0.0197554034980101
130220_E002	130220_B001	95	95	85	0.05	WT	30	Linear	0.05-0.2	NA	0	NA	130220_E002.avi_lane_194.res	1.00839221804202	0.0472619054838844	0.427288443766408	-0.536182463528103	0.0472619054838844	240	156	0.69893214034722	-0.00704742692557511	0.212659477480252	0.0251396648044688	NA	NA	-0.230049053399533	-0.105832435268074	-0.0690816611204393	-0.067548261930226	0.0275355374455147	-0.0690816611204393	-16.5555555555555	13.1111111111111	-0.0229990362453663
130220_E002	130220_B001	96	96	86	0.05	WT	30	Linear	0.05-0.2	NA	0	NA	130220_E002.avi_lane_195.res	1.00455038041723	0.0607014067677708	0.439997623195048	-0.589107743796216	0.0607014067677708	252	147	0.726695979195839	-0.0117728774008208	0.238118235376962	0.0710227272727265	NA	NA	-0.184165990931276	-0.109674272892863	-0.0556421598365529	-0.054839082501586	-0.0253897428225983	-0.0556421598365529	-4.55555555555554	4.11111111111111	-0.0184119005837999
130220_E002	130220_B001	97	97	87	0.05	WT	30	Linear	0.05-0.2	NA	0	NA	130220_E002.avi_lane_196.res	1.07248440924156	0.0179258075368908	0.425797911468152	-0.591221111413325	0.0179258075368909	239	160	0.69532884350985	-0.000566894476404438	0.203509695465868	0.0454545454545457	NA	NA	-0.209734172749456	-0.0417402440685335	-0.0984177590674329	-0.069038794228482	-0.0275031104397073	-0.0984177590674328	-17.5555555555555	17.1111111111111	-0.020968066460938
130220_E002	130220_B001	98	98	88	0.05	WT	30	Linear	0.05-0.2	NA	0	NA	130220_E002.avi_lane_197.res	1.03836302253559	0.0847674983269757	0.429882793642214	-0.522159400330858	0.0847674983269757	255	145	0.694127306164855	-0.023174448614332	0.240470834909346	0.0257142857142845	NA	NA	-0.229474432489718	-0.0758616307745035	-0.031576068277348	-0.06495391205442	0.0415586006427597	-0.031576068277348	-1.55555555555554	2.11111111111111	-0.0229415888143336
130220_E002	130220_B001	99	99	89	0.05	WT	30	Linear	0.05-0.2	NA	0	NA	130220_E002.avi_lane_198.res	1.10208451785739	0.0103915276698709	0.435443162181246	-0.594985042694815	0.0103915276698709	235	165	0.697332910349414	-0.0161657287329264	0.196940569074388	0.0113636363636371	NA	NA	-0.243825081840365	-0.0121401354527035	-0.105952038934453	-0.059393543515388	-0.0312670417211973	-0.105952038934453	-21.5555555555555	22.1111111111111	-0.0243762876304316
130220_E002	130220_B001	100	100	90	0.05	WT	30	Linear	0.05-0.2	NA	0	NA	130220_E002.avi_lane_199.res	1.10091397026684	0.0192312362875958	0.407397237016446	-0.624996116680378	0.0192312362875958	249	150	0.691323756722132	-0.035176029473003	0.229618073239174	NA	NA	NA	NA	-0.0133106830432534	-0.0971123303167279	-0.087439468680188	-0.0612781157067603	-0.0971123303167279	-7.55555555555554	7.11111111111111	NA
140220_E003	140220_B001	1	1	-9	0.05	WT	90	Linear	0.05-0.2	NA	0	NA	140220_E003.avi_lane_100.res	1.13680881415292	0.0425404298831105	0.531883851988638	-0.603031758419632	0.0425404298831105	227	172	0.713474188066987	0.0371902352604225	0.158340690046718	0.246031746031747	NA	NA	0.0207739363581708	0.0524001829081666	0.0186083242751388	0.0565711115545325	-0.0173789504126899	0.0186083242751388	-1.88888888888889	2.55555555555554	0.00207692579205343
140220_E003	140220_B001	2	2	-8	0.05	WT	90	Linear	0.05-0.2	NA	0	NA	140220_E003.avi_lane_101.res	1.10081940011321	-0.0273881469353024	0.444808243802404	-0.607894259277373	-0.0273881469353024	220	179	0.694839085291354	-0.00451953842206267	0.100153726215771	0.244652406417112	NA	NA	0.0193945967435358	0.0164107688684565	-0.0513202525432741	-0.0305044966317014	-0.0222414512704309	-0.0513202525432741	-8.88888888888889	9.55555555555554	0.00193902289430525
140220_E003	140220_B001	3	3	-7	0.05	WT	90	Linear	0.05-0.2	NA	0	NA	140220_E003.avi_lane_102.res	1.10834795282086	-0.0117243339208555	0.434071593278506	-0.632290792865524	-0.0117243339208555	231	166	0.715558462581034	0.0139824762526115	0.0974861734395363	0.241978609625668	NA	NA	0.0167207999520916	0.0239393215761066	-0.0356564395288272	-0.0412411471555995	-0.0466379848585819	-0.0356564395288272	2.11111111111111	-3.44444444444446	0.00167170343094369
140220_E003	140220_B001	4	4	-6	0.05	WT	90	Linear	0.05-0.2	NA	0	NA	140220_E003.avi_lane_103.res	1.07962146784746	0.0111174514553629	0.448167843075084	-0.583619072929729	0.0111174514553629	230	169	0.719995415057802	-0.00328902105368655	0.101124841772684	0.212566844919787	NA	NA	-0.012690964753789	-0.00478716339729335	-0.0128146541526088	-0.0271448973590214	0.00203373507721305	-0.0128146541526088	1.11111111111111	-0.444444444444457	-0.00126881066587714
140220_E003	140220_B001	5	5	-5	0.05	WT	90	Linear	0.05-0.2	NA	0	NA	140220_E003.avi_lane_104.res	1.07232377825358	0.0254510079753105	0.468230997630966	-0.599499510653884	0.0254510079753105	233	165	0.729746749155979	-0.00779237416065444	0.112801675276141	0.236559139784948	NA	NA	0.0113013301113715	-0.0120848529911735	0.0015189023673388	-0.00708174280313945	-0.0138467026469419	0.0015189023673388	4.11111111111111	-4.44444444444446	0.00112987849718138
140220_E003	140220_B001	6	6	-4	0.05	WT	90	Linear	0.05-0.2	NA	0	NA	140220_E003.avi_lane_105.res	1.04650389280581	0.0817547065912448	0.524417376697203	-0.58260295845367	0.0817547065912448	239	159	0.723756269502439	-0.010757556836387	0.156130191863315	0.208791208791209	NA	NA	-0.0164666008823669	-0.0379047384389435	0.0578226009832731	0.0491046362630976	0.00304984955327203	0.0578226009832731	10.1111111111111	-10.4444444444445	-0.00164628924872545
140220_E003	140220_B001	7	7	-3	0.05	WT	90	Linear	0.05-0.2	NA	0	NA	140220_E003.avi_lane_106.res	1.0761949227148	0.0515920231543881	0.502102982310132	-0.554969256983912	0.0515920231543881	229	170	0.712365250938807	0.00370414680363067	0.150302160578826	0.229281767955802	NA	NA	0.00402395828222632	-0.0082137085299534	0.0276599175464164	0.0267902418760265	0.0306835510230301	0.0276599175464164	0.111111111111114	0.555555555555543	0.000402305205838616
140220_E003	140220_B001	8	8	-2	0.05	WT	90	Linear	0.05-0.2	NA	0	NA	140220_E003.avi_lane_107.res	1.04684742489718	0.044440892109115	0.44711513703503	-0.51737407236836	0.044440892109115	233	167	0.694956893562218	0.0387133179204237	0.136816332500665	0.203038674033149	NA	NA	-0.0222191356404275	-0.0375612063475734	0.0205087865011433	-0.0281976033990755	0.0682787356385821	0.0205087865011433	4.11111111111111	-2.44444444444446	-0.00222141317337332
140220_E003	140220_B001	9	9	-1	0.05	WT	90	Linear	0.05-0.2	NA	0	NA	140220_E003.avi_lane_108.res	1.09221002759696	-0.00239507984062857	0.477016638088986	-0.589593590110395	-0.00239507984062857	218	178	0.703117689112834	0.00520619378700433	0.105878536306452	0.204419889502763	NA	NA	-0.0208379201708128	0.00780139635220656	-0.0263271854486003	0.00170389765488055	-0.00394078210345294	-0.0263271854486003	-10.8888888888889	8.55555555555554	-0.00208332273237488
140220_E003	140220_B001	10	10	0	0.05	WT	90	Linear	0.05-0.2	NA	0	NA	140220_E003.avi_lane_109.res	1.02695234062847	-0.00497382482323846	0.479873295312063	-0.543719163729252	-0.00497382482323845	210	189	0.734223821238704	-0.00657009692901252	0.0731176021295032	0.20718232044199	NA	NA	-0.0180754892315862	-0.0574562906162834	-0.0289059304312102	0.00456055487795759	0.0419336442776901	-0.0289059304312102	-18.8888888888889	19.5555555555555	-0.00180714185033537
140220_E003	140220_B001	11	11	1	0.05	WT	90	Linear	0.05-0.2	NA	0	NA	140220_E003.avi_lane_110.res	1.10006830251036	-0.00136950452894764	0.510833760777555	-0.633754541583345	-0.00136950452894765	221	179	0.729871417007133	-0.0325496917684144	0.109223816816521	0.212707182320443	NA	NA	-0.0125506273531331	0.0156596712656065	-0.0253016101369193	0.0355210203434496	-0.0481017335764029	-0.0253016101369194	-7.88888888888889	9.55555555555554	-0.00125478008629898
140220_E003	140220_B001	12	12	2	0.05	WT	90	Linear	0.05-0.2	NA	0	NA	140220_E003.avi_lane_111.res	1.11668088155663	-0.0301963362314469	0.480540780525414	-0.624534030027268	-0.0301963362314468	214	184	0.720473733463038	-0.00857855515298472	0.101642937536761	0.237569060773482	NA	NA	0.012311251099906	0.0322722503118766	-0.0541284418394186	0.00522804009130856	-0.038881222020326	-0.0541284418394185	-14.8888888888889	14.5555555555555	0.00123084785190031
140220_E003	140220_B001	13	13	3	0.05	WT	90	Linear	0.05-0.2	NA	0	NA	140220_E003.avi_lane_112.res	1.10171410578398	-0.0384432523594019	0.490047320412454	-0.679986421638342	-0.0384432523594019	217	179	0.730263239600099	-0.0117259988482259	0.0738356725003253	0.267857142857142	NA	NA	0.0425993331835659	0.0173054745392267	-0.0623753579673736	0.0147345799783486	-0.0943336136313999	-0.0623753579673736	-11.8888888888889	9.55555555555554	0.00425897395120955
140220_E003	140220_B001	14	14	4	0.05	WT	90	Linear	0.05-0.2	NA	0	NA	140220_E003.avi_lane_113.res	1.07651053265823	-0.0474754551636199	0.459138707398582	-0.613060578447348	-0.0474754551636199	211	189	0.719147623483037	-0.0284594779680416	0.0519844160736652	0.305248618784532	NA	NA	0.0799908091109555	-0.00789809858652335	-0.0714075607715916	-0.0161740330355234	-0.0274077704404059	-0.0714075607715916	-17.8888888888889	19.5555555555555	0.00799727946143491
140220_E003	140220_B001	15	15	5	0.05	WT	90	Linear	0.05-0.2	NA	0	NA	140220_E003.avi_lane_114.res	1.0860789945951	-0.0326642001866247	0.444231718347649	-0.584493339465118	-0.0326642001866247	214	185	0.705821662385225	-0.0172162081317346	0.0716740153115239	0.350828729281769	NA	NA	0.125570919608193	0.00167036335034654	-0.0565963057945964	-0.0310810220864564	0.00115946854182414	-0.0565963057945964	-14.8888888888889	15.5555555555555	0.0125542640147955
140220_E003	140220_B001	16	16	6	0.05	WT	90	Linear	0.05-0.2	NA	0	NA	140220_E003.avi_lane_115.res	1.06462181202753	0.037652971778738	0.460112669961192	-0.555666367996978	0.037652971778738	232	165	0.703394516459419	0.0176535585743251	0.125221106010349	0.425414364640883	NA	NA	0.200156554967307	-0.0197868192172235	0.0137208661707663	-0.0152000704729134	0.0299864400099641	0.0137208661707663	3.11111111111111	-4.44444444444446	0.0200111478293934
140220_E003	140220_B001	17	17	7	0.05	WT	90	Linear	0.05-0.2	NA	0	NA	140220_E003.avi_lane_116.res	1.0426312044091	0.0553660382647944	0.496001219915879	-0.537869788557756	0.0553660382647944	229	170	0.745853199127685	-0.00493388650457195	0.134791812929613	0.493093922651935	NA	NA	0.267836112978359	-0.0417774268356534	0.0314339326568227	0.0206884794817735	0.0477830194491861	0.0314339326568227	0.111111111111114	0.555555555555543	0.026777579438928
140220_E003	140220_B001	18	18	8	0.05	WT	90	Linear	0.05-0.2	NA	0	NA	140220_E003.avi_lane_117.res	1.06694144414776	0.020291911287293	0.47987752793114	-0.556022862631615	0.020291911287293	222	177	0.723636532806115	-0.0144737069645281	0.106862604711601	0.540055248618784	NA	NA	0.314797438945208	-0.0174671870969934	-0.0036401943206787	0.00456478749703459	0.029629945375327	-0.0036401943206787	-6.88888888888889	7.55555555555554	0.0314726544333155
140220_E003	140220_B001	19	19	9	0.05	WT	90	Linear	0.05-0.2	NA	0	NA	140220_E003.avi_lane_118.res	1.06365398293485	-0.0505956547416269	0.443284790705641	-0.64326553303743	-0.0505956547416269	217	181	0.722223017910267	-0.00282643567277827	0.0710265842384583	0.564917127071823	NA	NA	0.339659317398247	-0.0207546483099035	-0.0745277603495986	-0.0320279497284645	-0.0576127250304879	-0.0745277603495986	-11.8888888888889	11.5555555555555	0.0339582823715148
140220_E003	140220_B001	20	20	10	0.05	WT	90	Linear	0.05-0.2	NA	0	NA	140220_E003.avi_lane_119.res	1.04763501623109	0.0174984292206333	0.463194982693979	-0.567922641863872	0.0174984292206333	226	172	0.707505634101687	0.0216911477101364	0.126278413290611	0.66988950276243	NA	NA	0.444631693088854	-0.0367736150136635	-0.0064336763873384	-0.0121177577401264	0.0177301661430701	-0.0064336763873384	-2.88888888888889	2.55555555555554	0.0444531558883483
140220_E003	140220_B001	21	21	11	0.05	WT	90	Linear	0.05-0.2	NA	0	NA	140220_E003.avi_lane_120.res	1.08447481707519	0.0450162047054737	0.478694727327092	-0.566313760917771	0.0450162047054737	234	166	0.712101262048684	0.0174666372306961	0.13195311588712	0.703038674033149	NA	NA	0.477780864359573	6.61858304364937e-05	0.021084099097502	0.00338198689298658	0.0193390470891711	0.021084099097502	5.11111111111111	-3.44444444444446	0.0477673264726235
140220_E003	140220_B001	22	22	12	0.05	WT	90	Linear	0.05-0.2	NA	0	NA	140220_E003.avi_lane_121.res	1.07773304953251	-0.0396650108325804	0.48177406330766	-0.585373914091255	-0.0396650108325804	204	195	0.699598901342764	0.0290896811708129	0.0923578875032855	0.780386740331493	NA	NA	0.555128930657917	-0.00667558171224347	-0.0635971164405521	0.00646132287355455	0.000278893915687028	-0.0635971164405521	-24.8888888888889	25.5555555555555	0.0555003911692324
140220_E003	140220_B001	23	23	13	0.05	WT	90	Linear	0.05-0.2	NA	0	NA	140220_E003.avi_lane_122.res	1.05665516959023	0.0382941559002892	0.465495361035454	-0.592982817182127	0.0382941559002892	238	161	0.708946353284497	0.00637760801480024	0.141086199610338	0.816298342541438	NA	NA	0.591040532867862	-0.0277534616545234	0.0143620502923175	-0.0098173793986514	-0.00733000917518489	0.0143620502923175	9.11111111111111	-8.44444444444446	0.0590907426355187
140220_E003	140220_B001	24	24	14	0.05	WT	90	Linear	0.05-0.2	NA	0	NA	140220_E003.avi_lane_123.res	1.07630441580026	0.0219551498854802	0.49176389956737	-0.595096403186241	0.0219551498854802	226	172	0.736824573593145	0.0217343848712496	0.112950336437139	0.897790055248621	NA	NA	0.672532245575045	-0.00810421544449347	-0.0019769557224915	0.0164511591332646	-0.00944359517929894	-0.0019769557224915	-2.88888888888889	2.55555555555554	0.0672380786551798
140220_E003	140220_B001	25	25	15	0.05	WT	90	Linear	0.05-0.2	NA	0	NA	140220_E003.avi_lane_124.res	1.10051400010987	0.0208035744957028	0.477156855727651	-0.584755417847343	0.0208035744957028	227	171	0.715626464810054	0.024753135816498	0.110676058268798	0.91436464088398	NA	NA	0.689106831210404	0.0161053688651167	-0.0031285311122689	0.00184411529354556	0.00089739015959911	-0.0031285311122689	-1.88888888888889	1.55555555555554	0.0688951639473174
140220_E003	140220_B001	26	26	16	0.05	WT	90	Linear	0.05-0.2	NA	0	NA	140220_E003.avi_lane_125.res	1.11838181644606	-0.0371062291174916	0.468482623455413	-0.649842797557093	-0.0371062291174916	218	180	0.717707160337332	0.0298439364776793	0.0749516152868964	0.975138121546962	NA	NA	0.749880311873386	0.0339731852013065	-0.0610383347254633	-0.0068301169786924	-0.0641899895501509	-0.0610383347254633	-10.8888888888889	10.5555555555555	0.0749711433517888
140220_E003	140220_B001	27	27	17	0.05	WT	90	Linear	0.05-0.2	NA	0	NA	140220_E003.avi_lane_126.res	1.07908505663734	-0.00878616192721645	0.501367432933314	-0.575669977179273	-0.00878616192721645	210	189	0.715044905598896	-0.016818915663147	0.086566610188003	0.984806629834256	NA	NA	0.75954882016068	-0.00532357460741339	-0.0327182675351882	0.0260546924992086	0.00998283082766904	-0.0327182675351882	-18.8888888888889	19.5555555555555	0.0759377764388631
140220_E003	140220_B001	28	28	18	0.05	WT	90	Linear	0.05-0.2	NA	0	NA	140220_E003.avi_lane_127.res	1.10697167967575	-0.0736535150477941	0.485356511060812	-0.686397685893508	-0.0736535150477941	208	190	0.719582814226105	0.0214884756555553	0.0594768501673254	1.02900552486188	NA	NA	0.803747715188302	0.0225630484309967	-0.0975856206557658	0.0100437706267066	-0.100744877886566	-0.0975856206557658	-20.8888888888889	20.5555555555555	0.0803566705512253
140220_E003	140220_B001	29	29	19	0.05	WT	90	Linear	0.05-0.2	NA	0	NA	140220_E003.avi_lane_128.res	1.11679263954034	-0.0126164756748316	0.516458391661659	-0.606485696332674	-0.0126164756748316	211	188	0.712357627875492	-0.0234300983270688	0.0866527433596065	1.02762430939227	NA	NA	0.802366499718691	0.0323840082955866	-0.0365485812828033	0.0411456512275535	-0.0208328883257319	-0.0365485812828033	-17.8888888888889	18.5555555555555	0.0802185801102127
140220_E003	140220_B001	30	30	20	0.05	WT	90	Linear	0.05-0.2	NA	0	NA	140220_E003.avi_lane_129.res	1.0907293955429	-0.0324717418708521	0.503617886734402	-0.614389375871725	-0.0324717418708521	206	190	0.736656851953131	-0.0431678919195613	0.0659963592066937	1.08149171270718	NA	NA	0.856233903033607	0.00632076429814665	-0.0564038474788238	0.0283051463002966	-0.028736567864783	-0.0564038474788238	-22.8888888888889	20.5555555555555	0.085604107309635
140220_E003	140220_B001	31	31	21	0.05	WT	90	Linear	0.05-0.2	NA	0	NA	140220_E003.avi_lane_130.res	1.06963286252668	-0.0271697489992149	0.470514902651354	-0.617320401502895	-0.0271697489992149	217	183	0.732668111487322	-0.0037585140881803	0.0706312745943068	1.10773480662983	NA	NA	0.882476996956258	-0.0147757687180734	-0.0511018546071866	-0.00479783778275145	-0.0316675934959529	-0.0511018546071866	-11.8888888888889	13.5555555555555	0.0882278256888611
140220_E003	140220_B001	32	32	22	0.05	WT	90	Linear	0.05-0.2	NA	0	NA	140220_E003.avi_lane_131.res	1.08889442759009	-0.0484871006251791	0.493631240101294	-0.64247441153232	-0.0484871006251791	208	190	0.729668927901015	0.0123135877643422	0.0637337796116747	1.17817679558011	NA	NA	0.952918985906534	0.00448579634533663	-0.0724192062331508	0.0183184996671886	-0.0568216035253779	-0.0724192062331508	-20.8888888888889	20.5555555555555	0.0952704381804352
140220_E003	140220_B001	33	33	23	0.05	WT	90	Linear	0.05-0.2	NA	0	NA	140220_E003.avi_lane_132.res	1.08053797833612	-0.0633851567930176	0.437187651137983	-0.608843424889568	-0.0633851567930176	208	191	0.704067423575126	0.0210354486589272	0.0431322055262263	1.23204419889503	NA	NA	1.00678638922145	-0.00387065290863342	-0.0873172624009893	-0.0381250892961224	-0.0231906168826259	-0.0873172624009893	-20.8888888888889	21.5555555555555	0.100655965379843
140220_E003	140220_B001	34	34	24	0.05	WT	90	Linear	0.05-0.2	NA	0	NA	140220_E003.avi_lane_133.res	1.07647885612276	-0.0337610175219851	0.492813789248091	-0.596516842732566	-0.0337610175219851	205	192	0.719409714078727	-0.00307201303888915	0.0829636132890261	1.26795580110497	NA	NA	1.0426979914314	-0.00792977512199333	-0.0576931231299568	0.0175010488139856	-0.0108640347256239	-0.0576931231299568	-23.8888888888889	22.5555555555555	0.10424631684613
140220_E003	140220_B001	35	35	25	0.05	WT	90	Linear	0.05-0.2	NA	0	NA	140220_E003.avi_lane_134.res	1.11649272406464	-0.0177761081076714	0.524920098486413	-0.599838878910653	-0.0177761081076714	207	193	0.736946619908832	0.0071418161481648	0.0852521563464111	1.33563535911602	NA	NA	1.11037754944245	0.0320840928198867	-0.0417082137156431	0.0496073580523075	-0.0141860709037109	-0.0417082137156431	-21.8888888888889	23.5555555555555	0.111012748455678
140220_E003	140220_B001	36	36	26	0.05	WT	90	Linear	0.05-0.2	NA	0	NA	140220_E003.avi_lane_135.res	1.07351142090293	-0.00803233190649383	0.518423116592994	-0.584447057968107	-0.00803233190649383	208	190	0.737910989374882	0.0258702439707539	0.0856120727255966	1.40193370165746	NA	NA	1.17667589198388	-0.0108972103418234	-0.0319644375144655	0.0431103761588886	0.00120575003883505	-0.0319644375144655	-20.8888888888889	20.5555555555555	0.1176410896242
140220_E003	140220_B001	37	37	27	0.05	WT	90	Linear	0.05-0.2	NA	0	NA	140220_E003.avi_lane_136.res	1.10804909449039	-0.0695970731970049	0.502984027217948	-0.659617191898708	-0.0695970731970049	203	197	0.752114416504631	0.011299892742457	0.036513311102618	1.45303867403315	NA	NA	1.22778086435957	0.0236404632456366	-0.0935291788049766	0.0276712867838426	-0.073964383891766	-0.0935291788049766	-25.8888888888889	27.5555555555555	0.122750435941612
140220_E003	140220_B001	38	38	28	0.05	WT	90	Linear	0.05-0.2	NA	0	NA	140220_E003.avi_lane_137.res	1.13249677175445	-0.0664510213595059	0.515334075862818	-0.666723938102509	-0.0664510213595059	202	196	0.726527403494458	0.00340058887253487	0.0576724058552677	1.51243093922652	NA	NA	1.28717312955294	0.0480881405096967	-0.0903831269674776	0.0400213354287126	-0.0810711300955669	-0.0903831269674776	-26.8888888888889	26.5555555555555	0.128688324905085
140220_E003	140220_B001	39	39	29	0.05	WT	90	Linear	0.05-0.2	NA	0	NA	140220_E003.avi_lane_138.res	1.06983138604982	0.00236576158628279	0.465462727285723	-0.661203879741658	0.00236576158628279	235	164	0.734079643618284	0.0334986496789994	0.106860976221377	1.53591160220995	NA	NA	1.31065379253637	-0.0145772451949333	-0.0215663440216889	-0.00985001314838241	-0.0755510717347159	-0.0215663440216889	6.11111111111111	-5.44444444444446	0.131035862402285
140220_E003	140220_B001	40	40	30	0.05	WT	90	Linear	0.05-0.2	NA	0	NA	140220_E003.avi_lane_139.res	1.15073695152017	-0.0260895764050377	0.475010055836081	-0.636804596280898	-0.0260895764050377	218	179	0.740809926860435	0.0053780662321142	0.0659762964769676	1.59944751381215	NA	NA	1.37418970413858	0.0663283202754166	-0.0500216820130094	-0.000302684598024405	-0.0511517882739559	-0.0500216820130094	-10.8888888888889	9.55555555555554	0.137388022688796
140220_E003	140220_B001	41	41	31	0.05	WT	90	Linear	0.05-0.2	NA	0	NA	140220_E003.avi_lane_140.res	1.07487010343548	0.0095301503096274	0.488744201664675	-0.620024008443986	0.0095301503096274	226	172	0.729088732686784	0.00307705466733167	0.0885513356594353	1.68093922651934	NA	NA	1.45568141684576	-0.00953852780927344	-0.0144019552983443	0.0134314612305696	-0.0343712004370439	-0.0144019552983443	-2.88888888888889	2.55555555555554	0.145535358708429
140220_E003	140220_B001	42	42	32	0.05	WT	90	Linear	0.05-0.2	NA	0	NA	140220_E003.avi_lane_141.res	1.08509507805572	-0.0828611929168792	0.475787627077848	-0.670158670347234	-0.0828611929168792	205	195	0.754648680961784	-0.0204031090267299	0.0353031081152715	1.69889502762431	NA	NA	1.47363721795073	0.000686446810966634	-0.106793298524851	0.000474886643742567	-0.0845058623402919	-0.106793298524851	-23.8888888888889	25.5555555555555	0.147330534441579
140220_E003	140220_B001	43	43	33	0.05	WT	90	Linear	0.05-0.2	NA	0	NA	140220_E003.avi_lane_142.res	1.15193424452586	-0.0461070915497795	0.478124087223095	-0.628830131940538	-0.0461070915497795	210	189	0.717730608748332	-0.015191059243055	0.0619448503821032	1.79558011049724	NA	NA	1.57032230082366	0.0675256132811066	-0.0700391971577512	0.00281134678898959	-0.043177323933596	-0.0700391971577512	-18.8888888888889	19.5555555555555	0.156996865312351
140220_E003	140220_B001	44	44	34	0.05	WT	90	Linear	0.05-0.2	NA	0	NA	140220_E003.avi_lane_143.res	1.12165332622901	-0.0411796875315584	0.511335512739896	-0.602735926703566	-0.0411796875315584	200	197	0.73529807048616	-0.00576871187051852	0.0550969222581891	1.77486187845304	NA	NA	1.54960406877946	0.0372446949842566	-0.0651117931395301	0.0360227723057905	-0.0170831186966239	-0.0651117931395301	-28.8888888888889	27.5555555555555	0.15492550869719
140220_E003	140220_B001	45	45	35	0.05	WT	90	Linear	0.05-0.2	NA	0	NA	140220_E003.avi_lane_144.res	1.08279448354175	0.0220062363724254	0.483793716478199	-0.568955988240836	0.0220062363724254	224	175	0.731377438467729	-0.00330167768457767	0.109255002910309	1.88121546961326	NA	NA	1.65595765993968	-0.00161414770300339	-0.0019258692355463	0.00848097604409359	0.016696819766106	-0.0019258692355463	-4.88888888888889	5.55555555555554	0.165558472655036
140220_E003	140220_B001	46	46	36	0.05	WT	90	Linear	0.05-0.2	NA	0	NA	140220_E003.avi_lane_145.res	1.08499575435732	0.00993484377251173	0.484033330577029	-0.624968977737632	0.00993484377251173	229	171	0.734138579857487	0.00773682866537198	0.0888035870991095	1.93646408839779	NA	NA	1.71120627872421	0.000587123112566701	-0.01399726183546	0.00872059014292359	-0.03931616973069	-0.01399726183546	0.111111111111114	1.55555555555554	0.171082090295485
140220_E003	140220_B001	47	47	37	0.05	WT	90	Linear	0.05-0.2	NA	0	NA	140220_E003.avi_lane_146.res	1.14407343114284	-0.0291538261158769	0.486456977146088	-0.587732196316339	-0.0291538261158769	208	192	0.719691903980137	0.00137664160914181	0.0549109768941677	1.9585635359116	NA	NA	1.73330572623802	0.0596647998980866	-0.0530859317238486	0.0111442367119826	-0.00207938830939691	-0.0530859317238486	-20.8888888888889	22.5555555555555	0.173291537351645
140220_E003	140220_B001	48	48	38	0.05	WT	90	Linear	0.05-0.2	NA	0	NA	140220_E003.avi_lane_147.res	1.10011272932671	-0.0114054906707849	0.499354090890963	-0.596368911978973	-0.0114054906707849	213	186	0.743427418117672	-0.021925879379148	0.0733696757851821	1.97790055248619	NA	NA	1.75264274281261	0.0157040980819565	-0.0353375962787566	0.0240413504568576	-0.0107161039720309	-0.0353375962787566	-15.8888888888889	16.5555555555555	0.175224803525822
140220_E003	140220_B001	49	49	39	0.05	WT	90	Linear	0.05-0.2	NA	0	NA	140220_E003.avi_lane_148.res	1.09406165101693	0.0100272422310403	0.505727729069721	-0.621522209657895	0.0100272422310403	223	175	0.73858018146657	0.00380975619895305	0.087336498521981	2	NA	NA	1.77474219032642	0.0096530197721767	-0.0139048633769314	0.0304149886356155	-0.0358694016509529	-0.0139048633769314	-5.88888888888889	5.55555555555554	0.177434250581996
140220_E003	140220_B001	50	50	40	0.05	WT	90	Linear	0.05-0.2	NA	0	NA	140220_E003.avi_lane_149.res	1.09312517253615	-0.0424285609566601	0.490016567100548	-0.636851428787723	-0.0424285609566601	211	189	0.747065328397277	0.0160860586154536	0.0791864498495206	2.00414364640884	NA	NA	1.77888583673526	0.00871654129139654	-0.0663606665646318	0.0147038266664425	-0.051198620780781	-0.0663606665646318	-17.8888888888889	19.5555555555555	0.17784852190502
140220_E003	140220_B001	51	51	41	0.05	WT	90	Linear	0.05-0.2	NA	0	NA	140220_E003.avi_lane_150.res	1.1186301689713	-0.0125430916952012	0.509897830460751	-0.65187073491053	-0.0125430916952012	219	179	0.741463191957928	0.0237583724804158	0.103616116048722	2.06320224719101	NA	NA	1.83794443751743	0.0342215377265467	-0.0364751973031729	0.0345850900266456	-0.066217926903588	-0.0364751973031729	-9.88888888888889	9.55555555555554	0.18375305194175
140220_E003	140220_B001	52	52	42	0.05	WT	90	Linear	0.05-0.2	NA	0	NA	140220_E003.avi_lane_151.res	1.1297065005969	-0.0108416535001556	0.488284309191798	-0.631407962837615	-0.0108416535001556	220	177	0.73973464338429	0.0489600758290294	0.101688894906114	2.11312849162011	NA	NA	1.88787068194654	0.0452978693521466	-0.0347737591081273	0.0129715687576926	-0.0457551548306729	-0.0347737591081273	-8.88888888888889	7.55555555555554	0.188744552010277
140220_E003	140220_B001	53	53	43	0.05	WT	90	Linear	0.05-0.2	NA	0	NA	140220_E003.avi_lane_152.res	1.10818166080514	-0.039967658479507	0.493095808888137	-0.648812319282161	-0.039967658479507	211	185	0.741472715851087	0.00398287985589264	0.0718795480955576	2.1502808988764	NA	NA	1.92502308920283	0.0237730295603866	-0.0638997640874787	0.0177830684540315	-0.0631595112752189	-0.0638997640874787	-17.8888888888889	15.5555555555555	0.192458956037385
140220_E003	140220_B001	54	54	44	0.05	WT	90	Linear	0.05-0.2	NA	0	NA	140220_E003.avi_lane_153.res	1.13642585724561	-0.047013111636844	0.503894476317195	-0.649838692172939	-0.047013111636844	209	191	0.72469114872664	-0.00108225880866415	0.0587194294921458	2.20926966292135	NA	NA	1.98401185324777	0.0520172260008567	-0.0709452172448157	0.0285817358830895	-0.0641858841659969	-0.0709452172448157	-19.8888888888889	21.5555555555555	0.198356503973145
140220_E003	140220_B001	55	55	45	0.05	WT	90	Linear	0.05-0.2	NA	0	NA	140220_E003.avi_lane_154.res	1.12412570173753	-0.0462132332525883	0.465111165264857	-0.681319442834656	-0.0462132332525883	221	178	0.721749360734122	0.0255507034862706	0.0792500646376632	2.25561797752809	NA	NA	2.03036016785451	0.0397170704927765	-0.07014533886056	-0.0102015751692484	-0.0956666348277139	-0.07014533886056	-7.88888888888889	8.55555555555554	0.202990291636979
140220_E003	140220_B001	56	56	46	0.05	WT	90	Linear	0.05-0.2	NA	0	NA	140220_E003.avi_lane_155.res	1.09920576768592	-0.0408275284077521	0.482966590742188	-0.643472375171662	-0.0408275284077521	214	186	0.718961200525438	-0.0150316075777768	0.0752816600941935	2.2877094972067	NA	NA	2.06245168753313	0.0147971364411665	-0.0647596340157238	0.00765385030808258	-0.0578195671647199	-0.0647596340157238	-14.8888888888889	16.5555555555555	0.206198720881076
140220_E003	140220_B001	57	57	47	0.05	WT	90	Linear	0.05-0.2	NA	0	NA	140220_E003.avi_lane_156.res	1.09491020158995	-0.012080954963665	0.505535458256182	-0.613635164921866	-0.012080954963665	215	185	0.738178867838845	0.0114679604399891	0.080172456319772	2.27949438202247	NA	NA	2.05423657234889	0.0105015703451965	-0.0360130605716367	0.0302227178220765	-0.0279823569149239	-0.0360130605716367	-13.8888888888889	15.5555555555555	0.20537739437286
140220_E003	140220_B001	58	58	48	0.05	WT	90	Linear	0.05-0.2	NA	0	NA	140220_E003.avi_lane_157.res	1.06472138605923	-0.00821761898670566	0.486839179172592	-0.641937278453388	-0.00821761898670566	224	175	0.726075623605121	0.0319403317491655	0.106586786791713	2.37780898876404	NA	NA	2.15255117909047	-0.0196872451855234	-0.0321497245946774	0.0115264387384866	-0.0562844704464459	-0.0321497245946774	-4.88888888888889	5.55555555555554	0.215206640932479
140220_E003	140220_B001	59	59	49	0.05	WT	90	Linear	0.05-0.2	NA	0	NA	140220_E003.avi_lane_158.res	1.06482231548048	0.00452567794179612	0.455889076559158	-0.599931738920052	0.00452567794179612	229	171	0.739830016455663	0.0439400304387343	0.124700171838177	2.43398876404494	NA	NA	2.20873095437137	-0.0195863157642735	-0.0194064276661756	-0.0194236638749474	-0.0142789309131099	-0.0194064276661756	0.111111111111114	1.55555555555554	0.220823353252257
140220_E003	140220_B001	60	60	50	0.05	WT	90	Linear	0.05-0.2	NA	0	NA	140220_E003.avi_lane_159.res	1.11650626200625	-0.000177818500081608	0.478942006021494	-0.642764145723137	-0.000177818500081607	228	170	0.72564812796397	0.00372529924100267	0.108645880751749	2.48184357541899	NA	NA	2.25658576574542	0.0320976307614966	-0.0241099241080533	0.00362926558738857	-0.0571113377161949	-0.0241099241080533	-0.888888888888886	0.555555555555543	0.225607756665426
140220_E003	140220_B001	61	61	51	0.05	WT	90	Linear	0.05-0.2	NA	0	NA	140220_E003.avi_lane_160.res	1.09500677307937	-0.0192552407929799	0.488557105826982	-0.595059907767445	-0.0192552407929799	212	187	0.702154359922549	0.0169879152954437	0.0772883487325531	2.46787709497206	NA	NA	2.24261928529849	0.0105981418346166	-0.0431873464009516	0.0132443653928765	-0.00940709976050291	-0.0431873464009516	-16.8888888888889	17.5555555555555	0.224211423155765
140220_E003	140220_B001	62	62	52	0.05	WT	90	Linear	0.05-0.2	NA	0	NA	140220_E003.avi_lane_161.res	1.12309231401464	0.028075255141268	0.500297356015549	-0.624040979399407	0.028075255141268	232	168	0.723578568299776	-0.0449021600714922	0.11329844425257	2.58426966292135	NA	NA	2.35901185324777	0.0386836827698867	0.0041431495332963	0.0249846155814436	-0.0383881713924649	0.0041431495332963	3.11111111111111	-1.44444444444446	0.235848058707646
140220_E003	140220_B001	63	63	53	0.05	WT	90	Linear	0.05-0.2	NA	0	NA	140220_E003.avi_lane_162.res	1.08006260746513	0.035969200489587	0.480123798792741	-0.637246259831545	0.035969200489587	241	159	0.73412639223978	0.000483835024768501	0.111698348588556	2.62078651685393	NA	NA	2.39552870718036	-0.00434602377962334	0.0120370948816153	0.00481105835863554	-0.051593451824603	0.0120370948816153	12.1111111111111	-10.4444444444445	0.239498921715509
140220_E003	140220_B001	64	64	54	0.05	WT	90	Linear	0.05-0.2	NA	0	NA	140220_E003.avi_lane_163.res	1.08969540528957	0.0423884459926186	0.46189947732436	-0.581104357538439	0.0423884459926186	238	160	0.735646958346025	0.0136821750945595	0.117932983776053	2.66480446927374	NA	NA	2.43954665960017	0.00528677404481659	0.0184563403846469	-0.0134132631097454	0.00454845046850305	0.0184563403846469	9.11111111111111	-9.44444444444446	0.243899725642024
140220_E003	140220_B001	65	65	55	0.05	WT	90	Linear	0.05-0.2	NA	0	NA	140220_E003.avi_lane_164.res	1.07990478224396	-0.00164092808755453	0.479176579647019	-0.586644678765105	-0.00164092808755453	219	180	0.711307757185946	0.00735295796317575	0.0912068721911857	2.69134078212291	NA	NA	2.46608297244933	-0.00450384900079337	-0.0255730336955262	0.00386383921291356	-0.000991870758162872	-0.0255730336955262	-9.88888888888889	10.5555555555555	0.24655275931039
140220_E003	140220_B001	66	66	56	0.05	WT	90	Linear	0.05-0.2	NA	0	NA	140220_E003.avi_lane_165.res	1.11334433376804	-0.0196681728688631	0.481229595653751	-0.565251440018458	-0.0196681728688631	208	191	0.723402796529555	0.00507429998364806	0.0664002350641782	2.71629213483146	NA	NA	2.49103432515788	0.0289357025232866	-0.0436002784768348	0.00591685521964558	0.0204013679884841	-0.0436002784768348	-20.8888888888889	21.5555555555555	0.249047332659117
140220_E003	140220_B001	67	67	57	0.05	WT	90	Linear	0.05-0.2	NA	0	NA	140220_E003.avi_lane_166.res	1.09735901313175	0.0205526924718616	0.513157202455245	-0.532207940049532	0.0205526924718615	211	188	0.714807717775337	0.00489935203007645	0.103017963681286	2.75	NA	NA	2.52474219032642	0.0129503818869967	-0.0033794131361101	0.0378444620211396	0.0534448679574101	-0.0033794131361102	-17.8888888888889	18.5555555555555	0.252417360050984
140220_E003	140220_B001	68	68	58	0.05	WT	90	Linear	0.05-0.2	NA	0	NA	140220_E003.avi_lane_167.res	1.11225213293928	-0.0178525591146503	0.497943485072462	-0.641937275562041	-0.0178525591146503	219	181	0.736357790719253	0.00469255755875722	0.0800786438080513	2.82960893854749	NA	NA	2.60435112887391	0.0278435016945267	-0.041784664722622	0.0226307446383566	-0.056284467555099	-0.041784664722622	-9.88888888888889	11.5555555555555	0.260376461056083
140220_E003	140220_B001	69	69	59	0.05	WT	90	Linear	0.05-0.2	NA	0	NA	140220_E003.avi_lane_168.res	1.06594193832115	0.043657783905842	0.511158300965417	-0.576431700332239	0.043657783905842	227	171	0.718432988784119	0.0349904196945831	0.122851293766962	2.85112359550562	NA	NA	2.62586578583204	-0.0184666929236035	0.0197256782978703	0.0358455605313116	0.00922110767470308	0.0197256782978703	-1.88888888888889	1.55555555555554	0.262527442226585
140220_E003	140220_B001	70	70	60	0.05	WT	90	Linear	0.05-0.2	NA	0	NA	140220_E003.avi_lane_169.res	1.12610230955542	0.00978154567255587	0.488635637307399	-0.638079872421643	0.00978154567255587	230	170	0.71721020449291	-0.0129657043963125	0.109250890936142	2.93679775280899	NA	NA	2.71153994313541	0.0416936783106665	-0.0141505599354158	0.0133228968732936	-0.0524270644147009	-0.0141505599354158	1.11111111111111	0.555555555555543	0.271092928514236
140220_E003	140220_B001	71	71	61	0.05	WT	90	Linear	0.05-0.2	NA	0	NA	140220_E003.avi_lane_170.res	1.06025384780486	0.0244896964319137	0.471777501658969	-0.568426696543485	0.0244896964319137	228	172	0.723420728760015	0.00452404754598783	0.107360626070212	2.92556179775281	NA	NA	2.70030398807923	-0.0241547834398934	0.000557590823941998	-0.00353523877513645	0.0172261114634571	0.000557590823941998	-0.888888888888886	2.55555555555554	0.269969586050294
140220_E003	140220_B001	72	72	62	0.05	WT	90	Linear	0.05-0.2	NA	0	NA	140220_E003.avi_lane_171.res	1.08668760227026	-0.0295398965188973	0.512253584435969	-0.616482834220002	-0.0295398965188973	208	192	0.744835116514641	0.0189257395537933	0.0754260497001019	2.96787709497207	NA	NA	2.74261928529849	0.00227897102550667	-0.053472002126869	0.0369408440018636	-0.03083002621306	-0.053472002126869	-20.8888888888889	22.5555555555555	0.274200162801762
140220_E003	140220_B001	73	73	63	0.05	WT	90	Linear	0.05-0.2	NA	0	NA	140220_E003.avi_lane_172.res	1.07171435384049	0.0187474758781526	0.480794515123057	-0.551712835144886	0.0187474758781526	221	179	0.71998382333598	0.0250941271884144	0.0932205276569701	2.99438202247191	NA	NA	2.76912421279833	-0.0126942774042633	-0.0051846297298191	0.00548177468895156	0.0339399728620561	-0.0051846297298191	-7.88888888888889	9.55555555555554	0.276850058641998
140220_E003	140220_B001	74	74	64	0.05	WT	90	Linear	0.05-0.2	NA	0	NA	140220_E003.avi_lane_173.res	1.06432747867019	-0.0162747051908862	0.486464313828593	-0.603802769290771	-0.0162747051908862	215	184	0.739606931917328	0.0177942377836527	0.0770317670681375	2.97893258426966	NA	NA	2.75367477459609	-0.0200811525745634	-0.0402068107988579	0.0111515733944876	-0.018149961283829	-0.0402068107988579	-13.8888888888889	14.5555555555555	0.275305462754076
140220_E003	140220_B001	75	75	65	0.05	WT	90	Linear	0.05-0.2	NA	0	NA	140220_E003.avi_lane_174.res	1.11133209862888	-0.0060646071523307	0.486827327426394	-0.591101898818865	-0.0060646071523307	216	182	0.717256312543143	0.020331392796639	0.0751787562666917	3.03792134831461	NA	NA	2.81266353864103	0.0269234673841265	-0.0299967127603024	0.0115145869922886	-0.00544909081192291	-0.0299967127603024	-12.8888888888889	12.5555555555555	0.281203010689836
140220_E003	140220_B001	76	76	66	0.05	WT	90	Linear	0.05-0.2	NA	0	NA	140220_E003.avi_lane_175.res	1.08167547993081	-0.00507852975828996	0.464531137852571	-0.5655808711573	-0.00507852975828996	216	181	0.72517600766384	-0.00238710663530423	0.0842591449448409	3.07541899441341	NA	NA	2.85016118473983	-0.00273315131394347	-0.0290106353662617	-0.0107816025815344	0.020071936849642	-0.0290106353662617	-12.8888888888889	11.5555555555555	0.284951930826182
140220_E003	140220_B001	77	77	67	0.05	WT	90	Linear	0.05-0.2	NA	0	NA	140220_E003.avi_lane_176.res	1.08843693317594	0.00088919588456203	0.484612223281994	-0.550089439600214	0.000889195884562029	213	187	0.719159985963783	0.0090124167244503	0.0730022374497964	3.08286516853933	NA	NA	2.85760735886575	0.00402830193118664	-0.0230429097234097	0.00929948284788856	0.0355633684067281	-0.0230429097234097	-15.8888888888889	17.5555555555555	0.285696380545659
140220_E003	140220_B001	78	78	68	0.05	WT	90	Linear	0.05-0.2	NA	0	NA	140220_E003.avi_lane_177.res	1.0910467324024	-0.0427401873437219	0.462782038496031	-0.602209105731002	-0.0427401873437219	209	189	0.71817791648789	-0.00462138281666323	0.0441039310606776	3.10814606741573	NA	NA	2.88288825774215	0.00663810115764663	-0.0666722929516936	-0.0125307019380744	-0.0165562977240599	-0.0666722929516936	-19.8888888888889	19.5555555555555	0.288223901089566
140220_E003	140220_B001	79	79	69	0.05	WT	90	Linear	0.05-0.2	NA	0	NA	140220_E003.avi_lane_178.res	1.11265929448785	0.0192828127087912	0.487784802749046	-0.536263262912713	0.0192828127087912	217	183	0.714417944415554	-0.00340524623151287	0.0750842239015635	3.20810055865922	NA	NA	2.98284274898564	0.0282506632430966	-0.0046492928991805	0.0124720623149406	0.0493895450942291	-0.0046492928991805	-11.8888888888889	13.5555555555555	0.298217099167999
140220_E003	140220_B001	80	80	70	0.05	WT	90	Linear	0.05-0.2	NA	0	NA	140220_E003.avi_lane_179.res	1.07755896690918	-0.00368183216704129	0.507710790034195	-0.60453853947633	-0.00368183216704129	215	183	0.744040932831563	0.0241743459121007	0.0889806341434273	3.26396648044693	NA	NA	3.03870867077335	-0.00684966433557332	-0.027613937775013	0.0323980496000895	-0.0188857314693879	-0.027613937775013	-13.8888888888889	13.5555555555555	0.303802433206656
140220_E003	140220_B001	81	81	71	0.05	WT	90	Linear	0.05-0.2	NA	0	NA	140220_E003.avi_lane_180.res	1.07591440955703	-0.0105982757009533	0.450779682410119	-0.615990162933401	-0.0105982757009533	227	173	0.702504367411761	0.0237025889073845	0.0934125228312747	3.29608938547486	NA	NA	3.07083157580128	-0.00849422168772329	-0.034530381308925	-0.0245330580239864	-0.0303373549264589	-0.034530381308925	-1.88888888888889	3.55555555555554	0.307014000278869
140220_E003	140220_B001	82	82	72	0.05	WT	90	Linear	0.05-0.2	NA	0	NA	140220_E003.avi_lane_181.res	1.08782295027273	-0.00798774589418936	0.483089606837379	-0.605509568083677	-0.00798774589418936	219	180	0.729866922129319	0.0152872049531944	0.0706310932129352	3.32724719101124	NA	NA	3.10198938133766	0.00341431902797651	-0.0319198515021611	0.00777686640327357	-0.0198567600767349	-0.0319198515021611	-9.88888888888889	10.5555555555555	0.310129079136686
140220_E003	140220_B001	83	83	73	0.05	WT	90	Linear	0.05-0.2	NA	0	NA	140220_E003.avi_lane_182.res	1.12914035788409	-0.0285731174187087	0.510651408746995	-0.618614614636677	-0.0285731174187087	209	191	0.734529245970707	0.00919961942648449	0.0726199488876	3.4185393258427	NA	NA	3.19328151616912	0.0447317266393366	-0.0525052230266804	0.0353386683128896	-0.0329618066297349	-0.0525052230266804	-19.8888888888889	21.5555555555555	0.319256236656315
140220_E003	140220_B001	84	84	74	0.05	WT	90	Linear	0.05-0.2	NA	0	NA	140220_E003.avi_lane_183.res	1.10754564979553	-0.0225006977285915	0.486781800392883	-0.585391879862853	-0.0225006977285915	210	190	0.7147104858718	-0.00163515089460929	0.0666885678509582	3.48184357541899	NA	NA	3.25658576574542	0.0231370185507767	-0.0464328033365632	0.0114690599587776	0.000260928144089068	-0.0464328033365632	-18.8888888888889	20.5555555555555	0.325585235957433
140220_E003	140220_B001	85	85	75	0.05	WT	90	Linear	0.05-0.2	NA	0	NA	140220_E003.avi_lane_184.res	1.08991355243934	0.0466541346983237	0.5233471949448	-0.588663781099912	0.0466541346983237	228	171	0.743233868985242	0.0172565812889567	0.0995962246136382	3.50280898876404	NA	NA	3.27755117909047	0.00550492119458657	0.022722029090352	0.0480344545106945	-0.00301097309296994	0.022722029090352	-0.888888888888886	1.55555555555554	0.327681305135968
140220_E003	140220_B001	86	86	76	0.05	WT	90	Linear	0.05-0.2	NA	0	NA	140220_E003.avi_lane_185.res	1.08437149301208	-0.0197462628607438	0.497903358509941	-0.604043389250776	-0.0197462628607438	211	187	0.754485265301877	-0.00267847683422017	0.0551870936296087	3.58567415730337	NA	NA	3.36041634762979	-3.71382326733727e-05	-0.0436783684687155	0.0225906180758356	-0.018390581243834	-0.0436783684687155	-17.8888888888889	17.5555555555555	0.335965955807652
140220_E003	140220_B001	87	87	77	0.05	WT	90	Linear	0.05-0.2	NA	0	NA	140220_E003.avi_lane_186.res	1.11326707234426	0.00741542475968347	0.522196926714075	-0.588021472502372	0.00741542475968347	214	185	0.719297612600847	-0.0177220409481732	0.0771129778969227	3.59129213483146	NA	NA	3.36603432515789	0.0288584410995065	-0.0165166808482882	0.0468841862799696	-0.00236866449542994	-0.0165166808482882	-14.8888888888889	15.5555555555555	0.336527627039615
140220_E003	140220_B001	88	88	78	0.05	WT	90	Linear	0.05-0.2	NA	0	NA	140220_E003.avi_lane_187.res	1.11445411287639	0.00544869030130591	0.500427360710564	-0.605670226796158	0.00544869030130591	221	179	0.720117724376487	0.0208894866768637	0.0856962638776232	3.66340782122905	NA	NA	3.43815001155547	0.0300454816316367	-0.0184834153066658	0.0251146202764586	-0.0200174187892159	-0.0184834153066658	-7.88888888888889	9.55555555555554	0.343737571583063
140220_E003	140220_B001	89	89	79	0.05	WT	90	Linear	0.05-0.2	NA	0	NA	140220_E003.avi_lane_188.res	1.08353824114395	0.0252213005828992	0.519132354652129	-0.59078012640232	0.0252213005828992	222	178	0.740566877736991	0.0168154505745747	0.0967589282303188	3.70926966292135	NA	NA	3.48401185324777	-0.000870390100803364	0.0012891949749275	0.0438196142180236	-0.00512731839537794	0.0012891949749275	-6.88888888888889	8.55555555555554	0.348322722911149
140220_E003	140220_B001	90	90	80	0.05	WT	90	Linear	0.05-0.2	NA	0	NA	140220_E003.avi_lane_189.res	1.13112554270473	-0.0201216805378453	0.504610930341488	-0.569175907716931	-0.0201216805378453	204	195	0.732920661820851	0.00488258633327662	0.081599276376515	3.75140449438202	NA	NA	3.52614668470845	0.0467169114599766	-0.044053786145817	0.0292981899073825	0.016476900290011	-0.044053786145817	-24.8888888888889	25.5555555555555	0.352535257150976
140220_E003	140220_B001	91	91	81	0.05	WT	90	Linear	0.05-0.2	NA	0	NA	140220_E003.avi_lane_190.res	1.12064831897303	-0.000914665953920226	0.519156534587813	-0.640113430116687	-0.000914665953920225	220	179	0.735651580527346	-0.00711571772105228	0.0678569150019099	3.74719101123596	NA	NA	3.52193320156238	0.0362396877282767	-0.0248467715618919	0.0438437941537075	-0.0544606221097449	-0.0248467715618919	-8.88888888888889	9.55555555555554	0.352114003726996
140220_E003	140220_B001	92	92	82	0.05	WT	90	Linear	0.05-0.2	NA	0	NA	140220_E003.avi_lane_191.res	1.07997248579709	0.0274551084133265	0.541803773706852	-0.555509928665894	0.0274551084133265	212	187	0.732530639913217	0.00621796774880331	0.0846531705004972	3.78212290502793	NA	NA	3.55686509535436	-0.00443614544766335	0.0035230028053548	0.0664910332727465	0.0301428793410481	0.0035230028053548	-16.8888888888889	17.5555555555555	0.35560640641522
140220_E003	140220_B001	93	93	83	0.05	WT	90	Linear	0.05-0.2	NA	0	NA	140220_E003.avi_lane_192.res	1.08702203838497	-0.00553285760643723	0.498095975287136	-0.653946215556859	-0.00553285760643723	224	174	0.735539425041178	0.0153105445592129	0.0776422096617097	3.78511235955056	NA	NA	3.55985454987699	0.00261340714021663	-0.0294649632144089	0.0227832348530306	-0.0682934075499169	-0.0294649632144089	-4.88888888888889	4.55555555555554	0.355905284542843
140220_E003	140220_B001	94	94	84	0.05	WT	90	Linear	0.05-0.2	NA	0	NA	140220_E003.avi_lane_193.res	1.0966487413518	-0.010125641489389	0.470279106826968	-0.603251057008467	-0.010125641489389	221	179	0.732309539126692	0.0292384623964925	0.0823777223654279	3.83988764044944	NA	NA	3.61462983077586	0.0122401101070466	-0.0340577470973607	-0.00503363360713743	-0.017598249001525	-0.0340577470973607	-7.88888888888889	9.55555555555554	0.361381579054623
140220_E003	140220_B001	95	95	85	0.05	WT	90	Linear	0.05-0.2	NA	0	NA	140220_E003.avi_lane_194.res	1.09589126686237	-0.0455680113429033	0.487332201061652	-0.605796439768205	-0.0455680113429033	205	195	0.72341766956233	0.00677308493711137	0.0589981570394099	3.89944134078212	NA	NA	3.67418353110855	0.0114826356176165	-0.069500116950875	0.0120194606275466	-0.0201436317612629	-0.069500116950875	-23.8888888888889	25.5555555555555	0.367335607896393
140220_E003	140220_B001	96	96	86	0.05	WT	90	Linear	0.05-0.2	NA	0	NA	140220_E003.avi_lane_195.res	1.14956597542565	-0.0121502777422452	0.529749536105373	-0.602345626213695	-0.0121502777422452	208	191	0.739912918981116	0.0242061847500052	0.0597006963704266	3.91051136363637	NA	NA	3.68525355396279	0.0651573441808966	-0.0360823833502169	0.0544367956712676	-0.0166928182067529	-0.0360823833502169	-20.8888888888889	21.5555555555555	0.368442360877069
140220_E003	140220_B001	97	97	87	0.05	WT	90	Linear	0.05-0.2	NA	0	NA	140220_E003.avi_lane_196.res	1.09793787206857	0.0304442430322068	0.479218063385307	-0.571626054293385	0.0304442430322068	227	169	0.720376792633472	0.0168227868708522	0.0990545077666301	3.95738636363636	NA	NA	3.73212855396279	0.0135292408238166	0.0065121374242351	0.00390532295120155	0.0140267537135571	0.0065121374242351	-1.88888888888889	-0.444444444444457	0.373128805218883
140220_E003	140220_B001	98	98	88	0.05	WT	90	Linear	0.05-0.2	NA	0	NA	140220_E003.avi_lane_197.res	1.06970821773455	-0.00644247988129266	0.488946304271132	-0.599820254305625	-0.00644247988129265	218	182	0.75115139792238	-0.0264972794866607	0.0829236566244306	3.96857142857143	NA	NA	3.74331361889785	-0.0147004135102033	-0.0303745854892644	0.0136335638370266	-0.0141674462986829	-0.0303745854892644	-10.8888888888889	12.5555555555555	0.37424705981681
140220_E003	140220_B001	99	99	89	0.05	WT	90	Linear	0.05-0.2	NA	0	NA	140220_E003.avi_lane_198.res	1.10817902841333	-0.0235405777878914	0.454048424442827	-0.567532328991864	-0.0235405777878914	213	187	0.715479433324521	0.000390975183203881	0.0719599699403845	3.99857954545455	NA	NA	3.77332173578097	0.0237703971685765	-0.0474726833958631	-0.0212643159912784	0.0181204790150781	-0.0474726833958631	-15.8888888888889	17.5555555555555	0.377247195701088
140220_E003	140220_B001	100	100	90	0.05	WT	90	Linear	0.05-0.2	NA	0	NA	140220_E003.avi_lane_199.res	1.05049188870386	0.0440840542261874	0.451052820525517	-0.603079995703096	0.0440840542261874	245	154	0.744423786740795	0.0114922315761364	0.106330556262521	4.04545454545455	NA	NA	3.82019673578097	-0.0339167425408935	0.0201519486182157	-0.0242599199085884	-0.0174271876961539	0.0201519486182157	16.1111111111111	-15.4444444444445	0.381933640042902
140220_E003	140220_B001	101	101	91	0.05	WT	90	Linear	0.05-0.2	NA	0	NA	140220_E003.avi_lane_200.res	1.05112067506865	0.0145583731066549	0.480284240932154	-0.566290742945372	0.0145583731066549	222	178	0.732226803673896	0.00321018650015167	0.103297676594404	2.36221590909091	NA	NA	2.13695809941733	-0.0332879561761035	-0.0093737325013168	0.00497150049804856	0.0193620650615701	-0.0093737325013168	-6.88888888888889	8.55555555555554	0.213647684132354
140220_E003	140220_B001	102	102	92	0.05	WT	90	Linear	0.05-0.2	NA	0	NA	140220_E003.avi_lane_201.res	1.03594618439136	0.015014182911049	0.416494200749778	-0.578384761577811	0.015014182911049	238	161	0.731674155101637	0.000716538211005145	0.0926733573264525	0.227272727272729	NA	NA	0.0020149175991527	-0.0484624468533934	-0.0089179226969227	-0.0588185396843274	0.00726804642913104	-0.0089179226969227	9.11111111111111	-8.44444444444446	0.000201446382547488
140220_E003	140220_B001	103	103	93	0.05	WT	90	Linear	0.05-0.2	NA	0	NA	140220_E003.avi_lane_202.res	1.05273038899726	0.0276774144805142	0.471250188549937	-0.509230973953782	0.0276774144805142	218	180	0.716258456150562	-0.0146034292378236	0.0985197591447249	0.251428571428572	NA	NA	0.0261707617549959	-0.0316782422474935	0.0037453088725425	-0.00406255188416843	0.0764218340531601	0.0037453088725425	-10.8888888888889	10.5555555555555	0.00261648679141047
140220_E003	140220_B001	104	104	94	0.05	WT	90	Linear	0.05-0.2	NA	0	NA	140220_E003.avi_lane_203.res	1.10524172082557	-0.0289636444328347	0.471104267198748	-0.570703882033716	-0.0289636444328347	208	192	0.712208659134781	0.00236904821850489	0.0705444891478832	0.220170454545454	NA	NA	-0.00508735512812189	0.0208330895808166	-0.0528957500408064	-0.00420847323535745	0.0149489259732261	-0.0528957500408064	-20.8888888888889	22.5555555555555	-0.000508620941971571
140220_E003	140220_B001	105	105	95	0.05	WT	90	Linear	0.05-0.2	NA	0	NA	140220_E003.avi_lane_204.res	1.07960660229559	-0.0287479954272908	0.444541594284875	-0.599804022948523	-0.0287479954272908	217	180	0.722856611808315	0.0404421618284747	0.075591310127803	0.235714285714286	NA	NA	0.0104564760407103	-0.00480202894916348	-0.0526801010352625	-0.0307711461492304	-0.0141512149415809	-0.0526801010352625	-11.8888888888889	10.5555555555555	0.00104541211680953
140220_E003	140220_B001	106	106	96	0.05	WT	90	Linear	0.05-0.2	NA	0	NA	140220_E003.avi_lane_205.res	1.12118563733171	0.00457169447410477	0.4885769690181	-0.546728431076007	0.00457169447410477	213	187	0.72019426868312	0.0572487914745717	0.100064288801608	0.234375000000001	NA	NA	0.00911719032642452	0.0367770060869566	-0.0193604111338669	0.0132642285839946	0.0389243769309351	-0.0193604111338669	-15.8888888888889	17.5555555555555	0.000911513707052336
140220_E003	140220_B001	107	107	97	0.05	WT	90	Linear	0.05-0.2	NA	0	NA	140220_E003.avi_lane_206.res	1.120997384055	-0.00609342744460159	0.48917830374541	-0.545478838517727	-0.00609342744460159	208	191	0.720159822589114	0.0280160552105944	0.0713382640892023	0.25	NA	NA	0.0247421903264242	0.0365887528102466	-0.0300255330525733	0.0138655633113046	0.040173969489215	-0.0300255330525733	-20.8888888888889	21.5555555555555	0.00247366182099995
140220_E003	140220_B001	108	108	98	0.05	WT	90	Linear	0.05-0.2	NA	0	NA	140220_E003.avi_lane_207.res	1.0780958220631	-0.00883926430015079	0.527913271654465	-0.590647921217459	-0.00883926430015079	207	191	0.726726358813868	-0.055542399448675	0.0779621942876778	0.25284090909091	NA	NA	0.0275830994173335	-0.00631280918165333	-0.0327713699081225	0.0526005312203596	-0.00499511321051693	-0.0327713699081225	-21.8888888888889	21.5555555555555	0.00275768875080473
140220_E003	140220_B001	109	109	99	0.05	WT	90	Linear	0.05-0.2	NA	0	NA	140220_E003.avi_lane_208.res	1.05536123622027	-0.0230059807962383	0.472852738388202	-0.62035518943162	-0.0230059807962383	218	181	0.719356479758504	-0.031842713076728	0.0732423495015125	0.231534090909091	NA	NA	0.00627628123551524	-0.0290473950244834	-0.04693808640421	-0.00246000204590341	-0.034702381424678	-0.04693808640421	-10.8888888888889	11.5555555555555	0.000627486777247555
140220_E003	140220_B001	110	110	100	0.05	WT	90	Linear	0.05-0.2	NA	0	NA	140220_E003.avi_lane_209.res	1.09659379762044	-0.0249024028804296	0.453854515284444	-0.605006919356559	-0.0249024028804296	218	180	0.712891084574761	0.0279245739151111	0.0698259593128748	0.244285714285714	NA	NA	0.0190279046121375	0.0121851663756867	-0.0488345084884013	-0.0214582251496614	-0.019354111349617	-0.0488345084884013	-10.8888888888889	10.5555555555555	0.00190236193932947
140220_E003	140220_B001	111	111	101	0.05	WT	90	Linear	0.05-0.2	NA	0	NA	140220_E003.avi_lane_210.res	1.09862778597795	0.00806545350742673	0.48807696688238	-0.581847772688005	0.00806545350742673	220	179	0.736973131998649	0.0327233398332649	0.080624992792104	0.240056818181819	NA	NA	0.0147990085082431	0.0142191547331967	-0.015866652100545	0.0127642264482746	0.00380503531893706	-0.015866652100545	-8.88888888888889	9.55555555555554	0.00147956756667611
140220_E003	140220_B001	112	112	102	0.05	WT	90	Linear	0.05-0.2	NA	0	NA	140220_E003.avi_lane_211.res	1.10290835181865	-0.0895365291038919	0.446583957382718	-0.604632682787105	-0.089536529103892	196	204	0.724484559536825	0.0382383950896749	0.0175294568457846	0.245738636363638	NA	NA	0.0204808266900617	0.0184997205738966	-0.113468634711864	-0.0287287830513874	-0.0189798747801629	-0.113468634711864	-32.8888888888889	34.5555555555555	0.00204762142628567
140220_E003	140220_B001	113	113	103	0.05	WT	90	Linear	0.05-0.2	NA	0	NA	140220_E003.avi_lane_212.res	1.07669573249555	-0.0468049442616947	0.435716408026747	-0.583187425345475	-0.0468049442616947	210	189	0.721767147925111	0.0458738395534891	0.0461930056367888	0.245738636363638	NA	NA	0.0204808266900617	-0.00771289874920345	-0.0707370498696664	-0.0395963324073584	0.00246538266146712	-0.0707370498696664	-18.8888888888889	19.5555555555555	0.00204762142628567
140220_E003	140220_B001	114	114	104	0.05	WT	90	Linear	0.05-0.2	NA	0	NA	140220_E003.avi_lane_213.res	1.13200976752997	-0.0766835200971634	0.477861652831049	-0.604177708980097	-0.0766835200971634	195	205	0.722758019753101	0.0181095611786998	0.0374105788491141	0.268465909090909	NA	NA	0.0432080994173331	0.0476011362852167	-0.100615625705135	0.00254891239694355	-0.018524900973155	-0.100615625705135	-33.8888888888889	35.5555555555555	0.00431983686473814
140220_E003	140220_B001	115	115	105	0.05	WT	90	Linear	0.05-0.2	NA	0	NA	140220_E003.avi_lane_214.res	1.07848696935249	-0.0650809029457348	0.410513288235705	-0.579934659297966	-0.0650809029457348	205	190	0.712016717965351	0.0440717277910234	0.0319034141567418	0.235714285714286	NA	NA	0.0104564760407103	-0.00592166189226329	-0.0890130085537065	-0.0647994521984004	0.00571814870897613	-0.0890130085537065	-23.8888888888889	20.5555555555555	0.00104541211680953
140220_E003	140220_B001	116	116	106	0.05	WT	90	Linear	0.05-0.2	NA	0	NA	140220_E003.avi_lane_215.res	1.07498962530537	-0.0192161098311897	0.471857544479081	-0.556568956694261	-0.0192161098311897	209	191	0.723729389432749	0.0132319160880976	0.0577944037748053	0.257102272727272	NA	NA	0.031844463053696	-0.0094190059393835	-0.0431482154391614	-0.00345519595502441	0.0290838513126811	-0.0431482154391614	-19.8888888888889	21.5555555555555	0.0031837291455048
140220_E003	140220_B001	117	117	107	0.05	WT	90	Linear	0.05-0.2	NA	0	NA	140220_E003.avi_lane_216.res	1.12126368669822	-0.0880172901717729	0.434411117554379	-0.671257470225837	-0.0880172901717729	211	189	0.713809619504416	0.00529283813136587	0.0338554343046629	0.23721590909091	NA	NA	0.0119580994173338	0.0368550554534666	-0.111949395779745	-0.0409016228797264	-0.085604662218895	-0.111949395779745	-17.8888888888889	19.5555555555555	0.00119554063685712
140220_E003	140220_B001	118	118	108	0.05	WT	90	Linear	0.05-0.2	NA	0	NA	140220_E003.avi_lane_217.res	1.04917033640407	-0.0747460039210035	0.415860822620597	-0.590512154900635	-0.0747460039210035	205	195	0.718740978051112	0.0158030999432627	0.0274749023968855	0.251420454545453	NA	NA	0.0261626448718774	-0.0352382948406833	-0.0986781095289752	-0.0594519178135084	-0.00485934689369294	-0.0986781095289752	-23.8888888888889	25.5555555555555	0.00261567528589524
140220_E003	140220_B001	119	119	109	0.05	WT	90	Linear	0.05-0.2	NA	0	NA	140220_E003.avi_lane_218.res	1.07195231246602	-0.0660499445377268	0.4211598099887	-0.584236988926292	-0.0660499445377268	205	193	0.739135120249936	0.0593050460789056	0.0294772176672077	0.242897727272728	NA	NA	0.0176399175991524	-0.0124563187787334	-0.0899820501456985	-0.0541529304454054	0.00141581908065014	-0.0899820501456985	-23.8888888888889	23.5555555555555	0.00176359449648089
140220_E003	140220_B001	120	120	110	0.05	WT	90	Linear	0.05-0.2	NA	0	NA	140220_E003.avi_lane_219.res	1.03907733075991	-0.0495407919565565	0.44238592096041	-0.599560426512281	-0.0495407919565565	210	188	0.730268436215184	0.00178589505676645	0.0465047479171651	0.244285714285714	NA	NA	0.0190279046121375	-0.0453313004848435	-0.0734728975645282	-0.0329268194736954	-0.0139076185053389	-0.0734728975645282	-18.8888888888889	18.5555555555555	0.00190236193932947
140220_E003	140220_B001	121	121	111	0.05	WT	90	Linear	0.05-0.2	NA	0	NA	140220_E003.avi_lane_220.res	1.07076748878907	-0.0361872653558057	0.487184719459661	-0.632327547525295	-0.0361872653558057	213	187	0.744675134669456	-0.00451731040876987	0.0522538797451019	0.267045454545456	NA	NA	0.0417876448718799	-0.0136411424556835	-0.0601193709637774	0.0118719790255556	-0.0466747395183529	-0.0601193709637774	-15.8888888888889	17.5555555555555	0.00417782339982864
140220_E003	140220_B001	122	122	112	0.05	WT	90	Linear	0.05-0.2	NA	0	NA	140220_E003.avi_lane_221.res	1.10354328573182	-0.0809461428877276	0.442168383452252	-0.56929508144623	-0.0809461428877276	192	206	0.709299189882848	-0.0325429436682784	0.0277957816619411	0.255681818181819	NA	NA	0.0304240085082428	0.0191346544870665	-0.104878248495699	-0.0331443569818534	0.0163577265607121	-0.104878248495699	-36.8888888888889	36.5555555555555	0.00304171568062372
140220_E003	140220_B001	123	123	113	0.05	WT	90	Linear	0.05-0.2	NA	0	NA	140220_E003.avi_lane_222.res	1.11660561390194	-0.107292024043077	0.491009281707167	-0.668357286343272	-0.107292024043077	193	206	0.740371575820357	-0.0232825536302591	0.00648623488222835	0.248579545454547	NA	NA	0.0233217357809709	0.0321969826571866	-0.131224129651049	0.0156965412730616	-0.0827044783363299	-0.131224129651049	-35.8888888888889	36.5555555555555	0.00233164835609045
140220_E003	140220_B001	124	124	114	0.05	WT	90	Linear	0.05-0.2	NA	0	NA	140220_E003.avi_lane_223.res	1.09708485293524	-0.0970651584357458	0.488085024753559	-0.568801799911457	-0.0970651584357458	178	221	0.716351216375791	0.00852347046745742	-0.0206935484535945	0.25284090909091	NA	NA	0.0275830994173335	0.0126762216904865	-0.120997264043717	0.0127722843194536	0.0168510080954851	-0.120997264043717	-50.8888888888889	51.5555555555555	0.00275768875080473
140220_E003	140220_B001	125	125	115	0.05	WT	90	Linear	0.05-0.2	NA	0	NA	140220_E003.avi_lane_224.res	1.09180907218291	-0.128009187078462	0.400474218003299	-0.631841534921689	-0.128009187078462	194	204	0.713179924241986	0.0123819184105687	0.00231363951761359	0.244285714285714	NA	NA	0.0190279046121375	0.00740044093815651	-0.151941292686434	-0.0748385224308064	-0.046188726914747	-0.151941292686434	-34.8888888888889	34.5555555555555	0.00190236193932947
140220_E003	140220_B001	126	126	116	0.05	WT	90	Linear	0.05-0.2	NA	0	NA	140220_E003.avi_lane_225.res	1.12472071061466	-0.113399707917546	0.419214664715141	-0.649260382462546	-0.113399707917546	200	199	0.734367625852581	0.0404189190751151	0.0092531770646974	0.248579545454547	NA	NA	0.0233217357809709	0.0403120793699066	-0.137331813525518	-0.0560980757189644	-0.0636075744556039	-0.137331813525518	-28.8888888888889	29.5555555555555	0.00233164835609045
140220_E003	140220_B001	127	127	117	0.05	WT	90	Linear	0.05-0.2	NA	0	NA	140220_E003.avi_lane_226.res	1.07488652632899	-0.121151547894278	0.395363887509338	-0.617411476027165	-0.121151547894278	196	204	0.722790872553254	0.0142717738019758	0.00033567455403657	0.242897727272728	NA	NA	0.0176399175991524	-0.00952210491576344	-0.14508365350225	-0.0799488529247674	-0.0317586680202229	-0.14508365350225	-32.8888888888889	34.5555555555555	0.00176359449648089
140220_E003	140220_B001	128	128	118	0.05	WT	90	Linear	0.05-0.2	NA	0	NA	140220_E003.avi_lane_227.res	1.0976172564715	-0.114515937883331	0.416266431852136	-0.614378946274984	-0.114515937883331	194	206	0.696349440468611	0.018255461072655	-0.00673911655187076	0.224431818181819	NA	NA	-0.000825991491756578	0.0132086252267467	-0.138448043491303	-0.0590463085819694	-0.0287261382680419	-0.138448043491303	-34.8888888888889	36.5555555555555	-8.25805472572938e-05
140220_E003	140220_B001	129	129	119	0.05	WT	90	Linear	0.05-0.2	NA	0	NA	140220_E003.avi_lane_228.res	1.02309064034871	-0.120755747946253	0.384026014627186	-0.603859666817659	-0.120755747946253	195	204	0.711581525588445	0.000275541254667617	0.00924716139855536	0.241477272727272	NA	NA	0.0162194630536963	-0.0613179908960435	-0.144687853554225	-0.0912867258069194	-0.0182068588107169	-0.144687853554225	-33.8888888888889	34.5555555555555	0.0016215810315714
140220_E003	140220_B001	130	130	120	0.05	WT	90	Linear	0.05-0.2	NA	0	NA	140220_E003.avi_lane_229.res	1.05574877949854	-0.0928906634332749	0.3903830237008	-0.620871322523029	-0.092890663433275	207	190	0.703333660590121	0.0366623830963273	0.0349736991847863	0.242857142857142	NA	NA	0.0175993331835659	-0.0286598517462133	-0.116822769041247	-0.0849297167333054	-0.0352185145160869	-0.116822769041247	-21.8888888888889	20.5555555555555	0.00175953696890474
140220_E003	140220_B001	131	131	121	0.05	WT	90	Linear	0.05-0.2	NA	0	NA	140220_E003.avi_lane_230.res	1.07942849185623	-0.0731941257387227	0.389266567094729	-0.575161411958628	-0.0731941257387227	207	191	0.706445334935778	-0.0362591609385797	0.032890265473787	0.235795454545454	NA	NA	0.0105376448718778	-0.00498013938852337	-0.0971262313466944	-0.0860461733393764	0.0104913960483141	-0.0971262313466944	-21.8888888888889	21.5555555555555	0.00105352717196183
140220_E003	140220_B001	132	132	122	0.05	WT	90	Linear	0.05-0.2	NA	0	NA	140220_E003.avi_lane_231.res	1.02304726589727	-0.10744215156995	0.393855010765826	-0.559121226965338	-0.10744215156995	189	210	0.718097832042681	0.0116994256001118	-0.00728623703238701	0.235795454545454	NA	NA	0.0105376448718778	-0.0613613653474834	-0.131374257177922	-0.0814577296682794	0.0265315810416041	-0.131374257177922	-39.8888888888889	40.5555555555555	0.00105352717196183
140220_E003	140220_B001	133	133	123	0.05	WT	90	Linear	0.05-0.2	NA	0	NA	140220_E003.avi_lane_232.res	1.03083175782245	-0.0967675603736262	0.387760562588413	-0.646589643947562	-0.0967675603736262	212	187	0.728714225669032	0.0132010236525759	0.00773384759387571	0.225852272727273	NA	NA	0.000594463053696676	-0.0535768734223034	-0.120699665981598	-0.0875521778456924	-0.0609368359406199	-0.120699665981598	-16.8888888888889	17.5555555555555	5.94329176237807e-05
140220_E003	140220_B001	134	134	124	0.05	WT	90	Linear	0.05-0.2	NA	0	NA	140220_E003.avi_lane_233.res	1.08143971027848	-0.089093780281068	0.424536998626537	-0.577669399241961	-0.089093780281068	195	205	0.711139934697853	0.00431118567333306	0.0348104928339319	0.248579545454547	NA	NA	0.0233217357809709	-0.00296892096627333	-0.11302588588904	-0.0507757418075684	0.00798340876498105	-0.11302588588904	-33.8888888888889	35.5555555555555	0.00233164835609045
140220_E003	140220_B001	135	135	125	0.05	WT	90	Linear	0.05-0.2	NA	0	NA	140220_E003.avi_lane_234.res	1.00376855614857	-0.0361982235376015	0.401348896579593	-0.517690572632503	-0.0361982235376015	209	190	0.712998980342131	0.00196333432928029	0.051746079411221	0.257142857142859	NA	NA	0.0318850474692825	-0.0806400750961833	-0.0601303291455732	-0.0739638438545124	0.0679622353744391	-0.0601303291455732	-19.8888888888889	20.5555555555555	0.00318778667308095
140220_E003	140220_B001	136	136	126	0.05	WT	90	Linear	0.05-0.2	NA	0	NA	140220_E003.avi_lane_235.res	1.08048442263964	-0.0895856265863435	0.447215147766895	-0.588603610961235	-0.0895856265863435	191	206	0.736555887664403	0.0234017357788264	0.0274923704940909	0.214488636363636	NA	NA	-0.0107691733099405	-0.00392420860511344	-0.113517732194315	-0.0280975926672104	-0.00295080295429295	-0.113517732194315	-37.8888888888889	36.5555555555555	-0.00107667480158113
140220_E003	140220_B001	137	137	127	0.05	WT	90	Linear	0.05-0.2	NA	0	NA	140220_E003.avi_lane_236.res	1.05144129508995	-0.0842842889747357	0.391232499721696	-0.607796358061731	-0.0842842889747357	209	190	0.706136017970763	0.0292862356303728	0.0383545851777648	0.251428571428572	NA	NA	0.0261707617549959	-0.0329673361548033	-0.108216394582707	-0.0840802407124094	-0.022143550054789	-0.108216394582707	-19.8888888888889	20.5555555555555	0.00261648679141047
140220_E003	140220_B001	138	138	128	0.05	WT	90	Linear	0.05-0.2	NA	0	NA	140220_E003.avi_lane_237.res	1.04440932661076	-0.0889794686447625	0.403204573247499	-0.584083930187964	-0.0889794686447626	200	199	0.696354305738157	0.0286182466894402	0.0216864888748899	0.240056818181819	NA	NA	0.0147990085082431	-0.0399993046339935	-0.112911574252734	-0.0721081671866065	0.00156887781897808	-0.112911574252734	-28.8888888888889	29.5555555555555	0.00147956756667611
140220_E003	140220_B001	139	139	129	0.05	WT	90	Linear	0.05-0.2	NA	0	NA	140220_E003.avi_lane_238.res	1.03636214748228	-0.0947908288640804	0.43107449823265	-0.57057374385636	-0.0947908288640805	190	210	0.705868083759452	0.0147948650802018	0.0054025764583228	0.242897727272728	NA	NA	0.0176399175991524	-0.0480464837624734	-0.118722934472052	-0.0442382422014554	0.0150790641505821	-0.118722934472052	-38.8888888888889	40.5555555555555	0.00176359449648089
140220_E003	140220_B001	140	140	130	0.05	WT	90	Linear	0.05-0.2	NA	0	NA	140220_E003.avi_lane_239.res	1.0294706346345	-0.139685575527121	0.369125863991246	-0.574066341029053	-0.139685575527121	183	215	0.696720168427056	0.0176288365146741	-0.0137081591390764	0.244318181818182	NA	NA	0.0190603721446056	-0.0549379966102534	-0.163617681135093	-0.106186876442859	0.0115864669778891	-0.163617681135093	-45.8888888888889	45.5555555555555	0.00190560796137618
140220_E003	140220_B001	141	141	131	0.05	WT	90	Linear	0.05-0.2	NA	0	NA	140220_E003.avi_lane_240.res	1.05552108177726	-0.0835879119443844	0.389178505162076	-0.58863179710436	-0.0835879119443844	206	193	0.696706966639266	0.00497807538585916	0.0223251349826665	0.251420454545453	NA	NA	0.0261626448718774	-0.0288875494674934	-0.107520017552356	-0.0861342352720294	-0.00297898909741789	-0.107520017552356	-22.8888888888889	23.5555555555555	0.00261567528589524
140220_E003	140220_B001	142	142	132	0.05	WT	90	Linear	0.05-0.2	NA	0	NA	140220_E003.avi_lane_241.res	1.08369419193527	-0.0796141901821409	0.411644348436109	-0.570872728800391	-0.0796141901821409	200	200	0.69566324557152	-0.028153695809835	0.0331378291418831	0.245714285714285	NA	NA	0.0204564760407092	-0.000714439309483339	-0.103546295790113	-0.0636683919979965	0.0147800792065511	-0.103546295790113	-28.8888888888889	30.5555555555555	0.00204518690973998
140220_E003	140220_B001	143	143	133	0.05	WT	90	Linear	0.05-0.2	NA	0	NA	140220_E003.avi_lane_242.res	1.04680860191389	-0.0743454635523054	0.377131655485001	-0.533038627138421	-0.0743454635523054	201	198	0.693924134914382	0.0243958229560937	0.0278652756073674	0.248579545454547	NA	NA	0.0233217357809709	-0.0376000293308634	-0.0982775691602771	-0.0981810849491044	0.0526141808685211	-0.0982775691602771	-27.8888888888889	28.5555555555555	0.00233164835609045
140220_E003	140220_B001	144	144	134	0.05	WT	90	Linear	0.05-0.2	NA	0	NA	140220_E003.avi_lane_243.res	1.07825864612438	-0.0842039808689493	0.418693842330385	-0.603355859685294	-0.0842039808689493	202	196	0.708657088650242	0.00783566934655138	0.0235639545612494	0.245738636363638	NA	NA	0.0204808266900617	-0.00614998512037346	-0.108136086476921	-0.0566188981037204	-0.017703051678352	-0.108136086476921	-26.8888888888889	26.5555555555555	0.00204762142628567
140220_E003	140220_B001	145	145	135	0.05	WT	90	Linear	0.05-0.2	NA	0	NA	140220_E003.avi_lane_244.res	1.07074242326511	-0.0769293533171663	0.418263598402853	-0.548602350083432	-0.0769293533171663	194	204	0.689230077176686	-0.00319923685169142	0.0306566879628904	0.238636363636363	NA	NA	0.0133785539627871	-0.0136662079796435	-0.100861458925138	-0.0570491420312524	0.03705045792351	-0.100861458925138	-34.8888888888889	34.5555555555555	0.00133755410176661
140220_E003	140220_B001	146	146	136	0.05	WT	90	Linear	0.05-0.2	NA	0	NA	140220_E003.avi_lane_245.res	1.08728179703979	-0.114625946245087	0.41206849441117	-0.611607794728734	-0.114625946245087	193	205	0.720755644671955	-0.00117212473541832	0.0074710273169647	0.25284090909091	NA	NA	0.0275830994173335	0.00287316579503671	-0.138558051853059	-0.0632442460229354	-0.0259549867217919	-0.138558051853059	-35.8888888888889	35.5555555555555	0.00275768875080473
140220_E003	140220_B001	147	147	137	0.05	WT	90	Linear	0.05-0.2	NA	0	NA	140220_E003.avi_lane_246.res	1.08123934266268	-0.114233078890001	0.397001063541456	-0.614454925423511	-0.114233078890001	196	201	0.698464065651923	-0.014533529691987	0.00107688080605584	0.225852272727273	NA	NA	0.000594463053696676	-0.00316928858207333	-0.138165184497973	-0.0783116768926495	-0.0288021174165689	-0.138165184497973	-32.8888888888889	31.5555555555555	5.94329176237807e-05
140220_E003	140220_B001	148	148	138	0.05	WT	90	Linear	0.05-0.2	NA	0	NA	140220_E003.avi_lane_247.res	1.06154868201379	-0.113993450119637	0.384177098718184	-0.611379123588216	-0.113993450119637	198	199	0.695999019566521	-0.00438855790464529	-0.00717466365323518	0.244318181818182	NA	NA	0.0190603721446056	-0.0228599492309634	-0.137925555727609	-0.0911356417159214	-0.0257263155812739	-0.137925555727609	-30.8888888888889	29.5555555555555	0.00190560796137618
140220_E003	140220_B001	149	149	139	0.05	WT	90	Linear	0.05-0.2	NA	0	NA	140220_E003.avi_lane_248.res	1.0570966837136	-0.133553073118908	0.412828140525969	-0.60651605254611	-0.133553073118908	185	214	0.701093432865206	0.00554086047758243	-0.0130981020311034	0.245738636363638	NA	NA	0.0204808266900617	-0.0273119475311534	-0.15748517872688	-0.0624845999081364	-0.0208632445391679	-0.15748517872688	-43.8888888888889	44.5555555555555	0.00204762142628567
140220_E003	140220_B001	150	150	140	0.05	WT	90	Linear	0.05-0.2	NA	0	NA	140220_E003.avi_lane_249.res	1.0341688300497	-0.113061996938062	0.373155554120606	-0.52622841686128	-0.113061996938062	182	215	0.704251298829774	0.00975168143100369	-0.0166626664953016	0.213068181818182	NA	NA	-0.0121896278553937	-0.0502398011950533	-0.136994102546034	-0.102157186313499	0.0594243911456621	-0.136994102546034	-46.8888888888889	45.5555555555555	-0.00121868826650484
140220_E003	140220_B001	151	151	141	0.05	WT	90	Linear	0.05-0.2	NA	0	NA	140220_E003.avi_lane_250.res	1.05108660803255	-0.112760534344464	0.400131557665605	-0.582351969683897	-0.112760534344464	190	208	0.719068539006766	-0.0116868846076234	0.00355145888376012	0.238636363636363	NA	NA	0.0133785539627871	-0.0333220232122033	-0.136692639952436	-0.0751811827685004	0.00330083832304506	-0.136692639952436	-38.8888888888889	38.5555555555555	0.00133755410176661
140220_E003	140220_B001	152	152	142	0.05	WT	90	Linear	0.05-0.2	NA	0	NA	140220_E003.avi_lane_251.res	1.08476770969883	-0.108006457144319	0.38241694377312	-0.564292325817445	-0.108006457144319	191	206	0.702797943093113	0.0189838928534723	-0.00241708226292094	0.234375000000001	NA	NA	0.00911719032642452	0.000359078454076567	-0.131938562752291	-0.0928957966609854	0.021360482189497	-0.131938562752291	-37.8888888888889	36.5555555555555	0.000911513707052336
140220_E003	140220_B001	153	153	143	0.05	WT	90	Linear	0.05-0.2	NA	0	NA	140220_E003.avi_lane_252.res	1.03163434746755	-0.0916219607441826	0.390180074993372	-0.554529799001833	-0.0916219607441826	196	204	0.689000086619886	0.0361297413663228	0.0166539368887123	0.242897727272728	NA	NA	0.0176399175991524	-0.0527742837772034	-0.115554066352154	-0.0851326654407334	0.0311230090051091	-0.115554066352154	-32.8888888888889	34.5555555555555	0.00176359449648089
140220_E003	140220_B001	154	154	144	0.05	WT	90	Linear	0.05-0.2	NA	0	NA	140220_E003.avi_lane_253.res	1.04621219396047	-0.068588375597677	0.431354937470676	-0.581568769584505	-0.068588375597677	202	197	0.725229535694526	0.0115484535895126	0.0444130859405967	0.254285714285715	NA	NA	0.0290279046121392	-0.0381964372842833	-0.0925204812056487	-0.0439578029634294	0.0040840384224371	-0.0925204812056487	-26.8888888888889	27.5555555555555	0.00290213673225992
140220_E003	140220_B001	155	155	145	0.05	WT	90	Linear	0.05-0.2	NA	0	NA	140220_E003.avi_lane_254.res	1.08909427435974	-0.140779595942731	0.377450209769959	-0.571698744703922	-0.140779595942731	181	218	0.683123725051911	0.0151156774035317	-0.0143633508668059	0.245738636363638	NA	NA	0.0204808266900617	0.00468564311498665	-0.164711701550703	-0.0978625306641464	0.0139540633030201	-0.164711701550703	-47.8888888888889	48.5555555555555	0.00204762142628567
140220_E003	140220_B001	156	156	146	0.05	WT	90	Linear	0.05-0.2	NA	0	NA	140220_E003.avi_lane_255.res	1.06317297891921	-0.10194948451998	0.386231482716155	-0.56631674603728	-0.10194948451998	195	205	0.677838873509795	0.0221605792185443	0.0276580728707637	0.245738636363638	NA	NA	0.0204808266900617	-0.0212356523255435	-0.125881590127952	-0.0890812577179504	0.0193360619696621	-0.125881590127952	-33.8888888888889	35.5555555555555	0.00204762142628567
140220_E003	140220_B001	157	157	147	0.05	WT	90	Linear	0.05-0.2	NA	0	NA	140220_E003.avi_lane_256.res	1.07176256095967	-0.120489685290985	0.383552676496949	-0.617608477924328	-0.120489685290985	198	201	0.685586638993692	-0.0184615777395839	0.0134059930233059	0.234375000000001	NA	NA	0.00911719032642452	-0.0126460702850835	-0.144421790898957	-0.0917600639371564	-0.031955669917386	-0.144421790898957	-30.8888888888889	31.5555555555555	0.000911513707052336
140220_E003	140220_B001	158	158	148	0.05	WT	90	Linear	0.05-0.2	NA	0	NA	140220_E003.avi_lane_257.res	1.09550038386831	-0.162731482292871	0.377243947515146	-0.616364015506475	-0.162731482292871	182	217	0.709837267144536	-0.0196541978940484	-0.00204279322153509	0.264204545454547	NA	NA	0.0389467357809706	0.0110917526235566	-0.186663587900843	-0.0980687929189594	-0.0307112074995329	-0.186663587900843	-46.8888888888889	47.5555555555555	0.00389379647002386
140220_E003	140220_B001	159	159	149	0.05	WT	90	Linear	0.05-0.2	NA	0	NA	140220_E003.avi_lane_258.res	1.0705175406507	-0.0844922401830161	0.391173733816837	-0.588582060993996	-0.0844922401830162	204	193	0.6734803027299	0.0154580533794543	0.0217029596936982	0.237142857142858	NA	NA	0.011885047469282	-0.0138910905940535	-0.108424345790988	-0.0841390066172684	-0.00292925298705393	-0.108424345790988	-24.8888888888889	23.5555555555555	0.00118823708724847
140220_E003	140220_B001	160	160	150	0.05	WT	90	Linear	0.05-0.2	NA	0	NA	140220_E003.avi_lane_259.res	1.04374242097633	-0.0751783484388025	0.432504878339384	-0.541729668934343	-0.0751783484388025	191	208	0.691650758875466	-0.0258336313511166	0.0209043855448239	NA	NA	NA	NA	-0.0406662102684234	-0.0991104540467742	-0.0428078620947214	0.043923139072599	-0.0991104540467742	-37.8888888888889	38.5555555555555	NA
2022-12-23_Platynereis_Linear_E002	2022-12-23_Platynereis_Linear_B001	1	1	-9	0.1	WT	30	Linear	0.05-0.2	NA	0	NA	2022-12-23_Platynereis_Linear_E002.avi_lane_100.res	0.814440334001388	0.164988497285064	0.401817079179179	-0.335995041337101	0.164988497285064	55	26	0.649392787739901	-0.107068063906809	0.301535120958671	-0.296875000000001	NA	NA	-0.0452694235588976	0.195759420977496	-0.000421918099118096	0.0138148022135407	0.0683171195115367	-0.000421918099118096	-208.111111111111	-75.3333333333333	-0.00452808164648388
2022-12-23_Platynereis_Linear_E002	2022-12-23_Platynereis_Linear_B001	2	2	-8	0.1	WT	30	Linear	0.05-0.2	NA	0	NA	2022-12-23_Platynereis_Linear_E002.avi_lane_101.res	0.594466367066266	0.163129620972648	0.374955232304104	-0.431999477530015	0.163129620972648	295	105	0.871800741496098	-0.0564067365565895	0.336063595436201	-0.279166666666666	NA	NA	-0.0275610902255635	-0.0242145459576263	-0.00228079441153411	-0.0130470446615343	-0.0276873166813773	-0.00228079441153411	31.8888888888889	3.66666666666667	-0.00275680264948619
2022-12-23_Platynereis_Linear_E002	2022-12-23_Platynereis_Linear_B001	3	3	-7	0.1	WT	30	Linear	0.05-0.2	NA	0	NA	2022-12-23_Platynereis_Linear_E002.avi_lane_102.res	0.583767448267945	0.201813995957631	0.375501341939139	-0.451581257972804	0.201813995957631	316	84	0.884647768196862	-0.0505552500780019	0.376626899312241	-0.258333333333334	NA	NA	-0.00672775689223104	-0.0349134647559473	0.0364035805734489	-0.0125009350264993	-0.0472690971241663	0.0364035805734489	52.8888888888889	-17.3333333333333	-0.000672945005931069
2022-12-23_Platynereis_Linear_E002	2022-12-23_Platynereis_Linear_B001	4	4	-6	0.1	WT	30	Linear	0.05-0.2	NA	0	NA	2022-12-23_Platynereis_Linear_E002.avi_lane_103.res	0.627774300600384	0.177558702193894	0.399079679147251	-0.425306405919997	0.177558702193894	292	107	0.881239517216791	-0.0148271477000012	0.330416374192312	-0.2375	NA	NA	0.0141055764411028	0.0090933875764917	0.0121482868097119	0.0110774021816127	-0.0209942450713593	0.0121482868097119	28.8888888888889	5.66666666666667	0.00141091263759563
2022-12-23_Platynereis_Linear_E002	2022-12-23_Platynereis_Linear_B001	5	5	-5	0.1	WT	30	Linear	0.05-0.2	NA	0	NA	2022-12-23_Platynereis_Linear_E002.avi_lane_104.res	0.630765857584073	0.152624591971582	0.414753441443797	-0.473818929648455	0.152624591971582	282	118	0.89925019952074	-0.0400882295903541	0.297291089283196	-0.245833333333334	NA	NA	0.00577224310776897	0.0120849445601807	-0.0127858234126001	0.0267511644781587	-0.0695067687998173	-0.0127858234126001	18.8888888888889	16.6666666666667	0.00057736958018495
2022-12-23_Platynereis_Linear_E002	2022-12-23_Platynereis_Linear_B001	6	6	-4	0.1	WT	30	Linear	0.05-0.2	NA	0	NA	2022-12-23_Platynereis_Linear_E002.avi_lane_105.res	0.574269596827264	0.14763026865511	0.369663890600454	-0.402626968339875	0.14763026865511	285	115	0.868977126100917	-0.0465878610812923	0.302042211991607	-0.24561403508772	NA	NA	0.0059915413533832	-0.0444113161966283	-0.0177801467290721	-0.0183383863651843	0.0016851925087627	-0.0177801467290721	21.8888888888889	13.6666666666667	0.000599304923809996
2022-12-23_Platynereis_Linear_E002	2022-12-23_Platynereis_Linear_B001	7	7	-3	0.1	WT	30	Linear	0.05-0.2	NA	0	NA	2022-12-23_Platynereis_Linear_E002.avi_lane_106.res	0.578459012822499	0.158233848929195	0.379421156363668	-0.383293696858652	0.158233848929195	284	116	0.876710267735066	-0.0650931268109022	0.312564242776634	-0.236607142857143	NA	NA	0.0149984335839604	-0.0402219002013933	-0.0071765664549871	-0.0085811206019703	0.0210184639899857	-0.0071765664549871	20.8888888888889	14.6666666666667	0.00150022082232226
2022-12-23_Platynereis_Linear_E002	2022-12-23_Platynereis_Linear_B001	8	8	-2	0.1	WT	30	Linear	0.05-0.2	NA	0	NA	2022-12-23_Platynereis_Linear_E002.avi_lane_107.res	0.582142059249901	0.146759882707868	0.372383053810077	-0.343880981435031	0.146759882707868	274	126	0.874130485882493	-0.0526112948453743	0.280754594476861	-0.236842105263158	NA	NA	0.0147634711779455	-0.0365388537739912	-0.0186505326763141	-0.0156192231555613	0.0604311794136067	-0.0186505326763141	10.8888888888889	24.6666666666667	0.00147671866845656
2022-12-23_Platynereis_Linear_E002	2022-12-23_Platynereis_Linear_B001	9	9	-1	0.1	WT	30	Linear	0.05-0.2	NA	0	NA	2022-12-23_Platynereis_Linear_E002.avi_lane_108.res	0.58204324079531	0.175954329784647	0.404445617903076	-0.390306688595809	0.175954329784647	285	115	0.87136916832052	-0.0652725651465938	0.299354472462371	-0.227678571428572	NA	NA	0.0239270050125313	-0.0366376722285823	0.0105439144004649	0.0164433409374377	0.0140054722528287	0.0105439144004649	21.8888888888889	13.6666666666667	0.00239330266954596
2022-12-23_Platynereis_Linear_E002	2022-12-23_Platynereis_Linear_B001	10	10	0	0.1	WT	30	Linear	0.05-0.2	NA	0	NA	2022-12-23_Platynereis_Linear_E002.avi_lane_109.res	0.627540519996339	0.175108384792004	0.411247278781514	-0.447439608453065	0.175108384792004	290	110	0.864018469464445	-0.0458752000641294	0.315968935932299	-0.241228070175439	NA	NA	0.0103775062656636	0.0088596069724467	0.00969796940782189	0.0232450018158757	-0.0431274476044273	0.00969796940782189	26.8888888888889	8.66666666666667	0.00103801179612617
2022-12-23_Platynereis_Linear_E002	2022-12-23_Platynereis_Linear_B001	11	11	1	0.1	WT	30	Linear	0.05-0.2	NA	0	NA	2022-12-23_Platynereis_Linear_E002.avi_lane_110.res	0.603459491249679	0.190364798539903	0.397088846902853	-0.455381455624775	0.190364798539903	303	97	0.882950943040647	-0.026223654929306	0.367674307656572	-0.0138888888888883	NA	NA	0.237716687552215	-0.0152214217742133	0.0249543831557209	0.00908656993721468	-0.0510692947761373	0.0249543831557209	39.8888888888889	-4.33333333333333	0.0237776513448864
2022-12-23_Platynereis_Linear_E002	2022-12-23_Platynereis_Linear_B001	12	12	2	0.1	WT	30	Linear	0.05-0.2	NA	0	NA	2022-12-23_Platynereis_Linear_E002.avi_lane_111.res	0.594513539130702	0.176005476131666	0.379571397169094	-0.392302860143307	0.176005476131666	294	105	0.874186529089148	-0.0149418012268528	0.320593716338084	0.108490566037736	NA	NA	0.360096142478839	-0.0241673738931902	0.0105950607474839	-0.00843087979654433	0.0120093007053307	0.0105950607474839	30.8888888888889	3.66666666666667	0.0360186767478154
2022-12-23_Platynereis_Linear_E002	2022-12-23_Platynereis_Linear_B001	13	13	3	0.1	WT	30	Linear	0.05-0.2	NA	0	NA	2022-12-23_Platynereis_Linear_E002.avi_lane_112.res	0.585918323580589	0.179454584378926	0.387486310153057	-0.348909179312894	0.179454584378926	287	113	0.875678092828177	-0.00514198717808792	0.327832151631158	0.226851851851853	NA	NA	0.478457428292956	-0.0327625894433032	0.0140441689947439	-0.000515966812581314	0.0554029815357437	0.0140441689947439	23.8888888888889	11.6666666666667	0.0478577841146546
2022-12-23_Platynereis_Linear_E002	2022-12-23_Platynereis_Linear_B001	14	14	4	0.1	WT	30	Linear	0.05-0.2	NA	0	NA	2022-12-23_Platynereis_Linear_E002.avi_lane_113.res	0.6103349121732	0.141963980435934	0.392281058498734	-0.421758219754274	0.141963980435934	277	123	0.885170720910193	0.0059899074231575	0.282476587301933	0.278301886792454	NA	NA	0.529907463233557	-0.00834600085069226	-0.0234464349482481	0.00427878153309569	-0.0174460589056363	-0.0234464349482481	13.8888888888889	21.6666666666667	0.0530040824460656
2022-12-23_Platynereis_Linear_E002	2022-12-23_Platynereis_Linear_B001	15	15	5	0.1	WT	30	Linear	0.05-0.2	NA	0	NA	2022-12-23_Platynereis_Linear_E002.avi_lane_114.res	0.598220794860355	0.149949189748183	0.38842163852242	-0.433897150354258	0.149949189748183	284	116	0.892129684129829	-0.0241890859148492	0.299037669648778	0.351851851851853	NA	NA	0.603457428292956	-0.0204601181635373	-0.0154612256359991	0.000419361556781683	-0.0295849895056203	-0.0154612256359991	20.8888888888889	14.6666666666667	0.0603609299758716
2022-12-23_Platynereis_Linear_E002	2022-12-23_Platynereis_Linear_B001	16	16	6	0.1	WT	30	Linear	0.05-0.2	NA	0	NA	2022-12-23_Platynereis_Linear_E002.avi_lane_115.res	0.591501345970811	0.211922274260221	0.410769969658903	-0.40922052683051	0.211922274260221	303	97	0.873981094888019	-0.0163808395032154	0.353284320305465	0.514150943396227	NA	NA	0.76575651983733	-0.0271795670530812	0.0465118588760389	0.0227676926932647	-0.00490836598187233	0.0465118588760389	39.8888888888889	-4.33333333333333	0.0765949236936621
2022-12-23_Platynereis_Linear_E002	2022-12-23_Platynereis_Linear_B001	17	17	7	0.1	WT	30	Linear	0.05-0.2	NA	0	NA	2022-12-23_Platynereis_Linear_E002.avi_lane_116.res	0.597909810314964	0.204817813718489	0.409677307392695	-0.370739811366185	0.204817813718489	295	105	0.876652620314222	0.00267660099411073	0.341408363915854	0.589622641509435	NA	NA	0.841228217950538	-0.0207711027089282	0.0394073983343069	0.0216750304270567	0.0335723494824527	0.0394073983343069	31.8888888888889	3.66666666666667	0.0841439928928907
2022-12-23_Platynereis_Linear_E002	2022-12-23_Platynereis_Linear_B001	18	18	8	0.1	WT	30	Linear	0.05-0.2	NA	0	NA	2022-12-23_Platynereis_Linear_E002.avi_lane_117.res	0.61497697009067	0.146498245231283	0.419112119319076	-0.394660639151947	0.146498245231283	266	134	0.875985846766406	0.00355756611291888	0.25821992479264	0.726851851851854	NA	NA	0.978457428292957	-0.00370394293322229	-0.0189121701528991	0.0311098423534377	0.0096515216966907	-0.0189121701528991	2.88888888888891	32.6666666666667	0.0978703675595369
2022-12-23_Platynereis_Linear_E002	2022-12-23_Platynereis_Linear_B001	19	19	9	0.1	WT	30	Linear	0.05-0.2	NA	0	NA	2022-12-23_Platynereis_Linear_E002.avi_lane_118.res	0.612026603286268	0.180466967665854	0.400764457569813	-0.422777560762745	0.180466967665854	293	107	0.887415027286027	-0.0118317109401136	0.32176190697819	0.853773584905662	NA	NA	1.10537916134677	-0.00665430973762426	0.0150565522816719	0.0127621806041747	-0.0184653999141073	0.0150565522816719	29.8888888888889	5.66666666666667	0.110565735090177
2022-12-23_Platynereis_Linear_E002	2022-12-23_Platynereis_Linear_B001	20	20	10	0.1	WT	30	Linear	0.05-0.2	NA	0	NA	2022-12-23_Platynereis_Linear_E002.avi_lane_119.res	0.607193623296519	0.17341724330813	0.401764578257408	-0.428589367012693	0.17341724330813	290	110	0.878402689786277	-0.0423168227784878	0.318898661752248	0.967592592592592	NA	NA	1.2191981690337	-0.0114872897273732	0.00800682792394788	0.0137623012917697	-0.0242772061640553	0.00800682792394788	26.8888888888889	8.66666666666667	0.121950500329291
2022-12-23_Platynereis_Linear_E002	2022-12-23_Platynereis_Linear_B001	21	21	11	0.1	WT	30	Linear	0.05-0.2	NA	0	NA	2022-12-23_Platynereis_Linear_E002.avi_lane_120.res	0.621560550802245	0.192440584000254	0.420762062800053	-0.440828423236925	0.192440584000254	294	106	0.885357007686114	-0.0155600818356551	0.350638344085914	1	NA	NA	1.2516055764411	0.00287963777835276	0.0270301686160719	0.0327597858344147	-0.0365162623882873	0.0270301686160719	30.8888888888889	4.66666666666667	0.125192056663693
2022-12-23_Platynereis_Linear_E002	2022-12-23_Platynereis_Linear_B001	22	22	12	0.1	WT	30	Linear	0.05-0.2	NA	0	NA	2022-12-23_Platynereis_Linear_E002.avi_lane_121.res	0.604653851198552	0.153830476636241	0.389734735823063	-0.452780475558441	0.153830476636241	288	112	0.873855892643644	-0.00699406727262016	0.311674214289857	1.03703703703704	NA	NA	1.28864261347814	-0.0140270618253403	-0.0115799387479411	0.00173245885742468	-0.0484683147098033	-0.0115799387479411	24.8888888888889	10.6666666666667	0.128896692474427
2022-12-23_Platynereis_Linear_E002	2022-12-23_Platynereis_Linear_B001	23	23	13	0.1	WT	30	Linear	0.05-0.2	NA	0	NA	2022-12-23_Platynereis_Linear_E002.avi_lane_122.res	0.603221425836128	0.148690909859786	0.40470060735434	-0.47809145297171	0.148690909859786	284	116	0.890926623859552	-0.0117638325366045	0.320607725310338	1.16509433962264	NA	NA	1.41669991606375	-0.0154594871877642	-0.0167195055243961	0.0166983303887017	-0.0737792921230723	-0.0167195055243961	20.8888888888889	14.6666666666667	0.141705645537016
2022-12-23_Platynereis_Linear_E002	2022-12-23_Platynereis_Linear_B001	24	24	14	0.1	WT	30	Linear	0.05-0.2	NA	0	NA	2022-12-23_Platynereis_Linear_E002.avi_lane_123.res	0.59434454840884	0.166325604841616	0.389870775586883	-0.461729874871276	0.166325604841616	295	105	0.884043929772358	-0.0129734585716757	0.323703207145629	1.27830188679245	NA	NA	1.52990746323356	-0.0243363646150523	0.000915189457433879	0.00186849862124466	-0.0574177140226383	0.000915189457433879	31.8888888888889	3.66666666666667	0.153029249335844
2022-12-23_Platynereis_Linear_E002	2022-12-23_Platynereis_Linear_B001	25	25	15	0.1	WT	30	Linear	0.05-0.2	NA	0	NA	2022-12-23_Platynereis_Linear_E002.avi_lane_124.res	0.62232866393526	0.123736458592629	0.402740015325439	-0.497271458006206	0.123736458592629	276	124	0.875228988965743	-0.0162699450063771	0.257448648002637	1.41666666666667	NA	NA	1.66827224310777	0.00364775091136771	-0.0416739567915531	0.0147377383598007	-0.0929592971575683	-0.0416739567915531	12.8888888888889	22.6666666666667	0.166869209534426
2022-12-23_Platynereis_Linear_E002	2022-12-23_Platynereis_Linear_B001	26	26	16	0.1	WT	30	Linear	0.05-0.2	NA	0	NA	2022-12-23_Platynereis_Linear_E002.avi_lane_125.res	0.625797997039905	0.152308252449112	0.405826395144067	-0.516057760110313	0.152308252449112	290	110	0.878592872584697	-0.0503023985666899	0.303619103079572	1.49528301886793	NA	NA	1.74688859530903	0.00711708401601274	-0.0131021629350701	0.0178241181784287	-0.111745599261675	-0.0131021629350701	26.8888888888889	8.66666666666667	0.17473282328362
2022-12-23_Platynereis_Linear_E002	2022-12-23_Platynereis_Linear_B001	27	27	17	0.1	WT	30	Linear	0.05-0.2	NA	0	NA	2022-12-23_Platynereis_Linear_E002.avi_lane_126.res	0.607427339776735	0.137696398581807	0.37766600305274	-0.487089328374044	0.137696398581807	289	111	0.880404548699135	-0.0420652010718547	0.293331198776774	1.58333333333333	NA	NA	1.83493890977444	-0.0112535732471573	-0.0277140168023751	-0.0103362739128983	-0.0827771675254063	-0.0277140168023751	25.8888888888889	9.66666666666667	0.183540070682739
2022-12-23_Platynereis_Linear_E002	2022-12-23_Platynereis_Linear_B001	28	28	18	0.1	WT	30	Linear	0.05-0.2	NA	0	NA	2022-12-23_Platynereis_Linear_E002.avi_lane_127.res	0.603271225850021	0.137914880934646	0.380361336247803	-0.485518861299185	0.137914880934646	288	112	0.891359436707974	-0.00885800718008612	0.29296560590686	1.72641509433962	NA	NA	1.97802067078073	-0.0154096871738713	-0.0274955344495361	-0.00764094071783533	-0.0812067004505473	-0.0274955344495361	24.8888888888889	10.6666666666667	0.197851847706261
2022-12-23_Platynereis_Linear_E002	2022-12-23_Platynereis_Linear_B001	29	29	19	0.1	WT	30	Linear	0.05-0.2	NA	0	NA	2022-12-23_Platynereis_Linear_E002.avi_lane_128.res	0.596320127004579	0.161309535512009	0.393970920259701	-0.459832326520819	0.161309535512009	291	109	0.881478918564165	-0.0102130510890625	0.304122094711623	1.76851851851852	NA	NA	2.02012409495962	-0.0223607860193132	-0.00410087987217311	0.00596864329406266	-0.0555201656721813	-0.00410087987217311	27.8888888888889	7.66666666666667	0.202063249736383
2022-12-23_Platynereis_Linear_E002	2022-12-23_Platynereis_Linear_B001	30	30	20	0.1	WT	30	Linear	0.05-0.2	NA	0	NA	2022-12-23_Platynereis_Linear_E002.avi_lane_129.res	0.609170633467226	0.116575725603304	0.379176969983989	-0.488926317224889	0.116575725603304	279	121	0.865056377619178	-0.0214466969058287	0.28261893746712	1.90740740740741	NA	NA	2.15901298384851	-0.00951027955666628	-0.0488346897808781	-0.00882530698164935	-0.0846141563762513	-0.0488346897808781	15.8888888888889	19.6666666666667	0.215955634026642
2022-12-23_Platynereis_Linear_E002	2022-12-23_Platynereis_Linear_B001	31	31	21	0.1	WT	30	Linear	0.05-0.2	NA	0	NA	2022-12-23_Platynereis_Linear_E002.avi_lane_130.res	0.620048493950043	0.158517051377299	0.403705313779971	-0.479855992175606	0.158517051377299	289	111	0.868381692258709	-0.047120740886196	0.303479860026533	1.99528301886792	NA	NA	2.24688859530903	0.00136758092615075	-0.00689336400688312	0.0157030368143327	-0.0755438313269683	-0.00689336400688312	25.8888888888889	9.66666666666667	0.224745406728516
2022-12-23_Platynereis_Linear_E002	2022-12-23_Platynereis_Linear_B001	32	32	22	0.1	WT	30	Linear	0.05-0.2	NA	0	NA	2022-12-23_Platynereis_Linear_E002.avi_lane_131.res	0.618843331932218	0.109857949079222	0.378939110928716	-0.482120606989665	0.109857949079222	275	125	0.86382025720894	-0.0286554853774097	0.269250668710087	2.00462962962963	NA	NA	2.25623520607073	0.00016241890832569	-0.0555524663049601	-0.00906316603692231	-0.0778084461410273	-0.0555524663049601	11.8888888888889	23.6666666666667	0.225680303029804
2022-12-23_Platynereis_Linear_E002	2022-12-23_Platynereis_Linear_B001	33	33	23	0.1	WT	30	Linear	0.05-0.2	NA	0	NA	2022-12-23_Platynereis_Linear_E002.avi_lane_132.res	0.648264001849352	0.138343482953524	0.414613675123528	-0.498676216347558	0.138343482953524	279	121	0.863371883284474	-0.0466418125924718	0.294470224040729	2.09905660377358	NA	NA	2.35066218021469	0.0295830888254597	-0.0270669324306581	0.0266113981578897	-0.0943640554989203	-0.0270669324306581	15.8888888888889	19.6666666666667	0.235125376877448
2022-12-23_Platynereis_Linear_E002	2022-12-23_Platynereis_Linear_B001	34	34	24	0.1	WT	30	Linear	0.05-0.2	NA	0	NA	2022-12-23_Platynereis_Linear_E002.avi_lane_133.res	0.604945224116494	0.129971895732639	0.400206792955551	-0.493131710260688	0.129971895732639	279	121	0.886524792729206	-0.0226573158266633	0.277103136521444	2.21296296296296	NA	NA	2.46456853940406	-0.0137356889073983	-0.0354385196515431	0.0122045159899127	-0.0888195494120503	-0.0354385196515431	15.8888888888889	19.6666666666667	0.246518879465171
2022-12-23_Platynereis_Linear_E002	2022-12-23_Platynereis_Linear_B001	35	35	25	0.1	WT	30	Linear	0.05-0.2	NA	0	NA	2022-12-23_Platynereis_Linear_E002.avi_lane_134.res	0.601912575538767	0.154616574769889	0.409476910954224	-0.447196487984716	0.154616574769889	281	119	0.890744615492935	-0.0143403858014801	0.309721659659505	2.30660377358491	NA	NA	2.55820935002601	-0.0167683374851253	-0.0107938406142931	0.0214746339885857	-0.0428843271360783	-0.0107938406142931	17.8888888888889	17.6666666666667	0.255885317175327
2022-12-23_Platynereis_Linear_E002	2022-12-23_Platynereis_Linear_B001	36	36	26	0.1	WT	30	Linear	0.05-0.2	NA	0	NA	2022-12-23_Platynereis_Linear_E002.avi_lane_135.res	0.598473146095599	0.124799951656881	0.382970209743118	-0.463489652834707	0.124799951656881	278	122	0.878372923153654	-0.0114343707128386	0.286313020806744	2.40094339622642	NA	NA	2.65254897266752	-0.0202077669282933	-0.0406104637273011	-0.00503206722252031	-0.0591774919860693	-0.0406104637273011	14.8888888888889	20.6666666666667	0.265321653674377
2022-12-23_Platynereis_Linear_E002	2022-12-23_Platynereis_Linear_B001	37	37	27	0.1	WT	30	Linear	0.05-0.2	NA	0	NA	2022-12-23_Platynereis_Linear_E002.avi_lane_136.res	0.60709787729395	0.101357465263595	0.36167818228975	-0.464736792396457	0.101357465263595	274	126	0.871690656752129	-0.00752483301886173	0.254818546531129	2.49074074074074	NA	NA	2.74234631718184	-0.0115830357299422	-0.0640529501205871	-0.0263240946758883	-0.0604246315478193	-0.0640529501205871	10.8888888888889	24.6666666666667	0.274303648045674
2022-12-23_Platynereis_Linear_E002	2022-12-23_Platynereis_Linear_B001	38	38	28	0.1	WT	30	Linear	0.05-0.2	NA	0	NA	2022-12-23_Platynereis_Linear_E002.avi_lane_137.res	0.619288811953798	0.128560251960876	0.381203668492563	-0.497556041182871	0.128560251960876	285	115	0.86982772837034	-0.0172208928115792	0.283287501520365	2.59433962264151	NA	NA	2.84594519908261	0.000607898929905759	-0.0368501634233061	-0.00679860847307534	-0.0932438803342333	-0.0368501634233061	21.8888888888889	13.6666666666667	0.28466614349739
2022-12-23_Platynereis_Linear_E002	2022-12-23_Platynereis_Linear_B001	39	39	29	0.1	WT	30	Linear	0.05-0.2	NA	0	NA	2022-12-23_Platynereis_Linear_E002.avi_lane_138.res	0.606767261537921	0.134679661511669	0.388034352505431	-0.463578054196289	0.134679661511669	281	119	0.874339774971502	-0.0169467158738723	0.295503648244716	2.73611111111111	NA	NA	2.98771668755221	-0.0119136514859712	-0.0307307538725131	3.20755397926753e-05	-0.0592658933476513	-0.0307307538725131	17.8888888888889	17.6666666666667	0.298846860291775
2022-12-23_Platynereis_Linear_E002	2022-12-23_Platynereis_Linear_B001	40	40	30	0.1	WT	30	Linear	0.05-0.2	NA	0	NA	2022-12-23_Platynereis_Linear_E002.avi_lane_139.res	0.610162146565302	0.137001538205	0.393942050561412	-0.434898311878626	0.137001538205	276	124	0.871306975127577	-0.0309725584497295	0.289695229164296	2.77358490566038	NA	NA	3.02519048210148	-0.00851876645859029	-0.0284088771791821	0.00593977359577369	-0.0305861510299883	-0.0284088771791821	12.8888888888889	22.6666666666667	0.30259518284555
2022-12-23_Platynereis_Linear_E002	2022-12-23_Platynereis_Linear_B001	41	41	31	0.1	WT	30	Linear	0.05-0.2	NA	0	NA	2022-12-23_Platynereis_Linear_E002.avi_lane_140.res	0.612171028577151	0.146043281892282	0.391265349564117	-0.461680972772699	0.146043281892282	285	115	0.860792084805809	-0.0392533282050131	0.306461188395868	-0.198113207547169	NA	NA	0.0534923688939335	-0.00650988444674128	-0.0193671334919001	0.00326307259847869	-0.0573688119240613	-0.0193671334919001	21.8888888888889	13.6666666666667	0.00535058312594572
2022-12-23_Platynereis_Linear_E002	2022-12-23_Platynereis_Linear_B001	42	42	32	0.1	WT	30	Linear	0.05-0.2	NA	0	NA	2022-12-23_Platynereis_Linear_E002.avi_lane_141.res	0.584791917958792	0.121618131745091	0.367828292474837	-0.38974143284746	0.121618131745091	270	130	0.856956201364386	0.00165283049157538	0.251537844406707	-0.851851851851852	NA	NA	-0.600246275410749	-0.0338889950651002	-0.0437922836390911	-0.0201739844908013	0.0145707280011777	-0.0437922836390911	6.88888888888891	28.6666666666667	-0.0600397338729266
2022-12-23_Platynereis_Linear_E002	2022-12-23_Platynereis_Linear_B001	43	43	33	0.1	WT	30	Linear	0.05-0.2	NA	0	NA	2022-12-23_Platynereis_Linear_E002.avi_lane_142.res	0.588672679894525	0.1603823537044	0.38285618832538	-0.441120976937509	0.1603823537044	292	108	0.901054873525507	0.00195126536527585	0.315098470155207	-0.863207547169811	NA	NA	-0.611601970728708	-0.0300082331293673	-0.00502806167978212	-0.00514608864025834	-0.0368088160888713	-0.00502806167978212	28.8888888888889	6.66666666666667	-0.0611755891922598
2022-12-23_Platynereis_Linear_E002	2022-12-23_Platynereis_Linear_B001	44	44	34	0.1	WT	30	Linear	0.05-0.2	NA	0	NA	2022-12-23_Platynereis_Linear_E002.avi_lane_143.res	0.60861327387562	0.1316997411769	0.397574796479955	-0.420502296760213	0.1316997411769	270	130	0.878281298433088	-0.0323680338167939	0.281902220339167	-0.824074074074074	NA	NA	-0.572468497632971	-0.0100676391482722	-0.0337106742072821	0.00957251951431665	-0.0161901359115753	-0.0337106742072821	6.88888888888891	28.6666666666667	-0.0572612570148721
2022-12-23_Platynereis_Linear_E002	2022-12-23_Platynereis_Linear_B001	45	45	35	0.1	WT	30	Linear	0.05-0.2	NA	0	NA	2022-12-23_Platynereis_Linear_E002.avi_lane_144.res	0.604881818901086	0.128167569936539	0.365905620571728	-0.490808075410936	0.128167569936539	289	111	0.870656284671104	-0.0253278922604657	0.291658499008257	-0.853773584905661	NA	NA	-0.602168008464558	-0.0137990941228062	-0.0372428454476431	-0.0220966563939103	-0.0864959145622983	-0.0372428454476431	25.8888888888889	9.66666666666667	-0.0602319555423492
2022-12-23_Platynereis_Linear_E002	2022-12-23_Platynereis_Linear_B001	46	46	36	0.1	WT	30	Linear	0.05-0.2	NA	0	NA	2022-12-23_Platynereis_Linear_E002.avi_lane_145.res	0.593035086283062	0.143753212318557	0.382196599453556	-0.426086068800679	0.143753212318557	282	118	0.884340759932267	0.0237334521818878	0.295678141304709	-0.847222222222223	NA	NA	-0.59561664578112	-0.0256458267408303	-0.0216572030656251	-0.00580567751208233	-0.0217739079520413	-0.0216572030656251	18.8888888888889	16.6666666666667	-0.0595766543965794
2022-12-23_Platynereis_Linear_E002	2022-12-23_Platynereis_Linear_B001	47	47	37	0.1	WT	30	Linear	0.05-0.2	NA	0	NA	2022-12-23_Platynereis_Linear_E002.avi_lane_146.res	0.604938519268624	0.171034363788217	0.391251185735376	-0.40953725770884	0.171034363788217	290	110	0.876366344803204	0.0143037199555189	0.324727055340709	-0.839622641509434	NA	NA	-0.588017065068331	-0.0137423937552683	0.00562394840403488	0.00324890876973766	-0.00522509686020228	0.00562394840403488	26.8888888888889	8.66666666666667	-0.0588165050674974
2022-12-23_Platynereis_Linear_E002	2022-12-23_Platynereis_Linear_B001	48	48	38	0.1	WT	30	Linear	0.05-0.2	NA	0	NA	2022-12-23_Platynereis_Linear_E002.avi_lane_147.res	0.604833197071049	0.130920501422902	0.377371723030444	-0.48736940541707	0.130920501422902	286	114	0.878397103911304	-0.0221997561016092	0.284803899864572	-0.84433962264151	NA	NA	-0.592734046200407	-0.0138477159528433	-0.0344899139612801	-0.0106305539351944	-0.0830572445684323	-0.0344899139612801	22.8888888888889	12.6666666666667	-0.0592883218924527
2022-12-23_Platynereis_Linear_E002	2022-12-23_Platynereis_Linear_B001	49	49	39	0.1	WT	30	Linear	0.05-0.2	NA	0	NA	2022-12-23_Platynereis_Linear_E002.avi_lane_148.res	0.600418878186898	0.15664563648089	0.401567724150073	-0.457808022057587	0.15664563648089	286	114	0.880439438652286	0.00398477016127419	0.306938782274124	-0.837962962962963	NA	NA	-0.58635738652186	-0.0182620348369943	-0.00876477890329211	0.0135654471844347	-0.0534958612089493	-0.00876477890329211	22.8888888888889	12.6666666666667	-0.0586504954438993
2022-12-23_Platynereis_Linear_E002	2022-12-23_Platynereis_Linear_B001	50	50	40	0.1	WT	30	Linear	0.05-0.2	NA	0	NA	2022-12-23_Platynereis_Linear_E002.avi_lane_149.res	0.581367855222013	0.157711436847837	0.373112649596765	-0.40310793688586	0.157711436847837	289	111	0.865440984646168	0.00244416227993586	0.313243731169799	NA	NA	NA	NA	-0.0373130578018793	-0.0076989785363451	-0.0148896273688733	0.0012042239627777	-0.0076989785363451	25.8888888888889	9.66666666666667	NA
070220_E007	070220_B001	1	1	-9	0.2	WT	60	Linear	0.05-0.2	NA	0	NA	070220_E007.avi_lane_100.res	1.2776004025455	-0.196986820526562	0.447185222094018	-0.762527534000968	-0.196986820526562	187	213	0.694844022749974	0.0216512602908256	0.0255271297162234	-0.142857142857143	NA	NA	0.0167931211888983	0.0783287131448989	-0.109335769848099	-0.0178509239045143	-0.113429348199329	-0.109335769848099	-14.2222222222222	15	0.00167958026432302
070220_E007	070220_B001	2	2	-8	0.2	WT	60	Linear	0.05-0.2	NA	0	NA	070220_E007.avi_lane_101.res	1.21791908654776	-0.0590059530314394	0.491476226785187	-0.652801875818278	-0.0590059530314394	207	192	0.706537860396471	0.0599348877362818	0.0851426016130519	-0.164438502673797	NA	NA	-0.00478823862775568	0.018647397147159	0.0286450976470239	0.0264400807866547	-0.00370369001663906	0.0286450976470239	5.77777777777777	-6	-0.000478900319336617
070220_E007	070220_B001	3	3	-7	0.2	WT	60	Linear	0.05-0.2	NA	0	NA	070220_E007.avi_lane_102.res	1.22046030649598	-0.0606127464125914	0.478970743306041	-0.669079234818709	-0.0606127464125914	212	188	0.706268480216049	0.0417206462433266	0.109923863759201	-0.136363636363636	NA	NA	0.0232866276824056	0.021188617095379	0.0270383042658719	0.0139345973075087	-0.0199810490170701	0.0270383042658719	10.7777777777778	-10	0.00232903459922795
070220_E007	070220_B001	4	4	-6	0.2	WT	60	Linear	0.05-0.2	NA	0	NA	070220_E007.avi_lane_103.res	1.19060434867129	-0.0731795892371683	0.479514901979679	-0.626609553712681	-0.0731795892371683	199	199	0.71433841358716	0.0241941391511937	0.0821367790863105	-0.161764705882353	NA	NA	-0.00211444183631149	-0.00866734072931097	0.014471461441295	0.0144787559811467	0.0224886320889579	0.014471461441295	-2.22222222222223	1	-0.000211477946137961
070220_E007	070220_B001	5	5	-5	0.2	WT	60	Linear	0.05-0.2	NA	0	NA	070220_E007.avi_lane_104.res	1.15041869625973	-0.0894974354966628	0.420897636625836	-0.645788914224288	-0.0894974354966629	208	191	0.705477719641204	0.0163144207011833	0.056501672129006	-0.170698924731183	NA	NA	-0.0110486606851415	-0.048852993140871	-0.0018463848181995	-0.0441385093726963	0.00330927157735095	-0.0018463848181996	6.77777777777777	-7	-0.00110504248883103
070220_E007	070220_B001	6	6	-4	0.2	WT	60	Linear	0.05-0.2	NA	0	NA	070220_E007.avi_lane_105.res	1.19561404827002	-0.144870706055339	0.434931566735067	-0.646778608729546	-0.144870706055339	185	214	0.69351747154259	0.0438838484725764	0.0316148122094002	-0.157967032967034	NA	NA	0.00168323107900764	-0.00365764113058109	-0.0572196553768757	-0.0301045792634653	0.00231957707209296	-0.0572196553768757	-16.2222222222222	16	0.000168349985017358
070220_E007	070220_B001	7	7	-3	0.2	WT	60	Linear	0.05-0.2	NA	0	NA	070220_E007.avi_lane_106.res	1.18574484880928	-0.0203965020742807	0.474508607998873	-0.545914299368454	-0.0203965020742807	206	194	0.691330286783417	0.024048857267273	0.0769498853403952	-0.149171270718232	NA	NA	0.0104789933278095	-0.0135268405913209	0.0672545486041826	0.00947246200034069	0.103183886433185	0.0672545486041826	4.77777777777777	-4	0.0010480666569066
070220_E007	070220_B001	8	8	-2	0.2	WT	60	Linear	0.05-0.2	NA	0	NA	070220_E007.avi_lane_107.res	1.15097291565138	-0.0682764214648019	0.489531752243115	-0.652179723300083	-0.0682764214648019	204	195	0.709127134556604	0.00128606224102958	0.0630062100878197	-0.178176795580111	NA	NA	-0.0185265315340694	-0.0482987737492211	0.0193746292136614	0.0244956062445827	-0.00308153749844409	0.0193746292136614	2.77777777777777	-3	-0.00185294897721633
070220_E007	070220_B001	9	9	-1	0.2	WT	60	Linear	0.05-0.2	NA	0	NA	070220_E007.avi_lane_108.res	1.20411055135447	-0.0760332818073242	0.468308656218975	-0.640203928241743	-0.0760332818073242	203	196	0.708713543774497	0.0606791953779289	0.0572665400982528	-0.175414364640884	NA	NA	-0.0157641005948428	0.00483886195386907	0.0116177688711391	0.00327251022044267	0.00889425755989592	0.0116177688711391	1.77777777777777	-2	-0.00157666177395299
070220_E007	070220_B001	10	10	0	0.2	WT	60	Linear	0.05-0.2	NA	0	NA	070220_E007.avi_lane_109.res	1.15286893990979	-0.0325591664285609	0.466636252232487	-0.612705193521129	-0.0325591664285609	215	185	0.685803341939057	0.0479791174414204	0.0918412881866285	-0.175414364640884	NA	NA	-0.0157641005948428	-0.046402749490811	0.0550918842499024	0.00160010623395468	0.03639299228051	0.0550918842499024	13.7777777777778	-13	-0.00157666177395299
070220_E007	070220_B001	11	11	1	0.2	WT	60	Linear	0.05-0.2	NA	0	NA	070220_E007.avi_lane_110.res	1.23289527352802	-0.124706760553519	0.438866629916792	-0.653320212598779	-0.124706760553519	193	206	0.696692953911035	0.02878187835875	0.0682485263950243	-0.128453038674033	NA	NA	0.0311972253720088	0.0336235841274191	-0.0370557098750557	-0.0261695160817403	-0.00422202679714012	-0.0370557098750557	-8.22222222222223	8	0.00312022068125373
070220_E007	070220_B001	12	12	2	0.2	WT	60	Linear	0.05-0.2	NA	0	NA	070220_E007.avi_lane_111.res	1.2041851831171	-0.0586201045690732	0.465058266362666	-0.637422514546258	-0.0586201045690732	210	190	0.702466336983036	0.0281038953636579	0.0906637924998755	-0.0124309392265196	NA	NA	0.147219324819522	0.00491349371649896	0.0290309461093901	2.2120364133682e-05	0.0116756712553809	0.0290309461093901	8.77777777777777	-8	0.0147242832176602
070220_E007	070220_B001	13	13	3	0.2	WT	60	Linear	0.05-0.2	NA	0	NA	070220_E007.avi_lane_112.res	1.22150968470089	-0.0660394440038401	0.459574027376433	-0.656307964776401	-0.0660394440038401	211	188	0.70253774466759	-0.00513477018092847	0.0939378858911007	0.177197802197801	NA	NA	0.336848066243842	0.0222379953002889	0.0216116066746232	-0.00546211862209933	-0.00720977897476205	0.0216116066746232	9.77777777777777	-10	0.0336901852713538
070220_E007	070220_B001	14	14	4	0.2	WT	60	Linear	0.05-0.2	NA	0	NA	070220_E007.avi_lane_113.res	1.28204954043933	-0.107243006219477	0.463633509308057	-0.679197340904994	-0.107243006219477	199	199	0.676612130812417	0.00322040484778972	0.0540620185958798	0.274861878453039	NA	NA	0.434512142499081	0.0827778510387289	-0.0195919555410137	-0.0014026366904753	-0.030099155103355	-0.0195919555410137	-2.22222222222223	1	0.0434581523554129
070220_E007	070220_B001	15	15	5	0.2	WT	60	Linear	0.05-0.2	NA	0	NA	070220_E007.avi_lane_114.res	1.23560627143371	-0.128669655282919	0.472650897204731	-0.68146242057342	-0.128669655282919	191	208	0.708339140748542	0.0107952817332928	0.0391530086289986	0.473756906077349	NA	NA	0.633407170123391	0.0363345820331089	-0.0410186046044557	0.0076147512061987	-0.0323642347717811	-0.0410186046044557	-10.2222222222222	10	0.0633508309892363
070220_E007	070220_B001	16	16	6	0.2	WT	60	Linear	0.05-0.2	NA	0	NA	070220_E007.avi_lane_115.res	1.23781431249296	-0.0954026544898593	0.441219154318153	-0.64297592878375	-0.0954026544898593	200	196	0.690166598735808	0.0138354878595497	0.0779315621255985	0.680939226519336	NA	NA	0.840589490565378	0.0385426230923589	-0.007751603811396	-0.0238169916803793	0.00612225701788893	-0.00775160381139599	-1.22222222222223	-2	0.0840723712327929
070220_E007	070220_B001	17	17	7	0.2	WT	60	Linear	0.05-0.2	NA	0	NA	070220_E007.avi_lane_116.res	1.24737779391311	-0.113606195589679	0.468679681381618	-0.656510419046009	-0.113606195589679	193	207	0.705432984174532	0.00293092018232311	0.0574596151362537	0.86878453038674	NA	NA	1.02843479443278	0.0481061045125091	-0.0259551449112157	0.00364353538308565	-0.00741223324437013	-0.0259551449112157	-8.22222222222223	9	0.102859901053648
070220_E007	070220_B001	18	18	8	0.2	WT	60	Linear	0.05-0.2	NA	0	NA	070220_E007.avi_lane_117.res	1.22137350744724	-0.104899329497608	0.455734383518125	-0.607799028097384	-0.104899329497608	188	210	0.668333541706601	0.0174986964038537	0.0562575428123023	1.01104972375691	NA	NA	1.17069998780295	0.022101818046639	-0.0172482788191447	-0.00930176248040732	0.041299157704255	-0.0172482788191447	-13.2222222222222	12	0.117088692020886
070220_E007	070220_B001	19	19	9	0.2	WT	60	Linear	0.05-0.2	NA	0	NA	070220_E007.avi_lane_118.res	1.24559638965648	-0.1719708296639	0.4336235535077	-0.704916569896191	-0.1719708296639	186	212	0.705614522709513	0.0275206335441508	0.0319324460294416	1.18232044198895	NA	NA	1.34197070603499	0.0463247002558789	-0.0843197789854367	-0.0314125924908323	-0.0558183840945521	-0.0843197789854367	-15.2222222222222	14	0.134218498622246
070220_E007	070220_B001	20	20	10	0.2	WT	60	Linear	0.05-0.2	NA	0	NA	070220_E007.avi_lane_119.res	1.20665706244821	-0.127963248535346	0.453490552728521	-0.701375267932267	-0.127963248535346	198	201	0.707301093121477	0.0053661268437846	0.0596676139876534	1.42127071823205	NA	NA	1.58092098227809	0.007385373047609	-0.0403121978568827	-0.0115455932700113	-0.0522770821306281	-0.0403121978568827	-3.22222222222223	3	0.158117341703161
070220_E007	070220_B001	21	21	11	0.2	WT	60	Linear	0.05-0.2	NA	0	NA	070220_E007.avi_lane_120.res	1.18777064081991	-0.0605441573410426	0.458306556411074	-0.631598595928061	-0.0605441573410426	209	190	0.689472542923235	0.0107064272558446	0.10186420343838	1.61049723756906	NA	NA	1.7701475016151	-0.011501048580691	0.0271068933374207	-0.00672958958745834	0.0174995898735779	0.0271068933374207	7.77777777777777	-8	0.177043015125619
070220_E007	070220_B001	22	22	12	0.2	WT	60	Linear	0.05-0.2	NA	0	NA	070220_E007.avi_lane_121.res	1.23185712696285	-0.101243639019911	0.476431356794973	-0.668430014410816	-0.101243639019911	197	201	0.702398728462989	-0.0117367020036	0.0691868785245539	1.81491712707182	NA	NA	1.97456739111786	0.032585437562249	-0.0135925883414477	0.0113952107964407	-0.019331828609177	-0.0135925883414477	-4.22222222222223	3	0.197488268165941
070220_E007	070220_B001	23	23	13	0.2	WT	60	Linear	0.05-0.2	NA	0	NA	070220_E007.avi_lane_122.res	1.15295413987109	-0.0518856511734062	0.472891463872772	-0.631902462540235	-0.0518856511734062	210	190	0.705489619561961	0.0188939942383027	0.0873989180938065	1.98895027624309	NA	NA	2.14860054028913	-0.0463175495295109	0.0357653995050571	0.00785531787423965	0.017195723261404	0.0357653995050571	8.77777777777777	-8	0.214894361970551
070220_E007	070220_B001	24	24	14	0.2	WT	60	Linear	0.05-0.2	NA	0	NA	070220_E007.avi_lane_123.res	1.27720735905993	-0.121148922383787	0.498042661703231	-0.678998247692502	-0.121148922383787	189	210	0.699140222385768	0.0159662418786695	0.0617204868757541	2.12569060773481	NA	NA	2.28534087178085	0.077935669659329	-0.0334978717053237	0.0330065157046987	-0.0299000618908631	-0.0334978717053237	-12.2222222222222	12	0.22857057853129
070220_E007	070220_B001	25	25	15	0.2	WT	60	Linear	0.05-0.2	NA	0	NA	070220_E007.avi_lane_124.res	1.16710390950466	-0.052916576419849	0.438408208518051	-0.659524271790105	-0.052916576419849	221	179	0.716855493130333	0.0225855122308956	0.0844673095680738	2.32044198895028	NA	NA	2.48009225299632	-0.032167779895941	0.0347344742586143	-0.0266279374804813	-0.0104260859884661	0.0347344742586143	19.7777777777778	-19	0.248048826360261
070220_E007	070220_B001	26	26	16	0.2	WT	60	Linear	0.05-0.2	NA	0	NA	070220_E007.avi_lane_125.res	1.20339925185122	-0.107729256396205	0.473863652023239	-0.669797922931215	-0.107729256396205	196	203	0.721398279668639	0.0420582503478404	0.0585075139831979	2.55801104972376	NA	NA	2.7176613137698	0.00412756245061896	-0.0200782057177417	0.00882750602470667	-0.0206997371295761	-0.0200782057177417	-5.22222222222223	5	0.271809525839544
070220_E007	070220_B001	27	27	17	0.2	WT	60	Linear	0.05-0.2	NA	0	NA	070220_E007.avi_lane_126.res	1.25551524300248	-0.105771674653647	0.468972617220865	-0.681578998434225	-0.105771674653647	199	199	0.698729904515338	0.0164333989344771	0.0737103428851637	2.79834254143646	NA	NA	2.9579928054825	0.056243553601879	-0.0181206239751837	0.00393647122233265	-0.0324808126325861	-0.0181206239751837	-2.22222222222223	1	0.29584651252209
070220_E007	070220_B001	28	28	18	0.2	WT	60	Linear	0.05-0.2	NA	0	NA	070220_E007.avi_lane_127.res	1.1810067776294	-0.0566585642017218	0.464344288793273	-0.659638397202428	-0.0566585642017218	214	185	0.697404058601743	0.011848163255838	0.0754822542832096	2.96408839779005	NA	NA	3.1237386618361	-0.018264911771201	0.0309924864767415	-0.000691857205259327	-0.0105402114007891	0.0309924864767415	12.7777777777778	-13	0.312423744716952
070220_E007	070220_B001	29	29	19	0.2	WT	60	Linear	0.05-0.2	NA	0	NA	070220_E007.avi_lane_128.res	1.20205525512277	-0.0626123017987874	0.494672625404911	-0.7037895836353	-0.0626123017987874	214	186	0.717081835067964	0.0344412361710064	0.0877235508301845	3.09944751381215	NA	NA	3.25909777785819	0.00278356572216887	0.0250387488796759	0.0296364794063787	-0.0546913978336611	0.0250387488796759	12.7777777777778	-12	0.325961817676088
070220_E007	070220_B001	30	30	20	0.2	WT	60	Linear	0.05-0.2	NA	0	NA	070220_E007.avi_lane_129.res	1.22144391371269	-0.104435016528269	0.500835957247846	-0.729300357017207	-0.104435016528269	202	196	0.714062209282497	0.00695757829048014	0.0665727062846027	3.27900552486188	NA	NA	3.43865578890792	0.022172224312089	-0.0167839658498057	0.0357998112493137	-0.0802021712155681	-0.0167839658498057	0.777777777777771	-2	0.343920485887168
070220_E007	070220_B001	31	31	21	0.2	WT	60	Linear	0.05-0.2	NA	0	NA	070220_E007.avi_lane_130.res	1.27889049025197	-0.0628053974930892	0.488677517995852	-0.628604150418263	-0.0628053974930892	202	197	0.694840064776276	-0.00705117410957646	0.0816312266569941	3.50552486187845	NA	NA	3.66517512592449	0.079618800851369	0.0248456531853741	0.0236413719973197	0.0204940353833759	0.0248456531853741	0.777777777777771	-1	0.366576036553482
070220_E007	070220_B001	32	32	22	0.2	WT	60	Linear	0.05-0.2	NA	0	NA	070220_E007.avi_lane_131.res	1.18429210150485	-0.0350386129449673	0.520909533117648	-0.631314603799689	-0.0350386129449673	207	193	0.715075994452314	0.0325070065528774	0.111437896240162	3.68508287292818	NA	NA	3.84473313697422	-0.014979587895751	0.052612437733496	0.0558733871191157	0.01778358200195	0.052612437733496	5.77777777777777	-5	0.384534704764576
070220_E007	070220_B001	33	33	23	0.2	WT	60	Linear	0.05-0.2	NA	0	NA	070220_E007.avi_lane_132.res	1.20917514891876	-0.0577559400377289	0.486920969652928	-0.647822592202607	-0.0577559400377289	208	192	0.702518282478611	0.0439147021422438	0.0926371243069943	3.78038674033149	NA	NA	3.94003700437753	0.00990345951815907	0.0298951106407344	0.0218848236543957	0.00127559359903195	0.0298951106407344	6.77777777777777	-6	0.394066613276607
070220_E007	070220_B001	34	34	24	0.2	WT	60	Linear	0.05-0.2	NA	0	NA	070220_E007.avi_lane_133.res	1.27224426568163	-0.140131172840587	0.504058402244014	-0.70003426146552	-0.140131172840587	186	214	0.712148847045752	0.0348310189028376	0.0731183643837357	3.94198895027624	NA	NA	4.10163921432228	0.0729725762810289	-0.0524801221621237	0.0390222562454817	-0.050936075663881	-0.0524801221621237	-15.2222222222222	16	0.410229414666603
070220_E007	070220_B001	35	35	25	0.2	WT	60	Linear	0.05-0.2	NA	0	NA	070220_E007.avi_lane_134.res	1.22909918462566	-0.0966479509928406	0.519791554061241	-0.713087456046923	-0.0966479509928406	200	200	0.735366124570095	0.00931103337650956	0.056185069774329	4.13259668508287	NA	NA	4.29224694912891	0.029827495225059	-0.0089969003143773	0.0547554080627087	-0.0639892702452841	-0.00899690031437729	-1.22222222222223	2	0.429293231690679
070220_E007	070220_B001	36	36	26	0.2	WT	60	Linear	0.05-0.2	NA	0	NA	070220_E007.avi_lane_135.res	1.22157449700703	-0.104654802515798	0.481306625621671	-0.650985989136723	-0.104654802515798	193	207	0.706723434452257	-0.00471700093130572	0.0772701467985875	4.36049723756906	NA	NA	4.5201475016151	0.0223028076064289	-0.0170037518373347	0.0162704796231387	-0.00188780333508409	-0.0170037518373347	-8.22222222222223	9	0.452086925958611
070220_E007	070220_B001	37	37	27	0.2	WT	60	Linear	0.05-0.2	NA	0	NA	070220_E007.avi_lane_136.res	1.25572215475928	-0.0822557942927316	0.487025940980014	-0.678233895779566	-0.0822557942927316	204	195	0.703980266694085	0.0177765434012899	0.0937087298242366	4.55524861878453	NA	NA	4.71489888283057	0.056450465358679	0.0053952563857317	0.0219897949814817	-0.0291357099779271	0.00539525638573171	2.77777777777777	-3	0.471565173787567
070220_E007	070220_B001	38	38	28	0.2	WT	60	Linear	0.05-0.2	NA	0	NA	070220_E007.avi_lane_137.res	1.21197307746601	-0.0098840126732438	0.506744773526656	-0.657914942328899	-0.0098840126732438	222	177	0.725092241237556	0.0561410583256032	0.120060260749809	4.72790055248619	NA	NA	4.88755081653223	0.012701388065409	0.0777670380052195	0.0417086275281237	-0.00881675652726011	0.0777670380052195	20.7777777777778	-21	0.488833123990545
070220_E007	070220_B001	39	39	29	0.2	WT	60	Linear	0.05-0.2	NA	0	NA	070220_E007.avi_lane_138.res	1.20117423574589	-0.0218188070831205	0.488053349386507	-0.661442748005948	-0.0218188070831205	222	177	0.728955537684853	-0.00254232597609851	0.100704740414103	4.87016574585635	NA	NA	5.02981600990239	0.00190254634528908	0.0658322435953428	0.0230172033879747	-0.0123445622043091	0.0658322435953428	20.7777777777778	-21	0.503061914957797
070220_E007	070220_B001	40	40	30	0.2	WT	60	Linear	0.05-0.2	NA	0	NA	070220_E007.avi_lane_139.res	1.2167413556314	0.0114777352703161	0.504626175182746	-0.626148248896502	0.0114777352703161	225	174	0.708602697326445	-0.0402781166968894	0.149190266150617	5.0317679558011	NA	NA	5.19141821984714	0.0174696662307989	0.0991287859487794	0.0395900291842137	0.0229499369051369	0.0991287859487794	23.7777777777778	-24	0.519224716347779
070220_E007	070220_B001	41	41	31	0.2	WT	60	Linear	0.05-0.2	NA	0	NA	070220_E007.avi_lane_140.res	1.25323474383679	-0.0407190354761959	0.529958457330582	-0.68875725100662	-0.0407190354761959	211	186	0.727681955218354	0.0163148292734019	0.11069776367373	5.25552486187845	NA	NA	5.41517512592449	0.0539630544361889	0.0469320152022674	0.0649223113320497	-0.0396590652049811	0.0469320152022674	9.77777777777777	-12	0.541603979810844
070220_E007	070220_B001	42	42	32	0.2	WT	60	Linear	0.05-0.2	NA	0	NA	070220_E007.avi_lane_141.res	1.25995383300576	-0.0325580571911772	0.566918940490491	-0.709321493689649	-0.0325580571911772	211	187	0.719476020258025	0.0232516063698457	0.120039261883606	5.41988950276243	NA	NA	5.57953976680847	0.060682143605159	0.0550929934872861	0.101882794491959	-0.0602233078880101	0.0550929934872861	9.77777777777777	-11	0.558043068404061
070220_E007	070220_B001	43	43	33	0.2	WT	60	Linear	0.05-0.2	NA	0	NA	070220_E007.avi_lane_142.res	1.23761088342171	-0.00768076198350002	0.530155860592323	-0.642546287876184	-0.00768076198350002	216	183	0.699126378929624	-0.00194523590313044	0.138747957130919	5.61187845303867	NA	NA	5.77152871708472	0.0383391940211091	0.0799702886949633	0.0651197145937907	0.00655189792545496	0.0799702886949633	14.7777777777778	-15	0.577245029029768
070220_E007	070220_B001	44	44	34	0.2	WT	60	Linear	0.05-0.2	NA	0	NA	070220_E007.avi_lane_143.res	1.24579157354383	-0.0409651593513648	0.508432096653323	-0.673067378625575	-0.0409651593513648	214	186	0.722537111719758	0.0270773339311996	0.103516340122941	5.74723756906077	NA	NA	5.90688783310681	0.0465198841432291	0.0466858913270985	0.0433959506547907	-0.0239691928239361	0.0466858913270985	12.7777777777778	-12	0.590783101988919
070220_E007	070220_B001	45	45	35	0.2	WT	60	Linear	0.05-0.2	NA	0	NA	070220_E007.avi_lane_144.res	1.23652959247447	-0.00137382915896338	0.543822606508385	-0.66470379160512	-0.00137382915896338	219	180	0.732339252558422	0.0250337949964454	0.113119549203096	5.90331491712707	NA	NA	6.06296518117311	0.0372579030738689	0.0862772215194999	0.0787864605098527	-0.0156056058034811	0.0862772215194999	17.7777777777778	-18	0.606393328972402
070220_E007	070220_B001	46	46	36	0.2	WT	60	Linear	0.05-0.2	NA	0	NA	070220_E007.avi_lane_145.res	1.27063538909279	-0.0199798660772594	0.546371541752956	-0.643071571880377	-0.0199798660772594	209	190	0.709236044966432	0.0378174672735664	0.112586679165743	6.07872928176796	NA	NA	6.238379545814	0.0713636996921889	0.0676711846012039	0.0813353957544237	0.00602661392126191	0.0676711846012039	7.77777777777777	-8	0.623937566378629
070220_E007	070220_B001	47	47	37	0.2	WT	60	Linear	0.05-0.2	NA	0	NA	070220_E007.avi_lane_146.res	1.26883872612737	-0.08503662922952	0.55196076112963	-0.712949663659078	-0.08503662922952	198	201	0.703480108607102	0.0103403843716178	0.0894195596281614	6.26243093922652	NA	NA	6.42208120327256	0.0695670367267689	0.00261442144894329	0.0869246151310977	-0.0638514778574391	0.0026144214489433	-3.22222222222223	3	0.642310665394575
070220_E007	070220_B001	48	48	38	0.2	WT	60	Linear	0.05-0.2	NA	0	NA	070220_E007.avi_lane_147.res	1.19885445955988	-0.015025091056961	0.523820785673744	-0.62265980311499	-0.015025091056961	212	188	0.705755544179098	-0.0163083257066768	0.102098814565178	6.45994475138122	NA	NA	6.61959501542726	-0.000417229840721012	0.0726259596215023	0.0587846396752117	0.0264383826866489	0.0726259596215023	10.7777777777778	-10	0.662065200426795
070220_E007	070220_B001	49	49	39	0.2	WT	60	Linear	0.05-0.2	NA	0	NA	070220_E007.avi_lane_148.res	1.24342588538086	0.0100841606264988	0.568235664018878	-0.6657872805862	0.0100841606264988	218	180	0.716491750739881	-0.0106578486273653	0.127546695410751	6.51657458563536	NA	NA	6.6762248496814	0.0441541959802589	0.0977352113049621	0.103199518020346	-0.016689094784561	0.0977352113049621	16.7777777777778	-18	0.667729088093367
070220_E007	070220_B001	50	50	40	0.2	WT	60	Linear	0.05-0.2	NA	0	NA	070220_E007.avi_lane_149.res	1.23199105972229	-0.0798046343785305	0.521595594834382	-0.646171840530496	-0.0798046343785305	194	206	0.714505713337447	0.0189938194302485	0.0804639978929403	6.70165745856354	NA	NA	6.86130772260958	0.032719370321689	0.0078464162999328	0.0565594488358497	0.00292634527114288	0.00784641629993281	-7.22222222222223	8	0.686240330710959
070220_E007	070220_B001	51	51	41	0.2	WT	60	Linear	0.05-0.2	NA	0	NA	070220_E007.avi_lane_150.res	1.2427249153561	-0.0281697314247167	0.554728990633929	-0.62600583085249	-0.0281697314247167	202	197	0.699159732178097	0.0480886486121743	0.0938448482089018	6.86376404494382	NA	NA	7.02341430898986	0.0434532259554989	0.0594813192537466	0.0896928446353967	0.023092354949149	0.0594813192537466	0.777777777777771	-1	0.702453577798167
070220_E007	070220_B001	52	52	42	0.2	WT	60	Linear	0.05-0.2	NA	0	NA	070220_E007.avi_lane_151.res	1.20887459394751	-0.0323407301253455	0.517828040658463	-0.663328846863418	-0.0323407301253455	212	185	0.711963591709672	0.0189876283527735	0.11001169955547	7.05027932960894	NA	NA	7.20992959365498	0.00960290454690904	0.0553103205531178	0.0527918946599307	-0.0142306610617791	0.0553103205531178	10.7777777777778	-13	0.721108084461576
070220_E007	070220_B001	53	53	43	0.2	WT	60	Linear	0.05-0.2	NA	0	NA	070220_E007.avi_lane_152.res	1.22551480419094	-0.0111101946902179	0.538164409486351	-0.606157682548168	-0.0111101946902179	208	192	0.713544801697261	0.0254589803233192	0.100045186851465	7.26685393258427	NA	NA	7.42650419663031	0.026243114790339	0.0765408559882454	0.0731282634878187	0.0429405032534709	0.0765408559882454	6.77777777777777	-6	0.742769002930473
070220_E007	070220_B001	54	54	44	0.2	WT	60	Linear	0.05-0.2	NA	0	NA	070220_E007.avi_lane_153.res	1.27001485350358	-0.0547423937511697	0.504296037815855	-0.682465007870284	-0.0547423937511697	211	188	0.709197646393045	0.0111170737786009	0.103955332406496	7.41292134831461	NA	NA	7.57257161236065	0.070743164102979	0.0329086569272936	0.0392598918173226	-0.0333668220686451	0.0329086569272936	9.77777777777777	-10	0.75737807684601
070220_E007	070220_B001	55	55	45	0.2	WT	60	Linear	0.05-0.2	NA	0	NA	070220_E007.avi_lane_154.res	1.24032518593632	-0.0246483265312719	0.529718372529584	-0.738599115282388	-0.0246483265312719	224	174	0.719632332743632	-0.0359501426285343	0.129906267488154	7.5308988764045	NA	NA	7.69054914045054	0.041053496535719	0.0630027241471914	0.0646822265310517	-0.0895009294807491	0.0630027241471914	22.7777777777778	-24	0.769177713470114
070220_E007	070220_B001	56	56	46	0.2	WT	60	Linear	0.05-0.2	NA	0	NA	070220_E007.avi_lane_155.res	1.31516518389999	-0.0390465419898825	0.546349720643361	-0.696268126870756	-0.0390465419898825	211	188	0.709943908188039	0.000363306930742273	0.10683603981431	7.66620111731844	NA	NA	7.82585138136448	0.115893494499389	0.0486045086885808	0.0813135746448286	-0.0471699410691171	0.0486045086885808	9.77777777777777	-10	0.78271009801027
070220_E007	070220_B001	57	57	47	0.2	WT	60	Linear	0.05-0.2	NA	0	NA	070220_E007.avi_lane_156.res	1.25600916389668	-0.0714885570248845	0.496860177254521	-0.660500197921539	-0.0714885570248845	203	196	0.703853055189338	0.0466808363002416	0.0622644326997496	7.85955056179775	NA	NA	8.01920082584379	0.0567374744960789	0.0161624936535788	0.0318240312559886	-0.0114020121199001	0.0161624936535788	1.77777777777777	-2	0.802048129780076
070220_E007	070220_B001	58	58	48	0.2	WT	60	Linear	0.05-0.2	NA	0	NA	070220_E007.avi_lane_157.res	1.2385750967001	0.0277468390274511	0.581693787863036	-0.727709269591567	0.0277468390274511	228	167	0.726715197299636	0.00739354548782937	0.149958609524886	8.00280898876404	NA	NA	8.16245925281008	0.0393034072994989	0.115397889705914	0.116657641864504	-0.0786110837899281	0.115397889705914	26.7777777777778	-31	0.816376259966475
070220_E007	070220_B001	59	59	49	0.2	WT	60	Linear	0.05-0.2	NA	0	NA	070220_E007.avi_lane_158.res	1.26423915956874	0.0293766051271968	0.553943766753367	-0.635570709533536	0.0293766051271968	222	175	0.692939632800966	-0.00134529530066623	0.146791912771671	8.17977528089888	NA	NA	8.33942554494492	0.0649674701681389	0.11702765580566	0.0889076207548347	0.0135274762681029	0.11702765580566	20.7777777777778	-23	0.83407571490261
070220_E007	070220_B001	60	60	50	0.2	WT	60	Linear	0.05-0.2	NA	0	NA	070220_E007.avi_lane_159.res	1.21456825987521	0.0510773367875508	0.563414092782424	-0.611133541155316	0.0510773367875508	225	174	0.725928215827905	0.0246850091058435	0.164720876965622	8.2695530726257	NA	NA	8.42920333667174	0.0152965704746091	0.138728387466014	0.0983779467838917	0.0379646446463229	0.138728387466014	23.7777777777778	-24	0.843054927608975
070220_E007	070220_B001	61	61	51	0.2	WT	60	Linear	0.05-0.2	NA	0	NA	070220_E007.avi_lane_160.res	1.21307173667043	0.0214850101862613	0.535317905824842	-0.681720918245292	0.0214850101862613	230	168	0.727605936308783	-0.0163373425946443	0.143714671619569	8.40782122905028	NA	NA	8.56747149309632	0.013800047269829	0.109136060864725	0.0702817598263096	-0.0326227324436531	0.109136060864725	28.7777777777778	-30	0.856883951058663
070220_E007	070220_B001	62	62	52	0.2	WT	60	Linear	0.05-0.2	NA	0	NA	070220_E007.avi_lane_161.res	1.26700019266768	0.0224029924582619	0.542499619201248	-0.650006996189517	0.0224029924582619	225	174	0.716302530260552	-0.0130409180795799	0.157746148920698	8.57022471910112	NA	NA	8.72987498314716	0.0677285032670789	0.110054043136725	0.0774634732027157	-0.000908810387878045	0.110054043136725	23.7777777777778	-24	0.873126893253769
070220_E007	070220_B001	63	63	53	0.2	WT	60	Linear	0.05-0.2	NA	0	NA	070220_E007.avi_lane_162.res	1.23836292030282	0.0229705294647534	0.527323753774109	-0.674392666682142	0.0229705294647534	231	167	0.699428693624898	-0.000473022638005168	0.139007428003952	8.74438202247191	NA	NA	8.90403228651795	0.0390912309022189	0.110621580143217	0.0622876077755767	-0.0252944808805031	0.110621580143217	29.7777777777778	-31	0.890545404460752
070220_E007	070220_B001	64	64	54	0.2	WT	60	Linear	0.05-0.2	NA	0	NA	070220_E007.avi_lane_163.res	1.21233815796449	0.00474467027618024	0.528819269372778	-0.635790950841883	0.00474467027618024	220	180	0.705196049179711	-0.021086057527915	0.140718842856811	8.95530726256983	NA	NA	9.11495752661587	0.013066468563889	0.0923957209546435	0.0637831233742457	0.0133072349597559	0.0923957209546435	18.7777777777778	-18	0.911641296435278
070220_E007	070220_B001	65	65	55	0.2	WT	60	Linear	0.05-0.2	NA	0	NA	070220_E007.avi_lane_164.res	1.24091325783972	0.0443889232186161	0.548108284619881	-0.659069594845578	0.0443889232186161	232	166	0.713010063448478	-0.0223842212153542	0.167615971140956	9.09497206703911	NA	NA	9.25462233108515	0.0416415684391189	0.132039973897079	0.0830721386213487	-0.00997140904393912	0.132039973897079	30.7777777777778	-32	0.925610006990524
070220_E007	070220_B001	66	66	56	0.2	WT	60	Linear	0.05-0.2	NA	0	NA	070220_E007.avi_lane_165.res	1.22861359830646	0.0215773950640059	0.528305608480427	-0.633550597025826	0.0215773950640059	225	174	0.726812748047306	0.00505678631119871	0.137888312778038	9.24438202247191	NA	NA	9.40403228651795	0.0293419089058591	0.109228445742469	0.0632694624818946	0.015547588775813	0.109228445742469	23.7777777777778	-24	0.940553388248574
070220_E007	070220_B001	67	67	57	0.2	WT	60	Linear	0.05-0.2	NA	0	NA	070220_E007.avi_lane_166.res	1.24135254950549	0.0400795229086524	0.530520704812119	-0.613607669787732	0.0400795229086524	228	171	0.715372795744515	0.0284358269723175	0.153787055041206	9.33988764044944	NA	NA	9.49953790449548	0.042080860104889	0.127730573587116	0.0654845588135867	0.035490516013907	0.127730573587116	26.7777777777778	-27	0.950105475039507
070220_E007	070220_B001	68	68	58	0.2	WT	60	Linear	0.05-0.2	NA	0	NA	070220_E007.avi_lane_167.res	1.25528123486413	-0.00242831290470713	0.585155055252697	-0.70302182500944	-0.00242831290470713	217	182	0.736172145464716	0.0315807085996845	0.111615954782229	9.52932960893855	NA	NA	9.68897987298459	0.056009545463529	0.0852227377737562	0.120118909254165	-0.0539236392078011	0.0852227377737562	15.7777777777778	-16	0.969052696817371
070220_E007	070220_B001	69	69	59	0.2	WT	60	Linear	0.05-0.2	NA	0	NA	070220_E007.avi_lane_168.res	1.21620985356343	0.0624063408230069	0.545280696457153	-0.644865170863927	0.0624063408230069	235	160	0.71621332262134	-0.0146644117943363	0.185875563527497	9.68960674157303	NA	NA	9.84925700561907	0.016938164162829	0.15005739150147	0.0802445504586207	0.00423301493771189	0.15005739150147	33.7777777777778	-38	0.985082969318071
070220_E007	070220_B001	70	70	60	0.2	WT	60	Linear	0.05-0.2	NA	0	NA	070220_E007.avi_lane_169.res	1.23265466007683	0.0291338863959216	0.544832303378219	-0.706324417269113	0.0291338863959216	234	164	0.722690887660933	-0.0204480934761404	0.133784547219628	9.90589887640449	NA	NA	10.0655491404505	0.033382970676229	0.116784937074385	0.0797961573796866	-0.0572262314674741	0.116784937074385	32.7777777777778	-34	1.00671563646223
070220_E007	070220_B001	71	71	61	0.2	WT	60	Linear	0.05-0.2	NA	0	NA	070220_E007.avi_lane_170.res	1.24220665925045	-0.0213333975442561	0.511650030039016	-0.653341068503656	-0.0213333975442561	217	183	0.711308449268037	-0.028145768001996	0.111814742435526	10.0407303370787	NA	NA	10.2003806011247	0.0429349698498489	0.0663176531342072	0.0466138840404837	-0.00424288270201711	0.0663176531342072	15.7777777777778	-15	1.0202009354612
070220_E007	070220_B001	72	72	62	0.2	WT	60	Linear	0.05-0.2	NA	0	NA	070220_E007.avi_lane_171.res	1.23335786104164	0.0305082733715109	0.525860869685118	-0.664592007759206	0.0305082733715109	233	166	0.710168123212896	-0.0138918899288908	0.15365622886361	10.1801675977654	NA	NA	10.3398178618114	0.034086171641039	0.118159324049974	0.0608247236865857	-0.0154938219575671	0.118159324049974	31.7777777777778	-32	1.03414688800487
070220_E007	070220_B001	73	73	63	0.2	WT	60	Linear	0.05-0.2	NA	0	NA	070220_E007.avi_lane_172.res	1.23962622471305	0.0342548976863117	0.548079872962516	-0.613106511842466	0.0342548976863117	223	177	0.710805814160837	-0.0194462201653557	0.134503027250354	6.23876404494382	NA	NA	6.39841430898986	0.040354535312449	0.121905948364775	0.0830437269639837	0.0359916739591729	0.121905948364775	21.7777777777778	-21	0.639943598063397
070220_E007	070220_B001	74	74	64	0.2	WT	60	Linear	0.05-0.2	NA	0	NA	070220_E007.avi_lane_173.res	1.27884797943887	0.0599169683855618	0.577558650526205	-0.658843230945238	0.0599169683855618	232	167	0.706200763033217	0.00560517774039865	0.150987527996463	-0.0941011235955053	NA	NA	0.0655491404505362	0.079576290038269	0.147568019064025	0.112522504527673	-0.00974504514359908	0.147568019064025	30.7777777777778	-31	0.00655596070591002
070220_E007	070220_B001	75	75	65	0.2	WT	60	Linear	0.05-0.2	NA	0	NA	070220_E007.avi_lane_174.res	1.27494168186303	-0.0292711136431268	0.524045056470689	-0.685389195144208	-0.0292711136431268	217	183	0.719698013566993	0.0296477410479352	0.112713715999954	-0.0814606741573035	NA	NA	0.078189589888738	0.0756699924624289	0.0583799370353365	0.0590089104721567	-0.0362910093425691	0.0583799370353365	15.7777777777778	-15	0.00782020748707168
070220_E007	070220_B001	76	76	66	0.2	WT	60	Linear	0.05-0.2	NA	0	NA	070220_E007.avi_lane_175.res	1.24009390134458	0.0242579165359441	0.575902136008274	-0.67783472642884	0.0242579165359441	224	176	0.744472420939024	0.0208175701161824	0.12656920964991	-0.0824022346368719	NA	NA	0.0772480294091695	0.0408222119439789	0.111908967214407	0.110865990009742	-0.0287365406272011	0.111908967214407	22.7777777777778	-22	0.00772603640467651
070220_E007	070220_B001	77	77	67	0.2	WT	60	Linear	0.05-0.2	NA	0	NA	070220_E007.avi_lane_176.res	1.30399272263556	-0.0448600883572314	0.534451422049531	-0.724921426660822	-0.0448600883572314	216	184	0.700758922668852	0.0272355099414892	0.114746144272348	-0.0926966292134832	NA	NA	0.0669536348325583	0.104721033234959	0.0427909623212319	0.0694152760509987	-0.0758232408591831	0.0427909623212319	14.7777777777778	-14	0.00669643257047881
070220_E007	070220_B001	78	78	68	0.2	WT	60	Linear	0.05-0.2	NA	0	NA	070220_E007.avi_lane_177.res	1.19369468509861	0.0987189492195021	0.555036936649542	-0.596685582561638	0.0987189492195021	241	158	0.739763498943626	0.00645856852034877	0.180430655931692	-0.0870786516853933	NA	NA	0.0725716123606481	-0.00557700430199093	0.186369999897965	0.0900007906510097	0.052412603240001	0.186369999897965	39.7777777777778	-40	0.00725832002876814
070220_E007	070220_B001	79	79	69	0.2	WT	60	Linear	0.05-0.2	NA	0	NA	070220_E007.avi_lane_178.res	1.1959565526831	0.0511959115054256	0.505145751868016	-0.595888666676497	0.0511959115054256	234	164	0.691356827958739	0.0202479717831682	0.166970250110633	-0.107541899441341	NA	NA	0.0521083646047007	-0.00331513671750105	0.138846962183889	0.0401096058694837	0.0532095191251419	0.138846962183889	32.7777777777778	-34	0.0052116685047281
070220_E007	070220_B001	80	80	70	0.2	WT	60	Linear	0.05-0.2	NA	0	NA	070220_E007.avi_lane_179.res	1.2345480356962	0.00348438379515975	0.511891092434367	-0.608831517307338	0.00348438379515975	218	181	0.687092278254093	-0.0182700569757238	0.12710502321638	-0.108938547486033	NA	NA	0.0507117165600084	0.0352763462955989	0.091135434473623	0.0468549464358347	0.0402666684943009	0.0911354344736231	16.7777777777778	-17	0.00507198139916909
070220_E007	070220_B001	81	81	71	0.2	WT	60	Linear	0.05-0.2	NA	0	NA	070220_E007.avi_lane_180.res	1.26403411410338	-0.0614133408378183	0.479961328250906	-0.64878183917835	-0.0614133408378183	207	191	0.700101704661139	0.0098334930347154	0.0908026457814663	-0.0991620111731845	NA	NA	0.060488252872857	0.0647624247027789	0.026237709840645	0.0149251822523737	0.000316346623288943	0.026237709840645	5.77777777777777	-7	0.0060497911380395
070220_E007	070220_B001	82	82	72	0.2	WT	60	Linear	0.05-0.2	NA	0	NA	070220_E007.avi_lane_181.res	1.25856126120945	-0.0494600468312175	0.478690927852342	-0.71621252679379	-0.0494600468312175	222	176	0.695428470372623	-0.0166187950706752	0.103320643658594	-0.0898876404494389	NA	NA	0.0697626235966025	0.0592895718088491	0.0381910038472458	0.0136547818538097	-0.0671143409921511	0.0381910038472458	20.7777777777778	-22	0.00697737629963058
070220_E007	070220_B001	83	83	73	0.2	WT	60	Linear	0.05-0.2	NA	0	NA	070220_E007.avi_lane_182.res	1.19003059201029	-0.0318809903765755	0.475737556567178	-0.591036020722769	-0.0318809903765755	208	189	0.692519365875915	-0.00038595617588705	0.0814039947325941	-0.073033707865168	NA	NA	0.0866165561808734	-0.00924109739031098	0.0557700603018878	0.0107014105686457	0.05806216507887	0.0557700603018878	6.77777777777777	-9	0.00866303867448437
070220_E007	070220_B001	84	84	74	0.2	WT	60	Linear	0.05-0.2	NA	0	NA	070220_E007.avi_lane_183.res	1.20360353321942	-0.0423365070751764	0.485480705445496	-0.63834776298968	-0.0423365070751764	211	187	0.724674000245611	0.00416288706202942	0.0993060291688032	-0.0893854748603359	NA	NA	0.0702647891857055	0.0043318438188189	0.0453145436032869	0.0204445594469637	0.0107504228119589	0.0453145436032869	9.77777777777777	-11	0.0070276008769099
070220_E007	070220_B001	85	85	75	0.2	WT	60	Linear	0.05-0.2	NA	0	NA	070220_E007.avi_lane_184.res	1.2367356648096	-0.0924563952888711	0.497160799443088	-0.692460497483077	-0.0924563952888711	200	197	0.713904094920599	-0.00662595153166652	0.0813589704460239	-0.0828651685393256	NA	NA	0.0767850955067159	0.0374639754089989	-0.00480534461040781	0.0321246534445557	-0.0433623116814381	-0.0048053446104078	-1.22222222222223	-1	0.00767973562248869
070220_E007	070220_B001	86	86	76	0.2	WT	60	Linear	0.05-0.2	NA	0	NA	070220_E007.avi_lane_185.res	1.27047090203748	-0.0956503724010896	0.48101102566322	-0.749917039577745	-0.0956503724010896	212	187	0.703401638540006	-0.00798620003993505	0.0895634072593884	-0.0870786516853933	NA	NA	0.0725716123606481	0.071199212636879	-0.00799932172262631	0.0159748796646877	-0.100818853776106	-0.0079993217226263	10.7777777777778	-11	0.00725832002876814
070220_E007	070220_B001	87	87	77	0.2	WT	60	Linear	0.05-0.2	NA	0	NA	070220_E007.avi_lane_186.res	1.23834992461589	-0.0248932923369422	0.528251340321678	-0.630166738544542	-0.0248932923369422	209	191	0.690056290511842	-0.0228053613834631	0.0981059032936994	-0.109550561797753	NA	NA	0.0500997022482887	0.039078235215289	0.0627577583415211	0.0632151943231457	0.0189314472570969	0.0627577583415211	7.77777777777777	-7	0.0050107701956108
070220_E007	070220_B001	88	88	78	0.2	WT	60	Linear	0.05-0.2	NA	0	NA	070220_E007.avi_lane_187.res	1.23523251257427	-0.133383314729212	0.481926573060731	-0.777776137415765	-0.133383314729212	204	195	0.716417954521726	-0.0204620807519006	0.073912972262567	-0.0824022346368719	NA	NA	0.0772480294091695	0.035960823173669	-0.0457322640507487	0.0168904270621987	-0.128677951614126	-0.0457322640507487	2.77777777777777	-3	0.00772603640467651
070220_E007	070220_B001	89	89	79	0.2	WT	60	Linear	0.05-0.2	NA	0	NA	070220_E007.avi_lane_188.res	1.21658575551781	-0.119992324904702	0.487427227429674	-0.65174984451118	-0.119992324904702	185	212	0.710445464652096	0.0219720481534843	0.0380644797084042	-0.0997191011235951	NA	NA	0.0599311629224463	0.0173140661172089	-0.0323412742262387	0.0223910814311417	-0.00265165870954109	-0.0323412742262387	-16.2222222222222	14	0.00599407324762069
070220_E007	070220_B001	90	90	80	0.2	WT	60	Linear	0.05-0.2	NA	0	NA	070220_E007.avi_lane_189.res	1.25699098596781	-0.115738607809422	0.456462775869018	-0.636475457123838	-0.115738607809422	190	209	0.704193569707771	0.00707631147019384	0.0672693268567429	-0.116573033707865	NA	NA	0.0430772303381768	0.0577192965672089	-0.0280875571309587	-0.00857337012951431	0.0126227286778009	-0.0280875571309587	-11.2222222222222	11	0.00430841087275269
070220_E007	070220_B001	91	91	81	0.2	WT	60	Linear	0.05-0.2	NA	0	NA	070220_E007.avi_lane_190.res	1.23750367075079	-0.0731596864543598	0.443798984652021	-0.689935462918859	-0.0731596864543598	217	182	0.713897436633456	0.00437500112250914	0.0830505335809412	-0.105337078651685	NA	NA	0.0543131853943565	0.038231981350189	0.0144913642241035	-0.0212371613465113	-0.0408372771172201	0.0144913642241035	15.7777777777778	-16	0.00543218578933136
070220_E007	070220_B001	92	92	82	0.2	WT	60	Linear	0.05-0.2	NA	0	NA	070220_E007.avi_lane_191.res	1.20248919982196	-0.120217945081712	0.415427532188207	-0.716015660276235	-0.120217945081712	210	189	0.697418257675777	-0.00253520244040023	0.0638317734149099	-0.0991620111731845	NA	NA	0.060488252872857	0.00321751042135898	-0.0325668944032487	-0.0496086138103253	-0.0669174744745961	-0.0325668944032487	8.77777777777777	-9	0.0060497911380395
070220_E007	070220_B001	93	93	83	0.2	WT	60	Linear	0.05-0.2	NA	0	NA	070220_E007.avi_lane_192.res	1.221609579418	-0.0895672354635388	0.4511579073069	-0.673003026030958	-0.0895672354635388	207	192	0.700524186733486	0.0102876060203342	0.0565207831734919	-0.110955056179775	NA	NA	0.0486952078662666	0.0223378900173989	-0.00191618478507551	-0.0138782386916323	-0.023904840229319	-0.00191618478507549	5.77777777777777	-6	0.00487029833104202
070220_E007	070220_B001	94	94	84	0.2	WT	60	Linear	0.05-0.2	NA	0	NA	070220_E007.avi_lane_193.res	1.2131280294088	-0.0940591970910245	0.477841664371159	-0.667860244353027	-0.0940591970910245	198	198	0.711480345956064	0.00190356408349945	0.0662600248727651	-0.133426966292136	NA	NA	0.0262232977539059	0.013856340008199	-0.00640814641256121	0.0128055183726267	-0.0187620585513881	-0.0064081464125612	-3.22222222222223	0	0.00262274849787048
070220_E007	070220_B001	95	95	85	0.2	WT	60	Linear	0.05-0.2	NA	0	NA	070220_E007.avi_lane_194.res	1.28666068101449	-0.151337334579293	0.463842251435906	-0.728429555140035	-0.151337334579293	193	206	0.700143393745432	-0.0113883952479667	0.037812431921153	-0.0991620111731845	NA	NA	0.060488252872857	0.087388991613889	-0.0636862839008297	-0.00119389456262631	-0.0793313693383961	-0.0636862839008297	-8.22222222222223	8	0.0060497911380395
070220_E007	070220_B001	96	96	86	0.2	WT	60	Linear	0.05-0.2	NA	0	NA	070220_E007.avi_lane_195.res	1.19770125498179	-0.0612974253332922	0.516973227218516	-0.636983211749007	-0.0612974253332922	199	200	0.709926367538761	-0.0103471679533779	0.0729923327727258	-0.0880681818181822	NA	NA	0.0715820822278592	-0.001570434418811	0.0263536253451711	0.0519370812199837	0.012114974052632	0.0263536253451711	-2.22222222222223	2	0.00715935121510825
070220_E007	070220_B001	97	97	87	0.2	WT	60	Linear	0.05-0.2	NA	0	NA	070220_E007.avi_lane_196.res	1.25338040670114	-0.124189360426678	0.493735319178932	-0.716553675327016	-0.124189360426678	194	203	0.694645301202924	-0.0230318186396586	0.0681019138248415	-0.0866477272727276	NA	NA	0.0730025367733139	0.054108717300539	-0.0365383097482147	0.0286991731803997	-0.0674554895253771	-0.0365383097482147	-7.22222222222223	5	0.00730141935085271
070220_E007	070220_B001	98	98	88	0.2	WT	60	Linear	0.05-0.2	NA	0	NA	070220_E007.avi_lane_197.res	1.16626701242287	-0.0674595691204806	0.490223215822335	-0.622691237984184	-0.0674595691204806	199	200	0.701074040650391	-0.0106903082563174	0.07216318651756	-0.111428571428572	NA	NA	0.0482216926174694	-0.033004676977731	0.0201914815579827	0.0251870698238027	0.0264069478174549	0.0201914815579827	-2.22222222222223	2	0.00482293924527255
070220_E007	070220_B001	99	99	89	0.2	WT	60	Linear	0.05-0.2	NA	0	NA	070220_E007.avi_lane_198.res	1.23056651937775	-0.114411514689625	0.466090253509352	-0.693720985279909	-0.114411514689625	198	199	0.702485983883493	-0.0489175702781733	0.0694558675980325	-0.0838068181818183	NA	NA	0.0758434458642231	0.0312948299771489	-0.0267604640111617	0.00105410751081969	-0.0446227994782701	-0.0267604640111617	-3.22222222222223	1	0.00758555562237007
070220_E007	070220_B001	100	100	90	0.2	WT	60	Linear	0.05-0.2	NA	0	NA	070220_E007.avi_lane_199.res	1.26221451222059	-0.154927479906876	0.454116901270407	-0.716199049295303	-0.154927479906876	190	207	0.672266073492788	-0.0274410141192178	0.0118577002902982	-0.0838068181818183	NA	NA	0.0758434458642231	0.0629428228199889	-0.0672764292284127	-0.0109192447281253	-0.0671008634936641	-0.0672764292284127	-11.2222222222222	9	0.00758555562237007
070220_E007	070220_B001	101	101	91	0.2	WT	60	Linear	0.05-0.2	NA	0	NA	070220_E007.avi_lane_200.res	1.34329573884372	-0.161783946514387	0.427126614288845	-0.674798132625311	-0.161783946514387	185	213	0.616474259975694	-0.017007158064022	-0.0209674890881835	-0.0738636363636358	NA	NA	0.0857866276824056	0.144024049443119	-0.0741328958359237	-0.0379095317096873	-0.025699946823672	-0.0741328958359237	-16.2222222222222	15	0.00858003257269502
070220_E007	070220_B001	102	102	92	0.2	WT	60	Linear	0.05-0.2	NA	0	NA	070220_E007.avi_lane_201.res	1.51931390612354	-0.1440263827799	0.446742194158231	-0.746729678444054	-0.1440263827799	202	198	0.592744213000416	0.0012994772024857	-5.24384519794597e-05	-0.0909090909090915	NA	NA	0.0687411731369499	0.320042216722939	-0.0563753321014367	-0.0182939518403013	-0.0976314926424151	-0.0563753321014367	0.777777777777771	0	0.00687521494357668
070220_E007	070220_B001	103	103	93	0.2	WT	60	Linear	0.05-0.2	NA	0	NA	070220_E007.avi_lane_202.res	1.75326157693012	-0.112987491109744	0.447800303366781	-0.679411343822214	-0.112987491109744	201	199	0.503545923169173	0.0162702418997643	0.00523216197258222	-0.0799999999999995	NA	NA	0.0796502640460419	0.553989887529519	-0.0253364404312807	-0.0172358426317513	-0.0303131580205751	-0.0253364404312807	-0.222222222222229	1	0.00796629822622208
070220_E007	070220_B001	104	104	94	0.2	WT	60	Linear	0.05-0.2	NA	0	NA	070220_E007.avi_lane_203.res	1.34202829077655	-0.196012500838195	0.440303013531687	-0.749071779683047	-0.196012500838195	186	214	0.655948942562617	0.00725833599099346	-0.00209749103564094	-0.0681818181818186	NA	NA	0.0914684458642228	0.142756601375949	-0.108361450159732	-0.0247331324668453	-0.099973593881408	-0.108361450159732	-15.2222222222222	16	0.00914830511574394
070220_E007	070220_B001	105	105	95	0.2	WT	60	Linear	0.05-0.2	NA	0	NA	070220_E007.avi_lane_204.res	1.2331667054457	-0.136142486401038	0.460794407296047	-0.697217174445153	-0.136142486401038	192	205	0.692975083124024	0.0103497768676203	0.0379865749446016	-0.0957142857142865	NA	NA	0.063935978331755	0.033895016045099	-0.0484914357225747	-0.00424173870248534	-0.048118988643514	-0.0484914357225747	-9.22222222222223	7	0.00639461873574021
070220_E007	070220_B001	106	106	96	0.2	WT	60	Linear	0.05-0.2	NA	0	NA	070220_E007.avi_lane_205.res	1.328366359064	-0.197274101771049	0.435335413887571	-0.799024616665835	-0.197274101771049	195	205	0.702418725504488	0.0174577046189057	0.014150162482022	-0.110795454545455	NA	NA	0.0488548095005863	0.129094669663399	-0.109623051092586	-0.0297007321109613	-0.149926430864196	-0.109623051092586	-6.22222222222223	7	0.00488626104292678
070220_E007	070220_B001	107	107	97	0.2	WT	60	Linear	0.05-0.2	NA	0	NA	070220_E007.avi_lane_206.res	1.29311431191845	-0.129991370398846	0.48958844565948	-0.738534686340577	-0.129991370398846	197	201	0.70528735674462	-0.0355564062020561	0.0587247604572091	-0.100852272727273	NA	NA	0.0587979913187688	0.093842622517849	-0.0423403197203827	0.0245522996609477	-0.089436500538938	-0.0423403197203827	-4.22222222222223	3	0.00588073799325173
070220_E007	070220_B001	108	108	98	0.2	WT	60	Linear	0.05-0.2	NA	0	NA	070220_E007.avi_lane_207.res	1.22202553511856	-0.120127622070188	0.471953053732154	-0.754174087724826	-0.120127622070188	205	192	0.731268460182878	-0.0252085750504669	0.0718037211267507	-0.0781249999999997	NA	NA	0.0815252640460417	0.022753845717959	-0.0324765713917247	0.00691690773362169	-0.105075901923187	-0.0324765713917247	3.77777777777777	-6	0.00815382816541899
070220_E007	070220_B001	109	109	99	0.2	WT	60	Linear	0.05-0.2	NA	0	NA	070220_E007.avi_lane_208.res	1.27636374809688	-0.141380395116519	0.449259756411893	-0.72032470206021	-0.141380395116519	198	202	0.694587147956144	0.00428674523582844	0.0618193600010636	-0.0923295454545461	NA	NA	0.0673207185914953	0.0770920586962789	-0.0537293444380557	-0.0157763895866393	-0.0712265162585711	-0.0537293444380557	-3.22222222222223	4	0.006733146807818
070220_E007	070220_B001	110	110	100	0.2	WT	60	Linear	0.05-0.2	NA	0	NA	070220_E007.avi_lane_209.res	1.22805087165382	-0.13617870881566	0.417494917227112	-0.743739085839492	-0.13617870881566	208	190	0.683664332454185	0.0137749171707207	0.0670534230196035	-0.0985714285714284	NA	NA	0.061078835474613	0.0287791822532191	-0.0485276581371967	-0.0475412287714203	-0.0946409000378531	-0.0485276581371967	6.77777777777777	-8	0.00610885882838375
070220_E007	070220_B001	111	111	101	0.2	WT	60	Linear	0.05-0.2	NA	0	NA	070220_E007.avi_lane_210.res	1.23740734964255	-0.105970692733082	0.442454435715813	-0.693184564661326	-0.105970692733082	205	192	0.701155835499888	0.0329777477491776	0.0697388805749296	-0.0795454545454544	NA	NA	0.0801048095005871	0.0381356602419489	-0.0183196420546187	-0.0225817102827193	-0.0440863788596871	-0.0183196420546187	3.77777777777777	-6	0.00801176002966031
070220_E007	070220_B001	112	112	102	0.2	WT	60	Linear	0.05-0.2	NA	0	NA	070220_E007.avi_lane_211.res	1.24254169469401	-0.0956399402585546	0.469639997939204	-0.69588564782937	-0.0956399402585546	206	194	0.695520584975272	-0.0207112640301786	0.0650701212979145	-0.0880681818181822	NA	NA	0.0715820822278592	0.043270005293409	-0.00798888958009131	0.0046038519406717	-0.0467874620277311	-0.00798888958009129	4.77777777777777	-4	0.00715935121510825
070220_E007	070220_B001	113	113	103	0.2	WT	60	Linear	0.05-0.2	NA	0	NA	070220_E007.avi_lane_212.res	1.25801589448382	-0.108613825146398	0.477001875468199	-0.766451732884836	-0.108613825146398	211	188	0.724757389736897	-0.0424248123879666	0.088719310571167	-0.120738636363636	NA	NA	0.0389116276824052	0.058744205083219	-0.0209627744679347	0.0119657294696667	-0.117353547083197	-0.0209627744679347	9.77777777777777	-10	0.00389178409258761
070220_E007	070220_B001	114	114	104	0.2	WT	60	Linear	0.05-0.2	NA	0	NA	070220_E007.avi_lane_213.res	1.25719597571901	-0.158792100685772	0.460205703397351	-0.730174689070192	-0.158792100685772	192	208	0.706798695843967	-0.0168770666751226	0.0517272993765935	-0.100852272727273	NA	NA	0.0587979913187688	0.0579242863184091	-0.0711410500073087	-0.00483044260118132	-0.0810765032685531	-0.0711410500073087	-9.22222222222223	10	0.00588073799325173
070220_E007	070220_B001	115	115	105	0.2	WT	60	Linear	0.05-0.2	NA	0	NA	070220_E007.avi_lane_214.res	1.1994367576575	-0.0564018085090626	0.481675451106048	-0.707445564617953	-0.0564018085090626	219	181	0.706744346258729	-0.0364558984472283	0.082843190217584	-0.107142857142857	NA	NA	0.0525074069031844	0.000165068256898993	0.0312492421694007	0.0166393051075157	-0.0583473788163141	0.0312492421694007	17.7777777777778	-17	0.00525157910630014
070220_E007	070220_B001	116	116	106	0.2	WT	60	Linear	0.05-0.2	NA	0	NA	070220_E007.avi_lane_215.res	1.1642235035006	-0.0599041315152013	0.462369390829466	-0.646391457824988	-0.0599041315152013	211	188	0.715867873776087	0.0137914683448267	0.0803381971401598	-0.0724431818181825	NA	NA	0.0872070822278589	-0.0350481859000009	0.027746919163262	-0.00266675516906634	0.00270672797665095	0.027746919163262	9.77777777777777	-10	0.00872210070848212
070220_E007	070220_B001	117	117	107	0.2	WT	60	Linear	0.05-0.2	NA	0	NA	070220_E007.avi_lane_216.res	1.27550410852509	-0.124796455396564	0.461180028995579	-0.722610848564305	-0.124796455396564	202	198	0.685758264411937	0.0292086761585209	0.0575857291481092	-0.0923295454545461	NA	NA	0.0673207185914953	0.076232419124489	-0.0371454047181007	-0.0038561170029533	-0.0735126627626661	-0.0371454047181007	0.777777777777771	0	0.006733146807818
070220_E007	070220_B001	118	118	108	0.2	WT	60	Linear	0.05-0.2	NA	0	NA	070220_E007.avi_lane_217.res	1.16063424538436	-0.0765489707230831	0.451536819099527	-0.672049967757091	-0.0765489707230831	212	188	0.706018391667159	0.0110764182871553	0.0841191022634018	-0.0980113636363633	NA	NA	0.0616389004096781	-0.0386374440162409	0.0111020799553802	-0.0134993268990053	-0.0229517819554521	0.0111020799553802	10.7777777777778	-10	0.00616487426476908
070220_E007	070220_B001	119	119	109	0.2	WT	60	Linear	0.05-0.2	NA	0	NA	070220_E007.avi_lane_218.res	1.17744196568641	-0.00517456195037612	0.508687840104366	-0.627576521793901	-0.00517456195037612	218	180	0.724533462554514	0.0198775340952133	0.102387500966863	-0.100852272727273	NA	NA	0.0587979913187688	-0.0218297237141911	0.0824764887280872	0.0436516941058336	0.0215216640077379	0.0824764887280872	16.7777777777778	-18	0.00588073799325173
070220_E007	070220_B001	120	120	110	0.2	WT	60	Linear	0.05-0.2	NA	0	NA	070220_E007.avi_lane_219.res	1.18550699137675	-0.0863372274518727	0.453252796806336	-0.637759914410267	-0.0863372274518727	201	197	0.703050844857164	-0.0291773450130752	0.0474570442766235	-0.0857142857142862	NA	NA	0.0739359783317552	-0.0137646980238511	0.0013138232265906	-0.0117833491921963	0.0113382713913719	0.00131382322659061	-0.222222222222229	-1	0.00739477841149494
070220_E007	070220_B001	121	121	111	0.2	WT	60	Linear	0.05-0.2	NA	0	NA	070220_E007.avi_lane_220.res	1.17411891198416	-0.0783452565416263	0.446626187277563	-0.624278176595055	-0.0783452565416263	201	194	0.701003633249713	0.00997649585350285	0.0871633104572738	-0.0582386363636361	NA	NA	0.101411627682405	-0.0251527774164411	0.00930579413683699	-0.0184099587209693	0.0248200092065839	0.00930579413683701	-0.222222222222229	-4	0.0101427820660689
070220_E007	070220_B001	122	122	112	0.2	WT	60	Linear	0.05-0.2	NA	0	NA	070220_E007.avi_lane_221.res	1.18896252132563	-0.0248804004217233	0.469887764250181	-0.671368756585146	-0.0248804004217233	226	173	0.719741225372218	-0.00748506484369666	0.11999813950242	-0.0468750000000004	NA	NA	0.112775264046041	-0.010309168074971	0.06277065025674	0.00485161825164865	-0.0222705707835071	0.06277065025674	24.7777777777778	-25	0.0112793271521667
070220_E007	070220_B001	123	123	113	0.2	WT	60	Linear	0.05-0.2	NA	0	NA	070220_E007.avi_lane_222.res	1.17647000100437	-0.0516056913798512	0.477801228500559	-0.646054977476375	-0.0516056913798512	211	188	0.716630026541832	0.0046172015125041	0.0853757634177521	-0.110795454545455	NA	NA	0.0488548095005863	-0.022801688396231	0.0360453592986121	0.0127650825020267	0.00304320832526395	0.0360453592986121	9.77777777777777	-10	0.00488626104292678
070220_E007	070220_B001	124	124	114	0.2	WT	60	Linear	0.05-0.2	NA	0	NA	070220_E007.avi_lane_223.res	1.21292320878527	-0.0431209230516502	0.493843078657812	-0.613918136505241	-0.0431209230516502	205	193	0.702351436788134	0.002682691918427	0.0970531679994307	-0.0838068181818183	NA	NA	0.0758434458642231	0.0136515193846689	0.0445301276268131	0.0288069326592797	0.035180049296398	0.0445301276268131	3.77777777777777	-5	0.00758555562237007
070220_E007	070220_B001	125	125	115	0.2	WT	60	Linear	0.05-0.2	NA	0	NA	070220_E007.avi_lane_224.res	1.21828063283489	-0.0950803234289392	0.491765316633381	-0.675467997144313	-0.0950803234289392	196	199	0.714163962737272	0.0216369716620143	0.0794055869715546	-0.101428571428572	NA	NA	0.0582216926174697	0.019008943434289	-0.0074292727504759	0.0267291706348487	-0.0263698113426741	-0.00742927275047589	-5.22222222222223	1	0.00582309892102728
070220_E007	070220_B001	126	126	116	0.2	WT	60	Linear	0.05-0.2	NA	0	NA	070220_E007.avi_lane_225.res	1.13672557604021	-0.0598634741277045	0.446515300073923	-0.574865226730286	-0.0598634741277045	200	197	0.69884624788231	0.0221980639773808	0.0752403205933028	-0.103693181818182	NA	NA	0.0559570822278596	-0.0625461133603911	0.0277875765507588	-0.0185208459246093	0.074232959071353	0.0277875765507588	-1.22222222222223	-1	0.00559660172173437
070220_E007	070220_B001	127	127	117	0.2	WT	60	Linear	0.05-0.2	NA	0	NA	070220_E007.avi_lane_226.res	1.18230688197381	-0.0730857935790873	0.462384422005675	-0.606244087053821	-0.0730857935790873	199	200	0.700951510311545	0.0132955952843703	0.0702831576394936	-0.0852272727272729	NA	NA	0.0744229913187685	-0.016964807426791	0.014565257099376	-0.00265172399285735	0.0428540987478179	0.014565257099376	-2.22222222222223	2	0.0074434874866256
070220_E007	070220_B001	128	128	118	0.2	WT	60	Linear	0.05-0.2	NA	0	NA	070220_E007.avi_lane_227.res	1.25822798510495	-0.141196636069733	0.463387841699683	-0.688201639765871	-0.141196636069733	190	210	0.697165099413995	0.00023172476072133	0.0651509729057359	-0.106534090909091	NA	NA	0.0531161731369503	0.058956295704349	-0.0535455853912697	-0.00164830429884932	-0.0391034539642321	-0.0535455853912697	-11.2222222222222	12	0.00531246545020281
070220_E007	070220_B001	129	129	119	0.2	WT	60	Linear	0.05-0.2	NA	0	NA	070220_E007.avi_lane_228.res	1.23143444419957	-0.138930723029299	0.507981133683249	-0.766722032252805	-0.138930723029299	197	203	0.72517822916909	-0.00991899575904269	0.051339674564933	-0.103693181818182	NA	NA	0.0559570822278596	0.0321627547989689	-0.0512796723508357	0.0429449876847167	-0.117623846451166	-0.0512796723508357	-4.22222222222223	5	0.00559660172173437
070220_E007	070220_B001	130	130	120	0.2	WT	60	Linear	0.05-0.2	NA	0	NA	070220_E007.avi_lane_229.res	1.17535177291045	-0.114848556971025	0.457585720312561	-0.638849565614406	-0.114848556971025	190	208	0.690843054767433	0.00398348963846368	0.0548505813486622	NA	NA	NA	NA	-0.0239199164901511	-0.0271975062925617	-0.00745042568597132	0.0102486201872329	-0.0271975062925617	-11.2222222222222	10	NA
080220_E005	080220_B001	1	1	-9	0.2	WT	60	Linear	0.05-0.2	NA	0	NA	080220_E005.avi_lane_100.res	1.02464128525844	-0.116779219694275	0.380208270027935	-0.567890941134435	-0.116779219694275	177	195	0.706047497558521	0.0352790354542566	-0.00677805868011074	-0.0793650793650791	NA	NA	0.0556339705088141	-0.0524955697728424	0.0222959876321859	-0.00872409287407411	0.0104463732274619	0.0222959876321859	11.5555555555555	-4.22222222222223	0.00556414820559326
080220_E005	080220_B001	2	2	-8	0.2	WT	60	Linear	0.05-0.2	NA	0	NA	080220_E005.avi_lane_101.res	1.11300194345746	-0.129879111233674	0.390893674935223	-0.543945545157611	-0.129879111233674	154	194	0.704065592792467	0.00172498552353315	-6.89008139539843e-06	-0.084224598930481	NA	NA	0.0507744509434121	0.0358650884261777	0.00919609609278693	0.00196131203321387	0.0343917692042859	0.00919609609278693	-11.4444444444445	-5.22222222222223	0.0050781306371448
080220_E005	080220_B001	3	3	-7	0.2	WT	60	Linear	0.05-0.2	NA	0	NA	080220_E005.avi_lane_102.res	1.04026979512771	-0.0894072040961083	0.405828787699313	-0.560905605010754	-0.0894072040961083	175	184	0.694046101801242	-0.00733545757161811	0.0302109303521277	-0.0962566844919785	NA	NA	0.0387423653819146	-0.0368670599035723	0.0496680032303526	0.0168964247973039	0.0174317093511428	0.0496680032303526	9.55555555555554	-15.2222222222222	0.00387475962705253
080220_E005	080220_B001	4	4	-6	0.2	WT	60	Linear	0.05-0.2	NA	0	NA	080220_E005.avi_lane_103.res	1.06921522124535	-0.166377057697384	0.388076591982224	-0.568811875378391	-0.166377057697384	154	213	0.686368421421448	0.0296697463800363	-0.0227515724628927	-0.0855614973262031	NA	NA	0.04943755254769	-0.00792163378593225	-0.0273018503709231	-0.000855770919785115	0.00952543898350589	-0.0273018503709231	-11.4444444444445	13.7777777777778	0.00494442274712981
080220_E005	080220_B001	5	5	-5	0.2	WT	60	Linear	0.05-0.2	NA	0	NA	080220_E005.avi_lane_104.res	1.08063774592977	-0.166730710803092	0.355814574499742	-0.604790282578419	-0.166730710803092	160	192	0.687244874720054	0.0353203207147739	-0.00978676740580818	-0.141129032258065	NA	NA	-0.00612998238417209	0.00350089089848771	-0.0276555034766311	-0.0331177884022671	-0.0264529682165222	-0.0276555034766311	-5.44444444444446	-7.22222222222223	-0.000613081003777438
080220_E005	080220_B001	6	6	-4	0.2	WT	60	Linear	0.05-0.2	NA	0	NA	080220_E005.avi_lane_105.res	1.09389784897176	-0.184490862594608	0.376724900097413	-0.609451618929787	-0.184490862594608	155	206	0.701419547160969	0.034490763947685	-0.0175776342540529	-0.149725274725275	NA	NA	-0.0147262248513819	0.0167609939404776	-0.0454156552681471	-0.0122074628045961	-0.0311143045678902	-0.0454156552681471	-10.4444444444445	6.77777777777777	-0.00147282131462134
080220_E005	080220_B001	7	7	-3	0.2	WT	60	Linear	0.05-0.2	NA	0	NA	080220_E005.avi_lane_106.res	1.09853096422509	-0.125133098858537	0.395632399831122	-0.557419022528109	-0.125133098858537	171	206	0.696441143295183	0.0248103387204565	-0.0024595107398809	-0.216850828729281	NA	NA	-0.0818517788553883	0.0213941091938077	0.0139421084679239	0.00670003692911286	0.0209182918337878	0.0139421084679239	5.55555555555554	6.77777777777777	-0.00818628302597801
080220_E005	080220_B001	8	8	-2	0.2	WT	60	Linear	0.05-0.2	NA	0	NA	080220_E005.avi_lane_107.res	1.1011176943672	-0.131039304730231	0.420512117684995	-0.594342499559021	-0.131039304730231	168	200	0.692559937087003	-0.0171571469899763	0.0113828620186529	-0.169889502762431	NA	NA	-0.034890452888538	0.0239808393359178	0.00803590259622991	0.0315797547829859	-0.0160051851971241	0.00803590259622991	2.55555555555554	0.777777777777771	-0.00348951637025152
080220_E005	080220_B001	9	9	-1	0.2	WT	60	Linear	0.05-0.2	NA	0	NA	080220_E005.avi_lane_108.res	1.07291919669876	-0.141840296230239	0.386699949360115	-0.597478438980545	-0.141840296230239	175	203	0.699556346301388	-0.0363248545364553	-0.00134560821654615	-0.191988950276244	NA	NA	-0.0569899004023506	-0.00421765833252241	-0.00276508890377808	-0.00223241354189413	-0.0191411246186481	-0.00276508890377808	9.55555555555554	3.77777777777777	-0.00569975950236312
080220_E005	080220_B001	10	10	0	0.2	WT	60	Linear	0.05-0.2	NA	0	NA	080220_E005.avi_lane_109.res	1.05695958454552	-0.0842003748621561	0.393139950982888	-0.528273179722834	-0.0842003748621561	171	184	0.666072127017273	0.0379515968694911	0.0109777063427167	-0.225138121546961	NA	NA	-0.090139071673068	-0.0201772704857623	0.0548748324643048	0.0042075880808789	0.0500641346390628	0.0548748324643048	5.55555555555554	-15.2222222222222	-0.0090151242005021
080220_E005	080220_B001	11	11	1	0.2	WT	60	Linear	0.05-0.2	NA	0	NA	080220_E005.avi_lane_110.res	1.08482359468562	-0.0568302183341426	0.417682452611358	-0.511042881966467	-0.0568302183341426	179	187	0.673628797378824	0.0133302395713099	0.0512643036914925	-0.149171270718232	NA	NA	-0.0141722208443388	0.00768673965433764	0.0822449889923183	0.0287500897093489	0.0672944323954299	0.0822449889923183	13.5555555555555	-12.2222222222222	-0.00141741343389867
080220_E005	080220_B001	12	12	2	0.2	WT	60	Linear	0.05-0.2	NA	0	NA	080220_E005.avi_lane_111.res	1.0649349232832	-0.150315617111622	0.402503742010755	-0.550793526910446	-0.150315617111622	162	224	0.706408953378345	-0.0271363762479079	-0.00781469672185464	0.0124309392265182	NA	NA	0.147429989100411	-0.0122019317480824	-0.0112404097851611	0.0135713791087459	0.0275437874514508	-0.0112404097851611	-3.44444444444446	24.7777777777778	0.0147449894696052
080220_E005	080220_B001	13	13	3	0.2	WT	60	Linear	0.05-0.2	NA	0	NA	080220_E005.avi_lane_112.res	1.08713393985789	-0.133805074319908	0.408577699978156	-0.559073433362939	-0.133805074319908	155	198	0.6877071117765	-0.0192278754736913	-0.00942104185301889	0.232142857142859	NA	NA	0.367141907016752	0.00999708482660777	0.00527013300655291	0.0196453370761469	0.0192638809989578	0.00527013300655291	-10.4444444444445	-1.22222222222223	0.0367191477517395
080220_E005	080220_B001	14	14	4	0.2	WT	60	Linear	0.05-0.2	NA	0	NA	080220_E005.avi_lane_113.res	1.10433164654663	-0.116013554477682	0.436861488824405	-0.569741108289587	-0.116013554477682	159	194	0.670063948030211	-0.0253269191555587	-0.00205615305853756	0.370165745856355	NA	NA	0.505164795730248	0.0271947915153476	0.0230616528487789	0.0479291259223959	0.00859620607230982	0.0230616528487789	-6.44444444444446	-5.22222222222223	0.0505233001705392
080220_E005	080220_B001	15	15	5	0.2	WT	60	Linear	0.05-0.2	NA	0	NA	080220_E005.avi_lane_114.res	1.07403797856092	-0.0773503172826223	0.422657774430705	-0.533990360224896	-0.0773503172826223	179	196	0.700126427912862	0.0522269578171662	0.0243659223058219	0.577348066298344	NA	NA	0.712347116172237	-0.00309887647036233	0.0617248900438386	0.0337254115286959	0.0443469541370008	0.0617248900438386	13.5555555555555	-3.22222222222223	0.0712443295340108
080220_E005	080220_B001	16	16	6	0.2	WT	60	Linear	0.05-0.2	NA	0	NA	080220_E005.avi_lane_115.res	1.09380187831071	-0.11344699368834	0.391238633974282	-0.574581069725253	-0.11344699368834	180	197	0.702130801937824	0.0361961666467643	0.00816570882917434	0.823204419889503	NA	NA	0.958203469763396	0.0166650232794276	0.0256282136381209	0.00230627107227288	0.00375624463664381	0.0256282136381209	14.5555555555555	-2.22222222222223	0.0958332843786707
080220_E005	080220_B001	17	17	7	0.2	WT	60	Linear	0.05-0.2	NA	0	NA	080220_E005.avi_lane_116.res	1.08735432199938	-0.0757186269711524	0.41674565843319	-0.564042078004483	-0.0757186269711524	181	183	0.691175955811209	0.0521230383754119	0.0150530535015798	1.01795580110497	NA	NA	1.15295485097887	0.0102174669680977	0.0633565803553085	0.0278132955311809	0.0142952363574138	0.0633565803553085	15.5555555555555	-16.2222222222222	0.115311051980342
080220_E005	080220_B001	18	18	8	0.2	WT	60	Linear	0.05-0.2	NA	0	NA	080220_E005.avi_lane_117.res	1.11930558160844	-0.125667715096728	0.403090950118874	-0.626742680562822	-0.125667715096728	181	191	0.710968203949934	0.00481026120996453	0.0152088775518301	1.16436464088398	NA	NA	1.29936369075787	0.0421687265771578	0.0134074922297329	0.0141585872168649	-0.0484053662009252	0.0134074922297329	15.5555555555555	-8.22222222222223	0.129953912730528
080220_E005	080220_B001	19	19	9	0.2	WT	60	Linear	0.05-0.2	NA	0	NA	080220_E005.avi_lane_118.res	1.09159103291898	-0.0429286627405068	0.432411159463417	-0.501746683350371	-0.0429286627405068	184	191	0.692260177532685	0.00598636338428815	0.0410200452047225	1.4060773480663	NA	NA	1.54107639794019	0.0144541778876977	0.0961465445859541	0.0434787965614079	0.0765906310115259	0.0961465445859541	18.5555555555555	-8.22222222222223	0.154128446987912
080220_E005	080220_B001	20	20	10	0.2	WT	60	Linear	0.05-0.2	NA	0	NA	080220_E005.avi_lane_119.res	1.11408327407649	-0.100384677753811	0.430978962799303	-0.570427601828539	-0.100384677753811	167	189	0.695922153180371	0.0274411200077774	0.0149381745512674	1.61187845303867	NA	NA	1.74687750291257	0.0369464190452078	0.0386905295726499	0.0420465998972939	0.00790971253335782	0.0386905295726499	1.55555555555554	-10.2222222222222	0.174711336155639
080220_E005	080220_B001	21	21	11	0.2	WT	60	Linear	0.05-0.2	NA	0	NA	080220_E005.avi_lane_120.res	1.12037657438513	-0.0953308307384363	0.418092755972731	-0.57839065694518	-0.0953308307384362	175	186	0.696226147793158	-0.00187206488954189	0.0266332238432571	1.78314917127072	NA	NA	1.91814822114461	0.0432397193538476	0.0437443765880246	0.0291603930707219	-5.33425832831558e-05	0.0437443765880247	9.55555555555554	-13.2222222222222	0.191840720429425
080220_E005	080220_B001	22	22	12	0.2	WT	60	Linear	0.05-0.2	NA	0	NA	080220_E005.avi_lane_121.res	1.13331507583174	-0.136059533862486	0.421707823854574	-0.58563011608239	-0.136059533862486	172	214	0.691939033562145	-0.0077080777422712	-0.0161293091478481	1.96408839779005	NA	NA	2.09908744766395	0.0561782208004578	0.00301567346397491	0.0327754609525649	-0.00729280172049318	0.00301567346397491	6.55555555555554	14.7777777777778	0.209937086073538
080220_E005	080220_B001	23	23	13	0.2	WT	60	Linear	0.05-0.2	NA	0	NA	080220_E005.avi_lane_122.res	1.07038738345261	-0.0532878697092144	0.464565864998184	-0.496564771088174	-0.0532878697092144	165	193	0.71085189938769	-0.00774807139832326	0.0311749227683181	2.07872928176795	NA	NA	2.21372833164185	-0.00674947157867223	0.0857873376172465	0.0756335020961749	0.0817725432737229	0.0857873376172465	-0.444444444444457	-6.22222222222223	0.221402722321344
080220_E005	080220_B001	24	24	14	0.2	WT	60	Linear	0.05-0.2	NA	0	NA	080220_E005.avi_lane_123.res	1.10414431934107	-0.108890604455208	0.426255598786031	-0.604127855042813	-0.108890604455208	171	185	0.682808382262278	0.0387825255139001	0.0209592001416073	2.25414364640884	NA	NA	2.38914269628273	0.0270074643097877	0.0301846028712529	0.0373232358840219	-0.0257905406809161	0.0301846028712529	5.55555555555554	-14.2222222222222	0.238946527182406
080220_E005	080220_B001	25	25	15	0.2	WT	60	Linear	0.05-0.2	NA	0	NA	080220_E005.avi_lane_124.res	1.15260787569939	-0.118238494980453	0.431574270032889	-0.550044931567066	-0.118238494980453	159	203	0.651248650631058	0.00900312603218626	0.0121609877237622	2.51243093922652	NA	NA	2.64742998910041	0.0754710206681077	0.0208367123460079	0.0426419071308799	0.0282923827948308	0.0208367123460079	-6.44444444444446	3.77777777777777	0.264778743788867
080220_E005	080220_B001	26	26	16	0.2	WT	60	Linear	0.05-0.2	NA	0	NA	080220_E005.avi_lane_125.res	1.14215337624324	-0.148894503404325	0.412520269361741	-0.581594669731341	-0.148894503404325	158	205	0.690479159848489	0.0168227543184658	0.000445568160674148	2.73342541436464	NA	NA	2.86842446423853	0.0650165212119578	-0.00981929607786408	0.0235879064597319	-0.00325735536944416	-0.00981929607786408	-7.44444444444446	5.77777777777777	0.286881175109912
080220_E005	080220_B001	27	27	17	0.2	WT	60	Linear	0.05-0.2	NA	0	NA	080220_E005.avi_lane_126.res	1.04311893827559	-0.0636538125360289	0.396895148419802	-0.524541357601094	-0.0636538125360289	188	188	0.680743309691683	0.0256229317848418	0.0309663026650783	2.94889502762431	NA	NA	3.0838940774982	-0.0340179167556922	0.075421394790432	0.00796278551779289	0.0537959567608028	0.075421394790432	22.5555555555555	-11.2222222222222	0.308431045647922
080220_E005	080220_B001	28	28	18	0.2	WT	60	Linear	0.05-0.2	NA	0	NA	080220_E005.avi_lane_127.res	1.08346172926924	-0.0847734573551287	0.428544568875866	-0.524760336981696	-0.0847734573551287	162	189	0.670376171451836	0.0328547788742458	0.0331682074175729	3.06629834254144	NA	NA	3.20129739241533	0.00632487423795758	0.0543017499713322	0.0396122059738569	0.0535769773802008	0.0543017499713322	-3.44444444444446	-10.2222222222222	0.320172962287231
080220_E005	080220_B001	29	29	19	0.2	WT	60	Linear	0.05-0.2	NA	0	NA	080220_E005.avi_lane_128.res	1.09239444374622	-0.117770479113687	0.431773076778854	-0.565023962864341	-0.117770479113687	165	203	0.684584629544908	0.0288369103157838	-0.0157377701497765	3.26104972375691	NA	NA	3.3960487736308	0.0152575887149378	0.0213047282127739	0.0428407138768449	0.0133133514975559	0.0213047282127739	-0.444444444444457	3.77777777777777	0.339650729888902
080220_E005	080220_B001	30	30	20	0.2	WT	60	Linear	0.05-0.2	NA	0	NA	080220_E005.avi_lane_129.res	1.12034540678335	-0.14208314628225	0.417454410978237	-0.581147999449189	-0.14208314628225	158	202	0.682958244473864	0.02848817903586	-0.0155271214722116	3.49447513812155	NA	NA	3.62947418799544	0.0432085517520677	-0.00300793895578907	0.0285220480762279	-0.00281068508729221	-0.00300793895578907	-7.44444444444446	2.77777777777777	0.362996422971747
080220_E005	080220_B001	31	31	21	0.2	WT	60	Linear	0.05-0.2	NA	0	NA	080220_E005.avi_lane_130.res	1.090744787102	-0.0584564743539491	0.418789586247561	-0.506329078319712	-0.0584564743539491	177	189	0.676620001362106	0.0235150498479668	0.0246214153147975	3.69060773480663	NA	NA	3.82560678468052	0.0136079320707176	0.0806187329725118	0.0298572233455519	0.0720082360421849	0.0806187329725118	11.5555555555555	-10.2222222222222	0.382612330769163
080220_E005	080220_B001	32	32	22	0.2	WT	60	Linear	0.05-0.2	NA	0	NA	080220_E005.avi_lane_131.res	1.07224115516754	-0.00239332088242884	0.439560217483872	-0.548364083815888	-0.00239332088242884	210	170	0.699142495803398	0.00602482530479113	0.0681591263013276	3.77900552486188	NA	NA	3.91400457473577	-0.00489569986374239	0.136681886444032	0.0506278545818629	0.0299732305460089	0.136681886444032	44.5555555555555	-29.2222222222222	0.391453303297581
080220_E005	080220_B001	33	33	23	0.2	WT	60	Linear	0.05-0.2	NA	0	NA	080220_E005.avi_lane_132.res	1.12049845713065	-0.115699097407678	0.403303883920145	-0.583186030858643	-0.115699097407678	177	197	0.693447677857743	-0.0116717372246381	0.0121093297335834	3.96961325966851	NA	NA	4.1046123095424	0.0433616020993677	0.0233761099187829	0.0143715210181359	-0.00484871649674612	0.0233761099187829	11.5555555555555	-2.22222222222223	0.41051665031199
080220_E005	080220_B001	34	34	24	0.2	WT	60	Linear	0.05-0.2	NA	0	NA	080220_E005.avi_lane_133.res	1.10830251138709	-0.104360856575931	0.408128500492507	-0.551886774015975	-0.104360856575931	186	213	0.685734676896744	0.00127008954749484	0.017925768300418	4.16436464088398	NA	NA	4.29936369075787	0.0311656563558076	0.0347143507505299	0.0191961375904979	0.0264505403459219	0.0347143507505299	20.5555555555555	13.7777777777778	0.429994417913662
080220_E005	080220_B001	35	35	25	0.2	WT	60	Linear	0.05-0.2	NA	0	NA	080220_E005.avi_lane_134.res	1.07094363407167	-0.0696157305449329	0.396622911182195	-0.54081435782235	-0.0696157305449329	190	188	0.69781897746316	0.0194303430561898	0.0149713735608508	4.3328729281768	NA	NA	4.46787197805069	-0.00619322095961228	0.069459476781528	0.00769054828018589	0.0375229565395468	0.069459476781528	24.5555555555555	-11.2222222222222	0.446847521795945
080220_E005	080220_B001	36	36	26	0.2	WT	60	Linear	0.05-0.2	NA	0	NA	080220_E005.avi_lane_135.res	1.11150177978337	-0.0607373458540912	0.453311173686957	-0.602749427444949	-0.0607373458540912	196	186	0.689174717403305	0.0129714137215578	0.0495821819756489	4.54558011049724	NA	NA	4.68057916037113	0.0343649247520876	0.0783378614723697	0.0643788107849479	-0.0244121130830521	0.0783378614723697	30.5555555555555	-13.2222222222222	0.468121111942452
080220_E005	080220_B001	37	37	27	0.2	WT	60	Linear	0.05-0.2	NA	0	NA	080220_E005.avi_lane_136.res	1.10292395892848	-0.106049783440096	0.428300900948634	-0.574578009539304	-0.106049783440096	166	190	0.692993963720941	0.0152196384152936	0.0216274012458816	4.71823204419889	NA	NA	4.85323109407279	0.0257871038971977	0.0330254238863649	0.0393685380466249	0.00375930482259279	0.0330254238863649	0.555555555555543	-9.22222222222223	0.485388636412011
080220_E005	080220_B001	38	38	28	0.2	WT	60	Linear	0.05-0.2	NA	0	NA	080220_E005.avi_lane_137.res	1.1194651734926	-0.0898493593434951	0.449592803221692	-0.546798912845442	-0.0898493593434951	164	194	0.692069231449141	-0.0122525266819222	0.0356471525500269	4.79005524861878	NA	NA	4.92505429849268	0.0423283184613177	0.0492258479829658	0.0606604403196829	0.0315384015164548	0.0492258479829658	-1.44444444444446	-5.22222222222223	0.492571926591339
080220_E005	080220_B001	39	39	29	0.2	WT	60	Linear	0.05-0.2	NA	0	NA	080220_E005.avi_lane_138.res	1.11384104973094	-0.065844807648344	0.43047323556655	-0.606212038441843	-0.065844807648344	187	172	0.698428168382133	0.0238409822553799	0.047448297784384	4.96823204419889	NA	NA	5.10323109407279	0.0367041946996576	0.0732303996781169	0.0415408726645409	-0.0278747240799462	0.0732303996781169	21.5555555555555	-27.2222222222222	0.510392011843948
080220_E005	080220_B001	40	40	30	0.2	WT	60	Linear	0.05-0.2	NA	0	NA	080220_E005.avi_lane_139.res	1.08799371273486	-0.0627448640418153	0.438558880169475	-0.528436866861047	-0.0627448640418154	170	183	0.686912736342859	0.0093300888595792	0.0122984239081349	5.18922651933701	NA	NA	5.32422556921091	0.0108568577035777	0.0763303432846456	0.0496265172674659	0.0499004475008499	0.0763303432846455	4.55555555555554	-16.2222222222222	0.532494443164964
080220_E005	080220_B001	41	41	31	0.2	WT	60	Linear	0.05-0.2	NA	0	NA	080220_E005.avi_lane_140.res	1.10424601629262	-0.114227677566106	0.402359078546958	-0.60225938685885	-0.114227677566106	188	199	0.703334043094134	0.0422491787006187	0.0240953054751764	5.34116022099447	NA	NA	5.47615927086837	0.0271091612613377	0.0248475297603549	0.0134267156449489	-0.0239220724969532	0.0248475297603549	22.5555555555555	-0.222222222222229	0.547689864698199
080220_E005	080220_B001	42	42	32	0.2	WT	60	Linear	0.05-0.2	NA	0	NA	080220_E005.avi_lane_141.res	1.13486673220503	-0.142135184485348	0.39157002201817	-0.621509405009678	-0.142135184485348	166	186	0.695768747798827	-0.0245283982841019	0.000538692553643444	5.51519337016574	NA	NA	5.65019242003964	0.0577298771737478	-0.00305997715888709	0.00263765911616087	-0.0431720906477812	-0.00305997715888709	0.555555555555543	-13.2222222222222	0.565095529363518
080220_E005	080220_B001	43	43	33	0.2	WT	60	Linear	0.05-0.2	NA	0	NA	080220_E005.avi_lane_142.res	1.11968287726094	-0.107385666977887	0.451376988499729	-0.585127737411249	-0.107385666977887	171	200	0.708305739716373	-0.0579837643911129	0.00351263845656101	5.6878453038674	NA	NA	5.8228443537413	0.0425460222296576	0.0316895403485739	0.0624446255977199	-0.00679042304935218	0.0316895403485739	5.55555555555554	0.777777777777771	0.582363053833078
080220_E005	080220_B001	44	44	34	0.2	WT	60	Linear	0.05-0.2	NA	0	NA	080220_E005.avi_lane_143.res	1.1024858940362	-0.0667071428487211	0.404700592171175	-0.618768247000224	-0.0667071428487211	207	177	0.703800951465644	0.00540562246674733	0.044274717707228	5.74447513812155	NA	NA	5.87947418799544	0.0253490390049176	0.0723680644777398	0.0157682292691659	-0.0404309326383272	0.0723680644777398	41.5555555555555	-22.2222222222222	0.588026801859087
080220_E005	080220_B001	45	45	35	0.2	WT	60	Linear	0.05-0.2	NA	0	NA	080220_E005.avi_lane_144.res	1.10980723993606	-0.0798329752066569	0.443479020292026	-0.565024215457637	-0.0798329752066569	174	188	0.692081285298146	0.0159158607496331	0.0221288322861456	5.88121546961326	NA	NA	6.01621451948715	0.0326703849047776	0.059242232119804	0.0545466573900169	0.0133130989042598	0.059242232119804	8.55555555555554	-11.2222222222222	0.601702681238976
080220_E005	080220_B001	46	46	36	0.2	WT	60	Linear	0.05-0.2	NA	0	NA	080220_E005.avi_lane_145.res	1.09420347067533	-0.0654316695701857	0.38783212933926	-0.534187023548093	-0.0654316695701857	190	184	0.684165436046417	0.0056536344668554	0.040936422984159	6.07458563535912	NA	NA	6.20958468523301	0.0170666156440478	0.0736435377562752	-0.00110023356274913	0.0441502908138038	0.0736435377562752	24.5555555555555	-15.2222222222222	0.621042308644888
080220_E005	080220_B001	47	47	37	0.2	WT	60	Linear	0.05-0.2	NA	0	NA	080220_E005.avi_lane_146.res	1.07795825411746	-0.0852751553636429	0.426996838235546	-0.618155792383489	-0.0852751553636429	181	174	0.715261789352908	0.0214344651929847	0.0346822788053736	6.25138121546961	NA	NA	6.3863802653435	0.000821399086177621	0.053800051962818	0.0380644753335369	-0.0398184780215921	0.053800051962818	15.5555555555555	-25.2222222222222	0.638724253701724
080220_E005	080220_B001	48	48	38	0.2	WT	60	Linear	0.05-0.2	NA	0	NA	080220_E005.avi_lane_147.res	1.10474099165259	-0.0973850440710837	0.379607208396008	-0.610995228666915	-0.0973850440710837	185	172	0.700080332119397	0.0164976818548553	0.033431957879424	6.45027624309392	NA	NA	6.58527529296781	0.0276041366213078	0.0416901632553772	-0.00932515450600113	-0.0326579143050182	0.0416901632553772	19.5555555555555	-27.2222222222222	0.658616441890658
080220_E005	080220_B001	49	49	39	0.2	WT	60	Linear	0.05-0.2	NA	0	NA	080220_E005.avi_lane_148.res	1.10215176223818	-0.0778758224876823	0.405146435352188	-0.582247130397823	-0.0778758224876823	189	181	0.704617390909449	0.0305952833944529	0.0477821354786701	6.51519337016575	NA	NA	6.65019242003964	0.0250149072068977	0.0611993848387786	0.0162140724501789	-0.00390981603592622	0.0611993848387786	23.5555555555555	-18.2222222222222	0.66510903109122
080220_E005	080220_B001	50	50	40	0.2	WT	60	Linear	0.05-0.2	NA	0	NA	080220_E005.avi_lane_149.res	1.08666786716672	-0.0256960255119207	0.394354777018063	-0.504507963426971	-0.0256960255119207	196	172	0.682099442896418	0.00980773402697712	0.0704808243965193	6.64502762430939	NA	NA	6.78002667418329	0.00953101213543772	0.11337918181454	0.00542241411605388	0.0738293509349258	0.11337918181454	30.5555555555555	-27.2222222222222	0.678094209492315
080220_E005	080220_B001	51	51	41	0.2	WT	60	Linear	0.05-0.2	NA	0	NA	080220_E005.avi_lane_150.res	1.08008333563736	-0.0303058275734773	0.44113650311528	-0.553809274534613	-0.0303058275734773	181	163	0.71015965802752	0.00477268019267507	0.0592405191706022	6.81039325842697	NA	NA	6.94539230830086	0.00294648060607772	0.108769379752984	0.0522041402132709	0.0245280398272838	0.108769379752984	15.5555555555555	-36.2222222222222	0.694633005625846
080220_E005	080220_B001	52	52	42	0.2	WT	60	Linear	0.05-0.2	NA	0	NA	080220_E005.avi_lane_151.res	1.08723906950022	-0.0505298526859053	0.431103483111277	-0.543208234270097	-0.0505298526859053	183	179	0.698506193198221	-0.00209749176646337	0.0506562994052049	7.01675977653631	NA	NA	7.15175882641021	0.0101022144689378	0.0885453546405556	0.0421711202092679	0.0351290800917998	0.0885453546405556	17.5555555555555	-20.2222222222222	0.715272443741327
080220_E005	080220_B001	53	53	43	0.2	WT	60	Linear	0.05-0.2	NA	0	NA	080220_E005.avi_lane_152.res	1.07241693325998	0.00458649416504178	0.453167609057343	-0.534846492097852	0.00458649416504178	190	158	0.703368972033995	0.00898243966992378	0.082469161062927	7.16011235955056	NA	NA	7.29511140942446	-0.00471992177130232	0.143661701491503	0.0642352461553339	0.0434908222640449	0.143661701491503	24.5555555555555	-41.2222222222222	0.729609637550283
080220_E005	080220_B001	54	54	44	0.2	WT	60	Linear	0.05-0.2	NA	0	NA	080220_E005.avi_lane_153.res	1.16438754156919	-0.0812081578345955	0.413992700386825	-0.583034407045165	-0.0812081578345955	176	174	0.693492276213246	0.0736183792544783	0.0382891019880226	7.30196629213483	NA	NA	7.43696534200872	0.0872506865379077	0.0578670494918654	0.0250603374848159	-0.00469709268326812	0.0578670494918654	10.5555555555555	-25.2222222222222	0.743796946081872
080220_E005	080220_B001	55	55	45	0.2	WT	60	Linear	0.05-0.2	NA	0	NA	080220_E005.avi_lane_154.res	1.11632226134986	-0.0255382565572575	0.426232758075875	-0.55402510386394	-0.0255382565572575	186	159	0.697709221972566	0.0207668610199424	0.0526885556990978	7.46769662921348	NA	NA	7.60269567908738	0.0391854063185777	0.113536950769203	0.0373003951738659	0.0243122104979568	0.113536950769203	20.5555555555555	-40.2222222222222	0.760372217435631
080220_E005	080220_B001	56	56	46	0.2	WT	60	Linear	0.05-0.2	NA	0	NA	080220_E005.avi_lane_155.res	1.18409824465584	-0.0724069026527552	0.47633558474969	-0.60254794980427	-0.0724069026527552	171	177	0.687543277843614	0.0250717630709888	0.0369088096072996	7.56843575418995	NA	NA	7.70343480406384	0.106961389624558	0.0666683046737057	0.0874032218476809	-0.0242106354423731	0.0666683046737057	5.55555555555554	-22.2222222222222	0.770447490085516
080220_E005	080220_B001	57	57	47	0.2	WT	60	Linear	0.05-0.2	NA	0	NA	080220_E005.avi_lane_156.res	1.07936233486407	-0.0138880991471184	0.498803602919556	-0.553144138108439	-0.0138880991471184	203	193	0.706648526366978	0.0242911916420529	0.0391523359239184	7.68679775280899	NA	NA	7.82179680268288	0.00222547983278765	0.125187108179343	0.109871240017547	0.0251931762534578	0.125187108179343	37.5555555555555	-6.22222222222223	0.782285288038892
080220_E005	080220_B001	58	58	48	0.2	WT	60	Linear	0.05-0.2	NA	0	NA	080220_E005.avi_lane_157.res	1.09535303062673	-0.00945659835181869	0.453167991307006	-0.550648593255143	-0.00945659835181869	200	171	0.709377921074807	0.0161892828043239	0.0614781670309103	7.86657303370787	NA	NA	8.00157208358176	0.0182161755954477	0.129618608974642	0.0642356284049969	0.0276887211067538	0.129618608974642	34.5555555555555	-28.2222222222222	0.800265243405676
080220_E005	080220_B001	59	59	49	0.2	WT	60	Linear	0.05-0.2	NA	0	NA	080220_E005.avi_lane_158.res	1.08728607124492	-0.0407913284128395	0.42285878272177	-0.551860200913489	-0.0407913284128395	194	176	0.694788775537592	-0.0037379286558671	0.0531697823446861	8.03651685393258	NA	NA	8.17151590380648	0.0101492162136376	0.0982838789136214	0.0339264198197609	0.0264771134484079	0.0982838789136214	28.5555555555555	-23.2222222222222	0.817261919963329
080220_E005	080220_B001	60	60	50	0.2	WT	60	Linear	0.05-0.2	NA	0	NA	080220_E005.avi_lane_159.res	1.08899744266628	0.0243209974524973	0.465641133191747	-0.544886332004605	0.0243209974524973	209	162	0.714482294976667	-0.00822675207634126	0.0806990422300175	8.17458100558659	NA	NA	8.30958005546049	0.0118605876349978	0.163396204778958	0.0767087702897379	0.0334509823572918	0.163396204778958	43.5555555555555	-37.2222222222222	0.831070199233309
080220_E005	080220_B001	61	61	51	0.2	WT	60	Linear	0.05-0.2	NA	0	NA	080220_E005.avi_lane_160.res	1.10962131709474	-0.000196301448226865	0.433004737204537	-0.505170293250561	-0.000196301448226866	197	169	0.662674130745325	0.00393181217736256	0.0867859591766725	8.2877094972067	NA	NA	8.4227085470806	0.0324844620634577	0.138878905878234	0.0440723743025279	0.0731670211113359	0.138878905878234	31.5555555555555	-30.2222222222222	0.84238457582542
080220_E005	080220_B001	62	62	52	0.2	WT	60	Linear	0.05-0.2	NA	0	NA	080220_E005.avi_lane_161.res	1.15936031758848	-0.0371803810224324	0.45539690198338	-0.569588765308967	-0.0371803810224324	189	175	0.698369981648254	0.0157754635211126	0.0594145114630726	8.41011235955056	NA	NA	8.54511140942446	0.0822234625571976	0.101894826304029	0.0664645390813709	0.00874854905292988	0.101894826304029	23.5555555555555	-24.2222222222222	0.854626514709921
080220_E005	080220_B001	63	63	53	0.2	WT	60	Linear	0.05-0.2	NA	0	NA	080220_E005.avi_lane_162.res	1.12653882265727	-0.00697853386123892	0.469727016285743	-0.534980264313601	-0.00697853386123892	206	186	0.69891966607702	0.00542347841590726	0.0641032416352487	8.55898876404494	NA	NA	8.69398781391884	0.0494019676259876	0.132096673465222	0.0807946533837339	0.0433570500482958	0.132096673465222	40.5555555555555	-13.2222222222222	0.869516165248029
080220_E005	080220_B001	64	64	54	0.2	WT	60	Linear	0.05-0.2	NA	0	NA	080220_E005.avi_lane_163.res	1.09723077716904	0.0255671960506302	0.482549852251347	-0.525500124661999	0.0255671960506302	205	170	0.698833608353556	-0.0237328402546006	0.077688838233301	8.73184357541899	NA	NA	8.86684262529289	0.0200939221377576	0.164642403377091	0.0936174893493379	0.0528371896998978	0.164642403377091	39.5555555555555	-29.2222222222222	0.886803980224045
080220_E005	080220_B001	65	65	55	0.2	WT	60	Linear	0.05-0.2	NA	0	NA	080220_E005.avi_lane_164.res	1.12325866011961	-0.0218964449703222	0.442663006327196	-0.565368881838591	-0.0218964449703222	200	171	0.687934517789215	-0.00766737828701728	0.0665540594724783	8.86871508379888	NA	NA	9.00371413367277	0.0461218050883276	0.117178762356139	0.0537306434251869	0.0129684325233058	0.117178762356139	34.5555555555555	-28.2222222222222	0.90049297906387
080220_E005	080220_B001	66	66	56	0.2	WT	60	Linear	0.05-0.2	NA	0	NA	080220_E005.avi_lane_165.res	1.08645248379871	0.0283477715647072	0.480029570708257	-0.547935903204649	0.0283477715647072	222	174	0.708578710899095	0.00500995866729318	0.0862762749979043	9.01825842696629	NA	NA	9.15325747684019	0.00931562876742764	0.167422978891168	0.0910972078062479	0.0304014111572478	0.167422978891168	56.5555555555555	-25.2222222222222	0.915449332474111
080220_E005	080220_B001	67	67	57	0.2	WT	60	Linear	0.05-0.2	NA	0	NA	080220_E005.avi_lane_166.res	1.10234593170175	0.0172237343216219	0.497132395223405	-0.566696821698015	0.0172237343216219	213	175	0.716496275197827	0.0223312744484924	0.0782597416337647	9.14606741573034	NA	NA	9.28106646560423	0.0252090766704678	0.156298941648083	0.108200032321396	0.0116404926638818	0.156298941648083	47.5555555555555	-24.2222222222222	0.928231956992676
080220_E005	080220_B001	68	68	58	0.2	WT	60	Linear	0.05-0.2	NA	0	NA	080220_E005.avi_lane_167.res	1.11498133854576	-0.0273993129759267	0.455339360802765	-0.6081612816024	-0.0273993129759267	202	168	0.698506274293625	0.0528071304779013	0.0701037580243341	9.23184357541899	NA	NA	9.36684262529289	0.0378444835144778	0.111675894350534	0.0664069979007559	-0.0298239672405032	0.111675894350534	36.5555555555555	-31.2222222222222	0.936810731087903
080220_E005	080220_B001	69	69	59	0.2	WT	60	Linear	0.05-0.2	NA	0	NA	080220_E005.avi_lane_168.res	1.10585089685273	0.0301583080908725	0.454217906351403	-0.570809588830492	0.0301583080908725	231	163	0.712802728377351	0.0314626414100165	0.0899199807578846	9.29213483146067	NA	NA	9.42713388133457	0.0287140418214478	0.169233515417333	0.0652855434493939	0.00752772553140479	0.169233515417333	65.5555555555555	-36.2222222222222	0.942840670728188
080220_E005	080220_B001	70	70	60	0.2	WT	60	Linear	0.05-0.2	NA	0	NA	080220_E005.avi_lane_169.res	1.10325099837743	-0.00658325171308253	0.461520442878344	-0.587805160457006	-0.00658325171308253	221	178	0.705002818252079	0.0289570418817518	0.0691340334661759	9.44943820224719	NA	NA	9.58443725212108	0.0261141433461476	0.132491955613378	0.0725880799763349	-0.0094678460951092	0.132491955613378	55.5555555555555	-21.2222222222222	0.9585731316741
080220_E005	080220_B001	71	71	61	0.2	WT	60	Linear	0.05-0.2	NA	0	NA	080220_E005.avi_lane_170.res	1.17469688535081	-0.0232173168324432	0.470677389731871	-0.558269915610451	-0.0232173168324433	208	192	0.701565055173677	0.0224767174821827	0.0685835502692885	9.58005617977528	NA	NA	9.71505522964918	0.0975600303195276	0.115857890494018	0.0817450268298619	0.0200673987514458	0.115857890494018	42.5555555555555	-7.22222222222223	0.97163669299529
080220_E005	080220_B001	72	72	62	0.2	WT	60	Linear	0.05-0.2	NA	0	NA	080220_E005.avi_lane_171.res	1.12836680194831	-0.0251636815423332	0.468099347035355	-0.544112058825493	-0.0251636815423332	204	194	0.683169428581023	0.0156081947772837	0.0681404323858933	8.87290502793296	NA	NA	9.00790407780686	0.0512299469170276	0.113911525784128	0.0791669841333459	0.0342252555364039	0.113911525784128	38.5555555555555	-5.22222222222223	0.900912030048744
080220_E005	080220_B001	73	73	63	0.2	WT	60	Linear	0.05-0.2	NA	0	NA	080220_E005.avi_lane_172.res	1.18282065774145	-0.0120269289806955	0.44482846951859	-0.564451122245259	-0.0120269289806955	214	177	0.658462410834736	0.0483150879707383	0.0429217146110067	-0.0646067415730339	NA	NA	0.0703923083008592	0.105683802710168	0.127048278345765	0.0558961066165809	0.0138861921166379	0.127048278345765	48.5555555555555	-22.2222222222222	0.00704018124785932
080220_E005	080220_B001	74	74	64	0.2	WT	60	Linear	0.05-0.2	NA	0	NA	080220_E005.avi_lane_173.res	1.13742302573927	-0.00231335309778944	0.485503220305044	-0.559060529264066	-0.00231335309778944	210	184	0.701646102811306	0.0173515401270218	0.0651230370104698	-0.091292134831461	NA	NA	0.0437069150424321	0.0602861707079876	0.136761854228671	0.0965708574030349	0.0192767850978308	0.136761854228671	44.5555555555555	-15.2222222222222	0.00437128162310785
080220_E005	080220_B001	75	75	65	0.2	WT	60	Linear	0.05-0.2	NA	0	NA	080220_E005.avi_lane_174.res	1.1204752460718	0.0250743636111473	0.445128559856431	-0.577730684247344	0.0250743636111473	221	154	0.699227533622892	-0.000582563710536151	0.101602243984778	-0.0842696629213491	NA	NA	0.0507293869525441	0.0433383910405176	0.164149570937608	0.0561961969544219	0.000606630114552864	0.164149570937608	55.5555555555555	-45.2222222222222	0.00507362362962738
080220_E005	080220_B001	76	76	66	0.2	WT	60	Linear	0.05-0.2	NA	0	NA	080220_E005.avi_lane_175.res	1.09819230274024	-0.0397633706060651	0.456366440576171	-0.546168728059037	-0.0397633706060651	201	197	0.718011982543377	-0.00551797631513234	0.0473752014728159	-0.104748603351955	NA	NA	0.0302504465219383	0.0210554477089577	0.0993118367203958	0.0674340776741619	0.0321685863028598	0.0993118367203958	35.5555555555555	-2.22222222222223	0.00302545308548474
080220_E005	080220_B001	77	77	67	0.2	WT	60	Linear	0.05-0.2	NA	0	NA	080220_E005.avi_lane_176.res	1.06786756815702	-0.000206176039468083	0.462592583765321	-0.578050955230758	-0.000206176039468082	221	177	0.714890915435637	0.0420494665915721	0.0799295563364176	-0.103932584269663	NA	NA	0.0310664656042303	-0.00926928687426232	0.138869031286993	0.0736602208633119	0.000286359131138836	0.138869031286993	55.5555555555555	-22.2222222222222	0.00310706601138122
080220_E005	080220_B001	78	78	68	0.2	WT	60	Linear	0.05-0.2	NA	0	NA	080220_E005.avi_lane_177.res	1.08926202822514	0.0187240362357497	0.443291554578682	-0.530896773432349	0.0187240362357497	224	173	0.699217473615777	0.066591706562435	0.0895458328879543	-0.102528089887641	NA	NA	0.0324709599862524	0.0121251731938576	0.157799243562211	0.0543591916766729	0.0474405409295479	0.157799243562211	58.5555555555555	-26.2222222222222	0.00324753441267944
080220_E005	080220_B001	79	79	69	0.2	WT	60	Linear	0.05-0.2	NA	0	NA	080220_E005.avi_lane_178.res	1.08276848879219	-0.017052815110945	0.431607351028619	-0.599795329751988	-0.017052815110945	226	174	0.703960641882711	0.0329927567237173	0.0714854942033001	-0.0935754189944141	NA	NA	0.0414236308794791	0.00563163376090769	0.122022392215516	0.0426749881266099	-0.0214580153900912	0.122022392215516	60.5555555555555	-25.2222222222222	0.0041429223785201
080220_E005	080220_B001	80	80	70	0.2	WT	60	Linear	0.05-0.2	NA	0	NA	080220_E005.avi_lane_179.res	1.11399545647752	-0.0333698871411673	0.420722725412231	-0.528922094884667	-0.0333698871411673	204	187	0.715713878549041	0.010341942873838	0.0451481034977922	-0.106145251396648	NA	NA	0.0288537984772446	0.0368586014462378	0.105705320185294	0.0317903625102219	0.0494152194772298	0.105705320185294	38.5555555555555	-12.2222222222222	0.00288576942384111
080220_E005	080220_B001	81	81	71	0.2	WT	60	Linear	0.05-0.2	NA	0	NA	080220_E005.avi_lane_180.res	1.09512263484744	-0.0340471841350162	0.437809671578673	-0.540131998294259	-0.0340471841350162	207	193	0.712861975706018	-0.0100728695519113	0.0361706096741021	-0.0907821229050282	NA	NA	0.044216926968865	0.0179857798161578	0.105028023191445	0.0488773086766639	0.0382053160676379	0.105028023191445	41.5555555555555	-6.22222222222223	0.00442228970177894
080220_E005	080220_B001	82	82	72	0.2	WT	60	Linear	0.05-0.2	NA	0	NA	080220_E005.avi_lane_181.res	1.10772320853111	-0.0373088567285203	0.439738803426742	-0.578332454641056	-0.0373088567285203	212	187	0.699024528000077	0.023633400693301	0.0580870434937093	-0.0997191011235951	NA	NA	0.035279948750298	0.0305863534998276	0.101766350597941	0.0508064405247329	4.85972084085518e-06	0.101766350597941	46.5555555555555	-12.2222222222222	0.00352847121527589
080220_E005	080220_B001	83	83	73	0.2	WT	60	Linear	0.05-0.2	NA	0	NA	080220_E005.avi_lane_182.res	1.10255228712284	-0.00493345475159125	0.461073651968907	-0.533267358920026	-0.00493345475159125	212	187	0.718628451660958	0.0539221226887334	0.0729964470051888	-0.110955056179775	NA	NA	0.0240439936941183	0.0254154320915576	0.13414175257487	0.0721412890668979	0.0450699554418709	0.13414175257487	46.5555555555555	-12.2222222222222	0.00240472400486169
080220_E005	080220_B001	84	84	74	0.2	WT	60	Linear	0.05-0.2	NA	0	NA	080220_E005.avi_lane_183.res	1.1291773565373	-0.0308679531634541	0.437642597706793	-0.567260768339595	-0.0308679531634541	198	173	0.699694343085591	0.0112343594517111	0.063628397604457	-0.111731843575419	NA	NA	0.0232672062984743	0.0520405015060177	0.108207254163007	0.0487102348047839	0.0110765460223018	0.108207254163007	32.5555555555555	-26.2222222222222	0.00232703477732343
080220_E005	080220_B001	85	85	75	0.2	WT	60	Linear	0.05-0.2	NA	0	NA	080220_E005.avi_lane_184.res	1.05902955544821	-0.00437856427134884	0.431754233950171	-0.519360229967946	-0.00437856427134884	209	177	0.69717559540086	-0.0157676451827131	0.0472079518623745	-0.0828651685393256	NA	NA	0.0521338813345676	-0.0181072995830722	0.134696643055112	0.0428218710481619	0.0589770843939509	0.134696643055112	43.5555555555555	-22.2222222222222	0.0052140920309256
080220_E005	080220_B001	86	86	76	0.2	WT	60	Linear	0.05-0.2	NA	0	NA	080220_E005.avi_lane_185.res	1.13167501834128	-0.049341548754985	0.431113894839511	-0.587451645580821	-0.049341548754985	196	175	0.692146740701737	-0.023598619917223	0.0490890992467981	-0.0828651685393256	NA	NA	0.0521338813345676	0.0545381633099977	0.0897336585714759	0.0421815319375019	-0.00911433121892413	0.0897336585714759	30.5555555555555	-24.2222222222222	0.0052140920309256
080220_E005	080220_B001	87	87	77	0.2	WT	60	Linear	0.05-0.2	NA	0	NA	080220_E005.avi_lane_186.res	1.12179537149201	-0.0460444970763534	0.474033491587447	-0.515629477132017	-0.0460444970763534	186	206	0.675787334095436	0.0820667925905819	0.0531298133333991	-0.0955056179775288	NA	NA	0.0394934318963644	0.0446585164607276	0.0930307102501075	0.0851011286854379	0.0627078372298798	0.0930307102501075	20.5555555555555	6.77777777777777	0.00394987641918476
080220_E005	080220_B001	88	88	78	0.2	WT	60	Linear	0.05-0.2	NA	0	NA	080220_E005.avi_lane_187.res	1.10669582463461	-0.0302813867677796	0.432402679510889	-0.546060345898099	-0.0302813867677796	204	183	0.700266509494792	0.053455258971986	0.0700792793868095	-0.113128491620113	NA	NA	0.0218705582537806	0.0295589696033276	0.108793820558681	0.0434703166088799	0.0322769684637978	0.108793820558681	38.5555555555555	-16.2222222222222	0.00218735111569401
080220_E005	080220_B001	89	89	79	0.2	WT	60	Linear	0.05-0.2	NA	0	NA	080220_E005.avi_lane_188.res	1.11149714195693	-0.00142234902577294	0.443826476450964	-0.578303498373316	-0.00142234902577294	206	159	0.690303695122805	0.0276767658264744	0.0866077851873398	-0.0702247191011238	NA	NA	0.0647743307727694	0.0343602869256476	0.137652858300688	0.0548941135489549	3.38159885808764e-05	0.137652858300688	40.5555555555555	-40.2222222222222	0.00647830764265223
080220_E005	080220_B001	90	90	80	0.2	WT	60	Linear	0.05-0.2	NA	0	NA	080220_E005.avi_lane_189.res	1.09721780047356	-0.0245692743507363	0.411134918358256	-0.530716659892919	-0.0245692743507363	194	167	0.699211934344803	0.0314998546426147	0.0615603698707888	-0.126404494382022	NA	NA	0.00859455549187091	0.0200809454422777	0.114505932975725	0.0222025554562469	0.0476206544689778	0.114505932975725	28.5555555555555	-32.2222222222222	0.000859571590538621
080220_E005	080220_B001	91	91	81	0.2	WT	60	Linear	0.05-0.2	NA	0	NA	080220_E005.avi_lane_190.res	1.07649215611969	-0.0166977571966545	0.45690829235714	-0.567499545963838	-0.0166977571966545	200	172	0.690075817640946	0.00982929902318618	0.0662805047792696	-0.14185393258427	NA	NA	-0.00685488271037651	-0.000644698911592245	0.122377450129806	0.0679759294551309	0.0108377683980588	0.122377450129806	34.5555555555555	-27.2222222222222	-0.000685580823798659
080220_E005	080220_B001	92	92	82	0.2	WT	60	Linear	0.05-0.2	NA	0	NA	080220_E005.avi_lane_191.res	1.08488462921198	-0.00309626319012923	0.451292667014989	-0.49832914217773	-0.00309626319012923	194	178	0.698187274292273	-0.0023228618061039	0.0667049236075802	-0.108938547486033	NA	NA	0.0260605023878601	0.00774777418069772	0.135978944136332	0.0623603041129799	0.0800081721841668	0.135978944136332	28.5555555555555	-21.2222222222222	0.00260640210058227
080220_E005	080220_B001	93	93	83	0.2	WT	60	Linear	0.05-0.2	NA	0	NA	080220_E005.avi_lane_192.res	1.12714177695625	-0.0362598389703211	0.437124751685479	-0.551005371416682	-0.0362598389703211	200	184	0.688131465790457	-0.000332641860772034	0.0597732893389305	-0.108146067415731	NA	NA	0.0268529824581626	0.0500049219249676	0.10281536835614	0.0481923887834699	0.0273319429452148	0.10281536835614	34.5555555555555	-15.2222222222222	0.00268566080745813
080220_E005	080220_B001	94	94	84	0.2	WT	60	Linear	0.05-0.2	NA	0	NA	080220_E005.avi_lane_193.res	1.06888588256098	-0.0783164108113331	0.429152409228292	-0.522955757893671	-0.0783164108113331	184	210	0.6935719107916	-0.00123488107467931	-0.000798617868396469	-0.0926966292134832	NA	NA	0.04230242066041	-0.00825097247030238	0.0607587965151278	0.0402200463262829	0.0553815564682258	0.0607587965151278	18.5555555555555	10.7777777777778	0.00423081322180963
080220_E005	080220_B001	95	95	85	0.2	WT	60	Linear	0.05-0.2	NA	0	NA	080220_E005.avi_lane_194.res	1.08973591961284	-0.0951181756627782	0.403896806150446	-0.634887689211815	-0.0951181756627782	201	186	0.690113545747379	-0.0218781700740836	0.0128649188620283	-0.0907821229050282	NA	NA	0.044216926968865	0.0125990645815577	0.0439570316636827	0.0149644432484369	-0.0565503748499182	0.0439570316636827	35.5555555555555	-13.2222222222222	0.00442228970177894
080220_E005	080220_B001	96	96	86	0.2	WT	60	Linear	0.05-0.2	NA	0	NA	080220_E005.avi_lane_195.res	1.06380796304723	-0.0566075944411856	0.431546119978017	-0.602186783922429	-0.0566075944411856	210	188	0.700566868205945	-0.00900316677639671	0.0229455538681345	-0.0980113636363633	NA	NA	0.0369876862375298	-0.0133288919840524	0.0824676128852753	0.0426137570760079	-0.0238494695605321	0.0824676128852753	44.5555555555555	-11.2222222222222	0.00369926802142118
080220_E005	080220_B001	97	97	87	0.2	WT	60	Linear	0.05-0.2	NA	0	NA	080220_E005.avi_lane_196.res	1.04907054616358	-0.0713398425470904	0.425566628795976	-0.568246313890157	-0.0713398425470904	187	187	0.688504662696385	0.0201954339824	0.0211918415629847	-0.0738636363636358	NA	NA	0.0611354135102573	-0.0280663088677022	0.0677353647793705	0.0366342658939669	0.0100910004717398	0.0677353647793705	21.5555555555555	-12.2222222222222	0.00611436678472899
080220_E005	080220_B001	98	98	88	0.2	WT	60	Linear	0.05-0.2	NA	0	NA	080220_E005.avi_lane_197.res	1.08396402856714	-0.0150819162765014	0.474185567550699	-0.52680209602881	-0.0150819162765014	183	175	0.689644082129481	-0.000494453564273872	0.0624111758131411	-0.0728571428571426	NA	NA	0.0621419070167506	0.0068271735358576	0.12399329104996	0.0852532046486899	0.0515352183330868	0.12399329104996	17.5555555555555	-24.2222222222222	0.00621502972478538
080220_E005	080220_B001	99	99	89	0.2	WT	60	Linear	0.05-0.2	NA	0	NA	080220_E005.avi_lane_198.res	1.06468435660202	-0.0939004264782623	0.40126717508543	-0.603236319854587	-0.0939004264782624	193	188	0.701966291172371	0.00483981480935235	0.0145682674253234	-0.0852272727272729	NA	NA	0.0497717771466202	-0.0124524984292622	0.0451747808481986	0.0123348121834209	-0.0248990054926902	0.0451747808481985	27.5555555555555	-11.2222222222222	0.00497784971965132
080220_E005	080220_B001	100	100	90	0.2	WT	60	Linear	0.05-0.2	NA	0	NA	080220_E005.avi_lane_199.res	1.11190854903944	-0.0658712558656841	0.440409840302979	-0.601198554682394	-0.0658712558656841	205	194	0.714299340303864	-0.0240806065276118	-0.000187733816478633	-0.0625000000000001	NA	NA	0.0724990498738931	0.0347716940081577	0.0732039514607768	0.0514774774009699	-0.0228612403204972	0.0732039514607768	39.5555555555555	-5.22222222222223	0.00725088384982087
080220_E005	080220_B001	101	101	91	0.2	WT	60	Linear	0.05-0.2	NA	0	NA	080220_E005.avi_lane_200.res	1.09004316778907	-0.111735013059908	0.425267236711201	-0.642261112018156	-0.111735013059908	194	197	0.710619589607955	0.00850804068718935	0.0166795517001525	-0.0596590909090908	NA	NA	0.0753399589648024	0.0129063127577878	0.0273401942665529	0.0363348738091919	-0.0639237976562592	0.0273401942665529	28.5555555555555	-2.22222222222223	0.00753501311608318
080220_E005	080220_B001	102	102	92	0.2	WT	60	Linear	0.05-0.2	NA	0	NA	080220_E005.avi_lane_201.res	1.09453519577535	-0.0596244385906238	0.500325438645278	-0.578530869327559	-0.0596244385906238	177	191	0.725276959351311	-0.0115732287757388	0.0261239272410724	-0.0767045454545451	NA	NA	0.0582945044193481	0.0173983407440677	0.0794507687358371	0.111393075743269	-0.000193554965662202	0.0794507687358371	11.5555555555555	-8.22222222222223	0.00583023751845246
080220_E005	080220_B001	103	103	93	0.2	WT	60	Linear	0.05-0.2	NA	0	NA	080220_E005.avi_lane_202.res	1.12021339285552	-0.107425991131751	0.439102378187854	-0.602548226703473	-0.107425991131751	183	202	0.702725586279638	-0.00887615242747414	0.0113525936809045	-0.0399999999999998	NA	NA	0.0949990498738934	0.0430765378242377	0.0316492161947099	0.0501700152858449	-0.0242109123415761	0.0316492161947099	17.5555555555555	2.77777777777777	0.00950118763869057
080220_E005	080220_B001	104	104	94	0.2	WT	60	Linear	0.05-0.2	NA	0	NA	080220_E005.avi_lane_203.res	1.09690168077351	-0.108376102748607	0.425078193565553	-0.576713912188739	-0.108376102748607	187	213	0.707304514901514	-0.000813974761914819	-0.0112956232115254	-0.0767045454545451	NA	NA	0.0582945044193481	0.0197648257422276	0.0306991045778539	0.0361458306635439	0.00162340217315782	0.0306991045778539	21.5555555555555	13.7777777777778	0.00583023751845246
080220_E005	080220_B001	105	105	95	0.2	WT	60	Linear	0.05-0.2	NA	0	NA	080220_E005.avi_lane_204.res	1.06700860497774	-0.0775260914251716	0.407646611335888	-0.590640677591319	-0.0775260914251716	202	191	0.688950532094243	0.023008169720955	0.0178990082849621	-0.0828571428571429	NA	NA	0.0521419070167503	-0.0101282500535422	0.0615491159012893	0.0187142484338789	-0.0123033632294222	0.0615491159012893	36.5555555555555	-8.22222222222223	0.0052148947075068
080220_E005	080220_B001	106	106	96	0.2	WT	60	Linear	0.05-0.2	NA	0	NA	080220_E005.avi_lane_205.res	1.10860611523916	-0.0769963594507505	0.482241683557011	-0.58080340677382	-0.0769963594507505	179	199	0.712009236883454	0.0174606120858077	0.0355034521360168	-0.0781249999999997	NA	NA	0.0568740498738934	0.0314692602078777	0.0620788478757104	0.0933093206550019	-0.00246609241192319	0.0620788478757104	13.5555555555555	-0.222222222222229	0.0056881728853142
080220_E005	080220_B001	107	107	97	0.2	WT	60	Linear	0.05-0.2	NA	0	NA	080220_E005.avi_lane_206.res	1.06080589401033	-0.0350749186753259	0.428633098424586	-0.550857098123356	-0.0350749186753259	208	187	0.692555907663748	0.00370854221318543	0.0340767875306052	-0.0980113636363633	NA	NA	0.0369876862375298	-0.0163309610209523	0.104000288651135	0.0397007355225769	0.0274802162385408	0.104000288651135	42.5555555555555	-12.2222222222222	0.00369926802142118
080220_E005	080220_B001	108	108	98	0.2	WT	60	Linear	0.05-0.2	NA	0	NA	080220_E005.avi_lane_207.res	1.07231714197033	-0.062409122338814	0.414137406509243	-0.544399647663506	-0.062409122338814	200	198	0.693318793165064	0.0112215423408177	0.0124505980521212	-0.0710227272727279	NA	NA	0.0639763226011652	-0.00481971306095241	0.0766660849876469	0.0252050436072339	0.0339376666983908	0.0766660849876469	34.5555555555555	-1.22222222222223	0.0063984960509913
080220_E005	080220_B001	109	109	99	0.2	WT	60	Linear	0.05-0.2	NA	0	NA	080220_E005.avi_lane_208.res	1.07916654583039	-0.126154055855451	0.369927187950477	-0.56607515885316	-0.126154055855451	188	212	0.672838073410481	0.0111783809133217	0.00335434351737098	-0.0923295454545461	NA	NA	0.042669504419347	0.00202969079910775	0.0129211514710099	-0.0190051749515321	0.0122621555087369	0.0129211514710099	22.5555555555555	12.7777777777778	0.00426752655396001
080220_E005	080220_B001	110	110	100	0.2	WT	60	Linear	0.05-0.2	NA	0	NA	080220_E005.avi_lane_209.res	1.07818593736778	-0.0895301697425338	0.421268870332298	-0.625045292401632	-0.0895301697425338	195	186	0.714916958133693	0.00391261624171567	0.00806172920424758	-0.0871428571428579	NA	NA	0.0478561927310353	0.0010490823364977	0.0495450375839271	0.0323365074302889	-0.0467079780397351	0.0495450375839271	29.5555555555555	-13.2222222222222	0.00478626541438132
080220_E005	080220_B001	111	111	101	0.2	WT	60	Linear	0.05-0.2	NA	0	NA	080220_E005.avi_lane_210.res	1.0900596496428	-0.100104864099253	0.4149296437416	-0.616145450976279	-0.100104864099253	199	199	0.70485861660934	-0.00857746811222517	0.00326565386146028	-0.115056818181818	NA	NA	0.0199422316920755	0.0129227946115178	0.0389703432272079	0.0259972808395909	-0.0378081366143822	0.0389703432272079	33.5555555555555	-0.222222222222229	0.00199449242377625
080220_E005	080220_B001	112	112	102	0.2	WT	60	Linear	0.05-0.2	NA	0	NA	080220_E005.avi_lane_211.res	1.06053768898657	-0.0960863458858411	0.40563169266481	-0.545492551033107	-0.0960863458858411	189	211	0.706421674549512	0.00903365354561759	-0.00333028175925131	-0.095170454545454	NA	NA	0.0398285953284391	-0.0165991660447122	0.0429888614406198	0.0166993297628009	0.0328447633287898	0.0429888614406198	23.5555555555555	11.7777777777778	0.00398339728768349
080220_E005	080220_B001	113	113	103	0.2	WT	60	Linear	0.05-0.2	NA	0	NA	080220_E005.avi_lane_212.res	1.07786603930639	-0.0922271746825966	0.425616268909777	-0.524555187223019	-0.0922271746825966	182	218	0.710115472513048	0.0112448314961496	-0.00567883813819055	-0.0781249999999997	NA	NA	0.0568740498738934	0.000729184275107597	0.0468480326438643	0.0366839060077679	0.0537821271388779	0.0468480326438643	16.5555555555555	18.7777777777778	0.0056881728853142
080220_E005	080220_B001	114	114	104	0.2	WT	60	Linear	0.05-0.2	NA	0	NA	080220_E005.avi_lane_213.res	1.02688143074137	-0.0626709501835954	0.415325117938594	-0.527645662047085	-0.0626709501835954	195	201	0.70081489575561	0.0321330781692657	0.0143934633640661	-0.0752840909090904	NA	NA	0.0597149589648027	-0.0502554242899123	0.0764042571428655	0.0263927550365849	0.0506916523148119	0.0764042571428655	29.5555555555555	1.77777777777777	0.00597230215159072
080220_E005	080220_B001	115	115	105	0.2	WT	60	Linear	0.05-0.2	NA	0	NA	080220_E005.avi_lane_214.res	1.12019413417339	-0.0793226995492226	0.385160176460747	-0.551397180340528	-0.0793226995492226	197	194	0.681735061244561	0.0257019166609572	0.029237595956785	-0.0742857142857142	NA	NA	0.0607133355881789	0.0430572791421078	0.0597525077772383	-0.00377218644126209	0.0269401340213689	0.0597525077772383	31.5555555555555	-5.22222222222223	0.00607215329374355
080220_E005	080220_B001	116	116	106	0.2	WT	60	Linear	0.05-0.2	NA	0	NA	080220_E005.avi_lane_215.res	1.0564406017597	-0.0581868632105643	0.407621019102692	-0.517331875953029	-0.0581868632105643	198	201	0.713998633635675	-0.0211544702923724	0.0341616593569793	-0.0653409090909093	NA	NA	0.0696581407829838	-0.0206962532715824	0.0808883441158966	0.0186886562006829	0.0610054384088679	0.0808883441158966	32.5555555555555	1.77777777777777	0.00696675458354434
080220_E005	080220_B001	117	117	107	0.2	WT	60	Linear	0.05-0.2	NA	0	NA	080220_E005.avi_lane_216.res	1.06300680680977	-0.106356909570507	0.413994655538006	-0.534528775456822	-0.106356909570507	180	219	0.707333743481011	-0.0427523592000017	-0.0118291336305532	-0.0696022727272733	NA	NA	0.0653967771466199	-0.0141300482215123	0.0327182977559539	0.0250622926359969	0.0438085389050749	0.0327182977559539	14.5555555555555	19.7777777777778	0.00654056068414377
080220_E005	080220_B001	118	118	108	0.2	WT	60	Linear	0.05-0.2	NA	0	NA	080220_E005.avi_lane_217.res	1.08248866372883	-0.0923281352207652	0.383397661145919	-0.56805393158745	-0.0923281352207652	195	195	0.688517908815618	-0.0518212776890571	0.00658250829488487	-0.080965909090909	NA	NA	0.0540331407829841	0.0053518086975477	0.0467470721056957	-0.00553470175609011	0.0102833827744468	0.0467470721056957	29.5555555555555	-4.22222222222223	0.00540404361905189
080220_E005	080220_B001	119	119	109	0.2	WT	60	Linear	0.05-0.2	NA	0	NA	080220_E005.avi_lane_218.res	1.07381478182325	-0.0653445708776612	0.4086929845699	-0.527972011442251	-0.0653445708776612	197	202	0.684206508325947	-0.0151653309594379	0.0190424729287911	-0.0610795454545454	NA	NA	0.0739195044193477	-0.00332207320803235	0.0737306364487997	0.0197606216678909	0.0503653029196458	0.0737306364487997	31.5555555555555	2.77777777777777	0.00739294848294492
080220_E005	080220_B001	120	120	110	0.2	WT	60	Linear	0.05-0.2	NA	0	NA	080220_E005.avi_lane_219.res	1.07415522899508	-0.0725786869952399	0.419695799395961	-0.550668882758376	-0.0725786869952399	192	198	0.713193823319733	-0.00440806499647599	0.0335791535888405	-0.0828571428571429	NA	NA	0.0521419070167503	-0.00298162603620233	0.066496520331221	0.0307634364939519	0.0276684316035208	0.066496520331221	26.5555555555555	-1.22222222222223	0.0052148947075068
080220_E005	080220_B001	121	121	111	0.2	WT	60	Linear	0.05-0.2	NA	0	NA	080220_E005.avi_lane_220.res	1.03986783118644	-0.0267208128508818	0.428264132548454	-0.51576880229081	-0.0267208128508818	201	187	0.69888661582424	0.0585950069124374	0.0459917167735333	-0.0838068181818183	NA	NA	0.0511922316920748	-0.0372690238448423	0.112354394475579	0.0393317696464449	0.0625685120710868	0.112354394475579	35.5555555555555	-12.2222222222222	0.00511991435276116
080220_E005	080220_B001	122	122	112	0.2	WT	60	Linear	0.05-0.2	NA	0	NA	080220_E005.avi_lane_221.res	1.04238963432725	-0.0641316605154126	0.383744670618349	-0.533008087242607	-0.0641316605154126	204	195	0.695664458290945	0.0444452216660686	0.0276614114683933	-0.066761363636364	NA	NA	0.0682376862375292	-0.0347472207040322	0.0749435468110483	-0.00518769228366012	0.0453292271192899	0.0749435468110483	38.5555555555555	-4.22222222222223	0.00682468995040608
080220_E005	080220_B001	123	123	113	0.2	WT	60	Linear	0.05-0.2	NA	0	NA	080220_E005.avi_lane_222.res	1.08026238618997	-0.0755590174869758	0.391388578740508	-0.612799800243328	-0.0755590174869758	214	186	0.692289369921243	0.0224324149093037	0.0153858273262989	-0.0625000000000001	NA	NA	0.0724990498738931	0.00312553115868774	0.0635161898394851	0.00245621583849887	-0.0344624858814312	0.0635161898394851	48.5555555555555	-13.2222222222222	0.00725088384982087
080220_E005	080220_B001	124	124	114	0.2	WT	60	Linear	0.05-0.2	NA	0	NA	080220_E005.avi_lane_223.res	1.09910851891516	-0.0709552488565286	0.404099963071756	-0.527455801846655	-0.0709552488565286	193	201	0.678124209088908	0.0252429096538268	0.0255267811184232	-0.0937500000000008	NA	NA	0.0412490498738924	0.0219716638838776	0.0681199584699323	0.0151676001697469	0.0508815125152419	0.0681199584699323	27.5555555555555	1.77777777777777	0.00412546192082175
080220_E005	080220_B001	125	125	115	0.2	WT	60	Linear	0.05-0.2	NA	0	NA	080220_E005.avi_lane_224.res	1.07806252102643	-0.0695178217963098	0.397580946037328	-0.604795001206854	-0.0695178217963098	213	186	0.697202121929611	-0.00912580319888861	0.0327752567651444	-0.0871428571428579	NA	NA	0.0478561927310353	0.000925665995147762	0.0695573855301511	0.00864858313531891	-0.0264576868449572	0.0695573855301511	47.5555555555555	-13.2222222222222	0.00478626541438132
080220_E005	080220_B001	126	126	116	0.2	WT	60	Linear	0.05-0.2	NA	0	NA	080220_E005.avi_lane_225.res	1.07435733739819	-0.0701376124427233	0.443618630557168	-0.555048147274831	-0.0701376124427233	192	204	0.694196915116073	0.0250080829061286	0.0246785076858489	-0.122159090909091	NA	NA	0.0128399589648023	-0.00277951763309225	0.0689375948837376	0.0546862676551589	0.0232891670870659	0.0689375948837376	26.5555555555555	4.77777777777777	0.00128416925809915
080220_E005	080220_B001	127	127	117	0.2	WT	60	Linear	0.05-0.2	NA	0	NA	080220_E005.avi_lane_226.res	1.09014803169729	-0.0640527114305601	0.410213831192676	-0.624192743769628	-0.0640527114305601	216	183	0.693021396313308	0.0399198571002054	0.0418594713894807	-0.0795454545454544	NA	NA	0.0554535953284388	0.0130111766660077	0.0750224958959008	0.0212814682906669	-0.0458554294077311	0.0750224958959008	50.5555555555555	-16.2222222222222	0.00554610825219015
080220_E005	080220_B001	128	128	118	0.2	WT	60	Linear	0.05-0.2	NA	0	NA	080220_E005.avi_lane_227.res	1.07484669977639	-0.0219393121277773	0.448468186604145	-0.577294279549761	-0.0219393121277773	216	183	0.700041200160715	0.0304907231430908	0.062176951487141	-0.0965909090909087	NA	NA	0.0384081407829845	-0.0022901552548924	0.117135895198684	0.0595358237021359	0.00104303481213586	0.117135895198684	50.5555555555555	-16.2222222222222	0.00384133265455944
080220_E005	080220_B001	129	129	119	0.2	WT	60	Linear	0.05-0.2	NA	0	NA	080220_E005.avi_lane_228.res	1.1090129558251	-0.0997755445172602	0.430457471698649	-0.602043743007034	-0.0997755445172602	194	205	0.685292810247456	0.0290314090903851	0.0212743261304843	-0.0909090909090915	NA	NA	0.0440899589648016	0.0318761007938178	0.0392996628092007	0.0415251087966399	-0.0237064286451372	0.0392996628092007	28.5555555555555	5.77777777777777	0.00440959118709827
080220_E005	080220_B001	130	130	120	0.2	WT	60	Linear	0.05-0.2	NA	0	NA	080220_E005.avi_lane_229.res	1.0965659602128	-0.081268725229477	0.438794746349548	-0.575963246975379	-0.081268725229477	195	205	0.693948342358659	0.00739161975914425	0.0331753023987071	NA	NA	NA	NA	0.0194291051815176	0.0578064820969839	0.0498623834475389	0.0023740673865178	0.0578064820969839	29.5555555555555	5.77777777777777	NA
2022-12-23_Platynereis_Linear_E001	2022-12-23_Platynereis_Linear_B001	1	1	-9	0.2	WT	30	Linear	0.05-0.2	NA	0	NA	2022-12-23_Platynereis_Linear_E001.avi_lane_100.res	0.805071484972506	0.148359366041292	0.366294900448868	-0.357251073784286	0.148359366041292	58	25	0.658578736042327	-0.0568793655691923	0.268029249958604	-0.85546875	NA	NA	0.00821150097465861	0.215749066099955	0.0335967451331143	0.03217679814887	0.0580707721260347	0.0335967451331143	-200.222222222222	-81.5555555555556	0.000821859921643409
2022-12-23_Platynereis_Linear_E001	2022-12-23_Platynereis_Linear_B001	2	2	-8	0.2	WT	30	Linear	0.05-0.2	NA	0	NA	2022-12-23_Platynereis_Linear_E001.avi_lane_101.res	0.576471716964595	0.103185975978372	0.338676224872004	-0.391526097278794	0.103185975978372	271	129	0.854353772053536	0.00193142847356561	0.260576874535356	-0.879166666666667	NA	NA	-0.0154864156920079	-0.0128507019079558	-0.0115766449298057	0.004558122572006	0.0237957486315267	-0.0115766449298057	12.7777777777778	22.4444444444444	-0.00154998025654152
2022-12-23_Platynereis_Linear_E001	2022-12-23_Platynereis_Linear_B001	3	3	-7	0.2	WT	30	Linear	0.05-0.2	NA	0	NA	2022-12-23_Platynereis_Linear_E001.avi_lane_102.res	0.558944573785003	0.0847632226118929	0.318465420103598	-0.473745418851334	0.0847632226118929	282	118	0.85880782254624	-0.000503283099818375	0.26066576798084	-0.870833333333333	NA	NA	-0.00715308235867407	-0.0303778450875478	-0.0299993982962848	-0.0156526821964	-0.0584235729410133	-0.0299993982962848	23.7777777777778	11.4444444444444	-0.000715926567494307
2022-12-23_Platynereis_Linear_E001	2022-12-23_Platynereis_Linear_B001	4	4	-6	0.2	WT	30	Linear	0.05-0.2	NA	0	NA	2022-12-23_Platynereis_Linear_E001.avi_lane_103.res	0.578315826325671	0.126002959213978	0.33168576385495	-0.423113519231187	0.126002959213978	291	109	0.856560749774896	-0.0282279053483454	0.293436887430626	-0.870833333333333	NA	NA	-0.00715308235867407	-0.0110065925468797	0.0112403383058003	-0.00243233844504798	-0.00779167332086633	0.0112403383058003	32.7777777777778	2.44444444444444	-0.000715926567494307
2022-12-23_Platynereis_Linear_E001	2022-12-23_Platynereis_Linear_B001	5	5	-5	0.2	WT	30	Linear	0.05-0.2	NA	0	NA	2022-12-23_Platynereis_Linear_E001.avi_lane_104.res	0.557257357166873	0.089005513748956	0.317334804867002	-0.425199475191683	0.089005513748956	277	123	0.860815537499525	-0.00751306413756672	0.243416557719773	-0.850000000000001	NA	NA	0.0136802509746583	-0.0320650617056778	-0.0257571071592217	-0.016783297432996	-0.00987762928136232	-0.0257571071592217	18.7777777777778	16.4444444444444	0.00136920765507398
2022-12-23_Platynereis_Linear_E001	2022-12-23_Platynereis_Linear_B001	6	6	-4	0.2	WT	30	Linear	0.05-0.2	NA	0	NA	2022-12-23_Platynereis_Linear_E001.avi_lane_105.res	0.535127725129404	0.120139697773814	0.33305114849641	-0.394851247136397	0.120139697773814	283	117	0.865318069880513	-0.00412637995051654	0.290986299147072	-0.859649122807017	NA	NA	0.00403112816764195	-0.0541946937431468	0.00537707686563635	-0.00106695380358801	0.0204705987739237	0.00537707686563635	24.7777777777778	10.4444444444444	0.000403461278295936
2022-12-23_Platynereis_Linear_E001	2022-12-23_Platynereis_Linear_B001	7	7	-3	0.2	WT	30	Linear	0.05-0.2	NA	0	NA	2022-12-23_Platynereis_Linear_E001.avi_lane_106.res	0.568119827580797	0.138384280989813	0.346814404610862	-0.384519362480537	0.138384280989813	286	114	0.853567843003386	-0.0530226849301606	0.297464816550308	-0.875000000000001	NA	NA	-0.0113197490253417	-0.0212025912917537	0.0236216600816354	0.012696302310864	0.0308024834297837	0.0236216600816354	27.7777777777778	7.44444444444444	-0.00113295341202502
2022-12-23_Platynereis_Linear_E001	2022-12-23_Platynereis_Linear_B001	8	8	-2	0.2	WT	30	Linear	0.05-0.2	NA	0	NA	2022-12-23_Platynereis_Linear_E001.avi_lane_107.res	0.557634105028921	0.110072569364687	0.331362869449795	-0.431707130843683	0.110072569364687	284	116	0.854860415107007	-0.00202991945233754	0.285892538627731	-0.868421052631579	NA	NA	-0.00474080165692037	-0.0316883138436298	-0.00469005154349066	-0.00275523285020302	-0.0163852849333623	-0.00469005154349066	25.7777777777778	9.44444444444444	-0.000474489973314007
2022-12-23_Platynereis_Linear_E001	2022-12-23_Platynereis_Linear_B001	9	9	-1	0.2	WT	30	Linear	0.05-0.2	NA	0	NA	2022-12-23_Platynereis_Linear_E001.avi_lane_108.res	0.566959152899187	0.112950002450794	0.323377383996493	-0.455983288394985	0.112950002450794	292	108	0.867932297935514	-0.0112059057494255	0.290740552218687	-0.84375	NA	NA	0.0199302509746591	-0.0223632659733638	-0.00181261845738366	-0.010740718303505	-0.0406614424846643	-0.00181261845738366	33.7777777777778	1.44444444444444	0.00199474792185583
2022-12-23_Platynereis_Linear_E001	2022-12-23_Platynereis_Linear_B001	10	10	0	0.2	WT	30	Linear	0.05-0.2	NA	0	NA	2022-12-23_Platynereis_Linear_E001.avi_lane_109.res	0.55025115361692	0.111178593320961	0.327145724858734	-0.480208037899295	0.111178593320961	293	107	0.878452819775868	-0.0166368988485327	0.295187951687914	-0.855263157894737	NA	NA	0.00841709307992233	-0.0390712652556308	-0.00358402758721665	-0.006972377441264	-0.0648861919889743	-0.00358402758721665	34.7777777777778	0.444444444444443	0.000842436904122223
2022-12-23_Platynereis_Linear_E001	2022-12-23_Platynereis_Linear_B001	11	11	1	0.2	WT	30	Linear	0.05-0.2	NA	0	NA	2022-12-23_Platynereis_Linear_E001.avi_lane_110.res	0.555303016572278	0.112548586276129	0.335081783049398	-0.377024446625063	0.112548586276129	275	125	0.853316721513637	-0.027620341338598	0.285449174967896	-0.745370370370371	NA	NA	0.118309880604288	-0.0340194023002728	-0.00221403463204865	0.000963680749400009	0.0382973992852577	-0.00221403463204865	16.7777777777778	18.4444444444444	0.011841215084047
2022-12-23_Platynereis_Linear_E001	2022-12-23_Platynereis_Linear_B001	12	12	2	0.2	WT	30	Linear	0.05-0.2	NA	0	NA	2022-12-23_Platynereis_Linear_E001.avi_lane_111.res	0.546534886649619	0.147854789765099	0.338306360321764	-0.373662127740537	0.147854789765099	293	107	0.866723965935433	-0.0656877923028121	0.322804173667447	-0.575471698113209	NA	NA	0.288208552861451	-0.0427875322229317	0.0330921688569213	0.00418825802176598	0.0416597181697837	0.0330921688569213	34.7777777777778	0.444444444444443	0.0288457688069883
2022-12-23_Platynereis_Linear_E001	2022-12-23_Platynereis_Linear_B001	13	13	3	0.2	WT	30	Linear	0.05-0.2	NA	0	NA	2022-12-23_Platynereis_Linear_E001.avi_lane_112.res	0.547454109211418	0.163242977513242	0.352786508074948	-0.428836298365078	0.163242977513242	303	97	0.872697722910294	-0.0612164812609895	0.335459693034335	-0.412037037037037	NA	NA	0.451643213937622	-0.0418683096611328	0.0484803566050643	0.01866840577495	-0.0135144524547573	0.0484803566050643	44.7777777777778	-9.55555555555556	0.0452033626453527
2022-12-23_Platynereis_Linear_E001	2022-12-23_Platynereis_Linear_B001	14	14	4	0.2	WT	30	Linear	0.05-0.2	NA	0	NA	2022-12-23_Platynereis_Linear_E001.avi_lane_113.res	0.604139940443939	0.129446542986451	0.368849370847097	-0.478594267597666	0.129446542986451	287	113	0.874909303309204	-0.0466200020463054	0.311453260431576	-0.193396226415095	NA	NA	0.670284024559564	0.0148175215713883	0.0146839220782733	0.034731268547099	-0.0632724216873453	0.0146839220782733	28.7777777777778	6.44444444444444	0.0670863436060358
2022-12-23_Platynereis_Linear_E001	2022-12-23_Platynereis_Linear_B001	15	15	5	0.2	WT	30	Linear	0.05-0.2	NA	0	NA	2022-12-23_Platynereis_Linear_E001.avi_lane_114.res	0.570090799443236	0.1625832214778	0.358816453009168	-0.458822011704866	0.1625832214778	304	96	0.874800942361413	-0.0283619597515633	0.356816620149368	0.00925925925925886	NA	NA	0.872939510233918	-0.0192316194293147	0.0478206005696223	0.02469835070917	-0.0435001657945453	0.0478206005696223	45.7777777777778	-10.5555555555556	0.0873694102575655
2022-12-23_Platynereis_Linear_E001	2022-12-23_Platynereis_Linear_B001	16	16	6	0.2	WT	30	Linear	0.05-0.2	NA	0	NA	2022-12-23_Platynereis_Linear_E001.avi_lane_115.res	0.564827800001307	0.162795783288274	0.359264789410982	-0.407679697448549	0.162795783288274	297	102	0.859285317131068	-0.0394300965400898	0.304667050317708	0.188679245283019	NA	NA	1.05235949625768	-0.0244946188712438	0.0480331623800963	0.025146687110984	0.00764214846177169	0.0480331623800963	38.7777777777778	-4.55555555555556	0.105326918405083
2022-12-23_Platynereis_Linear_E001	2022-12-23_Platynereis_Linear_B001	17	17	7	0.2	WT	30	Linear	0.05-0.2	NA	0	NA	2022-12-23_Platynereis_Linear_E001.avi_lane_116.res	0.552786241202535	0.152533768004928	0.365972496272536	-0.447127420937399	0.152533768004928	295	105	0.868017776097906	-0.0541781586443269	0.322434000534541	0.273584905660379	NA	NA	1.13726515663504	-0.0365361776700158	0.0377711470967503	0.031854393972538	-0.0318055750270783	0.0377711470967503	36.7777777777778	-1.55555555555556	0.113824823915991
2022-12-23_Platynereis_Linear_E001	2022-12-23_Platynereis_Linear_B001	18	18	8	0.2	WT	30	Linear	0.05-0.2	NA	0	NA	2022-12-23_Platynereis_Linear_E001.avi_lane_117.res	0.578737920174962	0.191340571986556	0.376694641899242	-0.456357357708336	0.191340571986556	311	89	0.856782311864766	-0.0898472972937193	0.371436216215691	0.458333333333333	NA	NA	1.32201358430799	-0.0105844986975888	0.0765779510783783	0.042576539599244	-0.0410355117980153	0.0765779510783783	52.7777777777778	-17.5555555555556	0.132315636833241
2022-12-23_Platynereis_Linear_E001	2022-12-23_Platynereis_Linear_B001	19	19	9	0.2	WT	30	Linear	0.05-0.2	NA	0	NA	2022-12-23_Platynereis_Linear_E001.avi_lane_118.res	0.576240435676051	0.203092892215989	0.384317466975963	-0.412274070430516	0.203092892215989	309	91	0.888572679274845	-0.0832543803506652	0.385048213004434	0.669811320754718	NA	NA	1.53349157172938	-0.0130819831964998	0.0883302713078113	0.050199364675965	0.00304777547980467	0.0883302713078113	50.7777777777778	-15.5555555555556	0.153481716300192
2022-12-23_Platynereis_Linear_E001	2022-12-23_Platynereis_Linear_B001	20	20	10	0.2	WT	30	Linear	0.05-0.2	NA	0	NA	2022-12-23_Platynereis_Linear_E001.avi_lane_119.res	0.553077248458764	0.174118684375177	0.379774859787303	-0.468291842943113	0.174118684375177	303	97	0.89086319833153	-0.0305277127586189	0.355588875443519	0.842592592592592	NA	NA	1.70627284356725	-0.0362451704137867	0.0593560634669993	0.045656757487305	-0.0529699970327923	0.0593560634669993	44.7777777777778	-9.55555555555556	0.170774779160851
2022-12-23_Platynereis_Linear_E001	2022-12-23_Platynereis_Linear_B001	21	21	11	0.2	WT	30	Linear	0.05-0.2	NA	0	NA	2022-12-23_Platynereis_Linear_E001.avi_lane_120.res	0.532809760110157	0.170419538501017	0.34298806959115	-0.39134610526048	0.170419538501017	306	94	0.870434453838032	-0.0336873708505706	0.347387508617265	0.990566037735849	NA	NA	1.85424628871051	-0.0565126587623938	0.0556569175928393	0.00886996729115203	0.0239757406498406	0.0556569175928393	47.7777777777778	-12.5555555555556	0.185584914896921
2022-12-23_Platynereis_Linear_E001	2022-12-23_Platynereis_Linear_B001	22	22	12	0.2	WT	30	Linear	0.05-0.2	NA	0	NA	2022-12-23_Platynereis_Linear_E001.avi_lane_121.res	0.567362637350641	0.15232216219645	0.346577453324745	-0.526480034892313	0.15232216219645	311	89	0.882156078795897	0.0193507981367989	0.345836729287349	1.0787037037037	NA	NA	1.94238395467836	-0.0219597815219098	0.0375595412882724	0.012459351024747	-0.111158188981992	0.0375595412882724	52.7777777777778	-17.5555555555556	0.19440630035011
2022-12-23_Platynereis_Linear_E001	2022-12-23_Platynereis_Linear_B001	23	23	13	0.2	WT	30	Linear	0.05-0.2	NA	0	NA	2022-12-23_Platynereis_Linear_E001.avi_lane_122.res	0.55476548931692	0.18343853071518	0.37588549248311	-0.393902354588608	0.18343853071518	300	100	0.885942936750582	0.0340695449670935	0.339893527714709	1.29245283018868	NA	NA	2.15613308116334	-0.0345569295556307	0.0686759098070023	0.041767390183112	0.0214194913217127	0.0686759098070023	41.7777777777778	-6.55555555555556	0.215799690046794
2022-12-23_Platynereis_Linear_E001	2022-12-23_Platynereis_Linear_B001	24	24	14	0.2	WT	30	Linear	0.05-0.2	NA	0	NA	2022-12-23_Platynereis_Linear_E001.avi_lane_123.res	0.566328397671727	0.167417780368465	0.370096269390415	-0.448806716556858	0.167417780368465	301	99	0.883799395284145	-0.0798172501848602	0.353695371902277	1.4622641509434	NA	NA	2.32594440191806	-0.0229940212008237	0.0526551594602873	0.035978167090417	-0.0334848706465373	0.0526551594602873	42.7777777777778	-7.55555555555556	0.232795501068594
2022-12-23_Platynereis_Linear_E001	2022-12-23_Platynereis_Linear_B001	25	25	15	0.2	WT	30	Linear	0.05-0.2	NA	0	NA	2022-12-23_Platynereis_Linear_E001.avi_lane_124.res	0.564151493556958	0.170002324890748	0.352686223339788	-0.477695133246759	0.170002324890748	312	88	0.873373352181076	-0.0628031042107461	0.355374708072545	1.66666666666667	NA	NA	2.53034691764133	-0.0251709253155927	0.0552397039825704	0.01856812103979	-0.0623732873364383	0.0552397039825704	53.7777777777778	-18.5555555555556	0.253253421742968
2022-12-23_Platynereis_Linear_E001	2022-12-23_Platynereis_Linear_B001	26	26	16	0.2	WT	30	Linear	0.05-0.2	NA	0	NA	2022-12-23_Platynereis_Linear_E001.avi_lane_125.res	0.567167178472842	0.159117175839205	0.367422904846033	-0.474216404272465	0.159117175839205	301	99	0.880476143828075	-0.036367757349844	0.363481803568201	1.84433962264151	NA	NA	2.70801987361617	-0.0221552403997087	0.0443545549310274	0.033304802546035	-0.0588945583621443	0.0443545549310274	42.7777777777778	-7.55555555555556	0.271036075867656
2022-12-23_Platynereis_Linear_E001	2022-12-23_Platynereis_Linear_B001	27	27	17	0.2	WT	30	Linear	0.05-0.2	NA	0	NA	2022-12-23_Platynereis_Linear_E001.avi_lane_126.res	0.559805187472483	0.187435806681346	0.362361397940903	-0.45124600326634	0.187435806681346	314	86	0.864166080965468	-0.0117284603984089	0.385353772297369	1.96759259259259	NA	NA	2.83127284356725	-0.0295172314000678	0.0726731857731683	0.028243295640905	-0.0359241573560193	0.0726731857731683	55.7777777777778	-20.5555555555556	0.283372027180278
2022-12-23_Platynereis_Linear_E001	2022-12-23_Platynereis_Linear_B001	28	28	18	0.2	WT	30	Linear	0.05-0.2	NA	0	NA	2022-12-23_Platynereis_Linear_E001.avi_lane_127.res	0.555122182247717	0.182637870730692	0.372123744991024	-0.470035696166007	0.182637870730692	310	90	0.879535571604078	-0.0415055477518645	0.378051020122997	2.06603773584906	NA	NA	2.92971798682371	-0.0342002366248337	0.0678752498225143	0.038005642691026	-0.0547138502556863	0.0678752498225143	51.7777777777778	-16.5555555555556	0.293225051368339
2022-12-23_Platynereis_Linear_E001	2022-12-23_Platynereis_Linear_B001	29	29	19	0.2	WT	30	Linear	0.05-0.2	NA	0	NA	2022-12-23_Platynereis_Linear_E001.avi_lane_128.res	0.53405609494443	0.168400750615822	0.346698015757014	-0.396207255664619	0.168400750615822	304	96	0.870113539417377	-0.0463761967720183	0.344122570343502	2.26388888888889	NA	NA	3.12756913986355	-0.0552663239281208	0.0536381297076443	0.012579913457016	0.0191145902457017	0.0536381297076443	45.7777777777778	-10.5555555555556	0.313027269456995
2022-12-23_Platynereis_Linear_E001	2022-12-23_Platynereis_Linear_B001	30	30	20	0.2	WT	30	Linear	0.05-0.2	NA	0	NA	2022-12-23_Platynereis_Linear_E001.avi_lane_129.res	0.555361523557977	0.187950000432493	0.372173472885793	-0.395424329002956	0.187950000432493	304	96	0.872624639757559	-0.0194255868987049	0.371184794790564	2.41666666666667	NA	NA	3.28034691764133	-0.0339608953145738	0.0731873795243153	0.038055370585795	0.0198975169073647	0.0731873795243153	45.7777777777778	-10.5555555555556	0.328318253755924
2022-12-23_Platynereis_Linear_E001	2022-12-23_Platynereis_Linear_B001	31	31	21	0.2	WT	30	Linear	0.05-0.2	NA	0	NA	2022-12-23_Platynereis_Linear_E001.avi_lane_130.res	0.574530655701425	0.172058084209292	0.364754205707179	-0.406030280284369	0.172058084209292	300	100	0.853255499820416	-0.0111217605189179	0.323241623437138	2.62264150943396	NA	NA	3.48632176040862	-0.0147917631711257	0.0572954633011143	0.030636103407181	0.00929156562595168	0.0572954633011143	41.7777777777778	-6.55555555555556	0.34893354305089
2022-12-23_Platynereis_Linear_E001	2022-12-23_Platynereis_Linear_B001	32	32	22	0.2	WT	30	Linear	0.05-0.2	NA	0	NA	2022-12-23_Platynereis_Linear_E001.avi_lane_131.res	0.565352598503935	0.130828581163099	0.352012240790746	-0.385266624634743	0.130828581163099	280	120	0.86942183831776	-0.0227728218107147	0.273698050286429	2.78703703703704	NA	NA	3.6507172880117	-0.0239698203686157	0.0160659602549214	0.017894138490748	0.0300552212755777	0.0160659602549214	21.7777777777778	13.4444444444444	0.365387306601846
2022-12-23_Platynereis_Linear_E001	2022-12-23_Platynereis_Linear_B001	33	33	23	0.2	WT	30	Linear	0.05-0.2	NA	0	NA	2022-12-23_Platynereis_Linear_E001.avi_lane_132.res	0.55900637007048	0.163620892300566	0.370650819267778	-0.337143802842351	0.163620892300566	283	117	0.865214780752419	-0.0217593501222168	0.293404716435336	2.9622641509434	NA	NA	3.82594440191806	-0.0303160488020707	0.0488582713923884	0.03653271696778	0.0781780430679697	0.0488582713923884	24.7777777777778	10.4444444444444	0.382925165094491
2022-12-23_Platynereis_Linear_E001	2022-12-23_Platynereis_Linear_B001	34	34	24	0.2	WT	30	Linear	0.05-0.2	NA	0	NA	2022-12-23_Platynereis_Linear_E001.avi_lane_133.res	0.54883530220221	0.178745875313197	0.3637398768795	-0.361726795929529	0.178745875313197	298	102	0.868087313460426	-0.0274782383978181	0.349482206006116	3.02314814814815	NA	NA	3.88682839912281	-0.0404871166703408	0.0639832544050193	0.029621774579502	0.0535950499807917	0.0639832544050193	39.7777777777778	-4.55555555555556	0.389018827791105
2022-12-23_Platynereis_Linear_E001	2022-12-23_Platynereis_Linear_B001	35	35	25	0.2	WT	30	Linear	0.05-0.2	NA	0	NA	2022-12-23_Platynereis_Linear_E001.avi_lane_134.res	0.554974055646414	0.205813540109892	0.396239678953667	-0.40555458986223	0.205813540109892	305	95	0.889298281305404	-0.050372540446566	0.368309830709058	3.12735849056604	NA	NA	3.9910387415407	-0.0343483632261368	0.0910509192017143	0.062121576653669	0.0097672560480907	0.0910509192017143	46.7777777777778	-11.5555555555556	0.399448870254588
2022-12-23_Platynereis_Linear_E001	2022-12-23_Platynereis_Linear_B001	36	36	26	0.2	WT	30	Linear	0.05-0.2	NA	0	NA	2022-12-23_Platynereis_Linear_E001.avi_lane_135.res	0.558481806030168	0.200852791839143	0.372285922556423	-0.373075515344793	0.200852791839143	308	92	0.860208534594436	-0.0549868933738352	0.366201335219129	3.30660377358491	NA	NA	4.17028402455957	-0.0308406128423828	0.0860901709309654	0.038167820256425	0.0422463305655277	0.0860901709309654	49.7777777777778	-14.5555555555556	0.417388892999824
2022-12-23_Platynereis_Linear_E001	2022-12-23_Platynereis_Linear_B001	37	37	27	0.2	WT	30	Linear	0.05-0.2	NA	0	NA	2022-12-23_Platynereis_Linear_E001.avi_lane_136.res	0.534471625569244	0.211787399841804	0.347807279176784	-0.397507128138177	0.211787399841804	327	73	0.870228545415111	-0.0768746609040177	0.411987231750038	3.47685185185185	NA	NA	4.34053210282651	-0.0548507933033068	0.0970247789336263	0.013689176876786	0.0178147177721437	0.0970247789336263	68.7777777777778	-33.5555555555556	0.434428417527329
2022-12-23_Platynereis_Linear_E001	2022-12-23_Platynereis_Linear_B001	38	38	28	0.2	WT	30	Linear	0.05-0.2	NA	0	NA	2022-12-23_Platynereis_Linear_E001.avi_lane_137.res	0.561207411057428	0.193885400858643	0.371498507961789	-0.37634615352514	0.193885400858643	305	95	0.875813829380589	-0.0828696904792968	0.375377281116807	3.65094339622642	NA	NA	4.51462364720108	-0.0281150078151228	0.0791227799504653	0.037380405661791	0.0389756923851807	0.0791227799504653	46.7777777777778	-11.5555555555556	0.451852620905143
2022-12-23_Platynereis_Linear_E001	2022-12-23_Platynereis_Linear_B001	39	39	29	0.2	WT	30	Linear	0.05-0.2	NA	0	NA	2022-12-23_Platynereis_Linear_E001.avi_lane_138.res	0.564307008365651	0.183763951026402	0.371785626536193	-0.365554277423771	0.183763951026402	298	102	0.861500421667427	-0.0372603356963445	0.356480976646648	3.74074074074074	NA	NA	4.6044209917154	-0.0250154105068998	0.0690013301182243	0.037667524236195	0.0497675684865497	0.0690013301182243	39.7777777777778	-4.55555555555556	0.460840117680036
2022-12-23_Platynereis_Linear_E001	2022-12-23_Platynereis_Linear_B001	40	40	30	0.2	WT	30	Linear	0.05-0.2	NA	0	NA	2022-12-23_Platynereis_Linear_E001.avi_lane_139.res	0.560329867713069	0.161798282810128	0.345445962645514	-0.396564864972204	0.161798282810128	301	99	0.863449053169215	-0.0686125300152251	0.335440793785427	3.84905660377358	NA	NA	4.71273685474824	-0.0289925511594817	0.0470356619019504	0.011327860345516	0.0187569809381167	0.0470356619019504	42.7777777777778	-7.55555555555556	0.471681067097222
2022-12-23_Platynereis_Linear_E001	2022-12-23_Platynereis_Linear_B001	41	41	31	0.2	WT	30	Linear	0.05-0.2	NA	0	NA	2022-12-23_Platynereis_Linear_E001.avi_lane_140.res	0.565316534296066	0.229923846132406	0.394231802950286	-0.369991252016597	0.229923846132406	314	86	0.88647609796946	-0.0440300112839673	0.405913022502763	3.70283018867925	NA	NA	4.5665104396539	-0.0240058845764848	0.115161225224228	0.060113700650288	0.0453305938937237	0.115161225224228	55.7777777777778	-20.5555555555556	0.457045785384011
2022-12-23_Platynereis_Linear_E001	2022-12-23_Platynereis_Linear_B001	42	42	32	0.2	WT	30	Linear	0.05-0.2	NA	0	NA	2022-12-23_Platynereis_Linear_E001.avi_lane_141.res	0.547761485651965	0.209431067421832	0.37973969211681	-0.352770521625033	0.209431067421832	307	93	0.885465458336345	-0.0350828377697708	0.386758400099815	3.75925925925926	NA	NA	4.62293951023392	-0.0415609332205857	0.0946684465136544	0.045621589816812	0.0625513242852877	0.0946684465136544	48.7777777777778	-13.5555555555556	0.46269357032233
2022-12-23_Platynereis_Linear_E001	2022-12-23_Platynereis_Linear_B001	43	43	33	0.2	WT	30	Linear	0.05-0.2	NA	0	NA	2022-12-23_Platynereis_Linear_E001.avi_lane_142.res	0.555129172876309	0.174204509461507	0.369801671473747	-0.412586976575212	0.174204509461507	300	100	0.858652283937902	-0.0506110138788275	0.353324802686635	0.655660377358491	NA	NA	1.51934062833315	-0.0341932459962417	0.0594418885533294	0.035683569173749	0.00273486933510869	0.0594418885533294	41.7777777777778	-6.55555555555556	0.152065398715038
2022-12-23_Platynereis_Linear_E001	2022-12-23_Platynereis_Linear_B001	44	44	34	0.2	WT	30	Linear	0.05-0.2	NA	0	NA	2022-12-23_Platynereis_Linear_E001.avi_lane_143.res	0.57188179150124	0.206748430530554	0.374216384953469	-0.404704333292647	0.206748430530554	314	86	0.874019999787116	-0.0595698538886726	0.384066646343645	-0.837962962962963	NA	NA	0.0257172880116965	-0.0174406273713108	0.0919858096223763	0.040098282653471	0.0106175126176737	0.0919858096223763	55.7777777777778	-20.5555555555556	0.00257395187257714
2022-12-23_Platynereis_Linear_E001	2022-12-23_Platynereis_Linear_B001	45	45	35	0.2	WT	30	Linear	0.05-0.2	NA	0	NA	2022-12-23_Platynereis_Linear_E001.avi_lane_144.res	0.552628717841442	0.196844404067742	0.374638267084994	-0.329495843874421	0.196844404067742	299	101	0.860988915322412	-0.0129301717122151	0.353605051518682	-0.863207547169811	NA	NA	0.000472703804847652	-0.0366937010311088	0.0820817831595644	0.040520164784996	0.0858260020358997	0.0820817831595644	40.7777777777778	-5.55555555555556	4.73112422696431e-05
2022-12-23_Platynereis_Linear_E001	2022-12-23_Platynereis_Linear_B001	46	46	36	0.2	WT	30	Linear	0.05-0.2	NA	0	NA	2022-12-23_Platynereis_Linear_E001.avi_lane_145.res	0.569340662438534	0.17323458512858	0.371355964489693	-0.383392147362165	0.17323458512858	295	105	0.870672233385273	-0.0953557542494957	0.337555264795085	-0.828703703703704	NA	NA	0.0349765472709553	-0.0199817564340168	0.0584719642204024	0.037237862189695	0.0319296985481557	0.0584719642204024	36.7777777777778	-1.55555555555556	0.00350067819371702
2022-12-23_Platynereis_Linear_E001	2022-12-23_Platynereis_Linear_B001	47	47	37	0.2	WT	30	Linear	0.05-0.2	NA	0	NA	2022-12-23_Platynereis_Linear_E001.avi_lane_146.res	0.558110001562125	0.17072528806444	0.347985312438781	-0.382983860238915	0.17072528806444	303	97	0.865316650265602	-0.0583397674891109	0.345047200001442	-0.853773584905661	NA	NA	0.00990666606899837	-0.0312124173104258	0.0559626671562624	0.013867210138783	0.0323379856714057	0.0559626671562624	44.7777777777778	-9.55555555555556	0.000991522965705371
2022-12-23_Platynereis_Linear_E001	2022-12-23_Platynereis_Linear_B001	48	48	38	0.2	WT	30	Linear	0.05-0.2	NA	0	NA	2022-12-23_Platynereis_Linear_E001.avi_lane_147.res	0.545490081974942	0.158315163496812	0.350000676736092	-0.366580681167758	0.158315163496812	293	107	0.857931925016537	-0.0550160267921939	0.32989031753425	-0.834905660377359	NA	NA	0.0287745905972997	-0.0438323368976088	0.0435525425886343	0.015882574436094	0.0487411647425627	0.0435525425886343	34.7777777777778	0.444444444444443	0.00287994641257683
2022-12-23_Platynereis_Linear_E001	2022-12-23_Platynereis_Linear_B001	49	49	39	0.2	WT	30	Linear	0.05-0.2	NA	0	NA	2022-12-23_Platynereis_Linear_E001.avi_lane_148.res	0.539955029221207	0.203821756835073	0.361921208187953	-0.34074302004707	0.203821756835073	310	90	0.871321410062593	-0.107800307154417	0.385843826231204	-0.837962962962963	NA	NA	0.0257172880116965	-0.0493673896513438	0.0890591359268953	0.027803105887955	0.0745788258632507	0.0890591359268953	51.7777777777778	-16.5555555555556	0.00257395187257714
2022-12-23_Platynereis_Linear_E001	2022-12-23_Platynereis_Linear_B001	50	50	40	0.2	WT	30	Linear	0.05-0.2	NA	0	NA	2022-12-23_Platynereis_Linear_E001.avi_lane_149.res	0.555001998789764	0.17250652331282	0.352892796652585	-0.44001389934638	0.17250652331282	309	91	0.885425986799921	-0.0694162162316339	0.353295246393081	NA	NA	NA	NA	-0.0343204200827868	0.0577439024046423	0.018774694352587	-0.0246920534360593	0.0577439024046423	50.7777777777778	-15.5555555555556	NA
2022-12-23_Platynereis_Linear_E006	2022-12-23_Platynereis_Linear_B001	1	1	-9	0.2	WT	30	Linear	0.05-0.2	NA	0	NA	2022-12-23_Platynereis_Linear_E006.avi_lane_100.res	0.810514854396076	0.089166832455692	0.357727841375622	-0.358434849077525	0.089166832455692	30	18	0.614547527332062	-0.0766255501415569	0.207617378751955	-0.742187500000001	NA	NA	-0.0204539125591759	0.181169319099105	-0.0535329335869959	-0.0338213963884966	0.0647494654348634	-0.0535329335869959	-200.333333333333	-81.3333333333333	-0.00204686854969793
2022-12-23_Platynereis_Linear_E006	2022-12-23_Platynereis_Linear_B001	2	2	-8	0.2	WT	30	Linear	0.05-0.2	NA	0	NA	2022-12-23_Platynereis_Linear_E006.avi_lane_101.res	0.59304565906969	0.141420459951618	0.399950781216045	-0.395527130366805	0.141420459951618	216	104	0.903214593432977	-0.0108506812499573	0.281946815633145	-0.733333333333334	NA	NA	-0.0115997458925096	-0.0362998762272813	-0.00127930609106988	0.00840154345192634	0.0276571841455834	-0.00127930609106988	-14.3333333333333	4.66666666666667	-0.00116081238654431
2022-12-23_Platynereis_Linear_E006	2022-12-23_Platynereis_Linear_B001	3	3	-7	0.2	WT	30	Linear	0.05-0.2	NA	0	NA	2022-12-23_Platynereis_Linear_E006.avi_lane_102.res	0.594642062476982	0.102783311532477	0.367764243111487	-0.40029642813202	0.102783311532477	262	138	0.872068845502482	0.00823361562718189	0.240979084669067	-0.729166666666667	NA	NA	-0.00743307922584202	-0.0347034728199892	-0.0399164545102109	-0.0237849946526317	0.0228878863803684	-0.0399164545102109	31.6666666666667	38.6666666666667	-0.000743844780345171
2022-12-23_Platynereis_Linear_E006	2022-12-23_Platynereis_Linear_B001	4	4	-6	0.2	WT	30	Linear	0.05-0.2	NA	0	NA	2022-12-23_Platynereis_Linear_E006.avi_lane_103.res	0.604103405966418	0.154036137561283	0.385259446821575	-0.439890401911232	0.154036137561283	262	102	0.885897062167374	0.0226751282097197	0.303892338883951	-0.733333333333334	NA	NA	-0.0115997458925096	-0.0252421293305533	0.0113363715185951	-0.00628979094254367	-0.0167060873988436	0.0113363715185951	31.6666666666667	2.66666666666667	-0.00116081238654431
2022-12-23_Platynereis_Linear_E006	2022-12-23_Platynereis_Linear_B001	5	5	-5	0.2	WT	30	Linear	0.05-0.2	NA	0	NA	2022-12-23_Platynereis_Linear_E006.avi_lane_104.res	0.602429177523486	0.159067951395463	0.390734552361576	-0.42932421212024	0.159067951395463	287	113	0.887064107134057	0.0138815305520169	0.301880004844877	-0.712500000000001	NA	NA	0.00923358744082425	-0.0269163577734852	0.0163681853527751	-0.000814685402542648	-0.00613989760785161	0.0163681853527751	56.6666666666667	13.6666666666667	0.000924025644422954
2022-12-23_Platynereis_Linear_E006	2022-12-23_Platynereis_Linear_B001	6	6	-4	0.2	WT	30	Linear	0.05-0.2	NA	0	NA	2022-12-23_Platynereis_Linear_E006.avi_lane_105.res	0.598407176541456	0.176666324592175	0.397441991111868	-0.410396243198827	0.176666324592175	234	88	0.897582138190675	0.0326430704797423	0.316816035365288	-0.714912280701754	NA	NA	0.00682130673907044	-0.0309383587555152	0.0339665585494871	0.00589275334774936	0.0127880713135614	0.0339665585494871	3.66666666666666	-11.3333333333333	0.000682623346094147
2022-12-23_Platynereis_Linear_E006	2022-12-23_Platynereis_Linear_B001	7	7	-3	0.2	WT	30	Linear	0.05-0.2	NA	0	NA	2022-12-23_Platynereis_Linear_E006.avi_lane_106.res	0.614834012759213	0.128226436573924	0.399949546429914	-0.417262814039228	0.128226436573924	267	133	0.892151038524521	-0.0176497673421891	0.244811266169678	-0.709821428571429	NA	NA	0.0119121588693958	-0.0145115225377582	-0.0144733294687639	0.00840030866579533	0.00592150047316042	-0.0144733294687639	36.6666666666667	33.6666666666667	0.00119207624840101
2022-12-23_Platynereis_Linear_E006	2022-12-23_Platynereis_Linear_B001	8	8	-2	0.2	WT	30	Linear	0.05-0.2	NA	0	NA	2022-12-23_Platynereis_Linear_E006.avi_lane_107.res	0.622212134985381	0.149645212637641	0.400400404247011	-0.47179156656819	0.149645212637641	285	115	0.889989774932914	-0.0288451967552011	0.285874069870658	-0.710526315789474	NA	NA	0.0112072716513509	-0.00713340031159027	0.00694544659495311	0.00885116648289236	-0.0486072520558016	0.00694544659495311	54.6666666666667	15.6666666666667	0.00112153661576997
2022-12-23_Platynereis_Linear_E006	2022-12-23_Platynereis_Linear_B001	9	9	-1	0.2	WT	30	Linear	0.05-0.2	NA	0	NA	2022-12-23_Platynereis_Linear_E006.avi_lane_108.res	0.623921333954039	0.183285227683918	0.42471433320197	-0.485735185197429	0.183285227683918	230	83	0.899743117302611	-0.0761515681962284	0.324481467929024	-0.709821428571429	NA	NA	0.0119121588693958	-0.0054242013429322	0.0405854616412301	0.0331650954378513	-0.0625508706850406	0.0405854616412301	-0.333333333333343	-16.3333333333333	0.00119207624840101
2022-12-23_Platynereis_Linear_E006	2022-12-23_Platynereis_Linear_B001	10	10	0	0.2	WT	30	Linear	0.05-0.2	NA	0	NA	2022-12-23_Platynereis_Linear_E006.avi_lane_109.res	0.627064033514037	0.185514316002533	0.413765233916382	-0.487966787471663	0.185514316002533	239	81	0.895054202292943	-0.0555781074790566	0.337508788987773	-0.710526315789474	NA	NA	0.0112072716513509	-0.00228150178293429	0.0428145499598451	0.0222159961522633	-0.0647824729592746	0.0428145499598451	8.66666666666666	-18.3333333333333	0.00112153661576997
2022-12-23_Platynereis_Linear_E006	2022-12-23_Platynereis_Linear_B001	11	11	1	0.2	WT	30	Linear	0.05-0.2	NA	0	NA	2022-12-23_Platynereis_Linear_E006.avi_lane_110.res	0.613838923149493	0.180486186708237	0.372737809338702	-0.404036423511661	0.180486186708237	301	99	0.889976378773672	-0.0173244751636359	0.320582349571193	-0.472222222222222	NA	NA	0.249511365218602	-0.0155066121474783	0.0377864206655491	-0.0188114284254167	0.0191478910007274	0.0377864206655491	70.6666666666667	-0.333333333333329	0.0249691576015465
2022-12-23_Platynereis_Linear_E006	2022-12-23_Platynereis_Linear_B001	12	12	2	0.2	WT	30	Linear	0.05-0.2	NA	0	NA	2022-12-23_Platynereis_Linear_E006.avi_lane_111.res	0.616714381508466	0.179922810599733	0.392712996447317	-0.417916282972051	0.179922810599733	295	105	0.906258955807383	-0.0174822595109882	0.306155050677897	-0.221698113207547	NA	NA	0.500035474233278	-0.0126311537885052	0.0372230445570451	0.00116375868319835	0.00526803154033739	0.0372230445570451	64.6666666666667	5.66666666666667	0.0500396627286221
2022-12-23_Platynereis_Linear_E006	2022-12-23_Platynereis_Linear_B001	13	13	3	0.2	WT	30	Linear	0.05-0.2	NA	0	NA	2022-12-23_Platynereis_Linear_E006.avi_lane_112.res	0.60960893027566	0.217640959788713	0.393732130672261	-0.406682282434777	0.217640959788713	312	88	0.886539592633137	0.0224188629463019	0.359664823198358	0.0324074074074088	NA	NA	0.754140994848234	-0.0197366050213112	0.0749411937460251	0.00218289290814233	0.0165020320776114	0.0749411937460251	81.6666666666667	-11.3333333333333	0.075468567684922
2022-12-23_Platynereis_Linear_E006	2022-12-23_Platynereis_Linear_B001	14	14	4	0.2	WT	30	Linear	0.05-0.2	NA	0	NA	2022-12-23_Platynereis_Linear_E006.avi_lane_113.res	0.614982261615748	0.226557939298128	0.412127427632786	-0.431122159064408	0.226557939298128	241	68	0.903072018406617	-0.0148933919096904	0.362547011650803	0.212264150943398	NA	NA	0.933997738384222	-0.0143632736812233	0.0838581732554401	0.0205781898686673	-0.00793784455201957	0.0838581732554401	10.6666666666667	-31.3333333333333	0.0934672322792807
2022-12-23_Platynereis_Linear_E006	2022-12-23_Platynereis_Linear_B001	15	15	5	0.2	WT	30	Linear	0.05-0.2	NA	0	NA	2022-12-23_Platynereis_Linear_E006.avi_lane_114.res	0.60448417529851	0.203843855038107	0.399847657602177	-0.411863742146855	0.203843855038107	289	92	0.898961721122361	-0.0801978297411146	0.333014266680668	0.328703703703703	NA	NA	1.05043729114453	-0.0248613599984613	0.0611440889954191	0.00829841983805835	0.0113205723655334	0.0611440889954191	58.6666666666667	-7.33333333333333	0.105119597458625
2022-12-23_Platynereis_Linear_E006	2022-12-23_Platynereis_Linear_B001	16	16	6	0.2	WT	30	Linear	0.05-0.2	NA	0	NA	2022-12-23_Platynereis_Linear_E006.avi_lane_115.res	0.606627892668469	0.158359233205748	0.378712548833011	-0.469974973731396	0.158359233205748	288	101	0.890101246557644	-0.0462806937780971	0.301215525057734	0.518867924528302	NA	NA	1.24060151196913	-0.0227176426285023	0.0156594671630601	-0.0128366889311077	-0.0467906592190076	0.0156594671630601	57.6666666666667	1.66666666666667	0.124149754244414
2022-12-23_Platynereis_Linear_E006	2022-12-23_Platynereis_Linear_B001	17	17	7	0.2	WT	30	Linear	0.05-0.2	NA	0	NA	2022-12-23_Platynereis_Linear_E006.avi_lane_116.res	0.606107613645846	0.164203865508098	0.374323490450464	-0.418580754615069	0.164203865508098	294	106	0.892400492747691	-0.033606008448498	0.299750334646185	0.754716981132075	NA	NA	1.4764505685729	-0.0232379216511253	0.0215040994654101	-0.0172257473136547	0.00460355989731942	0.0215040994654101	63.6666666666667	6.66666666666667	0.147751694217604
2022-12-23_Platynereis_Linear_E006	2022-12-23_Platynereis_Linear_B001	18	18	8	0.2	WT	30	Linear	0.05-0.2	NA	0	NA	2022-12-23_Platynereis_Linear_E006.avi_lane_117.res	0.60537781566632	0.159233870265522	0.367711789818306	-0.411644918790234	0.159233870265522	293	107	0.877691732474463	-0.127037105984335	0.299223004555554	0.967592592592592	NA	NA	1.68932618003342	-0.0239677196306513	0.0165341042228341	-0.0238374479458127	0.0115393957221544	0.0165341042228341	62.6666666666667	7.66666666666667	0.169054630408212
2022-12-23_Platynereis_Linear_E006	2022-12-23_Platynereis_Linear_B001	19	19	9	0.2	WT	30	Linear	0.05-0.2	NA	0	NA	2022-12-23_Platynereis_Linear_E006.avi_lane_118.res	0.581307511420802	0.173547343771475	0.370785840632704	-0.387823762679718	0.173547343771475	296	104	0.875683530615794	-0.0272636901834276	0.312103452957056	1.05660377358491	NA	NA	1.77833736102573	-0.0480380238761693	0.0308475777287871	-0.0207633971314147	0.0353605518326704	0.0308475777287871	65.6666666666667	4.66666666666667	0.177962177383279
2022-12-23_Platynereis_Linear_E006	2022-12-23_Platynereis_Linear_B001	20	20	10	0.2	WT	30	Linear	0.05-0.2	NA	0	NA	2022-12-23_Platynereis_Linear_E006.avi_lane_119.res	0.613757993670825	0.19988691295067	0.401637996547841	-0.381861357227581	0.19988691295067	297	103	0.889952476275989	-0.0245405172437111	0.324207862882454	1.27777777777778	NA	NA	1.9995113652186	-0.0155875416261463	0.0571871469079821	0.0100887587837223	0.0413229572848074	0.0571871469079821	66.6666666666667	3.66666666666667	0.200095552202583
2022-12-23_Platynereis_Linear_E006	2022-12-23_Platynereis_Linear_B001	21	21	11	0.2	WT	30	Linear	0.05-0.2	NA	0	NA	2022-12-23_Platynereis_Linear_E006.avi_lane_120.res	0.603303307478986	0.190114177508628	0.380774910974001	-0.374317102750247	0.190114177508628	299	101	0.884119840322696	0.0131895658890538	0.325863392269661	1.47169811320755	NA	NA	2.19343170064837	-0.0260422278179853	0.0474144114659401	-0.0107743267901176	0.0488672117621414	0.0474144114659401	68.6666666666667	1.66666666666667	0.219501591736091
2022-12-23_Platynereis_Linear_E006	2022-12-23_Platynereis_Linear_B001	22	22	12	0.2	WT	30	Linear	0.05-0.2	NA	0	NA	2022-12-23_Platynereis_Linear_E006.avi_lane_121.res	0.600939717708836	0.174766247439881	0.396820791602264	-0.355906476744797	0.174766247439881	282	118	0.878378350603511	0.00698209697665945	0.315587335879642	1.63888888888889	NA	NA	2.36062247632971	-0.0284058175881352	0.0320664813971931	0.00527155383814537	0.0672778377675914	0.0320664813971931	51.6666666666667	18.6666666666667	0.236232744739297
2022-12-23_Platynereis_Linear_E006	2022-12-23_Platynereis_Linear_B001	23	23	13	0.2	WT	30	Linear	0.05-0.2	NA	0	NA	2022-12-23_Platynereis_Linear_E006.avi_lane_122.res	0.608861055948166	0.170347570448946	0.386498438003902	-0.415481883671964	0.170347570448946	290	107	0.887016323999607	-0.0119689463728035	0.306285354260279	1.82075471698113	NA	NA	2.54248830442196	-0.0204844793488053	0.0276478044062581	-0.00505079976021666	0.00770243084042443	0.0276478044062581	59.6666666666667	7.66666666666667	0.254432462896403
2022-12-23_Platynereis_Linear_E006	2022-12-23_Platynereis_Linear_B001	24	24	14	0.2	WT	30	Linear	0.05-0.2	NA	0	NA	2022-12-23_Platynereis_Linear_E006.avi_lane_123.res	0.594594636574092	0.167869922783406	0.377846853214874	-0.421288649009744	0.167869922783406	289	103	0.886139480796934	0.00219477733969283	0.301183780776551	1.99528301886792	NA	NA	2.71701660630875	-0.0347508987228793	0.0251701567407181	-0.0137023845492447	0.00189566550264442	0.0251701567407181	58.6666666666667	3.66666666666667	0.271897898476553
2022-12-23_Platynereis_Linear_E006	2022-12-23_Platynereis_Linear_B001	25	25	15	0.2	WT	30	Linear	0.05-0.2	NA	0	NA	2022-12-23_Platynereis_Linear_E006.avi_lane_124.res	0.61157181333982	0.181467714100909	0.393695569632021	-0.371089495344959	0.181467714100909	289	111	0.880113966810618	0.000970607030376366	0.320000375752384	2.11574074074074	NA	NA	2.83747432818156	-0.0177737219571512	0.0387679480582211	0.00214633186790236	0.0520948191674294	0.0387679480582211	58.6666666666667	11.6666666666667	0.283952370781378
2022-12-23_Platynereis_Linear_E006	2022-12-23_Platynereis_Linear_B001	26	26	16	0.2	WT	30	Linear	0.05-0.2	NA	0	NA	2022-12-23_Platynereis_Linear_E006.avi_lane_125.res	0.631151306379769	0.25346546749052	0.457425655708487	-0.418243419040653	0.25346546749052	247	75	0.916997609668263	0.0191820993388533	0.38254984366323	2.28301886792453	NA	NA	3.00475245536535	0.00180577108279778	0.110765701447832	0.0658764179443683	0.00494089547173543	0.110765701447832	16.6666666666667	-24.3333333333333	0.300692265243839
2022-12-23_Platynereis_Linear_E006	2022-12-23_Platynereis_Linear_B001	27	27	17	0.2	WT	30	Linear	0.05-0.2	NA	0	NA	2022-12-23_Platynereis_Linear_E006.avi_lane_126.res	0.626174959436272	0.175859653582629	0.417082014353527	-0.436802448552308	0.175859653582629	287	113	0.903732544946885	-0.00448626504542422	0.296385116785384	2.49537037037037	NA	NA	3.21710395781119	-0.00317057586069924	0.0331598875399411	0.0255327765894083	-0.0136181340399196	0.0331598875399411	56.6666666666667	13.6666666666667	0.32194275267895
2022-12-23_Platynereis_Linear_E006	2022-12-23_Platynereis_Linear_B001	28	28	18	0.2	WT	30	Linear	0.05-0.2	NA	0	NA	2022-12-23_Platynereis_Linear_E006.avi_lane_127.res	0.622775974672855	0.186928028916824	0.426963069598048	-0.429906203531437	0.186928028916824	221	86	0.896148902806687	-0.0603620224590049	0.303814102765582	2.67924528301887	NA	NA	3.40097887045969	-0.00656956062411629	0.0442282628741361	0.0354138318339293	-0.00672188901904858	0.0442282628741361	-9.33333333333334	-13.3333333333333	0.34034352439879
2022-12-23_Platynereis_Linear_E006	2022-12-23_Platynereis_Linear_B001	29	29	19	0.2	WT	30	Linear	0.05-0.2	NA	0	NA	2022-12-23_Platynereis_Linear_E006.avi_lane_128.res	0.600207511551459	0.155385569627066	0.381253052243683	-0.411264430621639	0.155385569627066	286	114	0.879400631471963	-0.0213522448506612	0.288753967443899	2.89814814814815	NA	NA	3.61988173558897	-0.0291380237455122	0.0126858035843781	-0.0102961855204357	0.0119198838907494	0.0126858035843781	55.6666666666667	14.6666666666667	0.362249621277613
2022-12-23_Platynereis_Linear_E006	2022-12-23_Platynereis_Linear_B001	30	30	20	0.2	WT	30	Linear	0.05-0.2	NA	0	NA	2022-12-23_Platynereis_Linear_E006.avi_lane_129.res	0.613695701629286	0.1581817146718	0.404417922502221	-0.423266809700874	0.1581817146718	281	119	0.905255922101939	-0.0171498470603056	0.285256986640049	2.99537037037037	NA	NA	3.7171039578112	-0.0156498336676852	0.0154819486291121	0.0128686847381023	-8.24951884855762e-05	0.0154819486291121	50.6666666666667	19.6666666666667	0.371978865422108
2022-12-23_Platynereis_Linear_E006	2022-12-23_Platynereis_Linear_B001	31	31	21	0.2	WT	30	Linear	0.05-0.2	NA	0	NA	2022-12-23_Platynereis_Linear_E006.avi_lane_130.res	0.616548321932236	0.162810185338454	0.405656741607532	-0.471289156030807	0.162810185338454	235	90	0.891797323107366	0.0122066312139948	0.292849516228762	3.12264150943396	NA	NA	3.84437509687479	-0.0127972133647353	0.0201104192957661	0.0141075038434134	-0.0481048415184186	0.0201104192957661	4.66666666666666	-9.33333333333333	0.384715171548365
2022-12-23_Platynereis_Linear_E006	2022-12-23_Platynereis_Linear_B001	32	32	22	0.2	WT	30	Linear	0.05-0.2	NA	0	NA	2022-12-23_Platynereis_Linear_E006.avi_lane_131.res	0.587953529699447	0.184365172451022	0.424211550054995	-0.402844924441465	0.184365172451022	213	87	0.893694548496533	0.00156687859999845	0.323482208778623	3.26388888888889	NA	NA	3.98562247632971	-0.0413920055975242	0.0416654064083341	0.0326623122908763	0.0203393900709234	0.0416654064083341	-17.3333333333333	-12.3333333333333	0.398850111154545
2022-12-23_Platynereis_Linear_E006	2022-12-23_Platynereis_Linear_B001	33	33	23	0.2	WT	30	Linear	0.05-0.2	NA	0	NA	2022-12-23_Platynereis_Linear_E006.avi_lane_132.res	0.627756130929755	0.208518845154183	0.445428358468987	-0.502209694790227	0.208518845154183	234	78	0.913858576594011	-0.0324556975525285	0.343471659782241	3.49528301886793	NA	NA	4.21701660630875	-0.00158940436721622	0.0658190791114951	0.0538791207048683	-0.0790253802778386	0.0658190791114951	3.66666666666666	-21.3333333333333	0.422006236706011
2022-12-23_Platynereis_Linear_E006	2022-12-23_Platynereis_Linear_B001	34	34	24	0.2	WT	30	Linear	0.05-0.2	NA	0	NA	2022-12-23_Platynereis_Linear_E006.avi_lane_133.res	0.608861703322862	0.177289400739739	0.415890617572559	-0.390685234981865	0.177289400739739	219	92	0.892893314737322	-0.0404214656833819	0.309038879306667	3.64814814814815	NA	NA	4.36988173558897	-0.0204838319741092	0.0345896346970511	0.0243413798084404	0.0324990795305234	0.0345896346970511	-11.3333333333333	-7.33333333333333	0.437303790392335
2022-12-23_Platynereis_Linear_E006	2022-12-23_Platynereis_Linear_B001	35	35	25	0.2	WT	30	Linear	0.05-0.2	NA	0	NA	2022-12-23_Platynereis_Linear_E006.avi_lane_134.res	0.604103436959692	0.193415704092421	0.424639493854202	-0.430888528264386	0.193415704092421	216	80	0.905235796393686	-0.0822006656653629	0.330663871398163	3.75471698113208	NA	NA	4.4764505685729	-0.0252420983372792	0.0507159380497331	0.0330902560900834	-0.00770421375199759	0.0507159380497331	-14.3333333333333	-19.3333333333333	0.44796837067652
2022-12-23_Platynereis_Linear_E006	2022-12-23_Platynereis_Linear_B001	36	36	26	0.2	WT	30	Linear	0.05-0.2	NA	0	NA	2022-12-23_Platynereis_Linear_E006.avi_lane_135.res	0.602761516591107	0.180903339620783	0.412252975239408	-0.402007016790853	0.180903339620783	257	102	0.879248193579274	-0.0354959679603891	0.293679975812929	3.90566037735849	NA	NA	4.62739396479932	-0.0265840187058642	0.0382035735780951	0.0207037374752894	0.0211772977215354	0.0382035735780951	26.6666666666667	2.66666666666667	0.46307361225935
2022-12-23_Platynereis_Linear_E006	2022-12-23_Platynereis_Linear_B001	37	37	27	0.2	WT	30	Linear	0.05-0.2	NA	0	NA	2022-12-23_Platynereis_Linear_E006.avi_lane_136.res	0.607061815971532	0.155568959563227	0.399513405215601	-0.409569006198107	0.155568959563227	278	120	0.888637098400373	-0.0695766550360911	0.279122127088816	4.03240740740741	NA	NA	4.75414099484823	-0.0222837193254393	0.0128691935205391	0.00796416745148237	0.0136153083142814	0.0128691935205391	47.6666666666667	20.6666666666667	0.475757469630125
2022-12-23_Platynereis_Linear_E006	2022-12-23_Platynereis_Linear_B001	38	38	28	0.2	WT	30	Linear	0.05-0.2	NA	0	NA	2022-12-23_Platynereis_Linear_E006.avi_lane_137.res	0.605769823529552	0.220148061072915	0.40880955050631	-0.495567748047423	0.220148061072915	239	63	0.897037273071111	-0.0432522712168487	0.39609413692243	4.25471698113208	NA	NA	4.9764505685729	-0.0235757117674192	0.0774482950302271	0.0172603127421914	-0.0723834335350346	0.0774482950302271	8.66666666666666	-36.3333333333333	0.498004483419663
2022-12-23_Platynereis_Linear_E006	2022-12-23_Platynereis_Linear_B001	39	39	29	0.2	WT	30	Linear	0.05-0.2	NA	0	NA	2022-12-23_Platynereis_Linear_E006.avi_lane_138.res	0.613026302870245	0.216769138856699	0.420318867196598	-0.465552485719301	0.216769138856699	238	71	0.906880941225869	-0.0249233634574104	0.373663637145291	4.40740740740741	NA	NA	5.12914099484824	-0.0163192324267263	0.0740693728140111	0.0287696294324793	-0.0423681712069126	0.0740693728140111	7.66666666666666	-28.3333333333333	0.513284554187493
2022-12-23_Platynereis_Linear_E006	2022-12-23_Platynereis_Linear_B001	40	40	30	0.2	WT	30	Linear	0.05-0.2	NA	0	NA	2022-12-23_Platynereis_Linear_E006.avi_lane_139.res	0.594265414029989	0.199984133061502	0.413970965936522	-0.450102447824634	0.199984133061502	240	79	0.910988207544665	-0.00739410824810103	0.353437094758628	4.57075471698113	NA	NA	5.29248830442196	-0.0350801212669822	0.0572843670188141	0.0224217281724033	-0.0269181333122456	0.0572843670188141	9.66666666666666	-20.3333333333333	0.529631082983741
2022-12-23_Platynereis_Linear_E006	2022-12-23_Platynereis_Linear_B001	41	41	31	0.2	WT	30	Linear	0.05-0.2	NA	0	NA	2022-12-23_Platynereis_Linear_E006.avi_lane_140.res	0.608712187757574	0.216586167225407	0.412045686799872	-0.393564495230016	0.216586167225407	231	74	0.894117670355831	-0.0274535320024825	0.36701322715032	0.216981132075472	NA	NA	0.938714719516297	-0.0206333475393973	0.0738864011827191	0.0204964490357534	0.0296198192823724	0.0738864011827191	0.666666666666657	-25.3333333333333	0.0939392710787388
2022-12-23_Platynereis_Linear_E006	2022-12-23_Platynereis_Linear_B001	42	42	32	0.2	WT	30	Linear	0.05-0.2	NA	0	NA	2022-12-23_Platynereis_Linear_E006.avi_lane_141.res	0.60728905420981	0.184055937940532	0.408884710957563	-0.493350235305585	0.184055937940532	232	77	0.913741649372388	0.0190821769267681	0.339950066937453	-0.87962962962963	NA	NA	-0.157896042188805	-0.0220564810871612	0.0413561718978441	0.0173354731934444	-0.0701659207931966	0.0413561718978441	1.66666666666666	-22.3333333333333	-0.0158010083373199
2022-12-23_Platynereis_Linear_E006	2022-12-23_Platynereis_Linear_B001	43	43	33	0.2	WT	30	Linear	0.05-0.2	NA	0	NA	2022-12-23_Platynereis_Linear_E006.avi_lane_142.res	0.593034936734553	0.163497115367057	0.388483109292134	-0.407927488672742	0.163497115367057	287	113	0.900599246046853	-0.000904594370072409	0.299278782391462	-0.863207547169811	NA	NA	-0.141473959728987	-0.0363105985624183	0.0207973493243691	-0.00306612847198467	0.0152568258396464	0.0207973493243691	56.6666666666667	13.6666666666667	-0.0141576139984494
2022-12-23_Platynereis_Linear_E006	2022-12-23_Platynereis_Linear_B001	44	44	34	0.2	WT	30	Linear	0.05-0.2	NA	0	NA	2022-12-23_Platynereis_Linear_E006.avi_lane_143.res	0.606567876580837	0.145570794989615	0.378378799287475	-0.445720330970435	0.145570794989615	287	113	0.878204140792914	-0.0242578800444494	0.290865307534152	-0.861111111111111	NA	NA	-0.139377523670286	-0.0227776587161342	0.00287102894692712	-0.0131704384766437	-0.0225360164580466	0.00287102894692712	56.6666666666667	13.6666666666667	-0.0139478189764617
2022-12-23_Platynereis_Linear_E006	2022-12-23_Platynereis_Linear_B001	45	45	35	0.2	WT	30	Linear	0.05-0.2	NA	0	NA	2022-12-23_Platynereis_Linear_E006.avi_lane_144.res	0.624046859498404	0.171711166601702	0.402339626790693	-0.424598455688752	0.171711166601702	287	111	0.895602948315181	0.000985364101887967	0.295409748081798	-0.896226415094339	NA	NA	-0.174492827653515	-0.00529867579856724	0.0290114005590141	0.0107903890265744	-0.00141414117636357	0.0290114005590141	56.6666666666667	11.6666666666667	-0.0174618855946989
2022-12-23_Platynereis_Linear_E006	2022-12-23_Platynereis_Linear_B001	46	46	36	0.2	WT	30	Linear	0.05-0.2	NA	0	NA	2022-12-23_Platynereis_Linear_E006.avi_lane_145.res	0.623953127078935	0.178860531928083	0.410040113578112	-0.423039459935505	0.178860531928083	289	111	0.893637447536305	0.00948271207559178	0.312091720203234	-0.87962962962963	NA	NA	-0.157896042188805	-0.00539240821803622	0.0361607658853951	0.0184908758139933	0.000144854576883402	0.0361607658853951	58.6666666666667	11.6666666666667	-0.0158010083373199
2022-12-23_Platynereis_Linear_E006	2022-12-23_Platynereis_Linear_B001	47	47	37	0.2	WT	30	Linear	0.05-0.2	NA	0	NA	2022-12-23_Platynereis_Linear_E006.avi_lane_146.res	0.614111915973544	0.186025599776641	0.411151723541916	-0.400113587323939	0.186025599776641	289	111	0.885619621434432	0.00555440360775499	0.299818565208354	-0.900943396226415	NA	NA	-0.179209808785591	-0.0152336193234273	0.0433258337339531	0.0196024857777973	0.0230707271884494	0.0433258337339531	58.6666666666667	11.6666666666667	-0.017933924394157
2022-12-23_Platynereis_Linear_E006	2022-12-23_Platynereis_Linear_B001	48	48	38	0.2	WT	30	Linear	0.05-0.2	NA	0	NA	2022-12-23_Platynereis_Linear_E006.avi_lane_147.res	0.611442529608949	0.191444248783302	0.421102122768773	-0.404572614655182	0.191444248783302	218	84	0.893311462802868	-0.0111371535132748	0.298190611563853	-0.84433962264151	NA	NA	-0.122606035200685	-0.0179030056880223	0.0487444827406141	0.0295528850046544	0.0186116998572064	0.0487444827406141	-12.3333333333333	-15.3333333333333	-0.0122694588005885
2022-12-23_Platynereis_Linear_E006	2022-12-23_Platynereis_Linear_B001	49	49	39	0.2	WT	30	Linear	0.05-0.2	NA	0	NA	2022-12-23_Platynereis_Linear_E006.avi_lane_148.res	0.632422954065843	0.188996417899833	0.41298555971988	-0.416603854428443	0.188996417899833	292	108	0.897295652359228	0.0182219212958417	0.305085688145184	-0.898148148148148	NA	NA	-0.176414560707323	0.0030774187688718	0.0462966518571451	0.0214363219557613	0.00658046008394542	0.0462966518571451	61.6666666666667	8.66666666666667	-0.0176541976981781
2022-12-23_Platynereis_Linear_E006	2022-12-23_Platynereis_Linear_B001	50	50	40	0.2	WT	30	Linear	0.05-0.2	NA	0	NA	2022-12-23_Platynereis_Linear_E006.avi_lane_149.res	0.598134080428102	0.213654192793691	0.406815292751496	-0.378880532752547	0.213654192793691	227	74	0.892505889763091	0.02770908242242	0.362989480255301	NA	NA	NA	NA	-0.0312114548688692	0.0709544267510031	0.0152660549873774	0.0443037817598414	0.0709544267510031	-3.33333333333334	-25.3333333333333	NA
130220_E003	130220_B001	1	1	-9	0.3	WT	30	Linear	0.3-0.7	NA	0	NA	130220_E003.avi_lane_100.res	1.26204086824839	-0.102912331179385	0.468421613248341	-0.695176122250852	-0.102912331179385	203	196	0.700880708366666	0.0214389799452909	0.123340423358001	0.265873015873017	NA	NA	0.013899096284974	0.104810480946669	-0.059529153843887	-0.0346985815679201	-0.0583294223664295	-0.059529153843887	-4.77777777777777	4.55555555555554	0.00138955949574893
130220_E003	130220_B001	2	2	-8	0.3	WT	30	Linear	0.3-0.7	NA	0	NA	130220_E003.avi_lane_101.res	1.12318984331758	-0.0366444092709114	0.503572789773616	-0.619256933289078	-0.0366444092709114	207	192	0.701706979646123	0.00247571057368805	0.12502167807472	0.254010695187165	NA	NA	0.00203677559912258	-0.0340405439841411	0.00673876806458661	0.000452594957354946	0.0175897665953445	0.00673876806458661	-0.777777777777771	0.555555555555543	0.000203626251405353
130220_E003	130220_B001	3	3	-7	0.3	WT	30	Linear	0.3-0.7	NA	0	NA	130220_E003.avi_lane_102.res	1.19081452220665	-0.0341767752976773	0.513545197368861	-0.655306374124435	-0.0341767752976773	212	187	0.698659771079187	-0.0391965053747061	0.132610253475532	0.237967914438503	NA	NA	-0.0140060051495398	0.0335841349049288	0.00920640203782071	0.0104250025525999	-0.0184596742400125	0.00920640203782071	4.22222222222223	-4.44444444444446	-0.00140024768906244
130220_E003	130220_B001	4	4	-6	0.3	WT	30	Linear	0.3-0.7	NA	0	NA	130220_E003.avi_lane_103.res	1.13136365901826	-0.00615818957890969	0.503366504624425	-0.616467988130157	-0.00615818957890969	218	182	0.714582142975408	0.0051979102435697	0.1357373554898	0.24866310160428	NA	NA	-0.00331081798376304	-0.025866728283461	0.0372249877565883	0.00024630980816398	0.0203787117542655	0.0372249877565883	10.2222222222222	-9.44444444444446	-0.000330998395412507
130220_E003	130220_B001	5	5	-5	0.3	WT	30	Linear	0.3-0.7	NA	0	NA	130220_E003.avi_lane_104.res	1.14020125780165	-0.0586293924733428	0.459208207703235	-0.617228416582847	-0.0586293924733428	207	192	0.701256301653314	0.0125688138643977	0.0897800430963833	0.243279569892474	NA	NA	-0.00869434969556865	-0.0170291295000711	-0.0152462151378448	-0.043911987113026	0.0196182833015756	-0.0152462151378448	-0.777777777777771	0.555555555555543	-0.00086921594980538
130220_E003	130220_B001	6	6	-4	0.3	WT	30	Linear	0.3-0.7	NA	0	NA	130220_E003.avi_lane_105.res	1.20753748907222	-0.0729340039613985	0.544917308960269	-0.713223547466806	-0.0729340039613985	203	196	0.729378810763481	-0.00368615520357296	0.123307952001556	0.247252747252746	NA	NA	-0.00472117233529618	0.0503071017704988	-0.0295508266259005	0.041797114144008	-0.0763768475823835	-0.0295508266259005	-4.77777777777777	4.55555555555554	-0.000471998302259635
130220_E003	130220_B001	7	7	-3	0.3	WT	30	Linear	0.3-0.7	NA	0	NA	130220_E003.avi_lane_106.res	1.12068298603383	0.00974335714391502	0.5108382347285	-0.638168160668658	0.00974335714391503	225	174	0.730980794500118	-0.0105260410781961	0.173208145877088	0.255524861878453	NA	NA	0.00355094229041081	-0.036547401267891	0.053126534479413	0.00771803991223896	-0.00132146078423545	0.053126534479413	17.2222222222222	-17.4444444444445	0.000355004777105705
130220_E003	130220_B001	8	8	-2	0.3	WT	30	Linear	0.3-0.7	NA	0	NA	130220_E003.avi_lane_107.res	1.09956581371356	-0.0331397312658298	0.502515444711799	-0.560964928155563	-0.0331397312658298	198	201	0.707513822902384	-0.00774186215503992	0.119400421750298	0.251381215469612	NA	NA	-0.000592704118430432	-0.0576645735881611	0.0102434460696682	-0.000604750104462037	0.0758817717288596	0.0102434460696682	-9.77777777777777	9.55555555555554	-5.92554810054935e-05
130220_E003	130220_B001	9	9	-1	0.3	WT	30	Linear	0.3-0.7	NA	0	NA	130220_E003.avi_lane_108.res	1.13967704630335	-0.0555971201359426	0.521696452227303	-0.615827828291407	-0.0555971201359426	197	203	0.723287917985082	0.0241829737792939	0.101831355327857	0.263812154696133	NA	NA	0.0118382351080905	-0.017553340998371	-0.0122139428004446	0.018576257411042	0.0210188715930155	-0.0122139428004446	-10.7777777777778	11.5555555555555	0.00118352529328547
130220_E003	130220_B001	10	10	0	0.3	WT	30	Linear	0.3-0.7	NA	0	NA	130220_E003.avi_lane_109.res	1.11404067409627	0.0104730195902068	0.504603207698219	-0.57862466062874	0.0104730195902068	217	182	0.704293680179101	-0.0101311576190851	0.157032278727839	0.262430939226518	NA	NA	0.0104570196384758	-0.0431897132054511	0.0538561969257048	0.00148301288195796	0.0582220392556826	0.0538561969257048	9.22222222222223	-9.44444444444446	0.00104543854058647
130220_E003	130220_B001	11	11	1	0.3	WT	30	Linear	0.3-0.7	NA	0	NA	130220_E003.avi_lane_110.res	1.13180792563561	-0.0628271027795771	0.508543616964922	-0.663498885075076	-0.0628271027795771	205	195	0.722199366421922	0.00138895671449425	0.128412402027944	0.388121546961326	NA	NA	0.136147627373283	-0.0254224616661112	-0.0194439254440791	0.00542342214866098	-0.0266521851906535	-0.0194439254440791	-2.77777777777777	3.55555555555554	0.0136113330363941
130220_E003	130220_B001	12	12	2	0.3	WT	30	Linear	0.3-0.7	NA	0	NA	130220_E003.avi_lane_111.res	1.17250926575433	-0.0226050376548307	0.518661282635013	-0.655185819719892	-0.0226050376548307	215	184	0.71277117271109	-0.000517612781544486	0.145405834152262	0.737569060773482	NA	NA	0.48559514118544	0.0152788784526088	0.0207781396806673	0.015541087818752	-0.0183391198354694	0.0207781396806673	7.22222222222223	-7.44444444444446	0.0485472814697516
130220_E003	130220_B001	13	13	3	0.3	WT	30	Linear	0.3-0.7	NA	0	NA	130220_E003.avi_lane_112.res	1.14235235557553	-0.0540379440853034	0.478901086836959	-0.667204356006616	-0.0540379440853034	214	186	0.711341937417258	0.026804830585673	0.138431656719692	1.02335164835165	NA	NA	0.771377728763608	-0.0148780317261912	-0.0106547667498054	-0.024219107979302	-0.0303576561221934	-0.0106547667498054	6.22222222222223	-5.44444444444446	0.0771183410656846
130220_E003	130220_B001	14	14	4	0.3	WT	30	Linear	0.3-0.7	NA	0	NA	130220_E003.avi_lane_113.res	1.17053190862489	-0.0757310278765582	0.487916398812473	-0.662384471981468	-0.0757310278765583	204	196	0.693758832783646	0.0191359353660802	0.126010975343931	1.30386740331492	NA	NA	1.05189348372688	0.0133015213231689	-0.0323478505410602	-0.015203796003788	-0.0255377720970454	-0.0323478505410603	-3.77777777777777	4.55555555555554	0.105162850077164
130220_E003	130220_B001	15	15	5	0.3	WT	30	Linear	0.3-0.7	NA	0	NA	130220_E003.avi_lane_114.res	1.12378672516717	-0.0334514578943187	0.488914947899091	-0.619902325342743	-0.0334514578943187	211	188	0.712140581405467	-0.025515908659293	0.137813011652705	1.61602209944751	NA	NA	1.36404817985947	-0.0334436621345511	0.00993171944117931	-0.01420524691717	0.0169443745416795	0.00993171944117931	3.22222222222223	-3.44444444444446	0.136370456187578
130220_E003	130220_B001	16	16	6	0.3	WT	30	Linear	0.3-0.7	NA	0	NA	130220_E003.avi_lane_115.res	1.11980664661902	-0.0314672136771932	0.494421687083632	-0.610110621428191	-0.0314672136771932	209	190	0.725712910023999	0.00794667403110066	0.114970230447349	1.93093922651933	NA	NA	1.67896530693129	-0.0374237406827012	0.0119159636583048	-0.00869850773262903	0.0267360784562316	0.0119159636583048	1.22222222222223	-1.44444444444446	0.167854235803404
130220_E003	130220_B001	17	17	7	0.3	WT	30	Linear	0.3-0.7	NA	0	NA	130220_E003.avi_lane_116.res	1.12116251684635	0.0157789027114441	0.523514652808775	-0.598553303207426	0.0157789027114441	219	181	0.71945648078165	-0.0390759607861156	0.143430082877538	2.16022099447514	NA	NA	1.90824707488709	-0.0360678704553712	0.0591620800469421	0.0203944579925139	0.0382933966769966	0.0591620800469421	11.2222222222222	-10.4444444444445	0.190776636751778
130220_E003	130220_B001	18	18	8	0.3	WT	30	Linear	0.3-0.7	NA	0	NA	130220_E003.avi_lane_117.res	1.17811904490194	-0.0641256430944153	0.460276565704713	-0.679728236032522	-0.0641256430944153	216	184	0.689990023335217	-0.00965171927087116	0.114677532129016	2.51795580110497	NA	NA	2.26598188151693	0.020888657600219	-0.0207424657589173	-0.042843629111548	-0.0428815361480994	-0.0207424657589173	8.22222222222223	-7.44444444444446	0.226541105701344
130220_E003	130220_B001	19	19	9	0.3	WT	30	Linear	0.3-0.7	NA	0	NA	130220_E003.avi_lane_118.res	1.12550622096517	-0.0880180603958438	0.480173282204372	-0.653808536585038	-0.0880180603958438	199	200	0.72279405382382	0.0330516946726108	0.104366456794292	2.85773480662983	NA	NA	2.60576088704179	-0.0317241663365511	-0.0446348830603458	-0.022946912611889	-0.0169618367006155	-0.0446348830603458	-8.77777777777777	8.55555555555554	0.260510446865794
130220_E003	130220_B001	20	20	10	0.3	WT	30	Linear	0.3-0.7	NA	0	NA	130220_E003.avi_lane_119.res	1.13043040465575	-0.0522571344626865	0.471016321333504	-0.6281329733883	-0.0522571344626865	209	190	0.695487453284854	0.0135005866611527	0.128576662104676	3.10220994475138	NA	NA	2.85023602516334	-0.0267999826459711	-0.00887395712718849	-0.032103873482757	0.00871372649612256	-0.00887395712718849	1.22222222222223	-1.44444444444446	0.284951802093858
130220_E003	130220_B001	21	21	11	0.3	WT	30	Linear	0.3-0.7	NA	0	NA	130220_E003.avi_lane_120.res	1.12618002212884	-0.0285391662212001	0.492549646475561	-0.641875224364011	-0.0285391662212001	214	182	0.709127523489704	-0.00675985975546032	0.131467165736598	3.37430939226519	NA	NA	3.12233547267715	-0.0310503651728811	0.0148440111142979	-0.0105705483407	-0.00502852447958846	0.0148440111142979	6.22222222222223	-9.44444444444446	0.312154892375972
130220_E003	130220_B001	22	22	12	0.3	WT	30	Linear	0.3-0.7	NA	0	NA	130220_E003.avi_lane_121.res	1.10625846894882	-0.0372946898408035	0.484910296984404	-0.63550413545161	-0.0372946898408035	213	186	0.719433227546262	-0.0184640190491652	0.154097921476153	3.72651933701658	NA	NA	3.47454541742853	-0.0509719183529012	0.0060884874946945	-0.018209897831857	0.00134256443281255	0.0060884874946945	5.22222222222223	-5.44444444444446	0.347367014314727
130220_E003	130220_B001	23	23	13	0.3	WT	30	Linear	0.3-0.7	NA	0	NA	130220_E003.avi_lane_122.res	1.17613212602021	-0.061207855472237	0.496161161977364	-0.706279085686761	-0.061207855472237	214	185	0.717249033245663	-0.0247001687997983	0.124280344549361	3.96546961325967	NA	NA	3.71349569367163	0.0189017387184889	-0.017824678136739	-0.00695903283889704	-0.0694323858023385	-0.017824678136739	6.22222222222223	-6.44444444444446	0.371256022531995
130220_E003	130220_B001	24	24	14	0.3	WT	30	Linear	0.3-0.7	NA	0	NA	130220_E003.avi_lane_123.res	1.09188240741998	-0.0500180636005099	0.457064233782226	-0.572544491868	-0.0500180636005099	203	197	0.726892589097469	-0.0215190105349816	0.112826132249015	4.32458563535912	NA	NA	4.07261171577108	-0.0653479798817411	-0.00663488626501189	-0.046055961034035	0.0643022080164225	-0.00663488626501189	-4.77777777777777	5.55555555555554	0.407158578234259
130220_E003	130220_B001	25	25	15	0.3	WT	30	Linear	0.3-0.7	NA	0	NA	130220_E003.avi_lane_124.res	1.12944776253396	-0.0430020953671028	0.50076872492661	-0.653526803757212	-0.0430020953671028	211	188	0.709993627546386	-0.0038568676722101	0.132394636538318	4.64640883977901	NA	NA	4.39443492019096	-0.0277826247677611	0.00038108196839521	-0.00235146988965107	-0.0166801038727894	0.00038108196839521	3.22222222222223	-3.44444444444446	0.439332791613595
130220_E003	130220_B001	26	26	16	0.3	WT	30	Linear	0.3-0.7	NA	0	NA	130220_E003.avi_lane_125.res	1.17510693898144	-0.0383100091427247	0.509594105417264	-0.625958463618981	-0.0383100091427247	207	193	0.70494090549005	0.0226554805452321	0.10951400163379	4.8853591160221	NA	NA	4.63338519643406	0.0178765516797188	0.00507316819277331	0.006473910601003	0.0108882362654416	0.00507316819277331	-0.777777777777771	1.55555555555554	0.463221799830848
130220_E003	130220_B001	27	27	17	0.3	WT	30	Linear	0.3-0.7	NA	0	NA	130220_E003.avi_lane_126.res	1.12520402230818	-0.0372710363864289	0.471715468020774	-0.660413977939224	-0.0372710363864289	219	179	0.710563462060371	0.0319157524391316	0.117455277032637	5.1767955801105	NA	NA	4.92482166052245	-0.0320263649935411	0.0061121409490691	-0.031404726795487	-0.0235672780548014	0.0061121409490691	11.2222222222222	-12.4444444444445	0.492358104650776
130220_E003	130220_B001	28	28	18	0.3	WT	30	Linear	0.3-0.7	NA	0	NA	130220_E003.avi_lane_127.res	1.15978633427582	-0.0395953833413899	0.498890260123063	-0.671730703930095	-0.0395953833413899	216	184	0.717478201966126	0.0138594248298253	0.135101800255683	5.53591160220994	NA	NA	5.2839376826219	0.00255594697409878	0.00378779399410811	-0.00422993469319805	-0.0348840040456725	0.00378779399410811	8.22222222222223	-7.44444444444446	0.528260660353041
130220_E003	130220_B001	29	29	19	0.3	WT	30	Linear	0.3-0.7	NA	0	NA	130220_E003.avi_lane_128.res	1.15412313250585	0.0343719452998451	0.518637657844763	-0.607561673655046	0.0343719452998451	228	172	0.717267638045486	0.0136501244188869	0.170219206499325	5.79972375690608	NA	NA	5.54774983731803	-0.00310725479587104	0.0777551226353431	0.015517463028502	0.0292850262293766	0.0777551226353431	20.2222222222222	-19.4444444444445	0.554635230118933
130220_E003	130220_B001	30	30	20	0.3	WT	30	Linear	0.3-0.7	NA	0	NA	130220_E003.avi_lane_129.res	1.19328022346829	-0.0460066987492376	0.504553741170043	-0.60514132058017	-0.0460066987492376	201	198	0.686140896824548	0.00862621497293856	0.118625753003229	6.09116022099447	NA	NA	5.83918630140643	0.0360498361665689	-0.00262352141373959	0.00143354635378201	0.0317053793042525	-0.00262352141373959	-6.77777777777777	6.55555555555554	0.583771534938847
130220_E003	130220_B001	31	31	21	0.3	WT	30	Linear	0.3-0.7	NA	0	NA	130220_E003.avi_lane_130.res	1.13078973451436	0.00221205269656532	0.49948927715328	-0.657890320673499	0.00221205269656533	227	171	0.730782988274478	0.0371129032150448	0.154253810689353	6.43508287292818	NA	NA	6.18310895334013	-0.0264406527873611	0.0455952300320633	-0.00363091766298101	-0.0210436207890764	0.0455952300320633	19.2222222222222	-20.4444444444445	0.618155136361395
130220_E003	130220_B001	32	32	22	0.3	WT	30	Linear	0.3-0.7	NA	0	NA	130220_E003.avi_lane_131.res	1.12368400165424	0.0348868870705175	0.523953157354566	-0.630499830552327	0.0348868870705175	230	169	0.725612510091012	0.00169047722887482	0.167492318930847	6.66988950276243	NA	NA	6.41791558317439	-0.0335463856474811	0.0782700644060155	0.020832962538305	0.00634686933209561	0.0782700644060155	22.2222222222222	-22.4444444444445	0.641629884320551
130220_E003	130220_B001	33	33	23	0.3	WT	30	Linear	0.3-0.7	NA	0	NA	130220_E003.avi_lane_132.res	1.11032074934768	0.0256294525271756	0.501264276425491	-0.574443566166648	0.0256294525271756	221	175	0.710321568276811	0.00569626109803695	0.160016751525421	7.04972375690608	NA	NA	6.79774983731804	-0.046909637954041	0.0690126298626736	-0.00185591839077004	0.0624031337177745	0.0690126298626736	13.2222222222222	-16.4444444444445	0.679603741313343
130220_E003	130220_B001	34	34	24	0.3	WT	30	Linear	0.3-0.7	NA	0	NA	130220_E003.avi_lane_133.res	1.14512585039034	0.0447787354763306	0.534099371552922	-0.574958327646417	0.0447787354763306	223	176	0.708709672939302	0.0211375191731335	0.201067715918792	7.3646408839779	NA	NA	7.11266696438986	-0.012104536911381	0.0881619128118286	0.030979176736661	0.0618883722380056	0.0881619128118286	15.2222222222222	-15.4444444444445	0.711087520929169
130220_E003	130220_B001	35	35	25	0.3	WT	30	Linear	0.3-0.7	NA	0	NA	130220_E003.avi_lane_134.res	1.13993939611489	0.00864617418035291	0.505600419554108	-0.589847634202511	0.00864617418035291	218	181	0.709225751041351	-0.00217612612169439	0.162114052847256	7.60082872928177	NA	NA	7.34885480969373	-0.0172909911868311	0.0520293515158509	0.00248022473784693	0.0469990656819116	0.0520293515158509	10.2222222222222	-10.4444444444445	0.734700355641039
130220_E003	130220_B001	36	36	26	0.3	WT	30	Linear	0.3-0.7	NA	0	NA	130220_E003.avi_lane_135.res	1.13998235705079	0.00445473300954542	0.488156862273925	-0.592741750607371	0.00445473300954543	221	179	0.720375814214128	0.0278686263338469	0.185719163255103	7.90331491712707	NA	NA	7.65134099753903	-0.017248030250931	0.0478379103450434	-0.014963332542336	0.0441049492770516	0.0478379103450434	13.2222222222222	-12.4444444444445	0.764941354482559
130220_E003	130220_B001	37	37	27	0.3	WT	30	Linear	0.3-0.7	NA	0	NA	130220_E003.avi_lane_136.res	1.16997408246999	0.0491734683242962	0.542431042060111	-0.60152592568562	0.0491734683242962	227	172	0.711429824933587	-0.0148831079723564	0.214368073865284	8.24033149171271	NA	NA	7.98835757212466	0.0127436951682689	0.0925566456597942	0.0393108472438499	0.0353207741988025	0.0925566456597942	19.2222222222222	-19.4444444444445	0.798634522141597
130220_E003	130220_B001	38	38	28	0.3	WT	30	Linear	0.3-0.7	NA	0	NA	130220_E003.avi_lane_137.res	1.11167430435848	0.0558696424911838	0.499689618319166	-0.566745928143929	0.0558696424911838	233	166	0.707259879572189	-0.00522577600373416	0.198303330780068	8.50276243093923	NA	NA	8.25078851135118	-0.0455560829432411	0.0992528198266818	-0.00343057649709505	0.0701007717404936	0.0992528198266818	25.2222222222222	-25.4444444444445	0.82487100515479
130220_E003	130220_B001	39	39	29	0.3	WT	30	Linear	0.3-0.7	NA	0	NA	130220_E003.avi_lane_138.res	1.15159512482567	0.0415707965211866	0.557611507099221	-0.573480101275035	0.0415707965211866	217	182	0.718348502267136	0.00970288041024933	0.190968752114614	8.83563535911602	NA	NA	8.58366143952798	-0.00563526247605117	0.0849539738566846	0.05449131228296	0.0633665986093875	0.0849539738566846	9.22222222222223	-9.44444444444446	0.858149912555731
130220_E003	130220_B001	40	40	30	0.3	WT	30	Linear	0.3-0.7	NA	0	NA	130220_E003.avi_lane_139.res	1.17614401840059	0.0490721593123163	0.549310496609049	-0.624489647050269	0.0490721593123163	229	170	0.69301294934661	0.00846857542761702	0.181589750642469	9.15331491712707	NA	NA	8.90134099753903	0.0189136310988689	0.0924553366478143	0.0461903017927879	0.0123570528341536	0.0924553366478143	21.2222222222222	-21.4444444444445	0.88990986567697
130220_E003	130220_B001	41	41	31	0.3	WT	30	Linear	0.3-0.7	NA	0	NA	130220_E003.avi_lane_140.res	1.19111204266473	0.109661545995715	0.580438737822103	-0.56083930296914	0.109661545995715	235	165	0.704111171700868	0.00494171198492108	0.226262500406677	5.63121546961326	NA	NA	5.37924155002522	0.0338816553630088	0.153044723331213	0.077318543005842	0.0760073969152826	0.153044723331213	27.2222222222222	-26.4444444444445	0.5377886462894
130220_E003	130220_B001	42	42	32	0.3	WT	30	Linear	0.3-0.7	NA	0	NA	130220_E003.avi_lane_141.res	1.15151153954095	0.078537074758943	0.545406266520129	-0.65169422517522	0.078537074758943	244	156	0.724005264293935	-0.0198153286103088	0.218575727437574	0.0441988950276251	NA	NA	-0.207775024560417	-0.00571884776077103	0.121920252094441	0.042286071703868	-0.0148475252907975	0.121920252094441	36.2222222222222	-35.4444444444445	-0.0207722683861533
130220_E003	130220_B001	43	43	33	0.3	WT	30	Linear	0.3-0.7	NA	0	NA	130220_E003.avi_lane_142.res	1.13697270921151	0.121317558340414	0.556875163971975	-0.636433344607645	0.121317558340414	254	146	0.724025377055822	-0.0199779547475826	0.238364391087619	0.0607734806629845	NA	NA	-0.191200438925058	-0.0202576780902111	0.164700735675912	0.053754969155714	0.000413355276777549	0.164700735675912	46.2222222222222	-45.4444444444445	-0.0191152273537369
130220_E003	130220_B001	44	44	34	0.3	WT	30	Linear	0.3-0.7	NA	0	NA	130220_E003.avi_lane_143.res	1.12112063634128	0.125233405685186	0.54832966798848	-0.57992703148697	0.125233405685186	250	150	0.716925999868809	0.00441636886210785	0.238996942589718	0.0400552486187838	NA	NA	-0.211918670969259	-0.0361097509604411	0.168616583020684	0.045209473172219	0.0569196683974525	0.168616583020684	42.2222222222222	-41.4444444444445	-0.0211865286442645
130220_E003	130220_B001	45	45	35	0.3	WT	30	Linear	0.3-0.7	NA	0	NA	130220_E003.avi_lane_144.res	1.1808998987937	0.166719489542419	0.581638728588006	-0.547393214393182	0.166719489542419	253	147	0.73657998726742	-0.00643152292520999	0.25338436599218	0.0773480662983439	NA	NA	-0.174625853289699	0.0236695114919789	0.210102666877917	0.078518533771745	0.0894534854912405	0.210102666877917	45.2222222222222	-44.4444444444445	-0.0174581863213348
130220_E003	130220_B001	46	46	36	0.3	WT	30	Linear	0.3-0.7	NA	0	NA	130220_E003.avi_lane_145.res	1.15777262797958	0.0639134864212359	0.516410481003302	-0.570832816296837	0.0639134864212359	233	166	0.708868546722989	-0.0234129855700246	0.202227238215467	0.0635359116022111	NA	NA	-0.188438007985831	0.000542240677858796	0.107296663756734	0.013290286187041	0.0660138835875855	0.107296663756734	25.2222222222222	-25.4444444444445	-0.0188390538483389
130220_E003	130220_B001	47	47	37	0.3	WT	30	Linear	0.3-0.7	NA	0	NA	130220_E003.avi_lane_146.res	1.15923415731865	0.129754624481766	0.584953020332154	-0.589752517346267	0.129754624481766	245	155	0.731888018987501	-0.0170800565132091	0.241750988438262	0.0607734806629845	NA	NA	-0.191200438925058	0.00200377001692886	0.173137801817264	0.081832825515893	0.0470941825381556	0.173137801817264	37.2222222222222	-36.4444444444445	-0.0191152273537369
130220_E003	130220_B001	48	48	38	0.3	WT	30	Linear	0.3-0.7	NA	0	NA	130220_E003.avi_lane_147.res	1.13117094900941	0.0434866996917864	0.558508657696806	-0.622608436111966	0.0434866996917864	224	173	0.746057175811994	0.0158569386909615	0.188246432500041	0.0428176795580104	NA	NA	-0.209156240030032	-0.0260594382923112	0.0868698770272844	0.055388462880545	0.0142382637724565	0.0868698770272844	16.2222222222222	-18.4444444444445	-0.0209103551388665
130220_E003	130220_B001	49	49	39	0.3	WT	30	Linear	0.3-0.7	NA	0	NA	130220_E003.avi_lane_148.res	1.10738475994834	0.0716737526589978	0.527886725917434	-0.571421643380002	0.0716737526589978	234	166	0.704776255694993	-0.0171172821837878	0.205360288229685	0.0718232044198908	NA	NA	-0.180150715168152	-0.0498456273533812	0.115056929994496	0.024766531101173	0.0654250565044205	0.115056929994496	26.2222222222222	-25.4444444444445	-0.018010533332145
130220_E003	130220_B001	50	50	40	0.3	WT	30	Linear	0.3-0.7	NA	0	NA	130220_E003.avi_lane_149.res	1.1169667140463	0.0726349910525176	0.53021822749246	-0.515602796191403	0.0726349910525176	224	174	0.689238539197917	0.0140712420877916	0.200352269999086	0.0635359116022111	NA	NA	-0.188438007985831	-0.0402636732554211	0.116018168388016	0.0270980326761989	0.12124390369302	0.116018168388016	16.2222222222222	-17.4444444444445	-0.0188390538483389
130220_E003	130220_B001	51	51	41	0.3	WT	30	Linear	0.3-0.7	NA	0	NA	130220_E003.avi_lane_150.res	1.1428558688794	0.102495644562098	0.534580902000173	-0.525696512637046	0.102495644562098	236	162	0.712272544371736	-0.00138109902838176	0.239948200037185	0.0379213483146068	NA	NA	-0.214052571273436	-0.0143745184223212	0.145878821897596	0.031460707183912	0.111150187247377	0.145878821897596	28.2222222222222	-29.4444444444445	-0.021399864919502
130220_E003	130220_B001	52	52	42	0.3	WT	30	Linear	0.3-0.7	NA	0	NA	130220_E003.avi_lane_151.res	1.13192859029973	0.096388056423673	0.536655412261284	-0.581626670049437	0.096388056423673	242	157	0.711349733824552	-0.0252676083549906	0.228469625074443	0.0181564245810062	NA	NA	-0.233817495007036	-0.0253017970019911	0.139771233759171	0.033535217445023	0.0552200298349855	0.139771233759171	34.2222222222222	-34.4444444444445	-0.0233758593937949
130220_E003	130220_B001	53	53	43	0.3	WT	30	Linear	0.3-0.7	NA	0	NA	130220_E003.avi_lane_152.res	1.10426754503686	0.0991954970935829	0.548818917720414	-0.578857493179032	0.0991954970935829	240	159	0.727597410827333	-0.0260962271619044	0.213429283294035	0.0323033707865156	NA	NA	-0.219670548801527	-0.0529628422648611	0.142578674429081	0.045698722904153	0.0579892067053905	0.142578674429081	32.2222222222222	-32.4444444444445	-0.021961521149592
130220_E003	130220_B001	54	54	44	0.3	WT	30	Linear	0.3-0.7	NA	0	NA	130220_E003.avi_lane_153.res	1.14194779435497	0.0263538082424558	0.46658250240526	-0.627153383713509	0.0263538082424558	239	161	0.692095808500428	0.00958725945467727	0.167475413497375	0.0351123595505626	NA	NA	-0.21686156003748	-0.0152825929467511	0.0697369855779538	-0.036537692411001	0.00969331617091351	0.0697369855779538	31.2222222222222	-30.4444444444445	-0.0216806930345541
130220_E003	130220_B001	55	55	45	0.3	WT	30	Linear	0.3-0.7	NA	0	NA	130220_E003.avi_lane_154.res	1.15484996968174	-0.0293948546252896	0.451346078192264	-0.690588606622195	-0.0293948546252896	231	168	0.686051124783775	-0.0171283457398491	0.145804452482409	0.0238764044943829	NA	NA	-0.22809751509366	-0.00238041761998109	0.0139883227102084	-0.051774116623997	-0.0537419067377725	0.0139883227102084	23.2222222222222	-23.4444444444445	-0.0228040054947201
130220_E003	130220_B001	56	56	46	0.3	WT	30	Linear	0.3-0.7	NA	0	NA	130220_E003.avi_lane_155.res	1.1411674054017	0.00167859805269394	0.499156789910293	-0.612526320386018	0.00167859805269394	221	179	0.700313727231048	-0.0356617565722353	0.173790469915406	0.0167597765363126	NA	NA	-0.23521414305173	-0.0160629819000211	0.0450617753881919	-0.00396340490596803	0.0243203794984046	0.0450617753881919	13.2222222222222	-12.4444444444445	-0.0235154890152387
130220_E003	130220_B001	57	57	47	0.3	WT	30	Linear	0.3-0.7	NA	0	NA	130220_E003.avi_lane_156.res	1.115098290118	0.00476183678553091	0.490045893847651	-0.526446374768943	0.00476183678553091	208	190	0.684414364275304	0.0244731809030714	0.170377550693915	0.0351123595505626	NA	NA	-0.21686156003748	-0.0421320971837211	0.0481450141210289	-0.01307430096861	0.11040032511548	0.0481450141210289	0.222222222222229	-1.44444444444446	-0.0216806930345541
130220_E003	130220_B001	58	58	48	0.3	WT	30	Linear	0.3-0.7	NA	0	NA	130220_E003.avi_lane_157.res	1.13518149449705	-0.0234895797093449	0.486196711776073	-0.610571521578603	-0.0234895797093449	213	185	0.711979361581492	-0.0187423976882617	0.134616042305672	0.0238764044943829	NA	NA	-0.22809751509366	-0.0220488928046711	0.0198935976261531	-0.016923483040188	0.0262751783058196	0.0198935976261531	5.22222222222223	-6.44444444444446	-0.0228040054947201
130220_E003	130220_B001	59	59	49	0.3	WT	30	Linear	0.3-0.7	NA	0	NA	130220_E003.avi_lane_158.res	1.12618790028626	-0.0249134030999089	0.476677824486525	-0.599450203524696	-0.0249134030999089	213	186	0.705607270411916	0.0154070852926294	0.134041481620624	0.0603932584269662	NA	NA	-0.191580661161076	-0.0310424870154611	0.0184697742355891	-0.026442370329736	0.0373964963597265	0.0184697742355891	5.22222222222223	-5.44444444444446	-0.0191532399991559
130220_E003	130220_B001	60	60	50	0.3	WT	30	Linear	0.3-0.7	NA	0	NA	130220_E003.avi_lane_159.res	1.14492653527121	0.00641211800174205	0.465790095001265	-0.575604227185144	0.00641211800174205	223	176	0.68350752251606	-0.00952684959278857	0.158253295694855	0.0446927374301687	NA	NA	-0.207281182157874	-0.0123038520305112	0.0497952953372401	-0.037330099814996	0.0612424726992785	0.0497952953372401	15.2222222222222	-15.4444444444445	-0.0207228965863067
130220_E003	130220_B001	61	61	51	0.3	WT	30	Linear	0.3-0.7	NA	0	NA	130220_E003.avi_lane_160.res	1.11873075827021	-0.0139789438873679	0.450284571860918	-0.556536741875242	-0.0139789438873679	215	184	0.695505052322402	-0.0157976205452505	0.149413357279118	0.0377094972067032	NA	NA	-0.214264422381339	-0.0384996290315112	0.0294042334481301	-0.052835622955343	0.0803099580091805	0.0294042334481301	7.22222222222223	-7.44444444444446	-0.0214210446935397
130220_E003	130220_B001	62	62	52	0.3	WT	30	Linear	0.3-0.7	NA	0	NA	130220_E003.avi_lane_161.res	1.09380307355641	-0.00197748210166878	0.462613643002291	-0.523417401671016	-0.00197748210166878	211	188	0.694539217771218	0.00154839918876527	0.15700387904043	0.0126404494382032	NA	NA	-0.239333470149839	-0.0634273137453112	0.0414056952338292	-0.04050655181397	0.113429298213407	0.0414056952338292	3.22222222222223	-3.44444444444446	-0.0239273179549002
130220_E003	130220_B001	63	63	53	0.3	WT	30	Linear	0.3-0.7	NA	0	NA	130220_E003.avi_lane_162.res	1.13281560755683	0.000728246656980773	0.450494488423164	-0.617696000969992	0.000728246656980771	231	168	0.675948693706887	0.0113012792320031	0.170966066579482	0.0280898876404506	NA	NA	-0.223884031947592	-0.024414779744891	0.0441114239924788	-0.052625706393097	0.0191506989144306	0.0441114239924788	23.2222222222222	-23.4444444444445	-0.0223827633221418
130220_E003	130220_B001	64	64	54	0.3	WT	30	Linear	0.3-0.7	NA	0	NA	130220_E003.avi_lane_163.res	1.11647492039648	0.00404460375915444	0.469252607515194	-0.600191079280299	0.00404460375915444	226	174	0.700890952638653	-0.00964397413140866	0.146136919287721	0.0391061452513969	NA	NA	-0.212867774336646	-0.040755466905241	0.0474277810946524	-0.033867587301067	0.0366556206041235	0.0474277810946524	18.2222222222222	-17.4444444444445	-0.0212814150720959
130220_E003	130220_B001	65	65	55	0.3	WT	30	Linear	0.3-0.7	NA	0	NA	130220_E003.avi_lane_164.res	1.07701660204457	-0.0103985267690634	0.435687659825008	-0.548982934244844	-0.0103985267690634	216	179	0.702285701676247	0.00845340498405797	0.133546892079919	0.029329608938547	NA	NA	-0.222644310649496	-0.0802137852571512	0.0329846505664346	-0.067432534991253	0.0878637656395785	0.0329846505664346	8.22222222222223	-12.4444444444445	-0.0222588224222307
130220_E003	130220_B001	66	66	56	0.3	WT	30	Linear	0.3-0.7	NA	0	NA	130220_E003.avi_lane_165.res	1.06787737362154	-0.0298676185073526	0.479213519409167	-0.595671357031037	-0.0298676185073526	210	189	0.696537636009139	0.0140170358949704	0.111782524862745	0.0140449438202239	NA	NA	-0.237928975767819	-0.0893530136801812	0.0135155588281454	-0.023906675407094	0.0411753428533855	0.0135155588281454	2.22222222222223	-2.44444444444446	-0.0237869038973741
130220_E003	130220_B001	67	67	57	0.3	WT	30	Linear	0.3-0.7	NA	0	NA	130220_E003.avi_lane_166.res	1.096757093856	-0.0185913730460624	0.488179628062242	-0.626362035955423	-0.0185913730460624	217	181	0.716776570403978	-0.0134479622866484	0.137542217872652	0.040730337078651	NA	NA	-0.211243582509392	-0.0604732934457211	0.0247918042894356	-0.014940566754019	0.0104846639289996	0.0247918042894356	9.22222222222223	-10.4444444444445	-0.0211190368044498
130220_E003	130220_B001	68	68	58	0.3	WT	30	Linear	0.3-0.7	NA	0	NA	130220_E003.avi_lane_167.res	1.11186327898613	-0.0226433988853687	0.451193323175958	-0.590206065969815	-0.0226433988853687	218	182	0.702412415482108	0.0195368675869413	0.140111123002419	0.00139664804469364	NA	NA	-0.250577271543349	-0.0453671083155911	0.0207397784501293	-0.051926871640303	0.0466406339146076	0.0207397784501293	10.2222222222222	-9.44444444444446	-0.0250514148511485
130220_E003	130220_B001	69	69	59	0.3	WT	30	Linear	0.3-0.7	NA	0	NA	130220_E003.avi_lane_168.res	1.05347412665137	0.0481765851990191	0.479077360089256	-0.556351751934874	0.0481765851990191	233	166	0.726450893202532	-0.0230686147291711	0.165433454447886	0.0224719101123594	NA	NA	-0.229502009475683	-0.103756260650351	0.0915597625345171	-0.024042834727005	0.0804949479495486	0.0915597625345171	25.2222222222222	-25.4444444444445	-0.0229444195522461
130220_E003	130220_B001	70	70	60	0.3	WT	30	Linear	0.3-0.7	NA	0	NA	130220_E003.avi_lane_169.res	1.13434637278991	0.00550870802122612	0.47099370496111	-0.57239396397705	0.00550870802122612	221	178	0.705331616764641	0.00995632747232293	0.169837991926892	0.0280898876404506	NA	NA	-0.223884031947592	-0.0228840145118112	0.0488918853567241	-0.032126489855151	0.0644527359073725	0.0488918853567241	13.2222222222222	-13.4444444444445	-0.0223827633221418
130220_E003	130220_B001	71	71	61	0.3	WT	30	Linear	0.3-0.7	NA	0	NA	130220_E003.avi_lane_170.res	1.05428775136092	-0.00741154849481657	0.470095242115195	-0.673633597669264	-0.00741154849481656	233	167	0.709470733749638	-0.0116530696323014	0.140690331106014	0.0252808988764036	NA	NA	-0.226693020711639	-0.102942635940801	0.0359716288406814	-0.033024952701066	-0.0367868977848415	0.0359716288406814	25.2222222222222	-24.4444444444445	-0.0226635914372082
130220_E003	130220_B001	72	72	62	0.3	WT	30	Linear	0.3-0.7	NA	0	NA	130220_E003.avi_lane_171.res	1.11858336048649	-0.0868478135422741	0.424541674854053	-0.629869641427034	-0.0868478135422741	206	194	0.703053379960355	-0.0132436905488212	0.0972023854216414	0.0251396648044688	NA	NA	-0.226834254783574	-0.038647026815231	-0.0434646362067761	-0.078578519962208	0.0069770584573885	-0.0434646362067761	-1.77777777777777	2.55555555555554	-0.0226777112865619
130220_E003	130220_B001	73	73	63	0.3	WT	30	Linear	0.3-0.7	NA	0	NA	130220_E003.avi_lane_172.res	1.09494538560777	0.0293390841925114	0.491619993234408	-0.587424145807095	0.0293390841925114	227	170	0.703559518752605	0.000134132643073065	0.150460621024891	0.0533707865168542	NA	NA	-0.198603133071188	-0.0622850016939511	0.0727222615280094	-0.011500201581853	0.0494225540773275	0.0727222615280094	19.2222222222222	-21.4444444444445	-0.0198553102867578
130220_E003	130220_B001	74	74	64	0.3	WT	30	Linear	0.3-0.7	NA	0	NA	130220_E003.avi_lane_173.res	1.15272338066998	-0.0493317936571842	0.465306386615146	-0.67201555873807	-0.0493317936571842	219	181	0.712027815009993	0.0121225143562918	0.121828834383865	0.043539325842698	NA	NA	-0.208434593745345	-0.00450700663174119	-0.0059486163216862	-0.037813808201115	-0.0351688588536474	-0.0059486163216862	11.2222222222222	-10.4444444444445	-0.0208382086894119
130220_E003	130220_B001	75	75	65	0.3	WT	30	Linear	0.3-0.7	NA	0	NA	130220_E003.avi_lane_174.res	1.13867423665542	-0.0629364175868861	0.448350132017641	-0.608988053007195	-0.0629364175868861	206	193	0.713683085392479	0.01286006697988	0.107148860809816	0.0365168539325833	NA	NA	-0.215457065655459	-0.0185561506463012	-0.0195532402513881	-0.05477006279862	0.0278586468772275	-0.0195532402513881	-1.77777777777777	1.55555555555554	-0.021540278977028
130220_E003	130220_B001	76	76	66	0.3	WT	30	Linear	0.3-0.7	NA	0	NA	130220_E003.avi_lane_175.res	1.10369317606855	-0.0238768531522201	0.454855652169316	-0.589068645516177	-0.0238768531522201	216	183	0.719874681839037	0.0034700890733386	0.124701525265231	0.0223463687150843	NA	NA	-0.229627550872958	-0.0535372112331711	0.0195063241832779	-0.048264542646945	0.0477780543682456	0.0195063241832779	8.22222222222223	-8.44444444444446	-0.0229569705294494
130220_E003	130220_B001	77	77	67	0.3	WT	30	Linear	0.3-0.7	NA	0	NA	130220_E003.avi_lane_176.res	1.16878102685071	-0.0521665021604567	0.458609351603212	-0.639833344662742	-0.0521665021604567	214	186	0.708826507402149	-0.00219583059403025	0.148781450762975	0.0561797752808985	NA	NA	-0.195794144307144	0.0115506395489888	-0.00878332482495869	-0.044510843213049	-0.00298664477831945	-0.00878332482495869	6.22222222222223	-5.44444444444446	-0.0195744821717199
130220_E003	130220_B001	78	78	68	0.3	WT	30	Linear	0.3-0.7	NA	0	NA	130220_E003.avi_lane_177.res	1.12479619851435	-0.0217736412147032	0.463294380828744	-0.612060699374312	-0.0217736412147032	219	180	0.695027116764662	-0.00469881122154025	0.132150012301563	0.0323033707865156	NA	NA	-0.219670548801527	-0.0324341887873711	0.0216095361207948	-0.039825813987517	0.0247860005101106	0.0216095361207948	11.2222222222222	-11.4444444444445	-0.021961521149592
130220_E003	130220_B001	79	79	69	0.3	WT	30	Linear	0.3-0.7	NA	0	NA	130220_E003.avi_lane_178.res	1.14855307565756	0.00365734939077671	0.511630516872399	-0.602482054630539	0.00365734939077671	216	181	0.717077436588469	0.000260630925772679	0.13615394117507	0.0251396648044688	NA	NA	-0.226834254783574	-0.00867731164416119	0.0470405267262747	0.008510322056138	0.0343646452538835	0.0470405267262747	8.22222222222223	-10.4444444444445	-0.0226777112865619
130220_E003	130220_B001	80	80	70	0.3	WT	30	Linear	0.3-0.7	NA	0	NA	130220_E003.avi_lane_179.res	1.17350721422544	-0.0683845277627792	0.448014473368554	-0.616725735149658	-0.0683845277627792	206	194	0.681156430061246	-0.00497884367611215	0.121545761746266	0.0488826815642468	NA	NA	-0.203091238023796	0.0162768269237188	-0.0250013504272812	-0.055105721447707	0.0201209647347645	-0.0250013504272812	-1.77777777777777	2.55555555555554	-0.0203040077219754
130220_E003	130220_B001	81	81	71	0.3	WT	30	Linear	0.3-0.7	NA	0	NA	130220_E003.avi_lane_180.res	1.13723843743806	-0.0750530199591472	0.477703887558253	-0.612134504678596	-0.0750530199591471	196	202	0.686863951492771	-0.00704209923946197	0.0946971306192458	0.0391061452513969	NA	NA	-0.212867774336646	-0.0199919498636612	-0.0316698426236492	-0.025416307258008	0.0247121952058266	-0.0316698426236491	-11.7777777777778	10.5555555555555	-0.0212814150720959
130220_E003	130220_B001	82	82	72	0.3	WT	30	Linear	0.3-0.7	NA	0	NA	130220_E003.avi_lane_181.res	1.08239598100568	-0.0439148977940314	0.493514314700338	-0.57070194766475	-0.0439148977940314	198	202	0.711972214991456	-0.0158080808876439	0.100167543418201	0.0351123595505626	NA	NA	-0.21686156003748	-0.0748344062960411	-0.000531720458533391	-0.009605880115923	0.0661447522196725	-0.000531720458533391	-9.77777777777777	10.5555555555555	-0.0216806930345541
130220_E003	130220_B001	83	83	73	0.3	WT	30	Linear	0.3-0.7	NA	0	NA	130220_E003.avi_lane_182.res	1.09851656314461	-0.0517141547153703	0.42866138280708	-0.62931400318043	-0.0517141547153703	216	180	0.696109548947915	-0.0166110339386097	0.109625993063451	0.0393258426966303	NA	NA	-0.212648076891412	-0.058713824157111	-0.0083309773798723	-0.074458812009181	0.00753269670399259	-0.0083309773798723	8.22222222222223	-11.4444444444445	-0.0212594508619901
130220_E003	130220_B001	84	84	74	0.3	WT	30	Linear	0.3-0.7	NA	0	NA	130220_E003.avi_lane_183.res	1.09422911090825	-0.0757009312114312	0.426296093745459	-0.606551915991709	-0.0757009312114312	205	194	0.690927862740928	-0.000576765483811435	0.106307533533773	0.0782122905027938	NA	NA	-0.173761629085249	-0.0630012763934711	-0.0323177538759332	-0.076824101070802	0.0302947838927136	-0.0323177538759332	-2.77777777777777	2.55555555555554	-0.0173717856715996
130220_E003	130220_B001	85	85	75	0.3	WT	30	Linear	0.3-0.7	NA	0	NA	130220_E003.avi_lane_184.res	1.03404296676008	-0.0260168818595683	0.449454805846467	-0.595537914386578	-0.0260168818595683	218	182	0.706779874776278	-0.010905695337708	0.131189736280291	0.0491573033707865	NA	NA	-0.202816616217256	-0.123187420541641	0.0173662954759297	-0.053665388969794	0.0413087854978446	0.0173662954759297	10.2222222222222	-9.44444444444446	-0.020276552459336
130220_E003	130220_B001	86	86	76	0.3	WT	30	Linear	0.3-0.7	NA	0	NA	130220_E003.avi_lane_185.res	1.07937436806062	-0.0677454647641539	0.410393832788295	-0.591895279608563	-0.0677454647641539	208	190	0.692543390765855	0.00723361195294895	0.116604957591696	0.0463483146067423	NA	NA	-0.2056256049813	-0.0778560192411011	-0.0243622874286559	-0.092726362027966	0.0449514202758595	-0.0243622874286559	0.222222222222229	-1.44444444444446	-0.020557380574374
130220_E003	130220_B001	87	87	77	0.3	WT	30	Linear	0.3-0.7	NA	0	NA	130220_E003.avi_lane_186.res	1.08829581766323	-0.00377051453747101	0.433898459554286	-0.618111728259861	-0.00377051453747101	233	166	0.691221436328264	0.0270549978411323	0.146300708697805	0.0365168539325833	NA	NA	-0.215457065655459	-0.0689345696384911	0.039612662798027	-0.069221735261975	0.0187349716245615	0.039612662798027	25.2222222222222	-25.4444444444445	-0.021540278977028
130220_E003	130220_B001	88	88	78	0.3	WT	30	Linear	0.3-0.7	NA	0	NA	130220_E003.avi_lane_187.res	1.09808565881517	-0.0137325912771133	0.451031589837343	-0.600125280992815	-0.0137325912771133	222	176	0.702724392151216	-0.00520177115101407	0.122368608130138	0.0656424581005594	NA	NA	-0.186331461487483	-0.0591447284865512	0.0296505860583847	-0.052088604978918	0.0367214188916075	0.0296505860583847	14.2222222222222	-15.4444444444445	-0.0186284522646076
130220_E003	130220_B001	89	89	79	0.3	WT	30	Linear	0.3-0.7	NA	0	NA	130220_E003.avi_lane_188.res	1.09142127167204	0.0131636852317391	0.46853886446704	-0.569641323130978	0.0131636852317391	224	175	0.70187724561443	-0.0271826972650625	0.136399962490289	0.0533707865168542	NA	NA	-0.198603133071188	-0.0658091156296812	0.0565468625672371	-0.034581330349221	0.0672053767534445	0.0565468625672371	16.2222222222222	-16.4444444444445	-0.0198553102867578
130220_E003	130220_B001	90	90	80	0.3	WT	30	Linear	0.3-0.7	NA	0	NA	130220_E003.avi_lane_189.res	1.05605525457152	-0.00976766981702449	0.462891331323945	-0.60264939819619	-0.00976766981702448	222	177	0.705446835272979	-0.00131054999886832	0.129076381300636	0.0519662921348307	NA	NA	-0.200007627453212	-0.101175132730201	0.0336155075184735	-0.040228863492316	0.0341973016882325	0.0336155075184735	14.2222222222222	-14.4444444444445	-0.0199957243442981
130220_E003	130220_B001	91	91	81	0.3	WT	30	Linear	0.3-0.7	NA	0	NA	130220_E003.avi_lane_190.res	1.12029952295619	-0.0646741606938234	0.446649340759033	-0.658914986706602	-0.0646741606938234	215	185	0.694746107817872	-0.0138213552328597	0.113875732413002	0.0294943820224713	NA	NA	-0.222479537565571	-0.0369308643455311	-0.0212909833583254	-0.056470854057228	-0.0220682868221794	-0.0212909833583254	7.22222222222223	-6.44444444444446	-0.0222423492646442
130220_E003	130220_B001	92	92	82	0.3	WT	30	Linear	0.3-0.7	NA	0	NA	130220_E003.avi_lane_191.res	1.15204178164916	0.0327638265871514	0.469596163799196	-0.583699245638498	0.0327638265871514	233	165	0.696182542618157	-0.0355999898648969	0.155027040196061	0.0279329608938561	NA	NA	-0.224040958694186	-0.00518860565256118	0.0761470039226494	-0.033524031017065	0.0531474542459246	0.0761470039226494	25.2222222222222	-26.4444444444445	-0.0223984520436744
130220_E003	130220_B001	93	93	83	0.3	WT	30	Linear	0.3-0.7	NA	0	NA	130220_E003.avi_lane_192.res	1.1651670855976	-0.022106943919684	0.501897128817001	-0.625658735166999	-0.022106943919684	213	185	0.705150329649203	-0.0285360737430704	0.118038836358161	0.0294943820224713	NA	NA	-0.222479537565571	0.00793669829587884	0.021276233415814	-0.00122306599926003	0.0111879647174236	0.021276233415814	5.22222222222223	-6.44444444444446	-0.0222423492646442
130220_E003	130220_B001	94	94	84	0.3	WT	30	Linear	0.3-0.7	NA	0	NA	130220_E003.avi_lane_193.res	1.12086380815199	0.00914822689038274	0.515623184072111	-0.568025936920078	0.00914822689038274	212	186	0.698239324402453	-0.000269504483643762	0.14718924325598	0.0351123595505626	NA	NA	-0.21686156003748	-0.0363665791497312	0.0525314042258807	0.01250298925585	0.0688207629643446	0.0525314042258807	4.22222222222223	-5.44444444444446	-0.0216806930345541
130220_E003	130220_B001	95	95	85	0.3	WT	30	Linear	0.3-0.7	NA	0	NA	130220_E003.avi_lane_194.res	1.14075263187935	-0.014920640044596	0.493857767568327	-0.656844775102312	-0.014920640044596	222	176	0.72645470333856	-0.00777836926255897	0.1346714628165	0.0418994413407814	NA	NA	-0.210074478247261	-0.0164777554223712	0.028462537290902	-0.00926242724793402	-0.0199980752178894	0.028462537290902	14.2222222222222	-15.4444444444445	-0.0210021558292084
130220_E003	130220_B001	96	96	86	0.3	WT	30	Linear	0.3-0.7	NA	0	NA	130220_E003.avi_lane_195.res	1.1424332058881	-0.0322604996048026	0.479401153484639	-0.606690655463722	-0.0322604996048026	211	188	0.698570813605394	-0.00528377287235874	0.126746418085843	0.0724431818181825	NA	NA	-0.17953073776986	-0.0147971814136212	0.0111226777306954	-0.023719041331622	0.0301560444207005	0.0111226777306954	3.22222222222223	-3.44444444444446	-0.0179485512101962
130220_E003	130220_B001	97	97	87	0.3	WT	30	Linear	0.3-0.7	NA	0	NA	130220_E003.avi_lane_196.res	1.14401898807336	-0.0636719692244303	0.453834323122263	-0.618717578114407	-0.0636719692244304	207	193	0.715639351939782	0.0120176077119425	0.100858765881415	0.0326704545454554	NA	NA	-0.219303465042587	-0.0132113992283611	-0.0202887918889323	-0.049285871693998	0.0181291217700156	-0.0202887918889324	-0.777777777777771	1.55555555555554	-0.0219248220209209
130220_E003	130220_B001	98	98	88	0.3	WT	30	Linear	0.3-0.7	NA	0	NA	130220_E003.avi_lane_197.res	1.13002772806851	-0.00501247328883615	0.488009408872607	-0.629722088034806	-0.00501247328883615	223	176	0.694476099387846	-0.00698085654301532	0.134485833012991	0.0571428571428584	NA	NA	-0.194831062445184	-0.0272026592332111	0.0383707040466619	-0.015110785943654	0.00712461184961655	0.0383707040466619	15.2222222222222	-15.4444444444445	-0.0194781982465742
130220_E003	130220_B001	99	99	89	0.3	WT	30	Linear	0.3-0.7	NA	0	NA	130220_E003.avi_lane_198.res	1.07812805026478	-0.0205540704245646	0.466345235092283	-0.583889235024726	-0.0205540704245646	214	185	0.703927153581242	0.0221683740495295	0.122963416567463	0.0710227272727265	NA	NA	-0.180951192315316	-0.079102337036941	0.0228291069109334	-0.036774959723978	0.0529574648596965	0.0228291069109334	6.22222222222223	-6.44444444444446	-0.0180905608820012
130220_E003	130220_B001	100	100	90	0.3	WT	30	Linear	0.3-0.7	NA	0	NA	130220_E003.avi_lane_199.res	1.10556550009919	-0.0132448726818347	0.488984458424902	-0.597503386824255	-0.0132448726818347	214	184	0.696250448026106	-0.000540069136306246	0.138024040271707	NA	NA	NA	NA	-0.0516648872025312	0.0301383046536633	-0.014135736391359	0.0393433130601676	0.0301383046536633	6.22222222222223	-7.44444444444446	NA
140220_E002	140220_B001	1	1	-9	0.45	WT	90	Linear	0.3-0.7	NA	0	NA	140220_E002.avi_lane_100.res	1.2533379547531	-0.0371026387600365	0.527810542326635	-0.672092349693091	-0.0371026387600365	210	187	0.680131464878794	0.0246206215772726	0.103486371562547	0.260582010582011	NA	NA	-0.0035164494434507	0.052175659405769	-0.0216248787033759	0.0327926528519226	-0.0654484054671944	-0.0216248787033759	-3.33333333333334	2.88888888888889	-0.000351552099985497
140220_E002	140220_B001	2	2	-8	0.45	WT	90	Linear	0.3-0.7	NA	0	NA	140220_E002.avi_lane_101.res	1.19254199313734	-0.060516828134278	0.46244639376944	-0.611060801972562	-0.060516828134278	204	194	0.654939593019365	-0.0232882466516074	0.0749127974235913	0.255347593582889	NA	NA	-0.00875086644257322	-0.0086203022099911	-0.0450390680776174	-0.0325714957052724	-0.00441685774666545	-0.0450390680776174	-9.33333333333334	9.88888888888889	-0.000874855596251223
140220_E002	140220_B001	3	3	-7	0.45	WT	90	Linear	0.3-0.7	NA	0	NA	140220_E002.avi_lane_102.res	1.21395109982879	-0.028991933773818	0.50239668071656	-0.628890230699044	-0.028991933773818	211	187	0.681044861640286	0.00285240639686387	0.101720215740689	0.254010695187165	NA	NA	-0.0100877648382967	0.0127888044814588	-0.0135141737171574	0.00737879124184754	-0.0222462864731475	-0.0135141737171574	-2.33333333333334	2.88888888888889	-0.00100851013785075
140220_E002	140220_B001	4	4	-6	0.45	WT	90	Linear	0.3-0.7	NA	0	NA	140220_E002.avi_lane_103.res	1.22511552548235	-0.0419922651470981	0.497548455871774	-0.633089394106149	-0.0419922651470981	208	190	0.671750650501057	0.00464369081452773	0.121922753465471	0.255347593582889	NA	NA	-0.00875086644257322	0.0239532301350189	-0.0265145050904375	0.00253056639706156	-0.0264454498802524	-0.0265145050904375	-5.33333333333334	5.88888888888889	-0.000874855596251223
140220_E002	140220_B001	5	5	-5	0.45	WT	90	Linear	0.3-0.7	NA	0	NA	140220_E002.avi_lane_104.res	1.16743874025808	0.0146056060118463	0.473277073737946	-0.620551111777042	0.0146056060118463	230	166	0.671326585453065	0.00828321044884902	0.138835880971859	0.267473118279571	NA	NA	0.00337465825410904	-0.0337235550892512	0.0300833660685069	-0.0217408157367665	-0.0139071675511455	0.0300833660685069	16.6666666666667	-18.1111111111111	0.000337376724743876
140220_E002	140220_B001	6	6	-4	0.45	WT	90	Linear	0.3-0.7	NA	0	NA	140220_E002.avi_lane_105.res	1.14349090689151	0.0234305515769518	0.494259386629416	-0.546535142524622	0.0234305515769518	218	180	0.656964705579365	0.019609381288852	0.143814564852581	0.27335164835165	NA	NA	0.00925318832618777	-0.0576713884558211	0.0389083116336124	-0.000758502845296438	0.0601088017012745	0.0389083116336124	4.66666666666666	-4.11111111111111	0.000925074521859415
140220_E002	140220_B001	7	7	-3	0.45	WT	90	Linear	0.3-0.7	NA	0	NA	140220_E002.avi_lane_106.res	1.18758769797567	0.0353667270795661	0.50798365306555	-0.542467760835358	0.0353667270795661	219	179	0.672070663844573	-0.023814577162381	0.122668357283433	0.269337016574586	NA	NA	0.00523855654912436	-0.013574597371661	0.0508444871362267	0.0129657635908376	0.0641761833905385	0.0508444871362267	5.66666666666666	-5.11111111111111	0.000523717341962993
140220_E002	140220_B001	8	8	-2	0.45	WT	90	Linear	0.3-0.7	NA	0	NA	140220_E002.avi_lane_107.res	1.25572644208745	-0.0537500415664088	0.489212507032088	-0.615167618726707	-0.0537500415664088	200	194	0.649366882849416	-0.0073225544828648	0.0986307685930588	0.262430939226518	NA	NA	-0.00166752079894344	0.054564146740119	-0.0382722815097482	-0.00580538244262441	-0.00852367450081049	-0.0382722815097482	-13.3333333333333	9.88888888888889	-0.000166708052560693
140220_E002	140220_B001	9	9	-1	0.45	WT	90	Linear	0.3-0.7	NA	0	NA	140220_E002.avi_lane_108.res	1.17127029771169	0.00965098220332949	0.500226312123003	-0.589941087698494	0.00965098220332949	220	180	0.670642814052284	0.0344984452435267	0.132525415670316	0.279005524861878	NA	NA	0.014907064836416	-0.0298919976356411	0.0251287422599901	0.00520842264829052	0.0167028565274026	0.0251287422599901	6.66666666666666	-4.11111111111111	0.00149031289430468
140220_E002	140220_B001	10	10	0	0.45	WT	90	Linear	0.3-0.7	NA	0	NA	140220_E002.avi_lane_109.res	1.15721978967771	0.054308036684005	0.497113887426839	-0.526886766772463	0.054308036684005	226	172	0.655153458476697	0.0263924132389245	0.144886838947483	0.290055248618784	NA	NA	0.0259567885933222	-0.043942505669621	0.0697857967406656	0.00209599795212656	0.0797571774534335	0.0697857967406656	12.6666666666667	-12.1111111111111	0.00259499352553405
140220_E002	140220_B001	11	11	1	0.45	WT	90	Linear	0.3-0.7	NA	0	NA	140220_E002.avi_lane_110.res	1.16876226314422	-0.0212561745977673	0.503581577617912	-0.610987171865607	-0.0212561745977673	210	187	0.68280002710003	0.00162112479620495	0.122047506579314	0.571823204419891	NA	NA	0.307724744394429	-0.0324000322031111	-0.00577841454110667	0.00856368814319958	-0.00434322763971051	-0.00577841454110667	-3.33333333333334	2.88888888888889	0.0307643496220749
140220_E002	140220_B001	12	12	2	0.45	WT	90	Linear	0.3-0.7	NA	0	NA	140220_E002.avi_lane_111.res	1.15442897716737	0.042982852637858	0.509104408367576	-0.585104521021682	0.042982852637858	228	169	0.66743075649216	0.0629209499590975	0.16058011675494	1.04834254143646	NA	NA	0.784244081411003	-0.0467333181799612	0.0584606126945186	0.0140865188928636	0.0215394232042145	0.0584606126945186	14.6666666666667	-15.1111111111111	0.0784037018441808
140220_E002	140220_B001	13	13	3	0.45	WT	90	Linear	0.3-0.7	NA	0	NA	140220_E002.avi_lane_112.res	1.2626120796439	0.0589595958888708	0.538429416982608	-0.557501602660219	0.0589595958888708	225	175	0.661026307654145	-0.00251271432443528	0.166335297418229	1.51510989010989	NA	NA	1.25101143008443	0.0614497842965689	0.0744373559455314	0.0434115275078956	0.0491423415656775	0.0744373559455314	11.6666666666667	-9.11111111111111	0.125068112712469
140220_E002	140220_B001	14	14	4	0.45	WT	90	Linear	0.3-0.7	NA	0	NA	140220_E002.avi_lane_113.res	1.15054187428358	0.0408539932971302	0.525964696912134	-0.549137062805029	0.0408539932971302	219	180	0.675518690167902	0.0264203011022114	0.118518232511158	1.99723756906077	NA	NA	1.73313910903531	-0.0506204210637511	0.0563317533537908	0.0309468074374216	0.0575068814208675	0.0563317533537908	5.66666666666666	-4.11111111111111	0.173268151051673
140220_E002	140220_B001	15	15	5	0.45	WT	90	Linear	0.3-0.7	NA	0	NA	140220_E002.avi_lane_114.res	1.24251348574111	0.00377498755162154	0.588532813983008	-0.626647382676219	0.00377498755162154	207	192	0.697112911404441	0.0319464104642654	0.117753510721207	2.46546961325967	NA	NA	2.20137115323421	0.0413511903937789	0.0192527476082822	0.0935149245082956	-0.0200034384503225	0.0192527476082822	-6.33333333333334	7.88888888888889	0.220078992800339
140220_E002	140220_B001	16	16	6	0.45	WT	90	Linear	0.3-0.7	NA	0	NA	140220_E002.avi_lane_115.res	1.20070997129719	0.0188849248451865	0.570045240425963	-0.596571971017966	0.0188849248451865	210	188	0.68938273990232	-0.00150333276236106	0.137566420640844	2.9792817679558	NA	NA	2.71518330793034	-0.000452324050141062	0.0343626849018471	0.0750273509512506	0.0100719732079305	0.0343626849018471	-3.33333333333334	3.88888888888889	0.271446642152867
140220_E002	140220_B001	17	17	7	0.45	WT	90	Linear	0.3-0.7	NA	0	NA	140220_E002.avi_lane_116.res	1.24314235069626	0.0419475786590762	0.558357120405004	-0.643586339693532	0.0419475786590762	226	170	0.669185540142584	-0.00147652391681139	0.163926696738099	3.41298342541436	NA	NA	3.1488849653889	0.0419800553489289	0.0574253387157368	0.0633392309302915	-0.0369423954676354	0.0574253387157368	12.6666666666667	-14.1111111111111	0.314805356928915
140220_E002	140220_B001	18	18	8	0.45	WT	90	Linear	0.3-0.7	NA	0	NA	140220_E002.avi_lane_117.res	1.16927918439261	0.0554386631424311	0.553575461719144	-0.541162485834706	0.0554386631424311	217	181	0.66661062841846	0.000188333466592688	0.15214774743549	3.83977900552486	NA	NA	3.5756805454994	-0.0318831109547211	0.0709164231990917	0.0585575722444315	0.0654814583911905	0.0709164231990917	3.66666666666666	-3.11111111111111	0.357473646310453
140220_E002	140220_B001	19	19	9	0.45	WT	90	Linear	0.3-0.7	NA	0	NA	140220_E002.avi_lane_118.res	1.17162699315803	0.0213314708476342	0.521625402977584	-0.612961434982685	0.0213314708476342	222	175	0.680002116419144	0.0201653885547886	0.13702778583322	4.35220994475138	NA	NA	4.08811148472592	-0.029535302189301	0.0368092309042948	0.0266075135028715	-0.00631749075678845	0.0368092309042948	8.66666666666666	-9.11111111111111	0.408703210584065
140220_E002	140220_B001	20	20	10	0.45	WT	90	Linear	0.3-0.7	NA	0	NA	140220_E002.avi_lane_119.res	1.20605633814083	0.043997276599068	0.538042847442822	-0.569324948010133	0.043997276599068	220	177	0.663025248949635	0.0229943786432372	0.146176457332852	4.81906077348066	NA	NA	4.5549623134552	0.00489404279349892	0.0594750366557286	0.0430249579681096	0.0373189962157635	0.0594750366557286	6.66666666666666	-7.11111111111111	0.455375967253843
140220_E002	140220_B001	21	21	11	0.45	WT	90	Linear	0.3-0.7	NA	0	NA	140220_E002.avi_lane_120.res	1.22677888083794	0.0636486266927169	0.558636736620668	-0.627375133848845	0.0636486266927169	232	166	0.683543477362866	0.0312910786162317	0.153029149582769	5.28314917127072	NA	NA	5.01905071124526	0.025616585490609	0.0791263867493775	0.0636188471459556	-0.0207311896229485	0.0791263867493775	18.6666666666667	-18.1111111111111	0.50177255376579
140220_E002	140220_B001	22	22	12	0.45	WT	90	Linear	0.3-0.7	NA	0	NA	140220_E002.avi_lane_121.res	1.15676066081541	0.110144088292599	0.547589432265823	-0.563433167460442	0.110144088292599	242	157	0.689306370743424	-0.0271132672062281	0.192234470565207	5.75552486187845	NA	NA	5.49142640185299	-0.0444016345319211	0.12562184834926	0.0525715427911106	0.0432107767654545	0.12562184834926	28.6666666666667	-27.1111111111111	0.548997650751176
140220_E002	140220_B001	23	23	13	0.45	WT	90	Linear	0.3-0.7	NA	0	NA	140220_E002.avi_lane_122.res	1.19005493596026	0.0854921554613309	0.570982815196843	-0.599214335006921	0.0854921554613309	232	164	0.683094687205242	-0.00267706034661499	0.190533718700493	6.26243093922652	NA	NA	5.99833247920106	-0.0111073593870712	0.100969915517992	0.0759649257221306	0.00742960921897551	0.100969915517992	18.6666666666667	-20.1111111111111	0.599674874709166
140220_E002	140220_B001	24	24	14	0.45	WT	90	Linear	0.3-0.7	NA	0	NA	140220_E002.avi_lane_123.res	1.21754767260509	0.134313284742691	0.626156059187183	-0.603308077035601	0.134313284742691	239	159	NA	0.0245812413297278	0.219653607040319	6.66436464088398	NA	NA	6.40026618085852	0.0163853772577589	0.149791044799352	0.131138169712471	0.00333586719029555	0.149791044799352	25.6666666666667	-25.1111111111111	0.639857632670427
140220_E002	140220_B001	25	25	15	0.45	WT	90	Linear	0.3-0.7	NA	0	NA	140220_E002.avi_lane_124.res	1.21004458587561	0.169562242674038	0.588822244293622	-0.528804307110715	0.169562242674038	249	149	0.667256812811566	0.0412154748965128	0.220514446569093	7.16298342541437	NA	NA	6.8988849653889	0.00888229052827882	0.185040002730699	0.0938043548189095	0.0778396371151815	0.185040002730699	35.6666666666667	-35.1111111111111	0.689706346155006
140220_E002	140220_B001	26	26	16	0.45	WT	90	Linear	0.3-0.7	NA	0	NA	140220_E002.avi_lane_125.res	1.15976441286655	0.140183387682501	0.550341062486497	-0.518369583651488	0.140183387682501	246	153	0.684995836520906	-0.0122013538221866	0.193827318022811	7.58977900552486	NA	NA	7.3256805454994	-0.041397882480781	0.155661147739162	0.0553231730117845	0.0882743605744085	0.155661147739162	32.6666666666667	-31.1111111111111	0.73237463553653
140220_E002	140220_B001	27	27	17	0.45	WT	90	Linear	0.3-0.7	NA	0	NA	140220_E002.avi_lane_126.res	1.20394102138679	0.171671651951682	0.578674670112374	-0.543852121026876	0.171671651951682	254	144	0.677566471217635	0.00945847913127536	0.210975243401317	8.08011049723757	NA	NA	7.81601203721211	0.00277872603945895	0.187149412008343	0.0836567806376615	0.0627918231990205	0.187149412008343	40.6666666666667	-40.1111111111111	0.781394838547683
140220_E002	140220_B001	28	28	18	0.45	WT	90	Linear	0.3-0.7	NA	0	NA	140220_E002.avi_lane_127.res	1.23639183983305	0.143198578286096	0.601924893570514	-0.558862456041571	0.143198578286096	240	156	0.664266741303191	0.0290770639369217	0.214444222244879	8.45441988950276	NA	NA	8.1903214294773	0.0352295444857189	0.158676338342757	0.106907004095802	0.0477814881843255	0.158676338342757	26.6666666666667	-28.1111111111111	0.818815894930836
140220_E002	140220_B001	29	29	19	0.45	WT	90	Linear	0.3-0.7	NA	0	NA	140220_E002.avi_lane_128.res	1.30242827471281	0.166726904763508	0.618038045282219	-0.557820896954397	0.166726904763508	246	153	NA	0.0180607160782173	0.23078254552272	8.96961325966851	NA	NA	8.70551479964305	0.101265979365479	0.182204664820169	0.123020155807507	0.0488230472714996	0.182204664820169	32.6666666666667	-31.1111111111111	0.870321629362266
140220_E002	140220_B001	30	30	20	0.45	WT	90	Linear	0.3-0.7	NA	0	NA	140220_E002.avi_lane_129.res	1.25814987843645	0.149854795810235	0.618604405539469	-0.614898436257434	0.149854795810235	246	150	0.6974950443524	-0.00159520933940171	0.232249201008371	9.37016574585635	NA	NA	9.10606728583089	0.0569875830891189	0.165332555866896	0.123586516064757	-0.0082544920315375	0.165332555866896	32.6666666666667	-34.1111111111111	0.910366302244611
140220_E002	140220_B001	31	31	21	0.45	WT	90	Linear	0.3-0.7	NA	0	NA	140220_E002.avi_lane_130.res	1.24497085325157	0.209662108508928	0.59540792360095	-0.5303825924991	0.209662108508928	262	136	0.668393977315016	0.00771788226766105	0.262203541503477	9.85497237569061	NA	NA	9.59087391566515	0.0438085579042389	0.225139868565589	0.100390034126238	0.0762613517267965	0.225139868565589	48.6666666666667	-48.1111111111111	0.958834164940143
140220_E002	140220_B001	32	32	22	0.45	WT	90	Linear	0.3-0.7	NA	0	NA	140220_E002.avi_lane_131.res	1.21751337101646	0.21897814420191	0.653364343003118	-0.59152251563075	0.21897814420191	259	138	0.720901032819034	-0.0086035012257677	0.252312657736327	10.3121546961326	NA	NA	10.0480562361071	0.016351075669129	0.234455904258571	0.158346453528406	0.0151214285951465	0.234455904258571	45.6666666666667	-46.1111111111111	1.00454032605755
140220_E002	140220_B001	33	33	23	0.45	WT	90	Linear	0.3-0.7	NA	0	NA	140220_E002.avi_lane_132.res	1.25738402949949	0.224507301522755	0.639252312466902	-0.598792496321597	0.224507301522755	266	134	0.705286047142991	0.0247891809345027	0.277022532257482	10.7734806629834	NA	NA	10.509382202958	0.0562217341521589	0.239985061579416	0.14423442299219	0.00785144790429948	0.239985061579416	52.6666666666667	-50.1111111111111	1.05066074241171
140220_E002	140220_B001	34	34	24	0.45	WT	90	Linear	0.3-0.7	NA	0	NA	140220_E002.avi_lane_133.res	1.26442370374437	0.239897277810917	0.622816990424666	-0.545218800922629	0.239897277810917	267	129	0.69082874206512	0.0161655070299204	0.280317924357281	11.1685082872928	NA	NA	10.9044098272674	0.0632614083970389	0.255375037867578	0.127799100949954	0.0614251433032675	0.255375037867578	53.6666666666667	-55.1111111111111	1.09015307497845
140220_E002	140220_B001	35	35	25	0.45	WT	90	Linear	0.3-0.7	NA	0	NA	140220_E002.avi_lane_134.res	1.20517433956965	0.305043743050385	0.671478163537628	-0.501111982021552	0.305043743050385	275	125	0.712751100030656	-0.0135366313599571	0.291982176139485	11.6906077348066	NA	NA	11.4265092747812	0.00401204422231882	0.320521503107046	0.176460274062916	0.105531962204344	0.320521503107046	61.6666666666667	-59.1111111111111	1.14234923480439
140220_E002	140220_B001	36	36	26	0.45	WT	90	Linear	0.3-0.7	NA	0	NA	140220_E002.avi_lane_135.res	1.25808851890895	0.233450083334792	0.625011048342932	-0.556802398285197	0.233450083334792	267	132	0.692178554877241	-0.0246969960734169	0.254774560815818	12.1298342541436	NA	NA	11.8657357941182	0.0569262235616188	0.248927843391453	0.12999315886822	0.0498415459406996	0.248927843391453	53.6666666666667	-52.1111111111111	1.18626028989607
140220_E002	140220_B001	37	37	27	0.45	WT	90	Linear	0.3-0.7	NA	0	NA	140220_E002.avi_lane_136.res	1.26686649505806	0.179207065077619	0.644704817263254	-0.563855256199017	0.179207065077619	245	153	0.695947648259947	0.015339857131581	0.249302815761144	12.5704419889503	NA	NA	12.3063435289248	0.0657041997107288	0.19468482513428	0.149686927788542	0.0427886880268795	0.19468482513428	31.6666666666667	-31.1111111111111	1.23030943006665
140220_E002	140220_B001	38	38	28	0.45	WT	90	Linear	0.3-0.7	NA	0	NA	140220_E002.avi_lane_137.res	1.23509159102037	0.271139504650133	0.669825442447518	-0.551748016602533	0.271139504650133	269	130	0.686962268811004	0.0640458879476297	0.281265808772609	13.0400552486188	NA	NA	12.7759567885933	0.0339292956730388	0.286617264706794	0.174807552972806	0.0548959276233635	0.286617264706794	55.6666666666667	-54.1111111111111	1.27725835689424
140220_E002	140220_B001	39	39	29	0.45	WT	90	Linear	0.3-0.7	NA	0	NA	140220_E002.avi_lane_138.res	1.3125602758482	0.229641826363633	0.692663972677157	-0.679253497881434	0.229641826363633	265	135	0.712276559651367	0.0259213072031424	0.281720937394578	13.4723756906077	NA	NA	13.2082772305823	0.111397980500869	0.245119586420294	0.197646083202445	-0.0726095536555375	0.245119586420294	51.6666666666667	-49.1111111111111	1.32047898659137
140220_E002	140220_B001	40	40	30	0.45	WT	90	Linear	0.3-0.7	NA	0	NA	140220_E002.avi_lane_139.res	1.27019403798541	0.242087864305267	0.663946969503155	-0.567758447133014	0.242087864305267	263	137	0.68321496789631	-0.0366921176486798	0.280057598602206	13.8660220994475	NA	NA	13.6019236394221	0.0690317426380789	0.257565624361928	0.168929080028443	0.0388854970928825	0.257565624361928	49.6666666666667	-47.1111111111111	1.35983323407919
140220_E002	140220_B001	41	41	31	0.45	WT	90	Linear	0.3-0.7	NA	0	NA	140220_E002.avi_lane_140.res	1.25320801409898	0.340038913618082	0.676209253563526	-0.535215394888524	0.340038913618082	289	111	0.697835285536937	-0.00402416843869342	0.335540807164138	14.3204419889503	NA	NA	14.0563435289248	0.052045718751649	0.355516673674743	0.181191364088814	0.0714285493373725	0.355516673674743	75.6666666666667	-73.1111111111111	1.40526322503882
140220_E002	140220_B001	42	42	32	0.45	WT	90	Linear	0.3-0.7	NA	0	NA	140220_E002.avi_lane_141.res	1.33036115243955	0.259418362603967	0.679977656553397	-0.542969350185427	0.259418362603967	262	137	0.678026488110333	0.0163255796783234	0.285030019386417	14.7762430939227	NA	NA	14.5121446338972	0.129198857092219	0.274896122660628	0.184959767078685	0.0636745940404695	0.274896122660628	48.6666666666667	-47.1111111111111	1.45083130107734
140220_E002	140220_B001	43	43	33	0.45	WT	90	Linear	0.3-0.7	NA	0	NA	140220_E002.avi_lane_142.res	1.31000703322179	0.333794251582472	0.731376629533839	-0.524985073251976	0.333794251582472	273	126	0.703016748929189	0.00119382413484072	0.320143321090824	15.2223756906077	NA	NA	14.9582772305823	0.108844737874459	0.349272011639133	0.236358740059127	0.0816588709739205	0.349272011639133	59.6666666666667	-58.1111111111111	1.49543278156354
140220_E002	140220_B001	44	44	34	0.45	WT	90	Linear	0.3-0.7	NA	0	NA	140220_E002.avi_lane_143.res	1.3127937418877	0.327221220035359	0.696937746121198	-0.588086244598917	0.327221220035359	284	114	0.716274897551312	-0.0283134616714627	0.329749490683713	15.5925414364641	NA	NA	15.3284429764386	0.111631446540369	0.34269898009202	0.201919856646486	0.0185576996269795	0.34269898009202	70.6666666666667	-70.1111111111111	1.53243958270998
140220_E002	140220_B001	45	45	35	0.45	WT	90	Linear	0.3-0.7	NA	0	NA	140220_E002.avi_lane_144.res	1.26688539949849	0.360587740912145	0.708343425678197	-0.46448649365013	0.360587740912145	281	118	0.699800787371381	0.0233051194202608	0.311735444426271	16.078729281768	NA	NA	15.8146308217425	0.065723104151159	0.376065500968806	0.213325536203485	0.142157450575767	0.376065500968806	67.6666666666667	-66.1111111111111	1.58104553048442
140220_E002	140220_B001	46	46	36	0.45	WT	90	Linear	0.3-0.7	NA	0	NA	140220_E002.avi_lane_145.res	1.29000509572197	0.331043940447064	0.723474668759389	-0.502871357216626	0.331043940447064	272	128	0.711513884871971	0.0323294280102565	0.306701164534747	16.5	NA	NA	16.2359015399745	0.0888428003746389	0.346521700503725	0.228456779284677	0.103772587009271	0.346521700503725	58.6666666666667	-56.1111111111111	1.62316147955033
140220_E002	140220_B001	47	47	37	0.45	WT	90	Linear	0.3-0.7	NA	0	NA	140220_E002.avi_lane_146.res	1.29809869338861	0.388644084010734	0.748999894086632	-0.462280139781933	0.388644084010734	281	119	0.728448460339566	0.02797498918313	0.334921319771723	16.9779005524862	NA	NA	16.7138020924607	0.096936398041279	0.404121844067395	0.25398200461192	0.144363804443964	0.404121844067395	67.6666666666667	-65.1111111111111	1.67093891685134
140220_E002	140220_B001	48	48	38	0.45	WT	90	Linear	0.3-0.7	NA	0	NA	140220_E002.avi_lane_147.res	1.35261542115032	0.44685095430388	0.747078200990594	-0.522536910431694	0.44685095430388	305	94	0.705280403540395	0.0289233724304112	0.375610844198684	17.4267955801105	NA	NA	17.162697120085	0.151453125802989	0.462328714360541	0.252060311515882	0.0841070337942025	0.462328714360541	91.6666666666667	-90.1111111111111	1.71581656749534
140220_E002	140220_B001	49	49	39	0.45	WT	90	Linear	0.3-0.7	NA	0	NA	140220_E002.avi_lane_148.res	1.29859560669986	0.407983474370074	0.763154885465547	-0.494089047615774	0.407983474370074	287	113	0.707728375803509	-0.00925867359938895	0.3450296867709	17.8245856353591	NA	NA	17.5604871753337	0.097433311352529	0.423461234426735	0.268136995990835	0.112554896610123	0.423461234426735	73.6666666666667	-71.1111111111111	1.75558507021988
140220_E002	140220_B001	50	50	40	0.45	WT	90	Linear	0.3-0.7	NA	0	NA	140220_E002.avi_lane_149.res	1.36302995556352	0.424901771453424	0.793894988383729	-0.521505883646494	0.424901771453424	287	111	0.718134108843281	-0.00275980650301635	0.354615515748949	18.2430939226519	NA	NA	17.9789954626265	0.161867660216189	0.440379531510085	0.298877098909017	0.0851380605794025	0.440379531510085	73.6666666666667	-73.1111111111111	1.79742484912798
140220_E002	140220_B001	51	51	41	0.45	WT	90	Linear	0.3-0.7	NA	0	NA	140220_E002.avi_lane_150.res	1.35924401062705	0.447909085633265	0.789660083950906	-0.52986165627342	0.447909085633265	296	103	0.725880151237837	-0.00329689960643772	0.372167624545341	18.6994382022472	NA	NA	18.4353397422217	0.158081715279719	0.463386845689926	0.294642194476194	0.0767822879524765	0.463386845689926	82.6666666666667	-81.1111111111111	1.84304722828742
140220_E002	140220_B001	52	52	42	0.45	WT	90	Linear	0.3-0.7	NA	0	NA	140220_E002.avi_lane_151.res	1.33164251440753	0.468264716003269	0.776050903711444	-0.459690754667933	0.468264716003269	300	99	0.712881303348313	0.0435421265437258	0.39232404026805	19.141061452514	NA	NA	18.8769629924885	0.130480219060199	0.48374247605993	0.281033014236732	0.146953189557963	0.48374247605993	86.6666666666667	-85.1111111111111	1.8871978931915
140220_E002	140220_B001	53	53	43	0.45	WT	90	Linear	0.3-0.7	NA	0	NA	140220_E002.avi_lane_152.res	1.34530132131674	0.428534189562751	0.776143946223497	-0.499488188311348	0.428534189562751	291	109	0.709003180515896	-0.0092283940589097	0.364156059366294	19.5393258426966	NA	NA	19.2752273826712	0.144139025969409	0.444011949619412	0.281126056748785	0.107155755914549	0.444011949619412	77.6666666666667	-75.1111111111111	1.92701381688562
140220_E002	140220_B001	54	54	44	0.45	WT	90	Linear	0.3-0.7	NA	0	NA	140220_E002.avi_lane_153.res	1.34810007101683	0.396433958745979	0.757686635280195	-0.518971376712	0.396433958745979	286	112	0.693483871335848	-0.0129800676601584	0.365160385910224	20.0154494382022	NA	NA	19.7513509781768	0.146937775669499	0.41191171880264	0.262668745805483	0.0876725675138965	0.41191171880264	72.6666666666667	-72.1111111111111	1.97461360540534
140220_E002	140220_B001	55	55	45	0.45	WT	90	Linear	0.3-0.7	NA	0	NA	140220_E002.avi_lane_154.res	1.353277097133	0.457162602043715	0.782141205692386	-0.549913436099117	0.457162602043715	302	97	0.722801748339508	0.00123172370134348	0.36727338279413	20.4101123595506	NA	NA	20.1460138995251	0.152114801785669	0.472640362100376	0.287123316217674	0.0567305081267795	0.472640362100376	88.6666666666667	-87.1111111111111	2.01406947730517
140220_E002	140220_B001	56	56	46	0.45	WT	90	Linear	0.3-0.7	NA	0	NA	140220_E002.avi_lane_155.res	1.38514348928551	0.449928867285069	0.786275097977735	-0.495043876089566	0.449928867285069	295	105	0.685198702023734	0.00123881772161941	0.356178588865633	20.9064245810056	NA	NA	20.6423261209801	0.183981193938179	0.46540662734173	0.291257208503023	0.11160006813633	0.46540662734173	81.6666666666667	-79.1111111111111	2.06368759538209
140220_E002	140220_B001	57	57	47	0.45	WT	90	Linear	0.3-0.7	NA	0	NA	140220_E002.avi_lane_156.res	1.37121670949426	0.482842216263817	0.80990306133166	-0.552850459784354	0.482842216263817	304	96	0.738912764075803	-0.00700685080830017	0.386582204990326	21.2092696629213	NA	NA	20.9451712028959	0.170054414146929	0.498319976320478	0.314885171856948	0.0537934844415425	0.498319976320478	90.6666666666667	-88.1111111111111	2.09396410759342
140220_E002	140220_B001	58	58	48	0.45	WT	90	Linear	0.3-0.7	NA	0	NA	140220_E002.avi_lane_157.res	1.40684163976366	0.463266197420917	0.83166531113889	-0.512628084971665	0.463266197420917	290	109	0.720136791070835	-4.42079884753308e-05	0.400174096273565	21.6601123595506	NA	NA	21.3960138995251	0.205679344416329	0.478743957477578	0.336647421664178	0.0940158592542315	0.478743957477578	76.6666666666667	-75.1111111111111	2.13903647371386
140220_E002	140220_B001	59	59	49	0.45	WT	90	Linear	0.3-0.7	NA	0	NA	140220_E002.avi_lane_158.res	1.37397829449999	0.425180897979848	0.811658156835256	-0.556402936458223	0.425180897979848	287	113	0.722719709683958	0.017563901553124	0.367184911070038	22.0800561797753	NA	NA	21.8159577197498	0.172815999152659	0.440658658036509	0.316640267360544	0.0502410077676735	0.440658658036509	73.6666666666667	-71.1111111111111	2.18101976801296
140220_E002	140220_B001	60	60	50	0.45	WT	90	Linear	0.3-0.7	NA	0	NA	140220_E002.avi_lane_159.res	1.37184827890319	0.507259298339633	0.82631689539747	-0.467527205905973	0.507259298339633	301	98	0.716537054461206	0.00161765564261593	0.407190369394272	22.5167597765363	NA	NA	22.2526613165108	0.170685983555859	0.522737058396294	0.331299005922758	0.139116738319923	0.522737058396294	87.6666666666667	-86.1111111111111	2.22467859745944
140220_E002	140220_B001	61	61	51	0.45	WT	90	Linear	0.3-0.7	NA	0	NA	140220_E002.avi_lane_160.res	1.38432546822225	0.488754157408368	0.80923351745672	-0.474073048532779	0.488754157408368	299	98	0.6968845743731	0.0165452803106265	0.394469898431597	22.9231843575419	NA	NA	22.6590858975164	0.183163172874919	0.504231917465029	0.314215627982008	0.132570895693118	0.504231917465029	85.6666666666667	-86.1111111111111	2.26531032478339
140220_E002	140220_B001	62	62	52	0.45	WT	90	Linear	0.3-0.7	NA	0	NA	140220_E002.avi_lane_161.res	1.41456697897542	0.484747953847417	0.810094843350136	-0.545517196244526	0.484747953847417	304	96	0.715421895538225	0.0251843067941517	0.385633424022616	23.3314606741573	NA	NA	23.0673622141318	0.213404683628089	0.500225713904078	0.315076953875424	0.0611267479813705	0.500225713904078	90.6666666666667	-88.1111111111111	2.30612717677717
140220_E002	140220_B001	63	63	53	0.45	WT	90	Linear	0.3-0.7	NA	0	NA	140220_E002.avi_lane_162.res	1.40560915632858	0.4915891440713	0.827593281325675	-0.593407374210755	0.4915891440713	305	94	0.726340487326318	-0.0117879048606772	0.382199853844423	23.7963483146067	NA	NA	23.5322498545813	0.204446860981249	0.507066904127961	0.332575391850963	0.0132365700151416	0.507066904127961	91.6666666666667	-90.1111111111111	2.35260366645277
140220_E002	140220_B001	64	64	54	0.45	WT	90	Linear	0.3-0.7	NA	0	NA	140220_E002.avi_lane_163.res	1.42406194946525	0.485320986552519	0.856907803205196	-0.55049999544114	0.485320986552519	294	105	0.732282114244163	0.00299194184528479	0.397707824381225	24.2067039106145	NA	NA	23.9426054505891	0.222899654117919	0.50079874660918	0.361889913730484	0.0561439487847565	0.50079874660918	80.6666666666667	-79.1111111111111	2.39362839148684
140220_E002	140220_B001	65	65	55	0.45	WT	90	Linear	0.3-0.7	NA	0	NA	140220_E002.avi_lane_164.res	1.44464604945097	0.467294659571517	0.826426301623273	-0.581933078971846	0.467294659571517	298	102	0.730450412792359	-0.00872825739775829	0.387075527518309	24.6466480446927	NA	NA	24.3825495846673	0.243483754103639	0.482772419628178	0.331408412148561	0.0247108652540505	0.482772419628178	84.6666666666667	-82.1111111111111	2.43761118910554
140220_E002	140220_B001	66	66	56	0.45	WT	90	Linear	0.3-0.7	NA	0	NA	140220_E002.avi_lane_165.res	1.45728411492993	0.529655206923157	0.847141068193831	-0.617010947143676	0.529655206923157	312	85	0.707315146749024	0.0122280711232485	0.4142317882294	25.0168539325843	NA	NA	24.7527554725588	0.256121819582599	0.545132966979818	0.352123178719119	-0.0103670029177795	0.545132966979818	98.6666666666667	-99.1111111111111	2.47462200339564
140220_E002	140220_B001	67	67	57	0.45	WT	90	Linear	0.3-0.7	NA	0	NA	140220_E002.avi_lane_166.res	1.4238473368783	0.51610310192859	0.813739142436923	-0.610847328176287	0.51610310192859	316	83	0.725156967410193	-0.00587039518742955	0.394825884676499	25.4747191011236	NA	NA	25.2106206410981	0.222685041530969	0.531580861985251	0.318721252962211	-0.00420338395039044	0.531580861985251	102.666666666667	-101.111111111111	2.52039643129366
140220_E002	140220_B001	68	68	58	0.45	WT	90	Linear	0.3-0.7	NA	0	NA	140220_E002.avi_lane_167.res	1.417542172941	0.560776576258269	0.864134694077095	-0.526737140101697	0.560776576258269	312	86	0.725367040454346	-0.000790404643691343	0.421397510021147	25.8254189944134	NA	NA	25.5613205343879	0.216379877593669	0.57625433631493	0.369116804602383	0.0799068041241995	0.57625433631493	98.6666666666667	-98.1111111111111	2.55545716113788
140220_E002	140220_B001	69	69	59	0.45	WT	90	Linear	0.3-0.7	NA	0	NA	140220_E002.avi_lane_168.res	1.37675546640277	0.602082883715043	0.855900955667809	-0.523158329612171	0.602082883715043	326	73	0.722430360014464	-0.0203674194054602	0.434227992203802	26.3286516853933	NA	NA	26.0645532253678	0.175593171055439	0.617560643771704	0.360883066193097	0.0834856146137255	0.617560643771704	112.666666666667	-111.111111111111	2.605767143447
140220_E002	140220_B001	70	70	60	0.45	WT	90	Linear	0.3-0.7	NA	0	NA	140220_E002.avi_lane_169.res	1.41731076367615	0.57411540138447	0.853785688743726	-0.437078604918584	0.57411540138447	313	86	0.714633912047667	-0.00744122224204066	0.437418059799891	26.6348314606742	NA	NA	26.3707330006487	0.216148468328819	0.589593161441131	0.358767799269014	0.169565339307312	0.589593161441131	99.6666666666667	-98.1111111111111	2.63637703694937
140220_E002	140220_B001	71	71	61	0.45	WT	90	Linear	0.3-0.7	NA	0	NA	140220_E002.avi_lane_170.res	1.43464200120208	0.584842078482011	0.886437872786578	-0.528626912645012	0.584842078482011	314	84	0.732301990787613	0.035105480970479	0.421031273081279	27.1165730337079	NA	NA	26.8524745736824	0.233479705854749	0.600319838538672	0.391419983311866	0.0780170315808845	0.600319838538672	100.666666666667	-100.111111111111	2.68453847489116
140220_E002	140220_B001	72	72	62	0.45	WT	90	Linear	0.3-0.7	NA	0	NA	140220_E002.avi_lane_171.res	1.41718774822003	0.528519084057862	0.830872094909337	-0.49815212861363	0.528519084057862	309	91	0.719595686393178	0.00492236977613861	0.407904013054699	27.4944134078212	NA	NA	27.2303149477958	0.216025452872699	0.543996844114523	0.335854205434625	0.108491815612267	0.543996844114523	95.6666666666667	-93.1111111111111	2.72231253623104
140220_E002	140220_B001	73	73	63	0.45	WT	90	Linear	0.3-0.7	NA	0	NA	140220_E002.avi_lane_172.res	1.43649318117211	0.49420640933285	0.839863479274145	-0.631017669412216	0.49420640933285	306	94	0.724421723293286	-0.0142409845670132	0.400904377858004	27.9058988764045	NA	NA	27.641800416379	0.235330885824779	0.509684169389511	0.344845589799433	-0.0243737251863195	0.509684169389511	92.6666666666667	-90.1111111111111	2.76345021869079
140220_E002	140220_B001	74	74	64	0.45	WT	90	Linear	0.3-0.7	NA	0	NA	140220_E002.avi_lane_173.res	1.45276098498593	0.535817771544986	0.934225852402597	-0.560387416377045	0.535817771544986	293	106	0.746836283282787	0.0180777783536592	0.381722622587337	28.2837078651685	NA	NA	28.0196094051431	0.251598689638599	0.551295531601647	0.439207962927885	0.0462565278488515	0.551295531601647	79.6666666666667	-78.1111111111111	2.80122114232442
140220_E002	140220_B001	75	75	65	0.45	WT	90	Linear	0.3-0.7	NA	0	NA	140220_E002.avi_lane_174.res	1.41241374239914	0.592908118066374	0.880622618451089	-0.495343375951741	0.592908118066374	316	83	0.736968743577453	-0.000677838112776493	0.420498258698643	28.6783707865168	NA	NA	28.4142723264914	0.211251447051809	0.608385878123035	0.385604728976377	0.111300568274156	0.608385878123035	102.666666666667	-101.111111111111	2.84067701422424
140220_E002	140220_B001	76	76	66	0.45	WT	90	Linear	0.3-0.7	NA	0	NA	140220_E002.avi_lane_175.res	1.50638727158832	0.578885238148457	0.920970793345898	-0.572581418584108	0.578885238148457	308	91	0.752283821253303	0.0326278042859205	0.412312132492569	29.1243016759777	NA	NA	28.8602032159522	0.305224976240989	0.594362998205118	0.425952903871186	0.0340625256417885	0.594362998205118	94.6666666666667	-93.1111111111111	2.88525832931367
140220_E002	140220_B001	77	77	67	0.45	WT	90	Linear	0.3-0.7	NA	0	NA	140220_E002.avi_lane_176.res	1.40755871451098	0.600517284866569	0.873654144833354	-0.416596924712844	0.600517284866569	315	84	0.714795684589444	-0.0177723038243507	0.416714369271924	29.5224719101124	NA	NA	29.2583734500869	0.206396419163649	0.61599504492323	0.378636255358642	0.190047019513053	0.61599504492323	101.666666666667	-100.111111111111	2.92506483988902
140220_E002	140220_B001	78	78	68	0.45	WT	90	Linear	0.3-0.7	NA	0	NA	140220_E002.avi_lane_177.res	1.39397842513346	0.639338981831696	0.904201930427251	-0.508400462082378	0.639338981831696	325	75	0.743785475939663	0.00884452282973308	0.441404210762432	29.939606741573	NA	NA	29.6755082815476	0.192816129786129	0.654816741888357	0.409184040952539	0.0982434821435185	0.654816741888357	111.666666666667	-109.111111111111	2.96676730947708
140220_E002	140220_B001	79	79	69	0.45	WT	90	Linear	0.3-0.7	NA	0	NA	140220_E002.avi_lane_178.res	1.42861902103893	0.554544991416072	0.853099931698	-0.509760714061464	0.554544991416072	312	87	0.718002130505676	0.0138425745523618	0.398472629341028	30.3240223463687	NA	NA	30.0599238863432	0.227456725691599	0.570022751472733	0.358082042223288	0.0968832301644326	0.570022751472733	98.6666666666667	-97.1111111111111	3.00519872028023
140220_E002	140220_B001	80	80	70	0.45	WT	90	Linear	0.3-0.7	NA	0	NA	140220_E002.avi_lane_179.res	1.44178304944116	0.487105206721182	0.854016694997785	-0.628453964705663	0.487105206721182	301	99	0.737811991216973	-0.000394501684694716	0.367188994801489	30.7039106145251	NA	NA	30.4398121544997	0.240620754093829	0.502582966777843	0.358998805523073	-0.0218100204797664	0.502582966777843	87.6666666666667	-85.1111111111111	3.04317751695415
140220_E002	140220_B001	81	81	71	0.45	WT	90	Linear	0.3-0.7	NA	0	NA	140220_E002.avi_lane_180.res	1.4169675457849	0.489442934235667	0.84390295521358	-0.617787852942764	0.489442934235667	303	97	0.731163661762428	-0.015174574232367	0.375252137541904	31.0796089385475	NA	NA	30.815510478522	0.215805250437569	0.504920694292328	0.348885065738868	-0.0111439087168674	0.504920694292328	89.6666666666667	-87.1111111111111	3.08073742984122
140220_E002	140220_B001	82	82	72	0.45	WT	90	Linear	0.3-0.7	NA	0	NA	140220_E002.avi_lane_181.res	1.41160669653522	0.57695216445594	0.898547812486069	-0.586797668904224	0.57695216445594	313	86	0.749392164373949	-0.0157678149337027	0.411904110730728	31.502808988764	NA	NA	31.2387105287386	0.210444401187889	0.592429924512601	0.403529923011357	0.0198462753216725	0.592429924512601	99.6666666666667	-98.1111111111111	3.1230462611657
140220_E002	140220_B001	83	83	73	0.45	WT	90	Linear	0.3-0.7	NA	0	NA	140220_E002.avi_lane_182.res	1.4271317565606	0.56662180137262	0.873688922650678	-0.544371072565278	0.566621801372621	313	86	0.73562036593343	-0.0143983381488186	0.410316382597156	31.9073033707865	NA	NA	31.6432049107611	0.225969461213269	0.582099561429281	0.378671033175966	0.0622728716606186	0.582099561429282	99.6666666666667	-98.1111111111111	3.16348501955414
140220_E002	140220_B001	84	84	74	0.45	WT	90	Linear	0.3-0.7	NA	0	NA	140220_E002.avi_lane_183.res	1.44150641735794	0.532344502260098	0.868028942033454	-0.575775100002489	0.532344502260098	307	93	0.747510428682392	-0.0205664311767262	0.382314471464988	32.2765363128492	NA	NA	32.0124378528237	0.240344122010609	0.547822262316759	0.373011052558742	0.0308688442234075	0.547822262316759	93.6666666666667	-91.1111111111111	3.20039856494991
140220_E002	140220_B001	85	85	75	0.45	WT	90	Linear	0.3-0.7	NA	0	NA	140220_E002.avi_lane_184.res	1.37033155135522	0.533704760707019	0.840307587564491	-0.599698550148125	0.533704760707019	314	84	0.730643915101854	0.00929976217961732	0.379372134604864	32.6924157303371	NA	NA	32.4283172703116	0.169169256007889	0.54918252076368	0.345289698089779	0.00694539407777151	0.54918252076368	100.666666666667	-100.111111111111	3.24197552628725
140220_E002	140220_B001	86	86	76	0.45	WT	90	Linear	0.3-0.7	NA	0	NA	140220_E002.avi_lane_185.res	1.42971828084541	0.489464021129254	0.887945884262256	-0.59340738086801	0.489464021129254	292	107	0.727939659005189	0.0135944217072404	0.358996776544818	33.0379213483146	NA	NA	32.7738228882891	0.228555985498079	0.504941781185915	0.392927994787544	0.0132365633578865	0.504941781185915	78.6666666666667	-77.1111111111111	3.27651696574401
140220_E002	140220_B001	87	87	77	0.45	WT	90	Linear	0.3-0.7	NA	0	NA	140220_E002.avi_lane_186.res	1.44843541117032	0.521481131031808	0.877333283561771	-0.602521394805195	0.521481131031808	303	95	0.739569269825666	-0.00115997646376566	0.390340750606323	33.5154494382022	NA	NA	33.2513509781768	0.247273115822989	0.536958891088469	0.382315394087059	0.00412254942070156	0.536958891088469	89.6666666666667	-89.1111111111111	3.32425716661923
140220_E002	140220_B001	88	88	78	0.45	WT	90	Linear	0.3-0.7	NA	0	NA	140220_E002.avi_lane_187.res	1.42992180631459	0.524142763499657	0.867210670731297	-0.577285780770343	0.524142763499657	305	95	0.725125343615687	0.00903041048479986	0.379719824245704	33.8310055865922	NA	NA	33.5669071265667	0.228759510967259	0.539620523556318	0.372192781256585	0.0293581634555535	0.539620523556318	91.6666666666667	-89.1111111111111	3.35580444986931
140220_E002	140220_B001	89	89	79	0.45	WT	90	Linear	0.3-0.7	NA	0	NA	140220_E002.avi_lane_188.res	1.43090732365928	0.530260469497096	0.876054003939712	-0.549898715411282	0.530260469497096	303	97	0.73538118035316	0.0258647271448164	0.376721387368455	34.2626404494382	NA	NA	33.9985419894127	0.229745028311949	0.545738229553757	0.381036114465	0.0567452288146145	0.545738229553757	89.6666666666667	-87.1111111111111	3.39895653975341
140220_E002	140220_B001	90	90	80	0.45	WT	90	Linear	0.3-0.7	NA	0	NA	140220_E002.avi_lane_189.res	1.38281494142008	0.538393104796632	0.85799717935146	-0.552932072232762	0.538393104796632	309	90	0.734425188769916	-0.0083180480405145	0.384022951673588	34.6615168539326	NA	NA	34.3974183939071	0.181652646072749	0.553870864853293	0.362979289876748	0.0537118719931345	0.553870864853293	95.6666666666667	-94.1111111111111	3.43883364871981
140220_E002	140220_B001	91	91	81	0.45	WT	90	Linear	0.3-0.7	NA	0	NA	140220_E002.avi_lane_190.res	1.43149629013743	0.593251942983868	0.895703741776127	-0.540312065854613	0.593251942983868	315	83	0.744672539371125	-0.00447414437178555	0.397832762367227	35.0084269662921	NA	NA	34.7443285062667	0.230333994790099	0.608729703040529	0.400685852301415	0.0663318783712835	0.608729703040529	101.666666666667	-101.111111111111	3.47351550053209
140220_E002	140220_B001	92	92	82	0.45	WT	90	Linear	0.3-0.7	NA	0	NA	140220_E002.avi_lane_191.res	1.40281285923455	0.562544126694737	0.913860390054565	-0.587350846008626	0.562544126694737	306	93	0.735999379794019	0.00547937037954722	0.38249247732979	35.4050279329609	NA	NA	35.1409294729354	0.201650563887219	0.578021886751398	0.418842500579853	0.0192930982172705	0.578021886751398	92.6666666666667	-91.1111111111111	3.51316512579399
140220_E002	140220_B001	93	93	83	0.45	WT	90	Linear	0.3-0.7	NA	0	NA	140220_E002.avi_lane_192.res	1.43711410695939	0.553705117044382	0.871849347045475	-0.640367439777976	0.553705117044382	315	83	0.733202110204807	0.0124274429873618	0.387644148571899	35.7570224719101	NA	NA	35.4929240118847	0.235951811612059	0.569182877101043	0.376831457570763	-0.0337234955520795	0.569182877101043	101.666666666667	-101.111111111111	3.5483552860218
140220_E002	140220_B001	94	94	84	0.45	WT	90	Linear	0.3-0.7	NA	0	NA	140220_E002.avi_lane_193.res	1.43786208219737	0.544317721859191	0.869205208484528	-0.565081340867142	0.544317721859191	309	90	0.733974881120616	0.0122405936237512	0.390248327271673	36.1910112359551	NA	NA	35.9269127759296	0.236699786850039	0.559795481915852	0.374187319009816	0.0415626033587545	0.559795481915852	95.6666666666667	-94.1111111111111	3.59174270387606
140220_E002	140220_B001	95	95	85	0.45	WT	90	Linear	0.3-0.7	NA	0	NA	140220_E002.avi_lane_194.res	1.42345667931831	0.605093118503986	0.9198740764799	-0.597142588464261	0.605093118503986	317	83	0.768873491766168	0.0429302523964825	0.42048394479686	36.5516759776536	NA	NA	36.2875775176282	0.222294383970979	0.620570878560647	0.424856187005188	0.00950135576163547	0.620570878560647	103.666666666667	-101.111111111111	3.62779965546052
140220_E002	140220_B001	96	96	86	0.45	WT	90	Linear	0.3-0.7	NA	0	NA	140220_E002.avi_lane_195.res	1.46800436540947	0.521992945171928	0.846221664147415	-0.510044292968875	0.521992945171928	304	95	0.728111694238989	0.0218864937920451	0.386127807191708	36.9005681818182	NA	NA	36.6364697217927	0.266842070062139	0.537470705228589	0.351203774672703	0.0965996512570215	0.537470705228589	90.6666666666667	-89.1111111111111	3.66267966412042
140220_E002	140220_B001	97	97	87	0.45	WT	90	Linear	0.3-0.7	NA	0	NA	140220_E002.avi_lane_196.res	1.37777915821789	0.556755377578376	0.862741057287226	-0.550416277901758	0.556755377578376	313	86	0.74146384280141	0.0175821426796087	0.391168801131163	37.3636363636364	NA	NA	37.0995379036109	0.176616862870559	0.572233137635037	0.367723167812514	0.0562276663241386	0.572233137635037	99.6666666666667	-98.1111111111111	3.70897425597181
140220_E002	140220_B001	98	98	88	0.45	WT	90	Linear	0.3-0.7	NA	0	NA	140220_E002.avi_lane_197.res	1.38594418753961	0.511951420327011	0.855542748170909	-0.638332590280822	0.511951420327011	308	92	0.754224688170533	-0.0161650209891127	0.389693447434112	37.6614285714286	NA	NA	37.3973301114031	0.184781892192279	0.527429180383672	0.360524858696197	-0.0316886460549255	0.527429180383672	94.6666666666667	-92.1111111111111	3.73874561418117
140220_E002	140220_B001	99	99	89	0.45	WT	90	Linear	0.3-0.7	NA	0	NA	140220_E002.avi_lane_198.res	1.38096458644289	0.527397360162765	0.843676730914324	-0.600783861840958	0.527397360162765	312	87	0.753981563690696	0.00157957705029559	0.388820830510707	38.1235795454545	NA	NA	37.8594810854291	0.179802291095559	0.542875120219426	0.348658841439612	0.00586008238493851	0.542875120219426	98.6666666666667	-97.1111111111111	3.78494850947028
140220_E002	140220_B001	100	100	90	0.45	WT	90	Linear	0.3-0.7	NA	0	NA	140220_E002.avi_lane_199.res	1.41631571458886	0.514861205035366	0.867768846049984	-0.578574324669578	0.514861205035366	302	97	0.742135582488639	0.0143355556705937	0.376536999079197	38.421875	NA	NA	38.1577765399745	0.215153419241529	0.530338965092027	0.372750956575272	0.0280696195563185	0.530338965092027	88.6666666666667	-87.1111111111111	3.81477017906781
140220_E002	140220_B001	101	101	91	0.45	WT	90	Linear	0.3-0.7	NA	0	NA	140220_E002.avi_lane_200.res	1.40746736763397	0.569171964500913	0.885683915245825	-0.526890201413936	0.569171964500913	310	89	0.733449305448889	0.0281676889385707	0.402266637644703	24.1534090909091	NA	NA	23.8893106308836	0.206305072286639	0.584649724557574	0.390666025771113	0.0797537428119605	0.584649724557574	96.6666666666667	-95.1111111111111	2.38830031665265
[truncated: 3,229 more rows]
