# Supplementary material for: Mechanism of barotaxis in marine zooplankton
Source: eLife. 2024 Sep 19;13:RP94306. doi: 10.7554/eLife.94306 (PMC11412693; doi:10.7554/eLife.94306)
Supplement: Figure 2—source data 1. — dF and dR metrics calculated from raw values are also included. [file elife-94306-fig2-data1.csv]

ExperimentID	AbsTime	RelTime	GC	Tom	Cell	Pressure_Level	LarvaID	Ratiometric	Type_Experiment	Stage	PressVal	dR	dF	RoundRelTime
200422_CaI_Platynereis_M1_L1_E007	0.206	-9.794	5860.014	0	cPRC1_l	750	200422_CaI_Platynereis_M1_L1	NO	Titration	2dpf	0	NA	0.527200139138901	-9
200422_CaI_Platynereis_M1_L1_E007	0.412	-9.588	5737.924	0	cPRC1_l	750	200422_CaI_Platynereis_M1_L1	NO	Titration	2dpf	0	NA	0.495381808160943	-9
200422_CaI_Platynereis_M1_L1_E007	0.618	-9.382	5542.437	0	cPRC1_l	750	200422_CaI_Platynereis_M1_L1	NO	Titration	2dpf	0	NA	0.444435210832021	-9
200422_CaI_Platynereis_M1_L1_E007	0.824	-9.176	5669.521	0	cPRC1_l	750	200422_CaI_Platynereis_M1_L1	NO	Titration	2dpf	0	NA	0.477555046805506	-9
200422_CaI_Platynereis_M1_L1_E007	1.03	-8.97	5373.379	0	cPRC1_l	750	200422_CaI_Platynereis_M1_L1	NO	Titration	2dpf	0	NA	0.400376373920958	-8
200422_CaI_Platynereis_M1_L1_E007	1.236	-8.764	5291.41	0	cPRC1_l	750	200422_CaI_Platynereis_M1_L1	NO	Titration	2dpf	0	NA	0.379014126628532	-8
200422_CaI_Platynereis_M1_L1_E007	1.442	-8.558	5390.924	0	cPRC1_l	750	200422_CaI_Platynereis_M1_L1	NO	Titration	2dpf	0	NA	0.404948841911852	-8
200422_CaI_Platynereis_M1_L1_E007	1.648	-8.352	5126.548	0	cPRC1_l	750	200422_CaI_Platynereis_M1_L1	NO	Titration	2dpf	0	NA	0.336048824951997	-8
200422_CaI_Platynereis_M1_L1_E007	1.854	-8.146	5022.432	0	cPRC1_l	750	200422_CaI_Platynereis_M1_L1	NO	Titration	2dpf	0	NA	0.308914765257501	-8
200422_CaI_Platynereis_M1_L1_E007	2.06	-7.94	4917.643	0	cPRC1_l	750	200422_CaI_Platynereis_M1_L1	NO	Titration	2dpf	0	NA	0.281605312518953	-7
200422_CaI_Platynereis_M1_L1_E007	2.266	-7.734	4990.149	0	cPRC1_l	750	200422_CaI_Platynereis_M1_L1	NO	Titration	2dpf	0	NA	0.300501372031508	-7
200422_CaI_Platynereis_M1_L1_E007	2.472	-7.528	4915.362	0	cPRC1_l	750	200422_CaI_Platynereis_M1_L1	NO	Titration	2dpf	0	NA	0.281010852588077	-7
200422_CaI_Platynereis_M1_L1_E007	2.678	-7.322	4880.486	0	cPRC1_l	750	200422_CaI_Platynereis_M1_L1	NO	Titration	2dpf	0	NA	0.271921687945704	-7
200422_CaI_Platynereis_M1_L1_E007	2.884	-7.116	4814.866	0	cPRC1_l	750	200422_CaI_Platynereis_M1_L1	NO	Titration	2dpf	0	NA	0.254820214616409	-7
200422_CaI_Platynereis_M1_L1_E007	3.09	-6.91	4754.655	0	cPRC1_l	750	200422_CaI_Platynereis_M1_L1	NO	Titration	2dpf	0	NA	0.239128400982911	-6
200422_CaI_Platynereis_M1_L1_E007	3.296	-6.704	4665.359	0	cPRC1_l	750	200422_CaI_Platynereis_M1_L1	NO	Titration	2dpf	0	NA	0.215856636849831	-6
200422_CaI_Platynereis_M1_L1_E007	3.502	-6.498	4617.922	0	cPRC1_l	750	200422_CaI_Platynereis_M1_L1	NO	Titration	2dpf	0	NA	0.203493903074735	-6
200422_CaI_Platynereis_M1_L1_E007	3.708	-6.292	4504.229	0	cPRC1_l	750	200422_CaI_Platynereis_M1_L1	NO	Titration	2dpf	0	NA	0.173863945634511	-6
200422_CaI_Platynereis_M1_L1_E007	3.914	-6.086	4613.11	0	cPRC1_l	750	200422_CaI_Platynereis_M1_L1	NO	Titration	2dpf	0	NA	0.202239829779085	-6
200422_CaI_Platynereis_M1_L1_E007	4.12	-5.88	4549.69	0	cPRC1_l	750	200422_CaI_Platynereis_M1_L1	NO	Titration	2dpf	0	NA	0.185711706668084	-5
200422_CaI_Platynereis_M1_L1_E007	4.326	-5.674	4508.697	0	cPRC1_l	750	200422_CaI_Platynereis_M1_L1	NO	Titration	2dpf	0	NA	0.175028367805119	-5
200422_CaI_Platynereis_M1_L1_E007	4.532	-5.468	4434.695	0	cPRC1_l	750	200422_CaI_Platynereis_M1_L1	NO	Titration	2dpf	0	NA	0.155742430144124	-5
200422_CaI_Platynereis_M1_L1_E007	4.738	-5.262	4275.885	0	cPRC1_l	750	200422_CaI_Platynereis_M1_L1	NO	Titration	2dpf	0	NA	0.114354362795369	-5
200422_CaI_Platynereis_M1_L1_E007	4.944	-5.056	4341.122	0	cPRC1_l	750	200422_CaI_Platynereis_M1_L1	NO	Titration	2dpf	0	NA	0.131356021063933	-5
200422_CaI_Platynereis_M1_L1_E007	5.15	-4.85	4330.032	0	cPRC1_l	750	200422_CaI_Platynereis_M1_L1	NO	Titration	2dpf	0	NA	0.128465814736261	-4
200422_CaI_Platynereis_M1_L1_E007	5.356	-4.644	4299.648	0	cPRC1_l	750	200422_CaI_Platynereis_M1_L1	NO	Titration	2dpf	0	NA	0.12054732699415	-4
200422_CaI_Platynereis_M1_L1_E007	5.562	-4.438	4171.526	0	cPRC1_l	750	200422_CaI_Platynereis_M1_L1	NO	Titration	2dpf	0	NA	0.0871569739631241	-4
200422_CaI_Platynereis_M1_L1_E007	5.768	-4.232	4243.103	0	cPRC1_l	750	200422_CaI_Platynereis_M1_L1	NO	Titration	2dpf	0	NA	0.105810923315318	-4
200422_CaI_Platynereis_M1_L1_E007	5.974	-4.026	4198.201	0	cPRC1_l	750	200422_CaI_Platynereis_M1_L1	NO	Titration	2dpf	0	NA	0.0941088453599382	-4
200422_CaI_Platynereis_M1_L1_E007	6.18	-3.82	4209.721	0	cPRC1_l	750	200422_CaI_Platynereis_M1_L1	NO	Titration	2dpf	0	NA	0.0971111155939137	-3
200422_CaI_Platynereis_M1_L1_E007	6.386	-3.614	4154.611	0	cPRC1_l	750	200422_CaI_Platynereis_M1_L1	NO	Titration	2dpf	0	NA	0.0827486926256504	-3
200422_CaI_Platynereis_M1_L1_E007	6.592	-3.408	4080.103	0	cPRC1_l	750	200422_CaI_Platynereis_M1_L1	NO	Titration	2dpf	0	NA	0.063330884414448	-3
200422_CaI_Platynereis_M1_L1_E007	6.798	-3.202	4133.09	0	cPRC1_l	750	200422_CaI_Platynereis_M1_L1	NO	Titration	2dpf	0	NA	0.0771400244220577	-3
200422_CaI_Platynereis_M1_L1_E007	7.004	-2.996	4106.997	0	cPRC1_l	750	200422_CaI_Platynereis_M1_L1	NO	Titration	2dpf	0	NA	0.070339830219356	-2
200422_CaI_Platynereis_M1_L1_E007	7.21	-2.79	4025.932	0	cPRC1_l	750	200422_CaI_Platynereis_M1_L1	NO	Titration	2dpf	0	NA	0.0492131777439019	-2
200422_CaI_Platynereis_M1_L1_E007	7.416	-2.584	4076.003	0	cPRC1_l	750	200422_CaI_Platynereis_M1_L1	NO	Titration	2dpf	0	NA	0.0622623680985366	-2
200422_CaI_Platynereis_M1_L1_E007	7.622	-2.378	4130.097	0	cPRC1_l	750	200422_CaI_Platynereis_M1_L1	NO	Titration	2dpf	0	NA	0.0763600075114423	-2
200422_CaI_Platynereis_M1_L1_E007	7.828	-2.172	4112.401	0	cPRC1_l	750	200422_CaI_Platynereis_M1_L1	NO	Titration	2dpf	0	NA	0.0717481868464743	-2
200422_CaI_Platynereis_M1_L1_E007	8.034	-1.966	112.418	0	cPRC1_l	750	200422_CaI_Platynereis_M1_L1	NO	Titration	2dpf	0	NA	-0.970702325072651	-1
200422_CaI_Platynereis_M1_L1_E007	8.24	-1.76	156.619	0	cPRC1_l	750	200422_CaI_Platynereis_M1_L1	NO	Titration	2dpf	0	NA	-0.959182937345918	-1
200422_CaI_Platynereis_M1_L1_E007	8.446	-1.554	66.648	0	cPRC1_l	750	200422_CaI_Platynereis_M1_L1	NO	Titration	2dpf	0	NA	-0.98263061575052	-1
200422_CaI_Platynereis_M1_L1_E007	8.652	-1.348	47.782	0	cPRC1_l	750	200422_CaI_Platynereis_M1_L1	NO	Titration	2dpf	0	NA	-0.987547354486127	-1
200422_CaI_Platynereis_M1_L1_E007	8.858	-1.142	45.585	0	cPRC1_l	750	200422_CaI_Platynereis_M1_L1	NO	Titration	2dpf	0	NA	-0.988119922863214	-1
200422_CaI_Platynereis_M1_L1_E007	9.064	-0.936	2685.518	0	cPRC1_l	750	200422_CaI_Platynereis_M1_L1	NO	Titration	2dpf	0	NA	-0.300117122030763	0
200422_CaI_Platynereis_M1_L1_E007	9.27	-0.73	51.895	0	cPRC1_l	750	200422_CaI_Platynereis_M1_L1	NO	Titration	2dpf	0	NA	-0.986475450191653	0
200422_CaI_Platynereis_M1_L1_E007	9.476	-0.524000000000001	47.922	0	cPRC1_l	750	200422_CaI_Platynereis_M1_L1	NO	Titration	2dpf	0	NA	-0.987510868563144	0
200422_CaI_Platynereis_M1_L1_E007	9.682	-0.318000000000001	59.215	0	cPRC1_l	750	200422_CaI_Platynereis_M1_L1	NO	Titration	2dpf	0	NA	-0.984567757647147	0
200422_CaI_Platynereis_M1_L1_E007	9.888	-0.112	84.306	0	cPRC1_l	750	200422_CaI_Platynereis_M1_L1	NO	Titration	2dpf	83.1666666666667	NA	-0.978028698407505	0
200422_CaI_Platynereis_M1_L1_E007	10.094	0.0939999999999994	85.277	0	cPRC1_l	750	200422_CaI_Platynereis_M1_L1	NO	Titration	2dpf	519.636363636364	NA	-0.977775642470249	0
200422_CaI_Platynereis_M1_L1_E007	10.3	0.299999999999999	93.168	0	cPRC1_l	750	200422_CaI_Platynereis_M1_L1	NO	Titration	2dpf	606.5	NA	-0.975719139482722	0
200422_CaI_Platynereis_M1_L1_E007	10.506	0.506	93.164	0	cPRC1_l	750	200422_CaI_Platynereis_M1_L1	NO	Titration	2dpf	654.333333333333	NA	-0.975720181937665	0
200422_CaI_Platynereis_M1_L1_E007	10.712	0.712	94.299	0	cPRC1_l	750	200422_CaI_Platynereis_M1_L1	NO	Titration	2dpf	683.272727272727	NA	-0.975424385347772	0
200422_CaI_Platynereis_M1_L1_E007	10.918	0.917999999999999	116.181	0	cPRC1_l	750	200422_CaI_Platynereis_M1_L1	NO	Titration	2dpf	703.5	NA	-0.969721635585632	0
200422_CaI_Platynereis_M1_L1_E007	11.124	1.124	8138.775	0	cPRC1_l	750	200422_CaI_Platynereis_M1_L1	NO	Titration	2dpf	717	NA	1.12107655586151	1
200422_CaI_Platynereis_M1_L1_E007	11.33	1.33	9005.474	0	cPRC1_l	750	200422_CaI_Platynereis_M1_L1	NO	Titration	2dpf	726.727272727273	NA	1.34695021988203	1
200422_CaI_Platynereis_M1_L1_E007	11.536	1.536	9122.318	0	cPRC1_l	750	200422_CaI_Platynereis_M1_L1	NO	Titration	2dpf	733.5	NA	1.37740137120309	1
200422_CaI_Platynereis_M1_L1_E007	11.742	1.742	9382.36	0	cPRC1_l	750	200422_CaI_Platynereis_M1_L1	NO	Titration	2dpf	738.333333333333	NA	1.44517188823291	1
200422_CaI_Platynereis_M1_L1_E007	11.948	1.948	10030.402	0	cPRC1_l	750	200422_CaI_Platynereis_M1_L1	NO	Titration	2dpf	742.666666666667	NA	1.61406053467093	1
200422_CaI_Platynereis_M1_L1_E007	12.154	2.154	10424.693	0	cPRC1_l	750	200422_CaI_Platynereis_M1_L1	NO	Titration	2dpf	745.833333333333	NA	1.71681818508972	2
200422_CaI_Platynereis_M1_L1_E007	12.36	2.36	10844.071	0	cPRC1_l	750	200422_CaI_Platynereis_M1_L1	NO	Titration	2dpf	748.833333333333	NA	1.82611385229321	2
200422_CaI_Platynereis_M1_L1_E007	12.566	2.566	11228.561	0	cPRC1_l	750	200422_CaI_Platynereis_M1_L1	NO	Titration	2dpf	750.166666666667	NA	1.9263172274895	2
200422_CaI_Platynereis_M1_L1_E007	12.772	2.772	11494.843	0	cPRC1_l	750	200422_CaI_Platynereis_M1_L1	NO	Titration	2dpf	751.666666666667	NA	1.99571397422938	2
200422_CaI_Platynereis_M1_L1_E007	12.978	2.978	11810.728	0	cPRC1_l	750	200422_CaI_Platynereis_M1_L1	NO	Titration	2dpf	753.272727272727	NA	2.07803794409565	2
200422_CaI_Platynereis_M1_L1_E007	13.184	3.184	12055.686	0	cPRC1_l	750	200422_CaI_Platynereis_M1_L1	NO	Titration	2dpf	753.833333333333	NA	2.14187736353785	3
200422_CaI_Platynereis_M1_L1_E007	13.39	3.39	12106.464	0	cPRC1_l	750	200422_CaI_Platynereis_M1_L1	NO	Titration	2dpf	755.5	NA	2.15511080780355	3
200422_CaI_Platynereis_M1_L1_E007	13.596	3.596	12548.169	0	cPRC1_l	750	200422_CaI_Platynereis_M1_L1	NO	Titration	2dpf	756.181818181818	NA	2.27022519788151	3
200422_CaI_Platynereis_M1_L1_E007	13.802	3.802	12700.23	0	cPRC1_l	750	200422_CaI_Platynereis_M1_L1	NO	Titration	2dpf	757.666666666667	NA	2.30985438312878	3
200422_CaI_Platynereis_M1_L1_E007	14.008	4.008	12591.277	0	cPRC1_l	750	200422_CaI_Platynereis_M1_L1	NO	Titration	2dpf	758.166666666667	NA	2.28145973479525	4
200422_CaI_Platynereis_M1_L1_E007	14.214	4.214	12851.48	0	cPRC1_l	750	200422_CaI_Platynereis_M1_L1	NO	Titration	2dpf	759.636363636364	NA	2.34927221063649	4
200422_CaI_Platynereis_M1_L1_E007	14.42	4.42	13242.078	0	cPRC1_l	750	200422_CaI_Platynereis_M1_L1	NO	Titration	2dpf	760.166666666667	NA	2.45106741452976	4
200422_CaI_Platynereis_M1_L1_E007	14.626	4.626	13369.048	0	cPRC1_l	750	200422_CaI_Platynereis_M1_L1	NO	Titration	2dpf	760.333333333333	NA	2.48415754053739	4
200422_CaI_Platynereis_M1_L1_E007	14.832	4.832	13508.206	0	cPRC1_l	750	200422_CaI_Platynereis_M1_L1	NO	Titration	2dpf	761.090909090909	NA	2.52042402675436	4
200422_CaI_Platynereis_M1_L1_E007	15.038	5.038	13676.095	0	cPRC1_l	750	200422_CaI_Platynereis_M1_L1	NO	Titration	2dpf	761.5	NA	2.56417820620852	5
200422_CaI_Platynereis_M1_L1_E007	15.244	5.244	13595.949	0	cPRC1_l	750	200422_CaI_Platynereis_M1_L1	NO	Titration	2dpf	762.5	NA	2.54329105775607	5
200422_CaI_Platynereis_M1_L1_E007	15.45	5.45	14031.783	0	cPRC1_l	750	200422_CaI_Platynereis_M1_L1	NO	Titration	2dpf	762.545454545455	NA	2.6568753845924	5
200422_CaI_Platynereis_M1_L1_E007	15.656	5.656	13925.699	0	cPRC1_l	750	200422_CaI_Platynereis_M1_L1	NO	Titration	2dpf	762.833333333333	NA	2.62922843706627	5
200422_CaI_Platynereis_M1_L1_E007	15.862	5.862	13815.088	0	cPRC1_l	750	200422_CaI_Platynereis_M1_L1	NO	Titration	2dpf	762.833333333333	NA	2.60040169115913	5
200422_CaI_Platynereis_M1_L1_E007	16.068	6.068	13770.445	0	cPRC1_l	750	200422_CaI_Platynereis_M1_L1	NO	Titration	2dpf	763.454545454545	NA	2.58876711216126	6
200422_CaI_Platynereis_M1_L1_E007	16.274	6.274	14080.123	0	cPRC1_l	750	200422_CaI_Platynereis_M1_L1	NO	Titration	2dpf	764	NA	2.66947345257073	6
200422_CaI_Platynereis_M1_L1_E007	16.48	6.48	14349.511	0	cPRC1_l	750	200422_CaI_Platynereis_M1_L1	NO	Titration	2dpf	763.5	NA	2.73967966557336	6
200422_CaI_Platynereis_M1_L1_E007	16.686	6.686	14266.704	0	cPRC1_l	750	200422_CaI_Platynereis_M1_L1	NO	Titration	2dpf	764.333333333333	NA	2.71809902397051	6
200422_CaI_Platynereis_M1_L1_E007	16.892	6.892	14070.829	0	cPRC1_l	750	200422_CaI_Platynereis_M1_L1	NO	Titration	2dpf	764	NA	2.66705130851218	6
200422_CaI_Platynereis_M1_L1_E007	17.098	7.098	13879.381	0	cPRC1_l	750	200422_CaI_Platynereis_M1_L1	NO	Titration	2dpf	764.909090909091	NA	2.6171573300613	7
200422_CaI_Platynereis_M1_L1_E007	17.304	7.304	14328.531	0	cPRC1_l	750	200422_CaI_Platynereis_M1_L1	NO	Titration	2dpf	765	NA	2.73421198940072	7
200422_CaI_Platynereis_M1_L1_E007	17.51	7.51	13891.765	0	cPRC1_l	750	200422_CaI_Platynereis_M1_L1	NO	Titration	2dpf	764.833333333333	NA	2.62038477056282	7
200422_CaI_Platynereis_M1_L1_E007	17.716	7.716	14203.966	0	cPRC1_l	750	200422_CaI_Platynereis_M1_L1	NO	Titration	2dpf	765.090909090909	NA	2.70174863942718	7
200422_CaI_Platynereis_M1_L1_E007	17.922	7.922	14007.686	0	cPRC1_l	750	200422_CaI_Platynereis_M1_L1	NO	Titration	2dpf	765.5	NA	2.65059537540593	7
200422_CaI_Platynereis_M1_L1_E007	18.128	8.128	14214.206	0	cPRC1_l	750	200422_CaI_Platynereis_M1_L1	NO	Titration	2dpf	765.5	NA	2.7044173240796	8
200422_CaI_Platynereis_M1_L1_E007	18.334	8.334	13965.665	0	cPRC1_l	750	200422_CaI_Platynereis_M1_L1	NO	Titration	2dpf	765.636363636364	NA	2.63964412562279	8
200422_CaI_Platynereis_M1_L1_E007	18.54	8.54	14108.614	0	cPRC1_l	750	200422_CaI_Platynereis_M1_L1	NO	Titration	2dpf	765.5	NA	2.67689859851138	8
200422_CaI_Platynereis_M1_L1_E007	18.746	8.746	13865.839	0	cPRC1_l	750	200422_CaI_Platynereis_M1_L1	NO	Titration	2dpf	765.666666666667	NA	2.61362809885396	8
200422_CaI_Platynereis_M1_L1_E007	18.952	8.952	13914.374	0	cPRC1_l	750	200422_CaI_Platynereis_M1_L1	NO	Titration	2dpf	765.272727272727	NA	2.62627698651073	8
200422_CaI_Platynereis_M1_L1_E007	19.158	9.158	14470.978	0	cPRC1_l	750	200422_CaI_Platynereis_M1_L1	NO	Titration	2dpf	765.5	NA	2.77133563419404	9
200422_CaI_Platynereis_M1_L1_E007	19.364	9.364	14114.984	0	cPRC1_l	750	200422_CaI_Platynereis_M1_L1	NO	Titration	2dpf	766	NA	2.67855870800707	9
200422_CaI_Platynereis_M1_L1_E007	19.57	9.57	13836.231	0	cPRC1_l	750	200422_CaI_Platynereis_M1_L1	NO	Titration	2dpf	766.181818181818	NA	2.60591184737067	9
200422_CaI_Platynereis_M1_L1_E007	19.776	9.776	13964.11	0	cPRC1_l	750	200422_CaI_Platynereis_M1_L1	NO	Titration	2dpf	765.833333333333	NA	2.63923887126395	9
200422_CaI_Platynereis_M1_L1_E007	19.982	9.982	14050.889	0	cPRC1_l	750	200422_CaI_Platynereis_M1_L1	NO	Titration	2dpf	765.833333333333	NA	2.66185467062455	9
200422_CaI_Platynereis_M1_L1_E007	20.188	10.188	13879.393	0	cPRC1_l	750	200422_CaI_Platynereis_M1_L1	NO	Titration	2dpf	765.818181818182	NA	2.61716045742612	10
200422_CaI_Platynereis_M1_L1_E007	20.394	10.394	13737.744	0	cPRC1_l	750	200422_CaI_Platynereis_M1_L1	NO	Titration	2dpf	766	NA	2.5802447823938	10
200422_CaI_Platynereis_M1_L1_E007	20.6	10.6	13878.536	0	cPRC1_l	750	200422_CaI_Platynereis_M1_L1	NO	Titration	2dpf	765.833333333333	NA	2.61693711145472	10
200422_CaI_Platynereis_M1_L1_E007	20.806	10.806	13767.587	0	cPRC1_l	750	200422_CaI_Platynereis_M1_L1	NO	Titration	2dpf	765.636363636364	NA	2.58802227810495	10
200422_CaI_Platynereis_M1_L1_E007	21.012	11.012	13616.472	0	cPRC1_l	750	200422_CaI_Platynereis_M1_L1	NO	Titration	2dpf	765.833333333333	NA	2.54863963345155	11
200422_CaI_Platynereis_M1_L1_E007	21.218	11.218	13843.13	0	cPRC1_l	750	200422_CaI_Platynereis_M1_L1	NO	Titration	2dpf	765.636363636364	NA	2.60770982153249	11
200422_CaI_Platynereis_M1_L1_E007	21.424	11.424	13959.506	0	cPRC1_l	750	200422_CaI_Platynereis_M1_L1	NO	Titration	2dpf	765.5	NA	2.6380390056253	11
200422_CaI_Platynereis_M1_L1_E007	21.63	11.63	13603.148	0	cPRC1_l	750	200422_CaI_Platynereis_M1_L1	NO	Titration	2dpf	765.166666666667	NA	2.54516721603857	11
200422_CaI_Platynereis_M1_L1_E007	21.836	11.836	13763.958	0	cPRC1_l	750	200422_CaI_Platynereis_M1_L1	NO	Titration	2dpf	765.454545454545	NA	2.5870765108585	11
200422_CaI_Platynereis_M1_L1_E007	22.042	12.042	13813.252	0	cPRC1_l	750	200422_CaI_Platynereis_M1_L1	NO	Titration	2dpf	765.5	NA	2.59992320434059	12
200422_CaI_Platynereis_M1_L1_E007	22.248	12.248	14043.242	0	cPRC1_l	750	200422_CaI_Platynereis_M1_L1	NO	Titration	2dpf	765.333333333333	NA	2.65986175738851	12
200422_CaI_Platynereis_M1_L1_E007	22.454	12.454	13991.146	0	cPRC1_l	750	200422_CaI_Platynereis_M1_L1	NO	Titration	2dpf	765.090909090909	NA	2.64628482421931	12
200422_CaI_Platynereis_M1_L1_E007	22.66	12.66	13722.497	0	cPRC1_l	750	200422_CaI_Platynereis_M1_L1	NO	Titration	2dpf	764.833333333333	NA	2.57627120476728	12
200422_CaI_Platynereis_M1_L1_E007	22.866	12.866	13531.312	0	cPRC1_l	750	200422_CaI_Platynereis_M1_L1	NO	Titration	2dpf	765.333333333333	NA	2.52644576772886	12
200422_CaI_Platynereis_M1_L1_E007	23.072	13.072	13499.788	0	cPRC1_l	750	200422_CaI_Platynereis_M1_L1	NO	Titration	2dpf	764.727272727273	NA	2.51823018032818	13
200422_CaI_Platynereis_M1_L1_E007	23.278	13.278	14053.819	0	cPRC1_l	750	200422_CaI_Platynereis_M1_L1	NO	Titration	2dpf	765.166666666667	NA	2.66261826886982	13
200422_CaI_Platynereis_M1_L1_E007	23.484	13.484	13702.687	0	cPRC1_l	750	200422_CaI_Platynereis_M1_L1	NO	Titration	2dpf	765.166666666667	NA	2.57110844666528	13
200422_CaI_Platynereis_M1_L1_E007	23.69	13.69	13604.358	0	cPRC1_l	750	200422_CaI_Platynereis_M1_L1	NO	Titration	2dpf	764.727272727273	NA	2.54548255865863	13
200422_CaI_Platynereis_M1_L1_E007	23.896	13.896	13637.314	0	cPRC1_l	750	200422_CaI_Platynereis_M1_L1	NO	Titration	2dpf	764.5	NA	2.55407134492868	13
200422_CaI_Platynereis_M1_L1_E007	24.102	14.102	13890.022	0	cPRC1_l	750	200422_CaI_Platynereis_M1_L1	NO	Titration	2dpf	764.166666666667	NA	2.61993052082169	14
200422_CaI_Platynereis_M1_L1_E007	24.308	14.308	13584.623	0	cPRC1_l	750	200422_CaI_Platynereis_M1_L1	NO	Titration	2dpf	764.545454545455	NA	2.5403393465868	14
200422_CaI_Platynereis_M1_L1_E007	24.514	14.514	14139.453	0	cPRC1_l	750	200422_CaI_Platynereis_M1_L1	NO	Titration	2dpf	764.166666666667	NA	2.68493566550318	14
200422_CaI_Platynereis_M1_L1_E007	24.72	14.72	13711.425	0	cPRC1_l	750	200422_CaI_Platynereis_M1_L1	NO	Titration	2dpf	764	NA	2.57338568948685	14
200422_CaI_Platynereis_M1_L1_E007	24.926	14.926	14016.256	0	cPRC1_l	750	200422_CaI_Platynereis_M1_L1	NO	Titration	2dpf	764.363636363636	NA	2.65282883511993	14
200422_CaI_Platynereis_M1_L1_E007	25.132	15.132	14082.257	0	cPRC1_l	750	200422_CaI_Platynereis_M1_L1	NO	Titration	2dpf	764.5	NA	2.67002960228248	15
200422_CaI_Platynereis_M1_L1_E007	25.338	15.338	14009.196	0	cPRC1_l	750	200422_CaI_Platynereis_M1_L1	NO	Titration	2dpf	764.166666666667	NA	2.65098890214667	15
200422_CaI_Platynereis_M1_L1_E007	25.544	15.544	13684.194	0	cPRC1_l	750	200422_CaI_Platynereis_M1_L1	NO	Titration	2dpf	764.363636363636	NA	2.56628891685305	15
200422_CaI_Platynereis_M1_L1_E007	25.75	15.75	13880.834	0	cPRC1_l	750	200422_CaI_Platynereis_M1_L1	NO	Titration	2dpf	764	NA	2.61753600181911	15
200422_CaI_Platynereis_M1_L1_E007	25.956	15.956	13899.053	0	cPRC1_l	750	200422_CaI_Platynereis_M1_L1	NO	Titration	2dpf	764.181818181818	NA	2.62228412346779	15
200422_CaI_Platynereis_M1_L1_E007	26.162	16.162	13968.017	0	cPRC1_l	750	200422_CaI_Platynereis_M1_L1	NO	Titration	2dpf	764	NA	2.64025708912889	16
200422_CaI_Platynereis_M1_L1_E007	26.368	16.368	14007.384	0	cPRC1_l	750	200422_CaI_Platynereis_M1_L1	NO	Titration	2dpf	764.166666666667	NA	2.65051667005779	16
200422_CaI_Platynereis_M1_L1_E007	26.574	16.574	13826.274	0	cPRC1_l	750	200422_CaI_Platynereis_M1_L1	NO	Titration	2dpf	764.181818181818	NA	2.60331691640542	16
200422_CaI_Platynereis_M1_L1_E007	26.78	16.78	13954.24	0	cPRC1_l	750	200422_CaI_Platynereis_M1_L1	NO	Titration	2dpf	763.833333333333	NA	2.63666661369369	16
200422_CaI_Platynereis_M1_L1_E007	26.986	16.986	13694.743	0	cPRC1_l	750	200422_CaI_Platynereis_M1_L1	NO	Titration	2dpf	764	NA	2.56903813114977	16
200422_CaI_Platynereis_M1_L1_E007	27.192	17.192	14178.347	0	cPRC1_l	750	200422_CaI_Platynereis_M1_L1	NO	Titration	2dpf	763.454545454545	NA	2.69507197613515	17
200422_CaI_Platynereis_M1_L1_E007	27.398	17.398	13929.977	0	cPRC1_l	750	200422_CaI_Platynereis_M1_L1	NO	Titration	2dpf	763.5	NA	2.63034334262711	17
200422_CaI_Platynereis_M1_L1_E007	27.604	17.604	14083.638	0	cPRC1_l	750	200422_CaI_Platynereis_M1_L1	NO	Titration	2dpf	763.333333333333	NA	2.67038950985133	17
200422_CaI_Platynereis_M1_L1_E007	27.81	17.81	14194.393	0	cPRC1_l	750	200422_CaI_Platynereis_M1_L1	NO	Titration	2dpf	763.090909090909	NA	2.69925378413639	17
200422_CaI_Platynereis_M1_L1_E007	28.016	18.016	13950.042	0	cPRC1_l	750	200422_CaI_Platynereis_M1_L1	NO	Titration	2dpf	762.166666666667	NA	2.63557255723169	18
200422_CaI_Platynereis_M1_L1_E007	28.222	18.222	14146.677	0	cPRC1_l	750	200422_CaI_Platynereis_M1_L1	NO	Titration	2dpf	762.833333333333	NA	2.68681833912907	18
200422_CaI_Platynereis_M1_L1_E007	28.428	18.428	13952.039	0	cPRC1_l	750	200422_CaI_Platynereis_M1_L1	NO	Titration	2dpf	762.909090909091	NA	2.63609300286166	18
200422_CaI_Platynereis_M1_L1_E007	28.634	18.634	14221.592	0	cPRC1_l	750	200422_CaI_Platynereis_M1_L1	NO	Titration	2dpf	763	NA	2.70634221713066	18
200422_CaI_Platynereis_M1_L1_E007	28.84	18.84	14176.233	0	cPRC1_l	750	200422_CaI_Platynereis_M1_L1	NO	Titration	2dpf	762.333333333333	NA	2.69452103869811	18
200422_CaI_Platynereis_M1_L1_E007	29.046	19.046	14539.938	0	cPRC1_l	750	200422_CaI_Platynereis_M1_L1	NO	Titration	2dpf	762.363636363636	NA	2.7893075574002	19
200422_CaI_Platynereis_M1_L1_E007	29.252	19.252	14020.15	0	cPRC1_l	750	200422_CaI_Platynereis_M1_L1	NO	Titration	2dpf	762.666666666667	NA	2.65384366500631	19
200422_CaI_Platynereis_M1_L1_E007	29.458	19.458	13868.524	0	cPRC1_l	750	200422_CaI_Platynereis_M1_L1	NO	Titration	2dpf	762.5	NA	2.61432784673402	19
200422_CaI_Platynereis_M1_L1_E007	29.664	19.664	14046.78	0	cPRC1_l	750	200422_CaI_Platynereis_M1_L1	NO	Titration	2dpf	762.181818181818	NA	2.66078380878502	19
200422_CaI_Platynereis_M1_L1_E007	29.87	19.87	13886.058	0	cPRC1_l	750	200422_CaI_Platynereis_M1_L1	NO	Titration	2dpf	761.833333333333	NA	2.61889744797382	19
200422_CaI_Platynereis_M1_L1_E007	30.076	20.076	14102.714	0	cPRC1_l	750	200422_CaI_Platynereis_M1_L1	NO	Titration	2dpf	762	NA	2.67536097747141	20
200422_CaI_Platynereis_M1_L1_E007	30.282	20.282	13957.726	0	cPRC1_l	750	200422_CaI_Platynereis_M1_L1	NO	Titration	2dpf	762	NA	2.63757511317595	20
200422_CaI_Platynereis_M1_L1_E007	30.488	20.488	14056.896	0	cPRC1_l	750	200422_CaI_Platynereis_M1_L1	NO	Titration	2dpf	761.833333333333	NA	2.66342017733423	20
200422_CaI_Platynereis_M1_L1_E007	30.694	20.694	13753.959	0	cPRC1_l	750	200422_CaI_Platynereis_M1_L1	NO	Titration	2dpf	761.272727272727	NA	2.58447063411636	20
200422_CaI_Platynereis_M1_L1_E007	30.9	20.9	13827.083	0	cPRC1_l	750	200422_CaI_Platynereis_M1_L1	NO	Titration	2dpf	761.666666666667	NA	2.60352775291751	20
200422_CaI_Platynereis_M1_L1_E007	31.106	21.106	14135.69	0	cPRC1_l	750	200422_CaI_Platynereis_M1_L1	NO	Titration	2dpf	761.5	NA	2.68395497601616	21
200422_CaI_Platynereis_M1_L1_E007	31.312	21.312	13851.054	0	cPRC1_l	750	200422_CaI_Platynereis_M1_L1	NO	Titration	2dpf	761.272727272727	NA	2.60977492477329	21
200422_CaI_Platynereis_M1_L1_E007	31.518	21.518	14047.296	0	cPRC1_l	750	200422_CaI_Platynereis_M1_L1	NO	Titration	2dpf	761.166666666667	NA	2.66091828547258	21
200422_CaI_Platynereis_M1_L1_E007	31.724	21.724	13567.78	0	cPRC1_l	750	200422_CaI_Platynereis_M1_L1	NO	Titration	2dpf	760.833333333333	NA	2.53594982943829	21
200422_CaI_Platynereis_M1_L1_E007	31.93	21.93	14062.723	0	cPRC1_l	750	200422_CaI_Platynereis_M1_L1	NO	Titration	2dpf	761.090909090909	NA	2.6649387735715	21
200422_CaI_Platynereis_M1_L1_E007	32.136	22.136	13682.118	0	cPRC1_l	750	200422_CaI_Platynereis_M1_L1	NO	Titration	2dpf	760.666666666667	NA	2.56574788273797	22
200422_CaI_Platynereis_M1_L1_E007	32.342	22.342	13557.213	0	cPRC1_l	750	200422_CaI_Platynereis_M1_L1	NO	Titration	2dpf	760.833333333333	NA	2.53319592409433	22
200422_CaI_Platynereis_M1_L1_E007	32.548	22.548	13464.592	0	cPRC1_l	750	200422_CaI_Platynereis_M1_L1	NO	Titration	2dpf	761.090909090909	NA	2.50905761929042	22
200422_CaI_Platynereis_M1_L1_E007	32.754	22.754	13832.61	0	cPRC1_l	750	200422_CaI_Platynereis_M1_L1	NO	Titration	2dpf	760.5	NA	2.6049681650341	22
200422_CaI_Platynereis_M1_L1_E007	32.96	22.96	13666.323	0	cPRC1_l	750	200422_CaI_Platynereis_M1_L1	NO	Titration	2dpf	760.666666666667	NA	2.56163148878435	22
200422_CaI_Platynereis_M1_L1_E007	33.166	23.166	13223.716	0	cPRC1_l	750	200422_CaI_Platynereis_M1_L1	NO	Titration	2dpf	760.363636363636	NA	2.44628202511689	23
200422_CaI_Platynereis_M1_L1_E007	33.372	23.372	13574.339	0	cPRC1_l	750	200422_CaI_Platynereis_M1_L1	NO	Titration	2dpf	760.333333333333	NA	2.53765919493001	23
200422_CaI_Platynereis_M1_L1_E007	33.578	23.578	13697.979	0	cPRC1_l	750	200422_CaI_Platynereis_M1_L1	NO	Titration	2dpf	760	NA	2.56988147719813	23
200422_CaI_Platynereis_M1_L1_E007	33.784	23.784	13703.656	0	cPRC1_l	750	200422_CaI_Platynereis_M1_L1	NO	Titration	2dpf	760.363636363636	NA	2.57136098137507	23
200422_CaI_Platynereis_M1_L1_E007	33.99	23.99	13799.238	0	cPRC1_l	750	200422_CaI_Platynereis_M1_L1	NO	Titration	2dpf	760.166666666667	NA	2.59627096345005	23
200422_CaI_Platynereis_M1_L1_E007	34.196	24.196	13618.325	0	cPRC1_l	750	200422_CaI_Platynereis_M1_L1	NO	Titration	2dpf	759.833333333333	NA	2.54912255070359	24
200422_CaI_Platynereis_M1_L1_E007	34.402	24.402	13422.968	0	cPRC1_l	750	200422_CaI_Platynereis_M1_L1	NO	Titration	2dpf	760.363636363636	NA	2.4982098331603	24
200422_CaI_Platynereis_M1_L1_E007	34.608	24.608	13572.201	0	cPRC1_l	750	200422_CaI_Platynereis_M1_L1	NO	Titration	2dpf	760	NA	2.53710200276333	24
200422_CaI_Platynereis_M1_L1_E007	34.814	24.814	13554.815	0	cPRC1_l	750	200422_CaI_Platynereis_M1_L1	NO	Titration	2dpf	760	NA	2.53257097235639	24
200422_CaI_Platynereis_M1_L1_E007	35.02	25.02	13595.457	0	cPRC1_l	750	200422_CaI_Platynereis_M1_L1	NO	Titration	2dpf	759.5	NA	2.54316283579816	25
200422_CaI_Platynereis_M1_L1_E007	35.226	25.226	13578.22	0	cPRC1_l	750	200422_CaI_Platynereis_M1_L1	NO	Titration	2dpf	760	NA	2.53867063683783	25
200422_CaI_Platynereis_M1_L1_E007	35.432	25.432	13615.269	0	cPRC1_l	750	200422_CaI_Platynereis_M1_L1	NO	Titration	2dpf	759.090909090909	NA	2.54832611512764	25
200422_CaI_Platynereis_M1_L1_E007	35.638	25.638	13770.418	0	cPRC1_l	750	200422_CaI_Platynereis_M1_L1	NO	Titration	2dpf	759.166666666667	NA	2.5887600755904	25
200422_CaI_Platynereis_M1_L1_E007	35.844	25.844	13622.03	0	cPRC1_l	750	200422_CaI_Platynereis_M1_L1	NO	Titration	2dpf	759.666666666667	NA	2.55008812459395	25
200422_CaI_Platynereis_M1_L1_E007	36.05	26.05	13464.416	0	cPRC1_l	750	200422_CaI_Platynereis_M1_L1	NO	Titration	2dpf	759.090909090909	NA	2.50901175127296	26
200422_CaI_Platynereis_M1_L1_E007	36.256	26.256	14015.801	0	cPRC1_l	750	200422_CaI_Platynereis_M1_L1	NO	Titration	2dpf	758.833333333333	NA	2.65271025587023	26
200422_CaI_Platynereis_M1_L1_E007	36.462	26.462	13815.476	0	cPRC1_l	750	200422_CaI_Platynereis_M1_L1	NO	Titration	2dpf	758.666666666667	NA	2.60050280928854	26
200422_CaI_Platynereis_M1_L1_E007	36.668	26.668	13775.009	0	cPRC1_l	750	200422_CaI_Platynereis_M1_L1	NO	Titration	2dpf	758.545454545455	NA	2.58995655325049	26
200422_CaI_Platynereis_M1_L1_E007	36.874	26.874	14193.589	0	cPRC1_l	750	200422_CaI_Platynereis_M1_L1	NO	Titration	2dpf	758.333333333333	NA	2.69904425069298	26
200422_CaI_Platynereis_M1_L1_E007	37.08	27.08	13732.443	0	cPRC1_l	750	200422_CaI_Platynereis_M1_L1	NO	Titration	2dpf	758.5	NA	2.57886326898144	27
200422_CaI_Platynereis_M1_L1_E007	37.286	27.286	13773.088	0	cPRC1_l	750	200422_CaI_Platynereis_M1_L1	NO	Titration	2dpf	758.727272727273	NA	2.58945591426442	27
200422_CaI_Platynereis_M1_L1_E007	37.492	27.492	13590.748	0	cPRC1_l	750	200422_CaI_Platynereis_M1_L1	NO	Titration	2dpf	758.833333333333	NA	2.54193560571728	27
200422_CaI_Platynereis_M1_L1_E007	37.698	27.698	13989.626	0	cPRC1_l	750	200422_CaI_Platynereis_M1_L1	NO	Titration	2dpf	758	NA	2.64588869134121	27
200422_CaI_Platynereis_M1_L1_E007	37.904	27.904	13994.152	0	cPRC1_l	750	200422_CaI_Platynereis_M1_L1	NO	Titration	2dpf	757.818181818182	NA	2.64706822910849	27
200422_CaI_Platynereis_M1_L1_E007	38.11	28.11	14282.656	0	cPRC1_l	750	200422_CaI_Platynereis_M1_L1	NO	Titration	2dpf	758	NA	2.72225633428061	28
200422_CaI_Platynereis_M1_L1_E007	38.316	28.316	13925.041	0	cPRC1_l	750	200422_CaI_Platynereis_M1_L1	NO	Titration	2dpf	757.833333333333	NA	2.62905695322825	28
200422_CaI_Platynereis_M1_L1_E007	38.522	28.522	13792.441	0	cPRC1_l	750	200422_CaI_Platynereis_M1_L1	NO	Titration	2dpf	757.272727272727	NA	2.59449957188926	28
200422_CaI_Platynereis_M1_L1_E007	38.728	28.728	13624.686	0	cPRC1_l	750	200422_CaI_Platynereis_M1_L1	NO	Titration	2dpf	757.666666666667	NA	2.55078031467567	28
200422_CaI_Platynereis_M1_L1_E007	38.934	28.934	13925.658	0	cPRC1_l	750	200422_CaI_Platynereis_M1_L1	NO	Titration	2dpf	758	NA	2.62921775190311	28
200422_CaI_Platynereis_M1_L1_E007	39.14	29.14	13574.056	0	cPRC1_l	750	200422_CaI_Platynereis_M1_L1	NO	Titration	2dpf	757.666666666667	NA	2.53758544124284	29
200422_CaI_Platynereis_M1_L1_E007	39.346	29.346	13430.547	0	cPRC1_l	750	200422_CaI_Platynereis_M1_L1	NO	Titration	2dpf	757.666666666667	NA	2.50018502466232	29
200422_CaI_Platynereis_M1_L1_E007	39.552	29.552	13348.404	0	cPRC1_l	750	200422_CaI_Platynereis_M1_L1	NO	Titration	2dpf	757.818181818182	NA	2.4787774305799	29
200422_CaI_Platynereis_M1_L1_E007	39.758	29.758	13161.661	0	cPRC1_l	750	200422_CaI_Platynereis_M1_L1	NO	Titration	2dpf	757.333333333333	NA	2.43010963975496	29
200422_CaI_Platynereis_M1_L1_E007	39.964	29.964	13639.572	0	cPRC1_l	750	200422_CaI_Platynereis_M1_L1	NO	Titration	2dpf	756.833333333333	NA	2.55465981074364	29
200422_CaI_Platynereis_M1_L1_E007	40.17	30.17	13966.511	0	cPRC1_l	750	200422_CaI_Platynereis_M1_L1	NO	Titration	2dpf	757.090909090909	NA	2.63986460484309	30
200422_CaI_Platynereis_M1_L1_E007	40.376	30.376	13485.656	0	cPRC1_l	750	200422_CaI_Platynereis_M1_L1	NO	Titration	2dpf	756.833333333333	NA	2.51454718701685	30
200422_CaI_Platynereis_M1_L1_E007	40.582	30.582	13602.706	0	cPRC1_l	750	200422_CaI_Platynereis_M1_L1	NO	Titration	2dpf	756.833333333333	NA	2.54505202476744	30
200422_CaI_Platynereis_M1_L1_E007	40.788	30.788	13796	0	cPRC1_l	750	200422_CaI_Platynereis_M1_L1	NO	Titration	2dpf	757.090909090909	NA	2.59542709617422	30
200422_CaI_Platynereis_M1_L1_E007	40.994	30.994	13527.799	0	cPRC1_l	750	200422_CaI_Platynereis_M1_L1	NO	Titration	2dpf	756.666666666667	NA	2.52553023167574	30
200422_CaI_Platynereis_M1_L1_E007	41.2	31.2	13744.929	0	cPRC1_l	750	200422_CaI_Platynereis_M1_L1	NO	Titration	2dpf	756.333333333333	NA	2.582117292084	31
200422_CaI_Platynereis_M1_L1_E007	41.406	31.406	13469.728	0	cPRC1_l	750	200422_CaI_Platynereis_M1_L1	NO	Titration	2dpf	756.545454545455	NA	2.5103961314364	31
200422_CaI_Platynereis_M1_L1_E007	41.612	31.612	12976.122	0	cPRC1_l	750	200422_CaI_Platynereis_M1_L1	NO	Titration	2dpf	757	NA	2.38175562786767	31
200422_CaI_Platynereis_M1_L1_E007	41.818	31.818	13246.168	0	cPRC1_l	750	200422_CaI_Platynereis_M1_L1	NO	Titration	2dpf	756.5	NA	2.45213332470831	31
200422_CaI_Platynereis_M1_L1_E007	42.024	32.024	13353.704	0	cPRC1_l	750	200422_CaI_Platynereis_M1_L1	NO	Titration	2dpf	756.545454545455	NA	2.48015868337852	32
200422_CaI_Platynereis_M1_L1_E007	42.23	32.23	13184.056	0	cPRC1_l	750	200422_CaI_Platynereis_M1_L1	NO	Titration	2dpf	755.833333333333	NA	2.43594608436346	32
200422_CaI_Platynereis_M1_L1_E007	42.436	32.436	13503.699	0	cPRC1_l	750	200422_CaI_Platynereis_M1_L1	NO	Titration	2dpf	756.333333333333	NA	2.51924944064807	32
200422_CaI_Platynereis_M1_L1_E007	42.642	32.642	13533.23	0	cPRC1_l	750	200422_CaI_Platynereis_M1_L1	NO	Titration	2dpf	756	NA	2.52694562487372	32
200422_CaI_Platynereis_M1_L1_E007	42.848	32.848	13409.933	0	cPRC1_l	750	200422_CaI_Platynereis_M1_L1	NO	Titration	2dpf	756	NA	2.49481273311691	32
200422_CaI_Platynereis_M1_L1_E007	43.054	33.054	13494.355	0	cPRC1_l	750	200422_CaI_Platynereis_M1_L1	NO	Titration	2dpf	755.666666666667	NA	2.51681426590273	33
200422_CaI_Platynereis_M1_L1_E007	43.26	33.26	13484.291	0	cPRC1_l	750	200422_CaI_Platynereis_M1_L1	NO	Titration	2dpf	756.166666666667	NA	2.51419144926777	33
200422_CaI_Platynereis_M1_L1_E007	43.466	33.466	13426.178	0	cPRC1_l	750	200422_CaI_Platynereis_M1_L1	NO	Titration	2dpf	755.5	NA	2.49904640325154	33
200422_CaI_Platynereis_M1_L1_E007	43.672	33.672	13232.269	0	cPRC1_l	750	200422_CaI_Platynereis_M1_L1	NO	Titration	2dpf	755.833333333333	NA	2.44851105439737	33
200422_CaI_Platynereis_M1_L1_E007	43.878	33.878	13663.609	0	cPRC1_l	750	200422_CaI_Platynereis_M1_L1	NO	Titration	2dpf	755.666666666667	NA	2.56092418310597	33
200422_CaI_Platynereis_M1_L1_E007	44.084	34.084	13520.513	0	cPRC1_l	750	200422_CaI_Platynereis_M1_L1	NO	Titration	2dpf	755.666666666667	NA	2.52363139999825	34
200422_CaI_Platynereis_M1_L1_E007	44.29	34.29	13693.073	0	cPRC1_l	750	200422_CaI_Platynereis_M1_L1	NO	Titration	2dpf	755.272727272727	NA	2.56860290621134	34
200422_CaI_Platynereis_M1_L1_E007	44.496	34.496	13501.919	0	cPRC1_l	750	200422_CaI_Platynereis_M1_L1	NO	Titration	2dpf	755.333333333333	NA	2.51878554819872	34
200422_CaI_Platynereis_M1_L1_E007	44.702	34.702	13263.039	0	cPRC1_l	750	200422_CaI_Platynereis_M1_L1	NO	Titration	2dpf	754.833333333333	NA	2.45653013904142	34
200422_CaI_Platynereis_M1_L1_E007	44.908	34.908	13299.081	0	cPRC1_l	750	200422_CaI_Platynereis_M1_L1	NO	Titration	2dpf	754.909090909091	NA	2.46592317929949	34
200422_CaI_Platynereis_M1_L1_E007	45.114	35.114	13183.958	0	cPRC1_l	750	200422_CaI_Platynereis_M1_L1	NO	Titration	2dpf	755	NA	2.43592054421737	35
200422_CaI_Platynereis_M1_L1_E007	45.32	35.32	13189.902	0	cPRC1_l	750	200422_CaI_Platynereis_M1_L1	NO	Titration	2dpf	754.666666666667	NA	2.43746963226171	35
200422_CaI_Platynereis_M1_L1_E007	45.526	35.526	13360.852	0	cPRC1_l	750	200422_CaI_Platynereis_M1_L1	NO	Titration	2dpf	754.727272727273	NA	2.48202155036051	35
200422_CaI_Platynereis_M1_L1_E007	45.732	35.732	13052.472	0	cPRC1_l	750	200422_CaI_Platynereis_M1_L1	NO	Titration	2dpf	754.666666666667	NA	2.40165348657983	35
200422_CaI_Platynereis_M1_L1_E007	45.938	35.938	13195.734	0	cPRC1_l	750	200422_CaI_Platynereis_M1_L1	NO	Titration	2dpf	754.166666666667	NA	2.43898953156766	35
200422_CaI_Platynereis_M1_L1_E007	46.144	36.144	13141.721	0	cPRC1_l	750	200422_CaI_Platynereis_M1_L1	NO	Titration	2dpf	754.909090909091	NA	2.42491300186734	36
200422_CaI_Platynereis_M1_L1_E007	46.35	36.35	13108.487	0	cPRC1_l	750	200422_CaI_Platynereis_M1_L1	NO	Titration	2dpf	754.333333333333	NA	2.4162517649788	36
200422_CaI_Platynereis_M1_L1_E007	46.556	36.556	13354.219	0	cPRC1_l	750	200422_CaI_Platynereis_M1_L1	NO	Titration	2dpf	754.333333333333	NA	2.48029289945235	36
200422_CaI_Platynereis_M1_L1_E007	46.762	36.762	12997.023	0	cPRC1_l	750	200422_CaI_Platynereis_M1_L1	NO	Titration	2dpf	754.545454545455	NA	2.3872027155552	36
200422_CaI_Platynereis_M1_L1_E007	46.968	36.968	13325.39	0	cPRC1_l	750	200422_CaI_Platynereis_M1_L1	NO	Titration	2dpf	753.833333333333	NA	2.47277966606908	36
200422_CaI_Platynereis_M1_L1_E007	47.174	37.174	13123.085	0	cPRC1_l	750	200422_CaI_Platynereis_M1_L1	NO	Titration	2dpf	754	NA	2.42005620429092	37
200422_CaI_Platynereis_M1_L1_E007	47.38	37.38	13237.728	0	cPRC1_l	750	200422_CaI_Platynereis_M1_L1	NO	Titration	2dpf	754.363636363636	NA	2.44993374477995	37
200422_CaI_Platynereis_M1_L1_E007	47.586	37.586	13013.386	0	cPRC1_l	750	200422_CaI_Platynereis_M1_L1	NO	Titration	2dpf	754	NA	2.39146713811063	37
200422_CaI_Platynereis_M1_L1_E007	47.792	37.792	12975.63	0	cPRC1_l	750	200422_CaI_Platynereis_M1_L1	NO	Titration	2dpf	754.166666666667	NA	2.38162740590976	37
200422_CaI_Platynereis_M1_L1_E007	47.998	37.998	12915.681	0	cPRC1_l	750	200422_CaI_Platynereis_M1_L1	NO	Titration	2dpf	753.333333333333	NA	2.36600387307499	37
200422_CaI_Platynereis_M1_L1_E007	48.204	38.204	12492.337	0	cPRC1_l	750	200422_CaI_Platynereis_M1_L1	NO	Titration	2dpf	753.666666666667	NA	2.25567461179616	38
200422_CaI_Platynereis_M1_L1_E007	48.41	38.41	12773.522	0	cPRC1_l	750	200422_CaI_Platynereis_M1_L1	NO	Titration	2dpf	753.666666666667	NA	2.32895528503751	38
200422_CaI_Platynereis_M1_L1_E007	48.616	38.616	12940.062	0	cPRC1_l	750	200422_CaI_Platynereis_M1_L1	NO	Titration	2dpf	753.666666666667	NA	2.37235789656236	38
200422_CaI_Platynereis_M1_L1_E007	48.822	38.822	12657.113	0	cPRC1_l	750	200422_CaI_Platynereis_M1_L1	NO	Titration	2dpf	753.5	NA	2.29861750069143	38
200422_CaI_Platynereis_M1_L1_E007	49.028	39.028	12559.369	0	cPRC1_l	750	200422_CaI_Platynereis_M1_L1	NO	Titration	2dpf	753.454545454545	NA	2.2731440717201	39
200422_CaI_Platynereis_M1_L1_E007	49.234	39.234	12551.337	0	cPRC1_l	750	200422_CaI_Platynereis_M1_L1	NO	Titration	2dpf	753	NA	2.27105082219586	39
200422_CaI_Platynereis_M1_L1_E007	49.44	39.44	12548.416	0	cPRC1_l	750	200422_CaI_Platynereis_M1_L1	NO	Titration	2dpf	753.5	NA	2.2702895694742	39
200422_CaI_Platynereis_M1_L1_E007	49.646	39.646	12769.307	0	cPRC1_l	750	200422_CaI_Platynereis_M1_L1	NO	Titration	2dpf	752.909090909091	NA	2.32785679814201	39
200422_CaI_Platynereis_M1_L1_E007	49.852	39.852	12188.144	0	cPRC1_l	750	200422_CaI_Platynereis_M1_L1	NO	Titration	2dpf	753.333333333333	NA	2.17639773772639	39
200422_CaI_Platynereis_M1_L1_E007	50.058	40.058	12298.642	0	cPRC1_l	750	200422_CaI_Platynereis_M1_L1	NO	Titration	2dpf	753.166666666667	NA	2.20519503428141	40
200422_CaI_Platynereis_M1_L1_E007	50.264	40.264	12707.134	0	cPRC1_l	750	200422_CaI_Platynereis_M1_L1	NO	Titration	2dpf	752.909090909091	NA	2.31165366035929	40
200422_CaI_Platynereis_M1_L1_E007	50.47	40.47	12605.903	0	cPRC1_l	750	200422_CaI_Platynereis_M1_L1	NO	Titration	2dpf	752.666666666667	NA	2.28527147129196	40
200422_CaI_Platynereis_M1_L1_E007	50.676	40.676	12208.817	0	cPRC1_l	750	200422_CaI_Platynereis_M1_L1	NO	Titration	2dpf	752.333333333333	NA	2.1817854054822	40
200422_CaI_Platynereis_M1_L1_E007	50.882	40.882	12309.496	0	cPRC1_l	750	200422_CaI_Platynereis_M1_L1	NO	Titration	2dpf	753.272727272727	NA	2.20802373576748	40
200422_CaI_Platynereis_M1_L1_E007	51.088	41.088	12291.266	0	cPRC1_l	750	200422_CaI_Platynereis_M1_L1	NO	Titration	2dpf	752.833333333333	NA	2.20327274736771	41
200422_CaI_Platynereis_M1_L1_E007	51.294	41.294	12381.533	0	cPRC1_l	750	200422_CaI_Platynereis_M1_L1	NO	Titration	2dpf	752.833333333333	NA	2.22679756743805	41
200422_CaI_Platynereis_M1_L1_E007	51.5	41.5	12023.817	0	cPRC1_l	750	200422_CaI_Platynereis_M1_L1	NO	Titration	2dpf	753.090909090909	NA	2.13357186439839	41
200422_CaI_Platynereis_M1_L1_E007	51.706	41.706	11986.531	0	cPRC1_l	750	200422_CaI_Platynereis_M1_L1	NO	Titration	2dpf	752.333333333333	NA	2.12385462065325	41
200422_CaI_Platynereis_M1_L1_E007	51.912	41.912	12227.623	0	cPRC1_l	750	200422_CaI_Platynereis_M1_L1	NO	Titration	2dpf	752.666666666667	NA	2.18668650739367	41
200422_CaI_Platynereis_M1_L1_E007	52.118	42.118	12083.79	0	cPRC1_l	750	200422_CaI_Platynereis_M1_L1	NO	Titration	2dpf	752.545454545455	NA	2.14920165196282	42
200422_CaI_Platynereis_M1_L1_E007	52.324	42.324	11993.492	0	cPRC1_l	750	200422_CaI_Platynereis_M1_L1	NO	Titration	2dpf	752	NA	2.12566875286668	42
200422_CaI_Platynereis_M1_L1_E007	52.53	42.53	11919.467	0	cPRC1_l	750	200422_CaI_Platynereis_M1_L1	NO	Titration	2dpf	752	NA	2.10637682108977	42
200422_CaI_Platynereis_M1_L1_E007	52.736	42.736	11948.231	0	cPRC1_l	750	200422_CaI_Platynereis_M1_L1	NO	Titration	2dpf	752.333333333333	NA	2.11387311458023	42
200422_CaI_Platynereis_M1_L1_E007	52.942	42.942	11802.321	0	cPRC1_l	750	200422_CaI_Platynereis_M1_L1	NO	Titration	2dpf	752.333333333333	NA	2.07584696442056	42
200422_CaI_Platynereis_M1_L1_E007	53.148	43.148	11975.621	0	cPRC1_l	750	200422_CaI_Platynereis_M1_L1	NO	Titration	2dpf	752	NA	2.12101132479799	43
200422_CaI_Platynereis_M1_L1_E007	53.354	43.354	12057.161	0	cPRC1_l	750	200422_CaI_Platynereis_M1_L1	NO	Titration	2dpf	752	NA	2.14226176879784	43
200422_CaI_Platynereis_M1_L1_E007	53.56	43.56	11663	0	cPRC1_l	750	200422_CaI_Platynereis_M1_L1	NO	Titration	2dpf	752.333333333333	NA	2.03953799816468	43
200422_CaI_Platynereis_M1_L1_E007	53.766	43.766	11874.492	0	cPRC1_l	750	200422_CaI_Platynereis_M1_L1	NO	Titration	2dpf	751.636363636364	NA	2.09465571833169	43
200422_CaI_Platynereis_M1_L1_E007	53.972	43.972	11506.993	0	cPRC1_l	750	200422_CaI_Platynereis_M1_L1	NO	Titration	2dpf	751.5	NA	1.99888043111678	43
200422_CaI_Platynereis_M1_L1_E007	54.178	44.178	11831.951	0	cPRC1_l	750	200422_CaI_Platynereis_M1_L1	NO	Titration	2dpf	752	NA	2.08356894940604	44
200422_CaI_Platynereis_M1_L1_E007	54.384	44.384	11782.23	0	cPRC1_l	750	200422_CaI_Platynereis_M1_L1	NO	Titration	2dpf	751.818181818182	NA	2.07061097385886	44
200422_CaI_Platynereis_M1_L1_E007	54.59	44.59	11639.917	0	cPRC1_l	750	200422_CaI_Platynereis_M1_L1	NO	Titration	2dpf	751.833333333333	NA	2.0335222513061	44
200422_CaI_Platynereis_M1_L1_E007	54.796	44.796	11814.728	0	cPRC1_l	750	200422_CaI_Platynereis_M1_L1	NO	Titration	2dpf	751.833333333333	NA	2.079080399038	44
200422_CaI_Platynereis_M1_L1_E007	55.002	45.002	11583.181	0	cPRC1_l	750	200422_CaI_Platynereis_M1_L1	NO	Titration	2dpf	751.636363636364	NA	2.01873607040377	45
200422_CaI_Platynereis_M1_L1_E007	55.208	45.208	11797.457	0	cPRC1_l	750	200422_CaI_Platynereis_M1_L1	NO	Titration	2dpf	751.5	NA	2.07457933921066	45
200422_CaI_Platynereis_M1_L1_E007	55.414	45.414	11617.21	0	cPRC1_l	750	200422_CaI_Platynereis_M1_L1	NO	Titration	2dpf	751.5	NA	2.0276044952121	45
200422_CaI_Platynereis_M1_L1_E007	55.62	45.62	11524.636	0	cPRC1_l	750	200422_CaI_Platynereis_M1_L1	NO	Titration	2dpf	751.636363636364	NA	2.00347843925376	45
200422_CaI_Platynereis_M1_L1_E007	55.826	45.826	11445.591	0	cPRC1_l	750	200422_CaI_Platynereis_M1_L1	NO	Titration	2dpf	751.5	NA	1.98287822652419	45
200422_CaI_Platynereis_M1_L1_E007	56.032	46.032	11471.614	0	cPRC1_l	750	200422_CaI_Platynereis_M1_L1	NO	Titration	2dpf	751	NA	1.98966017776541	46
200422_CaI_Platynereis_M1_L1_E007	56.238	46.238	11694.269	0	cPRC1_l	750	200422_CaI_Platynereis_M1_L1	NO	Titration	2dpf	751.818181818182	NA	2.04768712906279	46
200422_CaI_Platynereis_M1_L1_E007	56.444	46.444	11762.43	0	cPRC1_l	750	200422_CaI_Platynereis_M1_L1	NO	Titration	2dpf	751	NA	2.06545082189421	46
200422_CaI_Platynereis_M1_L1_E007	56.65	46.65	11558.43	0	cPRC1_l	750	200422_CaI_Platynereis_M1_L1	NO	Titration	2dpf	751.166666666667	NA	2.01228561983423	46
200422_CaI_Platynereis_M1_L1_E007	56.856	46.856	11319.609	0	cPRC1_l	750	200422_CaI_Platynereis_M1_L1	NO	Titration	2dpf	751.636363636364	NA	1.95004558688733	46
200422_CaI_Platynereis_M1_L1_E007	57.062	47.062	11700.349	0	cPRC1_l	750	200422_CaI_Platynereis_M1_L1	NO	Titration	2dpf	751.333333333333	NA	2.04927166057516	47
200422_CaI_Platynereis_M1_L1_E007	57.268	47.268	11693.023	0	cPRC1_l	750	200422_CaI_Platynereis_M1_L1	NO	Titration	2dpf	751	NA	2.04736240434824	47
200422_CaI_Platynereis_M1_L1_E007	57.474	47.474	11895.016	0	cPRC1_l	750	200422_CaI_Platynereis_M1_L1	NO	Titration	2dpf	750.666666666667	NA	2.1000045546409	47
200422_CaI_Platynereis_M1_L1_E007	57.68	47.68	11704.271	0	cPRC1_l	750	200422_CaI_Platynereis_M1_L1	NO	Titration	2dpf	750.5	NA	2.05029378764614	47
200422_CaI_Platynereis_M1_L1_E007	57.886	47.886	11942.012	0	cPRC1_l	750	200422_CaI_Platynereis_M1_L1	NO	Titration	2dpf	750.833333333333	NA	2.1122523577586	47
200422_CaI_Platynereis_M1_L1_E007	58.092	48.092	11515.538	0	cPRC1_l	750	200422_CaI_Platynereis_M1_L1	NO	Titration	2dpf	750.833333333333	NA	2.00110737548738	48
200422_CaI_Platynereis_M1_L1_E007	58.298	48.298	11662.281	0	cPRC1_l	750	200422_CaI_Platynereis_M1_L1	NO	Titration	2dpf	750.666666666667	NA	2.03935061688879	48
200422_CaI_Platynereis_M1_L1_E007	58.504	48.504	11382.565	0	cPRC1_l	750	200422_CaI_Platynereis_M1_L1	NO	Titration	2dpf	750.545454545455	NA	1.96645278522502	48
200422_CaI_Platynereis_M1_L1_E007	58.71	48.71	11823.947	0	cPRC1_l	750	200422_CaI_Platynereis_M1_L1	NO	Titration	2dpf	750.666666666667	NA	2.08148299706639	48
200422_CaI_Platynereis_M1_L1_E007	58.916	48.916	11447.187	0	cPRC1_l	750	200422_CaI_Platynereis_M1_L1	NO	Titration	2dpf	750.166666666667	NA	1.98329416604619	48
200422_CaI_Platynereis_M1_L1_E007	59.122	49.122	11868.418	0	cPRC1_l	750	200422_CaI_Platynereis_M1_L1	NO	Titration	2dpf	750.363636363636	NA	2.09307275050173	49
200422_CaI_Platynereis_M1_L1_E007	59.328	49.328	11841.832	0	cPRC1_l	750	200422_CaI_Platynereis_M1_L1	NO	Titration	2dpf	750.333333333333	NA	2.08614407372738	49
200422_CaI_Platynereis_M1_L1_E007	59.534	49.534	11608.854	0	cPRC1_l	750	200422_CaI_Platynereis_M1_L1	NO	Titration	2dpf	750.166666666667	NA	2.02542680683752	49
200422_CaI_Platynereis_M1_L1_E007	59.74	49.74	11563.983	0	cPRC1_l	750	200422_CaI_Platynereis_M1_L1	NO	Titration	2dpf	750.545454545455	NA	2.01373280790795	49
200422_CaI_Platynereis_M1_L1_E007	59.946	49.946	11473.868	0	cPRC1_l	750	200422_CaI_Platynereis_M1_L1	NO	Titration	2dpf	750.166666666667	NA	1.99024760112542	49
200422_CaI_Platynereis_M1_L1_E007	60.152	50.152	11614.783	0	cPRC1_l	750	200422_CaI_Platynereis_M1_L1	NO	Titration	2dpf	750.333333333333	NA	2.02697198567583	50
200422_CaI_Platynereis_M1_L1_E007	60.358	50.358	11446.806	0	cPRC1_l	750	200422_CaI_Platynereis_M1_L1	NO	Titration	2dpf	750.363636363636	NA	1.98319487221293	50
200422_CaI_Platynereis_M1_L1_E007	60.564	50.564	11231.22	0	cPRC1_l	750	200422_CaI_Platynereis_M1_L1	NO	Titration	2dpf	750.333333333333	NA	1.92701019941243	50
200422_CaI_Platynereis_M1_L1_E007	60.77	50.77	11389.688	0	cPRC1_l	750	200422_CaI_Platynereis_M1_L1	NO	Titration	2dpf	750.5	NA	1.96830913686361	50
200422_CaI_Platynereis_M1_L1_E007	60.976	50.976	11273.021	0	cPRC1_l	750	200422_CaI_Platynereis_M1_L1	NO	Titration	2dpf	750.545454545455	NA	1.93790411417375	50
200422_CaI_Platynereis_M1_L1_E007	61.182	51.182	11324.902	0	cPRC1_l	750	200422_CaI_Platynereis_M1_L1	NO	Titration	2dpf	750.333333333333	NA	1.9514250153898	51
200422_CaI_Platynereis_M1_L1_E007	61.388	51.388	11331.988	0	cPRC1_l	750	200422_CaI_Platynereis_M1_L1	NO	Titration	2dpf	750.166666666667	NA	1.95327172432017	51
200422_CaI_Platynereis_M1_L1_E007	61.594	51.594	11306.559	0	cPRC1_l	750	200422_CaI_Platynereis_M1_L1	NO	Titration	2dpf	750	NA	1.9466445776379	51
200422_CaI_Platynereis_M1_L1_E007	61.8	51.8	11438.682	0	cPRC1_l	750	200422_CaI_Platynereis_M1_L1	NO	Titration	2dpf	750.166666666667	NA	1.98107764622502	51
200422_CaI_Platynereis_M1_L1_E007	62.006	52.006	11373.566	0	cPRC1_l	750	200422_CaI_Platynereis_M1_L1	NO	Titration	2dpf	750.5	NA	1.96410752221846	52
200422_CaI_Platynereis_M1_L1_E007	62.212	52.212	11216.711	0	cPRC1_l	750	200422_CaI_Platynereis_M1_L1	NO	Titration	2dpf	750.333333333333	NA	1.92322895472278	52
200422_CaI_Platynereis_M1_L1_E007	62.418	52.418	11451.561	0	cPRC1_l	750	200422_CaI_Platynereis_M1_L1	NO	Titration	2dpf	750	NA	1.98443409052566	52
200422_CaI_Platynereis_M1_L1_E007	62.624	52.624	11162.183	0	cPRC1_l	750	200422_CaI_Platynereis_M1_L1	NO	Titration	2dpf	750.363636363636	NA	1.90901820894863	52
200422_CaI_Platynereis_M1_L1_E007	62.83	52.83	11292.853	0	cPRC1_l	750	200422_CaI_Platynereis_M1_L1	NO	Titration	2dpf	750	NA	1.94307260577793	52
200422_CaI_Platynereis_M1_L1_E007	63.036	53.036	11299.051	0	cPRC1_l	750	200422_CaI_Platynereis_M1_L1	NO	Titration	2dpf	750	NA	1.94468788971111	53
200422_CaI_Platynereis_M1_L1_E007	63.242	53.242	11145.254	0	cPRC1_l	750	200422_CaI_Platynereis_M1_L1	NO	Titration	2dpf	750.181818181818	NA	1.90460627901885	53
200422_CaI_Platynereis_M1_L1_E007	63.448	53.448	11282.731	0	cPRC1_l	750	200422_CaI_Platynereis_M1_L1	NO	Titration	2dpf	750	NA	1.94043467354631	53
200422_CaI_Platynereis_M1_L1_E007	63.654	53.654	11383.896	0	cPRC1_l	750	200422_CaI_Platynereis_M1_L1	NO	Titration	2dpf	750	NA	1.96679966210708	53
200422_CaI_Platynereis_M1_L1_E007	63.86	53.86	11282.852	0	cPRC1_l	750	200422_CaI_Platynereis_M1_L1	NO	Titration	2dpf	750	NA	1.94046620780831	53
200422_CaI_Platynereis_M1_L1_E007	64.066	54.066	11601.903	0	cPRC1_l	750	200422_CaI_Platynereis_M1_L1	NO	Titration	2dpf	749.666666666667	NA	2.02361528076145	54
200422_CaI_Platynereis_M1_L1_E007	64.272	54.272	10955.58	0	cPRC1_l	750	200422_CaI_Platynereis_M1_L1	NO	Titration	2dpf	749.833333333333	NA	1.85517462933491	54
200422_CaI_Platynereis_M1_L1_E007	64.478	54.478	11173.188	0	cPRC1_l	750	200422_CaI_Platynereis_M1_L1	NO	Titration	2dpf	750.181818181818	NA	1.91188626310877	54
200422_CaI_Platynereis_M1_L1_E007	64.684	54.684	11148.979	0	cPRC1_l	750	200422_CaI_Platynereis_M1_L1	NO	Titration	2dpf	749.833333333333	NA	1.90557706518392	54
200422_CaI_Platynereis_M1_L1_E007	64.89	54.89	11296.758	0	cPRC1_l	750	200422_CaI_Platynereis_M1_L1	NO	Titration	2dpf	749.833333333333	NA	1.9440903024154	54
200422_CaI_Platynereis_M1_L1_E007	65.096	55.096	11264.427	0	cPRC1_l	750	200422_CaI_Platynereis_M1_L1	NO	Titration	2dpf	749.636363636364	NA	1.9356643997301	55
200422_CaI_Platynereis_M1_L1_E007	65.302	55.302	11321.189	0	cPRC1_l	750	200422_CaI_Platynereis_M1_L1	NO	Titration	2dpf	750	NA	1.95045735658956	55
200422_CaI_Platynereis_M1_L1_E007	65.508	55.508	11099.787	0	cPRC1_l	750	200422_CaI_Platynereis_M1_L1	NO	Titration	2dpf	749.833333333333	NA	1.89275695430287	55
200422_CaI_Platynereis_M1_L1_E007	65.714	55.714	11171.848	0	cPRC1_l	750	200422_CaI_Platynereis_M1_L1	NO	Titration	2dpf	750	NA	1.91153704070309	55
200422_CaI_Platynereis_M1_L1_E007	65.92	55.92	11042.257	0	cPRC1_l	750	200422_CaI_Platynereis_M1_L1	NO	Titration	2dpf	749.833333333333	NA	1.87776384609448	55
200422_CaI_Platynereis_M1_L1_E007	66.126	56.126	11171.573	0	cPRC1_l	750	200422_CaI_Platynereis_M1_L1	NO	Titration	2dpf	750	NA	1.9114653719258	56
200422_CaI_Platynereis_M1_L1_E007	66.332	56.332	10996.529	0	cPRC1_l	750	200422_CaI_Platynereis_M1_L1	NO	Titration	2dpf	749.636363636364	NA	1.86584650119351	56
200422_CaI_Platynereis_M1_L1_E007	66.538	56.538	11214.386	0	cPRC1_l	750	200422_CaI_Platynereis_M1_L1	NO	Titration	2dpf	750	NA	1.92262302778753	56
200422_CaI_Platynereis_M1_L1_E007	66.744	56.744	11075.183	0	cPRC1_l	750	200422_CaI_Platynereis_M1_L1	NO	Titration	2dpf	749.666666666667	NA	1.88634481395246	56
200422_CaI_Platynereis_M1_L1_E007	66.95	56.95	11103.159	0	cPRC1_l	750	200422_CaI_Platynereis_M1_L1	NO	Titration	2dpf	750	NA	1.89363574381927	56
200422_CaI_Platynereis_M1_L1_E007	67.156	57.156	11195.308	0	cPRC1_l	750	200422_CaI_Platynereis_M1_L1	NO	Titration	2dpf	749.333333333333	NA	1.91765103893998	57
200422_CaI_Platynereis_M1_L1_E007	67.362	57.362	11227.274	0	cPRC1_l	750	200422_CaI_Platynereis_M1_L1	NO	Titration	2dpf	750.181818181818	NA	1.92598181761179	57
200422_CaI_Platynereis_M1_L1_E007	67.568	57.568	4.772	0	cPRC1_l	750	200422_CaI_Platynereis_M1_L1	NO	Titration	2dpf	749.666666666667	NA	-0.998756351253773	57
200422_CaI_Platynereis_M1_L1_E007	67.774	57.774	4.827	0	cPRC1_l	750	200422_CaI_Platynereis_M1_L1	NO	Titration	2dpf	750	NA	-0.998742017498316	57
200422_CaI_Platynereis_M1_L1_E007	67.98	57.98	4.071	0	cPRC1_l	750	200422_CaI_Platynereis_M1_L1	NO	Titration	2dpf	749.818181818182	NA	-0.998939041482421	57
200422_CaI_Platynereis_M1_L1_E007	68.186	58.186	6.609	0	cPRC1_l	750	200422_CaI_Platynereis_M1_L1	NO	Titration	2dpf	749.833333333333	NA	-0.998277603821498	58
200422_CaI_Platynereis_M1_L1_E007	68.392	58.392	5.408	0	cPRC1_l	750	200422_CaI_Platynereis_M1_L1	NO	Titration	2dpf	749.666666666667	NA	-0.998590600917939	58
200422_CaI_Platynereis_M1_L1_E007	68.598	58.598	7.283	0	cPRC1_l	750	200422_CaI_Platynereis_M1_L1	NO	Titration	2dpf	749.818181818182	NA	-0.998101950163712	58
200422_CaI_Platynereis_M1_L1_E007	68.804	58.804	5.998	0	cPRC1_l	750	200422_CaI_Platynereis_M1_L1	NO	Titration	2dpf	750	NA	-0.998436838813942	58
200422_CaI_Platynereis_M1_L1_E007	69.01	59.01	8548.386	0	cPRC1_l	750	200422_CaI_Platynereis_M1_L1	NO	Titration	2dpf	749.833333333333	NA	1.22782680870951	59
200422_CaI_Platynereis_M1_L1_E007	69.216	59.216	4514.462	0	cPRC1_l	750	200422_CaI_Platynereis_M1_L1	NO	Titration	2dpf	749.454545454545	NA	0.176530805990785	59
200422_CaI_Platynereis_M1_L1_E007	69.422	59.422	4517.338	0	cPRC1_l	750	200422_CaI_Platynereis_M1_L1	NO	Titration	2dpf	749.333333333333	NA	0.177280331094336	59
200422_CaI_Platynereis_M1_L1_E007	69.628	59.628	4480.357	0	cPRC1_l	750	200422_CaI_Platynereis_M1_L1	NO	Titration	2dpf	749.666666666667	NA	0.16764257453855	59
200422_CaI_Platynereis_M1_L1_E007	69.834	59.834	4234.41	0	cPRC1_l	750	200422_CaI_Platynereis_M1_L1	NO	Titration	2dpf	748.909090909091	NA	0.10354540811185	59
200422_CaI_Platynereis_M1_L1_E007	70.04	60.04	4369.701	0	cPRC1_l	750	200422_CaI_Platynereis_M1_L1	NO	Titration	2dpf	140.5	NA	0.138804101013307	60
200422_CaI_Platynereis_M1_L1_E007	70.246	60.246	9794.658	0	cPRC1_l	750	200422_CaI_Platynereis_M1_L1	NO	Titration	2dpf	2.5	NA	1.55262241018843	60
200422_CaI_Platynereis_M1_L1_E007	70.452	60.452	9768.137	0	cPRC1_l	750	200422_CaI_Platynereis_M1_L1	NO	Titration	2dpf	0.545454545454546	NA	1.5457106733069	60
200422_CaI_Platynereis_M1_L1_E007	70.658	60.658	9850.003	0	cPRC1_l	750	200422_CaI_Platynereis_M1_L1	NO	Titration	2dpf	0	NA	1.56704607738456	60
200422_CaI_Platynereis_M1_L1_E007	70.864	60.864	9456.78	0	cPRC1_l	750	200422_CaI_Platynereis_M1_L1	NO	Titration	2dpf	0	NA	1.46456676243538	60
200422_CaI_Platynereis_M1_L1_E007	71.07	61.07	9479.541	0	cPRC1_l	750	200422_CaI_Platynereis_M1_L1	NO	Titration	2dpf	0	NA	1.4704985916711	61
200422_CaI_Platynereis_M1_L1_E007	71.276	61.276	9330.631	0	cPRC1_l	750	200422_CaI_Platynereis_M1_L1	NO	Titration	2dpf	0	NA	1.43169060030467	61
200422_CaI_Platynereis_M1_L1_E007	71.482	61.482	9162.282	0	cPRC1_l	750	200422_CaI_Platynereis_M1_L1	NO	Titration	2dpf	0	NA	1.38781653853213	61
200422_CaI_Platynereis_M1_L1_E007	71.688	61.688	8873.395	0	cPRC1_l	750	200422_CaI_Platynereis_M1_L1	NO	Titration	2dpf	0	NA	1.31252861829928	61
200422_CaI_Platynereis_M1_L1_E007	71.894	61.894	8658.605	0	cPRC1_l	750	200422_CaI_Platynereis_M1_L1	NO	Titration	2dpf	0	NA	1.2565513940323	61
200422_CaI_Platynereis_M1_L1_E007	72.1	62.1	8517.538	0	cPRC1_l	750	200422_CaI_Platynereis_M1_L1	NO	Titration	2dpf	0	NA	1.21978739619408	62
200422_CaI_Platynereis_M1_L1_E007	72.306	62.306	8416.633	0	cPRC1_l	750	200422_CaI_Platynereis_M1_L1	NO	Titration	2dpf	0	NA	1.19349016720456	62
200422_CaI_Platynereis_M1_L1_E007	72.512	62.512	8278.073	0	cPRC1_l	750	200422_CaI_Platynereis_M1_L1	NO	Titration	2dpf	0	NA	1.15737952800147	62
200422_CaI_Platynereis_M1_L1_E007	72.718	62.718	8215.305	0	cPRC1_l	750	200422_CaI_Platynereis_M1_L1	NO	Titration	2dpf	0	NA	1.14102132504607	62
200422_CaI_Platynereis_M1_L1_E007	72.924	62.924	8068.828	0	cPRC1_l	750	200422_CaI_Platynereis_M1_L1	NO	Titration	2dpf	0	NA	1.10284740689832	62
200422_CaI_Platynereis_M1_L1_E007	73.13	63.13	8101.853	0	cPRC1_l	750	200422_CaI_Platynereis_M1_L1	NO	Titration	2dpf	0	NA	1.11145417551612	63
200422_CaI_Platynereis_M1_L1_E007	73.336	63.336	7858.421	0	cPRC1_l	750	200422_CaI_Platynereis_M1_L1	NO	Titration	2dpf	0	NA	1.04801245263442	63
200422_CaI_Platynereis_M1_L1_E007	73.542	63.542	7855.961	0	cPRC1_l	750	200422_CaI_Platynereis_M1_L1	NO	Titration	2dpf	0	NA	1.04737134284488	63
200422_CaI_Platynereis_M1_L1_E007	73.748	63.748	7510.585	0	cPRC1_l	750	200422_CaI_Platynereis_M1_L1	NO	Titration	2dpf	0	NA	0.957361613302382	63
200422_CaI_Platynereis_M1_L1_E007	73.954	63.954	7491.638	0	cPRC1_l	750	200422_CaI_Platynereis_M1_L1	NO	Titration	2dpf	0	NA	0.952423764854193	63
200422_CaI_Platynereis_M1_L1_E007	74.16	64.16	7356.717	0	cPRC1_l	750	200422_CaI_Platynereis_M1_L1	NO	Titration	2dpf	0	NA	0.917261499034903	64
200422_CaI_Platynereis_M1_L1_E007	74.366	64.366	7305.355	0	cPRC1_l	750	200422_CaI_Platynereis_M1_L1	NO	Titration	2dpf	0	NA	0.903875856347624	64
200422_CaI_Platynereis_M1_L1_E007	74.572	64.572	7168.954	0	cPRC1_l	750	200422_CaI_Platynereis_M1_L1	NO	Titration	2dpf	0	NA	0.868327882199664	64
200422_CaI_Platynereis_M1_L1_E007	74.778	64.778	6978.964	0	cPRC1_l	750	200422_CaI_Platynereis_M1_L1	NO	Titration	2dpf	0	NA	0.81881387857527	64
200422_CaI_Platynereis_M1_L1_E007	74.984	64.984	6857.895	0	cPRC1_l	750	200422_CaI_Platynereis_M1_L1	NO	Titration	2dpf	0	NA	0.787261634221347	64
200422_CaI_Platynereis_M1_L1_E007	75.19	65.19	6915.003	0	cPRC1_l	750	200422_CaI_Platynereis_M1_L1	NO	Titration	2dpf	0	NA	0.802144763433315	65
200422_CaI_Platynereis_M1_L1_E007	75.396	65.396	6768.435	0	cPRC1_l	750	200422_CaI_Platynereis_M1_L1	NO	Titration	2dpf	0	NA	0.763947129435631	65
200422_CaI_Platynereis_M1_L1_E007	75.602	65.602	6674.269	0	cPRC1_l	750	200422_CaI_Platynereis_M1_L1	NO	Titration	2dpf	0	NA	0.739406176410236	65
200422_CaI_Platynereis_M1_L1_E007	75.808	65.808	6537.934	0	cPRC1_l	750	200422_CaI_Platynereis_M1_L1	NO	Titration	2dpf	0	NA	0.703875402768825	65
200422_CaI_Platynereis_M1_L1_E007	76.014	66.014	6435.394	0	cPRC1_l	750	200422_CaI_Platynereis_M1_L1	NO	Titration	2dpf	0	NA	0.677152070321615	66
200422_CaI_Platynereis_M1_L1_E007	76.22	66.22	6403.102	0	cPRC1_l	750	200422_CaI_Platynereis_M1_L1	NO	Titration	2dpf	0	NA	0.668736331572002	66
200422_CaI_Platynereis_M1_L1_E007	76.426	66.426	6086.374	0	cPRC1_l	750	200422_CaI_Platynereis_M1_L1	NO	Titration	2dpf	0	NA	0.586192664326636	66
200422_CaI_Platynereis_M1_L1_E007	76.632	66.632	6227.313	0	cPRC1_l	750	200422_CaI_Platynereis_M1_L1	NO	Titration	2dpf	0	NA	0.622923303606696	66
200422_CaI_Platynereis_M1_L1_E007	76.838	66.838	6268.051	0	cPRC1_l	750	200422_CaI_Platynereis_M1_L1	NO	Titration	2dpf	0	NA	0.633540185967086	66
200422_CaI_Platynereis_M1_L1_E007	77.044	67.044	5967.843	0	cPRC1_l	750	200422_CaI_Platynereis_M1_L1	NO	Titration	2dpf	0	NA	0.555301857633636	67
200422_CaI_Platynereis_M1_L1_E007	77.25	67.25	5951.377	0	cPRC1_l	750	200422_CaI_Platynereis_M1_L1	NO	Titration	2dpf	0	NA	0.551010591863442	67
200422_CaI_Platynereis_M1_L1_E007	77.456	67.456	5810.728	0	cPRC1_l	750	200422_CaI_Platynereis_M1_L1	NO	Titration	2dpf	0	NA	0.514355530566703	67
200422_CaI_Platynereis_M1_L1_E007	77.662	67.662	5820.973	0	cPRC1_l	750	200422_CaI_Platynereis_M1_L1	NO	Titration	2dpf	0	NA	0.517025518287804	67
200422_CaI_Platynereis_M1_L1_E007	77.868	67.868	5705.419	0	cPRC1_l	750	200422_CaI_Platynereis_M1_L1	NO	Titration	2dpf	0	NA	0.48691055868565	67
200422_CaI_Platynereis_M1_L1_E007	78.074	68.074	5612.817	0	cPRC1_l	750	200422_CaI_Platynereis_M1_L1	NO	Titration	2dpf	0	NA	0.462777205542715	68
200422_CaI_Platynereis_M1_L1_E007	78.28	68.28	5698.938	0	cPRC1_l	750	200422_CaI_Platynereis_M1_L1	NO	Titration	2dpf	0	NA	0.485221521065303	68
200422_CaI_Platynereis_M1_L1_E007	78.486	68.486	5472.298	0	cPRC1_l	750	200422_CaI_Platynereis_M1_L1	NO	Titration	2dpf	0	NA	0.426156024031603	68
200422_CaI_Platynereis_M1_L1_E007	78.692	68.692	5370.186	0	cPRC1_l	750	200422_CaI_Platynereis_M1_L1	NO	Titration	2dpf	0	NA	0.399544234263225	68
200422_CaI_Platynereis_M1_L1_E007	78.898	68.898	5411.48	0	cPRC1_l	750	200422_CaI_Platynereis_M1_L1	NO	Titration	2dpf	0	NA	0.410306017860602	68
200422_CaI_Platynereis_M1_L1_E007	79.104	69.104	5375.201	0	cPRC1_l	750	200422_CaI_Platynereis_M1_L1	NO	Titration	2dpf	0	NA	0.4008512121472	69
200422_CaI_Platynereis_M1_L1_E007	79.31	69.31	5261.491	0	cPRC1_l	750	200422_CaI_Platynereis_M1_L1	NO	Titration	2dpf	0	NA	0.37121682427347	69
200422_CaI_Platynereis_M1_L1_E007	79.516	69.516	5209.887	0	cPRC1_l	750	200422_CaI_Platynereis_M1_L1	NO	Titration	2dpf	0	NA	0.357768113062179	69
200422_CaI_Platynereis_M1_L1_E007	79.722	69.722	5271.863	0	cPRC1_l	750	200422_CaI_Platynereis_M1_L1	NO	Titration	2dpf	0	NA	0.373919909938991	69
200422_CaI_Platynereis_M1_L1_E007	79.928	69.928	5287.834	0	cPRC1_l	750	200422_CaI_Platynereis_M1_L1	NO	Titration	2dpf	0	NA	0.378082171910069	69
200422_CaI_Platynereis_M1_L1_E007	80.134	70.134	5109.616	0	cPRC1_l	750	200422_CaI_Platynereis_M1_L1	NO	Titration	2dpf	0	NA	0.331636113181019	70
200422_CaI_Platynereis_M1_L1_E007	80.34	70.34	5125.147	0	cPRC1_l	750	200422_CaI_Platynereis_M1_L1	NO	Titration	2dpf	0	NA	0.335683705108438	70
200422_CaI_Platynereis_M1_L1_E007	80.546	70.546	5035.325	0	cPRC1_l	750	200422_CaI_Platynereis_M1_L1	NO	Titration	2dpf	0	NA	0.312274858150439	70
200422_CaI_Platynereis_M1_L1_E007	80.752	70.752	5025.555	0	cPRC1_l	750	200422_CaI_Platynereis_M1_L1	NO	Titration	2dpf	0	NA	0.309728661953743	70
200422_CaI_Platynereis_M1_L1_E007	80.958	70.958	4825.67	0	cPRC1_l	750	200422_CaI_Platynereis_M1_L1	NO	Titration	2dpf	0	NA	0.257635885415704	70
200422_CaI_Platynereis_M1_L1_E007	81.164	71.164	4957.115	0	cPRC1_l	750	200422_CaI_Platynereis_M1_L1	NO	Titration	2dpf	0	NA	0.291892257890089	71
200422_CaI_Platynereis_M1_L1_E007	81.37	71.37	5002.315	0	cPRC1_l	750	200422_CaI_Platynereis_M1_L1	NO	Titration	2dpf	0	NA	0.303671998738674	71
200422_CaI_Platynereis_M1_L1_E007	81.576	71.576	4807.303	0	cPRC1_l	750	200422_CaI_Platynereis_M1_L1	NO	Titration	2dpf	0	NA	0.252849192934156	71
200422_CaI_Platynereis_M1_L1_E007	81.782	71.782	4803.836	0	cPRC1_l	750	200422_CaI_Platynereis_M1_L1	NO	Titration	2dpf	0	NA	0.251945645112872	71
200422_CaI_Platynereis_M1_L1_E007	81.988	71.988	4758.789	0	cPRC1_l	750	200422_CaI_Platynereis_M1_L1	NO	Titration	2dpf	0	NA	0.240205778165832	71
200422_CaI_Platynereis_M1_L1_E007	82.194	72.194	4800.367	0	cPRC1_l	750	200422_CaI_Platynereis_M1_L1	NO	Titration	2dpf	0	NA	0.251041576064117	72
200422_CaI_Platynereis_M1_L1_E007	82.4	72.4	4662.851	0	cPRC1_l	750	200422_CaI_Platynereis_M1_L1	NO	Titration	2dpf	0	NA	0.215203017600975	72
200422_CaI_Platynereis_M1_L1_E007	82.606	72.606	4646.667	0	cPRC1_l	750	200422_CaI_Platynereis_M1_L1	NO	Titration	2dpf	0	NA	0.210985244904217	72
200422_CaI_Platynereis_M1_L1_E007	82.812	72.812	4498.021	0	cPRC1_l	750	200422_CaI_Platynereis_M1_L1	NO	Titration	2dpf	0	NA	0.17224605556398	72
200422_CaI_Platynereis_M1_L1_E007	83.018	73.018	4505.651	0	cPRC1_l	750	200422_CaI_Platynereis_M1_L1	NO	Titration	2dpf	0	NA	0.174234538366517	73
200422_CaI_Platynereis_M1_L1_E007	83.224	73.224	4557.931	0	cPRC1_l	750	200422_CaI_Platynereis_M1_L1	NO	Titration	2dpf	0	NA	0.187859424463066	73
200422_CaI_Platynereis_M1_L1_E007	83.43	73.43	4501.775	0	cPRC1_l	750	200422_CaI_Platynereis_M1_L1	NO	Titration	2dpf	0	NA	0.173224399527377	73
200422_CaI_Platynereis_M1_L1_E007	83.636	73.636	4568.824	0	cPRC1_l	750	200422_CaI_Platynereis_M1_L1	NO	Titration	2dpf	0	NA	0.190698289884828	73
200422_CaI_Platynereis_M1_L1_E007	83.842	73.842	4623.093	0	cPRC1_l	750	200422_CaI_Platynereis_M1_L1	NO	Titration	2dpf	0	NA	0.204841536701462	73
200422_CaI_Platynereis_M1_L1_E007	84.048	74.048	4511.829	0	cPRC1_l	750	200422_CaI_Platynereis_M1_L1	NO	Titration	2dpf	0	NA	0.175844610024981	74
200422_CaI_Platynereis_M1_L1_E007	84.254	74.254	4413.29	0	cPRC1_l	750	200422_CaI_Platynereis_M1_L1	NO	Titration	2dpf	0	NA	0.150163993133859	74
200422_CaI_Platynereis_M1_L1_E007	84.46	74.46	4331.53	0	cPRC1_l	750	200422_CaI_Platynereis_M1_L1	NO	Titration	2dpf	0	NA	0.128856214112172	74
200422_CaI_Platynereis_M1_L1_E007	84.666	74.666	4277.029	0	cPRC1_l	750	200422_CaI_Platynereis_M1_L1	NO	Titration	2dpf	0	NA	0.114652504908882	74
200422_CaI_Platynereis_M1_L1_E007	84.872	74.872	4374.059	0	cPRC1_l	750	200422_CaI_Platynereis_M1_L1	NO	Titration	2dpf	0	NA	0.139939855673	74
200422_CaI_Platynereis_M1_L1_E007	85.078	75.078	4214.675	0	cPRC1_l	750	200422_CaI_Platynereis_M1_L1	NO	Titration	2dpf	0	NA	0.0984021960400176	75
200422_CaI_Platynereis_M1_L1_E007	85.284	75.284	4271.802	0	cPRC1_l	750	200422_CaI_Platynereis_M1_L1	NO	Titration	2dpf	0	NA	0.113290276912962	75
200422_CaI_Platynereis_M1_L1_E007	85.49	75.49	4310.415	0	cPRC1_l	750	200422_CaI_Platynereis_M1_L1	NO	Titration	2dpf	0	NA	0.123353355085228	75
200422_CaI_Platynereis_M1_L1_E007	85.696	75.696	4218.227	0	cPRC1_l	750	200422_CaI_Platynereis_M1_L1	NO	Titration	2dpf	0	NA	0.0993278960288266	75
200422_CaI_Platynereis_M1_L1_E007	85.902	75.902	4137.003	0	cPRC1_l	750	200422_CaI_Platynereis_M1_L1	NO	Titration	2dpf	0	NA	0.0781598059694141	75
200422_CaI_Platynereis_M1_L1_E007	86.108	76.108	4159.826	0	cPRC1_l	750	200422_CaI_Platynereis_M1_L1	NO	Titration	2dpf	0	NA	0.0841077932567427	76
200422_CaI_Platynereis_M1_L1_E007	86.314	76.314	4264.419	0	cPRC1_l	750	200422_CaI_Platynereis_M1_L1	NO	Titration	2dpf	0	NA	0.111366165703115	76
200422_CaI_Platynereis_M1_L1_E007	86.52	76.52	4055.389	0	cPRC1_l	750	200422_CaI_Platynereis_M1_L1	NO	Titration	2dpf	0	NA	0.0568900765531223	76
200422_CaI_Platynereis_M1_L1_E007	86.726	76.726	4128.745	0	cPRC1_l	750	200422_CaI_Platynereis_M1_L1	NO	Titration	2dpf	0	NA	0.0760076577409271	76
200422_CaI_Platynereis_M1_L1_E007	86.932	76.932	4159.881	0	cPRC1_l	750	200422_CaI_Platynereis_M1_L1	NO	Titration	2dpf	0	NA	0.0841221270122001	76
200422_CaI_Platynereis_M1_L1_E007	87.138	77.138	4170.102	0	cPRC1_l	750	200422_CaI_Platynereis_M1_L1	NO	Titration	2dpf	0	NA	0.0867858600036465	77
200422_CaI_Platynereis_M1_L1_E007	87.344	77.344	4182.748	0	cPRC1_l	750	200422_CaI_Platynereis_M1_L1	NO	Titration	2dpf	0	NA	0.0900815813038943	77
200422_CaI_Platynereis_M1_L1_E007	87.55	77.55	3926.02	0	cPRC1_l	750	200422_CaI_Platynereis_M1_L1	NO	Titration	2dpf	0	NA	0.0231747381938179	77
200422_CaI_Platynereis_M1_L1_E007	87.756	77.756	3974.528	0	cPRC1_l	750	200422_CaI_Platynereis_M1_L1	NO	Titration	2dpf	0	NA	0.0358165892797282	77
200422_CaI_Platynereis_M1_L1_E007	87.962	77.962	3984.516	0	cPRC1_l	750	200422_CaI_Platynereis_M1_L1	NO	Titration	2dpf	0	NA	0.0384195992707828	77
200422_CaI_Platynereis_M1_L1_E007	88.168	78.168	4031.401	0	cPRC1_l	750	200422_CaI_Platynereis_M1_L1	NO	Titration	2dpf	0	NA	0.0506384742638335	78
200422_CaI_Platynereis_M1_L1_E007	88.374	78.374	3929.211	0	cPRC1_l	750	200422_CaI_Platynereis_M1_L1	NO	Titration	2dpf	0	NA	0.0240063566240797	78
200422_CaI_Platynereis_M1_L1_E007	88.58	78.58	4041.396	0	cPRC1_l	750	200422_CaI_Platynereis_M1_L1	NO	Titration	2dpf	0	NA	0.0532433085510372	78
200422_CaI_Platynereis_M1_L1_E007	88.786	78.786	3989.653	0	cPRC1_l	750	200422_CaI_Platynereis_M1_L1	NO	Titration	2dpf	0	NA	0.0397583720304991	78
200422_CaI_Platynereis_M1_L1_E007	88.992	78.992	3921.211	0	cPRC1_l	750	200422_CaI_Platynereis_M1_L1	NO	Titration	2dpf	0	NA	0.0219214467393744	78
200422_CaI_Platynereis_M1_L1_E007	89.198	79.198	3920.064	0	cPRC1_l	750	200422_CaI_Platynereis_M1_L1	NO	Titration	2dpf	0	NA	0.0216225227846548	79
200422_CaI_Platynereis_M1_L1_E007	89.404	79.404	3888.156	0	cPRC1_l	750	200422_CaI_Platynereis_M1_L1	NO	Titration	2dpf	0	NA	0.0133068597095079	79
200422_CaI_Platynereis_M1_L1_E007	89.61	79.61	3940.868	0	cPRC1_l	750	200422_CaI_Platynereis_M1_L1	NO	Titration	2dpf	0	NA	0.0270443309398309	79
200422_CaI_Platynereis_M1_L1_E007	89.816	79.816	3856.932	0	cPRC1_l	750	200422_CaI_Platynereis_M1_L1	NO	Titration	2dpf	0	NA	0.00516945642950324	79
200422_CaI_Platynereis_M1_L1_E007	90.022	80.022	3947.003	0	cPRC1_l	750	200422_CaI_Platynereis_M1_L1	NO	Titration	2dpf	0	NA	0.0286431962076643	80
200422_CaI_Platynereis_M1_L1_E007	90.228	80.228	3910.604	0	cPRC1_l	750	200422_CaI_Platynereis_M1_L1	NO	Titration	2dpf	0	NA	0.0191571168459908	80
200422_CaI_Platynereis_M1_L1_E007	90.434	80.434	3971.831	0	cPRC1_l	750	200422_CaI_Platynereis_M1_L1	NO	Titration	2dpf	0	NA	0.035113714034847	80
200422_CaI_Platynereis_M1_L1_E007	90.64	80.64	3874.151	0	cPRC1_l	750	200422_CaI_Platynereis_M1_L1	NO	Titration	2dpf	0	NA	0.00965696434259574	80
200422_CaI_Platynereis_M1_L1_E007	90.846	80.846	3857.856	0	cPRC1_l	750	200422_CaI_Platynereis_M1_L1	NO	Titration	2dpf	0	NA	0.00541026352118681	80
200422_CaI_Platynereis_M1_L1_E007	91.052	81.052	3732.367	0	cPRC1_l	750	200422_CaI_Platynereis_M1_L1	NO	Titration	2dpf	0	NA	-0.0272938935440355	81
200422_CaI_Platynereis_M1_L1_E007	91.258	81.258	3646.629	0	cPRC1_l	750	200422_CaI_Platynereis_M1_L1	NO	Titration	2dpf	0	NA	-0.049638394005893	81
200422_CaI_Platynereis_M1_L1_E007	91.464	81.464	3816.252	0	cPRC1_l	750	200422_CaI_Platynereis_M1_L1	NO	Titration	2dpf	0	NA	-0.00543231033422296	81
200422_CaI_Platynereis_M1_L1_E007	91.67	81.67	3827.577	0	cPRC1_l	750	200422_CaI_Platynereis_M1_L1	NO	Titration	2dpf	0	NA	-0.00248085977868701	81
200422_CaI_Platynereis_M1_L1_E007	91.876	81.876	3778.069	0	cPRC1_l	750	200422_CaI_Platynereis_M1_L1	NO	Titration	2dpf	0	NA	-0.0153833246001856	81
200422_CaI_Platynereis_M1_L1_E007	92.082	82.082	3740.665	0	cPRC1_l	750	200422_CaI_Platynereis_M1_L1	NO	Titration	2dpf	0	NA	-0.025131320766125	82
200422_CaI_Platynereis_M1_L1_E007	92.288	82.288	3726.767	0	cPRC1_l	750	200422_CaI_Platynereis_M1_L1	NO	Titration	2dpf	0	NA	-0.0287533304633293	82
200422_CaI_Platynereis_M1_L1_E007	92.494	82.494	3666.044	0	cPRC1_l	750	200422_CaI_Platynereis_M1_L1	NO	Titration	2dpf	0	NA	-0.0445785783294489	82
200422_CaI_Platynereis_M1_L1_E007	92.7	82.7	3592.013	0	cPRC1_l	750	200422_CaI_Platynereis_M1_L1	NO	Titration	2dpf	0	NA	-0.0638720737887758	82
200422_CaI_Platynereis_M1_L1_E007	92.906	82.906	3670.237	0	cPRC1_l	750	200422_CaI_Platynereis_M1_L1	NO	Titration	2dpf	0	NA	-0.0434858249361277	82
200422_CaI_Platynereis_M1_L1_E007	93.112	83.112	3528.002	0	cPRC1_l	750	200422_CaI_Platynereis_M1_L1	NO	Titration	2dpf	0	NA	-0.0805542196175093	83
200422_CaI_Platynereis_M1_L1_E007	93.318	83.318	3660.237	0	cPRC1_l	750	200422_CaI_Platynereis_M1_L1	NO	Titration	2dpf	0	NA	-0.0460919622920093	83
200422_CaI_Platynereis_M1_L1_E007	93.524	83.524	3788.425	0	cPRC1_l	750	200422_CaI_Platynereis_M1_L1	NO	Titration	2dpf	0	NA	-0.0126844087544346	83
200422_CaI_Platynereis_M1_L1_E007	93.73	83.73	3600.506	0	cPRC1_l	750	200422_CaI_Platynereis_M1_L1	NO	Titration	2dpf	0	NA	-0.0616586813324256	83
200422_CaI_Platynereis_M1_L1_E007	93.936	83.936	3601.768	0	cPRC1_l	750	200422_CaI_Platynereis_M1_L1	NO	Titration	2dpf	0	NA	-0.0613297867981133	83
200422_CaI_Platynereis_M1_L1_E007	94.142	84.142	3527.596	0	cPRC1_l	750	200422_CaI_Platynereis_M1_L1	NO	Titration	2dpf	0	NA	-0.0806600287941581	84
200422_CaI_Platynereis_M1_L1_E007	94.348	84.348	3553.709	0	cPRC1_l	750	200422_CaI_Platynereis_M1_L1	NO	Titration	2dpf	0	NA	-0.0738546223167446	84
200422_CaI_Platynereis_M1_L1_E007	94.554	84.554	3617.286	0	cPRC1_l	750	200422_CaI_Platynereis_M1_L1	NO	Titration	2dpf	0	NA	-0.0572855828492563	84
200422_CaI_Platynereis_M1_L1_E007	94.76	84.76	3524.073	0	cPRC1_l	750	200422_CaI_Platynereis_M1_L1	NO	Titration	2dpf	0	NA	-0.0815781709846352	84
200422_CaI_Platynereis_M1_L1_E007	94.966	84.966	3481.34	0	cPRC1_l	750	200422_CaI_Platynereis_M1_L1	NO	Titration	2dpf	0	NA	-0.0927149777475239	84
200422_CaI_Platynereis_M1_L1_E007	95.172	85.172	3431.44	0	cPRC1_l	750	200422_CaI_Platynereis_M1_L1	NO	Titration	2dpf	0	NA	-0.105719603153373	85
200422_CaI_Platynereis_M1_L1_E007	95.378	85.378	3400.516	0	cPRC1_l	750	200422_CaI_Platynereis_M1_L1	NO	Titration	2dpf	0	NA	-0.113778822312701	85
200422_CaI_Platynereis_M1_L1_E007	95.584	85.584	3625.171	0	cPRC1_l	750	200422_CaI_Platynereis_M1_L1	NO	Titration	2dpf	0	NA	-0.0552306435441437	85
200422_CaI_Platynereis_M1_L1_E007	95.79	85.79	3457.335	0	cPRC1_l	750	200422_CaI_Platynereis_M1_L1	NO	Titration	2dpf	0	NA	-0.0989710104703176	85
200422_CaI_Platynereis_M1_L1_E007	95.996	85.996	3473.059	0	cPRC1_l	750	200422_CaI_Platynereis_M1_L1	NO	Titration	2dpf	0	NA	-0.0948731200919294	85
200422_CaI_Platynereis_M1_L1_E007	96.202	86.202	3437.396	0	cPRC1_l	750	200422_CaI_Platynereis_M1_L1	NO	Titration	2dpf	0	NA	-0.10416738774421	86
200422_CaI_Platynereis_M1_L1_E007	96.408	86.408	3478.675	0	cPRC1_l	750	200422_CaI_Platynereis_M1_L1	NO	Titration	2dpf	0	NA	-0.0934095133528663	86
200422_CaI_Platynereis_M1_L1_E007	96.614	86.614	3430.455	0	cPRC1_l	750	200422_CaI_Platynereis_M1_L1	NO	Titration	2dpf	0	NA	-0.105976307682927	86
200422_CaI_Platynereis_M1_L1_E007	96.82	86.82	3300.122	0	cPRC1_l	750	200422_CaI_Platynereis_M1_L1	NO	Titration	2dpf	0	NA	-0.139942877683339	86
200422_CaI_Platynereis_M1_L1_E007	97.026	87.026	3387.012	0	cPRC1_l	750	200422_CaI_Platynereis_M1_L1	NO	Titration	2dpf	0	NA	-0.117298150198084	87
200422_CaI_Platynereis_M1_L1_E007	97.232	87.232	3285.354	0	cPRC1_l	750	200422_CaI_Platynereis_M1_L1	NO	Titration	2dpf	0	NA	-0.143791621330505	87
200422_CaI_Platynereis_M1_L1_E007	97.438	87.438	3327.318	0	cPRC1_l	750	200422_CaI_Platynereis_M1_L1	NO	Titration	2dpf	0	NA	-0.132855226530283	87
200422_CaI_Platynereis_M1_L1_E007	97.644	87.644	3284.636	0	cPRC1_l	750	200422_CaI_Platynereis_M1_L1	NO	Titration	2dpf	0	NA	-0.143978741992657	87
200422_CaI_Platynereis_M1_L1_E007	97.85	87.85	3379.883	0	cPRC1_l	750	200422_CaI_Platynereis_M1_L1	NO	Titration	2dpf	0	NA	-0.119156065519092	87
200422_CaI_Platynereis_M1_L1_E007	98.056	88.056	3384.558	0	cPRC1_l	750	200422_CaI_Platynereis_M1_L1	NO	Titration	2dpf	0	NA	-0.117937696305217	88
200422_CaI_Platynereis_M1_L1_E007	98.262	88.262	3405.022	0	cPRC1_l	750	200422_CaI_Platynereis_M1_L1	NO	Titration	2dpf	0	NA	-0.112604496820141	88
200422_CaI_Platynereis_M1_L1_E007	98.468	88.468	3375.78	0	cPRC1_l	750	200422_CaI_Platynereis_M1_L1	NO	Titration	2dpf	0	NA	-0.12022536367621	88
200422_CaI_Platynereis_M1_L1_E007	98.674	88.674	3325.484	0	cPRC1_l	750	200422_CaI_Platynereis_M1_L1	NO	Titration	2dpf	0	NA	-0.133333192121352	88
200422_CaI_Platynereis_M1_L1_E007	98.88	88.88	3392.464	0	cPRC1_l	750	200422_CaI_Platynereis_M1_L1	NO	Titration	2dpf	0	NA	-0.115877284111657	88
200422_CaI_Platynereis_M1_L1_E007	99.086	89.086	3317.142	0	cPRC1_l	750	200422_CaI_Platynereis_M1_L1	NO	Titration	2dpf	0	NA	-0.135507231903628	89
200422_CaI_Platynereis_M1_L1_E007	99.292	89.292	3160.927	0	cPRC1_l	750	200422_CaI_Platynereis_M1_L1	NO	Titration	2dpf	0	NA	-0.176219006608532	89
200422_CaI_Platynereis_M1_L1_E007	99.498	89.498	3362.098	0	cPRC1_l	750	200422_CaI_Platynereis_M1_L1	NO	Titration	2dpf	NA	NA	-0.123791080806527	89
200422_CaI_Platynereis_M1_L1_E008	0.206	-9.794	4588.372	0	cPRC1_l	250	200422_CaI_Platynereis_M1_L1	NO	Titration	2dpf	0	NA	0.424004216014483	-9
200422_CaI_Platynereis_M1_L1_E008	0.412	-9.588	4409.189	0	cPRC1_l	250	200422_CaI_Platynereis_M1_L1	NO	Titration	2dpf	0	NA	0.368394656144855	-9
200422_CaI_Platynereis_M1_L1_E008	0.618	-9.382	4374.66	0	cPRC1_l	250	200422_CaI_Platynereis_M1_L1	NO	Titration	2dpf	0	NA	0.357678558676131	-9
200422_CaI_Platynereis_M1_L1_E008	0.824	-9.176	4328.112	0	cPRC1_l	250	200422_CaI_Platynereis_M1_L1	NO	Titration	2dpf	0	NA	0.343232356788612	-9
200422_CaI_Platynereis_M1_L1_E008	1.03	-8.97	4254.172	0	cPRC1_l	250	200422_CaI_Platynereis_M1_L1	NO	Titration	2dpf	0	NA	0.320285029995555	-8
200422_CaI_Platynereis_M1_L1_E008	1.236	-8.764	4172.645	0	cPRC1_l	250	200422_CaI_Platynereis_M1_L1	NO	Titration	2dpf	0	NA	0.294983072848442	-8
200422_CaI_Platynereis_M1_L1_E008	1.442	-8.558	4161.271	0	cPRC1_l	250	200422_CaI_Platynereis_M1_L1	NO	Titration	2dpf	0	NA	0.291453144596559	-8
200422_CaI_Platynereis_M1_L1_E008	1.648	-8.352	4016.196	0	cPRC1_l	250	200422_CaI_Platynereis_M1_L1	NO	Titration	2dpf	0	NA	0.246429024573531	-8
200422_CaI_Platynereis_M1_L1_E008	1.854	-8.146	3982.09	0	cPRC1_l	250	200422_CaI_Platynereis_M1_L1	NO	Titration	2dpf	0	NA	0.235844205428224	-8
200422_CaI_Platynereis_M1_L1_E008	2.06	-7.94	4121.516	0	cPRC1_l	250	200422_CaI_Platynereis_M1_L1	NO	Titration	2dpf	0	NA	0.279115154649873	-7
200422_CaI_Platynereis_M1_L1_E008	2.266	-7.734	3915.019	0	cPRC1_l	250	200422_CaI_Platynereis_M1_L1	NO	Titration	2dpf	0	NA	0.215028677225126	-7
200422_CaI_Platynereis_M1_L1_E008	2.472	-7.528	3925.289	0	cPRC1_l	250	200422_CaI_Platynereis_M1_L1	NO	Titration	2dpf	0	NA	0.21821597836341	-7
200422_CaI_Platynereis_M1_L1_E008	2.678	-7.322	3887.357	0	cPRC1_l	250	200422_CaI_Platynereis_M1_L1	NO	Titration	2dpf	0	NA	0.206443757645067	-7
200422_CaI_Platynereis_M1_L1_E008	2.884	-7.116	3796.756	0	cPRC1_l	250	200422_CaI_Platynereis_M1_L1	NO	Titration	2dpf	0	NA	0.178325678732737	-7
200422_CaI_Platynereis_M1_L1_E008	3.09	-6.91	3811.651	0	cPRC1_l	250	200422_CaI_Platynereis_M1_L1	NO	Titration	2dpf	0	NA	0.18294835161051	-6
200422_CaI_Platynereis_M1_L1_E008	3.296	-6.704	3746.653	0	cPRC1_l	250	200422_CaI_Platynereis_M1_L1	NO	Titration	2dpf	0	NA	0.162776180297349	-6
200422_CaI_Platynereis_M1_L1_E008	3.502	-6.498	3615.181	0	cPRC1_l	250	200422_CaI_Platynereis_M1_L1	NO	Titration	2dpf	0	NA	0.121973760116977	-6
200422_CaI_Platynereis_M1_L1_E008	3.708	-6.292	3746.985	0	cPRC1_l	250	200422_CaI_Platynereis_M1_L1	NO	Titration	2dpf	0	NA	0.162879216711947	-6
200422_CaI_Platynereis_M1_L1_E008	3.914	-6.086	3687.744	0	cPRC1_l	250	200422_CaI_Platynereis_M1_L1	NO	Titration	2dpf	0	NA	0.144493734069974	-6
200422_CaI_Platynereis_M1_L1_E008	4.12	-5.88	3673.14	0	cPRC1_l	250	200422_CaI_Platynereis_M1_L1	NO	Titration	2dpf	0	NA	0.139961373230296	-5
200422_CaI_Platynereis_M1_L1_E008	4.326	-5.674	3588.239	0	cPRC1_l	250	200422_CaI_Platynereis_M1_L1	NO	Titration	2dpf	0	NA	0.113612293002309	-5
200422_CaI_Platynereis_M1_L1_E008	4.532	-5.468	3529.573	0	cPRC1_l	250	200422_CaI_Platynereis_M1_L1	NO	Titration	2dpf	0	NA	0.0954052619820028	-5
200422_CaI_Platynereis_M1_L1_E008	4.738	-5.262	3543.826	0	cPRC1_l	250	200422_CaI_Platynereis_M1_L1	NO	Titration	2dpf	0	NA	0.0998286897448029	-5
200422_CaI_Platynereis_M1_L1_E008	4.944	-5.056	3612.257	0	cPRC1_l	250	200422_CaI_Platynereis_M1_L1	NO	Titration	2dpf	0	NA	0.121066294826973	-5
200422_CaI_Platynereis_M1_L1_E008	5.15	-4.85	3581.77	0	cPRC1_l	250	200422_CaI_Platynereis_M1_L1	NO	Titration	2dpf	0	NA	0.111604634670902	-4
200422_CaI_Platynereis_M1_L1_E008	5.356	-4.644	3506.848	0	cPRC1_l	250	200422_CaI_Platynereis_M1_L1	NO	Titration	2dpf	0	NA	0.0883525435431036	-4
200422_CaI_Platynereis_M1_L1_E008	5.562	-4.438	3532.985	0	cPRC1_l	250	200422_CaI_Platynereis_M1_L1	NO	Titration	2dpf	0	NA	0.0964641783874385	-4
200422_CaI_Platynereis_M1_L1_E008	5.768	-4.232	3481.499	0	cPRC1_l	250	200422_CaI_Platynereis_M1_L1	NO	Titration	2dpf	0	NA	0.0804854650081131	-4
200422_CaI_Platynereis_M1_L1_E008	5.974	-4.026	3461.827	0	cPRC1_l	250	200422_CaI_Platynereis_M1_L1	NO	Titration	2dpf	0	NA	0.0743802470926005	-4
200422_CaI_Platynereis_M1_L1_E008	6.18	-3.82	3466.242	0	cPRC1_l	250	200422_CaI_Platynereis_M1_L1	NO	Titration	2dpf	0	NA	0.0757504451963515	-3
200422_CaI_Platynereis_M1_L1_E008	6.386	-3.614	3489.939	0	cPRC1_l	250	200422_CaI_Platynereis_M1_L1	NO	Titration	2dpf	0	NA	0.0831048244635283	-3
200422_CaI_Platynereis_M1_L1_E008	6.592	-3.408	3457.721	0	cPRC1_l	250	200422_CaI_Platynereis_M1_L1	NO	Titration	2dpf	0	NA	0.0731059473385798	-3
200422_CaI_Platynereis_M1_L1_E008	6.798	-3.202	3424.734	0	cPRC1_l	250	200422_CaI_Platynereis_M1_L1	NO	Titration	2dpf	0	NA	0.0628684105665678	-3
200422_CaI_Platynereis_M1_L1_E008	7.004	-2.996	3490.521	0	cPRC1_l	250	200422_CaI_Platynereis_M1_L1	NO	Titration	2dpf	0	NA	0.0832854485397194	-2
200422_CaI_Platynereis_M1_L1_E008	7.21	-2.79	3393.662	0	cPRC1_l	250	200422_CaI_Platynereis_M1_L1	NO	Titration	2dpf	0	NA	0.0532251952823663	-2
200422_CaI_Platynereis_M1_L1_E008	7.416	-2.584	3535.142	0	cPRC1_l	250	200422_CaI_Platynereis_M1_L1	NO	Titration	2dpf	0	NA	0.0971336047316719	-2
200422_CaI_Platynereis_M1_L1_E008	7.622	-2.378	3494.761	0	cPRC1_l	250	200422_CaI_Platynereis_M1_L1	NO	Titration	2dpf	0	NA	0.0846013352803544	-2
200422_CaI_Platynereis_M1_L1_E008	7.828	-2.172	3534.516	0	cPRC1_l	250	200422_CaI_Platynereis_M1_L1	NO	Titration	2dpf	0	NA	0.0969393252270405	-2
200422_CaI_Platynereis_M1_L1_E008	8.034	-1.966	3465.898	0	cPRC1_l	250	200422_CaI_Platynereis_M1_L1	NO	Titration	2dpf	0	NA	0.075643684573998	-1
200422_CaI_Platynereis_M1_L1_E008	8.24	-1.76	619.406	0	cPRC1_l	250	200422_CaI_Platynereis_M1_L1	NO	Titration	2dpf	0	NA	-0.8077669475307	-1
200422_CaI_Platynereis_M1_L1_E008	8.446	-1.554	638.55	0	cPRC1_l	250	200422_CaI_Platynereis_M1_L1	NO	Titration	2dpf	0	NA	-0.801825594756474	-1
200422_CaI_Platynereis_M1_L1_E008	8.652	-1.348	630.474	0	cPRC1_l	250	200422_CaI_Platynereis_M1_L1	NO	Titration	2dpf	0	NA	-0.804331986576608	-1
200422_CaI_Platynereis_M1_L1_E008	8.858	-1.142	681.379	0	cPRC1_l	250	200422_CaI_Platynereis_M1_L1	NO	Titration	2dpf	0	NA	-0.788533586922827	-1
200422_CaI_Platynereis_M1_L1_E008	9.064	-0.936	790.115	0	cPRC1_l	250	200422_CaI_Platynereis_M1_L1	NO	Titration	2dpf	0	NA	-0.754787299038464	0
200422_CaI_Platynereis_M1_L1_E008	9.27	-0.73	587.093	0	cPRC1_l	250	200422_CaI_Platynereis_M1_L1	NO	Titration	2dpf	0	NA	-0.817795307967054	0
200422_CaI_Platynereis_M1_L1_E008	9.476	-0.524000000000001	400.66	0	cPRC1_l	250	200422_CaI_Platynereis_M1_L1	NO	Titration	2dpf	0	NA	-0.87565491002291	0
200422_CaI_Platynereis_M1_L1_E008	9.682	-0.318000000000001	287.97	0	cPRC1_l	250	200422_CaI_Platynereis_M1_L1	NO	Titration	2dpf	0	NA	-0.910628324363044	0
200422_CaI_Platynereis_M1_L1_E008	9.888	-0.112	237.726	0	cPRC1_l	250	200422_CaI_Platynereis_M1_L1	NO	Titration	2dpf	46.3333333333333	NA	-0.92622158223957	0
200422_CaI_Platynereis_M1_L1_E008	10.094	0.0939999999999994	263.039	0	cPRC1_l	250	200422_CaI_Platynereis_M1_L1	NO	Titration	2dpf	229.090909090909	NA	-0.918365676327849	0
200422_CaI_Platynereis_M1_L1_E008	10.3	0.299999999999999	830.648	0	cPRC1_l	250	200422_CaI_Platynereis_M1_L1	NO	Titration	2dpf	232.5	NA	-0.742207856288898	0
200422_CaI_Platynereis_M1_L1_E008	10.506	0.506	3659.054	0	cPRC1_l	250	200422_CaI_Platynereis_M1_L1	NO	Titration	2dpf	233.666666666667	NA	0.13558977402544	0
200422_CaI_Platynereis_M1_L1_E008	10.712	0.712	3653.726	0	cPRC1_l	250	200422_CaI_Platynereis_M1_L1	NO	Titration	2dpf	234.727272727273	NA	0.133936225781548	0
200422_CaI_Platynereis_M1_L1_E008	10.918	0.917999999999999	3912.044	0	cPRC1_l	250	200422_CaI_Platynereis_M1_L1	NO	Titration	2dpf	238.333333333333	NA	0.214105384052157	0
200422_CaI_Platynereis_M1_L1_E008	11.124	1.124	3840.052	0	cPRC1_l	250	200422_CaI_Platynereis_M1_L1	NO	Titration	2dpf	244	NA	0.191762620318241	1
200422_CaI_Platynereis_M1_L1_E008	11.33	1.33	3907.186	0	cPRC1_l	250	200422_CaI_Platynereis_M1_L1	NO	Titration	2dpf	250.181818181818	NA	0.212597700612061	1
200422_CaI_Platynereis_M1_L1_E008	11.536	1.536	3856.711	0	cPRC1_l	250	200422_CaI_Platynereis_M1_L1	NO	Titration	2dpf	256.5	NA	0.196932751736222	1
200422_CaI_Platynereis_M1_L1_E008	11.742	1.742	4170.036	0	cPRC1_l	250	200422_CaI_Platynereis_M1_L1	NO	Titration	2dpf	262.333333333333	NA	0.294173368012047	1
200422_CaI_Platynereis_M1_L1_E008	11.948	1.948	4032.514	0	cPRC1_l	250	200422_CaI_Platynereis_M1_L1	NO	Titration	2dpf	267.333333333333	NA	0.251493326421098	1
200422_CaI_Platynereis_M1_L1_E008	12.154	2.154	4444.542	0	cPRC1_l	250	200422_CaI_Platynereis_M1_L1	NO	Titration	2dpf	272.5	NA	0.379366482546193	2
200422_CaI_Platynereis_M1_L1_E008	12.36	2.36	4381.484	0	cPRC1_l	250	200422_CaI_Platynereis_M1_L1	NO	Titration	2dpf	277.666666666667	NA	0.359796391487003	2
200422_CaI_Platynereis_M1_L1_E008	12.566	2.566	4373.375	0	cPRC1_l	250	200422_CaI_Platynereis_M1_L1	NO	Titration	2dpf	280.666666666667	NA	0.357279758095538	2
200422_CaI_Platynereis_M1_L1_E008	12.772	2.772	4508.814	0	cPRC1_l	250	200422_CaI_Platynereis_M1_L1	NO	Titration	2dpf	284.666666666667	NA	0.399313339290085	2
200422_CaI_Platynereis_M1_L1_E008	12.978	2.978	4429.917	0	cPRC1_l	250	200422_CaI_Platynereis_M1_L1	NO	Titration	2dpf	287.818181818182	NA	0.374827604342941	2
200422_CaI_Platynereis_M1_L1_E008	13.184	3.184	4471.452	0	cPRC1_l	250	200422_CaI_Platynereis_M1_L1	NO	Titration	2dpf	291.166666666667	NA	0.387718018440177	3
200422_CaI_Platynereis_M1_L1_E008	13.39	3.39	4910.095	0	cPRC1_l	250	200422_CaI_Platynereis_M1_L1	NO	Titration	2dpf	292.833333333333	NA	0.523851157018575	3
200422_CaI_Platynereis_M1_L1_E008	13.596	3.596	5054.663	0	cPRC1_l	250	200422_CaI_Platynereis_M1_L1	NO	Titration	2dpf	294.909090909091	NA	0.56871792926389	3
200422_CaI_Platynereis_M1_L1_E008	13.802	3.802	5076.284	0	cPRC1_l	250	200422_CaI_Platynereis_M1_L1	NO	Titration	2dpf	297.166666666667	NA	0.57542802058919	3
200422_CaI_Platynereis_M1_L1_E008	14.008	4.008	4999.156	0	cPRC1_l	250	200422_CaI_Platynereis_M1_L1	NO	Titration	2dpf	299.833333333333	NA	0.551491295935486	4
200422_CaI_Platynereis_M1_L1_E008	14.214	4.214	5080.291	0	cPRC1_l	250	200422_CaI_Platynereis_M1_L1	NO	Titration	2dpf	301.454545454545	NA	0.57667159562922	4
200422_CaI_Platynereis_M1_L1_E008	14.42	4.42	5019.68	0	cPRC1_l	250	200422_CaI_Platynereis_M1_L1	NO	Titration	2dpf	303.5	NA	0.557860932601711	4
200422_CaI_Platynereis_M1_L1_E008	14.626	4.626	5034.35	0	cPRC1_l	250	200422_CaI_Platynereis_M1_L1	NO	Titration	2dpf	305.5	NA	0.56241377658405	4
200422_CaI_Platynereis_M1_L1_E008	14.832	4.832	4782.848	0	cPRC1_l	250	200422_CaI_Platynereis_M1_L1	NO	Titration	2dpf	307.090909090909	NA	0.484359968319142	4
200422_CaI_Platynereis_M1_L1_E008	15.038	5.038	4833.132	0	cPRC1_l	250	200422_CaI_Platynereis_M1_L1	NO	Titration	2dpf	308.833333333333	NA	0.499965640221523	5
200422_CaI_Platynereis_M1_L1_E008	15.244	5.244	4707.406	0	cPRC1_l	250	200422_CaI_Platynereis_M1_L1	NO	Titration	2dpf	310.333333333333	NA	0.460946494855228	5
200422_CaI_Platynereis_M1_L1_E008	15.45	5.45	4741.592	0	cPRC1_l	250	200422_CaI_Platynereis_M1_L1	NO	Titration	2dpf	311.454545454545	NA	0.471556142052245	5
200422_CaI_Platynereis_M1_L1_E008	15.656	5.656	4580.567	0	cPRC1_l	250	200422_CaI_Platynereis_M1_L1	NO	Titration	2dpf	312.666666666667	NA	0.421581929219517	5
200422_CaI_Platynereis_M1_L1_E008	15.862	5.862	4685.599	0	cPRC1_l	250	200422_CaI_Platynereis_M1_L1	NO	Titration	2dpf	314	NA	0.454178678309702	5
200422_CaI_Platynereis_M1_L1_E008	16.068	6.068	4456.44	0	cPRC1_l	250	200422_CaI_Platynereis_M1_L1	NO	Titration	2dpf	314.727272727273	NA	0.383059034536777	6
200422_CaI_Platynereis_M1_L1_E008	16.274	6.274	4528.629	0	cPRC1_l	250	200422_CaI_Platynereis_M1_L1	NO	Titration	2dpf	316.333333333333	NA	0.405462937348029	6
200422_CaI_Platynereis_M1_L1_E008	16.48	6.48	4129.32	0	cPRC1_l	250	200422_CaI_Platynereis_M1_L1	NO	Titration	2dpf	317.5	NA	0.281537131094193	6
200422_CaI_Platynereis_M1_L1_E008	16.686	6.686	4108.269	0	cPRC1_l	250	200422_CaI_Platynereis_M1_L1	NO	Titration	2dpf	318.5	NA	0.275003939637328	6
200422_CaI_Platynereis_M1_L1_E008	16.892	6.892	4355.049	0	cPRC1_l	250	200422_CaI_Platynereis_M1_L1	NO	Titration	2dpf	319.833333333333	NA	0.351592272150048	6
200422_CaI_Platynereis_M1_L1_E008	17.098	7.098	4295.932	0	cPRC1_l	250	200422_CaI_Platynereis_M1_L1	NO	Titration	2dpf	320.545454545455	NA	0.333245272988225	7
200422_CaI_Platynereis_M1_L1_E008	17.304	7.304	4301.142	0	cPRC1_l	250	200422_CaI_Platynereis_M1_L1	NO	Titration	2dpf	321.5	NA	0.334862199855845	7
200422_CaI_Platynereis_M1_L1_E008	17.51	7.51	4851.919	0	cPRC1_l	250	200422_CaI_Platynereis_M1_L1	NO	Titration	2dpf	321.166666666667	NA	0.505796197814993	7
200422_CaI_Platynereis_M1_L1_E008	17.716	7.716	4768.201	0	cPRC1_l	250	200422_CaI_Platynereis_M1_L1	NO	Titration	2dpf	322.363636363636	NA	0.47981426240167	7
200422_CaI_Platynereis_M1_L1_E008	17.922	7.922	4602.992	0	cPRC1_l	250	200422_CaI_Platynereis_M1_L1	NO	Titration	2dpf	323.166666666667	NA	0.428541542464503	7
200422_CaI_Platynereis_M1_L1_E008	18.128	8.128	4625.985	0	cPRC1_l	250	200422_CaI_Platynereis_M1_L1	NO	Titration	2dpf	324.166666666667	NA	0.435677434876631	8
200422_CaI_Platynereis_M1_L1_E008	18.334	8.334	4620.504	0	cPRC1_l	250	200422_CaI_Platynereis_M1_L1	NO	Titration	2dpf	324.363636363636	NA	0.433976402983843	8
200422_CaI_Platynereis_M1_L1_E008	18.54	8.54	3751.936	0	cPRC1_l	250	200422_CaI_Platynereis_M1_L1	NO	Titration	2dpf	326	NA	0.164415762762155	8
200422_CaI_Platynereis_M1_L1_E008	18.746	8.746	4419.233	0	cPRC1_l	250	200422_CaI_Platynereis_M1_L1	NO	Titration	2dpf	326	NA	0.371511818037058	8
200422_CaI_Platynereis_M1_L1_E008	18.952	8.952	3941.438	0	cPRC1_l	250	200422_CaI_Platynereis_M1_L1	NO	Titration	2dpf	326.545454545455	NA	0.223227830951739	8
200422_CaI_Platynereis_M1_L1_E008	19.158	9.158	3518.399	0	cPRC1_l	250	200422_CaI_Platynereis_M1_L1	NO	Titration	2dpf	327.333333333333	NA	0.0919374038593951	9
200422_CaI_Platynereis_M1_L1_E008	19.364	9.364	3344.47	0	cPRC1_l	250	200422_CaI_Platynereis_M1_L1	NO	Titration	2dpf	327.5	NA	0.037958426285828	9
200422_CaI_Platynereis_M1_L1_E008	19.57	9.57	3984.594	0	cPRC1_l	250	200422_CaI_Platynereis_M1_L1	NO	Titration	2dpf	328	NA	0.23662132344675	9
200422_CaI_Platynereis_M1_L1_E008	19.776	9.776	4053.278	0	cPRC1_l	250	200422_CaI_Platynereis_M1_L1	NO	Titration	2dpf	328.666666666667	NA	0.257937447242454	9
200422_CaI_Platynereis_M1_L1_E008	19.982	9.982	4059.458	0	cPRC1_l	250	200422_CaI_Platynereis_M1_L1	NO	Titration	2dpf	328.5	NA	0.259855414237059	9
200422_CaI_Platynereis_M1_L1_E008	20.188	10.188	3883.418	0	cPRC1_l	250	200422_CaI_Platynereis_M1_L1	NO	Titration	2dpf	329.636363636364	NA	0.205221286448991	10
200422_CaI_Platynereis_M1_L1_E008	20.394	10.394	3730.678	0	cPRC1_l	250	200422_CaI_Platynereis_M1_L1	NO	Titration	2dpf	329.5	NA	0.15781832872149	10
200422_CaI_Platynereis_M1_L1_E008	20.6	10.6	3900.129	0	cPRC1_l	250	200422_CaI_Platynereis_M1_L1	NO	Titration	2dpf	330.166666666667	NA	0.210407556100584	10
200422_CaI_Platynereis_M1_L1_E008	20.806	10.806	3826.401	0	cPRC1_l	250	200422_CaI_Platynereis_M1_L1	NO	Titration	2dpf	330.363636363636	NA	0.187526023644559	10
200422_CaI_Platynereis_M1_L1_E008	21.012	11.012	3698.359	0	cPRC1_l	250	200422_CaI_Platynereis_M1_L1	NO	Titration	2dpf	331	NA	0.147788106181257	11
200422_CaI_Platynereis_M1_L1_E008	21.218	11.218	3594.897	0	cPRC1_l	250	200422_CaI_Platynereis_M1_L1	NO	Titration	2dpf	331.636363636364	NA	0.115678607605882	11
200422_CaI_Platynereis_M1_L1_E008	21.424	11.424	3320.912	0	cPRC1_l	250	200422_CaI_Platynereis_M1_L1	NO	Titration	2dpf	331.666666666667	NA	0.0306471857584974	11
200422_CaI_Platynereis_M1_L1_E008	21.63	11.63	7481.736	0	cPRC1_l	250	200422_CaI_Platynereis_M1_L1	NO	Titration	2dpf	332	NA	1.32196160361613	11
200422_CaI_Platynereis_M1_L1_E008	21.836	11.836	7739.819	0	cPRC1_l	250	200422_CaI_Platynereis_M1_L1	NO	Titration	2dpf	332	NA	1.40205782948484	11
200422_CaI_Platynereis_M1_L1_E008	22.042	12.042	7470.266	0	cPRC1_l	250	200422_CaI_Platynereis_M1_L1	NO	Titration	2dpf	332.833333333333	NA	1.31840188170219	12
200422_CaI_Platynereis_M1_L1_E008	22.248	12.248	7654.411	0	cPRC1_l	250	200422_CaI_Platynereis_M1_L1	NO	Titration	2dpf	333.166666666667	NA	1.37555140147914	12
200422_CaI_Platynereis_M1_L1_E008	22.454	12.454	7707.379	0	cPRC1_l	250	200422_CaI_Platynereis_M1_L1	NO	Titration	2dpf	332.545454545455	NA	1.39199005451639	12
200422_CaI_Platynereis_M1_L1_E008	22.66	12.66	7586.125	0	cPRC1_l	250	200422_CaI_Platynereis_M1_L1	NO	Titration	2dpf	333.333333333333	NA	1.35435879724069	12
200422_CaI_Platynereis_M1_L1_E008	22.866	12.866	7679.12	0	cPRC1_l	250	200422_CaI_Platynereis_M1_L1	NO	Titration	2dpf	333.5	NA	1.38321985560045	12
200422_CaI_Platynereis_M1_L1_E008	23.072	13.072	7757.863	0	cPRC1_l	250	200422_CaI_Platynereis_M1_L1	NO	Titration	2dpf	333.818181818182	NA	1.40765779654805	13
200422_CaI_Platynereis_M1_L1_E008	23.278	13.278	7863.692	0	cPRC1_l	250	200422_CaI_Platynereis_M1_L1	NO	Titration	2dpf	334	NA	1.4405018951034	13
200422_CaI_Platynereis_M1_L1_E008	23.484	13.484	7544.166	0	cPRC1_l	250	200422_CaI_Platynereis_M1_L1	NO	Titration	2dpf	333.833333333333	NA	1.34133679446939	13
200422_CaI_Platynereis_M1_L1_E008	23.69	13.69	7670.316	0	cPRC1_l	250	200422_CaI_Platynereis_M1_L1	NO	Titration	2dpf	334	NA	1.38048752850975	13
200422_CaI_Platynereis_M1_L1_E008	23.896	13.896	7719.299	0	cPRC1_l	250	200422_CaI_Platynereis_M1_L1	NO	Titration	2dpf	334.166666666667	NA	1.3956894342212	13
200422_CaI_Platynereis_M1_L1_E008	24.102	14.102	7590.688	0	cPRC1_l	250	200422_CaI_Platynereis_M1_L1	NO	Titration	2dpf	334.166666666667	NA	1.35577492724011	14
200422_CaI_Platynereis_M1_L1_E008	24.308	14.308	7698.603	0	cPRC1_l	250	200422_CaI_Platynereis_M1_L1	NO	Titration	2dpf	334.181818181818	NA	1.38926641724379	14
200422_CaI_Platynereis_M1_L1_E008	24.514	14.514	7570.731	0	cPRC1_l	250	200422_CaI_Platynereis_M1_L1	NO	Titration	2dpf	334.333333333333	NA	1.34958125939038	14
200422_CaI_Platynereis_M1_L1_E008	24.72	14.72	7524.458	0	cPRC1_l	250	200422_CaI_Platynereis_M1_L1	NO	Titration	2dpf	334	NA	1.33522040393061	14
200422_CaI_Platynereis_M1_L1_E008	24.926	14.926	7396.432	0	cPRC1_l	250	200422_CaI_Platynereis_M1_L1	NO	Titration	2dpf	334.545454545455	NA	1.29548745207765	14
200422_CaI_Platynereis_M1_L1_E008	25.132	15.132	7586.328	0	cPRC1_l	250	200422_CaI_Platynereis_M1_L1	NO	Titration	2dpf	334.333333333333	NA	1.35442179842191	15
200422_CaI_Platynereis_M1_L1_E008	25.338	15.338	7292.934	0	cPRC1_l	250	200422_CaI_Platynereis_M1_L1	NO	Titration	2dpf	334.666666666667	NA	1.26336678087901	15
200422_CaI_Platynereis_M1_L1_E008	25.544	15.544	7478.281	0	cPRC1_l	250	200422_CaI_Platynereis_M1_L1	NO	Titration	2dpf	334.545454545455	NA	1.3208893421329	15
200422_CaI_Platynereis_M1_L1_E008	25.75	15.75	7359.726	0	cPRC1_l	250	200422_CaI_Platynereis_M1_L1	NO	Titration	2dpf	335.166666666667	NA	1.28409572125177	15
200422_CaI_Platynereis_M1_L1_E008	25.956	15.956	7215.53	0	cPRC1_l	250	200422_CaI_Platynereis_M1_L1	NO	Titration	2dpf	334.363636363636	NA	1.2393443994469	15
200422_CaI_Platynereis_M1_L1_E008	26.162	16.162	7419.399	0	cPRC1_l	250	200422_CaI_Platynereis_M1_L1	NO	Titration	2dpf	334.833333333333	NA	1.30261527537297	16
200422_CaI_Platynereis_M1_L1_E008	26.368	16.368	6997.521	0	cPRC1_l	250	200422_CaI_Platynereis_M1_L1	NO	Titration	2dpf	335.333333333333	NA	1.17168516538107	16
200422_CaI_Platynereis_M1_L1_E008	26.574	16.574	7134.472	0	cPRC1_l	250	200422_CaI_Platynereis_M1_L1	NO	Titration	2dpf	335.636363636364	NA	1.21418799675294	16
200422_CaI_Platynereis_M1_L1_E008	26.78	16.78	7145.106	0	cPRC1_l	250	200422_CaI_Platynereis_M1_L1	NO	Titration	2dpf	335.333333333333	NA	1.2174882655265	16
200422_CaI_Platynereis_M1_L1_E008	26.986	16.986	6935.756	0	cPRC1_l	250	200422_CaI_Platynereis_M1_L1	NO	Titration	2dpf	335.833333333333	NA	1.15251635770765	16
200422_CaI_Platynereis_M1_L1_E008	27.192	17.192	6991.56	0	cPRC1_l	250	200422_CaI_Platynereis_M1_L1	NO	Titration	2dpf	335.454545454545	NA	1.16983516517802	17
200422_CaI_Platynereis_M1_L1_E008	27.398	17.398	6775.545	0	cPRC1_l	250	200422_CaI_Platynereis_M1_L1	NO	Titration	2dpf	335.666666666667	NA	1.10279477030107	17
200422_CaI_Platynereis_M1_L1_E008	27.604	17.604	6652.11	0	cPRC1_l	250	200422_CaI_Platynereis_M1_L1	NO	Titration	2dpf	336	NA	1.06448663826562	17
200422_CaI_Platynereis_M1_L1_E008	27.81	17.81	6882.898	0	cPRC1_l	250	200422_CaI_Platynereis_M1_L1	NO	Titration	2dpf	335.636363636364	NA	1.13611184324149	17
200422_CaI_Platynereis_M1_L1_E008	28.016	18.016	6795.156	0	cPRC1_l	250	200422_CaI_Platynereis_M1_L1	NO	Titration	2dpf	336	NA	1.10888105682715	18
200422_CaI_Platynereis_M1_L1_E008	28.222	18.222	6705.903	0	cPRC1_l	250	200422_CaI_Platynereis_M1_L1	NO	Titration	2dpf	335.833333333333	NA	1.08118133058614	18
200422_CaI_Platynereis_M1_L1_E008	28.428	18.428	6670.858	0	cPRC1_l	250	200422_CaI_Platynereis_M1_L1	NO	Titration	2dpf	336	NA	1.07030509218388	18
200422_CaI_Platynereis_M1_L1_E008	28.634	18.634	6667.638	0	cPRC1_l	250	200422_CaI_Platynereis_M1_L1	NO	Titration	2dpf	336.166666666667	NA	1.06930576310255	18
200422_CaI_Platynereis_M1_L1_E008	28.84	18.84	6535.467	0	cPRC1_l	250	200422_CaI_Platynereis_M1_L1	NO	Titration	2dpf	335.833333333333	NA	1.02828640782036	18
200422_CaI_Platynereis_M1_L1_E008	29.046	19.046	6382.196	0	cPRC1_l	250	200422_CaI_Platynereis_M1_L1	NO	Titration	2dpf	336	NA	0.980718653899633	19
200422_CaI_Platynereis_M1_L1_E008	29.252	19.252	6396.458	0	cPRC1_l	250	200422_CaI_Platynereis_M1_L1	NO	Titration	2dpf	336	NA	0.985144874818251	19
200422_CaI_Platynereis_M1_L1_E008	29.458	19.458	6344.397	0	cPRC1_l	250	200422_CaI_Platynereis_M1_L1	NO	Titration	2dpf	336	NA	0.968987709817259	19
200422_CaI_Platynereis_M1_L1_E008	29.664	19.664	6390.397	0	cPRC1_l	250	200422_CaI_Platynereis_M1_L1	NO	Titration	2dpf	336	NA	0.983263839550565	19
200422_CaI_Platynereis_M1_L1_E008	29.87	19.87	6288.657	0	cPRC1_l	250	200422_CaI_Platynereis_M1_L1	NO	Titration	2dpf	336	NA	0.95168876478825	19
200422_CaI_Platynereis_M1_L1_E008	30.076	20.076	6293.582	0	cPRC1_l	250	200422_CaI_Platynereis_M1_L1	NO	Titration	2dpf	336.333333333333	NA	0.953217241721652	20
200422_CaI_Platynereis_M1_L1_E008	30.282	20.282	6368.137	0	cPRC1_l	250	200422_CaI_Platynereis_M1_L1	NO	Titration	2dpf	336.333333333333	NA	0.97635543416223	20
200422_CaI_Platynereis_M1_L1_E008	30.488	20.488	6289.524	0	cPRC1_l	250	200422_CaI_Platynereis_M1_L1	NO	Titration	2dpf	336.333333333333	NA	0.951957838798658	20
200422_CaI_Platynereis_M1_L1_E008	30.694	20.694	6196.985	0	cPRC1_l	250	200422_CaI_Platynereis_M1_L1	NO	Titration	2dpf	336.181818181818	NA	0.92323830033365	20
200422_CaI_Platynereis_M1_L1_E008	30.9	20.9	6323.679	0	cPRC1_l	250	200422_CaI_Platynereis_M1_L1	NO	Titration	2dpf	336.5	NA	0.962557865125637	20
200422_CaI_Platynereis_M1_L1_E008	31.106	21.106	6327.739	0	cPRC1_l	250	200422_CaI_Platynereis_M1_L1	NO	Titration	2dpf	336.333333333333	NA	0.963817888749924	21
200422_CaI_Platynereis_M1_L1_E008	31.312	21.312	6237.217	0	cPRC1_l	250	200422_CaI_Platynereis_M1_L1	NO	Titration	2dpf	336.181818181818	NA	0.935724327538657	21
200422_CaI_Platynereis_M1_L1_E008	31.518	21.518	6444.269	0	cPRC1_l	250	200422_CaI_Platynereis_M1_L1	NO	Titration	2dpf	335.833333333333	NA	0.999983049572144	21
200422_CaI_Platynereis_M1_L1_E008	31.724	21.724	6477.976	0	cPRC1_l	250	200422_CaI_Platynereis_M1_L1	NO	Titration	2dpf	335.833333333333	NA	1.01044403880955	21
200422_CaI_Platynereis_M1_L1_E008	31.93	21.93	6615.912	0	cPRC1_l	250	200422_CaI_Platynereis_M1_L1	NO	Titration	2dpf	336.181818181818	NA	1.05325256556809	21
200422_CaI_Platynereis_M1_L1_E008	32.136	22.136	6532.783	0	cPRC1_l	250	200422_CaI_Platynereis_M1_L1	NO	Titration	2dpf	336.166666666667	NA	1.02745342668549	22
200422_CaI_Platynereis_M1_L1_E008	32.342	22.342	6502.988	0	cPRC1_l	250	200422_CaI_Platynereis_M1_L1	NO	Titration	2dpf	336.333333333333	NA	1.01820652917671	22
200422_CaI_Platynereis_M1_L1_E008	32.548	22.548	6582.888	0	cPRC1_l	250	200422_CaI_Platynereis_M1_L1	NO	Titration	2dpf	336.181818181818	NA	1.04300354582217	22
200422_CaI_Platynereis_M1_L1_E008	32.754	22.754	6565.66	0	cPRC1_l	250	200422_CaI_Platynereis_M1_L1	NO	Titration	2dpf	335.833333333333	NA	1.0376568248864	22
200422_CaI_Platynereis_M1_L1_E008	32.96	22.96	6555.037	0	cPRC1_l	250	200422_CaI_Platynereis_M1_L1	NO	Titration	2dpf	335.833333333333	NA	1.03435996996994	22
200422_CaI_Platynereis_M1_L1_E008	33.166	23.166	6464.327	0	cPRC1_l	250	200422_CaI_Platynereis_M1_L1	NO	Titration	2dpf	336	NA	1.00620806283716	23
200422_CaI_Platynereis_M1_L1_E008	33.372	23.372	6564.154	0	cPRC1_l	250	200422_CaI_Platynereis_M1_L1	NO	Titration	2dpf	336.166666666667	NA	1.03718943681296	23
200422_CaI_Platynereis_M1_L1_E008	33.578	23.578	6641.8	0	cPRC1_l	250	200422_CaI_Platynereis_M1_L1	NO	Titration	2dpf	336	NA	1.06128692310148	23
200422_CaI_Platynereis_M1_L1_E008	33.784	23.784	6517.502	0	cPRC1_l	250	200422_CaI_Platynereis_M1_L1	NO	Titration	2dpf	335.636363636364	NA	1.02271095845821	23
200422_CaI_Platynereis_M1_L1_E008	33.99	23.99	6461.85	0	cPRC1_l	250	200422_CaI_Platynereis_M1_L1	NO	Titration	2dpf	335.833333333333	NA	1.00543932428608	23
200422_CaI_Platynereis_M1_L1_E008	34.196	24.196	6452.11	0	cPRC1_l	250	200422_CaI_Platynereis_M1_L1	NO	Titration	2dpf	335.833333333333	NA	1.00241650899038	24
200422_CaI_Platynereis_M1_L1_E008	34.402	24.402	6481.29	0	cPRC1_l	250	200422_CaI_Platynereis_M1_L1	NO	Titration	2dpf	336.181818181818	NA	1.01147254085164	24
200422_CaI_Platynereis_M1_L1_E008	34.608	24.608	6397.179	0	cPRC1_l	250	200422_CaI_Platynereis_M1_L1	NO	Titration	2dpf	335.833333333333	NA	0.985368637634288	24
200422_CaI_Platynereis_M1_L1_E008	34.814	24.814	6453.262	0	cPRC1_l	250	200422_CaI_Platynereis_M1_L1	NO	Titration	2dpf	335.818181818182	NA	1.002774032935	24
200422_CaI_Platynereis_M1_L1_E008	35.02	25.02	6467.149	0	cPRC1_l	250	200422_CaI_Platynereis_M1_L1	NO	Titration	2dpf	336.166666666667	NA	1.00708387236123	25
200422_CaI_Platynereis_M1_L1_E008	35.226	25.226	6228.881	0	cPRC1_l	250	200422_CaI_Platynereis_M1_L1	NO	Titration	2dpf	336	NA	0.933137244550466	25
200422_CaI_Platynereis_M1_L1_E008	35.432	25.432	6424.623	0	cPRC1_l	250	200422_CaI_Platynereis_M1_L1	NO	Titration	2dpf	335.272727272727	NA	0.993885900773437	25
200422_CaI_Platynereis_M1_L1_E008	35.638	25.638	6335.582	0	cPRC1_l	250	200422_CaI_Platynereis_M1_L1	NO	Titration	2dpf	336	NA	0.966251968869453	25
200422_CaI_Platynereis_M1_L1_E008	35.844	25.844	6393.176	0	cPRC1_l	250	200422_CaI_Platynereis_M1_L1	NO	Titration	2dpf	335.833333333333	NA	0.984126303996844	25
200422_CaI_Platynereis_M1_L1_E008	36.05	26.05	6340.357	0	cPRC1_l	250	200422_CaI_Platynereis_M1_L1	NO	Titration	2dpf	336	NA	0.967733893205899	26
200422_CaI_Platynereis_M1_L1_E008	36.256	26.256	6279.305	0	cPRC1_l	250	200422_CaI_Platynereis_M1_L1	NO	Titration	2dpf	335.333333333333	NA	0.948786365543339	26
200422_CaI_Platynereis_M1_L1_E008	36.462	26.462	6088.902	0	cPRC1_l	250	200422_CaI_Platynereis_M1_L1	NO	Titration	2dpf	335.5	NA	0.889694671421371	26
200422_CaI_Platynereis_M1_L1_E008	36.668	26.668	6252.833	0	cPRC1_l	250	200422_CaI_Platynereis_M1_L1	NO	Titration	2dpf	335.818181818182	NA	0.940570763232468	26
200422_CaI_Platynereis_M1_L1_E008	36.874	26.874	6158.582	0	cPRC1_l	250	200422_CaI_Platynereis_M1_L1	NO	Titration	2dpf	335.5	NA	0.911319904460865	26
200422_CaI_Platynereis_M1_L1_E008	37.08	27.08	6304.721	0	cPRC1_l	250	200422_CaI_Platynereis_M1_L1	NO	Titration	2dpf	336	NA	0.956674237571637	27
200422_CaI_Platynereis_M1_L1_E008	37.286	27.286	6263.411	0	cPRC1_l	250	200422_CaI_Platynereis_M1_L1	NO	Titration	2dpf	335.636363636364	NA	0.943853652369836	27
200422_CaI_Platynereis_M1_L1_E008	37.492	27.492	6218.042	0	cPRC1_l	250	200422_CaI_Platynereis_M1_L1	NO	Titration	2dpf	335.333333333333	NA	0.929773353894394	27
200422_CaI_Platynereis_M1_L1_E008	37.698	27.698	6052.672	0	cPRC1_l	250	200422_CaI_Platynereis_M1_L1	NO	Titration	2dpf	335.5	NA	0.878450667503161	27
200422_CaI_Platynereis_M1_L1_E008	37.904	27.904	5956.113	0	cPRC1_l	250	200422_CaI_Platynereis_M1_L1	NO	Titration	2dpf	335.636363636364	NA	0.848483519439721	27
200422_CaI_Platynereis_M1_L1_E008	38.11	28.11	6111.866	0	cPRC1_l	250	200422_CaI_Platynereis_M1_L1	NO	Titration	2dpf	335	NA	0.896821563664754	28
200422_CaI_Platynereis_M1_L1_E008	38.316	28.316	6002.139	0	cPRC1_l	250	200422_CaI_Platynereis_M1_L1	NO	Titration	2dpf	335	NA	0.862767718289832	28
200422_CaI_Platynereis_M1_L1_E008	38.522	28.522	5937.887	0	cPRC1_l	250	200422_CaI_Platynereis_M1_L1	NO	Titration	2dpf	335.454545454545	NA	0.842827068558868	28
200422_CaI_Platynereis_M1_L1_E008	38.728	28.728	6004.628	0	cPRC1_l	250	200422_CaI_Platynereis_M1_L1	NO	Titration	2dpf	335	NA	0.863540181048662	28
200422_CaI_Platynereis_M1_L1_E008	38.934	28.934	6083.89	0	cPRC1_l	250	200422_CaI_Platynereis_M1_L1	NO	Titration	2dpf	334.5	NA	0.888139193981733	28
200422_CaI_Platynereis_M1_L1_E008	39.14	29.14	6047.393	0	cPRC1_l	250	200422_CaI_Platynereis_M1_L1	NO	Titration	2dpf	334.333333333333	NA	0.876812326440941	29
200422_CaI_Platynereis_M1_L1_E008	39.346	29.346	6042.728	0	cPRC1_l	250	200422_CaI_Platynereis_M1_L1	NO	Titration	2dpf	334.5	NA	0.875364540675596	29
200422_CaI_Platynereis_M1_L1_E008	39.552	29.552	6226.299	0	cPRC1_l	250	200422_CaI_Platynereis_M1_L1	NO	Titration	2dpf	334.363636363636	NA	0.932335919181522	29
200422_CaI_Platynereis_M1_L1_E008	39.758	29.758	6154.347	0	cPRC1_l	250	200422_CaI_Platynereis_M1_L1	NO	Titration	2dpf	334.5	NA	0.910005569473461	29
200422_CaI_Platynereis_M1_L1_E008	39.964	29.964	6276.44	0	cPRC1_l	250	200422_CaI_Platynereis_M1_L1	NO	Titration	2dpf	334.333333333333	NA	0.947897210941471	29
200422_CaI_Platynereis_M1_L1_E008	40.17	30.17	6152.514	0	cPRC1_l	250	200422_CaI_Platynereis_M1_L1	NO	Titration	2dpf	334	NA	0.909436696738654	30
200422_CaI_Platynereis_M1_L1_E008	40.376	30.376	6114.514	0	cPRC1_l	250	200422_CaI_Platynereis_M1_L1	NO	Titration	2dpf	334.333333333333	NA	0.897643372176358	30
200422_CaI_Platynereis_M1_L1_E008	40.582	30.582	6394.931	0	cPRC1_l	250	200422_CaI_Platynereis_M1_L1	NO	Titration	2dpf	334.5	NA	0.984670969381234	30
200422_CaI_Platynereis_M1_L1_E008	40.788	30.788	5971.465	0	cPRC1_l	250	200422_CaI_Platynereis_M1_L1	NO	Titration	2dpf	334.363636363636	NA	0.853248022562888	30
200422_CaI_Platynereis_M1_L1_E008	40.994	30.994	6255.523	0	cPRC1_l	250	200422_CaI_Platynereis_M1_L1	NO	Titration	2dpf	334.666666666667	NA	0.94140560647122	30
200422_CaI_Platynereis_M1_L1_E008	41.2	31.2	6161.279	0	cPRC1_l	250	200422_CaI_Platynereis_M1_L1	NO	Titration	2dpf	334	NA	0.912156920154141	31
200422_CaI_Platynereis_M1_L1_E008	41.406	31.406	6045.117	0	cPRC1_l	250	200422_CaI_Platynereis_M1_L1	NO	Titration	2dpf	334.545454545455	NA	0.876105968369788	31
200422_CaI_Platynereis_M1_L1_E008	41.612	31.612	6402.543	0	cPRC1_l	250	200422_CaI_Platynereis_M1_L1	NO	Titration	2dpf	334.166666666667	NA	0.98703335850145	31
200422_CaI_Platynereis_M1_L1_E008	41.818	31.818	6231.865	0	cPRC1_l	250	200422_CaI_Platynereis_M1_L1	NO	Titration	2dpf	334.166666666667	NA	0.934063330879252	31
200422_CaI_Platynereis_M1_L1_E008	42.024	32.024	6365.269	0	cPRC1_l	250	200422_CaI_Platynereis_M1_L1	NO	Titration	2dpf	333.818181818182	NA	0.975465348508423	32
200422_CaI_Platynereis_M1_L1_E008	42.23	32.23	6318.755	0	cPRC1_l	250	200422_CaI_Platynereis_M1_L1	NO	Titration	2dpf	334.166666666667	NA	0.961029698542881	32
200422_CaI_Platynereis_M1_L1_E008	42.436	32.436	6389.971	0	cPRC1_l	250	200422_CaI_Platynereis_M1_L1	NO	Titration	2dpf	333.833333333333	NA	0.983131630175208	32
200422_CaI_Platynereis_M1_L1_E008	42.642	32.642	6346.113	0	cPRC1_l	250	200422_CaI_Platynereis_M1_L1	NO	Titration	2dpf	334.181818181818	NA	0.969520271526441	32
200422_CaI_Platynereis_M1_L1_E008	42.848	32.848	6431.909	0	cPRC1_l	250	200422_CaI_Platynereis_M1_L1	NO	Titration	2dpf	334	NA	0.996147115582934	32
200422_CaI_Platynereis_M1_L1_E008	43.054	33.054	6383.372	0	cPRC1_l	250	200422_CaI_Platynereis_M1_L1	NO	Titration	2dpf	334	NA	0.981083626259772	33
200422_CaI_Platynereis_M1_L1_E008	43.26	33.26	6517.312	0	cPRC1_l	250	200422_CaI_Platynereis_M1_L1	NO	Titration	2dpf	334.166666666667	NA	1.0226519918354	33
200422_CaI_Platynereis_M1_L1_E008	43.466	33.466	6505.675	0	cPRC1_l	250	200422_CaI_Platynereis_M1_L1	NO	Titration	2dpf	334	NA	1.01904044136352	33
200422_CaI_Platynereis_M1_L1_E008	43.672	33.672	6570.303	0	cPRC1_l	250	200422_CaI_Platynereis_M1_L1	NO	Titration	2dpf	334	NA	1.03909778293752	33
200422_CaI_Platynereis_M1_L1_E008	43.878	33.878	6504.306	0	cPRC1_l	250	200422_CaI_Platynereis_M1_L1	NO	Titration	2dpf	334	NA	1.01861557132863	33
200422_CaI_Platynereis_M1_L1_E008	44.084	34.084	6510.021	0	cPRC1_l	250	200422_CaI_Platynereis_M1_L1	NO	Titration	2dpf	333.833333333333	NA	1.02038922527267	34
200422_CaI_Platynereis_M1_L1_E008	44.29	34.29	6638.386	0	cPRC1_l	250	200422_CaI_Platynereis_M1_L1	NO	Titration	2dpf	333.818181818182	NA	1.06022738599475	34
200422_CaI_Platynereis_M1_L1_E008	44.496	34.496	6608.479	0	cPRC1_l	250	200422_CaI_Platynereis_M1_L1	NO	Titration	2dpf	333.666666666667	NA	1.05094572921358	34
200422_CaI_Platynereis_M1_L1_E008	44.702	34.702	6425.35	0	cPRC1_l	250	200422_CaI_Platynereis_M1_L1	NO	Titration	2dpf	333.833333333333	NA	0.994111525693352	34
200422_CaI_Platynereis_M1_L1_E008	44.908	34.908	6625.371	0	cPRC1_l	250	200422_CaI_Platynereis_M1_L1	NO	Titration	2dpf	334	NA	1.05618817233217	34
200422_CaI_Platynereis_M1_L1_E008	45.114	35.114	6612.198	0	cPRC1_l	250	200422_CaI_Platynereis_M1_L1	NO	Titration	2dpf	333.833333333333	NA	1.05209992326745	35
200422_CaI_Platynereis_M1_L1_E008	45.32	35.32	6559.521	0	cPRC1_l	250	200422_CaI_Platynereis_M1_L1	NO	Titration	2dpf	333.5	NA	1.03575158226829	35
200422_CaI_Platynereis_M1_L1_E008	45.526	35.526	6607.229	0	cPRC1_l	250	200422_CaI_Platynereis_M1_L1	NO	Titration	2dpf	333.272727272727	NA	1.05055779090561	35
200422_CaI_Platynereis_M1_L1_E008	45.732	35.732	6593.597	0	cPRC1_l	250	200422_CaI_Platynereis_M1_L1	NO	Titration	2dpf	333.333333333333	NA	1.04632709089421	35
200422_CaI_Platynereis_M1_L1_E008	45.938	35.938	6442.775	0	cPRC1_l	250	200422_CaI_Platynereis_M1_L1	NO	Titration	2dpf	333.666666666667	NA	0.999519385706457	35
200422_CaI_Platynereis_M1_L1_E008	46.144	36.144	6676.748	0	cPRC1_l	250	200422_CaI_Platynereis_M1_L1	NO	Titration	2dpf	333.090909090909	NA	1.07213305749104	36
200422_CaI_Platynereis_M1_L1_E008	46.35	36.35	6641.233	0	cPRC1_l	250	200422_CaI_Platynereis_M1_L1	NO	Titration	2dpf	333	NA	1.06111095428499	36
200422_CaI_Platynereis_M1_L1_E008	46.556	36.556	6626.833	0	cPRC1_l	250	200422_CaI_Platynereis_M1_L1	NO	Titration	2dpf	333.5	NA	1.05664190497717	36
200422_CaI_Platynereis_M1_L1_E008	46.762	36.762	6562.854	0	cPRC1_l	250	200422_CaI_Platynereis_M1_L1	NO	Titration	2dpf	332.909090909091	NA	1.03678598097267	36
200422_CaI_Platynereis_M1_L1_E008	46.968	36.968	6673.313	0	cPRC1_l	250	200422_CaI_Platynereis_M1_L1	NO	Titration	2dpf	332.833333333333	NA	1.07106700302074	36
200422_CaI_Platynereis_M1_L1_E008	47.174	37.174	6486.027	0	cPRC1_l	250	200422_CaI_Platynereis_M1_L1	NO	Titration	2dpf	333.333333333333	NA	1.01294267186352	37
200422_CaI_Platynereis_M1_L1_E008	47.38	37.38	6515.905	0	cPRC1_l	250	200422_CaI_Platynereis_M1_L1	NO	Titration	2dpf	333.090909090909	NA	1.02221532847595	37
200422_CaI_Platynereis_M1_L1_E008	47.586	37.586	6581.217	0	cPRC1_l	250	200422_CaI_Platynereis_M1_L1	NO	Titration	2dpf	332.5	NA	1.04248494989207	37
200422_CaI_Platynereis_M1_L1_E008	47.792	37.792	6679.135	0	cPRC1_l	250	200422_CaI_Platynereis_M1_L1	NO	Titration	2dpf	332.833333333333	NA	1.07287386448394	37
200422_CaI_Platynereis_M1_L1_E008	47.998	37.998	6674.315	0	cPRC1_l	250	200422_CaI_Platynereis_M1_L1	NO	Titration	2dpf	332.333333333333	NA	1.0713779743684	37
200422_CaI_Platynereis_M1_L1_E008	48.204	38.204	6646.657	0	cPRC1_l	250	200422_CaI_Platynereis_M1_L1	NO	Titration	2dpf	332.666666666667	NA	1.06279429619093	38
200422_CaI_Platynereis_M1_L1_E008	48.41	38.41	6603.249	0	cPRC1_l	250	200422_CaI_Platynereis_M1_L1	NO	Titration	2dpf	332.166666666667	NA	1.04932259533303	38
200422_CaI_Platynereis_M1_L1_E008	48.616	38.616	6742.193	0	cPRC1_l	250	200422_CaI_Platynereis_M1_L1	NO	Titration	2dpf	332.333333333333	NA	1.09244395554313	38
200422_CaI_Platynereis_M1_L1_E008	48.822	38.822	6614.333	0	cPRC1_l	250	200422_CaI_Platynereis_M1_L1	NO	Titration	2dpf	332.333333333333	NA	1.05276252189747	38
200422_CaI_Platynereis_M1_L1_E008	49.028	39.028	6469	0	cPRC1_l	250	200422_CaI_Platynereis_M1_L1	NO	Titration	2dpf	332.363636363636	NA	1.00765833140767	39
200422_CaI_Platynereis_M1_L1_E008	49.234	39.234	6533.699	0	cPRC1_l	250	200422_CaI_Platynereis_M1_L1	NO	Titration	2dpf	332	NA	1.02773770787757	39
200422_CaI_Platynereis_M1_L1_E008	49.44	39.44	6607.743	0	cPRC1_l	250	200422_CaI_Platynereis_M1_L1	NO	Titration	2dpf	331.666666666667	NA	1.05071731113785	39
200422_CaI_Platynereis_M1_L1_E008	49.646	39.646	6874.919	0	cPRC1_l	250	200422_CaI_Platynereis_M1_L1	NO	Titration	2dpf	331.636363636364	NA	1.13363555543406	39
200422_CaI_Platynereis_M1_L1_E008	49.852	39.852	6689.795	0	cPRC1_l	250	200422_CaI_Platynereis_M1_L1	NO	Titration	2dpf	331.666666666667	NA	1.07618220237431	39
200422_CaI_Platynereis_M1_L1_E008	50.058	40.058	6778.531	0	cPRC1_l	250	200422_CaI_Platynereis_M1_L1	NO	Titration	2dpf	331.833333333333	NA	1.10372147733115	40
200422_CaI_Platynereis_M1_L1_E008	50.264	40.264	6643.651	0	cPRC1_l	250	200422_CaI_Platynereis_M1_L1	NO	Titration	2dpf	331.454545454545	NA	1.06186138214792	40
200422_CaI_Platynereis_M1_L1_E008	50.47	40.47	6630.79	0	cPRC1_l	250	200422_CaI_Platynereis_M1_L1	NO	Titration	2dpf	331.833333333333	NA	1.05786996248488	40
200422_CaI_Platynereis_M1_L1_E008	50.676	40.676	6662.768	0	cPRC1_l	250	200422_CaI_Platynereis_M1_L1	NO	Titration	2dpf	331.333333333333	NA	1.0677943554547	40
200422_CaI_Platynereis_M1_L1_E008	50.882	40.882	6481.403	0	cPRC1_l	250	200422_CaI_Platynereis_M1_L1	NO	Titration	2dpf	331.636363636364	NA	1.01150761047468	40
200422_CaI_Platynereis_M1_L1_E008	51.088	41.088	6627.587	0	cPRC1_l	250	200422_CaI_Platynereis_M1_L1	NO	Titration	2dpf	331.333333333333	NA	1.05687590936454	41
200422_CaI_Platynereis_M1_L1_E008	51.294	41.294	6702.374	0	cPRC1_l	250	200422_CaI_Platynereis_M1_L1	NO	Titration	2dpf	331.333333333333	NA	1.08008610315507	41
200422_CaI_Platynereis_M1_L1_E008	51.5	41.5	6678.993	0	cPRC1_l	250	200422_CaI_Platynereis_M1_L1	NO	Titration	2dpf	331.272727272727	NA	1.07282979469215	41
200422_CaI_Platynereis_M1_L1_E008	51.706	41.706	6571.946	0	cPRC1_l	250	200422_CaI_Platynereis_M1_L1	NO	Titration	2dpf	331	NA	1.03960768904952	41
200422_CaI_Platynereis_M1_L1_E008	51.912	41.912	6616.528	0	cPRC1_l	250	200422_CaI_Platynereis_M1_L1	NO	Titration	2dpf	330.833333333333	NA	1.05344374156626	41
200422_CaI_Platynereis_M1_L1_E008	52.118	42.118	6593.186	0	cPRC1_l	250	200422_CaI_Platynereis_M1_L1	NO	Titration	2dpf	331.454545454545	NA	1.04619953677855	42
200422_CaI_Platynereis_M1_L1_E008	52.324	42.324	6294.418	0	cPRC1_l	250	200422_CaI_Platynereis_M1_L1	NO	Titration	2dpf	330.833333333333	NA	0.953476694862023	42
200422_CaI_Platynereis_M1_L1_E008	52.53	42.53	6458.081	0	cPRC1_l	250	200422_CaI_Platynereis_M1_L1	NO	Titration	2dpf	331	NA	1.00426961269989	42
200422_CaI_Platynereis_M1_L1_E008	52.736	42.736	6611.286	0	cPRC1_l	250	200422_CaI_Platynereis_M1_L1	NO	Titration	2dpf	330.5	NA	1.05181688347796	42
200422_CaI_Platynereis_M1_L1_E008	52.942	42.942	6430.898	0	cPRC1_l	250	200422_CaI_Platynereis_M1_L1	NO	Titration	2dpf	330.333333333333	NA	0.995833351079447	42
200422_CaI_Platynereis_M1_L1_E008	53.148	43.148	6437.291	0	cPRC1_l	250	200422_CaI_Platynereis_M1_L1	NO	Titration	2dpf	330.166666666667	NA	0.99781742276173	43
200422_CaI_Platynereis_M1_L1_E008	53.354	43.354	6240.032	0	cPRC1_l	250	200422_CaI_Platynereis_M1_L1	NO	Titration	2dpf	330.333333333333	NA	0.936597964608207	43
200422_CaI_Platynereis_M1_L1_E008	53.56	43.56	6247.098	0	cPRC1_l	250	200422_CaI_Platynereis_M1_L1	NO	Titration	2dpf	330	NA	0.938790902275501	43
200422_CaI_Platynereis_M1_L1_E008	53.766	43.766	6249.255	0	cPRC1_l	250	200422_CaI_Platynereis_M1_L1	NO	Titration	2dpf	330.363636363636	NA	0.939460328619734	43
200422_CaI_Platynereis_M1_L1_E008	53.972	43.972	6083.333	0	cPRC1_l	250	200422_CaI_Platynereis_M1_L1	NO	Titration	2dpf	330.166666666667	NA	0.887966328671701	43
200422_CaI_Platynereis_M1_L1_E008	54.178	44.178	6081.091	0	cPRC1_l	250	200422_CaI_Platynereis_M1_L1	NO	Titration	2dpf	330.5	NA	0.887270522522526	44
200422_CaI_Platynereis_M1_L1_E008	54.384	44.384	5904.697	0	cPRC1_l	250	200422_CaI_Platynereis_M1_L1	NO	Titration	2dpf	330.181818181818	NA	0.832526530605642	44
200422_CaI_Platynereis_M1_L1_E008	54.59	44.59	5903.217	0	cPRC1_l	250	200422_CaI_Platynereis_M1_L1	NO	Titration	2dpf	329.5	NA	0.832067211649005	44
200422_CaI_Platynereis_M1_L1_E008	54.796	44.796	5910.663	0	cPRC1_l	250	200422_CaI_Platynereis_M1_L1	NO	Titration	2dpf	330	NA	0.834378082561922	44
200422_CaI_Platynereis_M1_L1_E008	55.002	45.002	5983.418	0	cPRC1_l	250	200422_CaI_Platynereis_M1_L1	NO	Titration	2dpf	329.636363636364	NA	0.856957643839023	45
200422_CaI_Platynereis_M1_L1_E008	55.208	45.208	5835.003	0	cPRC1_l	250	200422_CaI_Platynereis_M1_L1	NO	Titration	2dpf	329.666666666667	NA	0.810896952657098	45
200422_CaI_Platynereis_M1_L1_E008	55.414	45.414	5761.105	0	cPRC1_l	250	200422_CaI_Platynereis_M1_L1	NO	Titration	2dpf	329.666666666667	NA	0.787962660591189	45
200422_CaI_Platynereis_M1_L1_E008	55.62	45.62	5653.333	0	cPRC1_l	250	200422_CaI_Platynereis_M1_L1	NO	Titration	2dpf	329.454545454545	NA	0.754515550729933	45
200422_CaI_Platynereis_M1_L1_E008	55.826	45.826	5579.843	0	cPRC1_l	250	200422_CaI_Platynereis_M1_L1	NO	Titration	2dpf	329	NA	0.731707881727746	45
200422_CaI_Platynereis_M1_L1_E008	56.032	46.032	5684.655	0	cPRC1_l	250	200422_CaI_Platynereis_M1_L1	NO	Titration	2dpf	329.333333333333	NA	0.764236353675729	46
200422_CaI_Platynereis_M1_L1_E008	56.238	46.238	5647.64	0	cPRC1_l	250	200422_CaI_Platynereis_M1_L1	NO	Titration	2dpf	328.545454545455	NA	0.752748724500114	46
200422_CaI_Platynereis_M1_L1_E008	56.444	46.444	5638.157	0	cPRC1_l	250	200422_CaI_Platynereis_M1_L1	NO	Titration	2dpf	329.333333333333	NA	0.749805669320528	46
200422_CaI_Platynereis_M1_L1_E008	56.65	46.65	5488.552	0	cPRC1_l	250	200422_CaI_Platynereis_M1_L1	NO	Titration	2dpf	329.333333333333	NA	0.703375660869415	46
200422_CaI_Platynereis_M1_L1_E008	56.856	46.856	5515.059	0	cPRC1_l	250	200422_CaI_Platynereis_M1_L1	NO	Titration	2dpf	328.363636363636	NA	0.71160212545291	46
200422_CaI_Platynereis_M1_L1_E008	57.062	47.062	5469.986	0	cPRC1_l	250	200422_CaI_Platynereis_M1_L1	NO	Titration	2dpf	328.333333333333	NA	0.697613690768795	47
200422_CaI_Platynereis_M1_L1_E008	57.268	47.268	5392.171	0	cPRC1_l	250	200422_CaI_Platynereis_M1_L1	NO	Titration	2dpf	328.5	NA	0.673463755221031	47
200422_CaI_Platynereis_M1_L1_E008	57.474	47.474	5436.817	0	cPRC1_l	250	200422_CaI_Platynereis_M1_L1	NO	Titration	2dpf	328.5	NA	0.687319670179143	47
200422_CaI_Platynereis_M1_L1_E008	57.68	47.68	5315.792	0	cPRC1_l	250	200422_CaI_Platynereis_M1_L1	NO	Titration	2dpf	328.333333333333	NA	0.649759483201462	47
200422_CaI_Platynereis_M1_L1_E008	57.886	47.886	5574.318	0	cPRC1_l	250	200422_CaI_Platynereis_M1_L1	NO	Titration	2dpf	328.166666666667	NA	0.729993194406517	47
200422_CaI_Platynereis_M1_L1_E008	58.092	48.092	5437.372	0	cPRC1_l	250	200422_CaI_Platynereis_M1_L1	NO	Titration	2dpf	328.333333333333	NA	0.687491914787882	48
200422_CaI_Platynereis_M1_L1_E008	58.298	48.298	5346.804	0	cPRC1_l	250	200422_CaI_Platynereis_M1_L1	NO	Titration	2dpf	328.166666666667	NA	0.659384077446881	48
200422_CaI_Platynereis_M1_L1_E008	58.504	48.504	5298.8	0	cPRC1_l	250	200422_CaI_Platynereis_M1_L1	NO	Titration	2dpf	328	NA	0.644486005018238	48
200422_CaI_Platynereis_M1_L1_E008	58.71	48.71	5338.979	0	cPRC1_l	250	200422_CaI_Platynereis_M1_L1	NO	Titration	2dpf	327.666666666667	NA	0.656955583638988	48
200422_CaI_Platynereis_M1_L1_E008	58.916	48.916	5228.633	0	cPRC1_l	250	200422_CaI_Platynereis_M1_L1	NO	Titration	2dpf	328.166666666667	NA	0.622709631213959	48
200422_CaI_Platynereis_M1_L1_E008	59.122	49.122	5306.836	0	cPRC1_l	250	200422_CaI_Platynereis_M1_L1	NO	Titration	2dpf	328.181818181818	NA	0.646979982812517	49
200422_CaI_Platynereis_M1_L1_E008	59.328	49.328	5272.866	0	cPRC1_l	250	200422_CaI_Platynereis_M1_L1	NO	Titration	2dpf	328	NA	0.636437371355117	49
200422_CaI_Platynereis_M1_L1_E008	59.534	49.534	5340.9	0	cPRC1_l	250	200422_CaI_Platynereis_M1_L1	NO	Titration	2dpf	327.333333333333	NA	0.657551767230676	49
200422_CaI_Platynereis_M1_L1_E008	59.74	49.74	5281.284	0	cPRC1_l	250	200422_CaI_Platynereis_M1_L1	NO	Titration	2dpf	328	NA	0.639049903096312	49
200422_CaI_Platynereis_M1_L1_E008	59.946	49.946	5192.482	0	cPRC1_l	250	200422_CaI_Platynereis_M1_L1	NO	Titration	2dpf	327.666666666667	NA	0.611490144996812	49
200422_CaI_Platynereis_M1_L1_E008	60.152	50.152	5202.281	0	cPRC1_l	250	200422_CaI_Platynereis_M1_L1	NO	Titration	2dpf	327.166666666667	NA	0.614531270980653	50
200422_CaI_Platynereis_M1_L1_E008	60.358	50.358	5074.21	0	cPRC1_l	250	200422_CaI_Platynereis_M1_L1	NO	Titration	2dpf	327.090909090909	NA	0.574784353348606	50
200422_CaI_Platynereis_M1_L1_E008	60.564	50.564	5039.981	0	cPRC1_l	250	200422_CaI_Platynereis_M1_L1	NO	Titration	2dpf	327	NA	0.564161361073795	50
200422_CaI_Platynereis_M1_L1_E008	60.77	50.77	5055.926	0	cPRC1_l	250	200422_CaI_Platynereis_M1_L1	NO	Titration	2dpf	327.333333333333	NA	0.569109902130263	50
200422_CaI_Platynereis_M1_L1_E008	60.976	50.976	4950.948	0	cPRC1_l	250	200422_CaI_Platynereis_M1_L1	NO	Titration	2dpf	327.272727272727	NA	0.536529911974982	50
200422_CaI_Platynereis_M1_L1_E008	61.182	51.182	5122.017	0	cPRC1_l	250	200422_CaI_Platynereis_M1_L1	NO	Titration	2dpf	327.333333333333	NA	0.589621286699913	51
200422_CaI_Platynereis_M1_L1_E008	61.388	51.388	4994.985	0	cPRC1_l	250	200422_CaI_Platynereis_M1_L1	NO	Titration	2dpf	327	NA	0.550196823389451	51
200422_CaI_Platynereis_M1_L1_E008	61.594	51.594	4911.039	0	cPRC1_l	250	200422_CaI_Platynereis_M1_L1	NO	Titration	2dpf	326.545454545455	NA	0.524144128028754	51
200422_CaI_Platynereis_M1_L1_E008	61.8	51.8	5009.255	0	cPRC1_l	250	200422_CaI_Platynereis_M1_L1	NO	Titration	2dpf	326.333333333333	NA	0.554625527113239	51
200422_CaI_Platynereis_M1_L1_E008	62.006	52.006	4878.13	0	cPRC1_l	250	200422_CaI_Platynereis_M1_L1	NO	Titration	2dpf	326.666666666667	NA	0.51393079860716	52
200422_CaI_Platynereis_M1_L1_E008	62.212	52.212	4892.327	0	cPRC1_l	250	200422_CaI_Platynereis_M1_L1	NO	Titration	2dpf	326.333333333333	NA	0.518336846733763	52
200422_CaI_Platynereis_M1_L1_E008	62.418	52.418	4917.073	0	cPRC1_l	250	200422_CaI_Platynereis_M1_L1	NO	Titration	2dpf	326.666666666667	NA	0.526016783828988	52
200422_CaI_Platynereis_M1_L1_E008	62.624	52.624	4969.355	0	cPRC1_l	250	200422_CaI_Platynereis_M1_L1	NO	Titration	2dpf	326.181818181818	NA	0.542242536322829	52
200422_CaI_Platynereis_M1_L1_E008	62.83	52.83	4920.607	0	cPRC1_l	250	200422_CaI_Platynereis_M1_L1	NO	Titration	2dpf	326.5	NA	0.527113563013281	52
200422_CaI_Platynereis_M1_L1_E008	63.036	53.036	4932.75	0	cPRC1_l	250	200422_CaI_Platynereis_M1_L1	NO	Titration	2dpf	326	NA	0.530882150912228	53
200422_CaI_Platynereis_M1_L1_E008	63.242	53.242	4929.634	0	cPRC1_l	250	200422_CaI_Platynereis_M1_L1	NO	Titration	2dpf	325.818181818182	NA	0.52991509829812	53
200422_CaI_Platynereis_M1_L1_E008	63.448	53.448	4775.783	0	cPRC1_l	250	200422_CaI_Platynereis_M1_L1	NO	Titration	2dpf	326	NA	0.482167341002494	53
200422_CaI_Platynereis_M1_L1_E008	63.654	53.654	4893.992	0	cPRC1_l	250	200422_CaI_Platynereis_M1_L1	NO	Titration	2dpf	326.166666666667	NA	0.518853580559979	53
200422_CaI_Platynereis_M1_L1_E008	63.86	53.86	4749.78	0	cPRC1_l	250	200422_CaI_Platynereis_M1_L1	NO	Titration	2dpf	325.454545454545	NA	0.474097293144773	53
200422_CaI_Platynereis_M1_L1_E008	64.066	54.066	4788.132	0	cPRC1_l	250	200422_CaI_Platynereis_M1_L1	NO	Titration	2dpf	325.666666666667	NA	0.485999861134594	54
200422_CaI_Platynereis_M1_L1_E008	64.272	54.272	4646.535	0	cPRC1_l	250	200422_CaI_Platynereis_M1_L1	NO	Titration	2dpf	325.666666666667	NA	0.442055140659662	54
200422_CaI_Platynereis_M1_L1_E008	64.478	54.478	4759.071	0	cPRC1_l	250	200422_CaI_Platynereis_M1_L1	NO	Titration	2dpf	325.818181818182	NA	0.476980761000255	54
200422_CaI_Platynereis_M1_L1_E008	64.684	54.684	4573.603	0	cPRC1_l	250	200422_CaI_Platynereis_M1_L1	NO	Titration	2dpf	325.333333333333	NA	0.419420647318153	54
200422_CaI_Platynereis_M1_L1_E008	64.89	54.89	4740.999	0	cPRC1_l	250	200422_CaI_Platynereis_M1_L1	NO	Titration	2dpf	325.333333333333	NA	0.471372104118944	54
200422_CaI_Platynereis_M1_L1_E008	65.096	55.096	4618.371	0	cPRC1_l	250	200422_CaI_Platynereis_M1_L1	NO	Titration	2dpf	325.272727272727	NA	0.433314425055123	55
200422_CaI_Platynereis_M1_L1_E008	65.302	55.302	4557.215	0	cPRC1_l	250	200422_CaI_Platynereis_M1_L1	NO	Titration	2dpf	325	NA	0.41433462092534	55
200422_CaI_Platynereis_M1_L1_E008	65.508	55.508	4636.186	0	cPRC1_l	250	200422_CaI_Platynereis_M1_L1	NO	Titration	2dpf	325.166666666667	NA	0.438843321820315	55
200422_CaI_Platynereis_M1_L1_E008	65.714	55.714	4564.23	0	cPRC1_l	250	200422_CaI_Platynereis_M1_L1	NO	Titration	2dpf	325.454545454545	NA	0.416511730709668	55
200422_CaI_Platynereis_M1_L1_E008	65.92	55.92	4560.612	0	cPRC1_l	250	200422_CaI_Platynereis_M1_L1	NO	Titration	2dpf	324.833333333333	NA	0.415388882071079	55
200422_CaI_Platynereis_M1_L1_E008	66.126	56.126	4537.506	0	cPRC1_l	250	200422_CaI_Platynereis_M1_L1	NO	Titration	2dpf	324.833333333333	NA	0.408217920035911	56
200422_CaI_Platynereis_M1_L1_E008	66.332	56.332	4593.685	0	cPRC1_l	250	200422_CaI_Platynereis_M1_L1	NO	Titration	2dpf	324.727272727273	NA	0.42565310899868	56
200422_CaI_Platynereis_M1_L1_E008	66.538	56.538	4576.069	0	cPRC1_l	250	200422_CaI_Platynereis_M1_L1	NO	Titration	2dpf	324	NA	0.420185972012117	56
200422_CaI_Platynereis_M1_L1_E008	66.744	56.744	4524.865	0	cPRC1_l	250	200422_CaI_Platynereis_M1_L1	NO	Titration	2dpf	324.333333333333	NA	0.404294777515069	56
200422_CaI_Platynereis_M1_L1_E008	66.95	56.95	4636.161	0	cPRC1_l	250	200422_CaI_Platynereis_M1_L1	NO	Titration	2dpf	324.5	NA	0.438835563054155	56
200422_CaI_Platynereis_M1_L1_E008	67.156	57.156	4722.418	0	cPRC1_l	250	200422_CaI_Platynereis_M1_L1	NO	Titration	2dpf	324.333333333333	NA	0.465605478758628	57
200422_CaI_Platynereis_M1_L1_E008	67.362	57.362	4582.631	0	cPRC1_l	250	200422_CaI_Platynereis_M1_L1	NO	Titration	2dpf	324.545454545455	NA	0.422222492953637	57
200422_CaI_Platynereis_M1_L1_E008	67.568	57.568	11.394	0	cPRC1_l	250	200422_CaI_Platynereis_M1_L1	NO	Titration	2dpf	324	NA	-0.99646386473519	57
200422_CaI_Platynereis_M1_L1_E008	67.774	57.774	11.401	0	cPRC1_l	250	200422_CaI_Platynereis_M1_L1	NO	Titration	2dpf	324.166666666667	NA	-0.996461692280665	57
200422_CaI_Platynereis_M1_L1_E008	67.98	57.98	33.296	0	cPRC1_l	250	200422_CaI_Platynereis_M1_L1	NO	Titration	2dpf	323.818181818182	NA	-0.989666564878258	57
200422_CaI_Platynereis_M1_L1_E008	68.186	58.186	3742.149	0	cPRC1_l	250	200422_CaI_Platynereis_M1_L1	NO	Titration	2dpf	323.833333333333	NA	0.161378360986071	58
200422_CaI_Platynereis_M1_L1_E008	68.392	58.392	3769.355	0	cPRC1_l	250	200422_CaI_Platynereis_M1_L1	NO	Titration	2dpf	323.666666666667	NA	0.169821760671382	58
200422_CaI_Platynereis_M1_L1_E008	68.598	58.598	3656.736	0	cPRC1_l	250	200422_CaI_Platynereis_M1_L1	NO	Titration	2dpf	323.636363636364	NA	0.13487038122714	58
200422_CaI_Platynereis_M1_L1_E008	68.804	58.804	3815.012	0	cPRC1_l	250	200422_CaI_Platynereis_M1_L1	NO	Titration	2dpf	323.833333333333	NA	0.183991440132981	58
200422_CaI_Platynereis_M1_L1_E008	69.01	59.01	3721.381	0	cPRC1_l	250	200422_CaI_Platynereis_M1_L1	NO	Titration	2dpf	323.5	NA	0.15493299876213	59
200422_CaI_Platynereis_M1_L1_E008	69.216	59.216	3693.345	0	cPRC1_l	250	200422_CaI_Platynereis_M1_L1	NO	Titration	2dpf	323.818181818182	NA	0.146232008040327	59
200422_CaI_Platynereis_M1_L1_E008	69.422	59.422	3531.157	0	cPRC1_l	250	200422_CaI_Platynereis_M1_L1	NO	Titration	2dpf	323.333333333333	NA	0.0958968574058628	59
200422_CaI_Platynereis_M1_L1_E008	69.628	59.628	3627.435	0	cPRC1_l	250	200422_CaI_Platynereis_M1_L1	NO	Titration	2dpf	323.166666666667	NA	0.125776796937671	59
200422_CaI_Platynereis_M1_L1_E008	69.834	59.834	3460.838	0	cPRC1_l	250	200422_CaI_Platynereis_M1_L1	NO	Titration	2dpf	321.272727272727	NA	0.0740733103033344	59
200422_CaI_Platynereis_M1_L1_E008	70.04	60.04	3552.866	0	cPRC1_l	250	200422_CaI_Platynereis_M1_L1	NO	Titration	2dpf	33.8333333333333	NA	0.102634259588044	60
200422_CaI_Platynereis_M1_L1_E008	70.246	60.246	3253.733	0	cPRC1_l	250	200422_CaI_Platynereis_M1_L1	NO	Titration	2dpf	0	NA	0.0097981396855904	60
200422_CaI_Platynereis_M1_L1_E008	70.452	60.452	3748.577	0	cPRC1_l	250	200422_CaI_Platynereis_M1_L1	NO	Titration	2dpf	0	NA	0.163373294940977	60
200422_CaI_Platynereis_M1_L1_E008	70.658	60.658	3693.137	0	cPRC1_l	250	200422_CaI_Platynereis_M1_L1	NO	Titration	2dpf	0	NA	0.146167455105881	60
200422_CaI_Platynereis_M1_L1_E008	70.864	60.864	3714.333	0	cPRC1_l	250	200422_CaI_Platynereis_M1_L1	NO	Titration	2dpf	0	NA	0.152745647406471	60
200422_CaI_Platynereis_M1_L1_E008	71.07	61.07	3670.498	0	cPRC1_l	250	200422_CaI_Platynereis_M1_L1	NO	Titration	2dpf	0	NA	0.13914142682257	61
200422_CaI_Platynereis_M1_L1_E008	71.276	61.276	3622.364	0	cPRC1_l	250	200422_CaI_Platynereis_M1_L1	NO	Titration	2dpf	0	NA	0.124203008809897	61
200422_CaI_Platynereis_M1_L1_E008	71.482	61.482	3626.678	0	cPRC1_l	250	200422_CaI_Platynereis_M1_L1	NO	Titration	2dpf	0	NA	0.125541861498364	61
200422_CaI_Platynereis_M1_L1_E008	71.688	61.688	3422.88	0	cPRC1_l	250	200422_CaI_Platynereis_M1_L1	NO	Titration	2dpf	0	NA	0.0622930204681864	61
200422_CaI_Platynereis_M1_L1_E008	71.894	61.894	3551.922	0	cPRC1_l	250	200422_CaI_Platynereis_M1_L1	NO	Titration	2dpf	0	NA	0.102341288577865	61
200422_CaI_Platynereis_M1_L1_E008	72.1	62.1	3483.751	0	cPRC1_l	250	200422_CaI_Platynereis_M1_L1	NO	Titration	2dpf	0	NA	0.0811843746637524	62
200422_CaI_Platynereis_M1_L1_E008	72.306	62.306	3478.229	0	cPRC1_l	250	200422_CaI_Platynereis_M1_L1	NO	Titration	2dpf	0	NA	0.0794706183944629	62
200422_CaI_Platynereis_M1_L1_E008	72.512	62.512	3429.007	0	cPRC1_l	250	200422_CaI_Platynereis_M1_L1	NO	Titration	2dpf	0	NA	0.0641945388785334	62
200422_CaI_Platynereis_M1_L1_E008	72.718	62.718	3388.621	0	cPRC1_l	250	200422_CaI_Platynereis_M1_L1	NO	Titration	2dpf	0	NA	0.051660717673984	62
200422_CaI_Platynereis_M1_L1_E008	72.924	62.924	3396.765	0	cPRC1_l	250	200422_CaI_Platynereis_M1_L1	NO	Titration	2dpf	0	NA	0.0541882133380717	62
200422_CaI_Platynereis_M1_L1_E008	73.13	63.13	3410.799	0	cPRC1_l	250	200422_CaI_Platynereis_M1_L1	NO	Titration	2dpf	0	NA	0.0585436743093154	63
200422_CaI_Platynereis_M1_L1_E008	73.336	63.336	3422.526	0	cPRC1_l	250	200422_CaI_Platynereis_M1_L1	NO	Titration	2dpf	0	NA	0.0621831563393692	63
200422_CaI_Platynereis_M1_L1_E008	73.542	63.542	3195.997	0	cPRC1_l	250	200422_CaI_Platynereis_M1_L1	NO	Titration	2dpf	0	NA	-0.00812026523358631	63
200422_CaI_Platynereis_M1_L1_E008	73.748	63.748	3198.662	0	cPRC1_l	250	200422_CaI_Platynereis_M1_L1	NO	Titration	2dpf	0	NA	-0.00729318076099373	63
200422_CaI_Platynereis_M1_L1_E008	73.954	63.954	3200.144	0	cPRC1_l	250	200422_CaI_Platynereis_M1_L1	NO	Titration	2dpf	0	NA	-0.00683324110306421	63
200422_CaI_Platynereis_M1_L1_E008	74.16	64.16	3123.822	0	cPRC1_l	250	200422_CaI_Platynereis_M1_L1	NO	Titration	2dpf	0	NA	-0.0305198231357889	64
200422_CaI_Platynereis_M1_L1_E008	74.366	64.366	3202.404	0	cPRC1_l	250	200422_CaI_Platynereis_M1_L1	NO	Titration	2dpf	0	NA	-0.00613184864225391	64
200422_CaI_Platynereis_M1_L1_E008	74.572	64.572	3153.668	0	cPRC1_l	250	200422_CaI_Platynereis_M1_L1	NO	Titration	2dpf	0	NA	-0.0212570977440446	64
200422_CaI_Platynereis_M1_L1_E008	74.778	64.778	3038.25	0	cPRC1_l	250	200422_CaI_Platynereis_M1_L1	NO	Titration	2dpf	0	NA	-0.0570771486474936	64
200422_CaI_Platynereis_M1_L1_E008	74.984	64.984	3151.936	0	cPRC1_l	250	200422_CaI_Platynereis_M1_L1	NO	Titration	2dpf	0	NA	-0.0217946250635682	64
200422_CaI_Platynereis_M1_L1_E008	75.19	65.19	3180.487	0	cPRC1_l	250	200422_CaI_Platynereis_M1_L1	NO	Titration	2dpf	0	NA	-0.0129338037588812	65
200422_CaI_Platynereis_M1_L1_E008	75.396	65.396	3144.714	0	cPRC1_l	250	200422_CaI_Platynereis_M1_L1	NO	Titration	2dpf	0	NA	-0.0240359774316972	65
200422_CaI_Platynereis_M1_L1_E008	75.602	65.602	3163.316	0	cPRC1_l	250	200422_CaI_Platynereis_M1_L1	NO	Titration	2dpf	0	NA	-0.0182628347078071	65
200422_CaI_Platynereis_M1_L1_E008	75.808	65.808	3062.162	0	cPRC1_l	250	200422_CaI_Platynereis_M1_L1	NO	Titration	2dpf	0	NA	-0.0496560439913458	65
200422_CaI_Platynereis_M1_L1_E008	76.014	66.014	3107.824	0	cPRC1_l	250	200422_CaI_Platynereis_M1_L1	NO	Titration	2dpf	0	NA	-0.0354848127765154	66
200422_CaI_Platynereis_M1_L1_E008	76.22	66.22	3056.951	0	cPRC1_l	250	200422_CaI_Platynereis_M1_L1	NO	Titration	2dpf	0	NA	-0.0512732812096121	66
200422_CaI_Platynereis_M1_L1_E008	76.426	66.426	3104.536	0	cPRC1_l	250	200422_CaI_Platynereis_M1_L1	NO	Titration	2dpf	0	NA	-0.0365052457018004	66
200422_CaI_Platynereis_M1_L1_E008	76.632	66.632	3037.814	0	cPRC1_l	250	200422_CaI_Platynereis_M1_L1	NO	Titration	2dpf	0	NA	-0.0572124615293136	66
200422_CaI_Platynereis_M1_L1_E008	76.838	66.838	3094.624	0	cPRC1_l	250	200422_CaI_Platynereis_M1_L1	NO	Titration	2dpf	0	NA	-0.0395814413086814	66
200422_CaI_Platynereis_M1_L1_E008	77.044	67.044	2987.064	0	cPRC1_l	250	200422_CaI_Platynereis_M1_L1	NO	Titration	2dpf	0	NA	-0.0729627568329061	67
200422_CaI_Platynereis_M1_L1_E008	77.25	67.25	3013.746	0	cPRC1_l	250	200422_CaI_Platynereis_M1_L1	NO	Titration	2dpf	0	NA	-0.0646819808862961	67
200422_CaI_Platynereis_M1_L1_E008	77.456	67.456	3044.367	0	cPRC1_l	250	200422_CaI_Platynereis_M1_L1	NO	Titration	2dpf	0	NA	-0.0551787337436102	67
200422_CaI_Platynereis_M1_L1_E008	77.662	67.662	3001.259	0	cPRC1_l	250	200422_CaI_Platynereis_M1_L1	NO	Titration	2dpf	0	NA	-0.0685573294075958	67
200422_CaI_Platynereis_M1_L1_E008	77.868	67.868	2990.235	0	cPRC1_l	250	200422_CaI_Platynereis_M1_L1	NO	Titration	2dpf	0	NA	-0.071978634933247	67
200422_CaI_Platynereis_M1_L1_E008	78.074	68.074	2879.338	0	cPRC1_l	250	200422_CaI_Platynereis_M1_L1	NO	Titration	2dpf	0	NA	-0.106395590564429	68
200422_CaI_Platynereis_M1_L1_E008	78.28	68.28	2962.785	0	cPRC1_l	250	200422_CaI_Platynereis_M1_L1	NO	Titration	2dpf	0	NA	-0.080497760176274	68
200422_CaI_Platynereis_M1_L1_E008	78.486	68.486	2953.169	0	cPRC1_l	250	200422_CaI_Platynereis_M1_L1	NO	Titration	2dpf	0	NA	-0.0834820919918275	68
200422_CaI_Platynereis_M1_L1_E008	78.692	68.692	2984.369	0	cPRC1_l	250	200422_CaI_Platynereis_M1_L1	NO	Titration	2dpf	0	NA	-0.0737991518248898	68
200422_CaI_Platynereis_M1_L1_E008	78.898	68.898	2902.968	0	cPRC1_l	250	200422_CaI_Platynereis_M1_L1	NO	Titration	2dpf	0	NA	-0.0990620047905594	68
200422_CaI_Platynereis_M1_L1_E008	79.104	69.104	2889.817	0	cPRC1_l	250	200422_CaI_Platynereis_M1_L1	NO	Titration	2dpf	0	NA	-0.103143426141053	69
200422_CaI_Platynereis_M1_L1_E008	79.31	69.31	2848.157	0	cPRC1_l	250	200422_CaI_Platynereis_M1_L1	NO	Titration	2dpf	0	NA	-0.116072634069086	69
200422_CaI_Platynereis_M1_L1_E008	79.516	69.516	2924.562	0	cPRC1_l	250	200422_CaI_Platynereis_M1_L1	NO	Titration	2dpf	0	NA	-0.0923602929327116	69
200422_CaI_Platynereis_M1_L1_E008	79.722	69.722	2855.773	0	cPRC1_l	250	200422_CaI_Platynereis_M1_L1	NO	Titration	2dpf	0	NA	-0.113709003546284	69
200422_CaI_Platynereis_M1_L1_E008	79.928	69.928	2873.645	0	cPRC1_l	250	200422_CaI_Platynereis_M1_L1	NO	Titration	2dpf	0	NA	-0.108162416794249	69
200422_CaI_Platynereis_M1_L1_E008	80.134	70.134	2914.631	0	cPRC1_l	250	200422_CaI_Platynereis_M1_L1	NO	Titration	2dpf	0	NA	-0.0954423852018737	70
200422_CaI_Platynereis_M1_L1_E008	80.34	70.34	2873.919	0	cPRC1_l	250	200422_CaI_Platynereis_M1_L1	NO	Titration	2dpf	0	NA	-0.108077380717142	70
200422_CaI_Platynereis_M1_L1_E008	80.546	70.546	2875.734	0	cPRC1_l	250	200422_CaI_Platynereis_M1_L1	NO	Titration	2dpf	0	NA	-0.107514094293969	70
200422_CaI_Platynereis_M1_L1_E008	80.752	70.752	2849.349	0	cPRC1_l	250	200422_CaI_Platynereis_M1_L1	NO	Titration	2dpf	0	NA	-0.115702696098605	70
200422_CaI_Platynereis_M1_L1_E008	80.958	70.958	2870.404	0	cPRC1_l	250	200422_CaI_Platynereis_M1_L1	NO	Titration	2dpf	0	NA	-0.109168263239154	70
200422_CaI_Platynereis_M1_L1_E008	81.164	71.164	2908.156	0	cPRC1_l	250	200422_CaI_Platynereis_M1_L1	NO	Titration	2dpf	0	NA	-0.0974519056371596	71
200422_CaI_Platynereis_M1_L1_E008	81.37	71.37	2872.938	0	cPRC1_l	250	200422_CaI_Platynereis_M1_L1	NO	Titration	2dpf	0	NA	-0.108381834701237	71
200422_CaI_Platynereis_M1_L1_E008	81.576	71.576	2843.078	0	cPRC1_l	250	200422_CaI_Platynereis_M1_L1	NO	Titration	2dpf	0	NA	-0.11764890500203	71
200422_CaI_Platynereis_M1_L1_E008	81.782	71.782	2848.088	0	cPRC1_l	250	200422_CaI_Platynereis_M1_L1	NO	Titration	2dpf	0	NA	-0.116094048263685	71
200422_CaI_Platynereis_M1_L1_E008	81.988	71.988	2773.968	0	cPRC1_l	250	200422_CaI_Platynereis_M1_L1	NO	Titration	2dpf	0	NA	-0.13909723817309	71
200422_CaI_Platynereis_M1_L1_E008	82.194	72.194	2790.758	0	cPRC1_l	250	200422_CaI_Platynereis_M1_L1	NO	Titration	2dpf	0	NA	-0.133886450820433	72
200422_CaI_Platynereis_M1_L1_E008	82.4	72.4	2855.917	0	cPRC1_l	250	200422_CaI_Platynereis_M1_L1	NO	Titration	2dpf	0	NA	-0.113664313053206	72
200422_CaI_Platynereis_M1_L1_E008	82.606	72.606	2788.21	0	cPRC1_l	250	200422_CaI_Platynereis_M1_L1	NO	Titration	2dpf	0	NA	-0.1346772242674	72
200422_CaI_Platynereis_M1_L1_E008	82.812	72.812	2754.542	0	cPRC1_l	250	200422_CaI_Platynereis_M1_L1	NO	Titration	2dpf	0	NA	-0.145126109829594	72
200422_CaI_Platynereis_M1_L1_E008	83.018	73.018	2742.875	0	cPRC1_l	250	200422_CaI_Platynereis_M1_L1	NO	Titration	2dpf	0	NA	-0.148746970820865	73
200422_CaI_Platynereis_M1_L1_E008	83.224	73.224	2726.858	0	cPRC1_l	250	200422_CaI_Platynereis_M1_L1	NO	Titration	2dpf	0	NA	-0.153717857123873	73
200422_CaI_Platynereis_M1_L1_E008	83.43	73.43	2676.535	0	cPRC1_l	250	200422_CaI_Platynereis_M1_L1	NO	Titration	2dpf	0	NA	-0.169335632701463	73
200422_CaI_Platynereis_M1_L1_E008	83.636	73.636	2676.819	0	cPRC1_l	250	200422_CaI_Platynereis_M1_L1	NO	Titration	2dpf	0	NA	-0.169247493117892	73
200422_CaI_Platynereis_M1_L1_E008	83.842	73.842	2633.501	0	cPRC1_l	250	200422_CaI_Platynereis_M1_L1	NO	Titration	2dpf	0	NA	-0.182691262417616	73
200422_CaI_Platynereis_M1_L1_E008	84.048	74.048	2510.193	0	cPRC1_l	250	200422_CaI_Platynereis_M1_L1	NO	Titration	2dpf	0	NA	-0.220959979920973	74
200422_CaI_Platynereis_M1_L1_E008	84.254	74.254	2555.382	0	cPRC1_l	250	200422_CaI_Platynereis_M1_L1	NO	Titration	2dpf	0	NA	-0.206935544561879	74
200422_CaI_Platynereis_M1_L1_E008	84.46	74.46	2563.777	0	cPRC1_l	250	200422_CaI_Platynereis_M1_L1	NO	Titration	2dpf	0	NA	-0.204330150885551	74
200422_CaI_Platynereis_M1_L1_E008	84.666	74.666	2632.721	0	cPRC1_l	250	200422_CaI_Platynereis_M1_L1	NO	Titration	2dpf	0	NA	-0.18293333592179	74
200422_CaI_Platynereis_M1_L1_E008	84.872	74.872	2601.892	0	cPRC1_l	250	200422_CaI_Platynereis_M1_L1	NO	Titration	2dpf	0	NA	-0.192501135998922	74
200422_CaI_Platynereis_M1_L1_E008	85.078	75.078	2582.332	0	cPRC1_l	250	200422_CaI_Platynereis_M1_L1	NO	Titration	2dpf	0	NA	-0.19857159464204	75
200422_CaI_Platynereis_M1_L1_E008	85.284	75.284	2628.792	0	cPRC1_l	250	200422_CaI_Platynereis_M1_L1	NO	Titration	2dpf	0	NA	-0.184152703611402	75
200422_CaI_Platynereis_M1_L1_E008	85.49	75.49	2615.976	0	cPRC1_l	250	200422_CaI_Platynereis_M1_L1	NO	Titration	2dpf	0	NA	-0.188130157495359	75
200422_CaI_Platynereis_M1_L1_E008	85.696	75.696	2600.1	0	cPRC1_l	250	200422_CaI_Platynereis_M1_L1	NO	Titration	2dpf	0	NA	-0.193057284357228	75
200422_CaI_Platynereis_M1_L1_E008	85.902	75.902	2526.401	0	cPRC1_l	250	200422_CaI_Platynereis_M1_L1	NO	Titration	2dpf	0	NA	-0.215929816644508	75
200422_CaI_Platynereis_M1_L1_E008	86.108	76.108	2475.445	0	cPRC1_l	250	200422_CaI_Platynereis_M1_L1	NO	Titration	2dpf	0	NA	-0.231744044181254	76
200422_CaI_Platynereis_M1_L1_E008	86.314	76.314	2587.164	0	cPRC1_l	250	200422_CaI_Platynereis_M1_L1	NO	Titration	2dpf	0	NA	-0.197071980318751	76
200422_CaI_Platynereis_M1_L1_E008	86.52	76.52	2588.085	0	cPRC1_l	250	200422_CaI_Platynereis_M1_L1	NO	Titration	2dpf	0	NA	-0.196786147373438	76
200422_CaI_Platynereis_M1_L1_E008	86.726	76.726	2541.354	0	cPRC1_l	250	200422_CaI_Platynereis_M1_L1	NO	Titration	2dpf	0	NA	-0.211289143429245	76
200422_CaI_Platynereis_M1_L1_E008	86.932	76.932	2694.183	0	cPRC1_l	250	200422_CaI_Platynereis_M1_L1	NO	Titration	2dpf	0	NA	-0.163858564494215	76
200422_CaI_Platynereis_M1_L1_E008	87.138	77.138	2522.171	0	cPRC1_l	250	200422_CaI_Platynereis_M1_L1	NO	Titration	2dpf	0	NA	-0.217242599878679	77
200422_CaI_Platynereis_M1_L1_E008	87.344	77.344	2543.333	0	cPRC1_l	250	200422_CaI_Platynereis_M1_L1	NO	Titration	2dpf	0	NA	-0.210674959500066	77
200422_CaI_Platynereis_M1_L1_E008	87.55	77.55	2572.003	0	cPRC1_l	250	200422_CaI_Platynereis_M1_L1	NO	Titration	2dpf	0	NA	-0.20177720646846	77
200422_CaI_Platynereis_M1_L1_E008	87.756	77.756	2561.382	0	cPRC1_l	250	200422_CaI_Platynereis_M1_L1	NO	Titration	2dpf	0	NA	-0.205073440683622	77
200422_CaI_Platynereis_M1_L1_E008	87.962	77.962	2654.573	0	cPRC1_l	250	200422_CaI_Platynereis_M1_L1	NO	Titration	2dpf	0	NA	-0.176151553597177	77
200422_CaI_Platynereis_M1_L1_E008	88.168	78.168	2521.839	0	cPRC1_l	250	200422_CaI_Platynereis_M1_L1	NO	Titration	2dpf	0	NA	-0.217345636293276	78
200422_CaI_Platynereis_M1_L1_E008	88.374	78.374	2559.303	0	cPRC1_l	250	200422_CaI_Platynereis_M1_L1	NO	Titration	2dpf	0	NA	-0.205718659677438	78
200422_CaI_Platynereis_M1_L1_E008	88.58	78.58	2539.58	0	cPRC1_l	250	200422_CaI_Platynereis_M1_L1	NO	Titration	2dpf	0	NA	-0.211839705475916	78
200422_CaI_Platynereis_M1_L1_E008	88.786	78.786	2548.134	0	cPRC1_l	250	200422_CaI_Platynereis_M1_L1	NO	Titration	2dpf	0	NA	-0.209184966046814	78
200422_CaI_Platynereis_M1_L1_E008	88.992	78.992	2533.374	0	cPRC1_l	250	200422_CaI_Platynereis_M1_L1	NO	Titration	2dpf	0	NA	-0.213765741587327	78
200422_CaI_Platynereis_M1_L1_E008	89.198	79.198	2552.922	0	cPRC1_l	250	200422_CaI_Platynereis_M1_L1	NO	Titration	2dpf	0	NA	-0.207699007151965	79
200422_CaI_Platynereis_M1_L1_E008	89.404	79.404	2564.793	0	cPRC1_l	250	200422_CaI_Platynereis_M1_L1	NO	Titration	2dpf	0	NA	-0.204014834628833	79
200422_CaI_Platynereis_M1_L1_E008	89.61	79.61	2615.831	0	cPRC1_l	250	200422_CaI_Platynereis_M1_L1	NO	Titration	2dpf	0	NA	-0.188175158339084	79
200422_CaI_Platynereis_M1_L1_E008	89.816	79.816	2668.445	0	cPRC1_l	250	200422_CaI_Platynereis_M1_L1	NO	Titration	2dpf	0	NA	-0.171846369430646	79
200422_CaI_Platynereis_M1_L1_E008	90.022	80.022	2579.387	0	cPRC1_l	250	200422_CaI_Platynereis_M1_L1	NO	Titration	2dpf	0	NA	-0.199485577295618	80
200422_CaI_Platynereis_M1_L1_E008	90.228	80.228	2585.734	0	cPRC1_l	250	200422_CaI_Platynereis_M1_L1	NO	Titration	2dpf	0	NA	-0.197515781743069	80
200422_CaI_Platynereis_M1_L1_E008	90.434	80.434	2613.695	0	cPRC1_l	250	200422_CaI_Platynereis_M1_L1	NO	Titration	2dpf	0	NA	-0.188838067319743	80
200422_CaI_Platynereis_M1_L1_E008	90.64	80.64	2557.237	0	cPRC1_l	250	200422_CaI_Platynereis_M1_L1	NO	Titration	2dpf	0	NA	-0.206359844112851	80
200422_CaI_Platynereis_M1_L1_E008	90.846	80.846	2648.533	0	cPRC1_l	250	200422_CaI_Platynereis_M1_L1	NO	Titration	2dpf	0	NA	-0.178026071501289	80
200422_CaI_Platynereis_M1_L1_E008	91.052	81.052	2595.714	0	cPRC1_l	250	200422_CaI_Platynereis_M1_L1	NO	Titration	2dpf	0	NA	-0.194418482292234	81
200422_CaI_Platynereis_M1_L1_E008	91.258	81.258	2717.797	0	cPRC1_l	250	200422_CaI_Platynereis_M1_L1	NO	Titration	2dpf	0	NA	-0.156529944330688	81
200422_CaI_Platynereis_M1_L1_E008	91.464	81.464	2588.068	0	cPRC1_l	250	200422_CaI_Platynereis_M1_L1	NO	Titration	2dpf	0	NA	-0.196791423334426	81
200422_CaI_Platynereis_M1_L1_E008	91.67	81.67	2658.846	0	cPRC1_l	250	200422_CaI_Platynereis_M1_L1	NO	Titration	2dpf	0	NA	-0.174825425285211	81
200422_CaI_Platynereis_M1_L1_E008	91.876	81.876	2564.144	0	cPRC1_l	250	200422_CaI_Platynereis_M1_L1	NO	Titration	2dpf	0	NA	-0.204216252198331	81
200422_CaI_Platynereis_M1_L1_E008	92.082	82.082	2682.225	0	cPRC1_l	250	200422_CaI_Platynereis_M1_L1	NO	Titration	2dpf	0	NA	-0.167569737523582	82
200422_CaI_Platynereis_M1_L1_E008	92.288	82.288	2602.535	0	cPRC1_l	250	200422_CaI_Platynereis_M1_L1	NO	Titration	2dpf	0	NA	-0.192301580533302	82
200422_CaI_Platynereis_M1_L1_E008	92.494	82.494	2630.232	0	cPRC1_l	250	200422_CaI_Platynereis_M1_L1	NO	Titration	2dpf	0	NA	-0.18370579868062	82
200422_CaI_Platynereis_M1_L1_E008	92.7	82.7	2630.579	0	cPRC1_l	250	200422_CaI_Platynereis_M1_L1	NO	Titration	2dpf	0	NA	-0.183598107006328	82
200422_CaI_Platynereis_M1_L1_E008	92.906	82.906	2588.486	0	cPRC1_l	250	200422_CaI_Platynereis_M1_L1	NO	Titration	2dpf	0	NA	-0.196661696764241	82
200422_CaI_Platynereis_M1_L1_E008	93.112	83.112	2723.161	0	cPRC1_l	250	200422_CaI_Platynereis_M1_L1	NO	Titration	2dpf	0	NA	-0.154865223463526	83
200422_CaI_Platynereis_M1_L1_E008	93.318	83.318	2657.191	0	cPRC1_l	250	200422_CaI_Platynereis_M1_L1	NO	Titration	2dpf	0	NA	-0.175339055604964	83
200422_CaI_Platynereis_M1_L1_E008	93.524	83.524	2736.761	0	cPRC1_l	250	200422_CaI_Platynereis_M1_L1	NO	Titration	2dpf	0	NA	-0.150644454672809	83
200422_CaI_Platynereis_M1_L1_E008	93.73	83.73	2644.391	0	cPRC1_l	250	200422_CaI_Platynereis_M1_L1	NO	Titration	2dpf	0	NA	-0.179311543878579	83
200422_CaI_Platynereis_M1_L1_E008	93.936	83.936	2596.26	0	cPRC1_l	250	200422_CaI_Platynereis_M1_L1	NO	Titration	2dpf	0	NA	-0.194249030839313	83
200422_CaI_Platynereis_M1_L1_E008	94.142	84.142	2564.447	0	cPRC1_l	250	200422_CaI_Platynereis_M1_L1	NO	Titration	2dpf	0	NA	-0.204122215952479	84
200422_CaI_Platynereis_M1_L1_E008	94.348	84.348	2638.154	0	cPRC1_l	250	200422_CaI_Platynereis_M1_L1	NO	Titration	2dpf	0	NA	-0.181247200860028	84
200422_CaI_Platynereis_M1_L1_E008	94.554	84.554	2642.528	0	cPRC1_l	250	200422_CaI_Platynereis_M1_L1	NO	Titration	2dpf	0	NA	-0.179889727132778	84
200422_CaI_Platynereis_M1_L1_E008	94.76	84.76	2621.22	0	cPRC1_l	250	200422_CaI_Platynereis_M1_L1	NO	Titration	2dpf	0	NA	-0.186502678705763	84
200422_CaI_Platynereis_M1_L1_E008	94.966	84.966	2697.69	0	cPRC1_l	250	200422_CaI_Platynereis_M1_L1	NO	Titration	2dpf	0	NA	-0.162770164777374	84
200422_CaI_Platynereis_M1_L1_E008	95.172	85.172	2675.303	0	cPRC1_l	250	200422_CaI_Platynereis_M1_L1	NO	Titration	2dpf	0	NA	-0.169717984697798	85
200422_CaI_Platynereis_M1_L1_E008	95.378	85.378	2664.641	0	cPRC1_l	250	200422_CaI_Platynereis_M1_L1	NO	Titration	2dpf	0	NA	-0.173026943289461	85
200422_CaI_Platynereis_M1_L1_E008	95.584	85.584	2676.364	0	cPRC1_l	250	200422_CaI_Platynereis_M1_L1	NO	Titration	2dpf	0	NA	-0.169388702661993	85
200422_CaI_Platynereis_M1_L1_E008	95.79	85.79	2719.489	0	cPRC1_l	250	200422_CaI_Platynereis_M1_L1	NO	Titration	2dpf	0	NA	-0.156004831037019	85
200422_CaI_Platynereis_M1_L1_E008	95.996	85.996	2652.013	0	cPRC1_l	250	200422_CaI_Platynereis_M1_L1	NO	Titration	2dpf	0	NA	-0.1769460512519	85
200422_CaI_Platynereis_M1_L1_E008	96.202	86.202	2707.394	0	cPRC1_l	250	200422_CaI_Platynereis_M1_L1	NO	Titration	2dpf	0	NA	-0.159758522104939	86
200422_CaI_Platynereis_M1_L1_E008	96.408	86.408	2718.218	0	cPRC1_l	250	200422_CaI_Platynereis_M1_L1	NO	Titration	2dpf	0	NA	-0.156399286708563	86
200422_CaI_Platynereis_M1_L1_E008	96.614	86.614	2550.948	0	cPRC1_l	250	200422_CaI_Platynereis_M1_L1	NO	Titration	2dpf	0	NA	-0.208311639327911	86
200422_CaI_Platynereis_M1_L1_E008	96.82	86.82	2678.322	0	cPRC1_l	250	200422_CaI_Platynereis_M1_L1	NO	Titration	2dpf	0	NA	-0.168781036096388	86
200422_CaI_Platynereis_M1_L1_E008	97.026	87.026	2587.354	0	cPRC1_l	250	200422_CaI_Platynereis_M1_L1	NO	Titration	2dpf	0	NA	-0.197013013695939	87
200422_CaI_Platynereis_M1_L1_E008	97.232	87.232	2523.352	0	cPRC1_l	250	200422_CaI_Platynereis_M1_L1	NO	Titration	2dpf	0	NA	-0.216876075765309	87
200422_CaI_Platynereis_M1_L1_E008	97.438	87.438	2662.322	0	cPRC1_l	250	200422_CaI_Platynereis_M1_L1	NO	Titration	2dpf	0	NA	-0.173746646438408	87
200422_CaI_Platynereis_M1_L1_E008	97.644	87.644	2550.151	0	cPRC1_l	250	200422_CaI_Platynereis_M1_L1	NO	Titration	2dpf	NA	NA	-0.208558988793073	87
150722_CaI_Platynereis_M1_L1_E007	0.206	-29.794	2676.354	0	cPRC1_l	100	150722_CaI_Platynereis_M1_L1	NO	Titration	2dpf	0	NA	0.397324714608417	-29
150722_CaI_Platynereis_M1_L1_E007	0.412	-29.588	2521.024	0	cPRC1_l	100	150722_CaI_Platynereis_M1_L1	NO	Titration	2dpf	0	NA	0.316226904707288	-29
150722_CaI_Platynereis_M1_L1_E007	0.618	-29.382	2540.717	0	cPRC1_l	100	150722_CaI_Platynereis_M1_L1	NO	Titration	2dpf	0	NA	0.326508622150042	-29
150722_CaI_Platynereis_M1_L1_E007	0.824	-29.176	2485.668	0	cPRC1_l	100	150722_CaI_Platynereis_M1_L1	NO	Titration	2dpf	0	NA	0.297767533260276	-29
150722_CaI_Platynereis_M1_L1_E007	1.03	-28.97	2509.943	0	cPRC1_l	100	150722_CaI_Platynereis_M1_L1	NO	Titration	2dpf	0	NA	0.310441513401588	-28
150722_CaI_Platynereis_M1_L1_E007	1.236	-28.764	2476.075	0	cPRC1_l	100	150722_CaI_Platynereis_M1_L1	NO	Titration	2dpf	0	NA	0.292759026916482	-28
150722_CaI_Platynereis_M1_L1_E007	1.442	-28.558	2391.485	0	cPRC1_l	100	150722_CaI_Platynereis_M1_L1	NO	Titration	2dpf	0	NA	0.248594578712423	-28
150722_CaI_Platynereis_M1_L1_E007	1.648	-28.352	2399.625	0	cPRC1_l	100	150722_CaI_Platynereis_M1_L1	NO	Titration	2dpf	0	NA	0.25284447359812	-28
150722_CaI_Platynereis_M1_L1_E007	1.854	-28.146	2349.407	0	cPRC1_l	100	150722_CaI_Platynereis_M1_L1	NO	Titration	2dpf	0	NA	0.226625650334005	-28
150722_CaI_Platynereis_M1_L1_E007	2.06	-27.94	2310.252	0	cPRC1_l	100	150722_CaI_Platynereis_M1_L1	NO	Titration	2dpf	0	NA	0.206182820573632	-27
150722_CaI_Platynereis_M1_L1_E007	2.266	-27.734	2279.296	0	cPRC1_l	100	150722_CaI_Platynereis_M1_L1	NO	Titration	2dpf	0	NA	0.190020689605376	-27
150722_CaI_Platynereis_M1_L1_E007	2.472	-27.528	2292.735	0	cPRC1_l	100	150722_CaI_Platynereis_M1_L1	NO	Titration	2dpf	0	NA	0.197037192967645	-27
150722_CaI_Platynereis_M1_L1_E007	2.678	-27.322	2296.101	0	cPRC1_l	100	150722_CaI_Platynereis_M1_L1	NO	Titration	2dpf	0	NA	0.198794581933892	-27
150722_CaI_Platynereis_M1_L1_E007	2.884	-27.116	2284.837	0	cPRC1_l	100	150722_CaI_Platynereis_M1_L1	NO	Titration	2dpf	0	NA	0.19291364630828	-27
150722_CaI_Platynereis_M1_L1_E007	3.09	-26.91	2252.631	0	cPRC1_l	100	150722_CaI_Platynereis_M1_L1	NO	Titration	2dpf	0	NA	0.176098890204013	-26
150722_CaI_Platynereis_M1_L1_E007	3.296	-26.704	2251.89	0	cPRC1_l	100	150722_CaI_Platynereis_M1_L1	NO	Titration	2dpf	0	NA	0.175712014023387	-26
150722_CaI_Platynereis_M1_L1_E007	3.502	-26.498	2284.621	0	cPRC1_l	100	150722_CaI_Platynereis_M1_L1	NO	Titration	2dpf	0	NA	0.192800872684778	-26
150722_CaI_Platynereis_M1_L1_E007	3.708	-26.292	2226.41	0	cPRC1_l	100	150722_CaI_Platynereis_M1_L1	NO	Titration	2dpf	0	NA	0.162408903250962	-26
150722_CaI_Platynereis_M1_L1_E007	3.914	-26.086	2243.661	0	cPRC1_l	100	150722_CaI_Platynereis_M1_L1	NO	Titration	2dpf	0	NA	0.171415652228007	-26
150722_CaI_Platynereis_M1_L1_E007	4.12	-25.88	2278.137	0	cPRC1_l	100	150722_CaI_Platynereis_M1_L1	NO	Titration	2dpf	0	NA	0.189415575579267	-25
150722_CaI_Platynereis_M1_L1_E007	4.326	-25.674	2243.733	0	cPRC1_l	100	150722_CaI_Platynereis_M1_L1	NO	Titration	2dpf	0	NA	0.171453243435841	-25
150722_CaI_Platynereis_M1_L1_E007	4.532	-25.468	2202.552	0	cPRC1_l	100	150722_CaI_Platynereis_M1_L1	NO	Titration	2dpf	0	NA	0.149952638855023	-25
150722_CaI_Platynereis_M1_L1_E007	4.738	-25.262	2279.193	0	cPRC1_l	100	150722_CaI_Platynereis_M1_L1	NO	Titration	2dpf	0	NA	0.189966913294169	-25
150722_CaI_Platynereis_M1_L1_E007	4.944	-25.056	2188.584	0	cPRC1_l	100	150722_CaI_Platynereis_M1_L1	NO	Titration	2dpf	0	NA	0.142659944535195	-25
150722_CaI_Platynereis_M1_L1_E007	5.15	-24.85	2214.868	0	cPRC1_l	100	150722_CaI_Platynereis_M1_L1	NO	Titration	2dpf	0	NA	0.156382823795101	-24
150722_CaI_Platynereis_M1_L1_E007	5.356	-24.644	2174.443	0	cPRC1_l	100	150722_CaI_Platynereis_M1_L1	NO	Titration	2dpf	0	NA	0.135276926896543	-24
150722_CaI_Platynereis_M1_L1_E007	5.562	-24.438	2250.629	0	cPRC1_l	100	150722_CaI_Platynereis_M1_L1	NO	Titration	2dpf	0	NA	0.17505364578618	-24
150722_CaI_Platynereis_M1_L1_E007	5.768	-24.232	2187.396	0	cPRC1_l	100	150722_CaI_Platynereis_M1_L1	NO	Titration	2dpf	0	NA	0.142039689605931	-24
150722_CaI_Platynereis_M1_L1_E007	5.974	-24.026	2257.886	0	cPRC1_l	100	150722_CaI_Platynereis_M1_L1	NO	Titration	2dpf	0	NA	0.178842526275799	-24
150722_CaI_Platynereis_M1_L1_E007	6.18	-23.82	2185.221	0	cPRC1_l	100	150722_CaI_Platynereis_M1_L1	NO	Titration	2dpf	0	NA	0.140904121869274	-23
150722_CaI_Platynereis_M1_L1_E007	6.386	-23.614	2211.344	0	cPRC1_l	100	150722_CaI_Platynereis_M1_L1	NO	Titration	2dpf	0	NA	0.154542943011662	-23
150722_CaI_Platynereis_M1_L1_E007	6.592	-23.408	2223.182	0	cPRC1_l	100	150722_CaI_Platynereis_M1_L1	NO	Titration	2dpf	0	NA	0.16072356409973	-23
150722_CaI_Platynereis_M1_L1_E007	6.798	-23.202	2153.478	0	cPRC1_l	100	150722_CaI_Platynereis_M1_L1	NO	Titration	2dpf	0	NA	0.124331098115385	-23
150722_CaI_Platynereis_M1_L1_E007	7.004	-22.996	2230.083	0	cPRC1_l	100	150722_CaI_Platynereis_M1_L1	NO	Titration	2dpf	0	NA	0.164326576950613	-22
150722_CaI_Platynereis_M1_L1_E007	7.21	-22.79	2156.137	0	cPRC1_l	100	150722_CaI_Platynereis_M1_L1	NO	Titration	2dpf	0	NA	0.125719362304706	-22
150722_CaI_Platynereis_M1_L1_E007	7.416	-22.584	2182.548	0	cPRC1_l	100	150722_CaI_Platynereis_M1_L1	NO	Titration	2dpf	0	NA	0.13950854827843	-22
150722_CaI_Platynereis_M1_L1_E007	7.622	-22.378	2138.857	0	cPRC1_l	100	150722_CaI_Platynereis_M1_L1	NO	Titration	2dpf	0	NA	0.116697472424505	-22
150722_CaI_Platynereis_M1_L1_E007	7.828	-22.172	2148.099	0	cPRC1_l	100	150722_CaI_Platynereis_M1_L1	NO	Titration	2dpf	0	NA	0.121522721630108	-22
150722_CaI_Platynereis_M1_L1_E007	8.034	-21.966	2160.086	0	cPRC1_l	100	150722_CaI_Platynereis_M1_L1	NO	Titration	2dpf	0	NA	0.127781135634388	-21
150722_CaI_Platynereis_M1_L1_E007	8.24	-21.76	2140.491	0	cPRC1_l	100	150722_CaI_Platynereis_M1_L1	NO	Titration	2dpf	0	NA	0.117550584002297	-21
150722_CaI_Platynereis_M1_L1_E007	8.446	-21.554	2118.642	0	cPRC1_l	100	150722_CaI_Platynereis_M1_L1	NO	Titration	2dpf	0	NA	0.106143218724954	-21
150722_CaI_Platynereis_M1_L1_E007	8.652	-21.348	2141.66	0	cPRC1_l	100	150722_CaI_Platynereis_M1_L1	NO	Titration	2dpf	0	NA	0.118160919029494	-21
150722_CaI_Platynereis_M1_L1_E007	8.858	-21.142	2096.651	0	cPRC1_l	100	150722_CaI_Platynereis_M1_L1	NO	Titration	2dpf	0	NA	0.0946617152321595	-21
150722_CaI_Platynereis_M1_L1_E007	9.064	-20.936	2108.274	0	cPRC1_l	100	150722_CaI_Platynereis_M1_L1	NO	Titration	2dpf	0	NA	0.100730084796834	-20
150722_CaI_Platynereis_M1_L1_E007	9.27	-20.73	2092.758	0	cPRC1_l	100	150722_CaI_Platynereis_M1_L1	NO	Titration	2dpf	0	NA	0.0926291795085704	-20
150722_CaI_Platynereis_M1_L1_E007	9.476	-20.524	2094.335	0	cPRC1_l	100	150722_CaI_Platynereis_M1_L1	NO	Titration	2dpf	0	NA	0.0934525313801606	-20
150722_CaI_Platynereis_M1_L1_E007	9.682	-20.318	2055.937	0	cPRC1_l	100	150722_CaI_Platynereis_M1_L1	NO	Titration	2dpf	0	NA	0.0734049314021554	-20
150722_CaI_Platynereis_M1_L1_E007	9.888	-20.112	2077.352	0	cPRC1_l	100	150722_CaI_Platynereis_M1_L1	NO	Titration	2dpf	0	NA	0.0845857052322762	-20
150722_CaI_Platynereis_M1_L1_E007	10.094	-19.906	2070.426	0	cPRC1_l	100	150722_CaI_Platynereis_M1_L1	NO	Titration	2dpf	0	NA	0.0809696398786728	-19
150722_CaI_Platynereis_M1_L1_E007	10.3	-19.7	2058.965	0	cPRC1_l	100	150722_CaI_Platynereis_M1_L1	NO	Titration	2dpf	0	NA	0.0749858505316258	-19
150722_CaI_Platynereis_M1_L1_E007	10.506	-19.494	2066.253	0	cPRC1_l	100	150722_CaI_Platynereis_M1_L1	NO	Titration	2dpf	0	NA	0.0787909161246176	-19
150722_CaI_Platynereis_M1_L1_E007	10.712	-19.288	2039.359	0	cPRC1_l	100	150722_CaI_Platynereis_M1_L1	NO	Titration	2dpf	0	NA	0.0647495557983383	-19
150722_CaI_Platynereis_M1_L1_E007	10.918	-19.082	2039.656	0	cPRC1_l	100	150722_CaI_Platynereis_M1_L1	NO	Titration	2dpf	0	NA	0.0649046195306542	-19
150722_CaI_Platynereis_M1_L1_E007	11.124	-18.876	2042.251	0	cPRC1_l	100	150722_CaI_Platynereis_M1_L1	NO	Titration	2dpf	0	NA	0.0662594693130107	-18
150722_CaI_Platynereis_M1_L1_E007	11.33	-18.67	2012.61	0	cPRC1_l	100	150722_CaI_Platynereis_M1_L1	NO	Titration	2dpf	0	NA	0.0507838999878361	-18
150722_CaI_Platynereis_M1_L1_E007	11.536	-18.464	2050.348	0	cPRC1_l	100	150722_CaI_Platynereis_M1_L1	NO	Titration	2dpf	0	NA	0.0704869138940281	-18
150722_CaI_Platynereis_M1_L1_E007	11.742	-18.258	2013.333	0	cPRC1_l	100	150722_CaI_Platynereis_M1_L1	NO	Titration	2dpf	0	NA	0.0511613783665043	-18
150722_CaI_Platynereis_M1_L1_E007	11.948	-18.052	2052.112	0	cPRC1_l	100	150722_CaI_Platynereis_M1_L1	NO	Titration	2dpf	0	NA	0.0714078984859653	-18
150722_CaI_Platynereis_M1_L1_E007	12.154	-17.846	2028.449	0	cPRC1_l	100	150722_CaI_Platynereis_M1_L1	NO	Titration	2dpf	0	NA	0.0590534436112443	-17
150722_CaI_Platynereis_M1_L1_E007	12.36	-17.64	2033.646	0	cPRC1_l	100	150722_CaI_Platynereis_M1_L1	NO	Titration	2dpf	0	NA	0.0617667978767188	-17
150722_CaI_Platynereis_M1_L1_E007	12.566	-17.434	2031.257	0	cPRC1_l	100	150722_CaI_Platynereis_M1_L1	NO	Titration	2dpf	0	NA	0.0605195007167769	-17
150722_CaI_Platynereis_M1_L1_E007	12.772	-17.228	2005.44	0	cPRC1_l	100	150722_CaI_Platynereis_M1_L1	NO	Titration	2dpf	0	NA	0.0470404422076837	-17
150722_CaI_Platynereis_M1_L1_E007	12.978	-17.022	2042.342	0	cPRC1_l	100	150722_CaI_Platynereis_M1_L1	NO	Titration	2dpf	0	NA	0.0663069804229123	-17
150722_CaI_Platynereis_M1_L1_E007	13.184	-16.816	1984.059	0	cPRC1_l	100	150722_CaI_Platynereis_M1_L1	NO	Titration	2dpf	0	NA	0.0358774197812623	-16
150722_CaI_Platynereis_M1_L1_E007	13.39	-16.61	1975.695	0	cPRC1_l	100	150722_CaI_Platynereis_M1_L1	NO	Titration	2dpf	0	NA	0.0315105744711931	-16
150722_CaI_Platynereis_M1_L1_E007	13.596	-16.404	2000.126	0	cPRC1_l	100	150722_CaI_Platynereis_M1_L1	NO	Titration	2dpf	0	NA	0.0442660022294786	-16
150722_CaI_Platynereis_M1_L1_E007	13.802	-16.198	2006.428	0	cPRC1_l	100	150722_CaI_Platynereis_M1_L1	NO	Titration	2dpf	0	NA	0.0475562771151859	-16
150722_CaI_Platynereis_M1_L1_E007	14.008	-15.992	1977.736	0	cPRC1_l	100	150722_CaI_Platynereis_M1_L1	NO	Titration	2dpf	0	NA	0.0325761807932701	-15
150722_CaI_Platynereis_M1_L1_E007	14.214	-15.786	1946.442	0	cPRC1_l	100	150722_CaI_Platynereis_M1_L1	NO	Titration	2dpf	0	NA	0.0162375799882361	-15
150722_CaI_Platynereis_M1_L1_E007	14.42	-15.58	1970.769	0	cPRC1_l	100	150722_CaI_Platynereis_M1_L1	NO	Titration	2dpf	0	NA	0.0289387093352055	-15
150722_CaI_Platynereis_M1_L1_E007	14.626	-15.374	1948.649	0	cPRC1_l	100	150722_CaI_Platynereis_M1_L1	NO	Titration	2dpf	0	NA	0.017389854928375	-15
150722_CaI_Platynereis_M1_L1_E007	14.832	-15.168	1964.741	0	cPRC1_l	100	150722_CaI_Platynereis_M1_L1	NO	Titration	2dpf	0	NA	0.0257914898793116	-15
150722_CaI_Platynereis_M1_L1_E007	15.038	-14.962	1961.546	0	cPRC1_l	100	150722_CaI_Platynereis_M1_L1	NO	Titration	2dpf	0	NA	0.0241233800316704	-14
150722_CaI_Platynereis_M1_L1_E007	15.244	-14.756	1914.301	0	cPRC1_l	100	150722_CaI_Platynereis_M1_L1	NO	Titration	2dpf	0	NA	-0.000543239608958142	-14
150722_CaI_Platynereis_M1_L1_E007	15.45	-14.55	1929.664	0	cPRC1_l	100	150722_CaI_Platynereis_M1_L1	NO	Titration	2dpf	0	NA	0.00747778436265741	-14
150722_CaI_Platynereis_M1_L1_E007	15.656	-14.344	1949.884	0	cPRC1_l	100	150722_CaI_Platynereis_M1_L1	NO	Titration	2dpf	0	NA	0.0180346485627529	-14
150722_CaI_Platynereis_M1_L1_E007	15.862	-14.138	1943.902	0	cPRC1_l	100	150722_CaI_Platynereis_M1_L1	NO	Titration	2dpf	0	NA	0.0149114457118641	-14
150722_CaI_Platynereis_M1_L1_E007	16.068	-13.932	1941.803	0	cPRC1_l	100	150722_CaI_Platynereis_M1_L1	NO	Titration	2dpf	0	NA	0.0138155575834764	-13
150722_CaI_Platynereis_M1_L1_E007	16.274	-13.726	1951.389	0	cPRC1_l	100	150722_CaI_Platynereis_M1_L1	NO	Titration	2dpf	0	NA	0.0188204092265087	-13
150722_CaI_Platynereis_M1_L1_E007	16.48	-13.52	1937.782	0	cPRC1_l	100	150722_CaI_Platynereis_M1_L1	NO	Titration	2dpf	0	NA	0.0117161930459598	-13
150722_CaI_Platynereis_M1_L1_E007	16.686	-13.314	1936.428	0	cPRC1_l	100	150722_CaI_Platynereis_M1_L1	NO	Titration	2dpf	0	NA	0.011009269498634	-13
150722_CaI_Platynereis_M1_L1_E007	16.892	-13.108	1957.152	0	cPRC1_l	100	150722_CaI_Platynereis_M1_L1	NO	Titration	2dpf	0	NA	0.0218292721535686	-13
150722_CaI_Platynereis_M1_L1_E007	17.098	-12.902	1950.694	0	cPRC1_l	100	150722_CaI_Platynereis_M1_L1	NO	Titration	2dpf	0	NA	0.0184575496508872	-12
150722_CaI_Platynereis_M1_L1_E007	17.304	-12.696	1958.91	0	cPRC1_l	100	150722_CaI_Platynereis_M1_L1	NO	Titration	2dpf	0	NA	0.0227471241448529	-12
150722_CaI_Platynereis_M1_L1_E007	17.51	-12.49	1950.366	0	cPRC1_l	100	150722_CaI_Platynereis_M1_L1	NO	Titration	2dpf	0	NA	0.0182863008151982	-12
150722_CaI_Platynereis_M1_L1_E007	17.716	-12.284	1974.221	0	cPRC1_l	100	150722_CaI_Platynereis_M1_L1	NO	Titration	2dpf	0	NA	0.0307409989108103	-12
150722_CaI_Platynereis_M1_L1_E007	17.922	-12.078	1980.866	0	cPRC1_l	100	150722_CaI_Platynereis_M1_L1	NO	Titration	2dpf	0	NA	0.0342103541338387	-12
150722_CaI_Platynereis_M1_L1_E007	18.128	-11.872	1977.959	0	cPRC1_l	100	150722_CaI_Platynereis_M1_L1	NO	Titration	2dpf	0	NA	0.0326926091175342	-11
150722_CaI_Platynereis_M1_L1_E007	18.334	-11.666	1949.31	0	cPRC1_l	100	150722_CaI_Platynereis_M1_L1	NO	Titration	2dpf	0	NA	0.0177349631002971	-11
150722_CaI_Platynereis_M1_L1_E007	18.54	-11.46	2010.17	0	cPRC1_l	100	150722_CaI_Platynereis_M1_L1	NO	Titration	2dpf	0	NA	0.049509975722345	-11
150722_CaI_Platynereis_M1_L1_E007	18.746	-11.254	1963.238	0	cPRC1_l	100	150722_CaI_Platynereis_M1_L1	NO	Titration	2dpf	0	NA	0.0250067734157734	-11
150722_CaI_Platynereis_M1_L1_E007	18.952	-11.048	1952.046	0	cPRC1_l	100	150722_CaI_Platynereis_M1_L1	NO	Titration	2dpf	0	NA	0.0191634289979955	-11
150722_CaI_Platynereis_M1_L1_E007	19.158	-10.842	1923.587	0	cPRC1_l	100	150722_CaI_Platynereis_M1_L1	NO	Titration	2dpf	0	NA	0.0043049820014319	-10
150722_CaI_Platynereis_M1_L1_E007	19.364	-10.636	1965.455	0	cPRC1_l	100	150722_CaI_Platynereis_M1_L1	NO	Titration	2dpf	0	NA	0.0261642693570004	-10
150722_CaI_Platynereis_M1_L1_E007	19.57	-10.43	1993.066	0	cPRC1_l	100	150722_CaI_Platynereis_M1_L1	NO	Titration	2dpf	0	NA	0.0405799754612949	-10
150722_CaI_Platynereis_M1_L1_E007	19.776	-10.224	2000.52	0	cPRC1_l	100	150722_CaI_Platynereis_M1_L1	NO	Titration	2dpf	0	NA	0.0444717096723489	-10
150722_CaI_Platynereis_M1_L1_E007	19.982	-10.018	2098.336	0	cPRC1_l	100	150722_CaI_Platynereis_M1_L1	NO	Titration	2dpf	0	NA	0.0955414539155008	-10
150722_CaI_Platynereis_M1_L1_E007	20.188	-9.812	2033.539	0	cPRC1_l	100	150722_CaI_Platynereis_M1_L1	NO	Titration	2dpf	0	NA	0.0617109331650764	-9
150722_CaI_Platynereis_M1_L1_E007	20.394	-9.606	2048.601	0	cPRC1_l	100	150722_CaI_Platynereis_M1_L1	NO	Titration	2dpf	0	NA	0.0695748050039408	-9
150722_CaI_Platynereis_M1_L1_E007	20.6	-9.4	2036.969	0	cPRC1_l	100	150722_CaI_Platynereis_M1_L1	NO	Titration	2dpf	0	NA	0.0635017365382875	-9
150722_CaI_Platynereis_M1_L1_E007	20.806	-9.194	2076.081	0	cPRC1_l	100	150722_CaI_Platynereis_M1_L1	NO	Titration	2dpf	0	NA	0.0839221159939815	-9
150722_CaI_Platynereis_M1_L1_E007	21.012	-8.988	2042.895	0	cPRC1_l	100	150722_CaI_Platynereis_M1_L1	NO	Titration	2dpf	0	NA	0.066595701783083	-8
150722_CaI_Platynereis_M1_L1_E007	21.218	-8.782	2014.938	0	cPRC1_l	100	150722_CaI_Platynereis_M1_L1	NO	Titration	2dpf	0	NA	0.051999349041141	-8
150722_CaI_Platynereis_M1_L1_E007	21.424	-8.576	2047.031	0	cPRC1_l	100	150722_CaI_Platynereis_M1_L1	NO	Titration	2dpf	0	NA	0.0687551078331124	-8
150722_CaI_Platynereis_M1_L1_E007	21.63	-8.37	2043.306	0	cPRC1_l	100	150722_CaI_Platynereis_M1_L1	NO	Titration	2dpf	0	NA	0.066810284927803	-8
150722_CaI_Platynereis_M1_L1_E007	21.836	-8.164	1991.882	0	cPRC1_l	100	150722_CaI_Platynereis_M1_L1	NO	Titration	2dpf	0	NA	0.0399618089324664	-8
150722_CaI_Platynereis_M1_L1_E007	22.042	-7.958	2065.273	0	cPRC1_l	100	150722_CaI_Platynereis_M1_L1	NO	Titration	2dpf	0	NA	0.0782792580179859	-7
150722_CaI_Platynereis_M1_L1_E007	22.248	-7.752	2040.829	0	cPRC1_l	100	150722_CaI_Platynereis_M1_L1	NO	Titration	2dpf	0	NA	0.0655170429582859	-7
150722_CaI_Platynereis_M1_L1_E007	22.454	-7.546	2051.066	0	cPRC1_l	100	150722_CaI_Platynereis_M1_L1	NO	Titration	2dpf	0	NA	0.0708617817721521	-7
150722_CaI_Platynereis_M1_L1_E007	22.66	-7.34	2055.927	0	cPRC1_l	100	150722_CaI_Platynereis_M1_L1	NO	Titration	2dpf	0	NA	0.0733997104010674	-7
150722_CaI_Platynereis_M1_L1_E007	22.866	-7.134	2065.01	0	cPRC1_l	100	150722_CaI_Platynereis_M1_L1	NO	Titration	2dpf	0	NA	0.0781419456893695	-7
150722_CaI_Platynereis_M1_L1_E007	23.072	-6.928	2103.344	0	cPRC1_l	100	150722_CaI_Platynereis_M1_L1	NO	Titration	2dpf	0	NA	0.0981561312604108	-6
150722_CaI_Platynereis_M1_L1_E007	23.278	-6.722	2063.849	0	cPRC1_l	100	150722_CaI_Platynereis_M1_L1	NO	Titration	2dpf	0	NA	0.0775357874630435	-6
150722_CaI_Platynereis_M1_L1_E007	23.484	-6.516	2053.591	0	cPRC1_l	100	150722_CaI_Platynereis_M1_L1	NO	Titration	2dpf	0	NA	0.0721800845468921	-6
150722_CaI_Platynereis_M1_L1_E007	23.69	-6.31	2151.427	0	cPRC1_l	100	150722_CaI_Platynereis_M1_L1	NO	Titration	2dpf	0	NA	0.12326027079222	-6
150722_CaI_Platynereis_M1_L1_E007	23.896	-6.104	2082.481	0	cPRC1_l	100	150722_CaI_Platynereis_M1_L1	NO	Titration	2dpf	0	NA	0.087263556690352	-6
150722_CaI_Platynereis_M1_L1_E007	24.102	-5.898	2178.936	0	cPRC1_l	100	150722_CaI_Platynereis_M1_L1	NO	Titration	2dpf	0	NA	0.137622722685416	-5
150722_CaI_Platynereis_M1_L1_E007	24.308	-5.692	2112.394	0	cPRC1_l	100	150722_CaI_Platynereis_M1_L1	NO	Titration	2dpf	0	NA	0.102881137245122	-5
150722_CaI_Platynereis_M1_L1_E007	24.514	-5.486	2118.758	0	cPRC1_l	100	150722_CaI_Platynereis_M1_L1	NO	Titration	2dpf	0	NA	0.106203782337575	-5
150722_CaI_Platynereis_M1_L1_E007	24.72	-5.28	2088.441	0	cPRC1_l	100	150722_CaI_Platynereis_M1_L1	NO	Titration	2dpf	0	NA	0.0903752733388468	-5
150722_CaI_Platynereis_M1_L1_E007	24.926	-5.074	2061.7	0	cPRC1_l	100	150722_CaI_Platynereis_M1_L1	NO	Titration	2dpf	0	NA	0.0764137943292151	-5
150722_CaI_Platynereis_M1_L1_E007	25.132	-4.868	2119.447	0	cPRC1_l	100	150722_CaI_Platynereis_M1_L1	NO	Titration	2dpf	0	NA	0.106563509312544	-4
150722_CaI_Platynereis_M1_L1_E007	25.338	-4.662	2104.948	0	cPRC1_l	100	150722_CaI_Platynereis_M1_L1	NO	Titration	2dpf	0	NA	0.0989935798349386	-4
150722_CaI_Platynereis_M1_L1_E007	25.544	-4.456	2086.82	0	cPRC1_l	100	150722_CaI_Platynereis_M1_L1	NO	Titration	2dpf	0	NA	0.0895289490624694	-4
150722_CaI_Platynereis_M1_L1_E007	25.75	-4.25	2106.801	0	cPRC1_l	100	150722_CaI_Platynereis_M1_L1	NO	Titration	2dpf	0	NA	0.0999610313365596	-4
150722_CaI_Platynereis_M1_L1_E007	25.956	-4.044	2026.28	0	cPRC1_l	100	150722_CaI_Platynereis_M1_L1	NO	Titration	2dpf	0	NA	0.05792100847524	-4
150722_CaI_Platynereis_M1_L1_E007	26.162	-3.838	2086.486	0	cPRC1_l	100	150722_CaI_Platynereis_M1_L1	NO	Titration	2dpf	0	NA	0.0893545676261274	-3
150722_CaI_Platynereis_M1_L1_E007	26.368	-3.632	2078.455	0	cPRC1_l	100	150722_CaI_Platynereis_M1_L1	NO	Titration	2dpf	0	NA	0.0851615816522913	-3
150722_CaI_Platynereis_M1_L1_E007	26.574	-3.426	2030.238	0	cPRC1_l	100	150722_CaI_Platynereis_M1_L1	NO	Titration	2dpf	0	NA	0.0599874807059016	-3
150722_CaI_Platynereis_M1_L1_E007	26.78	-3.22	2049.717	0	cPRC1_l	100	150722_CaI_Platynereis_M1_L1	NO	Titration	2dpf	0	NA	0.0701574687253704	-3
150722_CaI_Platynereis_M1_L1_E007	26.986	-3.014	2018.6	0	cPRC1_l	100	150722_CaI_Platynereis_M1_L1	NO	Titration	2dpf	0	NA	0.0539112796395954	-3
150722_CaI_Platynereis_M1_L1_E007	27.192	-2.808	2028.647	0	cPRC1_l	100	150722_CaI_Platynereis_M1_L1	NO	Titration	2dpf	0	NA	0.0591568194327882	-2
150722_CaI_Platynereis_M1_L1_E007	27.398	-2.602	2042.437	0	cPRC1_l	100	150722_CaI_Platynereis_M1_L1	NO	Titration	2dpf	0	NA	0.0663565799332489	-2
150722_CaI_Platynereis_M1_L1_E007	27.604	-2.396	2012.137	0	cPRC1_l	100	150722_CaI_Platynereis_M1_L1	NO	Titration	2dpf	0	NA	0.05053694663637	-2
150722_CaI_Platynereis_M1_L1_E007	27.81	-2.19	1995.916	0	cPRC1_l	100	150722_CaI_Platynereis_M1_L1	NO	Titration	2dpf	0	NA	0.0420679607713973	-2
150722_CaI_Platynereis_M1_L1_E007	28.016	-1.984	1958.525	0	cPRC1_l	100	150722_CaI_Platynereis_M1_L1	NO	Titration	2dpf	0	NA	0.0225461156029618	-1
150722_CaI_Platynereis_M1_L1_E007	28.222	-1.778	2021.598	0	cPRC1_l	100	150722_CaI_Platynereis_M1_L1	NO	Titration	2dpf	0	NA	0.0554765357658014	-1
150722_CaI_Platynereis_M1_L1_E007	28.428	-1.572	2009.204	0	cPRC1_l	100	150722_CaI_Platynereis_M1_L1	NO	Titration	2dpf	0	NA	0.0490056270172365	-1
150722_CaI_Platynereis_M1_L1_E007	28.634	-1.366	1943.91	0	cPRC1_l	100	150722_CaI_Platynereis_M1_L1	NO	Titration	2dpf	0	NA	0.0149156225127346	-1
150722_CaI_Platynereis_M1_L1_E007	28.84	-1.16	1983.698	0	cPRC1_l	100	150722_CaI_Platynereis_M1_L1	NO	Titration	2dpf	0	NA	0.0356889416419827	-1
150722_CaI_Platynereis_M1_L1_E007	29.046	-0.954000000000001	56.467	0	cPRC1_l	100	150722_CaI_Platynereis_M1_L1	NO	Titration	2dpf	0	NA	-0.970518573155945	0
150722_CaI_Platynereis_M1_L1_E007	29.252	-0.748000000000001	51.755	0	cPRC1_l	100	150722_CaI_Platynereis_M1_L1	NO	Titration	2dpf	0	NA	-0.972978708868648	0
150722_CaI_Platynereis_M1_L1_E007	29.458	-0.542000000000002	48.461	0	cPRC1_l	100	150722_CaI_Platynereis_M1_L1	NO	Titration	2dpf	0	NA	-0.974698506627061	0
150722_CaI_Platynereis_M1_L1_E007	29.664	-0.336000000000002	1532.235	0	cPRC1_l	100	150722_CaI_Platynereis_M1_L1	NO	Titration	2dpf	0	NA	-0.200019939780751	0
150722_CaI_Platynereis_M1_L1_E007	29.87	-0.130000000000003	14.545	0	cPRC1_l	100	150722_CaI_Platynereis_M1_L1	NO	Titration	2dpf	7.81818181818182	NA	-0.992406053917389	0
150722_CaI_Platynereis_M1_L1_E007	30.076	0.075999999999997	15.597	0	cPRC1_l	100	150722_CaI_Platynereis_M1_L1	NO	Titration	2dpf	41.0909090909091	NA	-0.991856804602923	0
150722_CaI_Platynereis_M1_L1_E007	30.282	0.282	12.779	0	cPRC1_l	100	150722_CaI_Platynereis_M1_L1	NO	Titration	2dpf	41.4545454545455	NA	-0.993328082709544	0
150722_CaI_Platynereis_M1_L1_E007	30.488	0.488	14.019	0	cPRC1_l	100	150722_CaI_Platynereis_M1_L1	NO	Titration	2dpf	41.4545454545455	NA	-0.992680678574622	0
150722_CaI_Platynereis_M1_L1_E007	30.694	0.693999999999999	11.787	0	cPRC1_l	100	150722_CaI_Platynereis_M1_L1	NO	Titration	2dpf	40.9090909090909	NA	-0.993846006017481	0
150722_CaI_Platynereis_M1_L1_E007	30.9	0.899999999999999	15.172	0	cPRC1_l	100	150722_CaI_Platynereis_M1_L1	NO	Titration	2dpf	41.0909090909091	NA	-0.992078697149167	0
150722_CaI_Platynereis_M1_L1_E007	31.106	1.106	7.96	0	cPRC1_l	100	150722_CaI_Platynereis_M1_L1	NO	Titration	2dpf	40.7272727272727	NA	-0.995844083133889	1
150722_CaI_Platynereis_M1_L1_E007	31.312	1.312	5.076	0	cPRC1_l	100	150722_CaI_Platynereis_M1_L1	NO	Titration	2dpf	40.3636363636364	NA	-0.997349819847691	1
150722_CaI_Platynereis_M1_L1_E007	31.518	1.518	5.218	0	cPRC1_l	100	150722_CaI_Platynereis_M1_L1	NO	Titration	2dpf	40.5454545454545	NA	-0.99727568163224	1
150722_CaI_Platynereis_M1_L1_E007	31.724	1.724	6.575	0	cPRC1_l	100	150722_CaI_Platynereis_M1_L1	NO	Titration	2dpf	40.3636363636364	NA	-0.996567191784588	1
150722_CaI_Platynereis_M1_L1_E007	31.93	1.93	4.324	0	cPRC1_l	100	150722_CaI_Platynereis_M1_L1	NO	Titration	2dpf	41.0909090909091	NA	-0.997742439129515	1
150722_CaI_Platynereis_M1_L1_E007	32.136	2.136	5.283	0	cPRC1_l	100	150722_CaI_Platynereis_M1_L1	NO	Titration	2dpf	40.3636363636364	NA	-0.997241745125168	2
150722_CaI_Platynereis_M1_L1_E007	32.342	2.342	4.909	0	cPRC1_l	100	150722_CaI_Platynereis_M1_L1	NO	Titration	2dpf	40.1818181818182	NA	-0.997437010565862	2
150722_CaI_Platynereis_M1_L1_E007	32.548	2.54799999999999	6.993	0	cPRC1_l	100	150722_CaI_Platynereis_M1_L1	NO	Titration	2dpf	40	NA	-0.996348953939106	2
150722_CaI_Platynereis_M1_L1_E007	32.754	2.754	7.117	0	cPRC1_l	100	150722_CaI_Platynereis_M1_L1	NO	Titration	2dpf	39.8181818181818	NA	-0.996284213525614	2
150722_CaI_Platynereis_M1_L1_E007	32.96	2.96	8.201	0	cPRC1_l	100	150722_CaI_Platynereis_M1_L1	NO	Titration	2dpf	39.6363636363636	NA	-0.995718257007666	2
150722_CaI_Platynereis_M1_L1_E007	33.166	3.166	331.951	0	cPRC1_l	100	150722_CaI_Platynereis_M1_L1	NO	Titration	2dpf	39.2727272727273	NA	-0.826688346781114	3
150722_CaI_Platynereis_M1_L1_E007	33.372	3.372	61.087	0	cPRC1_l	100	150722_CaI_Platynereis_M1_L1	NO	Titration	2dpf	39.0909090909091	NA	-0.968106470653253	3
150722_CaI_Platynereis_M1_L1_E007	33.578	3.578	53.289	0	cPRC1_l	100	150722_CaI_Platynereis_M1_L1	NO	Titration	2dpf	39.2727272727273	NA	-0.972177807301737	3
150722_CaI_Platynereis_M1_L1_E007	33.784	3.784	1586.011	0	cPRC1_l	100	150722_CaI_Platynereis_M1_L1	NO	Titration	2dpf	39.0909090909091	NA	-0.171943484329498	3
150722_CaI_Platynereis_M1_L1_E007	33.99	3.98999999999999	1338.71	0	cPRC1_l	100	150722_CaI_Platynereis_M1_L1	NO	Titration	2dpf	39.4545454545455	NA	-0.301059363337797	3
150722_CaI_Platynereis_M1_L1_E007	34.196	4.196	1373.219	0	cPRC1_l	100	150722_CaI_Platynereis_M1_L1	NO	Titration	2dpf	39.0909090909091	NA	-0.283042210682946	4
150722_CaI_Platynereis_M1_L1_E007	34.402	4.402	1337.329	0	cPRC1_l	100	150722_CaI_Platynereis_M1_L1	NO	Titration	2dpf	39.0909090909091	NA	-0.301780383588061	4
150722_CaI_Platynereis_M1_L1_E007	34.608	4.608	2171.448	0	cPRC1_l	100	150722_CaI_Platynereis_M1_L1	NO	Titration	2dpf	38.7272727272727	NA	0.133713237070663	4
150722_CaI_Platynereis_M1_L1_E007	34.814	4.814	1955.179	0	cPRC1_l	100	150722_CaI_Platynereis_M1_L1	NO	Titration	2dpf	39.2727272727273	NA	0.0207991686388906	4
150722_CaI_Platynereis_M1_L1_E007	35.02	5.02	1989.41	0	cPRC1_l	100	150722_CaI_Platynereis_M1_L1	NO	Titration	2dpf	39.0909090909091	NA	0.0386711774634933	5
150722_CaI_Platynereis_M1_L1_E007	35.226	5.226	1963.409	0	cPRC1_l	100	150722_CaI_Platynereis_M1_L1	NO	Titration	2dpf	39.2727272727273	NA	0.0250960525343795	5
150722_CaI_Platynereis_M1_L1_E007	35.432	5.432	1950.045	0	cPRC1_l	100	150722_CaI_Platynereis_M1_L1	NO	Titration	2dpf	39.0909090909091	NA	0.018118706680271	5
150722_CaI_Platynereis_M1_L1_E007	35.638	5.638	1952.86	0	cPRC1_l	100	150722_CaI_Platynereis_M1_L1	NO	Titration	2dpf	38.9090909090909	NA	0.0195884184865651	5
150722_CaI_Platynereis_M1_L1_E007	35.844	5.844	1952.458	0	cPRC1_l	100	150722_CaI_Platynereis_M1_L1	NO	Titration	2dpf	38.7272727272727	NA	0.0193785342428244	5
150722_CaI_Platynereis_M1_L1_E007	36.05	6.05	1933.607	0	cPRC1_l	100	150722_CaI_Platynereis_M1_L1	NO	Titration	2dpf	38.5454545454545	NA	0.0095364250916869	6
150722_CaI_Platynereis_M1_L1_E007	36.256	6.256	1929.768	0	cPRC1_l	100	150722_CaI_Platynereis_M1_L1	NO	Titration	2dpf	39.2727272727273	NA	0.00753208277397346	6
150722_CaI_Platynereis_M1_L1_E007	36.462	6.462	1917.27	0	cPRC1_l	100	150722_CaI_Platynereis_M1_L1	NO	Titration	2dpf	39.0909090909091	NA	0.00100687561409249	6
150722_CaI_Platynereis_M1_L1_E007	36.668	6.668	1968.111	0	cPRC1_l	100	150722_CaI_Platynereis_M1_L1	NO	Titration	2dpf	39.2727272727273	NA	0.0275509672459942	6
150722_CaI_Platynereis_M1_L1_E007	36.874	6.874	1960.386	0	cPRC1_l	100	150722_CaI_Platynereis_M1_L1	NO	Titration	2dpf	38.3636363636364	NA	0.0235177439054532	6
150722_CaI_Platynereis_M1_L1_E007	37.08	7.08	1949.312	0	cPRC1_l	100	150722_CaI_Platynereis_M1_L1	NO	Titration	2dpf	38.5454545454545	NA	0.0177360073005147	7
150722_CaI_Platynereis_M1_L1_E007	37.286	7.286	1892.918	0	cPRC1_l	100	150722_CaI_Platynereis_M1_L1	NO	Titration	2dpf	38.7272727272727	NA	-0.0117073062355972	7
150722_CaI_Platynereis_M1_L1_E007	37.492	7.492	1886.498	0	cPRC1_l	100	150722_CaI_Platynereis_M1_L1	NO	Titration	2dpf	38.7272727272727	NA	-0.0150591889341437	7
150722_CaI_Platynereis_M1_L1_E007	37.698	7.698	1918.897	0	cPRC1_l	100	150722_CaI_Platynereis_M1_L1	NO	Titration	2dpf	39.6363636363636	NA	0.0018563324911229	7
150722_CaI_Platynereis_M1_L1_E007	37.904	7.904	1854.64	0	cPRC1_l	100	150722_CaI_Platynereis_M1_L1	NO	Titration	2dpf	38.9090909090909	NA	-0.0316922542005452	7
150722_CaI_Platynereis_M1_L1_E007	38.11	8.11	1910.601	0	cPRC1_l	100	150722_CaI_Platynereis_M1_L1	NO	Titration	2dpf	39.0909090909091	NA	-0.00247501001154722	8
150722_CaI_Platynereis_M1_L1_E007	38.316	8.316	1847.925	0	cPRC1_l	100	150722_CaI_Platynereis_M1_L1	NO	Titration	2dpf	39.6363636363636	NA	-0.0351981564311903	8
150722_CaI_Platynereis_M1_L1_E007	38.522	8.522	1830.652	0	cPRC1_l	100	150722_CaI_Platynereis_M1_L1	NO	Titration	2dpf	39.8181818181818	NA	-0.0442163916106288	8
150722_CaI_Platynereis_M1_L1_E007	38.728	8.72799999999999	1892.718	0	cPRC1_l	100	150722_CaI_Platynereis_M1_L1	NO	Titration	2dpf	39.8181818181818	NA	-0.0118117262573586	8
150722_CaI_Platynereis_M1_L1_E007	38.934	8.934	1792.841	0	cPRC1_l	100	150722_CaI_Platynereis_M1_L1	NO	Titration	2dpf	40	NA	-0.0639575188247638	8
150722_CaI_Platynereis_M1_L1_E007	39.14	9.14	1782.388	0	cPRC1_l	100	150722_CaI_Platynereis_M1_L1	NO	Titration	2dpf	40.1818181818182	NA	-0.0694150312621326	9
150722_CaI_Platynereis_M1_L1_E007	39.346	9.346	1888.457	0	cPRC1_l	100	150722_CaI_Platynereis_M1_L1	NO	Titration	2dpf	40.1818181818182	NA	-0.014036394820989	9
150722_CaI_Platynereis_M1_L1_E007	39.552	9.552	1787.432	0	cPRC1_l	100	150722_CaI_Platynereis_M1_L1	NO	Titration	2dpf	40.9090909090909	NA	-0.0667815583133056	9
150722_CaI_Platynereis_M1_L1_E007	39.758	9.758	1792.034	0	cPRC1_l	100	150722_CaI_Platynereis_M1_L1	NO	Titration	2dpf	41.0909090909091	NA	-0.0643788536125716	9
150722_CaI_Platynereis_M1_L1_E007	39.964	9.964	1752.531	0	cPRC1_l	100	150722_CaI_Platynereis_M1_L1	NO	Titration	2dpf	41.0909090909091	NA	-0.0850033742108096	9
150722_CaI_Platynereis_M1_L1_E007	40.17	10.17	1773.849	0	cPRC1_l	100	150722_CaI_Platynereis_M1_L1	NO	Titration	2dpf	41.0909090909091	NA	-0.0738732440912431	10
150722_CaI_Platynereis_M1_L1_E007	40.376	10.376	1716.745	0	cPRC1_l	100	150722_CaI_Platynereis_M1_L1	NO	Titration	2dpf	41.6363636363636	NA	-0.103687248704609	10
150722_CaI_Platynereis_M1_L1_E007	40.582	10.582	1664.087	0	cPRC1_l	100	150722_CaI_Platynereis_M1_L1	NO	Titration	2dpf	41.8181818181818	NA	-0.131179996234214	10
150722_CaI_Platynereis_M1_L1_E007	40.788	10.788	1684.752	0	cPRC1_l	100	150722_CaI_Platynereis_M1_L1	NO	Titration	2dpf	42	NA	-0.120390797485699	10
150722_CaI_Platynereis_M1_L1_E007	40.994	10.994	1703.946	0	cPRC1_l	100	150722_CaI_Platynereis_M1_L1	NO	Titration	2dpf	42.1818181818182	NA	-0.110369607997241	10
150722_CaI_Platynereis_M1_L1_E007	41.2	11.2	1793.047	0	cPRC1_l	100	150722_CaI_Platynereis_M1_L1	NO	Titration	2dpf	42	NA	-0.0638499662023493	11
150722_CaI_Platynereis_M1_L1_E007	41.406	11.406	1705.777	0	cPRC1_l	100	150722_CaI_Platynereis_M1_L1	NO	Titration	2dpf	42	NA	-0.109413642698013	11
150722_CaI_Platynereis_M1_L1_E007	41.612	11.612	1857.038	0	cPRC1_l	100	150722_CaI_Platynereis_M1_L1	NO	Titration	2dpf	42.1818181818182	NA	-0.030440258139624	11
150722_CaI_Platynereis_M1_L1_E007	41.818	11.818	1748.576	0	cPRC1_l	100	150722_CaI_Platynereis_M1_L1	NO	Titration	2dpf	42.7272727272727	NA	-0.0870682801411447	11
150722_CaI_Platynereis_M1_L1_E007	42.024	12.024	1673.496	0	cPRC1_l	100	150722_CaI_Platynereis_M1_L1	NO	Titration	2dpf	43.6363636363636	NA	-0.126267556310441	12
150722_CaI_Platynereis_M1_L1_E007	42.23	12.23	1806.385	0	cPRC1_l	100	150722_CaI_Platynereis_M1_L1	NO	Titration	2dpf	43.2727272727273	NA	-0.0568861949510698	12
150722_CaI_Platynereis_M1_L1_E007	42.436	12.436	1812.556	0	cPRC1_l	100	150722_CaI_Platynereis_M1_L1	NO	Titration	2dpf	43.8181818181818	NA	-0.0536643151796163	12
150722_CaI_Platynereis_M1_L1_E007	42.642	12.642	1765.197	0	cPRC1_l	100	150722_CaI_Platynereis_M1_L1	NO	Titration	2dpf	43.8181818181818	NA	-0.078390454232649	12
150722_CaI_Platynereis_M1_L1_E007	42.848	12.848	1868.103	0	cPRC1_l	100	150722_CaI_Platynereis_M1_L1	NO	Titration	2dpf	44.1818181818182	NA	-0.0246632204356647	12
150722_CaI_Platynereis_M1_L1_E007	43.054	13.054	1775.707	0	cPRC1_l	100	150722_CaI_Platynereis_M1_L1	NO	Titration	2dpf	44.7272727272727	NA	-0.072903182089078	13
150722_CaI_Platynereis_M1_L1_E007	43.26	13.26	1709.476	0	cPRC1_l	100	150722_CaI_Platynereis_M1_L1	NO	Titration	2dpf	44.9090909090909	NA	-0.107482394395533	13
150722_CaI_Platynereis_M1_L1_E007	43.466	13.466	1750.24	0	cPRC1_l	100	150722_CaI_Platynereis_M1_L1	NO	Titration	2dpf	45.0909090909091	NA	-0.0861995055600884	13
150722_CaI_Platynereis_M1_L1_E007	43.672	13.672	1765.827	0	cPRC1_l	100	150722_CaI_Platynereis_M1_L1	NO	Titration	2dpf	45.2727272727273	NA	-0.0780615311640999	13
150722_CaI_Platynereis_M1_L1_E007	43.878	13.878	1797.018	0	cPRC1_l	100	150722_CaI_Platynereis_M1_L1	NO	Titration	2dpf	45.8181818181818	NA	-0.0617767066702732	13
150722_CaI_Platynereis_M1_L1_E007	44.084	14.084	1780.808	0	cPRC1_l	100	150722_CaI_Platynereis_M1_L1	NO	Titration	2dpf	46.3636363636364	NA	-0.070239949434049	14
150722_CaI_Platynereis_M1_L1_E007	44.29	14.29	1783.402	0	cPRC1_l	100	150722_CaI_Platynereis_M1_L1	NO	Titration	2dpf	46.3636363636364	NA	-0.0688856217518013	14
150722_CaI_Platynereis_M1_L1_E007	44.496	14.496	1713.732	0	cPRC1_l	100	150722_CaI_Platynereis_M1_L1	NO	Titration	2dpf	46.7272727272727	NA	-0.105260336332447	14
150722_CaI_Platynereis_M1_L1_E007	44.702	14.702	1759.759	0	cPRC1_l	100	150722_CaI_Platynereis_M1_L1	NO	Titration	2dpf	46.9090909090909	NA	-0.0812296346243462	14
150722_CaI_Platynereis_M1_L1_E007	44.908	14.908	1742.168	0	cPRC1_l	100	150722_CaI_Platynereis_M1_L1	NO	Titration	2dpf	47.0909090909091	NA	-0.0904138976383857	14
150722_CaI_Platynereis_M1_L1_E007	45.114	15.114	1721.977	0	cPRC1_l	100	150722_CaI_Platynereis_M1_L1	NO	Titration	2dpf	48.1818181818182	NA	-0.100955620935326	15
150722_CaI_Platynereis_M1_L1_E007	45.32	15.32	1761.465	0	cPRC1_l	100	150722_CaI_Platynereis_M1_L1	NO	Titration	2dpf	48	NA	-0.08033893183872	15
150722_CaI_Platynereis_M1_L1_E007	45.526	15.526	1756.756	0	cPRC1_l	100	150722_CaI_Platynereis_M1_L1	NO	Titration	2dpf	48.3636363636364	NA	-0.0827975012510962	15
150722_CaI_Platynereis_M1_L1_E007	45.732	15.732	1734.723	0	cPRC1_l	100	150722_CaI_Platynereis_M1_L1	NO	Titration	2dpf	49.2727272727273	NA	-0.0943009329484604	15
150722_CaI_Platynereis_M1_L1_E007	45.938	15.938	1754.684	0	cPRC1_l	100	150722_CaI_Platynereis_M1_L1	NO	Titration	2dpf	49.4545454545455	NA	-0.0838792926765462	15
150722_CaI_Platynereis_M1_L1_E007	46.144	16.144	1771.249	0	cPRC1_l	100	150722_CaI_Platynereis_M1_L1	NO	Titration	2dpf	48.9090909090909	NA	-0.0752307043741436	16
150722_CaI_Platynereis_M1_L1_E007	46.35	16.35	1748.761	0	cPRC1_l	100	150722_CaI_Platynereis_M1_L1	NO	Titration	2dpf	49.6363636363636	NA	-0.0869716916210153	16
150722_CaI_Platynereis_M1_L1_E007	46.556	16.556	1826.413	0	cPRC1_l	100	150722_CaI_Platynereis_M1_L1	NO	Titration	2dpf	50.1818181818182	NA	-0.0464295739718654	16
150722_CaI_Platynereis_M1_L1_E007	46.762	16.762	1738.503	0	cPRC1_l	100	150722_CaI_Platynereis_M1_L1	NO	Titration	2dpf	50.3636363636364	NA	-0.0923273945371666	16
150722_CaI_Platynereis_M1_L1_E007	46.968	16.968	1779.191	0	cPRC1_l	100	150722_CaI_Platynereis_M1_L1	NO	Titration	2dpf	50.3636363636364	NA	-0.0710841853099913	16
150722_CaI_Platynereis_M1_L1_E007	47.174	17.174	1747.076	0	cPRC1_l	100	150722_CaI_Platynereis_M1_L1	NO	Titration	2dpf	50.1818181818182	NA	-0.0878514303043566	17
150722_CaI_Platynereis_M1_L1_E007	47.38	17.38	1774.164	0	cPRC1_l	100	150722_CaI_Platynereis_M1_L1	NO	Titration	2dpf	50.5454545454545	NA	-0.0737087825569686	17
150722_CaI_Platynereis_M1_L1_E007	47.586	17.586	1816.712	0	cPRC1_l	100	150722_CaI_Platynereis_M1_L1	NO	Titration	2dpf	51.6363636363636	NA	-0.0514944671274107	17
150722_CaI_Platynereis_M1_L1_E007	47.792	17.792	1856.906	0	cPRC1_l	100	150722_CaI_Platynereis_M1_L1	NO	Titration	2dpf	51.2727272727273	NA	-0.0305091753539867	17
150722_CaI_Platynereis_M1_L1_E007	47.998	17.998	1814.747	0	cPRC1_l	100	150722_CaI_Platynereis_M1_L1	NO	Titration	2dpf	51.6363636363636	NA	-0.0525203938412182	17
150722_CaI_Platynereis_M1_L1_E007	48.204	18.204	1742.793	0	cPRC1_l	100	150722_CaI_Platynereis_M1_L1	NO	Titration	2dpf	52	NA	-0.0900875850703808	18
150722_CaI_Platynereis_M1_L1_E007	48.41	18.41	1734.772	0	cPRC1_l	100	150722_CaI_Platynereis_M1_L1	NO	Titration	2dpf	52.1818181818182	NA	-0.0942753500431288	18
150722_CaI_Platynereis_M1_L1_E007	48.616	18.616	1714.073	0	cPRC1_l	100	150722_CaI_Platynereis_M1_L1	NO	Titration	2dpf	52.1818181818182	NA	-0.105082300195343	18
150722_CaI_Platynereis_M1_L1_E007	48.822	18.822	1692.899	0	cPRC1_l	100	150722_CaI_Platynereis_M1_L1	NO	Titration	2dpf	52.5454545454546	NA	-0.116137247899241	18
150722_CaI_Platynereis_M1_L1_E007	49.028	19.028	1687.319	0	cPRC1_l	100	150722_CaI_Platynereis_M1_L1	NO	Titration	2dpf	52.9090909090909	NA	-0.119050566506389	19
150722_CaI_Platynereis_M1_L1_E007	49.234	19.234	1715.614	0	cPRC1_l	100	150722_CaI_Platynereis_M1_L1	NO	Titration	2dpf	52.7272727272727	NA	-0.10427774392767	19
150722_CaI_Platynereis_M1_L1_E007	49.44	19.44	1769.784	0	cPRC1_l	100	150722_CaI_Platynereis_M1_L1	NO	Titration	2dpf	53.6363636363636	NA	-0.0759955810335471	19
150722_CaI_Platynereis_M1_L1_E007	49.646	19.646	1775.371	0	cPRC1_l	100	150722_CaI_Platynereis_M1_L1	NO	Titration	2dpf	53.8181818181818	NA	-0.0730786077256374	19
150722_CaI_Platynereis_M1_L1_E007	49.852	19.852	1825.562	0	cPRC1_l	100	150722_CaI_Platynereis_M1_L1	NO	Titration	2dpf	53.8181818181818	NA	-0.046873881164461	19
150722_CaI_Platynereis_M1_L1_E007	50.058	20.058	1728.26	0	cPRC1_l	100	150722_CaI_Platynereis_M1_L1	NO	Titration	2dpf	54.1818181818182	NA	-0.0976752659516857	20
150722_CaI_Platynereis_M1_L1_E007	50.264	20.264	1754.884	0	cPRC1_l	100	150722_CaI_Platynereis_M1_L1	NO	Titration	2dpf	54	NA	-0.0837748726547846	20
150722_CaI_Platynereis_M1_L1_E007	50.47	20.47	1753.71	0	cPRC1_l	100	150722_CaI_Platynereis_M1_L1	NO	Titration	2dpf	54.9090909090909	NA	-0.0843878181825251	20
150722_CaI_Platynereis_M1_L1_E007	50.676	20.676	1868.847	0	cPRC1_l	100	150722_CaI_Platynereis_M1_L1	NO	Titration	2dpf	55.0909090909091	NA	-0.0242747779547117	20
150722_CaI_Platynereis_M1_L1_E007	50.882	20.882	1766.848	0	cPRC1_l	100	150722_CaI_Platynereis_M1_L1	NO	Titration	2dpf	54.9090909090909	NA	-0.0775284669530071	20
150722_CaI_Platynereis_M1_L1_E007	51.088	21.088	1765.82	0	cPRC1_l	100	150722_CaI_Platynereis_M1_L1	NO	Titration	2dpf	54.7272727272727	NA	-0.0780651858648616	21
150722_CaI_Platynereis_M1_L1_E007	51.294	21.294	1806.502	0	cPRC1_l	100	150722_CaI_Platynereis_M1_L1	NO	Titration	2dpf	54.7272727272727	NA	-0.0568251092383393	21
150722_CaI_Platynereis_M1_L1_E007	51.5	21.5	1764.437	0	cPRC1_l	100	150722_CaI_Platynereis_M1_L1	NO	Titration	2dpf	55.0909090909091	NA	-0.0787872503153429	21
150722_CaI_Platynereis_M1_L1_E007	51.706	21.706	1740.797	0	cPRC1_l	100	150722_CaI_Platynereis_M1_L1	NO	Titration	2dpf	55.8181818181818	NA	-0.0911296968875613	21
150722_CaI_Platynereis_M1_L1_E007	51.912	21.912	1776.497	0	cPRC1_l	100	150722_CaI_Platynereis_M1_L1	NO	Titration	2dpf	56.1818181818182	NA	-0.0724907230031198	21
150722_CaI_Platynereis_M1_L1_E007	52.118	22.118	1742.848	0	cPRC1_l	100	150722_CaI_Platynereis_M1_L1	NO	Titration	2dpf	56.1818181818182	NA	-0.0900588695643963	22
150722_CaI_Platynereis_M1_L1_E007	52.324	22.324	1756.814	0	cPRC1_l	100	150722_CaI_Platynereis_M1_L1	NO	Titration	2dpf	56.1818181818182	NA	-0.0827672194447854	22
150722_CaI_Platynereis_M1_L1_E007	52.53	22.53	1771.502	0	cPRC1_l	100	150722_CaI_Platynereis_M1_L1	NO	Titration	2dpf	56.1818181818182	NA	-0.0750986130466152	22
150722_CaI_Platynereis_M1_L1_E007	52.736	22.736	1726.07	0	cPRC1_l	100	150722_CaI_Platynereis_M1_L1	NO	Titration	2dpf	56.5454545454545	NA	-0.098818665189975	22
150722_CaI_Platynereis_M1_L1_E007	52.942	22.942	1781.003	0	cPRC1_l	100	150722_CaI_Platynereis_M1_L1	NO	Titration	2dpf	56.1818181818182	NA	-0.0701381399128315	22
150722_CaI_Platynereis_M1_L1_E007	53.148	23.148	1710.452	0	cPRC1_l	100	150722_CaI_Platynereis_M1_L1	NO	Titration	2dpf	56.5454545454545	NA	-0.106972824689337	23
150722_CaI_Platynereis_M1_L1_E007	53.354	23.354	1756.601	0	cPRC1_l	100	150722_CaI_Platynereis_M1_L1	NO	Titration	2dpf	57.6363636363636	NA	-0.0828784267679614	23
150722_CaI_Platynereis_M1_L1_E007	53.56	23.56	1753.443	0	cPRC1_l	100	150722_CaI_Platynereis_M1_L1	NO	Titration	2dpf	57.0909090909091	NA	-0.0845272189115768	23
150722_CaI_Platynereis_M1_L1_E007	53.766	23.766	1777.024	0	cPRC1_l	100	150722_CaI_Platynereis_M1_L1	NO	Titration	2dpf	56.9090909090909	NA	-0.0722155762457781	23
150722_CaI_Platynereis_M1_L1_E007	53.972	23.972	1695.559	0	cPRC1_l	100	150722_CaI_Platynereis_M1_L1	NO	Titration	2dpf	57.2727272727273	NA	-0.114748461609812	23
150722_CaI_Platynereis_M1_L1_E007	54.178	24.178	1747.509	0	cPRC1_l	100	150722_CaI_Platynereis_M1_L1	NO	Titration	2dpf	57.6363636363636	NA	-0.0876253609572428	24
150722_CaI_Platynereis_M1_L1_E007	54.384	24.384	1783.379	0	cPRC1_l	100	150722_CaI_Platynereis_M1_L1	NO	Titration	2dpf	57.8181818181818	NA	-0.068897630054304	24
150722_CaI_Platynereis_M1_L1_E007	54.59	24.59	1826.49	0	cPRC1_l	100	150722_CaI_Platynereis_M1_L1	NO	Titration	2dpf	58	NA	-0.0463893722634872	24
150722_CaI_Platynereis_M1_L1_E007	54.796	24.796	1839.976	0	cPRC1_l	100	150722_CaI_Platynereis_M1_L1	NO	Titration	2dpf	57.8181818181818	NA	-0.0393483301961041	24
150722_CaI_Platynereis_M1_L1_E007	55.002	25.002	1862.721	0	cPRC1_l	100	150722_CaI_Platynereis_M1_L1	NO	Titration	2dpf	58	NA	-0.0274731632212688	25
150722_CaI_Platynereis_M1_L1_E007	55.208	25.208	1885.794	0	cPRC1_l	100	150722_CaI_Platynereis_M1_L1	NO	Titration	2dpf	57.8181818181818	NA	-0.0154267474107444	25
150722_CaI_Platynereis_M1_L1_E007	55.414	25.414	1907.176	0	cPRC1_l	100	150722_CaI_Platynereis_M1_L1	NO	Titration	2dpf	57.8333333333333	NA	-0.00426320288421432	25
150722_CaI_Platynereis_M1_L1_E007	55.62	25.62	1956.913	0	cPRC1_l	100	150722_CaI_Platynereis_M1_L1	NO	Titration	2dpf	57.8181818181818	NA	0.0217044902275635	25
150722_CaI_Platynereis_M1_L1_E007	55.826	25.826	1904.465	0	cPRC1_l	100	150722_CaI_Platynereis_M1_L1	NO	Titration	2dpf	58.5	NA	-0.0056786162791925	25
150722_CaI_Platynereis_M1_L1_E007	56.032	26.032	1952.222	0	cPRC1_l	100	150722_CaI_Platynereis_M1_L1	NO	Titration	2dpf	58.9090909090909	NA	0.0192553186171457	26
150722_CaI_Platynereis_M1_L1_E007	56.238	26.238	2027.568	0	cPRC1_l	100	150722_CaI_Platynereis_M1_L1	NO	Titration	2dpf	58.5454545454545	NA	0.0585934734153845	26
150722_CaI_Platynereis_M1_L1_E007	56.444	26.444	1993.555	0	cPRC1_l	100	150722_CaI_Platynereis_M1_L1	NO	Titration	2dpf	58.5	NA	0.040835282414502	26
150722_CaI_Platynereis_M1_L1_E007	56.65	26.65	2009.16	0	cPRC1_l	100	150722_CaI_Platynereis_M1_L1	NO	Titration	2dpf	58.7272727272727	NA	0.048982654612449	26
150722_CaI_Platynereis_M1_L1_E007	56.856	26.856	1944.026	0	cPRC1_l	100	150722_CaI_Platynereis_M1_L1	NO	Titration	2dpf	58.5	NA	0.0149761861253563	26
150722_CaI_Platynereis_M1_L1_E007	57.062	27.062	1949.962	0	cPRC1_l	100	150722_CaI_Platynereis_M1_L1	NO	Titration	2dpf	58.3636363636364	NA	0.0180753723712399	27
150722_CaI_Platynereis_M1_L1_E007	57.268	27.268	1948.447	0	cPRC1_l	100	150722_CaI_Platynereis_M1_L1	NO	Titration	2dpf	58.8333333333333	NA	0.0172843907063959	27
150722_CaI_Platynereis_M1_L1_E007	57.474	27.474	1929.347	0	cPRC1_l	100	150722_CaI_Platynereis_M1_L1	NO	Titration	2dpf	58.5	NA	0.00731227862816531	27
150722_CaI_Platynereis_M1_L1_E007	57.68	27.68	1959.25	0	cPRC1_l	100	150722_CaI_Platynereis_M1_L1	NO	Titration	2dpf	59.6666666666667	NA	0.0229246381818475	27
150722_CaI_Platynereis_M1_L1_E007	57.886	27.886	1918.764	0	cPRC1_l	100	150722_CaI_Platynereis_M1_L1	NO	Titration	2dpf	59.0909090909091	NA	0.00178689317665143	27
150722_CaI_Platynereis_M1_L1_E007	58.092	28.092	1966.489	0	cPRC1_l	100	150722_CaI_Platynereis_M1_L1	NO	Titration	2dpf	59.6363636363636	NA	0.0267041208695078	28
150722_CaI_Platynereis_M1_L1_E007	58.298	28.298	1968.087	0	cPRC1_l	100	150722_CaI_Platynereis_M1_L1	NO	Titration	2dpf	59.2727272727273	NA	0.0275384368433828	28
150722_CaI_Platynereis_M1_L1_E007	58.504	28.504	1924.096	0	cPRC1_l	100	150722_CaI_Platynereis_M1_L1	NO	Titration	2dpf	59.8181818181818	NA	0.00457073095681512	28
150722_CaI_Platynereis_M1_L1_E007	58.71	28.71	1940.299	0	cPRC1_l	100	150722_CaI_Platynereis_M1_L1	NO	Titration	2dpf	60.1666666666667	NA	0.0130303190198293	28
150722_CaI_Platynereis_M1_L1_E007	58.916	28.916	1917.448	0	cPRC1_l	100	150722_CaI_Platynereis_M1_L1	NO	Titration	2dpf	59.6666666666667	NA	0.00109980943346035	28
150722_CaI_Platynereis_M1_L1_E007	59.122	29.122	1865.396	0	cPRC1_l	100	150722_CaI_Platynereis_M1_L1	NO	Titration	2dpf	59.8181818181818	NA	-0.0260765454302077	29
150722_CaI_Platynereis_M1_L1_E007	59.328	29.328	1843.874	0	cPRC1_l	100	150722_CaI_Platynereis_M1_L1	NO	Titration	2dpf	60	NA	-0.037313183971971	29
150722_CaI_Platynereis_M1_L1_E007	59.534	29.534	1810.897	0	cPRC1_l	100	150722_CaI_Platynereis_M1_L1	NO	Titration	2dpf	59.8181818181818	NA	-0.0545304792601286	29
150722_CaI_Platynereis_M1_L1_E007	59.74	29.74	1703.502	0	cPRC1_l	100	150722_CaI_Platynereis_M1_L1	NO	Titration	2dpf	60	NA	-0.110601420445551	29
150722_CaI_Platynereis_M1_L1_E007	59.946	29.946	1757.299	0	cPRC1_l	100	150722_CaI_Platynereis_M1_L1	NO	Titration	2dpf	60	NA	-0.0825140008920136	29
150722_CaI_Platynereis_M1_L1_E007	60.152	30.152	1786.885	0	cPRC1_l	100	150722_CaI_Platynereis_M1_L1	NO	Titration	2dpf	60	NA	-0.0670671470728235	30
150722_CaI_Platynereis_M1_L1_E007	60.358	30.358	1862.09	0	cPRC1_l	100	150722_CaI_Platynereis_M1_L1	NO	Titration	2dpf	60	NA	-0.0278026083899266	30
150722_CaI_Platynereis_M1_L1_E007	60.564	30.564	1837.482	0	cPRC1_l	100	150722_CaI_Platynereis_M1_L1	NO	Titration	2dpf	60.3636363636364	NA	-0.040650447867471	30
150722_CaI_Platynereis_M1_L1_E007	60.77	30.77	1776.104	0	cPRC1_l	100	150722_CaI_Platynereis_M1_L1	NO	Titration	2dpf	60.3636363636364	NA	-0.0726959083458813	30
150722_CaI_Platynereis_M1_L1_E007	60.976	30.976	1765.717	0	cPRC1_l	100	150722_CaI_Platynereis_M1_L1	NO	Titration	2dpf	60	NA	-0.0781189621760687	30
150722_CaI_Platynereis_M1_L1_E007	61.182	31.182	1704.905	0	cPRC1_l	100	150722_CaI_Platynereis_M1_L1	NO	Titration	2dpf	60	NA	-0.109868913992894	31
150722_CaI_Platynereis_M1_L1_E007	61.388	31.388	1801.828	0	cPRC1_l	100	150722_CaI_Platynereis_M1_L1	NO	Titration	2dpf	60.5454545454545	NA	-0.0592654051469073	31
150722_CaI_Platynereis_M1_L1_E007	61.594	31.594	1742.379	0	cPRC1_l	100	150722_CaI_Platynereis_M1_L1	NO	Titration	2dpf	60.5454545454545	NA	-0.0903037345154273	31
150722_CaI_Platynereis_M1_L1_E007	61.8	31.8	1736.176	0	cPRC1_l	100	150722_CaI_Platynereis_M1_L1	NO	Titration	2dpf	60	NA	-0.0935423214903626	31
150722_CaI_Platynereis_M1_L1_E007	62.006	32.006	1732.365	0	cPRC1_l	100	150722_CaI_Platynereis_M1_L1	NO	Titration	2dpf	60.5454545454545	NA	-0.0955320450050294	32
150722_CaI_Platynereis_M1_L1_E007	62.212	32.212	1738.773	0	cPRC1_l	100	150722_CaI_Platynereis_M1_L1	NO	Titration	2dpf	61.0909090909091	NA	-0.0921864275077885	32
150722_CaI_Platynereis_M1_L1_E007	62.418	32.418	1741.21	0	cPRC1_l	100	150722_CaI_Platynereis_M1_L1	NO	Titration	2dpf	60.1818181818182	NA	-0.0909140695426236	32
150722_CaI_Platynereis_M1_L1_E007	62.624	32.624	1744.673	0	cPRC1_l	100	150722_CaI_Platynereis_M1_L1	NO	Titration	2dpf	60.5454545454545	NA	-0.0891060368658219	32
150722_CaI_Platynereis_M1_L1_E007	62.83	32.83	1779.341	0	cPRC1_l	100	150722_CaI_Platynereis_M1_L1	NO	Titration	2dpf	60.9090909090909	NA	-0.0710058702936702	32
150722_CaI_Platynereis_M1_L1_E007	63.036	33.036	1738.46	0	cPRC1_l	100	150722_CaI_Platynereis_M1_L1	NO	Titration	2dpf	61.0909090909091	NA	-0.0923498448418453	33
150722_CaI_Platynereis_M1_L1_E007	63.242	33.242	1728.525	0	cPRC1_l	100	150722_CaI_Platynereis_M1_L1	NO	Titration	2dpf	61.0909090909091	NA	-0.0975369094228516	33
150722_CaI_Platynereis_M1_L1_E007	63.448	33.448	1739.609	0	cPRC1_l	100	150722_CaI_Platynereis_M1_L1	NO	Titration	2dpf	60.5454545454545	NA	-0.0917499518168251	33
150722_CaI_Platynereis_M1_L1_E007	63.654	33.654	1744.321	0	cPRC1_l	100	150722_CaI_Platynereis_M1_L1	NO	Titration	2dpf	60.7272727272727	NA	-0.0892898161041223	33
150722_CaI_Platynereis_M1_L1_E007	63.86	33.86	1722.281	0	cPRC1_l	100	150722_CaI_Platynereis_M1_L1	NO	Titration	2dpf	61.2727272727273	NA	-0.100796902502248	33
150722_CaI_Platynereis_M1_L1_E007	64.066	34.066	1693.504	0	cPRC1_l	100	150722_CaI_Platynereis_M1_L1	NO	Titration	2dpf	60.7272727272727	NA	-0.115821377333413	34
150722_CaI_Platynereis_M1_L1_E007	64.272	34.272	1706.751	0	cPRC1_l	100	150722_CaI_Platynereis_M1_L1	NO	Titration	2dpf	61.2727272727273	NA	-0.108905117192035	34
150722_CaI_Platynereis_M1_L1_E007	64.478	34.478	1735.391	0	cPRC1_l	100	150722_CaI_Platynereis_M1_L1	NO	Titration	2dpf	61.6363636363636	NA	-0.0939521700757767	34
150722_CaI_Platynereis_M1_L1_E007	64.684	34.684	1750.956	0	cPRC1_l	100	150722_CaI_Platynereis_M1_L1	NO	Titration	2dpf	61.0909090909091	NA	-0.085825681882182	34
150722_CaI_Platynereis_M1_L1_E007	64.89	34.89	1783.713	0	cPRC1_l	100	150722_CaI_Platynereis_M1_L1	NO	Titration	2dpf	61.0909090909091	NA	-0.0687232486179621	34
150722_CaI_Platynereis_M1_L1_E007	65.096	35.096	1721.379	0	cPRC1_l	100	150722_CaI_Platynereis_M1_L1	NO	Titration	2dpf	61.4545454545455	NA	-0.101267836800393	35
150722_CaI_Platynereis_M1_L1_E007	65.302	35.302	1797.437	0	cPRC1_l	100	150722_CaI_Platynereis_M1_L1	NO	Titration	2dpf	61.2727272727273	NA	-0.0615579467246828	35
150722_CaI_Platynereis_M1_L1_E007	65.508	35.508	1821.991	0	cPRC1_l	100	150722_CaI_Platynereis_M1_L1	NO	Titration	2dpf	61.2727272727273	NA	-0.0487383006530139	35
150722_CaI_Platynereis_M1_L1_E007	65.714	35.714	1828.708	0	cPRC1_l	100	150722_CaI_Platynereis_M1_L1	NO	Titration	2dpf	61.6363636363636	NA	-0.0452313542221513	35
150722_CaI_Platynereis_M1_L1_E007	65.92	35.92	1820.437	0	cPRC1_l	100	150722_CaI_Platynereis_M1_L1	NO	Titration	2dpf	61.2727272727273	NA	-0.0495496442221014	35
150722_CaI_Platynereis_M1_L1_E007	66.126	36.126	1820.174	0	cPRC1_l	100	150722_CaI_Platynereis_M1_L1	NO	Titration	2dpf	61.8181818181818	NA	-0.0496869565507179	36
150722_CaI_Platynereis_M1_L1_E007	66.332	36.332	1849.641	0	cPRC1_l	100	150722_CaI_Platynereis_M1_L1	NO	Titration	2dpf	61.4545454545455	NA	-0.0343022326444759	36
150722_CaI_Platynereis_M1_L1_E007	66.538	36.538	1844.537	0	cPRC1_l	100	150722_CaI_Platynereis_M1_L1	NO	Titration	2dpf	61.6363636363636	NA	-0.0369670315998313	36
150722_CaI_Platynereis_M1_L1_E007	66.744	36.744	1874.249	0	cPRC1_l	100	150722_CaI_Platynereis_M1_L1	NO	Titration	2dpf	62	NA	-0.0214543931669315	36
150722_CaI_Platynereis_M1_L1_E007	66.95	36.95	1869.148	0	cPRC1_l	100	150722_CaI_Platynereis_M1_L1	NO	Titration	2dpf	61.6363636363636	NA	-0.0241176258219606	36
150722_CaI_Platynereis_M1_L1_E007	67.156	37.156	1857.201	0	cPRC1_l	100	150722_CaI_Platynereis_M1_L1	NO	Titration	2dpf	61.4545454545455	NA	-0.0303551558218883	37
150722_CaI_Platynereis_M1_L1_E007	67.362	37.362	1933.538	0	cPRC1_l	100	150722_CaI_Platynereis_M1_L1	NO	Titration	2dpf	61.8181818181818	NA	0.00950040018417917	37
150722_CaI_Platynereis_M1_L1_E007	67.568	37.568	1910.053	0	cPRC1_l	100	150722_CaI_Platynereis_M1_L1	NO	Titration	2dpf	61.6363636363636	NA	-0.00276112087117394	37
150722_CaI_Platynereis_M1_L1_E007	67.774	37.774	1928.519	0	cPRC1_l	100	150722_CaI_Platynereis_M1_L1	NO	Titration	2dpf	61.2727272727273	NA	0.0068799797380724	37
150722_CaI_Platynereis_M1_L1_E007	67.98	37.98	1905.017	0	cPRC1_l	100	150722_CaI_Platynereis_M1_L1	NO	Titration	2dpf	62.1818181818182	NA	-0.00539041701913048	37
150722_CaI_Platynereis_M1_L1_E007	68.186	38.186	1915.348	0	cPRC1_l	100	150722_CaI_Platynereis_M1_L1	NO	Titration	2dpf	61.8181818181818	NA	3.39920496372585e-06	38
150722_CaI_Platynereis_M1_L1_E007	68.392	38.392	1924.01	0	cPRC1_l	100	150722_CaI_Platynereis_M1_L1	NO	Titration	2dpf	61.8181818181818	NA	0.00452583034745764	38
150722_CaI_Platynereis_M1_L1_E007	68.598	38.598	1934.432	0	cPRC1_l	100	150722_CaI_Platynereis_M1_L1	NO	Titration	2dpf	62	NA	0.00996715768145342	38
150722_CaI_Platynereis_M1_L1_E007	68.804	38.804	1933.137	0	cPRC1_l	100	150722_CaI_Platynereis_M1_L1	NO	Titration	2dpf	62	NA	0.00929103804054717	38
150722_CaI_Platynereis_M1_L1_E007	69.01	39.01	1962.114	0	cPRC1_l	100	150722_CaI_Platynereis_M1_L1	NO	Titration	2dpf	62	NA	0.0244199328934733	39
150722_CaI_Platynereis_M1_L1_E007	69.216	39.216	1980.942	0	cPRC1_l	100	150722_CaI_Platynereis_M1_L1	NO	Titration	2dpf	61.4545454545455	NA	0.0342500337421081	39
150722_CaI_Platynereis_M1_L1_E007	69.422	39.422	1936.425	0	cPRC1_l	100	150722_CaI_Platynereis_M1_L1	NO	Titration	2dpf	61.8181818181818	NA	0.0110077031983075	39
150722_CaI_Platynereis_M1_L1_E007	69.628	39.628	1963.009	0	cPRC1_l	100	150722_CaI_Platynereis_M1_L1	NO	Titration	2dpf	62	NA	0.0248872124908563	39
150722_CaI_Platynereis_M1_L1_E007	69.834	39.834	1963.76	0	cPRC1_l	100	150722_CaI_Platynereis_M1_L1	NO	Titration	2dpf	62	NA	0.025279309672571	39
150722_CaI_Platynereis_M1_L1_E007	70.04	40.04	1928.083	0	cPRC1_l	100	150722_CaI_Platynereis_M1_L1	NO	Titration	2dpf	62	NA	0.0066523440906322	40
150722_CaI_Platynereis_M1_L1_E007	70.246	40.246	1969.38	0	cPRC1_l	100	150722_CaI_Platynereis_M1_L1	NO	Titration	2dpf	62	NA	0.0282135122840714	40
150722_CaI_Platynereis_M1_L1_E007	70.452	40.452	1955.135	0	cPRC1_l	100	150722_CaI_Platynereis_M1_L1	NO	Titration	2dpf	61.8181818181818	NA	0.020776196234103	40
150722_CaI_Platynereis_M1_L1_E007	70.658	40.658	1962.318	0	cPRC1_l	100	150722_CaI_Platynereis_M1_L1	NO	Titration	2dpf	62	NA	0.0245264413156701	40
150722_CaI_Platynereis_M1_L1_E007	70.864	40.864	1948.777	0	cPRC1_l	100	150722_CaI_Platynereis_M1_L1	NO	Titration	2dpf	62.3636363636364	NA	0.0174566837423025	40
150722_CaI_Platynereis_M1_L1_E007	71.07	41.07	1955.736	0	cPRC1_l	100	150722_CaI_Platynereis_M1_L1	NO	Titration	2dpf	62.1818181818182	NA	0.0210899783994966	41
150722_CaI_Platynereis_M1_L1_E007	71.276	41.276	1888.848	0	cPRC1_l	100	150722_CaI_Platynereis_M1_L1	NO	Titration	2dpf	62.1818181818182	NA	-0.0138322536784452	41
150722_CaI_Platynereis_M1_L1_E007	71.482	41.482	1932.879	0	cPRC1_l	100	150722_CaI_Platynereis_M1_L1	NO	Titration	2dpf	62.1818181818182	NA	0.00915633621247472	41
150722_CaI_Platynereis_M1_L1_E007	71.688	41.688	1927.131	0	cPRC1_l	100	150722_CaI_Platynereis_M1_L1	NO	Titration	2dpf	62	NA	0.0061553047870471	41
150722_CaI_Platynereis_M1_L1_E007	71.894	41.894	1903.355	0	cPRC1_l	100	150722_CaI_Platynereis_M1_L1	NO	Titration	2dpf	62.3636363636364	NA	-0.0062581473999692	41
150722_CaI_Platynereis_M1_L1_E007	72.1	42.1	1951.181	0	cPRC1_l	100	150722_CaI_Platynereis_M1_L1	NO	Titration	2dpf	62.1818181818182	NA	0.0187118124038767	42
150722_CaI_Platynereis_M1_L1_E007	72.306	42.306	1867.787	0	cPRC1_l	100	150722_CaI_Platynereis_M1_L1	NO	Titration	2dpf	61.8181818181818	NA	-0.024828204070048	42
150722_CaI_Platynereis_M1_L1_E007	72.512	42.512	1852.988	0	cPRC1_l	100	150722_CaI_Platynereis_M1_L1	NO	Titration	2dpf	62.1818181818182	NA	-0.0325547635802959	42
150722_CaI_Platynereis_M1_L1_E007	72.718	42.718	1836.916	0	cPRC1_l	100	150722_CaI_Platynereis_M1_L1	NO	Titration	2dpf	62.1818181818182	NA	-0.0409459565290563	42
150722_CaI_Platynereis_M1_L1_E007	72.924	42.924	1816.563	0	cPRC1_l	100	150722_CaI_Platynereis_M1_L1	NO	Titration	2dpf	62.3636363636364	NA	-0.0515722600436231	42
150722_CaI_Platynereis_M1_L1_E007	73.13	43.13	1799.275	0	cPRC1_l	100	150722_CaI_Platynereis_M1_L1	NO	Titration	2dpf	62.1818181818182	NA	-0.0605983267246938	43
150722_CaI_Platynereis_M1_L1_E007	73.336	43.336	1774.574	0	cPRC1_l	100	150722_CaI_Platynereis_M1_L1	NO	Titration	2dpf	62.1818181818182	NA	-0.0734947215123573	43
150722_CaI_Platynereis_M1_L1_E007	73.542	43.542	1796.927	0	cPRC1_l	100	150722_CaI_Platynereis_M1_L1	NO	Titration	2dpf	62.5454545454545	NA	-0.0618242177801748	43
150722_CaI_Platynereis_M1_L1_E007	73.748	43.748	1783.575	0	cPRC1_l	100	150722_CaI_Platynereis_M1_L1	NO	Titration	2dpf	62.3636363636364	NA	-0.0687952984329776	43
150722_CaI_Platynereis_M1_L1_E007	73.954	43.954	1740.744	0	cPRC1_l	100	150722_CaI_Platynereis_M1_L1	NO	Titration	2dpf	62	NA	-0.0911573681933281	43
150722_CaI_Platynereis_M1_L1_E007	74.16	44.16	1787.09	0	cPRC1_l	100	150722_CaI_Platynereis_M1_L1	NO	Titration	2dpf	62	NA	-0.0669601165505179	44
150722_CaI_Platynereis_M1_L1_E007	74.366	44.366	1723.029	0	cPRC1_l	100	150722_CaI_Platynereis_M1_L1	NO	Titration	2dpf	61.6363636363636	NA	-0.10040637162086	44
150722_CaI_Platynereis_M1_L1_E007	74.572	44.572	1798.463	0	cPRC1_l	100	150722_CaI_Platynereis_M1_L1	NO	Titration	2dpf	61.8181818181818	NA	-0.0610222720130458	44
150722_CaI_Platynereis_M1_L1_E007	74.778	44.778	1768.249	0	cPRC1_l	100	150722_CaI_Platynereis_M1_L1	NO	Titration	2dpf	61.8181818181818	NA	-0.0767970047005672	44
150722_CaI_Platynereis_M1_L1_E007	74.984	44.984	1787.359	0	cPRC1_l	100	150722_CaI_Platynereis_M1_L1	NO	Titration	2dpf	62.1818181818182	NA	-0.0668196716212486	44
150722_CaI_Platynereis_M1_L1_E007	75.19	45.19	1753.282	0	cPRC1_l	100	150722_CaI_Platynereis_M1_L1	NO	Titration	2dpf	62.5454545454545	NA	-0.0846112770290949	45
150722_CaI_Platynereis_M1_L1_E007	75.396	45.396	1810.697	0	cPRC1_l	100	150722_CaI_Platynereis_M1_L1	NO	Titration	2dpf	62.1818181818182	NA	-0.0546348992818902	45
150722_CaI_Platynereis_M1_L1_E007	75.602	45.602	1738.81	0	cPRC1_l	100	150722_CaI_Platynereis_M1_L1	NO	Titration	2dpf	62	NA	-0.0921671098037626	45
150722_CaI_Platynereis_M1_L1_E007	75.808	45.808	1745.25	0	cPRC1_l	100	150722_CaI_Platynereis_M1_L1	NO	Titration	2dpf	62.1818181818182	NA	-0.0888047851030398	45
150722_CaI_Platynereis_M1_L1_E007	76.014	46.014	1772.27	0	cPRC1_l	100	150722_CaI_Platynereis_M1_L1	NO	Titration	2dpf	62	NA	-0.0746976401630507	46
150722_CaI_Platynereis_M1_L1_E007	76.22	46.22	1784.632	0	cPRC1_l	100	150722_CaI_Platynereis_M1_L1	NO	Titration	2dpf	62.1818181818182	NA	-0.0682434386179676	46
150722_CaI_Platynereis_M1_L1_E007	76.426	46.426	1768.487	0	cPRC1_l	100	150722_CaI_Platynereis_M1_L1	NO	Titration	2dpf	62.1818181818182	NA	-0.0766727448746709	46
150722_CaI_Platynereis_M1_L1_E007	76.632	46.632	1770.326	0	cPRC1_l	100	150722_CaI_Platynereis_M1_L1	NO	Titration	2dpf	62	NA	-0.0757126027745733	46
150722_CaI_Platynereis_M1_L1_E007	76.838	46.838	1757.309	0	cPRC1_l	100	150722_CaI_Platynereis_M1_L1	NO	Titration	2dpf	61.8181818181818	NA	-0.0825087798909255	46
150722_CaI_Platynereis_M1_L1_E007	77.044	47.044	1789.677	0	cPRC1_l	100	150722_CaI_Platynereis_M1_L1	NO	Titration	2dpf	62	NA	-0.0656094435690319	47
150722_CaI_Platynereis_M1_L1_E007	77.25	47.25	1762.534	0	cPRC1_l	100	150722_CaI_Platynereis_M1_L1	NO	Titration	2dpf	62.9090909090909	NA	-0.0797808068224042	47
150722_CaI_Platynereis_M1_L1_E007	77.456	47.456	1727.652	0	cPRC1_l	100	150722_CaI_Platynereis_M1_L1	NO	Titration	2dpf	63.0909090909091	NA	-0.0979927028178409	47
150722_CaI_Platynereis_M1_L1_E007	77.662	47.662	1763.84	0	cPRC1_l	100	150722_CaI_Platynereis_M1_L1	NO	Titration	2dpf	62.5454545454545	NA	-0.0790989440803012	47
150722_CaI_Platynereis_M1_L1_E007	77.868	47.868	1730.682	0	cPRC1_l	100	150722_CaI_Platynereis_M1_L1	NO	Titration	2dpf	62.3636363636364	NA	-0.096410739488153	47
150722_CaI_Platynereis_M1_L1_E007	78.074	48.074	1746.237	0	cPRC1_l	100	150722_CaI_Platynereis_M1_L1	NO	Titration	2dpf	62.1818181818182	NA	-0.0882894722956463	48
150722_CaI_Platynereis_M1_L1_E007	78.28	48.28	1719.819	0	cPRC1_l	100	150722_CaI_Platynereis_M1_L1	NO	Titration	2dpf	62.3636363636364	NA	-0.102082312970133	48
150722_CaI_Platynereis_M1_L1_E007	78.486	48.486	1713.386	0	cPRC1_l	100	150722_CaI_Platynereis_M1_L1	NO	Titration	2dpf	62.1818181818182	NA	-0.105440982970094	48
150722_CaI_Platynereis_M1_L1_E007	78.692	48.692	1751.779	0	cPRC1_l	100	150722_CaI_Platynereis_M1_L1	NO	Titration	2dpf	62.3636363636364	NA	-0.0853959934926331	48
150722_CaI_Platynereis_M1_L1_E007	78.898	48.898	1717.792	0	cPRC1_l	100	150722_CaI_Platynereis_M1_L1	NO	Titration	2dpf	62	NA	-0.103140609890687	48
150722_CaI_Platynereis_M1_L1_E007	79.104	49.104	1705.587	0	cPRC1_l	100	150722_CaI_Platynereis_M1_L1	NO	Titration	2dpf	62.3636363636364	NA	-0.109512841718687	49
150722_CaI_Platynereis_M1_L1_E007	79.31	49.31	1712.36	0	cPRC1_l	100	150722_CaI_Platynereis_M1_L1	NO	Titration	2dpf	62.1818181818182	NA	-0.105976657681731	49
150722_CaI_Platynereis_M1_L1_E007	79.516	49.516	1672.219	0	cPRC1_l	100	150722_CaI_Platynereis_M1_L1	NO	Titration	2dpf	62.3636363636364	NA	-0.126934278149388	49
150722_CaI_Platynereis_M1_L1_E007	79.722	49.722	1676.485	0	cPRC1_l	100	150722_CaI_Platynereis_M1_L1	NO	Titration	2dpf	62.7272727272727	NA	-0.124706999085214	49
150722_CaI_Platynereis_M1_L1_E007	79.928	49.928	1690.566	0	cPRC1_l	100	150722_CaI_Platynereis_M1_L1	NO	Titration	2dpf	62.1818181818182	NA	-0.11735530745309	49
150722_CaI_Platynereis_M1_L1_E007	80.134	50.134	1727.952	0	cPRC1_l	100	150722_CaI_Platynereis_M1_L1	NO	Titration	2dpf	62.1818181818182	NA	-0.0978360727851986	50
150722_CaI_Platynereis_M1_L1_E007	80.34	50.34	1730.972	0	cPRC1_l	100	150722_CaI_Platynereis_M1_L1	NO	Titration	2dpf	63.0909090909091	NA	-0.0962593304565987	50
150722_CaI_Platynereis_M1_L1_E007	80.546	50.546	1679.071	0	cPRC1_l	100	150722_CaI_Platynereis_M1_L1	NO	Titration	2dpf	62.7272727272727	NA	-0.123356848203837	50
150722_CaI_Platynereis_M1_L1_E007	80.752	50.752	1666.086	0	cPRC1_l	100	150722_CaI_Platynereis_M1_L1	NO	Titration	2dpf	62.5454545454545	NA	-0.130136318116707	50
150722_CaI_Platynereis_M1_L1_E007	80.958	50.958	1709.097	0	cPRC1_l	100	150722_CaI_Platynereis_M1_L1	NO	Titration	2dpf	62.3636363636364	NA	-0.107680270336771	50
150722_CaI_Platynereis_M1_L1_E007	81.164	51.164	1656.948	0	cPRC1_l	100	150722_CaI_Platynereis_M1_L1	NO	Titration	2dpf	62.3636363636364	NA	-0.134907268910994	51
150722_CaI_Platynereis_M1_L1_E007	81.37	51.37	1704.59	0	cPRC1_l	100	150722_CaI_Platynereis_M1_L1	NO	Titration	2dpf	62.3636363636364	NA	-0.110033375527168	51
150722_CaI_Platynereis_M1_L1_E007	81.576	51.576	1697.77	0	cPRC1_l	100	150722_CaI_Platynereis_M1_L1	NO	Titration	2dpf	62.1818181818182	NA	-0.113594098269238	51
150722_CaI_Platynereis_M1_L1_E007	81.782	51.782	1700.087	0	cPRC1_l	100	150722_CaI_Platynereis_M1_L1	NO	Titration	2dpf	62.3636363636364	NA	-0.11238439231713	51
150722_CaI_Platynereis_M1_L1_E007	81.988	51.988	1712.368	0	cPRC1_l	100	150722_CaI_Platynereis_M1_L1	NO	Titration	2dpf	62.1818181818182	NA	-0.105972480880861	51
150722_CaI_Platynereis_M1_L1_E007	82.194	52.194	1715.932	0	cPRC1_l	100	150722_CaI_Platynereis_M1_L1	NO	Titration	2dpf	62	NA	-0.104111716093069	52
150722_CaI_Platynereis_M1_L1_E007	82.4	52.4	1761.78	0	cPRC1_l	100	150722_CaI_Platynereis_M1_L1	NO	Titration	2dpf	62.1818181818182	NA	-0.0801744703044455	52
150722_CaI_Platynereis_M1_L1_E007	82.606	52.606	1693.596	0	cPRC1_l	100	150722_CaI_Platynereis_M1_L1	NO	Titration	2dpf	62.5454545454545	NA	-0.115773344123402	52
150722_CaI_Platynereis_M1_L1_E007	82.812	52.812	1754.067	0	cPRC1_l	100	150722_CaI_Platynereis_M1_L1	NO	Titration	2dpf	62.5454545454545	NA	-0.0842014284436807	52
150722_CaI_Platynereis_M1_L1_E007	83.018	53.018	1721.282	0	cPRC1_l	100	150722_CaI_Platynereis_M1_L1	NO	Titration	2dpf	62.1818181818182	NA	-0.101318480510947	53
150722_CaI_Platynereis_M1_L1_E007	83.224	53.224	1701.147	0	cPRC1_l	100	150722_CaI_Platynereis_M1_L1	NO	Titration	2dpf	62.5454545454545	NA	-0.111830966201794	53
150722_CaI_Platynereis_M1_L1_E007	83.43	53.43	1713.824	0	cPRC1_l	100	150722_CaI_Platynereis_M1_L1	NO	Titration	2dpf	62.3636363636364	NA	-0.105212303122436	53
150722_CaI_Platynereis_M1_L1_E007	83.636	53.636	1711.904	0	cPRC1_l	100	150722_CaI_Platynereis_M1_L1	NO	Titration	2dpf	61.8181818181818	NA	-0.106214735331347	53
150722_CaI_Platynereis_M1_L1_E007	83.842	53.842	1692.199	0	cPRC1_l	100	150722_CaI_Platynereis_M1_L1	NO	Titration	2dpf	62.5454545454545	NA	-0.116502717975407	53
150722_CaI_Platynereis_M1_L1_E007	84.048	54.048	1677.216	0	cPRC1_l	100	150722_CaI_Platynereis_M1_L1	NO	Titration	2dpf	62.3636363636364	NA	-0.124325343905675	54
150722_CaI_Platynereis_M1_L1_E007	84.254	54.254	1652.395	0	cPRC1_l	100	150722_CaI_Platynereis_M1_L1	NO	Titration	2dpf	62.1818181818182	NA	-0.137284390706396	54
150722_CaI_Platynereis_M1_L1_E007	84.46	54.46	1680.825	0	cPRC1_l	100	150722_CaI_Platynereis_M1_L1	NO	Titration	2dpf	62	NA	-0.122441084612988	54
150722_CaI_Platynereis_M1_L1_E007	84.666	54.666	1688.188	0	cPRC1_l	100	150722_CaI_Platynereis_M1_L1	NO	Titration	2dpf	62.1818181818182	NA	-0.118596861511835	54
150722_CaI_Platynereis_M1_L1_E007	84.872	54.872	1657.864	0	cPRC1_l	100	150722_CaI_Platynereis_M1_L1	NO	Titration	2dpf	62	NA	-0.134429025211326	54
150722_CaI_Platynereis_M1_L1_E007	85.078	55.078	1634.298	0	cPRC1_l	100	150722_CaI_Platynereis_M1_L1	NO	Titration	2dpf	62	NA	-0.146732836375492	55
150722_CaI_Platynereis_M1_L1_E007	85.284	55.284	1649.567	0	cPRC1_l	100	150722_CaI_Platynereis_M1_L1	NO	Titration	2dpf	62.1818181818182	NA	-0.138760889814105	55
150722_CaI_Platynereis_M1_L1_E007	85.49	55.49	1620.778	0	cPRC1_l	100	150722_CaI_Platynereis_M1_L1	NO	Titration	2dpf	62.1818181818182	NA	-0.153791629846575	55
150722_CaI_Platynereis_M1_L1_E007	85.696	55.696	1624.159	0	cPRC1_l	100	150722_CaI_Platynereis_M1_L1	NO	Titration	2dpf	62	NA	-0.152026409378695	55
150722_CaI_Platynereis_M1_L1_E007	85.902	55.902	1586.948	0	cPRC1_l	100	150722_CaI_Platynereis_M1_L1	NO	Titration	2dpf	62.3636363636364	NA	-0.171454276527545	55
150722_CaI_Platynereis_M1_L1_E007	86.108	56.108	1618.723	0	cPRC1_l	100	150722_CaI_Platynereis_M1_L1	NO	Titration	2dpf	62	NA	-0.154864545570175	56
150722_CaI_Platynereis_M1_L1_E007	86.314	56.314	1600.514	0	cPRC1_l	100	150722_CaI_Platynereis_M1_L1	NO	Titration	2dpf	62.5454545454545	NA	-0.164371466451458	56
150722_CaI_Platynereis_M1_L1_E007	86.52	56.52	1631.014	0	cPRC1_l	100	150722_CaI_Platynereis_M1_L1	NO	Titration	2dpf	62.1818181818182	NA	-0.148447413132817	56
150722_CaI_Platynereis_M1_L1_E007	86.726	56.726	1645.884	0	cPRC1_l	100	150722_CaI_Platynereis_M1_L1	NO	Titration	2dpf	62.3636363636364	NA	-0.140683784514844	56
150722_CaI_Platynereis_M1_L1_E007	86.932	56.932	1654.882	0	cPRC1_l	100	150722_CaI_Platynereis_M1_L1	NO	Titration	2dpf	62.1818181818182	NA	-0.135985927735791	56
150722_CaI_Platynereis_M1_L1_E007	87.138	57.138	1665.503	0	cPRC1_l	100	150722_CaI_Platynereis_M1_L1	NO	Titration	2dpf	62.1818181818182	NA	-0.130440702480142	57
150722_CaI_Platynereis_M1_L1_E007	87.344	57.344	1627.318	0	cPRC1_l	100	150722_CaI_Platynereis_M1_L1	NO	Titration	2dpf	62	NA	-0.150377095134971	57
150722_CaI_Platynereis_M1_L1_E007	87.55	57.55	1596.179	0	cPRC1_l	100	150722_CaI_Platynereis_M1_L1	NO	Titration	2dpf	61.4545454545455	NA	-0.16663477042314	57
150722_CaI_Platynereis_M1_L1_E007	87.756	57.756	1640.389	0	cPRC1_l	100	150722_CaI_Platynereis_M1_L1	NO	Titration	2dpf	62.5454545454545	NA	-0.143552724612743	57
150722_CaI_Platynereis_M1_L1_E007	87.962	57.962	1618.925	0	cPRC1_l	100	150722_CaI_Platynereis_M1_L1	NO	Titration	2dpf	62.5454545454545	NA	-0.154759081348196	57
150722_CaI_Platynereis_M1_L1_E007	88.168	58.168	1618.188	0	cPRC1_l	100	150722_CaI_Platynereis_M1_L1	NO	Titration	2dpf	62	NA	-0.155143869128387	58
150722_CaI_Platynereis_M1_L1_E007	88.374	58.374	1763.255	0	cPRC1_l	100	150722_CaI_Platynereis_M1_L1	NO	Titration	2dpf	62	NA	-0.0794043726439538	58
150722_CaI_Platynereis_M1_L1_E007	88.58	58.58	1797.567	0	cPRC1_l	100	150722_CaI_Platynereis_M1_L1	NO	Titration	2dpf	62	NA	-0.0614900737105377	58
150722_CaI_Platynereis_M1_L1_E007	88.786	58.786	35.05	0	cPRC1_l	100	150722_CaI_Platynereis_M1_L1	NO	Titration	2dpf	62	NA	-0.981700391186284	58
150722_CaI_Platynereis_M1_L1_E007	88.992	58.992	45.213	0	cPRC1_l	100	150722_CaI_Platynereis_M1_L1	NO	Titration	2dpf	62.1818181818182	NA	-0.976394287780469	58
150722_CaI_Platynereis_M1_L1_E007	89.198	59.198	37.157	0	cPRC1_l	100	150722_CaI_Platynereis_M1_L1	NO	Titration	2dpf	62.1818181818182	NA	-0.980600326257026	59
150722_CaI_Platynereis_M1_L1_E007	89.404	59.404	37.401	0	cPRC1_l	100	150722_CaI_Platynereis_M1_L1	NO	Titration	2dpf	62.5454545454545	NA	-0.980472933830476	59
150722_CaI_Platynereis_M1_L1_E007	89.61	59.61	36.632	0	cPRC1_l	100	150722_CaI_Platynereis_M1_L1	NO	Titration	2dpf	62.3636363636364	NA	-0.98087442881415	59
150722_CaI_Platynereis_M1_L1_E007	89.816	59.816	37.105	0	cPRC1_l	100	150722_CaI_Platynereis_M1_L1	NO	Titration	2dpf	62	NA	-0.980627475462683	59
150722_CaI_Platynereis_M1_L1_E007	90.022	60.022	38.93	0	cPRC1_l	100	150722_CaI_Platynereis_M1_L1	NO	Titration	2dpf	58.1818181818182	NA	-0.979674642764109	60
150722_CaI_Platynereis_M1_L1_E007	90.228	60.228	34.386	0	cPRC1_l	100	150722_CaI_Platynereis_M1_L1	NO	Titration	2dpf	47.2727272727273	NA	-0.982047065658532	60
150722_CaI_Platynereis_M1_L1_E007	90.434	60.434	32.114	0	cPRC1_l	100	150722_CaI_Platynereis_M1_L1	NO	Titration	2dpf	0	NA	-0.983233277105744	60
150722_CaI_Platynereis_M1_L1_E007	90.64	60.64	32.49	0	cPRC1_l	100	150722_CaI_Platynereis_M1_L1	NO	Titration	2dpf	0	NA	-0.983036967464832	60
150722_CaI_Platynereis_M1_L1_E007	90.846	60.846	31.521	0	cPRC1_l	100	150722_CaI_Platynereis_M1_L1	NO	Titration	2dpf	0	NA	-0.983542882470267	60
150722_CaI_Platynereis_M1_L1_E007	91.052	61.052	38.644	0	cPRC1_l	100	150722_CaI_Platynereis_M1_L1	NO	Titration	2dpf	0	NA	-0.979823963395228	61
150722_CaI_Platynereis_M1_L1_E007	91.258	61.258	31.221	0	cPRC1_l	100	150722_CaI_Platynereis_M1_L1	NO	Titration	2dpf	0	NA	-0.983699512502909	61
150722_CaI_Platynereis_M1_L1_E007	91.464	61.464	1699.452	0	cPRC1_l	100	150722_CaI_Platynereis_M1_L1	NO	Titration	2dpf	0	NA	-0.112715925886223	61
150722_CaI_Platynereis_M1_L1_E007	91.67	61.67	1636.695	0	cPRC1_l	100	150722_CaI_Platynereis_M1_L1	NO	Titration	2dpf	0	NA	-0.14548136241468	61
150722_CaI_Platynereis_M1_L1_E007	91.876	61.876	1610.608	0	cPRC1_l	100	150722_CaI_Platynereis_M1_L1	NO	Titration	2dpf	0	NA	-0.159101387953151	61
150722_CaI_Platynereis_M1_L1_E007	92.082	62.082	1587.443	0	cPRC1_l	100	150722_CaI_Platynereis_M1_L1	NO	Titration	2dpf	0	NA	-0.171195836973686	62
150722_CaI_Platynereis_M1_L1_E007	92.288	62.288	1611.768	0	cPRC1_l	100	150722_CaI_Platynereis_M1_L1	NO	Titration	2dpf	0	NA	-0.158495751826934	62
150722_CaI_Platynereis_M1_L1_E007	92.494	62.494	1596.23	0	cPRC1_l	100	150722_CaI_Platynereis_M1_L1	NO	Titration	2dpf	0	NA	-0.166608143317591	62
150722_CaI_Platynereis_M1_L1_E007	92.7	62.7	1585.186	0	cPRC1_l	100	150722_CaI_Platynereis_M1_L1	NO	Titration	2dpf	0	NA	-0.172374216919265	62
150722_CaI_Platynereis_M1_L1_E007	92.906	62.906	1566.103	0	cPRC1_l	100	150722_CaI_Platynereis_M1_L1	NO	Titration	2dpf	0	NA	-0.182337453295646	62
150722_CaI_Platynereis_M1_L1_E007	93.112	63.112	1579.378	0	cPRC1_l	100	150722_CaI_Platynereis_M1_L1	NO	Titration	2dpf	0	NA	-0.175406574351221	63
150722_CaI_Platynereis_M1_L1_E007	93.318	63.318	1566.693	0	cPRC1_l	100	150722_CaI_Platynereis_M1_L1	NO	Titration	2dpf	0	NA	-0.182029414231449	63
150722_CaI_Platynereis_M1_L1_E007	93.524	63.524	1587.421	0	cPRC1_l	100	150722_CaI_Platynereis_M1_L1	NO	Titration	2dpf	0	NA	-0.171207323176079	63
150722_CaI_Platynereis_M1_L1_E007	93.73	63.73	1552.874	0	cPRC1_l	100	150722_CaI_Platynereis_M1_L1	NO	Titration	2dpf	0	NA	-0.189244315635065	63
150722_CaI_Platynereis_M1_L1_E007	93.936	63.936	1614.557	0	cPRC1_l	100	150722_CaI_Platynereis_M1_L1	NO	Titration	2dpf	0	NA	-0.157039614623469	63
150722_CaI_Platynereis_M1_L1_E007	94.142	64.142	1573.208	0	cPRC1_l	100	150722_CaI_Platynereis_M1_L1	NO	Titration	2dpf	0	NA	-0.178627932022566	64
150722_CaI_Platynereis_M1_L1_E007	94.348	64.348	1564.226	0	cPRC1_l	100	150722_CaI_Platynereis_M1_L1	NO	Titration	2dpf	0	NA	-0.183317435199878	64
150722_CaI_Platynereis_M1_L1_E007	94.554	64.554	1590.748	0	cPRC1_l	100	150722_CaI_Platynereis_M1_L1	NO	Titration	2dpf	0	NA	-0.169470296114075	64
150722_CaI_Platynereis_M1_L1_E007	94.76	64.76	1545.789	0	cPRC1_l	100	150722_CaI_Platynereis_M1_L1	NO	Titration	2dpf	0	NA	-0.192943394905969	64
150722_CaI_Platynereis_M1_L1_E007	94.966	64.966	1598.351	0	cPRC1_l	100	150722_CaI_Platynereis_M1_L1	NO	Titration	2dpf	0	NA	-0.165500768986809	64
150722_CaI_Platynereis_M1_L1_E007	95.172	65.172	1567.891	0	cPRC1_l	100	150722_CaI_Platynereis_M1_L1	NO	Titration	2dpf	0	NA	-0.181403938301097	65
150722_CaI_Platynereis_M1_L1_E007	95.378	65.378	1583.756	0	cPRC1_l	100	150722_CaI_Platynereis_M1_L1	NO	Titration	2dpf	0	NA	-0.17312082007486	65
150722_CaI_Platynereis_M1_L1_E007	95.584	65.584	1530.798	0	cPRC1_l	100	150722_CaI_Platynereis_M1_L1	NO	Titration	2dpf	0	NA	-0.200770197637108	65
150722_CaI_Platynereis_M1_L1_E007	95.79	65.79	1544.714	0	cPRC1_l	100	150722_CaI_Platynereis_M1_L1	NO	Titration	2dpf	0	NA	-0.193504652522938	65
150722_CaI_Platynereis_M1_L1_E007	95.996	65.996	1562.06	0	cPRC1_l	100	150722_CaI_Platynereis_M1_L1	NO	Titration	2dpf	0	NA	-0.184448304035556	65
150722_CaI_Platynereis_M1_L1_E007	96.202	66.202	1569.612	0	cPRC1_l	100	150722_CaI_Platynereis_M1_L1	NO	Titration	2dpf	0	NA	-0.180505404013839	66
150722_CaI_Platynereis_M1_L1_E007	96.408	66.408	1587.209	0	cPRC1_l	100	150722_CaI_Platynereis_M1_L1	NO	Titration	2dpf	0	NA	-0.171318008399147	66
150722_CaI_Platynereis_M1_L1_E007	96.614	66.614	1612.4	0	cPRC1_l	100	150722_CaI_Platynereis_M1_L1	NO	Titration	2dpf	0	NA	-0.158165784558167	66
150722_CaI_Platynereis_M1_L1_E007	96.82	66.82	1623.29	0	cPRC1_l	100	150722_CaI_Platynereis_M1_L1	NO	Titration	2dpf	0	NA	-0.152480114373249	66
150722_CaI_Platynereis_M1_L1_E007	97.026	67.026	1594.926	0	cPRC1_l	100	150722_CaI_Platynereis_M1_L1	NO	Titration	2dpf	0	NA	-0.167288961859476	67
150722_CaI_Platynereis_M1_L1_E007	97.232	67.232	1582.316	0	cPRC1_l	100	150722_CaI_Platynereis_M1_L1	NO	Titration	2dpf	0	NA	-0.173872644231544	67
150722_CaI_Platynereis_M1_L1_E007	97.438	67.438	1557.774	0	cPRC1_l	100	150722_CaI_Platynereis_M1_L1	NO	Titration	2dpf	0	NA	-0.186686025101907	67
150722_CaI_Platynereis_M1_L1_E007	97.644	67.644	1622.519	0	cPRC1_l	100	150722_CaI_Platynereis_M1_L1	NO	Titration	2dpf	0	NA	-0.15288265355714	67
150722_CaI_Platynereis_M1_L1_E007	97.85	67.85	1590.529	0	cPRC1_l	100	150722_CaI_Platynereis_M1_L1	NO	Titration	2dpf	0	NA	-0.169584636037904	67
150722_CaI_Platynereis_M1_L1_E007	98.056	68.056	1561.106	0	cPRC1_l	100	150722_CaI_Platynereis_M1_L1	NO	Titration	2dpf	0	NA	-0.184946387539359	68
150722_CaI_Platynereis_M1_L1_E007	98.262	68.262	1618.068	0	cPRC1_l	100	150722_CaI_Platynereis_M1_L1	NO	Titration	2dpf	0	NA	-0.155206521141444	68
150722_CaI_Platynereis_M1_L1_E007	98.468	68.468	1594.868	0	cPRC1_l	100	150722_CaI_Platynereis_M1_L1	NO	Titration	2dpf	0	NA	-0.167319243665787	68
150722_CaI_Platynereis_M1_L1_E007	98.674	68.674	1613.727	0	cPRC1_l	100	150722_CaI_Platynereis_M1_L1	NO	Titration	2dpf	0	NA	-0.157472957713779	68
150722_CaI_Platynereis_M1_L1_E007	98.88	68.88	1593.002	0	cPRC1_l	100	150722_CaI_Platynereis_M1_L1	NO	Titration	2dpf	0	NA	-0.168293482468823	68
150722_CaI_Platynereis_M1_L1_E007	99.086	69.086	1592.211	0	cPRC1_l	100	150722_CaI_Platynereis_M1_L1	NO	Titration	2dpf	0	NA	-0.16870646365489	69
150722_CaI_Platynereis_M1_L1_E007	99.292	69.292	1595.995	0	cPRC1_l	100	150722_CaI_Platynereis_M1_L1	NO	Titration	2dpf	0	NA	-0.166730836843161	69
150722_CaI_Platynereis_M1_L1_E007	99.498	69.498	1580.316	0	cPRC1_l	100	150722_CaI_Platynereis_M1_L1	NO	Titration	2dpf	0	NA	-0.174916844449159	69
150722_CaI_Platynereis_M1_L1_E007	99.704	69.704	1557.379	0	cPRC1_l	100	150722_CaI_Platynereis_M1_L1	NO	Titration	2dpf	0	NA	-0.186892254644886	69
150722_CaI_Platynereis_M1_L1_E007	99.91	69.91	1595.159	0	cPRC1_l	100	150722_CaI_Platynereis_M1_L1	NO	Titration	2dpf	0	NA	-0.167167312534124	69
150722_CaI_Platynereis_M1_L1_E007	100.116	70.116	1581.852	0	cPRC1_l	100	150722_CaI_Platynereis_M1_L1	NO	Titration	2dpf	0	NA	-0.17411489868203	70
150722_CaI_Platynereis_M1_L1_E007	100.322	70.322	1518.345	0	cPRC1_l	100	150722_CaI_Platynereis_M1_L1	NO	Titration	2dpf	0	NA	-0.207271910292093	70
150722_CaI_Platynereis_M1_L1_E007	100.528	70.528	1580.289	0	cPRC1_l	100	150722_CaI_Platynereis_M1_L1	NO	Titration	2dpf	0	NA	-0.174930941152097	70
150722_CaI_Platynereis_M1_L1_E007	100.734	70.734	1541.66	0	cPRC1_l	100	150722_CaI_Platynereis_M1_L1	NO	Titration	2dpf	0	NA	-0.195099146255237	70
150722_CaI_Platynereis_M1_L1_E007	100.94	70.94	1543.756	0	cPRC1_l	100	150722_CaI_Platynereis_M1_L1	NO	Titration	2dpf	0	NA	-0.194004824427176	70
150722_CaI_Platynereis_M1_L1_E007	101.146	71.146	1540.376	0	cPRC1_l	100	150722_CaI_Platynereis_M1_L1	NO	Titration	2dpf	0	NA	-0.195769522794946	71
150722_CaI_Platynereis_M1_L1_E007	101.352	71.352	1464.749	0	cPRC1_l	100	150722_CaI_Platynereis_M1_L1	NO	Titration	2dpf	0	NA	-0.23525438772376	71
150722_CaI_Platynereis_M1_L1_E007	101.558	71.558	1524.882	0	cPRC1_l	100	150722_CaI_Platynereis_M1_L1	NO	Titration	2dpf	0	NA	-0.203858941880816	71
150722_CaI_Platynereis_M1_L1_E007	101.764	71.764	1506.133	0	cPRC1_l	100	150722_CaI_Platynereis_M1_L1	NO	Titration	2dpf	0	NA	-0.213647796820855	71
150722_CaI_Platynereis_M1_L1_E007	101.97	71.97	1540.597	0	cPRC1_l	100	150722_CaI_Platynereis_M1_L1	NO	Titration	2dpf	0	NA	-0.1956541386709	71
150722_CaI_Platynereis_M1_L1_E007	102.176	72.176	1542.872	0	cPRC1_l	100	150722_CaI_Platynereis_M1_L1	NO	Titration	2dpf	0	NA	-0.194466360923362	72
150722_CaI_Platynereis_M1_L1_E007	102.382	72.382	1467.24	0	cPRC1_l	100	150722_CaI_Platynereis_M1_L1	NO	Titration	2dpf	0	NA	-0.23395383635272	72
150722_CaI_Platynereis_M1_L1_E007	102.588	72.588	1504.107	0	cPRC1_l	100	150722_CaI_Platynereis_M1_L1	NO	Titration	2dpf	0	NA	-0.214705571641299	72
150722_CaI_Platynereis_M1_L1_E007	102.794	72.794	1464.794	0	cPRC1_l	100	150722_CaI_Platynereis_M1_L1	NO	Titration	2dpf	0	NA	-0.235230893218864	72
150722_CaI_Platynereis_M1_L1_E007	103	73	1514.345	0	cPRC1_l	100	150722_CaI_Platynereis_M1_L1	NO	Titration	2dpf	0	NA	-0.209360310727324	73
150722_CaI_Platynereis_M1_L1_E007	103.206	73.206	1521.751	0	cPRC1_l	100	150722_CaI_Platynereis_M1_L1	NO	Titration	2dpf	0	NA	-0.205493637321493	73
150722_CaI_Platynereis_M1_L1_E007	103.412	73.412	1470.777	0	cPRC1_l	100	150722_CaI_Platynereis_M1_L1	NO	Titration	2dpf	0	NA	-0.232107168267866	73
150722_CaI_Platynereis_M1_L1_E007	103.618	73.618	1444.48	0	cPRC1_l	100	150722_CaI_Platynereis_M1_L1	NO	Titration	2dpf	0	NA	-0.245836834829187	73
150722_CaI_Platynereis_M1_L1_E007	103.824	73.824	1508.57	0	cPRC1_l	100	150722_CaI_Platynereis_M1_L1	NO	Titration	2dpf	0	NA	-0.21237543885569	73
150722_CaI_Platynereis_M1_L1_E007	104.03	74.03	1497.66	0	cPRC1_l	100	150722_CaI_Platynereis_M1_L1	NO	Titration	2dpf	0	NA	-0.218071551042784	74
150722_CaI_Platynereis_M1_L1_E007	104.236	74.236	1494.463	0	cPRC1_l	100	150722_CaI_Platynereis_M1_L1	NO	Titration	2dpf	0	NA	-0.219740705090643	74
150722_CaI_Platynereis_M1_L1_E007	104.442	74.442	1412.628	0	cPRC1_l	100	150722_CaI_Platynereis_M1_L1	NO	Titration	2dpf	0	NA	-0.262466767494936	74
150722_CaI_Platynereis_M1_L1_E007	104.648	74.648	1431.911	0	cPRC1_l	100	150722_CaI_Platynereis_M1_L1	NO	Titration	2dpf	0	NA	-0.252399111096793	74
150722_CaI_Platynereis_M1_L1_E007	104.854	74.854	1390.774	0	cPRC1_l	100	150722_CaI_Platynereis_M1_L1	NO	Titration	2dpf	0	NA	-0.273876743272823	74
150722_CaI_Platynereis_M1_L1_E007	105.06	75.06	1426.303	0	cPRC1_l	100	150722_CaI_Platynereis_M1_L1	NO	Titration	2dpf	0	NA	-0.255327048506988	75
150722_CaI_Platynereis_M1_L1_E007	105.266	75.266	1432.54	0	cPRC1_l	100	150722_CaI_Platynereis_M1_L1	NO	Titration	2dpf	0	NA	-0.252070710128353	75
150722_CaI_Platynereis_M1_L1_E007	105.472	75.472	1433.532	0	cPRC1_l	100	150722_CaI_Platynereis_M1_L1	NO	Titration	2dpf	0	NA	-0.251552786820416	75
150722_CaI_Platynereis_M1_L1_E007	105.678	75.678	1436.222	0	cPRC1_l	100	150722_CaI_Platynereis_M1_L1	NO	Titration	2dpf	0	NA	-0.250148337527723	75
150722_CaI_Platynereis_M1_L1_E007	105.884	75.884	1449.136	0	cPRC1_l	100	150722_CaI_Platynereis_M1_L1	NO	Titration	2dpf	0	NA	-0.243405936722578	75
150722_CaI_Platynereis_M1_L1_E007	106.09	76.09	1381.145	0	cPRC1_l	100	150722_CaI_Platynereis_M1_L1	NO	Titration	2dpf	0	NA	-0.278904045220535	76
150722_CaI_Platynereis_M1_L1_E007	106.296	76.296	1374.517	0	cPRC1_l	100	150722_CaI_Platynereis_M1_L1	NO	Titration	2dpf	0	NA	-0.282364524741713	76
150722_CaI_Platynereis_M1_L1_E007	106.502	76.502	1409.781	0	cPRC1_l	100	150722_CaI_Platynereis_M1_L1	NO	Titration	2dpf	0	NA	-0.263953186504712	76
150722_CaI_Platynereis_M1_L1_E007	106.708	76.708	1414.677	0	cPRC1_l	100	150722_CaI_Platynereis_M1_L1	NO	Titration	2dpf	0	NA	-0.261396984371989	76
150722_CaI_Platynereis_M1_L1_E007	106.914	76.914	1367.185	0	cPRC1_l	100	150722_CaI_Platynereis_M1_L1	NO	Titration	2dpf	0	NA	-0.286192562739493	76
150722_CaI_Platynereis_M1_L1_E007	107.12	77.12	1380.912	0	cPRC1_l	100	150722_CaI_Platynereis_M1_L1	NO	Titration	2dpf	0	NA	-0.279025694545887	77
150722_CaI_Platynereis_M1_L1_E007	107.326	77.326	1395.472	0	cPRC1_l	100	150722_CaI_Platynereis_M1_L1	NO	Titration	2dpf	0	NA	-0.271423916961644	77
150722_CaI_Platynereis_M1_L1_E007	107.532	77.532	1381.652	0	cPRC1_l	100	150722_CaI_Platynereis_M1_L1	NO	Titration	2dpf	0	NA	-0.278639340465369	77
150722_CaI_Platynereis_M1_L1_E007	107.738	77.738	1399.264	0	cPRC1_l	100	150722_CaI_Platynereis_M1_L1	NO	Titration	2dpf	0	NA	-0.269444113349045	77
150722_CaI_Platynereis_M1_L1_E007	107.944	77.944	1420.398	0	cPRC1_l	100	150722_CaI_Platynereis_M1_L1	NO	Titration	2dpf	0	NA	-0.258410049649499	77
150722_CaI_Platynereis_M1_L1_E007	108.15	78.15	1489.536	0	cPRC1_l	100	150722_CaI_Platynereis_M1_L1	NO	Titration	2dpf	0	NA	-0.222313092326739	78
150722_CaI_Platynereis_M1_L1_E007	108.356	78.356	1425.882	0	cPRC1_l	100	150722_CaI_Platynereis_M1_L1	NO	Titration	2dpf	0	NA	-0.255546852652796	78
150722_CaI_Platynereis_M1_L1_E007	108.562	78.562	1418.389	0	cPRC1_l	100	150722_CaI_Platynereis_M1_L1	NO	Titration	2dpf	0	NA	-0.259458948768094	78
150722_CaI_Platynereis_M1_L1_E007	108.768	78.768	1423.687	0	cPRC1_l	100	150722_CaI_Platynereis_M1_L1	NO	Titration	2dpf	0	NA	-0.25669286239163	78
150722_CaI_Platynereis_M1_L1_E007	108.974	78.974	1417.365	0	cPRC1_l	100	150722_CaI_Platynereis_M1_L1	NO	Titration	2dpf	0	NA	-0.259993579279513	78
150722_CaI_Platynereis_M1_L1_E007	109.18	79.18	1383.872	0	cPRC1_l	100	150722_CaI_Platynereis_M1_L1	NO	Titration	2dpf	0	NA	-0.277480278223815	79
150722_CaI_Platynereis_M1_L1_E007	109.386	79.386	1416.657	0	cPRC1_l	100	150722_CaI_Platynereis_M1_L1	NO	Titration	2dpf	0	NA	-0.260363226156549	79
150722_CaI_Platynereis_M1_L1_E007	109.592	79.592	1463.868	0	cPRC1_l	100	150722_CaI_Platynereis_M1_L1	NO	Titration	2dpf	0	NA	-0.23571435791962	79
150722_CaI_Platynereis_M1_L1_E007	109.798	79.798	1431.505	0	cPRC1_l	100	150722_CaI_Platynereis_M1_L1	NO	Titration	2dpf	0	NA	-0.252611083740969	79
150722_CaI_Platynereis_M1_L1_E007	110.004	80.004	1444.829	0	cPRC1_l	100	150722_CaI_Platynereis_M1_L1	NO	Titration	2dpf	0	NA	-0.245654621891213	80
150722_CaI_Platynereis_M1_L1_E007	110.21	80.21	1453.007	0	cPRC1_l	100	150722_CaI_Platynereis_M1_L1	NO	Titration	2dpf	0	NA	-0.241384887201382	80
150722_CaI_Platynereis_M1_L1_E007	110.416	80.416	1446.976	0	cPRC1_l	100	150722_CaI_Platynereis_M1_L1	NO	Titration	2dpf	0	NA	-0.244533672957603	80
150722_CaI_Platynereis_M1_L1_E007	110.622	80.622	1464.686	0	cPRC1_l	100	150722_CaI_Platynereis_M1_L1	NO	Titration	2dpf	0	NA	-0.235287280030615	80
150722_CaI_Platynereis_M1_L1_E007	110.828	80.828	1474.16	0	cPRC1_l	100	150722_CaI_Platynereis_M1_L1	NO	Titration	2dpf	0	NA	-0.230340903599769	80
150722_CaI_Platynereis_M1_L1_E007	111.034	81.034	1514.888	0	cPRC1_l	100	150722_CaI_Platynereis_M1_L1	NO	Titration	2dpf	0	NA	-0.209076810368242	81
150722_CaI_Platynereis_M1_L1_E007	111.24	81.24	1454.079	0	cPRC1_l	100	150722_CaI_Platynereis_M1_L1	NO	Titration	2dpf	0	NA	-0.24082519588474	81
150722_CaI_Platynereis_M1_L1_E007	111.446	81.446	1435.161	0	cPRC1_l	100	150722_CaI_Platynereis_M1_L1	NO	Titration	2dpf	0	NA	-0.250702285743168	81
150722_CaI_Platynereis_M1_L1_E007	111.652	81.652	1422.219	0	cPRC1_l	100	150722_CaI_Platynereis_M1_L1	NO	Titration	2dpf	0	NA	-0.257459305351359	81
150722_CaI_Platynereis_M1_L1_E007	111.858	81.858	1436.364	0	cPRC1_l	100	150722_CaI_Platynereis_M1_L1	NO	Titration	2dpf	0	NA	-0.250074199312272	81
150722_CaI_Platynereis_M1_L1_E007	112.064	82.064	1412.348	0	cPRC1_l	100	150722_CaI_Platynereis_M1_L1	NO	Titration	2dpf	0	NA	-0.262612955525402	82
150722_CaI_Platynereis_M1_L1_E007	112.27	82.27	1455.52	0	cPRC1_l	100	150722_CaI_Platynereis_M1_L1	NO	Titration	2dpf	0	NA	-0.240072849627948	82
150722_CaI_Platynereis_M1_L1_E007	112.476	82.476	1376.572	0	cPRC1_l	100	150722_CaI_Platynereis_M1_L1	NO	Titration	2dpf	0	NA	-0.281291609018113	82
150722_CaI_Platynereis_M1_L1_E007	112.682	82.682	1463.071	0	cPRC1_l	100	150722_CaI_Platynereis_M1_L1	NO	Titration	2dpf	0	NA	-0.23613047170634	82
150722_CaI_Platynereis_M1_L1_E007	112.888	82.888	1386.154	0	cPRC1_l	100	150722_CaI_Platynereis_M1_L1	NO	Titration	2dpf	0	NA	-0.276288845775516	82
150722_CaI_Platynereis_M1_L1_E007	113.094	83.094	1420.506	0	cPRC1_l	100	150722_CaI_Platynereis_M1_L1	NO	Titration	2dpf	0	NA	-0.258353662837747	83
150722_CaI_Platynereis_M1_L1_E007	113.3	83.3	1417.544	0	cPRC1_l	100	150722_CaI_Platynereis_M1_L1	NO	Titration	2dpf	0	NA	-0.259900123360036	83
150722_CaI_Platynereis_M1_L1_E007	113.506	83.506	1421.469	0	cPRC1_l	100	150722_CaI_Platynereis_M1_L1	NO	Titration	2dpf	0	NA	-0.257850880432965	83
150722_CaI_Platynereis_M1_L1_E007	113.712	83.712	1507.964	0	cPRC1_l	100	150722_CaI_Platynereis_M1_L1	NO	Titration	2dpf	0	NA	-0.212691831521627	83
150722_CaI_Platynereis_M1_L1_E007	113.918	83.918	1441.806	0	cPRC1_l	100	150722_CaI_Platynereis_M1_L1	NO	Titration	2dpf	0	NA	-0.247232930520139	83
150722_CaI_Platynereis_M1_L1_E007	114.124	84.124	1463.535	0	cPRC1_l	100	150722_CaI_Platynereis_M1_L1	NO	Titration	2dpf	0	NA	-0.235888217255853	84
150722_CaI_Platynereis_M1_L1_E007	114.33	84.33	1421.898	0	cPRC1_l	100	150722_CaI_Platynereis_M1_L1	NO	Titration	2dpf	0	NA	-0.257626899486287	84
150722_CaI_Platynereis_M1_L1_E007	114.536	84.536	1429.654	0	cPRC1_l	100	150722_CaI_Platynereis_M1_L1	NO	Titration	2dpf	0	NA	-0.253577491042373	84
150722_CaI_Platynereis_M1_L1_E007	114.742	84.742	1501.975	0	cPRC1_l	100	150722_CaI_Platynereis_M1_L1	NO	Titration	2dpf	0	NA	-0.215818689073278	84
150722_CaI_Platynereis_M1_L1_E007	114.948	84.948	1456.286	0	cPRC1_l	100	150722_CaI_Platynereis_M1_L1	NO	Titration	2dpf	0	NA	-0.239672920944601	84
150722_CaI_Platynereis_M1_L1_E007	115.154	85.154	1443.117	0	cPRC1_l	100	150722_CaI_Platynereis_M1_L1	NO	Titration	2dpf	0	NA	-0.246548457277492	85
150722_CaI_Platynereis_M1_L1_E007	115.36	85.36	1434.475	0	cPRC1_l	100	150722_CaI_Platynereis_M1_L1	NO	Titration	2dpf	0	NA	-0.25106044641781	85
150722_CaI_Platynereis_M1_L1_E007	115.566	85.566	1424.175	0	cPRC1_l	100	150722_CaI_Platynereis_M1_L1	NO	Titration	2dpf	0	NA	-0.256438077538531	85
150722_CaI_Platynereis_M1_L1_E007	115.772	85.772	1472.061	0	cPRC1_l	100	150722_CaI_Platynereis_M1_L1	NO	Titration	2dpf	0	NA	-0.231436791728157	85
150722_CaI_Platynereis_M1_L1_E007	115.978	85.978	1472.656	0	cPRC1_l	100	150722_CaI_Platynereis_M1_L1	NO	Titration	2dpf	0	NA	-0.231126142163416	85
150722_CaI_Platynereis_M1_L1_E007	116.184	86.184	1483.107	0	cPRC1_l	100	150722_CaI_Platynereis_M1_L1	NO	Titration	2dpf	0	NA	-0.225669673926265	86
150722_CaI_Platynereis_M1_L1_E007	116.39	86.39	1437.885	0	cPRC1_l	100	150722_CaI_Platynereis_M1_L1	NO	Titration	2dpf	0	NA	-0.249280085046775	86
150722_CaI_Platynereis_M1_L1_E007	116.596	86.596	1432.613	0	cPRC1_l	100	150722_CaI_Platynereis_M1_L1	NO	Titration	2dpf	0	NA	-0.25203259682041	86
150722_CaI_Platynereis_M1_L1_E007	116.802	86.802	1434.463	0	cPRC1_l	100	150722_CaI_Platynereis_M1_L1	NO	Titration	2dpf	0	NA	-0.251066711619116	86
150722_CaI_Platynereis_M1_L1_E007	117.008	87.008	1430.145	0	cPRC1_l	100	150722_CaI_Platynereis_M1_L1	NO	Titration	2dpf	0	NA	-0.253321139888948	87
150722_CaI_Platynereis_M1_L1_E007	117.214	87.214	1388.878	0	cPRC1_l	100	150722_CaI_Platynereis_M1_L1	NO	Titration	2dpf	0	NA	-0.274866645079123	87
150722_CaI_Platynereis_M1_L1_E007	117.42	87.42	1415.71	0	cPRC1_l	100	150722_CaI_Platynereis_M1_L1	NO	Titration	2dpf	0	NA	-0.26085765495959	87
150722_CaI_Platynereis_M1_L1_E007	117.626	87.626	1436.511	0	cPRC1_l	100	150722_CaI_Platynereis_M1_L1	NO	Titration	2dpf	0	NA	-0.249997450596277	87
150722_CaI_Platynereis_M1_L1_E007	117.832	87.832	1402.003	0	cPRC1_l	100	150722_CaI_Platynereis_M1_L1	NO	Titration	2dpf	0	NA	-0.26801408115102	87
150722_CaI_Platynereis_M1_L1_E007	118.038	88.038	1410.895	0	cPRC1_l	100	150722_CaI_Platynereis_M1_L1	NO	Titration	2dpf	0	NA	-0.2633715669835	88
150722_CaI_Platynereis_M1_L1_E007	118.244	88.244	1391.782	0	cPRC1_l	100	150722_CaI_Platynereis_M1_L1	NO	Titration	2dpf	0	NA	-0.273350466363145	88
150722_CaI_Platynereis_M1_L1_E007	118.45	88.45	1382.805	0	cPRC1_l	100	150722_CaI_Platynereis_M1_L1	NO	Titration	2dpf	0	NA	-0.278037359039913	88
150722_CaI_Platynereis_M1_L1_E007	118.656	88.656	1418.355	0	cPRC1_l	100	150722_CaI_Platynereis_M1_L1	NO	Titration	2dpf	0	NA	-0.259476700171793	88
150722_CaI_Platynereis_M1_L1_E007	118.862	88.862	1411.46	0	cPRC1_l	100	150722_CaI_Platynereis_M1_L1	NO	Titration	2dpf	0	NA	-0.263076580422023	88
150722_CaI_Platynereis_M1_L1_E007	119.068	89.068	1422.839	0	cPRC1_l	100	150722_CaI_Platynereis_M1_L1	NO	Titration	2dpf	0	NA	-0.257135603283899	89
150722_CaI_Platynereis_M1_L1_E007	119.274	89.274	1382.943	0	cPRC1_l	100	150722_CaI_Platynereis_M1_L1	NO	Titration	2dpf	0	NA	-0.277965309224898	89
150722_CaI_Platynereis_M1_L1_E007	119.48	89.48	1445.679	0	cPRC1_l	100	150722_CaI_Platynereis_M1_L1	NO	Titration	2dpf	0	NA	-0.245210836798726	89
150722_CaI_Platynereis_M1_L1_E007	119.686	89.686	1437.391	0	cPRC1_l	100	150722_CaI_Platynereis_M1_L1	NO	Titration	2dpf	NA	NA	-0.249538002500526	89
150722_CaI_Platynereis_M1_L1_E008	0.206	-29.794	2651.929	0	cPRC1_l	750	150722_CaI_Platynereis_M1_L1	NO	Titration	2dpf	0	NA	0.766871692059264	-29
150722_CaI_Platynereis_M1_L1_E008	0.412	-29.588	2629.32	0	cPRC1_l	750	150722_CaI_Platynereis_M1_L1	NO	Titration	2dpf	0	NA	0.751808241233179	-29
150722_CaI_Platynereis_M1_L1_E008	0.618	-29.382	2534.614	0	cPRC1_l	750	150722_CaI_Platynereis_M1_L1	NO	Titration	2dpf	0	NA	0.68870951179202	-29
150722_CaI_Platynereis_M1_L1_E008	0.824	-29.176	2500.62	0	cPRC1_l	750	150722_CaI_Platynereis_M1_L1	NO	Titration	2dpf	0	NA	0.666060701699493	-29
150722_CaI_Platynereis_M1_L1_E008	1.03	-28.97	2473.255	0	cPRC1_l	750	150722_CaI_Platynereis_M1_L1	NO	Titration	2dpf	0	NA	0.647828522839048	-28
150722_CaI_Platynereis_M1_L1_E008	1.236	-28.764	2393.802	0	cPRC1_l	750	150722_CaI_Platynereis_M1_L1	NO	Titration	2dpf	0	NA	0.59489224266368	-28
150722_CaI_Platynereis_M1_L1_E008	1.442	-28.558	2368.155	0	cPRC1_l	750	150722_CaI_Platynereis_M1_L1	NO	Titration	2dpf	0	NA	0.577804696848447	-28
150722_CaI_Platynereis_M1_L1_E008	1.648	-28.352	2331.264	0	cPRC1_l	750	150722_CaI_Platynereis_M1_L1	NO	Titration	2dpf	0	NA	0.553225734292603	-28
150722_CaI_Platynereis_M1_L1_E008	1.854	-28.146	2380.361	0	cPRC1_l	750	150722_CaI_Platynereis_M1_L1	NO	Titration	2dpf	0	NA	0.585937054793654	-28
150722_CaI_Platynereis_M1_L1_E008	2.06	-27.94	2291.028	0	cPRC1_l	750	150722_CaI_Platynereis_M1_L1	NO	Titration	2dpf	0	NA	0.52641813521974	-27
150722_CaI_Platynereis_M1_L1_E008	2.266	-27.734	2252.837	0	cPRC1_l	750	150722_CaI_Platynereis_M1_L1	NO	Titration	2dpf	0	NA	0.500973035900929	-27
150722_CaI_Platynereis_M1_L1_E008	2.472	-27.528	2254.461	0	cPRC1_l	750	150722_CaI_Platynereis_M1_L1	NO	Titration	2dpf	0	NA	0.502055040595589	-27
150722_CaI_Platynereis_M1_L1_E008	2.678	-27.322	2236.006	0	cPRC1_l	750	150722_CaI_Platynereis_M1_L1	NO	Titration	2dpf	0	NA	0.489759229856707	-27
150722_CaI_Platynereis_M1_L1_E008	2.884	-27.116	2247.22	0	cPRC1_l	750	150722_CaI_Platynereis_M1_L1	NO	Titration	2dpf	0	NA	0.497230658825865	-27
150722_CaI_Platynereis_M1_L1_E008	3.09	-26.91	2185.498	0	cPRC1_l	750	150722_CaI_Platynereis_M1_L1	NO	Titration	2dpf	0	NA	0.456107817838312	-26
150722_CaI_Platynereis_M1_L1_E008	3.296	-26.704	2218.182	0	cPRC1_l	750	150722_CaI_Platynereis_M1_L1	NO	Titration	2dpf	0	NA	0.477883828577387	-26
150722_CaI_Platynereis_M1_L1_E008	3.502	-26.498	2213.42	0	cPRC1_l	750	150722_CaI_Platynereis_M1_L1	NO	Titration	2dpf	0	NA	0.474711102988736	-26
150722_CaI_Platynereis_M1_L1_E008	3.708	-26.292	2152.713	0	cPRC1_l	750	150722_CaI_Platynereis_M1_L1	NO	Titration	2dpf	0	NA	0.434264514935345	-26
150722_CaI_Platynereis_M1_L1_E008	3.914	-26.086	2195.482	0	cPRC1_l	750	150722_CaI_Platynereis_M1_L1	NO	Titration	2dpf	0	NA	0.462759748177895	-26
150722_CaI_Platynereis_M1_L1_E008	4.12	-25.88	2130.017	0	cPRC1_l	750	150722_CaI_Platynereis_M1_L1	NO	Titration	2dpf	0	NA	0.419143099572046	-25
150722_CaI_Platynereis_M1_L1_E008	4.326	-25.674	2145.905	0	cPRC1_l	750	150722_CaI_Platynereis_M1_L1	NO	Titration	2dpf	0	NA	0.429728623333594	-25
150722_CaI_Platynereis_M1_L1_E008	4.532	-25.468	2125.603	0	cPRC1_l	750	150722_CaI_Platynereis_M1_L1	NO	Titration	2dpf	0	NA	0.416202232132251	-25
150722_CaI_Platynereis_M1_L1_E008	4.738	-25.262	2091.573	0	cPRC1_l	750	150722_CaI_Platynereis_M1_L1	NO	Titration	2dpf	0	NA	0.393529436713981	-25
150722_CaI_Platynereis_M1_L1_E008	4.944	-25.056	2125.213	0	cPRC1_l	750	150722_CaI_Platynereis_M1_L1	NO	Titration	2dpf	0	NA	0.415942391103361	-25
150722_CaI_Platynereis_M1_L1_E008	5.15	-24.85	2102.719	0	cPRC1_l	750	150722_CaI_Platynereis_M1_L1	NO	Titration	2dpf	0	NA	0.400955560067846	-24
150722_CaI_Platynereis_M1_L1_E008	5.356	-24.644	2050.628	0	cPRC1_l	750	150722_CaI_Platynereis_M1_L1	NO	Titration	2dpf	0	NA	0.366249459975778	-24
150722_CaI_Platynereis_M1_L1_E008	5.562	-24.438	2020.766	0	cPRC1_l	750	150722_CaI_Platynereis_M1_L1	NO	Titration	2dpf	0	NA	0.346353632271388	-24
150722_CaI_Platynereis_M1_L1_E008	5.768	-24.232	2017.414	0	cPRC1_l	750	150722_CaI_Platynereis_M1_L1	NO	Titration	2dpf	0	NA	0.344120331941031	-24
150722_CaI_Platynereis_M1_L1_E008	5.974	-24.026	2030.931	0	cPRC1_l	750	150722_CaI_Platynereis_M1_L1	NO	Titration	2dpf	0	NA	0.353126155498738	-24
150722_CaI_Platynereis_M1_L1_E008	6.18	-23.82	2026.465	0	cPRC1_l	750	150722_CaI_Platynereis_M1_L1	NO	Titration	2dpf	0	NA	0.350150642588424	-23
150722_CaI_Platynereis_M1_L1_E008	6.386	-23.614	1976.667	0	cPRC1_l	750	150722_CaI_Platynereis_M1_L1	NO	Titration	2dpf	0	NA	0.316972274494418	-23
150722_CaI_Platynereis_M1_L1_E008	6.592	-23.408	1974.26	0	cPRC1_l	750	150722_CaI_Platynereis_M1_L1	NO	Titration	2dpf	0	NA	0.315368588964834	-23
150722_CaI_Platynereis_M1_L1_E008	6.798	-23.202	1996.356	0	cPRC1_l	750	150722_CaI_Platynereis_M1_L1	NO	Titration	2dpf	0	NA	0.330090248899071	-23
150722_CaI_Platynereis_M1_L1_E008	7.004	-22.996	1965.586	0	cPRC1_l	750	150722_CaI_Platynereis_M1_L1	NO	Titration	2dpf	0	NA	0.309589457978702	-22
150722_CaI_Platynereis_M1_L1_E008	7.21	-22.79	1975.042	0	cPRC1_l	750	150722_CaI_Platynereis_M1_L1	NO	Titration	2dpf	0	NA	0.31588960354071	-22
150722_CaI_Platynereis_M1_L1_E008	7.416	-22.584	1912.084	0	cPRC1_l	750	150722_CaI_Platynereis_M1_L1	NO	Titration	2dpf	0	NA	0.27394326636929	-22
150722_CaI_Platynereis_M1_L1_E008	7.622	-22.378	1946.007	0	cPRC1_l	750	150722_CaI_Platynereis_M1_L1	NO	Titration	2dpf	0	NA	0.296544772069377	-22
150722_CaI_Platynereis_M1_L1_E008	7.828	-22.172	1885.272	0	cPRC1_l	750	150722_CaI_Platynereis_M1_L1	NO	Titration	2dpf	0	NA	0.25607952876263	-22
150722_CaI_Platynereis_M1_L1_E008	8.034	-21.966	1922.427	0	cPRC1_l	750	150722_CaI_Platynereis_M1_L1	NO	Titration	2dpf	0	NA	0.280834383707261	-21
150722_CaI_Platynereis_M1_L1_E008	8.24	-21.76	1918.87	0	cPRC1_l	750	150722_CaI_Platynereis_M1_L1	NO	Titration	2dpf	0	NA	0.278464500271975	-21
150722_CaI_Platynereis_M1_L1_E008	8.446	-21.554	1913.986	0	cPRC1_l	750	150722_CaI_Platynereis_M1_L1	NO	Titration	2dpf	0	NA	0.275210491079415	-21
150722_CaI_Platynereis_M1_L1_E008	8.652	-21.348	1914.672	0	cPRC1_l	750	150722_CaI_Platynereis_M1_L1	NO	Titration	2dpf	0	NA	0.275667544786642	-21
150722_CaI_Platynereis_M1_L1_E008	8.858	-21.142	1867.265	0	cPRC1_l	750	150722_CaI_Platynereis_M1_L1	NO	Titration	2dpf	0	NA	0.244082202077447	-21
150722_CaI_Platynereis_M1_L1_E008	9.064	-20.936	1833.345	0	cPRC1_l	750	150722_CaI_Platynereis_M1_L1	NO	Titration	2dpf	0	NA	0.221482695154505	-20
150722_CaI_Platynereis_M1_L1_E008	9.27	-20.73	1885.575	0	cPRC1_l	750	150722_CaI_Platynereis_M1_L1	NO	Titration	2dpf	0	NA	0.256281405254306	-20
150722_CaI_Platynereis_M1_L1_E008	9.476	-20.524	1876.286	0	cPRC1_l	750	150722_CaI_Platynereis_M1_L1	NO	Titration	2dpf	0	NA	0.250092524953386	-20
150722_CaI_Platynereis_M1_L1_E008	9.682	-20.318	1868.035	0	cPRC1_l	750	150722_CaI_Platynereis_M1_L1	NO	Titration	2dpf	0	NA	0.244595221544742	-20
150722_CaI_Platynereis_M1_L1_E008	9.888	-20.112	1862.99	0	cPRC1_l	750	150722_CaI_Platynereis_M1_L1	NO	Titration	2dpf	0	NA	0.241233944645384	-20
150722_CaI_Platynereis_M1_L1_E008	10.094	-19.906	1810.228	0	cPRC1_l	750	150722_CaI_Platynereis_M1_L1	NO	Titration	2dpf	0	NA	0.206080784731815	-19
150722_CaI_Platynereis_M1_L1_E008	10.3	-19.7	1818.936	0	cPRC1_l	750	150722_CaI_Platynereis_M1_L1	NO	Titration	2dpf	0	NA	0.211882568525594	-19
150722_CaI_Platynereis_M1_L1_E008	10.506	-19.494	1848.694	0	cPRC1_l	750	150722_CaI_Platynereis_M1_L1	NO	Titration	2dpf	0	NA	0.231709105288946	-19
150722_CaI_Platynereis_M1_L1_E008	10.712	-19.288	1836.273	0	cPRC1_l	750	150722_CaI_Platynereis_M1_L1	NO	Titration	2dpf	0	NA	0.223433501648325	-19
150722_CaI_Platynereis_M1_L1_E008	10.918	-19.082	1774.286	0	cPRC1_l	750	150722_CaI_Platynereis_M1_L1	NO	Titration	2dpf	0	NA	0.182134102012936	-19
150722_CaI_Platynereis_M1_L1_E008	11.124	-18.876	1810.071	0	cPRC1_l	750	150722_CaI_Platynereis_M1_L1	NO	Titration	2dpf	0	NA	0.20597618206121	-18
150722_CaI_Platynereis_M1_L1_E008	11.33	-18.67	1827.929	0	cPRC1_l	750	150722_CaI_Platynereis_M1_L1	NO	Titration	2dpf	0	NA	0.217874236148177	-18
150722_CaI_Platynereis_M1_L1_E008	11.536	-18.464	1830.502	0	cPRC1_l	750	150722_CaI_Platynereis_M1_L1	NO	Titration	2dpf	0	NA	0.219588520679802	-18
150722_CaI_Platynereis_M1_L1_E008	11.742	-18.258	1811.922	0	cPRC1_l	750	150722_CaI_Platynereis_M1_L1	NO	Titration	2dpf	0	NA	0.207209427559865	-18
150722_CaI_Platynereis_M1_L1_E008	11.948	-18.052	1809.742	0	cPRC1_l	750	150722_CaI_Platynereis_M1_L1	NO	Titration	2dpf	0	NA	0.205756982834275	-18
150722_CaI_Platynereis_M1_L1_E008	12.154	-17.846	1774.607	0	cPRC1_l	750	150722_CaI_Platynereis_M1_L1	NO	Titration	2dpf	0	NA	0.182347971167484	-17
150722_CaI_Platynereis_M1_L1_E008	12.36	-17.64	1798.241	0	cPRC1_l	750	150722_CaI_Platynereis_M1_L1	NO	Titration	2dpf	0	NA	0.198094337518215	-17
150722_CaI_Platynereis_M1_L1_E008	12.566	-17.434	1784.61	0	cPRC1_l	750	150722_CaI_Platynereis_M1_L1	NO	Titration	2dpf	0	NA	0.189012560428987	-17
150722_CaI_Platynereis_M1_L1_E008	12.772	-17.228	1799.642	0	cPRC1_l	750	150722_CaI_Platynereis_M1_L1	NO	Titration	2dpf	0	NA	0.199027766445074	-17
150722_CaI_Platynereis_M1_L1_E008	12.978	-17.022	1787.274	0	cPRC1_l	750	150722_CaI_Platynereis_M1_L1	NO	Titration	2dpf	0	NA	0.19078747453402	-17
150722_CaI_Platynereis_M1_L1_E008	13.184	-16.816	1787.943	0	cPRC1_l	750	150722_CaI_Platynereis_M1_L1	NO	Titration	2dpf	0	NA	0.191233201837423	-16
150722_CaI_Platynereis_M1_L1_E008	13.39	-16.61	1784.246	0	cPRC1_l	750	150722_CaI_Platynereis_M1_L1	NO	Titration	2dpf	0	NA	0.188770042135356	-16
150722_CaI_Platynereis_M1_L1_E008	13.596	-16.404	1849.744	0	cPRC1_l	750	150722_CaI_Platynereis_M1_L1	NO	Titration	2dpf	0	NA	0.232408677289803	-16
150722_CaI_Platynereis_M1_L1_E008	13.802	-16.198	1807.594	0	cPRC1_l	750	150722_CaI_Platynereis_M1_L1	NO	Titration	2dpf	0	NA	0.204325858398235	-16
150722_CaI_Platynereis_M1_L1_E008	14.008	-15.992	1839.376	0	cPRC1_l	750	150722_CaI_Platynereis_M1_L1	NO	Titration	2dpf	0	NA	0.225500903475621	-15
150722_CaI_Platynereis_M1_L1_E008	14.214	-15.786	1826.253	0	cPRC1_l	750	150722_CaI_Platynereis_M1_L1	NO	Titration	2dpf	0	NA	0.216757585982998	-15
150722_CaI_Platynereis_M1_L1_E008	14.42	-15.58	1863.734	0	cPRC1_l	750	150722_CaI_Platynereis_M1_L1	NO	Titration	2dpf	0	NA	0.24172964137742	-15
150722_CaI_Platynereis_M1_L1_E008	14.626	-15.374	1880.114	0	cPRC1_l	750	150722_CaI_Platynereis_M1_L1	NO	Titration	2dpf	0	NA	0.252642964590798	-15
150722_CaI_Platynereis_M1_L1_E008	14.832	-15.168	1867.133	0	cPRC1_l	750	150722_CaI_Platynereis_M1_L1	NO	Titration	2dpf	0	NA	0.243994255883053	-15
150722_CaI_Platynereis_M1_L1_E008	15.038	-14.962	1839.418	0	cPRC1_l	750	150722_CaI_Platynereis_M1_L1	NO	Titration	2dpf	0	NA	0.225528886355655	-14
150722_CaI_Platynereis_M1_L1_E008	15.244	-14.756	1842.084	0	cPRC1_l	750	150722_CaI_Platynereis_M1_L1	NO	Titration	2dpf	0	NA	0.227305132978785	-14
150722_CaI_Platynereis_M1_L1_E008	15.45	-14.55	1866.404	0	cPRC1_l	750	150722_CaI_Platynereis_M1_L1	NO	Titration	2dpf	0	NA	0.243508553036744	-14
150722_CaI_Platynereis_M1_L1_E008	15.656	-14.344	1872.669	0	cPRC1_l	750	150722_CaI_Platynereis_M1_L1	NO	Titration	2dpf	0	NA	0.247682665975194	-14
150722_CaI_Platynereis_M1_L1_E008	15.862	-14.138	1858.824	0	cPRC1_l	750	150722_CaI_Platynereis_M1_L1	NO	Titration	2dpf	0	NA	0.2384583094496	-14
150722_CaI_Platynereis_M1_L1_E008	16.068	-13.932	1851.372	0	cPRC1_l	750	150722_CaI_Platynereis_M1_L1	NO	Titration	2dpf	0	NA	0.233493347020657	-13
150722_CaI_Platynereis_M1_L1_E008	16.274	-13.726	1808.164	0	cPRC1_l	750	150722_CaI_Platynereis_M1_L1	NO	Titration	2dpf	0	NA	0.204705626055843	-13
150722_CaI_Platynereis_M1_L1_E008	16.48	-13.52	1834.748	0	cPRC1_l	750	150722_CaI_Platynereis_M1_L1	NO	Titration	2dpf	0	NA	0.22241745659946	-13
150722_CaI_Platynereis_M1_L1_E008	16.686	-13.314	1810.214	0	cPRC1_l	750	150722_CaI_Platynereis_M1_L1	NO	Titration	2dpf	0	NA	0.206071457105137	-13
150722_CaI_Platynereis_M1_L1_E008	16.892	-13.108	1826.882	0	cPRC1_l	750	150722_CaI_Platynereis_M1_L1	NO	Titration	2dpf	0	NA	0.217176662924464	-13
150722_CaI_Platynereis_M1_L1_E008	17.098	-12.902	1832.498	0	cPRC1_l	750	150722_CaI_Platynereis_M1_L1	NO	Titration	2dpf	0	NA	0.22091837374048	-12
150722_CaI_Platynereis_M1_L1_E008	17.304	-12.696	1838.613	0	cPRC1_l	750	150722_CaI_Platynereis_M1_L1	NO	Titration	2dpf	0	NA	0.224992547821665	-12
150722_CaI_Platynereis_M1_L1_E008	17.51	-12.49	1775.339	0	cPRC1_l	750	150722_CaI_Platynereis_M1_L1	NO	Titration	2dpf	0	NA	0.182835672790939	-12
150722_CaI_Platynereis_M1_L1_E008	17.716	-12.284	1822.466	0	cPRC1_l	750	150722_CaI_Platynereis_M1_L1	NO	Titration	2dpf	0	NA	0.214234462966572	-12
150722_CaI_Platynereis_M1_L1_E008	17.922	-12.078	1812.255	0	cPRC1_l	750	150722_CaI_Platynereis_M1_L1	NO	Titration	2dpf	0	NA	0.207431291822994	-12
150722_CaI_Platynereis_M1_L1_E008	18.128	-11.872	1762.012	0	cPRC1_l	750	150722_CaI_Platynereis_M1_L1	NO	Titration	2dpf	0	NA	0.173956438452435	-11
150722_CaI_Platynereis_M1_L1_E008	18.334	-11.666	1806.084	0	cPRC1_l	750	150722_CaI_Platynereis_M1_L1	NO	Titration	2dpf	0	NA	0.203319807235097	-11
150722_CaI_Platynereis_M1_L1_E008	18.54	-11.46	1792.83	0	cPRC1_l	750	150722_CaI_Platynereis_M1_L1	NO	Titration	2dpf	0	NA	0.194489209807129	-11
150722_CaI_Platynereis_M1_L1_E008	18.746	-11.254	1756.367	0	cPRC1_l	750	150722_CaI_Platynereis_M1_L1	NO	Titration	2dpf	0	NA	0.170195406124015	-11
150722_CaI_Platynereis_M1_L1_E008	18.952	-11.048	1770.428	0	cPRC1_l	750	150722_CaI_Platynereis_M1_L1	NO	Titration	2dpf	0	NA	0.179563674604071	-11
150722_CaI_Platynereis_M1_L1_E008	19.158	-10.842	1734.26	0	cPRC1_l	750	150722_CaI_Platynereis_M1_L1	NO	Titration	2dpf	0	NA	0.155466417340245	-10
150722_CaI_Platynereis_M1_L1_E008	19.364	-10.636	1773.193	0	cPRC1_l	750	150722_CaI_Platynereis_M1_L1	NO	Titration	2dpf	0	NA	0.181405880872996	-10
150722_CaI_Platynereis_M1_L1_E008	19.57	-10.43	1791.976	0	cPRC1_l	750	150722_CaI_Platynereis_M1_L1	NO	Titration	2dpf	0	NA	0.193920224579765	-10
150722_CaI_Platynereis_M1_L1_E008	19.776	-10.224	1723.121	0	cPRC1_l	750	150722_CaI_Platynereis_M1_L1	NO	Titration	2dpf	0	NA	0.148044957799719	-10
150722_CaI_Platynereis_M1_L1_E008	19.982	-10.018	1729.829	0	cPRC1_l	750	150722_CaI_Platynereis_M1_L1	NO	Titration	2dpf	0	NA	0.152514223496626	-10
150722_CaI_Platynereis_M1_L1_E008	20.188	-9.812	1764.105	0	cPRC1_l	750	150722_CaI_Platynereis_M1_L1	NO	Titration	2dpf	0	NA	0.175350918640811	-9
150722_CaI_Platynereis_M1_L1_E008	20.394	-9.606	1714.105	0	cPRC1_l	750	150722_CaI_Platynereis_M1_L1	NO	Titration	2dpf	0	NA	0.142037966219022	-9
150722_CaI_Platynereis_M1_L1_E008	20.6	-9.4	1737.857	0	cPRC1_l	750	150722_CaI_Platynereis_M1_L1	NO	Titration	2dpf	0	NA	0.157862951137469	-9
150722_CaI_Platynereis_M1_L1_E008	20.806	-9.194	1702.936	0	cPRC1_l	750	150722_CaI_Platynereis_M1_L1	NO	Titration	2dpf	0	NA	0.134596518907042	-9
150722_CaI_Platynereis_M1_L1_E008	21.012	-8.988	1707.741	0	cPRC1_l	750	150722_CaI_Platynereis_M1_L1	NO	Titration	2dpf	0	NA	0.137797893634776	-8
150722_CaI_Platynereis_M1_L1_E008	21.218	-8.782	1733.855	0	cPRC1_l	750	150722_CaI_Platynereis_M1_L1	NO	Titration	2dpf	0	NA	0.155196582425629	-8
150722_CaI_Platynereis_M1_L1_E008	21.424	-8.576	1681.545	0	cPRC1_l	750	150722_CaI_Platynereis_M1_L1	NO	Titration	2dpf	0	NA	0.120344571601953	-8
150722_CaI_Platynereis_M1_L1_E008	21.63	-8.37	1722.321	0	cPRC1_l	750	150722_CaI_Platynereis_M1_L1	NO	Titration	2dpf	0	NA	0.14751195056097	-8
150722_CaI_Platynereis_M1_L1_E008	21.836	-8.164	1681.474	0	cPRC1_l	750	150722_CaI_Platynereis_M1_L1	NO	Titration	2dpf	0	NA	0.120297267209514	-8
150722_CaI_Platynereis_M1_L1_E008	22.042	-7.958	1696.811	0	cPRC1_l	750	150722_CaI_Platynereis_M1_L1	NO	Titration	2dpf	0	NA	0.130515682235373	-7
150722_CaI_Platynereis_M1_L1_E008	22.248	-7.752	1655.034	0	cPRC1_l	750	150722_CaI_Platynereis_M1_L1	NO	Titration	2dpf	0	NA	0.102681377968872	-7
150722_CaI_Platynereis_M1_L1_E008	22.454	-7.546	1673.82	0	cPRC1_l	750	150722_CaI_Platynereis_M1_L1	NO	Titration	2dpf	0	NA	0.115197720452786	-7
150722_CaI_Platynereis_M1_L1_E008	22.66	-7.34	1694.275	0	cPRC1_l	750	150722_CaI_Platynereis_M1_L1	NO	Titration	2dpf	0	NA	0.12882604928854	-7
150722_CaI_Platynereis_M1_L1_E008	22.866	-7.134	1684.617	0	cPRC1_l	750	150722_CaI_Platynereis_M1_L1	NO	Titration	2dpf	0	NA	0.122391319398747	-7
150722_CaI_Platynereis_M1_L1_E008	23.072	-6.928	1683.893	0	cPRC1_l	750	150722_CaI_Platynereis_M1_L1	NO	Titration	2dpf	0	NA	0.12190894784768	-6
150722_CaI_Platynereis_M1_L1_E008	23.278	-6.722	1667.071	0	cPRC1_l	750	150722_CaI_Platynereis_M1_L1	NO	Titration	2dpf	0	NA	0.110701138134893	-6
150722_CaI_Platynereis_M1_L1_E008	23.484	-6.516	1680.486	0	cPRC1_l	750	150722_CaI_Platynereis_M1_L1	NO	Titration	2dpf	0	NA	0.119639003269659	-6
150722_CaI_Platynereis_M1_L1_E008	23.69	-6.31	1691.127	0	cPRC1_l	750	150722_CaI_Platynereis_M1_L1	NO	Titration	2dpf	0	NA	0.126728665804064	-6
150722_CaI_Platynereis_M1_L1_E008	23.896	-6.104	1739.349	0	cPRC1_l	750	150722_CaI_Platynereis_M1_L1	NO	Titration	2dpf	0	NA	0.158857009637735	-6
150722_CaI_Platynereis_M1_L1_E008	24.102	-5.898	1711.765	0	cPRC1_l	750	150722_CaI_Platynereis_M1_L1	NO	Titration	2dpf	0	NA	0.140478920045682	-5
150722_CaI_Platynereis_M1_L1_E008	24.308	-5.692	1666.511	0	cPRC1_l	750	150722_CaI_Platynereis_M1_L1	NO	Titration	2dpf	0	NA	0.110328033067769	-5
150722_CaI_Platynereis_M1_L1_E008	24.514	-5.486	1640.784	0	cPRC1_l	750	150722_CaI_Platynereis_M1_L1	NO	Titration	2dpf	0	NA	0.0931871865286617	-5
150722_CaI_Platynereis_M1_L1_E008	24.72	-5.28	1667.845	0	cPRC1_l	750	150722_CaI_Platynereis_M1_L1	NO	Titration	2dpf	0	NA	0.111216822638382	-5
150722_CaI_Platynereis_M1_L1_E008	24.926	-5.074	1655.112	0	cPRC1_l	750	150722_CaI_Platynereis_M1_L1	NO	Titration	2dpf	0	NA	0.10273334617465	-5
150722_CaI_Platynereis_M1_L1_E008	25.132	-4.868	1668.667	0	cPRC1_l	750	150722_CaI_Platynereis_M1_L1	NO	Titration	2dpf	0	NA	0.111764487576197	-4
150722_CaI_Platynereis_M1_L1_E008	25.338	-4.662	1692.263	0	cPRC1_l	750	150722_CaI_Platynereis_M1_L1	NO	Titration	2dpf	0	NA	0.127485536083087	-4
150722_CaI_Platynereis_M1_L1_E008	25.544	-4.456	1663.939	0	cPRC1_l	750	150722_CaI_Platynereis_M1_L1	NO	Titration	2dpf	0	NA	0.108614414795192	-4
150722_CaI_Platynereis_M1_L1_E008	25.75	-4.25	1648.005	0	cPRC1_l	750	150722_CaI_Platynereis_M1_L1	NO	Titration	2dpf	0	NA	0.0979982431174165	-4
150722_CaI_Platynereis_M1_L1_E008	25.956	-4.044	1650.055	0	cPRC1_l	750	150722_CaI_Platynereis_M1_L1	NO	Titration	2dpf	0	NA	0.0993640741667098	-4
150722_CaI_Platynereis_M1_L1_E008	26.162	-3.838	1556.152	0	cPRC1_l	750	150722_CaI_Platynereis_M1_L1	NO	Titration	2dpf	0	NA	0.0368003507414443	-3
150722_CaI_Platynereis_M1_L1_E008	26.368	-3.632	1557.01	0	cPRC1_l	750	150722_CaI_Platynereis_M1_L1	NO	Titration	2dpf	0	NA	0.0373720010050021	-3
150722_CaI_Platynereis_M1_L1_E008	26.574	-3.426	1618.997	0	cPRC1_l	750	150722_CaI_Platynereis_M1_L1	NO	Titration	2dpf	0	NA	0.0786714006403912	-3
150722_CaI_Platynereis_M1_L1_E008	26.78	-3.22	1566.599	0	cPRC1_l	750	150722_CaI_Platynereis_M1_L1	NO	Titration	2dpf	0	NA	0.0437607590204528	-3
150722_CaI_Platynereis_M1_L1_E008	26.986	-3.014	1619.771	0	cPRC1_l	750	150722_CaI_Platynereis_M1_L1	NO	Titration	2dpf	0	NA	0.0791870851438804	-3
150722_CaI_Platynereis_M1_L1_E008	27.192	-2.808	1610.507	0	cPRC1_l	750	150722_CaI_Platynereis_M1_L1	NO	Titration	2dpf	0	NA	0.0730148613191714	-2
150722_CaI_Platynereis_M1_L1_E008	27.398	-2.602	1654.279	0	cPRC1_l	750	150722_CaI_Platynereis_M1_L1	NO	Titration	2dpf	0	NA	0.102178352387303	-2
150722_CaI_Platynereis_M1_L1_E008	27.604	-2.396	1643.851	0	cPRC1_l	750	150722_CaI_Platynereis_M1_L1	NO	Titration	2dpf	0	NA	0.0952306030302143	-2
150722_CaI_Platynereis_M1_L1_E008	27.81	-2.19	1628.821	0	cPRC1_l	750	150722_CaI_Platynereis_M1_L1	NO	Titration	2dpf	0	NA	0.0852167295322243	-2
150722_CaI_Platynereis_M1_L1_E008	28.016	-1.984	1651.284	0	cPRC1_l	750	150722_CaI_Platynereis_M1_L1	NO	Titration	2dpf	0	NA	0.100182906537237	-1
150722_CaI_Platynereis_M1_L1_E008	28.222	-1.778	1679.6	0	cPRC1_l	750	150722_CaI_Platynereis_M1_L1	NO	Titration	2dpf	0	NA	0.119048697752745	-1
150722_CaI_Platynereis_M1_L1_E008	28.428	-1.572	1698.035	0	cPRC1_l	750	150722_CaI_Platynereis_M1_L1	NO	Titration	2dpf	0	NA	0.131331183310659	-1
150722_CaI_Platynereis_M1_L1_E008	28.634	-1.366	1685.264	0	cPRC1_l	750	150722_CaI_Platynereis_M1_L1	NO	Titration	2dpf	0	NA	0.122822389003085	-1
150722_CaI_Platynereis_M1_L1_E008	28.84	-1.16	40.582	0	cPRC1_l	750	150722_CaI_Platynereis_M1_L1	NO	Titration	2dpf	0	NA	-0.972961875296379	-1
150722_CaI_Platynereis_M1_L1_E008	29.046	-0.954000000000001	10.15	0	cPRC1_l	750	150722_CaI_Platynereis_M1_L1	NO	Titration	2dpf	0	NA	-0.993237470658377	0
150722_CaI_Platynereis_M1_L1_E008	29.252	-0.748000000000001	9.294	0	cPRC1_l	750	150722_CaI_Platynereis_M1_L1	NO	Titration	2dpf	0	NA	-0.993807788403838	0
150722_CaI_Platynereis_M1_L1_E008	29.458	-0.542000000000002	144.045	0	cPRC1_l	750	150722_CaI_Platynereis_M1_L1	NO	Titration	2dpf	0	NA	-0.904028715368067	0
150722_CaI_Platynereis_M1_L1_E008	29.664	-0.336000000000002	191.523	0	cPRC1_l	750	150722_CaI_Platynereis_M1_L1	NO	Titration	2dpf	0	NA	-0.872396068266433	0
150722_CaI_Platynereis_M1_L1_E008	29.87	-0.130000000000003	187.234	0	cPRC1_l	750	150722_CaI_Platynereis_M1_L1	NO	Titration	2dpf	39.0909090909091	NA	-0.875253653325174	0
150722_CaI_Platynereis_M1_L1_E008	30.076	0.075999999999997	216.645	0	cPRC1_l	750	150722_CaI_Platynereis_M1_L1	NO	Titration	2dpf	517.272727272727	NA	-0.855658308451629	0
150722_CaI_Platynereis_M1_L1_E008	30.282	0.282	36.125	0	cPRC1_l	750	150722_CaI_Platynereis_M1_L1	NO	Titration	2dpf	776.909090909091	NA	-0.975931391875257	0
150722_CaI_Platynereis_M1_L1_E008	30.488	0.488	58.102	0	cPRC1_l	750	150722_CaI_Platynereis_M1_L1	NO	Titration	2dpf	810.363636363636	NA	-0.961289016767784	0
150722_CaI_Platynereis_M1_L1_E008	30.694	0.693999999999999	51.552	0	cPRC1_l	750	150722_CaI_Platynereis_M1_L1	NO	Titration	2dpf	809.454545454545	NA	-0.965653013535038	0
150722_CaI_Platynereis_M1_L1_E008	30.9	0.899999999999999	74.261	0	cPRC1_l	750	150722_CaI_Platynereis_M1_L1	NO	Titration	2dpf	808.909090909091	NA	-0.95052293680411	0
150722_CaI_Platynereis_M1_L1_E008	31.106	1.106	81.439	0	cPRC1_l	750	150722_CaI_Platynereis_M1_L1	NO	Titration	2dpf	806.727272727273	NA	-0.945740529354438	1
150722_CaI_Platynereis_M1_L1_E008	31.312	1.312	66.673	0	cPRC1_l	750	150722_CaI_Platynereis_M1_L1	NO	Titration	2dpf	804.727272727273	NA	-0.955578510463641	1
150722_CaI_Platynereis_M1_L1_E008	31.518	1.518	4046.574	0	cPRC1_l	750	150722_CaI_Platynereis_M1_L1	NO	Titration	2dpf	802.545454545455	NA	1.69606654266499	1
150722_CaI_Platynereis_M1_L1_E008	31.724	1.724	4231.775	0	cPRC1_l	750	150722_CaI_Platynereis_M1_L1	NO	Titration	2dpf	800.727272727273	NA	1.81945838469435	1
150722_CaI_Platynereis_M1_L1_E008	31.93	1.93	4477.752	0	cPRC1_l	750	150722_CaI_Platynereis_M1_L1	NO	Titration	2dpf	798.727272727273	NA	1.98334278665144	1
150722_CaI_Platynereis_M1_L1_E008	32.136	2.136	4526.946	0	cPRC1_l	750	150722_CaI_Platynereis_M1_L1	NO	Titration	2dpf	796.363636363636	NA	2.01611873428018	2
150722_CaI_Platynereis_M1_L1_E008	32.342	2.342	4747.222	0	cPRC1_l	750	150722_CaI_Platynereis_M1_L1	NO	Titration	2dpf	794.545454545455	NA	2.16287961243343	2
150722_CaI_Platynereis_M1_L1_E008	32.548	2.54799999999999	4897.285	0	cPRC1_l	750	150722_CaI_Platynereis_M1_L1	NO	Titration	2dpf	792.727272727273	NA	2.26286044401885	2
150722_CaI_Platynereis_M1_L1_E008	32.754	2.754	5476.138	0	cPRC1_l	750	150722_CaI_Platynereis_M1_L1	NO	Titration	2dpf	791.818181818182	NA	2.64852649298304	2
150722_CaI_Platynereis_M1_L1_E008	32.96	2.96	5706.829	0	cPRC1_l	750	150722_CaI_Platynereis_M1_L1	NO	Titration	2dpf	789.818181818182	NA	2.80222645912574	2
150722_CaI_Platynereis_M1_L1_E008	33.166	3.166	5943.554	0	cPRC1_l	750	150722_CaI_Platynereis_M1_L1	NO	Titration	2dpf	787.636363636364	NA	2.95994663236671	3
150722_CaI_Platynereis_M1_L1_E008	33.372	3.372	6118.724	0	cPRC1_l	750	150722_CaI_Platynereis_M1_L1	NO	Titration	2dpf	786	NA	3.0766552298812	3
150722_CaI_Platynereis_M1_L1_E008	33.578	3.578	6290.365	0	cPRC1_l	750	150722_CaI_Platynereis_M1_L1	NO	Titration	2dpf	783.818181818182	NA	3.19101259921377	3
150722_CaI_Platynereis_M1_L1_E008	33.784	3.784	6511.63	0	cPRC1_l	750	150722_CaI_Platynereis_M1_L1	NO	Titration	2dpf	782.727272727273	NA	3.33843240756591	3
150722_CaI_Platynereis_M1_L1_E008	33.99	3.98999999999999	6395.075	0	cPRC1_l	750	150722_CaI_Platynereis_M1_L1	NO	Titration	2dpf	780.727272727273	NA	3.26077658417548	3
150722_CaI_Platynereis_M1_L1_E008	34.196	4.196	6619.332	0	cPRC1_l	750	150722_CaI_Platynereis_M1_L1	NO	Titration	2dpf	778.909090909091	NA	3.41018983960054	4
150722_CaI_Platynereis_M1_L1_E008	34.402	4.402	6630.611	0	cPRC1_l	750	150722_CaI_Platynereis_M1_L1	NO	Titration	2dpf	777.454545454545	NA	3.41770457540785	4
150722_CaI_Platynereis_M1_L1_E008	34.608	4.608	6766.952	0	cPRC1_l	750	150722_CaI_Platynereis_M1_L1	NO	Titration	2dpf	775.272727272727	NA	3.50854300033063	4
150722_CaI_Platynereis_M1_L1_E008	34.814	4.814	6748.498	0	cPRC1_l	750	150722_CaI_Platynereis_M1_L1	NO	Titration	2dpf	773.818181818182	NA	3.4962478558508	4
150722_CaI_Platynereis_M1_L1_E008	35.02	5.02	6772.202	0	cPRC1_l	750	150722_CaI_Platynereis_M1_L1	NO	Titration	2dpf	771.818181818182	NA	3.51204086033492	5
150722_CaI_Platynereis_M1_L1_E008	35.226	5.226	6790.101	0	cPRC1_l	750	150722_CaI_Platynereis_M1_L1	NO	Titration	2dpf	770.545454545455	NA	3.52396623104287	5
150722_CaI_Platynereis_M1_L1_E008	35.432	5.432	6876.591	0	cPRC1_l	750	150722_CaI_Platynereis_M1_L1	NO	Titration	2dpf	768.545454545455	NA	3.58159097614209	5
150722_CaI_Platynereis_M1_L1_E008	35.638	5.638	6920.333	0	cPRC1_l	750	150722_CaI_Platynereis_M1_L1	NO	Titration	2dpf	767.272727272727	NA	3.61073447943876	5
150722_CaI_Platynereis_M1_L1_E008	35.844	5.844	7010.925	0	cPRC1_l	750	150722_CaI_Platynereis_M1_L1	NO	Titration	2dpf	765.636363636364	NA	3.67109221915466	5
150722_CaI_Platynereis_M1_L1_E008	36.05	6.05	6941.033	0	cPRC1_l	750	150722_CaI_Platynereis_M1_L1	NO	Titration	2dpf	764.363636363636	NA	3.62452604174138	6
150722_CaI_Platynereis_M1_L1_E008	36.256	6.256	6812.242	0	cPRC1_l	750	150722_CaI_Platynereis_M1_L1	NO	Titration	2dpf	762.909090909091	NA	3.53871787263429	6
150722_CaI_Platynereis_M1_L1_E008	36.462	6.462	6856.487	0	cPRC1_l	750	150722_CaI_Platynereis_M1_L1	NO	Titration	2dpf	761.272727272727	NA	3.56819650423233	6
150722_CaI_Platynereis_M1_L1_E008	36.668	6.668	6899.062	0	cPRC1_l	750	150722_CaI_Platynereis_M1_L1	NO	Titration	2dpf	759.636363636364	NA	3.59656248321949	6
150722_CaI_Platynereis_M1_L1_E008	36.874	6.874	6789.961	0	cPRC1_l	750	150722_CaI_Platynereis_M1_L1	NO	Titration	2dpf	758.909090909091	NA	3.52387295477609	6
150722_CaI_Platynereis_M1_L1_E008	37.08	7.08	6880.867	0	cPRC1_l	750	150722_CaI_Platynereis_M1_L1	NO	Titration	2dpf	756.545454545455	NA	3.5844398998332	7
150722_CaI_Platynereis_M1_L1_E008	37.286	7.286	6893.316	0	cPRC1_l	750	150722_CaI_Platynereis_M1_L1	NO	Titration	2dpf	755.454545454545	NA	3.59273415872717	7
150722_CaI_Platynereis_M1_L1_E008	37.492	7.492	6857.457	0	cPRC1_l	750	150722_CaI_Platynereis_M1_L1	NO	Titration	2dpf	754.363636363636	NA	3.56884277550932	7
150722_CaI_Platynereis_M1_L1_E008	37.698	7.698	6922.317	0	cPRC1_l	750	150722_CaI_Platynereis_M1_L1	NO	Titration	2dpf	753.090909090909	NA	3.61205633739086	7
150722_CaI_Platynereis_M1_L1_E008	37.904	7.904	6803.991	0	cPRC1_l	750	150722_CaI_Platynereis_M1_L1	NO	Titration	2dpf	751.636363636364	NA	3.53322056922565	7
150722_CaI_Platynereis_M1_L1_E008	38.11	8.11	6803.199	0	cPRC1_l	750	150722_CaI_Platynereis_M1_L1	NO	Titration	2dpf	750.545454545455	NA	3.53269289205929	8
150722_CaI_Platynereis_M1_L1_E008	38.316	8.316	6812.566	0	cPRC1_l	750	150722_CaI_Platynereis_M1_L1	NO	Titration	2dpf	750	NA	3.53893374056598	8
150722_CaI_Platynereis_M1_L1_E008	38.522	8.522	6890.658	0	cPRC1_l	750	150722_CaI_Platynereis_M1_L1	NO	Titration	2dpf	748.727272727273	NA	3.59096324217643	8
150722_CaI_Platynereis_M1_L1_E008	38.728	8.72799999999999	6827.733	0	cPRC1_l	750	150722_CaI_Platynereis_M1_L1	NO	Titration	2dpf	747.818181818182	NA	3.54903889155361	8
150722_CaI_Platynereis_M1_L1_E008	38.934	8.934	6840.178	0	cPRC1_l	750	150722_CaI_Platynereis_M1_L1	NO	Titration	2dpf	746.727272727273	NA	3.55733048541139	8
150722_CaI_Platynereis_M1_L1_E008	39.14	9.14	6721.267	0	cPRC1_l	750	150722_CaI_Platynereis_M1_L1	NO	Titration	2dpf	745.090909090909	NA	3.47810495570285	9
150722_CaI_Platynereis_M1_L1_E008	39.346	9.346	6558.294	0	cPRC1_l	750	150722_CaI_Platynereis_M1_L1	NO	Titration	2dpf	744.727272727273	NA	3.36952271980212	9
150722_CaI_Platynereis_M1_L1_E008	39.552	9.552	6512.311	0	cPRC1_l	750	150722_CaI_Platynereis_M1_L1	NO	Titration	2dpf	743.636363636364	NA	3.3388861299779	9
150722_CaI_Platynereis_M1_L1_E008	39.758	9.758	6479.938	0	cPRC1_l	750	150722_CaI_Platynereis_M1_L1	NO	Titration	2dpf	742.181818181818	NA	3.31731732580289	9
150722_CaI_Platynereis_M1_L1_E008	39.964	9.964	6437.156	0	cPRC1_l	750	150722_CaI_Platynereis_M1_L1	NO	Titration	2dpf	740.545454545455	NA	3.28881343119271	9
150722_CaI_Platynereis_M1_L1_E008	40.17	10.17	6094.571	0	cPRC1_l	750	150722_CaI_Platynereis_M1_L1	NO	Titration	2dpf	740.181818181818	NA	3.06056307508433	10
150722_CaI_Platynereis_M1_L1_E008	40.376	10.376	6336.555	0	cPRC1_l	750	150722_CaI_Platynereis_M1_L1	NO	Titration	2dpf	739.454545454545	NA	3.22178710466102	10
150722_CaI_Platynereis_M1_L1_E008	40.582	10.582	5715.098	0	cPRC1_l	750	150722_CaI_Platynereis_M1_L1	NO	Titration	2dpf	737.818181818182	NA	2.80773575519726	10
150722_CaI_Platynereis_M1_L1_E008	40.788	10.788	5815.503	0	cPRC1_l	750	150722_CaI_Platynereis_M1_L1	NO	Titration	2dpf	737.272727272727	NA	2.87463149495545	10
150722_CaI_Platynereis_M1_L1_E008	40.994	10.994	5953.635	0	cPRC1_l	750	150722_CaI_Platynereis_M1_L1	NO	Titration	2dpf	736.545454545455	NA	2.96666318983399	10
150722_CaI_Platynereis_M1_L1_E008	41.2	11.2	5690.87	0	cPRC1_l	750	150722_CaI_Platynereis_M1_L1	NO	Titration	2dpf	735.454545454545	NA	2.79159363097176	11
150722_CaI_Platynereis_M1_L1_E008	41.406	11.406	6312.049	0	cPRC1_l	750	150722_CaI_Platynereis_M1_L1	NO	Titration	2dpf	734	NA	3.20545976042005	11
150722_CaI_Platynereis_M1_L1_E008	41.612	11.612	4775.668	0	cPRC1_l	750	150722_CaI_Platynereis_M1_L1	NO	Titration	2dpf	733.818181818182	NA	2.18183201732523	11
150722_CaI_Platynereis_M1_L1_E008	41.818	11.818	6307.148	0	cPRC1_l	750	150722_CaI_Platynereis_M1_L1	NO	Titration	2dpf	733.454545454545	NA	3.20219442482367	11
150722_CaI_Platynereis_M1_L1_E008	42.024	12.024	6251.314	0	cPRC1_l	750	150722_CaI_Platynereis_M1_L1	NO	Titration	2dpf	732.545454545455	NA	3.1649945171133	12
150722_CaI_Platynereis_M1_L1_E008	42.23	12.23	6418.659	0	cPRC1_l	750	150722_CaI_Platynereis_M1_L1	NO	Titration	2dpf	732	NA	3.27648963757379	12
150722_CaI_Platynereis_M1_L1_E008	42.436	12.436	6454.605	0	cPRC1_l	750	150722_CaI_Platynereis_M1_L1	NO	Titration	2dpf	731.272727272727	NA	3.30043898532886	12
150722_CaI_Platynereis_M1_L1_E008	42.642	12.642	6518.548	0	cPRC1_l	750	150722_CaI_Platynereis_M1_L1	NO	Titration	2dpf	730.727272727273	NA	3.34304158766299	12
150722_CaI_Platynereis_M1_L1_E008	42.848	12.848	6475.532	0	cPRC1_l	750	150722_CaI_Platynereis_M1_L1	NO	Titration	2dpf	730.363636363636	NA	3.31438178843548	12
150722_CaI_Platynereis_M1_L1_E008	43.054	13.054	6469.844	0	cPRC1_l	750	150722_CaI_Platynereis_M1_L1	NO	Titration	2dpf	728.909090909091	NA	3.31059210696798	13
150722_CaI_Platynereis_M1_L1_E008	43.26	13.26	6336.584	0	cPRC1_l	750	150722_CaI_Platynereis_M1_L1	NO	Titration	2dpf	728.545454545455	NA	3.22180642617342	13
150722_CaI_Platynereis_M1_L1_E008	43.466	13.466	6453.417	0	cPRC1_l	750	150722_CaI_Platynereis_M1_L1	NO	Titration	2dpf	727.818181818182	NA	3.29964746957932	13
150722_CaI_Platynereis_M1_L1_E008	43.672	13.672	6481.801	0	cPRC1_l	750	150722_CaI_Platynereis_M1_L1	NO	Titration	2dpf	727.818181818182	NA	3.31855856641012	13
150722_CaI_Platynereis_M1_L1_E008	43.878	13.878	6522.198	0	cPRC1_l	750	150722_CaI_Platynereis_M1_L1	NO	Titration	2dpf	727.090909090909	NA	3.34547343318978	13
150722_CaI_Platynereis_M1_L1_E008	44.084	14.084	6434.786	0	cPRC1_l	750	150722_CaI_Platynereis_M1_L1	NO	Titration	2dpf	726.363636363636	NA	3.28723439724791	14
150722_CaI_Platynereis_M1_L1_E008	44.29	14.29	6383.179	0	cPRC1_l	750	150722_CaI_Platynereis_M1_L1	NO	Titration	2dpf	726	NA	3.25285076653529	14
150722_CaI_Platynereis_M1_L1_E008	44.496	14.496	6460.52	0	cPRC1_l	750	150722_CaI_Platynereis_M1_L1	NO	Titration	2dpf	725.454545454545	NA	3.30437990760036	14
150722_CaI_Platynereis_M1_L1_E008	44.702	14.702	6473.062	0	cPRC1_l	750	150722_CaI_Platynereis_M1_L1	NO	Titration	2dpf	725.454545454545	NA	3.31273612858584	14
150722_CaI_Platynereis_M1_L1_E008	44.908	14.908	6494.733	0	cPRC1_l	750	150722_CaI_Platynereis_M1_L1	NO	Titration	2dpf	724.545454545455	NA	3.32717462842449	14
150722_CaI_Platynereis_M1_L1_E008	45.114	15.114	6406.361	0	cPRC1_l	750	150722_CaI_Platynereis_M1_L1	NO	Titration	2dpf	724.363636363636	NA	3.26829598379613	15
150722_CaI_Platynereis_M1_L1_E008	45.32	15.32	6459.12	0	cPRC1_l	750	150722_CaI_Platynereis_M1_L1	NO	Titration	2dpf	723.818181818182	NA	3.30344714493255	15
150722_CaI_Platynereis_M1_L1_E008	45.526	15.526	6503.026	0	cPRC1_l	750	150722_CaI_Platynereis_M1_L1	NO	Titration	2dpf	723.636363636364	NA	3.33269991471317	15
150722_CaI_Platynereis_M1_L1_E008	45.732	15.732	6432.448	0	cPRC1_l	750	150722_CaI_Platynereis_M1_L1	NO	Titration	2dpf	723.818181818182	NA	3.28567668359267	15
150722_CaI_Platynereis_M1_L1_E008	45.938	15.938	6360.503	0	cPRC1_l	750	150722_CaI_Platynereis_M1_L1	NO	Titration	2dpf	722.909090909091	NA	3.23774267635296	15
150722_CaI_Platynereis_M1_L1_E008	46.144	16.144	6267.802	0	cPRC1_l	750	150722_CaI_Platynereis_M1_L1	NO	Titration	2dpf	722.727272727273	NA	3.17597979630391	16
150722_CaI_Platynereis_M1_L1_E008	46.35	16.35	6372.658	0	cPRC1_l	750	150722_CaI_Platynereis_M1_L1	NO	Titration	2dpf	723.090909090909	NA	3.24584105508669	16
150722_CaI_Platynereis_M1_L1_E008	46.556	16.556	6269.367	0	cPRC1_l	750	150722_CaI_Platynereis_M1_L1	NO	Titration	2dpf	722	NA	3.17702249171471	16
150722_CaI_Platynereis_M1_L1_E008	46.762	16.762	6434.486	0	cPRC1_l	750	150722_CaI_Platynereis_M1_L1	NO	Titration	2dpf	722	NA	3.28703451953338	16
150722_CaI_Platynereis_M1_L1_E008	46.968	16.968	6339.694	0	cPRC1_l	750	150722_CaI_Platynereis_M1_L1	NO	Titration	2dpf	721.818181818182	NA	3.22387849181406	16
150722_CaI_Platynereis_M1_L1_E008	47.174	17.174	6297.422	0	cPRC1_l	750	150722_CaI_Platynereis_M1_L1	NO	Titration	2dpf	721.636363636364	NA	3.19571438931858	17
150722_CaI_Platynereis_M1_L1_E008	47.38	17.38	6232.332	0	cPRC1_l	750	150722_CaI_Platynereis_M1_L1	NO	Titration	2dpf	721.454545454545	NA	3.1523475878559	17
150722_CaI_Platynereis_M1_L1_E008	47.586	17.586	6378.026	0	cPRC1_l	750	150722_CaI_Platynereis_M1_L1	NO	Titration	2dpf	721.272727272727	NA	3.2494175336587	17
150722_CaI_Platynereis_M1_L1_E008	47.792	17.792	6282.51	0	cPRC1_l	750	150722_CaI_Platynereis_M1_L1	NO	Titration	2dpf	720.909090909091	NA	3.18577913438831	17
150722_CaI_Platynereis_M1_L1_E008	47.998	17.998	6233.395	0	cPRC1_l	750	150722_CaI_Platynereis_M1_L1	NO	Titration	2dpf	720.727272727273	NA	3.15305582122438	17
150722_CaI_Platynereis_M1_L1_E008	48.204	18.204	6207.021	0	cPRC1_l	750	150722_CaI_Platynereis_M1_L1	NO	Titration	2dpf	720.545454545455	NA	3.13548390508094	18
150722_CaI_Platynereis_M1_L1_E008	48.41	18.41	6230.973	0	cPRC1_l	750	150722_CaI_Platynereis_M1_L1	NO	Titration	2dpf	720	NA	3.15144214180907	18
150722_CaI_Platynereis_M1_L1_E008	48.616	18.616	6247.76	0	cPRC1_l	750	150722_CaI_Platynereis_M1_L1	NO	Titration	2dpf	720	NA	3.16262663245516	18
150722_CaI_Platynereis_M1_L1_E008	48.822	18.822	6284.903	0	cPRC1_l	750	150722_CaI_Platynereis_M1_L1	NO	Titration	2dpf	720	NA	3.18737349229121	18
150722_CaI_Platynereis_M1_L1_E008	49.028	19.028	6196.233	0	cPRC1_l	750	150722_CaI_Platynereis_M1_L1	NO	Titration	2dpf	719.636363636364	NA	3.12829630246641	19
150722_CaI_Platynereis_M1_L1_E008	49.234	19.234	6268.323	0	cPRC1_l	750	150722_CaI_Platynereis_M1_L1	NO	Titration	2dpf	720.181818181818	NA	3.17632691726815	19
150722_CaI_Platynereis_M1_L1_E008	49.44	19.44	6182.457	0	cPRC1_l	750	150722_CaI_Platynereis_M1_L1	NO	Titration	2dpf	719.636363636364	NA	3.11911791781516	19
150722_CaI_Platynereis_M1_L1_E008	49.646	19.646	6167.095	0	cPRC1_l	750	150722_CaI_Platynereis_M1_L1	NO	Titration	2dpf	720	NA	3.10888284631309	19
150722_CaI_Platynereis_M1_L1_E008	49.852	19.852	6215.881	0	cPRC1_l	750	150722_CaI_Platynereis_M1_L1	NO	Titration	2dpf	719.454545454545	NA	3.14138696025008	19
150722_CaI_Platynereis_M1_L1_E008	50.058	20.058	6199.192	0	cPRC1_l	750	150722_CaI_Platynereis_M1_L1	NO	Titration	2dpf	719.272727272727	NA	3.13026776299073	20
150722_CaI_Platynereis_M1_L1_E008	50.264	20.264	6105.598	0	cPRC1_l	750	150722_CaI_Platynereis_M1_L1	NO	Titration	2dpf	718.909090909091	NA	3.06790991361143	20
150722_CaI_Platynereis_M1_L1_E008	50.47	20.47	6104.891	0	cPRC1_l	750	150722_CaI_Platynereis_M1_L1	NO	Titration	2dpf	718.909090909091	NA	3.06743886846419	20
150722_CaI_Platynereis_M1_L1_E008	50.676	20.676	6146.74	0	cPRC1_l	750	150722_CaI_Platynereis_M1_L1	NO	Titration	2dpf	718.545454545455	NA	3.09532114338218	20
150722_CaI_Platynereis_M1_L1_E008	50.882	20.882	6007.618	0	cPRC1_l	750	150722_CaI_Platynereis_M1_L1	NO	Titration	2dpf	718.727272727273	NA	3.0026298520457	20
150722_CaI_Platynereis_M1_L1_E008	51.088	21.088	6047.143	0	cPRC1_l	750	150722_CaI_Platynereis_M1_L1	NO	Titration	2dpf	718.909090909091	NA	3.02896374093512	21
150722_CaI_Platynereis_M1_L1_E008	51.294	21.294	6014.467	0	cPRC1_l	750	150722_CaI_Platynereis_M1_L1	NO	Titration	2dpf	718.727272727273	NA	3.00719306026843	21
150722_CaI_Platynereis_M1_L1_E008	51.5	21.5	6051.468	0	cPRC1_l	750	150722_CaI_Platynereis_M1_L1	NO	Titration	2dpf	719.090909090909	NA	3.0318453113196	21
150722_CaI_Platynereis_M1_L1_E008	51.706	21.706	5976.009	0	cPRC1_l	750	150722_CaI_Platynereis_M1_L1	NO	Titration	2dpf	718.727272727273	NA	2.98157006978369	21
150722_CaI_Platynereis_M1_L1_E008	51.912	21.912	5958.184	0	cPRC1_l	750	150722_CaI_Platynereis_M1_L1	NO	Titration	2dpf	718	NA	2.96969400224532	21
150722_CaI_Platynereis_M1_L1_E008	52.118	22.118	5974.13	0	cPRC1_l	750	150722_CaI_Platynereis_M1_L1	NO	Titration	2dpf	717.818181818182	NA	2.98031816903168	22
150722_CaI_Platynereis_M1_L1_E008	52.324	22.324	5899.924	0	cPRC1_l	750	150722_CaI_Platynereis_M1_L1	NO	Titration	2dpf	718	NA	2.93087775008345	22
150722_CaI_Platynereis_M1_L1_E008	52.53	22.53	6011.718	0	cPRC1_l	750	150722_CaI_Platynereis_M1_L1	NO	Titration	2dpf	718.363636363636	NA	3.00536151414428	22
150722_CaI_Platynereis_M1_L1_E008	52.736	22.736	5953.088	0	cPRC1_l	750	150722_CaI_Platynereis_M1_L1	NO	Titration	2dpf	718.545454545455	NA	2.96629874613449	22
150722_CaI_Platynereis_M1_L1_E008	52.942	22.942	5982.985	0	cPRC1_l	750	150722_CaI_Platynereis_M1_L1	NO	Titration	2dpf	718.363636363636	NA	2.98621789290558	22
150722_CaI_Platynereis_M1_L1_E008	53.148	23.148	5907.124	0	cPRC1_l	750	150722_CaI_Platynereis_M1_L1	NO	Titration	2dpf	718	NA	2.93567481523219	23
150722_CaI_Platynereis_M1_L1_E008	53.354	23.354	5869.099	0	cPRC1_l	750	150722_CaI_Platynereis_M1_L1	NO	Titration	2dpf	717.636363636364	NA	2.91034031491542	23
150722_CaI_Platynereis_M1_L1_E008	53.56	23.56	5855.156	0	cPRC1_l	750	150722_CaI_Platynereis_M1_L1	NO	Titration	2dpf	717.818181818182	NA	2.90105066500308	23
150722_CaI_Platynereis_M1_L1_E008	53.766	23.766	5767.375	0	cPRC1_l	750	150722_CaI_Platynereis_M1_L1	NO	Titration	2dpf	717.818181818182	NA	2.84256577947234	23
150722_CaI_Platynereis_M1_L1_E008	53.972	23.972	5888.818	0	cPRC1_l	750	150722_CaI_Platynereis_M1_L1	NO	Titration	2dpf	718.181818181818	NA	2.92347827709152	23
150722_CaI_Platynereis_M1_L1_E008	54.178	24.178	5786.829	0	cPRC1_l	750	150722_CaI_Platynereis_M1_L1	NO	Titration	2dpf	717.272727272727	NA	2.85552718300061	24
150722_CaI_Platynereis_M1_L1_E008	54.384	24.384	5789.399	0	cPRC1_l	750	150722_CaI_Platynereis_M1_L1	NO	Titration	2dpf	717.454545454545	NA	2.85723946875509	24
150722_CaI_Platynereis_M1_L1_E008	54.59	24.59	5764.149	0	cPRC1_l	750	150722_CaI_Platynereis_M1_L1	NO	Titration	2dpf	718	NA	2.84041642778208	24
150722_CaI_Platynereis_M1_L1_E008	54.796	24.796	5741.922	0	cPRC1_l	750	150722_CaI_Platynereis_M1_L1	NO	Titration	2dpf	717.454545454545	NA	2.8256074879125	24
150722_CaI_Platynereis_M1_L1_E008	55.002	25.002	5720.798	0	cPRC1_l	750	150722_CaI_Platynereis_M1_L1	NO	Titration	2dpf	718	NA	2.81153343177334	25
150722_CaI_Platynereis_M1_L1_E008	55.208	25.208	5679.752	0	cPRC1_l	750	150722_CaI_Platynereis_M1_L1	NO	Titration	2dpf	717.272727272727	NA	2.78418616287125	25
150722_CaI_Platynereis_M1_L1_E008	55.414	25.414	5721.137	0	cPRC1_l	750	150722_CaI_Platynereis_M1_L1	NO	Titration	2dpf	717.333333333333	NA	2.81175929359076	25
150722_CaI_Platynereis_M1_L1_E008	55.62	25.62	5733.582	0	cPRC1_l	750	150722_CaI_Platynereis_M1_L1	NO	Titration	2dpf	718	NA	2.82005088744855	25
150722_CaI_Platynereis_M1_L1_E008	55.826	25.826	5757.483	0	cPRC1_l	750	150722_CaI_Platynereis_M1_L1	NO	Titration	2dpf	716.833333333333	NA	2.83597514496521	25
150722_CaI_Platynereis_M1_L1_E008	56.032	26.032	5661.477	0	cPRC1_l	750	150722_CaI_Platynereis_M1_L1	NO	Titration	2dpf	716.545454545455	NA	2.77201027876108	26
150722_CaI_Platynereis_M1_L1_E008	56.238	26.238	5600.599	0	cPRC1_l	750	150722_CaI_Platynereis_M1_L1	NO	Titration	2dpf	717.454545454545	NA	2.73144976041041	26
150722_CaI_Platynereis_M1_L1_E008	56.444	26.444	5697.922	0	cPRC1_l	750	150722_CaI_Platynereis_M1_L1	NO	Titration	2dpf	717	NA	2.79629208978133	26
150722_CaI_Platynereis_M1_L1_E008	56.65	26.65	5611.684	0	cPRC1_l	750	150722_CaI_Platynereis_M1_L1	NO	Titration	2dpf	716.909090909091	NA	2.73883524196232	26
150722_CaI_Platynereis_M1_L1_E008	56.856	26.856	5598.61	0	cPRC1_l	750	150722_CaI_Platynereis_M1_L1	NO	Titration	2dpf	716.833333333333	NA	2.73012457116307	26
150722_CaI_Platynereis_M1_L1_E008	57.062	27.062	5633.286	0	cPRC1_l	750	150722_CaI_Platynereis_M1_L1	NO	Titration	2dpf	716.909090909091	NA	2.75322776992663	27
150722_CaI_Platynereis_M1_L1_E008	57.268	27.268	5537.621	0	cPRC1_l	750	150722_CaI_Platynereis_M1_L1	NO	Titration	2dpf	716.666666666667	NA	2.68949009805802	27
150722_CaI_Platynereis_M1_L1_E008	57.474	27.474	5519.915	0	cPRC1_l	750	150722_CaI_Platynereis_M1_L1	NO	Titration	2dpf	716.5	NA	2.67769331534642	27
150722_CaI_Platynereis_M1_L1_E008	57.68	27.68	5503.158	0	cPRC1_l	750	150722_CaI_Platynereis_M1_L1	NO	Titration	2dpf	716.333333333333	NA	2.66652881247178	27
150722_CaI_Platynereis_M1_L1_E008	57.886	27.886	5512.39	0	cPRC1_l	750	150722_CaI_Platynereis_M1_L1	NO	Titration	2dpf	716.909090909091	NA	2.67267971600694	27
150722_CaI_Platynereis_M1_L1_E008	58.092	28.092	5574.764	0	cPRC1_l	750	150722_CaI_Platynereis_M1_L1	NO	Titration	2dpf	716.727272727273	NA	2.71423695789407	28
150722_CaI_Platynereis_M1_L1_E008	58.298	28.298	5503.455	0	cPRC1_l	750	150722_CaI_Platynereis_M1_L1	NO	Titration	2dpf	716.363636363636	NA	2.66672669140917	28
150722_CaI_Platynereis_M1_L1_E008	58.504	28.504	5415.268	0	cPRC1_l	750	150722_CaI_Platynereis_M1_L1	NO	Titration	2dpf	716.181818181818	NA	2.60797130470476	28
150722_CaI_Platynereis_M1_L1_E008	58.71	28.71	5417.526	0	cPRC1_l	750	150722_CaI_Platynereis_M1_L1	NO	Titration	2dpf	716.333333333333	NA	2.60947571763613	28
150722_CaI_Platynereis_M1_L1_E008	58.916	28.916	5310.882	0	cPRC1_l	750	150722_CaI_Platynereis_M1_L1	NO	Titration	2dpf	716.666666666667	NA	2.53842318767474	28
150722_CaI_Platynereis_M1_L1_E008	59.122	29.122	5407.682	0	cPRC1_l	750	150722_CaI_Platynereis_M1_L1	NO	Titration	2dpf	715.818181818182	NA	2.60291706356332	29
150722_CaI_Platynereis_M1_L1_E008	59.328	29.328	5360.604	0	cPRC1_l	750	150722_CaI_Platynereis_M1_L1	NO	Titration	2dpf	716.181818181818	NA	2.57155092008106	29
150722_CaI_Platynereis_M1_L1_E008	59.534	29.534	5356.481	0	cPRC1_l	750	150722_CaI_Platynereis_M1_L1	NO	Titration	2dpf	716.363636363636	NA	2.56880393402436	29
150722_CaI_Platynereis_M1_L1_E008	59.74	29.74	5414.188	0	cPRC1_l	750	150722_CaI_Platynereis_M1_L1	NO	Titration	2dpf	716	NA	2.60725174493245	29
150722_CaI_Platynereis_M1_L1_E008	59.946	29.946	5318.913	0	cPRC1_l	750	150722_CaI_Platynereis_M1_L1	NO	Titration	2dpf	715.636363636364	NA	2.54377391409273	29
150722_CaI_Platynereis_M1_L1_E008	60.152	30.152	5283.406	0	cPRC1_l	750	150722_CaI_Platynereis_M1_L1	NO	Titration	2dpf	716.181818181818	NA	2.52011705405992	30
150722_CaI_Platynereis_M1_L1_E008	60.358	30.358	5291.299	0	cPRC1_l	750	150722_CaI_Platynereis_M1_L1	NO	Titration	2dpf	715.454545454545	NA	2.52537583672922	30
150722_CaI_Platynereis_M1_L1_E008	60.564	30.564	5274.785	0	cPRC1_l	750	150722_CaI_Platynereis_M1_L1	NO	Titration	2dpf	716	NA	2.51437323480335	30
150722_CaI_Platynereis_M1_L1_E008	60.77	30.77	5262.004	0	cPRC1_l	750	150722_CaI_Platynereis_M1_L1	NO	Titration	2dpf	715.272727272727	NA	2.5058577779053	30
150722_CaI_Platynereis_M1_L1_E008	60.976	30.976	5216.815	0	cPRC1_l	750	150722_CaI_Platynereis_M1_L1	NO	Titration	2dpf	715.818181818182	NA	2.47575019776553	30
150722_CaI_Platynereis_M1_L1_E008	61.182	31.182	5279.747	0	cPRC1_l	750	150722_CaI_Platynereis_M1_L1	NO	Titration	2dpf	715.636363636364	NA	2.51767921220169	31
150722_CaI_Platynereis_M1_L1_E008	61.388	31.388	5291.387	0	cPRC1_l	750	150722_CaI_Platynereis_M1_L1	NO	Titration	2dpf	716	NA	2.52543446752548	31
150722_CaI_Platynereis_M1_L1_E008	61.594	31.594	5189.62	0	cPRC1_l	750	150722_CaI_Platynereis_M1_L1	NO	Titration	2dpf	714.909090909091	NA	2.45763128294332	31
150722_CaI_Platynereis_M1_L1_E008	61.8	31.8	5225.989	0	cPRC1_l	750	150722_CaI_Platynereis_M1_L1	NO	Titration	2dpf	715.090909090909	NA	2.48186245827588	31
150722_CaI_Platynereis_M1_L1_E008	62.006	32.006	5171.526	0	cPRC1_l	750	150722_CaI_Platynereis_M1_L1	NO	Titration	2dpf	715.272727272727	NA	2.44557599172092	32
150722_CaI_Platynereis_M1_L1_E008	62.212	32.212	5162.82	0	cPRC1_l	750	150722_CaI_Platynereis_M1_L1	NO	Titration	2dpf	715.272727272727	NA	2.43977554044524	32
150722_CaI_Platynereis_M1_L1_E008	62.418	32.418	5283.713	0	cPRC1_l	750	150722_CaI_Platynereis_M1_L1	NO	Titration	2dpf	715.272727272727	NA	2.52032159558779	32
150722_CaI_Platynereis_M1_L1_E008	62.624	32.624	5196.577	0	cPRC1_l	750	150722_CaI_Platynereis_M1_L1	NO	Titration	2dpf	714.545454545455	NA	2.46226644714329	32
150722_CaI_Platynereis_M1_L1_E008	62.83	32.83	5132.919	0	cPRC1_l	750	150722_CaI_Platynereis_M1_L1	NO	Titration	2dpf	715.818181818182	NA	2.41985372863796	32
150722_CaI_Platynereis_M1_L1_E008	63.036	33.036	5196.538	0	cPRC1_l	750	150722_CaI_Platynereis_M1_L1	NO	Titration	2dpf	715.090909090909	NA	2.4622404630404	33
150722_CaI_Platynereis_M1_L1_E008	63.242	33.242	5180.743	0	cPRC1_l	750	150722_CaI_Platynereis_M1_L1	NO	Titration	2dpf	714.545454545455	NA	2.45171690137036	33
150722_CaI_Platynereis_M1_L1_E008	63.448	33.448	5171.438	0	cPRC1_l	750	150722_CaI_Platynereis_M1_L1	NO	Titration	2dpf	714.909090909091	NA	2.44551736092466	33
150722_CaI_Platynereis_M1_L1_E008	63.654	33.654	5078.62	0	cPRC1_l	750	150722_CaI_Platynereis_M1_L1	NO	Titration	2dpf	715.090909090909	NA	2.38367652856695	33
150722_CaI_Platynereis_M1_L1_E008	63.86	33.86	5175.143	0	cPRC1_l	750	150722_CaI_Platynereis_M1_L1	NO	Titration	2dpf	714.545454545455	NA	2.44798585069912	33
150722_CaI_Platynereis_M1_L1_E008	64.066	34.066	5178.907	0	cPRC1_l	750	150722_CaI_Platynereis_M1_L1	NO	Titration	2dpf	714.545454545455	NA	2.45049364975743	34
150722_CaI_Platynereis_M1_L1_E008	64.272	34.272	5142.951	0	cPRC1_l	750	150722_CaI_Platynereis_M1_L1	NO	Titration	2dpf	714.727272727273	NA	2.42653763941187	34
150722_CaI_Platynereis_M1_L1_E008	64.478	34.478	5080.92	0	cPRC1_l	750	150722_CaI_Platynereis_M1_L1	NO	Titration	2dpf	714.181818181818	NA	2.38520892437835	34
150722_CaI_Platynereis_M1_L1_E008	64.684	34.684	5134.137	0	cPRC1_l	750	150722_CaI_Platynereis_M1_L1	NO	Titration	2dpf	714.181818181818	NA	2.42066523215896	34
150722_CaI_Platynereis_M1_L1_E008	64.89	34.89	5046.333	0	cPRC1_l	750	150722_CaI_Platynereis_M1_L1	NO	Titration	2dpf	714.363636363636	NA	2.3621650226701	34
150722_CaI_Platynereis_M1_L1_E008	65.096	35.096	5057.998	0	cPRC1_l	750	150722_CaI_Platynereis_M1_L1	NO	Titration	2dpf	714.181818181818	NA	2.36993693447011	35
150722_CaI_Platynereis_M1_L1_E008	65.302	35.302	5147.032	0	cPRC1_l	750	150722_CaI_Platynereis_M1_L1	NO	Titration	2dpf	714.363636363636	NA	2.42925664258854	35
150722_CaI_Platynereis_M1_L1_E008	65.508	35.508	4950	0	cPRC1_l	750	150722_CaI_Platynereis_M1_L1	NO	Titration	2dpf	714.545454545455	NA	2.29798228975714	35
150722_CaI_Platynereis_M1_L1_E008	65.714	35.714	5079.847	0	cPRC1_l	750	150722_CaI_Platynereis_M1_L1	NO	Titration	2dpf	713.818181818182	NA	2.38449402841938	35
150722_CaI_Platynereis_M1_L1_E008	65.92	35.92	4999.357	0	cPRC1_l	750	150722_CaI_Platynereis_M1_L1	NO	Titration	2dpf	714.363636363636	NA	2.33086683761078	35
150722_CaI_Platynereis_M1_L1_E008	66.126	36.126	4997.614	0	cPRC1_l	750	150722_CaI_Platynereis_M1_L1	NO	Titration	2dpf	713.818181818182	NA	2.32970554808936	36
150722_CaI_Platynereis_M1_L1_E008	66.332	36.332	4894.676	0	cPRC1_l	750	150722_CaI_Platynereis_M1_L1	NO	Titration	2dpf	713.454545454545	NA	2.26112217416148	36
150722_CaI_Platynereis_M1_L1_E008	66.538	36.538	4983.479	0	cPRC1_l	750	150722_CaI_Platynereis_M1_L1	NO	Titration	2dpf	714	NA	2.32028797643972	36
150722_CaI_Platynereis_M1_L1_E008	66.744	36.744	4932.399	0	cPRC1_l	750	150722_CaI_Platynereis_M1_L1	NO	Titration	2dpf	713.818181818182	NA	2.28625546424562	36
150722_CaI_Platynereis_M1_L1_E008	66.95	36.95	4929.436	0	cPRC1_l	750	150722_CaI_Platynereis_M1_L1	NO	Titration	2dpf	714	NA	2.2842813386851	36
150722_CaI_Platynereis_M1_L1_E008	67.156	37.156	4996.464	0	cPRC1_l	750	150722_CaI_Platynereis_M1_L1	NO	Titration	2dpf	713.636363636364	NA	2.32893935018366	37
150722_CaI_Platynereis_M1_L1_E008	67.362	37.362	4893.297	0	cPRC1_l	750	150722_CaI_Platynereis_M1_L1	NO	Titration	2dpf	713.818181818182	NA	2.26020340293368	37
150722_CaI_Platynereis_M1_L1_E008	67.568	37.568	4913.387	0	cPRC1_l	750	150722_CaI_Platynereis_M1_L1	NO	Titration	2dpf	713.636363636364	NA	2.27358854721676	37
150722_CaI_Platynereis_M1_L1_E008	67.774	37.774	4851.816	0	cPRC1_l	750	150722_CaI_Platynereis_M1_L1	NO	Titration	2dpf	713.818181818182	NA	2.23256631134552	37
150722_CaI_Platynereis_M1_L1_E008	67.98	37.98	4860.503	0	cPRC1_l	750	150722_CaI_Platynereis_M1_L1	NO	Titration	2dpf	713.636363636364	NA	2.23835410369928	37
150722_CaI_Platynereis_M1_L1_E008	68.186	38.186	4903.642	0	cPRC1_l	750	150722_CaI_Platynereis_M1_L1	NO	Titration	2dpf	713.454545454545	NA	2.26709585278975	38
150722_CaI_Platynereis_M1_L1_E008	68.392	38.392	4940.837	0	cPRC1_l	750	150722_CaI_Platynereis_M1_L1	NO	Titration	2dpf	712.909090909091	NA	2.29187735809632	38
150722_CaI_Platynereis_M1_L1_E008	68.598	38.598	4862.821	0	cPRC1_l	750	150722_CaI_Platynereis_M1_L1	NO	Titration	2dpf	713.636363636364	NA	2.23989849217355	38
150722_CaI_Platynereis_M1_L1_E008	68.804	38.804	4804.417	0	cPRC1_l	750	150722_CaI_Platynereis_M1_L1	NO	Titration	2dpf	712.909090909091	NA	2.20098629870871	38
150722_CaI_Platynereis_M1_L1_E008	69.01	39.01	4828.34	0	cPRC1_l	750	150722_CaI_Platynereis_M1_L1	NO	Titration	2dpf	713.454545454545	NA	2.21692521392444	39
150722_CaI_Platynereis_M1_L1_E008	69.216	39.216	4729.954	0	cPRC1_l	750	150722_CaI_Platynereis_M1_L1	NO	Titration	2dpf	712.727272727273	NA	2.15137465118504	39
150722_CaI_Platynereis_M1_L1_E008	69.422	39.422	4712.312	0	cPRC1_l	750	150722_CaI_Platynereis_M1_L1	NO	Titration	2dpf	713.090909090909	NA	2.13962050905253	39
150722_CaI_Platynereis_M1_L1_E008	69.628	39.628	4716.308	0	cPRC1_l	750	150722_CaI_Platynereis_M1_L1	NO	Titration	2dpf	713.272727272727	NA	2.14228288021008	39
150722_CaI_Platynereis_M1_L1_E008	69.834	39.834	4004.52	0	cPRC1_l	750	150722_CaI_Platynereis_M1_L1	NO	Titration	2dpf	712.363636363636	NA	1.66804768464207	39
150722_CaI_Platynereis_M1_L1_E008	70.04	40.04	4299.423	0	cPRC1_l	750	150722_CaI_Platynereis_M1_L1	NO	Titration	2dpf	712.727272727273	NA	1.86452947680293	40
150722_CaI_Platynereis_M1_L1_E008	70.246	40.246	4630.278	0	cPRC1_l	750	150722_CaI_Platynereis_M1_L1	NO	Titration	2dpf	712.909090909091	NA	2.08496461427315	40
150722_CaI_Platynereis_M1_L1_E008	70.452	40.452	4554.325	0	cPRC1_l	750	150722_CaI_Platynereis_M1_L1	NO	Titration	2dpf	712.363636363636	NA	2.03436024076731	40
150722_CaI_Platynereis_M1_L1_E008	70.658	40.658	4461.783	0	cPRC1_l	750	150722_CaI_Platynereis_M1_L1	NO	Titration	2dpf	712.545454545455	NA	1.97270329590696	40
150722_CaI_Platynereis_M1_L1_E008	70.864	40.864	3937.385	0	cPRC1_l	750	150722_CaI_Platynereis_M1_L1	NO	Titration	2dpf	712.363636363636	NA	1.62331838342533	40
150722_CaI_Platynereis_M1_L1_E008	71.07	41.07	4216.94	0	cPRC1_l	750	150722_CaI_Platynereis_M1_L1	NO	Titration	2dpf	712.909090909091	NA	1.8095744317108	41
150722_CaI_Platynereis_M1_L1_E008	71.276	41.276	4725.257	0	cPRC1_l	750	150722_CaI_Platynereis_M1_L1	NO	Titration	2dpf	712.181818181818	NA	2.14824523243453	41
150722_CaI_Platynereis_M1_L1_E008	71.482	41.482	4671.365	0	cPRC1_l	750	150722_CaI_Platynereis_M1_L1	NO	Titration	2dpf	713.090909090909	NA	2.11233919979623	41
150722_CaI_Platynereis_M1_L1_E008	71.688	41.688	4641.29	0	cPRC1_l	750	150722_CaI_Platynereis_M1_L1	NO	Titration	2dpf	712.545454545455	NA	2.09230145891453	41
150722_CaI_Platynereis_M1_L1_E008	71.894	41.894	4681.69	0	cPRC1_l	750	150722_CaI_Platynereis_M1_L1	NO	Titration	2dpf	712.363636363636	NA	2.11921832447133	41
150722_CaI_Platynereis_M1_L1_E008	72.1	42.1	4637.938	0	cPRC1_l	750	150722_CaI_Platynereis_M1_L1	NO	Titration	2dpf	712.181818181818	NA	2.09006815858417	42
150722_CaI_Platynereis_M1_L1_E008	72.306	42.306	4634.756	0	cPRC1_l	750	150722_CaI_Platynereis_M1_L1	NO	Titration	2dpf	712.181818181818	NA	2.08794812229205	42
150722_CaI_Platynereis_M1_L1_E008	72.512	42.512	4654.397	0	cPRC1_l	750	150722_CaI_Platynereis_M1_L1	NO	Titration	2dpf	712.545454545455	NA	2.10103411626237	42
150722_CaI_Platynereis_M1_L1_E008	72.718	42.718	4643.545	0	cPRC1_l	750	150722_CaI_Platynereis_M1_L1	NO	Titration	2dpf	712.545454545455	NA	2.09380387306875	42
150722_CaI_Platynereis_M1_L1_E008	72.924	42.924	4588.905	0	cPRC1_l	750	150722_CaI_Platynereis_M1_L1	NO	Titration	2dpf	712.181818181818	NA	2.05739947866222	42
150722_CaI_Platynereis_M1_L1_E008	73.13	43.13	4544.452	0	cPRC1_l	750	150722_CaI_Platynereis_M1_L1	NO	Titration	2dpf	712.181818181818	NA	2.0277822651821	43
150722_CaI_Platynereis_M1_L1_E008	73.336	43.336	4581.443	0	cPRC1_l	750	150722_CaI_Platynereis_M1_L1	NO	Titration	2dpf	712	NA	2.05242785364279	43
150722_CaI_Platynereis_M1_L1_E008	73.542	43.542	4573.435	0	cPRC1_l	750	150722_CaI_Platynereis_M1_L1	NO	Titration	2dpf	712	NA	2.04709245118292	43
150722_CaI_Platynereis_M1_L1_E008	73.748	43.748	4552.581	0	cPRC1_l	750	150722_CaI_Platynereis_M1_L1	NO	Titration	2dpf	711.818181818182	NA	2.03319828498684	43
150722_CaI_Platynereis_M1_L1_E008	73.954	43.954	4603.318	0	cPRC1_l	750	150722_CaI_Platynereis_M1_L1	NO	Titration	2dpf	712	NA	2.06700227032732	43
150722_CaI_Platynereis_M1_L1_E008	74.16	44.16	4582.314	0	cPRC1_l	750	150722_CaI_Platynereis_M1_L1	NO	Titration	2dpf	711.636363636364	NA	2.05300816527398	44
150722_CaI_Platynereis_M1_L1_E008	74.366	44.366	4522.83	0	cPRC1_l	750	150722_CaI_Platynereis_M1_L1	NO	Titration	2dpf	712	NA	2.01337641203682	44
150722_CaI_Platynereis_M1_L1_E008	74.572	44.572	4513.885	0	cPRC1_l	750	150722_CaI_Platynereis_M1_L1	NO	Titration	2dpf	712.181818181818	NA	2.00741672484857	44
150722_CaI_Platynereis_M1_L1_E008	74.778	44.778	4494.378	0	cPRC1_l	750	150722_CaI_Platynereis_M1_L1	NO	Titration	2dpf	711.454545454545	NA	1.99442000959073	44
150722_CaI_Platynereis_M1_L1_E008	74.984	44.984	4439.253	0	cPRC1_l	750	150722_CaI_Platynereis_M1_L1	NO	Titration	2dpf	712	NA	1.95769247954571	44
150722_CaI_Platynereis_M1_L1_E008	75.19	45.19	4520.065	0	cPRC1_l	750	150722_CaI_Platynereis_M1_L1	NO	Titration	2dpf	711.272727272727	NA	2.0115342057679	45
150722_CaI_Platynereis_M1_L1_E008	75.396	45.396	4448.705	0	cPRC1_l	750	150722_CaI_Platynereis_M1_L1	NO	Titration	2dpf	711.454545454545	NA	1.96398996007152	45
150722_CaI_Platynereis_M1_L1_E008	75.602	45.602	4404.773	0	cPRC1_l	750	150722_CaI_Platynereis_M1_L1	NO	Titration	2dpf	711.636363636364	NA	1.93471986755564	45
150722_CaI_Platynereis_M1_L1_E008	75.808	45.808	4376.968	0	cPRC1_l	750	150722_CaI_Platynereis_M1_L1	NO	Titration	2dpf	711.636363636364	NA	1.91619453471388	45
150722_CaI_Platynereis_M1_L1_E008	76.014	46.014	4332.132	0	cPRC1_l	750	150722_CaI_Platynereis_M1_L1	NO	Titration	2dpf	711.090909090909	NA	1.88632214401822	46
150722_CaI_Platynereis_M1_L1_E008	76.22	46.22	4429.785	0	cPRC1_l	750	150722_CaI_Platynereis_M1_L1	NO	Titration	2dpf	711.636363636364	NA	1.95138433887512	46
150722_CaI_Platynereis_M1_L1_E008	76.426	46.426	4301.097	0	cPRC1_l	750	150722_CaI_Platynereis_M1_L1	NO	Titration	2dpf	711.636363636364	NA	1.86564479445001	46
150722_CaI_Platynereis_M1_L1_E008	76.632	46.632	4309.381	0	cPRC1_l	750	150722_CaI_Platynereis_M1_L1	NO	Titration	2dpf	711.272727272727	NA	1.87116408440725	46
150722_CaI_Platynereis_M1_L1_E008	76.838	46.838	4343.968	0	cPRC1_l	750	150722_CaI_Platynereis_M1_L1	NO	Titration	2dpf	710.909090909091	NA	1.8942079861155	46
150722_CaI_Platynereis_M1_L1_E008	77.044	47.044	4309.425	0	cPRC1_l	750	150722_CaI_Platynereis_M1_L1	NO	Titration	2dpf	710.909090909091	NA	1.87119339980538	47
150722_CaI_Platynereis_M1_L1_E008	77.25	47.25	4301.324	0	cPRC1_l	750	150722_CaI_Platynereis_M1_L1	NO	Titration	2dpf	711.090909090909	NA	1.86579603525401	47
150722_CaI_Platynereis_M1_L1_E008	77.456	47.456	4244.541	0	cPRC1_l	750	150722_CaI_Platynereis_M1_L1	NO	Titration	2dpf	710.909090909091	NA	1.82796384770668	47
150722_CaI_Platynereis_M1_L1_E008	77.662	47.662	4306.049	0	cPRC1_l	750	150722_CaI_Platynereis_M1_L1	NO	Titration	2dpf	710.909090909091	NA	1.86894410925787	47
150722_CaI_Platynereis_M1_L1_E008	77.868	47.868	4324.238	0	cPRC1_l	750	150722_CaI_Platynereis_M1_L1	NO	Titration	2dpf	710.545454545455	NA	1.88106269508986	47
150722_CaI_Platynereis_M1_L1_E008	78.074	48.074	4351.982	0	cPRC1_l	750	150722_CaI_Platynereis_M1_L1	NO	Titration	2dpf	711.272727272727	NA	1.89954738612967	48
150722_CaI_Platynereis_M1_L1_E008	78.28	48.28	4298.725	0	cPRC1_l	750	150722_CaI_Platynereis_M1_L1	NO	Titration	2dpf	710.363636363636	NA	1.86406442798712	48
150722_CaI_Platynereis_M1_L1_E008	78.486	48.486	4363.16	0	cPRC1_l	750	150722_CaI_Platynereis_M1_L1	NO	Titration	2dpf	710.727272727273	NA	1.90699482977308	48
150722_CaI_Platynereis_M1_L1_E008	78.692	48.692	4253.348	0	cPRC1_l	750	150722_CaI_Platynereis_M1_L1	NO	Titration	2dpf	710.363636363636	NA	1.83383159114625	48
150722_CaI_Platynereis_M1_L1_E008	78.898	48.898	4308.431	0	cPRC1_l	750	150722_CaI_Platynereis_M1_L1	NO	Titration	2dpf	710.727272727273	NA	1.87053113831124	48
150722_CaI_Platynereis_M1_L1_E008	79.104	49.104	4151.662	0	cPRC1_l	750	150722_CaI_Platynereis_M1_L1	NO	Titration	2dpf	710.363636363636	NA	1.76608237354701	49
150722_CaI_Platynereis_M1_L1_E008	79.31	49.31	4232.232	0	cPRC1_l	750	150722_CaI_Platynereis_M1_L1	NO	Titration	2dpf	710.909090909091	NA	1.81976286507948	49
150722_CaI_Platynereis_M1_L1_E008	79.516	49.516	4260.231	0	cPRC1_l	750	150722_CaI_Platynereis_M1_L1	NO	Titration	2dpf	711.090909090909	NA	1.83841745217663	49
150722_CaI_Platynereis_M1_L1_E008	79.722	49.722	4184.801	0	cPRC1_l	750	150722_CaI_Platynereis_M1_L1	NO	Titration	2dpf	710.727272727273	NA	1.78816153215312	49
150722_CaI_Platynereis_M1_L1_E008	79.928	49.928	4170.861	0	cPRC1_l	750	150722_CaI_Platynereis_M1_L1	NO	Titration	2dpf	710.363636363636	NA	1.77887388101793	49
150722_CaI_Platynereis_M1_L1_E008	80.134	50.134	4118.971	0	cPRC1_l	750	150722_CaI_Platynereis_M1_L1	NO	Titration	2dpf	710.909090909091	NA	1.74430169899459	50
150722_CaI_Platynereis_M1_L1_E008	80.34	50.34	4097.77	0	cPRC1_l	750	150722_CaI_Platynereis_M1_L1	NO	Titration	2dpf	710.181818181818	NA	1.73017634090871	50
150722_CaI_Platynereis_M1_L1_E008	80.546	50.546	4149.04	0	cPRC1_l	750	150722_CaI_Platynereis_M1_L1	NO	Titration	2dpf	710.181818181818	NA	1.76433544232201	50
150722_CaI_Platynereis_M1_L1_E008	80.752	50.752	4110.052	0	cPRC1_l	750	150722_CaI_Platynereis_M1_L1	NO	Titration	2dpf	710	NA	1.7383593345416	50
150722_CaI_Platynereis_M1_L1_E008	80.958	50.958	4090.498	0	cPRC1_l	750	150722_CaI_Platynereis_M1_L1	NO	Titration	2dpf	710.545454545455	NA	1.72533130510848	50
150722_CaI_Platynereis_M1_L1_E008	81.164	51.164	4076.5	0	cPRC1_l	750	150722_CaI_Platynereis_M1_L1	NO	Titration	2dpf	710.363636363636	NA	1.71600501094848	51
150722_CaI_Platynereis_M1_L1_E008	81.37	51.37	4074.136	0	cPRC1_l	750	150722_CaI_Platynereis_M1_L1	NO	Titration	2dpf	710.363636363636	NA	1.71442997455798	51
150722_CaI_Platynereis_M1_L1_E008	81.576	51.576	4040.631	0	cPRC1_l	750	150722_CaI_Platynereis_M1_L1	NO	Titration	2dpf	710.363636363636	NA	1.69210696514014	51
150722_CaI_Platynereis_M1_L1_E008	81.782	51.782	4024.913	0	cPRC1_l	750	150722_CaI_Platynereis_M1_L1	NO	Titration	2dpf	710	NA	1.68163470541682	51
150722_CaI_Platynereis_M1_L1_E008	81.988	51.988	4033.546	0	cPRC1_l	750	150722_CaI_Platynereis_M1_L1	NO	Titration	2dpf	709.818181818182	NA	1.68738651978197	51
150722_CaI_Platynereis_M1_L1_E008	82.194	52.194	4032.972	0	cPRC1_l	750	150722_CaI_Platynereis_M1_L1	NO	Titration	2dpf	709.636363636364	NA	1.68700408708817	52
150722_CaI_Platynereis_M1_L1_E008	82.4	52.4	4066.672	0	cPRC1_l	750	150722_CaI_Platynereis_M1_L1	NO	Titration	2dpf	710.181818181818	NA	1.70945701702045	52
150722_CaI_Platynereis_M1_L1_E008	82.606	52.606	4040.683	0	cPRC1_l	750	150722_CaI_Platynereis_M1_L1	NO	Titration	2dpf	710.545454545455	NA	1.69214161061065	52
150722_CaI_Platynereis_M1_L1_E008	82.812	52.812	4086.801	0	cPRC1_l	750	150722_CaI_Platynereis_M1_L1	NO	Titration	2dpf	709.636363636364	NA	1.72286814540642	52
150722_CaI_Platynereis_M1_L1_E008	83.018	53.018	4057.501	0	cPRC1_l	750	150722_CaI_Platynereis_M1_L1	NO	Titration	2dpf	710	NA	1.70334675528725	53
150722_CaI_Platynereis_M1_L1_E008	83.224	53.224	4022.286	0	cPRC1_l	750	150722_CaI_Platynereis_M1_L1	NO	Titration	2dpf	710	NA	1.67988444289658	53
150722_CaI_Platynereis_M1_L1_E008	83.43	53.43	3998.677	0	cPRC1_l	750	150722_CaI_Platynereis_M1_L1	NO	Titration	2dpf	709.818181818182	NA	1.66415473302206	53
150722_CaI_Platynereis_M1_L1_E008	83.636	53.636	4054.505	0	cPRC1_l	750	150722_CaI_Platynereis_M1_L1	NO	Titration	2dpf	709.454545454545	NA	1.70135064317813	53
150722_CaI_Platynereis_M1_L1_E008	83.842	53.842	4001.225	0	cPRC1_l	750	150722_CaI_Platynereis_M1_L1	NO	Titration	2dpf	709.454545454545	NA	1.66585236107748	53
150722_CaI_Platynereis_M1_L1_E008	84.048	54.048	3950.393	0	cPRC1_l	750	150722_CaI_Platynereis_M1_L1	NO	Titration	2dpf	709.636363636364	NA	1.63198508112739	54
150722_CaI_Platynereis_M1_L1_E008	84.254	54.254	3990.224	0	cPRC1_l	750	150722_CaI_Platynereis_M1_L1	NO	Titration	2dpf	709.454545454545	NA	1.65852284528563	54
150722_CaI_Platynereis_M1_L1_E008	84.46	54.46	3907.348	0	cPRC1_l	750	150722_CaI_Platynereis_M1_L1	NO	Titration	2dpf	710	NA	1.60330596038747	54
150722_CaI_Platynereis_M1_L1_E008	84.666	54.666	3935.016	0	cPRC1_l	750	150722_CaI_Platynereis_M1_L1	NO	Titration	2dpf	708.727272727273	NA	1.62174001573959	54
150722_CaI_Platynereis_M1_L1_E008	84.872	54.872	3881.872	0	cPRC1_l	750	150722_CaI_Platynereis_M1_L1	NO	Titration	2dpf	709.636363636364	NA	1.58633234486952	54
150722_CaI_Platynereis_M1_L1_E008	85.078	55.078	3828.542	0	cPRC1_l	750	150722_CaI_Platynereis_M1_L1	NO	Titration	2dpf	709.636363636364	NA	1.55080074981644	55
150722_CaI_Platynereis_M1_L1_E008	85.284	55.284	3860.705	0	cPRC1_l	750	150722_CaI_Platynereis_M1_L1	NO	Titration	2dpf	709.272727272727	NA	1.57222963959128	55
150722_CaI_Platynereis_M1_L1_E008	85.49	55.49	3834.177	0	cPRC1_l	750	150722_CaI_Platynereis_M1_L1	NO	Titration	2dpf	709.272727272727	NA	1.55455511955437	55
150722_CaI_Platynereis_M1_L1_E008	85.696	55.696	3755.733	0	cPRC1_l	750	150722_CaI_Platynereis_M1_L1	NO	Titration	2dpf	709.454545454545	NA	1.50229109475888	55
150722_CaI_Platynereis_M1_L1_E008	85.902	55.902	3746.737	0	cPRC1_l	750	150722_CaI_Platynereis_M1_L1	NO	Titration	2dpf	709.272727272727	NA	1.49629742835915	55
150722_CaI_Platynereis_M1_L1_E008	86.108	56.108	3768.898	0	cPRC1_l	750	150722_CaI_Platynereis_M1_L1	NO	Titration	2dpf	709.272727272727	NA	1.51106239513153	56
150722_CaI_Platynereis_M1_L1_E008	86.314	56.314	3672.264	0	cPRC1_l	750	150722_CaI_Platynereis_M1_L1	NO	Titration	2dpf	709.272727272727	NA	1.44667911824499	56
150722_CaI_Platynereis_M1_L1_E008	86.52	56.52	3783.993	0	cPRC1_l	750	150722_CaI_Platynereis_M1_L1	NO	Titration	2dpf	708.727272727273	NA	1.52111957546767	56
150722_CaI_Platynereis_M1_L1_E008	86.726	56.726	3404.813	0	cPRC1_l	750	150722_CaI_Platynereis_M1_L1	NO	Titration	2dpf	708.545454545455	NA	1.26848746948179	56
150722_CaI_Platynereis_M1_L1_E008	86.932	56.932	2434.966	0	cPRC1_l	750	150722_CaI_Platynereis_M1_L1	NO	Titration	2dpf	709.090909090909	NA	0.62231813013349	56
150722_CaI_Platynereis_M1_L1_E008	87.138	57.138	3565.048	0	cPRC1_l	750	150722_CaI_Platynereis_M1_L1	NO	Titration	2dpf	708.363636363636	NA	1.3752454881079	57
150722_CaI_Platynereis_M1_L1_E008	87.344	57.344	3578.073	0	cPRC1_l	750	150722_CaI_Platynereis_M1_L1	NO	Titration	2dpf	709.454545454545	NA	1.38392351221378	57
150722_CaI_Platynereis_M1_L1_E008	87.55	57.55	3591.659	0	cPRC1_l	750	150722_CaI_Platynereis_M1_L1	NO	Titration	2dpf	709.272727272727	NA	1.39297530764582	57
150722_CaI_Platynereis_M1_L1_E008	87.756	57.756	3563.732	0	cPRC1_l	750	150722_CaI_Platynereis_M1_L1	NO	Titration	2dpf	709.090909090909	NA	1.37436869120016	57
150722_CaI_Platynereis_M1_L1_E008	87.962	57.962	3637.502	0	cPRC1_l	750	150722_CaI_Platynereis_M1_L1	NO	Titration	2dpf	708.727272727273	NA	1.42351862120327	57
150722_CaI_Platynereis_M1_L1_E008	88.168	58.168	1802.667	0	cPRC1_l	750	150722_CaI_Platynereis_M1_L1	NO	Titration	2dpf	708.727272727273	NA	0.201043200066592	58
150722_CaI_Platynereis_M1_L1_E008	88.374	58.374	4.194	0	cPRC1_l	750	150722_CaI_Platynereis_M1_L1	NO	Titration	2dpf	708.727272727273	NA	-0.99720570955086	58
150722_CaI_Platynereis_M1_L1_E008	88.58	58.58	2.321	0	cPRC1_l	750	150722_CaI_Platynereis_M1_L1	NO	Titration	2dpf	708.545454545455	NA	-0.998453612748581	58
150722_CaI_Platynereis_M1_L1_E008	88.786	58.786	3.445	0	cPRC1_l	750	150722_CaI_Platynereis_M1_L1	NO	Titration	2dpf	708.909090909091	NA	-0.997704737578139	58
150722_CaI_Platynereis_M1_L1_E008	88.992	58.992	4.734	0	cPRC1_l	750	150722_CaI_Platynereis_M1_L1	NO	Titration	2dpf	708.545454545455	NA	-0.996845929664705	58
150722_CaI_Platynereis_M1_L1_E008	89.198	59.198	3.905	0	cPRC1_l	750	150722_CaI_Platynereis_M1_L1	NO	Titration	2dpf	708.727272727273	NA	-0.997398258415858	59
150722_CaI_Platynereis_M1_L1_E008	89.404	59.404	4.602	0	cPRC1_l	750	150722_CaI_Platynereis_M1_L1	NO	Titration	2dpf	708.363636363636	NA	-0.996933875859098	59
150722_CaI_Platynereis_M1_L1_E008	89.61	59.61	3.725	0	cPRC1_l	750	150722_CaI_Platynereis_M1_L1	NO	Titration	2dpf	708.545454545455	NA	-0.997518185044577	59
150722_CaI_Platynereis_M1_L1_E008	89.816	59.816	4.701	0	cPRC1_l	750	150722_CaI_Platynereis_M1_L1	NO	Titration	2dpf	708.181818181818	NA	-0.996867916213303	59
150722_CaI_Platynereis_M1_L1_E008	90.022	60.022	3.29	0	cPRC1_l	750	150722_CaI_Platynereis_M1_L1	NO	Titration	2dpf	652.727272727273	NA	-0.997808007730646	60
150722_CaI_Platynereis_M1_L1_E008	90.228	60.228	3.43	0	cPRC1_l	750	150722_CaI_Platynereis_M1_L1	NO	Titration	2dpf	52.7272727272727	NA	-0.997714731463865	60
150722_CaI_Platynereis_M1_L1_E008	90.434	60.434	3.811	0	cPRC1_l	750	150722_CaI_Platynereis_M1_L1	NO	Titration	2dpf	0	NA	-0.997460886766411	60
150722_CaI_Platynereis_M1_L1_E008	90.64	60.64	2.947	0	cPRC1_l	750	150722_CaI_Platynereis_M1_L1	NO	Titration	2dpf	0	NA	-0.99803653458426	60
150722_CaI_Platynereis_M1_L1_E008	90.846	60.846	3.045	0	cPRC1_l	750	150722_CaI_Platynereis_M1_L1	NO	Titration	2dpf	0	NA	-0.997971241197513	60
150722_CaI_Platynereis_M1_L1_E008	91.052	61.052	3.797	0	cPRC1_l	750	150722_CaI_Platynereis_M1_L1	NO	Titration	2dpf	0	NA	-0.997470214393089	61
150722_CaI_Platynereis_M1_L1_E008	91.258	61.258	23.604	0	cPRC1_l	750	150722_CaI_Platynereis_M1_L1	NO	Titration	2dpf	0	NA	-0.984273621420722	61
150722_CaI_Platynereis_M1_L1_E008	91.464	61.464	33.124	0	cPRC1_l	750	150722_CaI_Platynereis_M1_L1	NO	Titration	2dpf	0	NA	-0.977930835279613	61
150722_CaI_Platynereis_M1_L1_E008	91.67	61.67	32.713	0	cPRC1_l	750	150722_CaI_Platynereis_M1_L1	NO	Titration	2dpf	0	NA	-0.97820466774852	61
150722_CaI_Platynereis_M1_L1_E008	91.876	61.876	26.263	0	cPRC1_l	750	150722_CaI_Platynereis_M1_L1	NO	Titration	2dpf	0	NA	-0.982502038610931	61
150722_CaI_Platynereis_M1_L1_E008	92.082	62.082	29.663	0	cPRC1_l	750	150722_CaI_Platynereis_M1_L1	NO	Titration	2dpf	0	NA	-0.980236757846249	62
150722_CaI_Platynereis_M1_L1_E008	92.288	62.288	29.08	0	cPRC1_l	750	150722_CaI_Platynereis_M1_L1	NO	Titration	2dpf	0	NA	-0.980625186871487	62
150722_CaI_Platynereis_M1_L1_E008	92.494	62.494	916.064	0	cPRC1_l	750	150722_CaI_Platynereis_M1_L1	NO	Titration	2dpf	0	NA	-0.389664071053721	62
150722_CaI_Platynereis_M1_L1_E008	92.7	62.7	3611.59	0	cPRC1_l	750	150722_CaI_Platynereis_M1_L1	NO	Titration	2dpf	0	NA	1.4062545167402	62
150722_CaI_Platynereis_M1_L1_E008	92.906	62.906	3408.953	0	cPRC1_l	750	150722_CaI_Platynereis_M1_L1	NO	Titration	2dpf	0	NA	1.27124578194232	62
150722_CaI_Platynereis_M1_L1_E008	93.112	63.112	3338.042	0	cPRC1_l	750	150722_CaI_Platynereis_M1_L1	NO	Titration	2dpf	0	NA	1.22400068655869	63
150722_CaI_Platynereis_M1_L1_E008	93.318	63.318	3238.039	0	cPRC1_l	750	150722_CaI_Platynereis_M1_L1	NO	Titration	2dpf	0	NA	1.15737278293796	63
150722_CaI_Platynereis_M1_L1_E008	93.524	63.524	3198.521	0	cPRC1_l	750	150722_CaI_Platynereis_M1_L1	NO	Titration	2dpf	0	NA	1.13104355786188	63
150722_CaI_Platynereis_M1_L1_E008	93.73	63.73	3094.885	0	cPRC1_l	750	150722_CaI_Platynereis_M1_L1	NO	Titration	2dpf	0	NA	1.06199513511819	63
150722_CaI_Platynereis_M1_L1_E008	93.936	63.936	3090.627	0	cPRC1_l	750	150722_CaI_Platynereis_M1_L1	NO	Titration	2dpf	0	NA	1.05915820408995	63
150722_CaI_Platynereis_M1_L1_E008	94.142	64.142	2963.181	0	cPRC1_l	750	150722_CaI_Platynereis_M1_L1	NO	Titration	2dpf	0	NA	0.974246153402999	64
150722_CaI_Platynereis_M1_L1_E008	94.348	64.348	2940.136	0	cPRC1_l	750	150722_CaI_Platynereis_M1_L1	NO	Titration	2dpf	0	NA	0.958892213631796	64
150722_CaI_Platynereis_M1_L1_E008	94.554	64.554	2868.604	0	cPRC1_l	750	150722_CaI_Platynereis_M1_L1	NO	Titration	2dpf	0	NA	0.911233371379087	64
150722_CaI_Platynereis_M1_L1_E008	94.76	64.76	2825.652	0	cPRC1_l	750	150722_CaI_Platynereis_M1_L1	NO	Titration	2dpf	0	NA	0.882616212730674	64
150722_CaI_Platynereis_M1_L1_E008	94.966	64.966	2792.434	0	cPRC1_l	750	150722_CaI_Platynereis_M1_L1	NO	Titration	2dpf	0	NA	0.860484419659734	64
[truncated: 178,982 more rows]
