# Supplementary material for: Mechanism of barotaxis in marine zooplankton
Source: eLife. 2024 Sep 19;13:RP94306. doi: 10.7554/eLife.94306 (PMC11412693; doi:10.7554/eLife.94306)
Supplement: Figure 3—source data 1. [file elife-94306-fig3-data1.csv]

Trial_ID	Batch_ID	Time	Frame	RelTime	Pressure_Level	Genotype	StimulusDuration	Type_Experiment	Category_pressure	Basal_pressure	Bins	File_name	Avg_Speed	Avg_Y_displacement	Avg_Y_displacement_Up	Avg_Y_displacement_Down	Avg_Y_movement	Num_Tracks_Up	Num_Tracks_Down	Tortuosity	Straightness_X	Straightness_Y	PressVal	ParticleCount	PartPc	Corr_Avg_Speed	Corr_Avg_Y_displacement	Corr_Avg_Y_displacement_Up	Corr_Avg_Y_displacement_Down	Corr_Avg_Y_movement	Corr_Num_Tracks_Up	Corr_Num_Tracks_Down
191120_E001T_1	191120_B001	1	1	-9	212.5	Cops8bD	60	Step	212.5	0	NA	191120_E001T_1.avi_lane_100.res	0.773438718961882	-0.0329073889314439	0.147096152815013	-0.132909356568365	-0.0329073889314439	5	9	0.372836346621608	0.122837473238221	0.0598725964619177	-2.01041666666667	NA	NA	-0.293506744471084	0.000121913527109149	-0.0643553145643906	0.119204383322162	0.000121913527109135	-4.3	-1.2
191120_E001T_1	191120_B001	2	2	-8	212.5	Cops8bD	60	Step	212.5	0	NA	191120_E001T_1.avi_lane_101.res	1.16671235495993	-0.0104414324013786	0.174130945040215	-0.256537935656836	-0.0104414324013786	12	9	0.328916654583964	0.024738384418038	0.0479512947920813	-1.92708333333334	NA	NA	0.0997668915269645	0.0225878700571744	-0.0373205223391886	-0.00442419576630881	0.0225878700571744	2.7	-1.2
191120_E001T_1	191120_B001	3	3	-7	212.5	Cops8bD	60	Step	212.5	0	NA	191120_E001T_1.avi_lane_102.res	1.13763904124207	-0.0942293284182306	0.201242815013405	-0.291210757372654	-0.0942293284182306	8	12	0.405631747294851	-0.0397210431363857	0.010047771439477	-1.98958333333333	NA	NA	0.0706935778091045	-0.0612000259596776	-0.0102086523659986	-0.0390970174821268	-0.0612000259596776	-1.3	1.8
191120_E001T_1	191120_B001	4	4	-6	212.5	Cops8bD	60	Step	212.5	0	NA	191120_E001T_1.avi_lane_103.res	1.1605472435363	0.0117115556300269	0.206658275651962	-0.226556657730116	0.0117115556300269	11	9	0.318756661807766	-0.0480657152212987	0.0452571350368159	-2.0625	NA	NA	0.0936017801033344	0.0447408580885799	-0.00479319172744161	0.0255570821604112	0.0447408580885799	1.7	-1.2
191120_E001T_1	191120_B001	5	5	-5	212.5	Cops8bD	60	Step	212.5	0	NA	191120_E001T_1.avi_lane_104.res	1.04387205855107	0.00198009688033176	0.211414524128687	-0.172548592493297	0.00198009688033176	10	12	0.381327955109713	0.0312740817593816	0.063065597264775	-2.01650943396226	NA	NA	-0.0230734048818957	0.0350093993388848	-3.69432507165979e-05	0.0795651473972302	0.0350093993388848	0.699999999999999	1.8
191120_E001T_1	191120_B001	6	6	-4	212.5	Cops8bD	60	Step	212.5	0	NA	191120_E001T_1.avi_lane_105.res	1.19871873438861	0.0671903044810417	0.270509687564446	-0.263203693029491	0.0671903044810417	13	8	0.416130888783275	-0.0741448339202757	0.0651696313380976	-1.96759259259259	NA	NA	0.131773270955645	0.100219606939595	0.0590582201850424	-0.0110899531389638	0.100219606939595	3.7	-2.2
191120_E001T_1	191120_B001	7	7	-3	212.5	Cops8bD	60	Step	212.5	0	NA	191120_E001T_1.avi_lane_106.res	1.03227252482146	-0.114793286651615	0.250698659517427	-0.32799692191689	-0.114793286651615	7	12	0.436834381303122	-0.0287089687609829	-0.000835552004733771	-1.94575471698113	NA	NA	-0.0346729386115057	-0.081763984193062	0.0392471921380234	-0.0758831820263628	-0.081763984193062	-2.3	1.8
191120_E001T_1	191120_B001	8	8	-2	212.5	Cops8bD	60	Step	212.5	0	NA	191120_E001T_1.avi_lane_107.res	1.09198274314789	-0.188497395442359	0.197157573726542	-0.353778096514745	-0.188497395442359	6	14	0.479142977662851	-0.0430490603240151	-0.0808259927083601	-1.96759259259259	NA	NA	0.0250372797149243	-0.155468092983806	-0.0142938936528616	-0.101664356624218	-0.155468092983806	-3.3	3.8
191120_E001T_1	191120_B001	9	9	-1	212.5	Cops8bD	60	Step	212.5	0	NA	191120_E001T_1.avi_lane_108.res	1.26342073070184	0.0629283341823056	0.289764323178162	-0.214315652368186	0.0629283341823057	11	9	0.368903034266736	-0.102770531140963	0.0570853658573881	-1.96933962264151	NA	NA	0.196475267268874	0.0959576366408587	0.0783128557987584	0.0377980875223412	0.0959576366408587	1.7	-1.2
191120_E001T_1	191120_B001	10	10	0	212.5	Cops8bD	60	Step	212.5	0	NA	191120_E001T_1.avi_lane_109.res	0.800850484018603	-0.0332344839142093	0.165841717158177	-0.282079735254692	-0.0332344839142093	10	8	0.414833201821772	0.0166723202255831	0.114929217373487	195.717592592593	NA	NA	-0.266094979414363	-0.000205181455656255	-0.0456097502212266	-0.0299659953641648	-0.000205181455656268	0.699999999999999	-2.2
191120_E001T_1	191120_B001	11	11	1	212.5	Cops8bD	60	Step	212.5	0	NA	191120_E001T_1.avi_lane_110.res	1.00667654218176	-0.178683032975871	0.0934948276522408	-0.416838661025469	-0.178683032975871	7	8	0.393219402369848	-0.108466337250175	-0.0175612783127847	212.060185185185	NA	NA	-0.0602689212512055	-0.145653730517318	-0.117956639727163	-0.164724921134942	-0.145653730517318	-2.3	-2.2
191120_E001T_1	191120_B001	12	12	2	212.5	Cops8bD	60	Step	212.5	0	NA	191120_E001T_1.avi_lane_111.res	0.905309872891738	-0.142719923695607	0.12902351038874	-0.577509418230563	-0.142719923695607	8	5	0.53686102531446	0.0116746016974932	0.0476582266683111	211.474056603774	NA	NA	-0.161635590541228	-0.109690621237054	-0.0824279569906636	-0.325395678340036	-0.109690621237054	-1.3	-5.2
191120_E001T_1	191120_B001	13	13	3	212.5	Cops8bD	60	Step	212.5	0	NA	191120_E001T_1.avi_lane_112.res	0.802001415222458	-0.0194165924932976	0.16205844950849	-0.291629155495979	-0.0194165924932976	9	6	0.420309816064157	0.0788996876015995	0.102409358808261	211.076388888889	NA	NA	-0.264944048210508	0.0136127099652554	-0.0493930178709136	-0.0395154156054518	0.0136127099652554	-0.300000000000001	-4.2
191120_E001T_1	191120_B001	14	14	4	212.5	Cops8bD	60	Step	212.5	0	NA	191120_E001T_1.avi_lane_113.res	0.712102773224721	0.0611674957870549	0.152730939231457	-0.103646702412869	0.0611674957870549	9	5	0.39045532587249	-0.119625962428156	0.187087725019407	209.952830188679	NA	NA	-0.354842690208245	0.0941967982456079	-0.0587205281479466	0.148467037477658	0.0941967982456079	-0.300000000000001	-5.2
191120_E001T_1	191120_B001	15	15	5	212.5	Cops8bD	60	Step	212.5	0	NA	191120_E001T_1.avi_lane_114.res	0.769695986844943	0.0502638439678282	0.10851291072386	-0.0662342895442361	0.0502638439678282	10	5	0.442517588679587	-0.237671259738178	0.122350729247229	210.891203703704	NA	NA	-0.297249476588023	0.0832931464263812	-0.102938556655544	0.185879450346291	0.0832931464263812	0.699999999999999	-5.2
191120_E001T_1	191120_B001	16	16	6	212.5	Cops8bD	60	Step	212.5	0	NA	191120_E001T_1.avi_lane_115.res	1.03068681002407	0.000746376912158941	0.198887995978552	-0.222162944537534	0.000746376912158943	9	8	0.392669689539766	0.0735232472919805	0.0947772259949113	211.497641509434	NA	NA	-0.0362586534088956	0.033775679370712	-0.0125634714008516	0.0299507953529932	0.033775679370712	-0.300000000000001	-2.2
191120_E001T_1	191120_B001	17	17	7	212.5	Cops8bD	60	Step	212.5	0	NA	191120_E001T_1.avi_lane_116.res	0.799660769672535	-0.000743850278407768	0.142874253798034	-0.323884584450402	-0.000743850278407764	9	4	0.419350866328544	0.0452745552493193	0.155021626500214	211.356132075472	NA	NA	-0.267284693760431	0.0322854521801453	-0.0685772135813696	-0.0717708445598748	0.0322854521801453	-0.300000000000001	-6.2
191120_E001T_1	191120_B001	18	18	8	212.5	Cops8bD	60	Step	212.5	0	NA	191120_E001T_1.avi_lane_117.res	1.06874640407388	-0.0909886226541558	0.156531104557641	-0.203497589568609	-0.0909886226541558	5	11	0.35748642563687	0.0550668988812176	0.054797502613185	211.655092592593	NA	NA	0.00180094064091452	-0.0579593201956028	-0.0549203628217626	0.0486161503219182	-0.0579593201956028	-4.3	0.800000000000001
191120_E001T_1	191120_B001	19	19	9	212.5	Cops8bD	60	Step	212.5	0	NA	191120_E001T_1.avi_lane_118.res	1.10130520458513	0.0276322184986593	0.236432860972807	-0.264688680965147	0.0276322184986593	7	5	0.402792191592932	-0.00376894124640867	0.109781463599302	211.356132075472	NA	NA	0.0343597411521643	0.0606615209572123	0.0249813935934034	-0.0125749410746198	0.0606615209572123	-2.3	-5.2
191120_E001T_1	191120_B001	20	20	10	212.5	Cops8bD	60	Step	212.5	0	NA	191120_E001T_1.avi_lane_119.res	0.7640474407034	0.0215802633090767	0.0986815650134046	-0.441027546916891	0.0215802633090767	12	2	0.383995201462064	-0.00497492563439011	0.0578114643999234	211.689814814815	NA	NA	-0.302898022729566	0.0546095657676298	-0.112769902365999	-0.188913807026364	0.0546095657676297	2.7	-8.2
191120_E001T_1	191120_B001	21	21	11	212.5	Cops8bD	60	Step	212.5	0	NA	191120_E001T_1.avi_lane_120.res	0.94999880204225	0.0223749832439675	0.167881455764075	-0.220135804289544	0.0223749832439675	10	6	0.448091495202767	-0.0799299305852449	0.142024459127438	211.403301886792	NA	NA	-0.116946661390716	0.0554042857025205	-0.0435700116153286	0.0319779356009832	0.0554042857025205	0.699999999999999	-4.2
191120_E001T_1	191120_B001	22	22	12	212.5	Cops8bD	60	Step	212.5	0	NA	191120_E001T_1.avi_lane_121.res	1.17130345192356	0.00621107159753991	0.306512678284182	-0.493256427613941	0.0062110715975399	10	6	0.389518385878207	-0.0580854792924698	0.112965242235105	211.076388888889	NA	NA	0.104357988490594	0.039240374056093	0.0950612109047784	-0.241142687723414	0.0392403740560929	0.699999999999999	-4.2
191120_E001T_1	191120_B001	23	23	13	212.5	Cops8bD	60	Step	212.5	0	NA	191120_E001T_1.avi_lane_122.res	1.34860660181738	-0.0317046789896991	0.237937699244455	-0.402462949061662	-0.0317046789896991	11	8	0.436382659705911	0.0504987236223857	0.0622953858864318	210.919811320755	NA	NA	0.281661138384414	0.00132462346885395	0.0264862318650514	-0.150349209171135	0.00132462346885393	1.7	-2.2
191120_E001T_1	191120_B001	24	24	14	212.5	Cops8bD	60	Step	212.5	0	NA	191120_E001T_1.avi_lane_123.res	0.995602307723775	0.0472864371888165	0.271014530831099	-0.355424131367293	0.0472864371888165	9	5	0.446286237888996	0.0561334978158907	0.192853267330279	211.320754716981	NA	NA	-0.0713431557091906	0.0803157396473695	0.0595630634516954	-0.103310391476766	0.0803157396473695	-0.300000000000001	-5.2
191120_E001T_1	191120_B001	25	25	15	212.5	Cops8bD	60	Step	212.5	0	NA	191120_E001T_1.avi_lane_124.res	1.12739973812315	0.100228008200599	0.280449585669022	-0.230178217158177	0.100228008200599	11	6	0.40738566603322	0.00234824416607016	0.213468917142362	211.099537037037	NA	NA	0.0604542746901844	0.133257310659152	0.0689981182896184	0.0219355227323502	0.133257310659152	1.7	-4.2
191120_E001T_1	191120_B001	26	26	16	212.5	Cops8bD	60	Step	212.5	0	NA	191120_E001T_1.avi_lane_125.res	0.92508202560929	0.0829779059747225	0.178265165732391	-0.26640871313673	0.0829779059747225	11	3	0.387506100134589	0.0369602492940476	0.195728120001462	210.919811320755	NA	NA	-0.141863437823676	0.116007208433276	-0.0331863016470126	-0.0142949732462028	0.116007208433276	1.7	-7.2
191120_E001T_1	191120_B001	27	27	17	212.5	Cops8bD	60	Step	212.5	0	NA	191120_E001T_1.avi_lane_126.res	1.04656957023619	0.216506516420912	0.314380281501341	-0.0771147788203753	0.216506516420912	12	4	0.474844524229201	-0.0601506381623882	0.23800512147201	211.145833333333	NA	NA	-0.0203758931967757	0.249535818879465	0.102928814121937	0.174998961070152	0.249535818879465	2.7	-6.2
191120_E001T_1	191120_B001	28	28	18	212.5	Cops8bD	60	Step	212.5	0	NA	191120_E001T_1.avi_lane_127.res	1.02191650222219	0.206029612064343	0.284206988270777	-0.106679892761394	0.206029612064343	12	3	0.484450666328167	-0.0239562556501861	0.296204185434628	210.860849056604	NA	NA	-0.0450289612107755	0.239058914522896	0.0727555208913734	0.145433847129133	0.239058914522896	2.7	-7.2
191120_E001T_1	191120_B001	29	29	19	212.5	Cops8bD	60	Step	212.5	0	NA	191120_E001T_1.avi_lane_128.res	1.06743234467121	-0.0157718113270777	0.199150063672922	-0.230693686327078	-0.0157718113270777	8	8	0.419751627001071	0.0272337433723376	0.0889179040234269	210.960648148148	NA	NA	0.000486881238244363	0.0172574911314753	-0.0123014037064816	0.0214200535634492	0.0172574911314753	-1.3	-2.2
191120_E001T_1	191120_B001	30	30	20	212.5	Cops8bD	60	Step	212.5	0	NA	191120_E001T_1.avi_lane_129.res	1.16742897506852	0.069380692714083	0.274062325737265	-0.305868967828418	0.069380692714083	11	6	0.408642592954402	0.0174541126279774	0.18707584126547	210.949074074074	NA	NA	0.100483511635554	0.102409995172636	0.0626108583578614	-0.0537552279378908	0.102409995172636	1.7	-4.2
191120_E001T_1	191120_B001	31	31	21	212.5	Cops8bD	60	Step	212.5	0	NA	191120_E001T_1.avi_lane_130.res	1.06954560039144	0.0862865836844122	0.341341387399464	-0.253786487935657	0.0862865836844122	8	6	0.516556834041198	0.0673453885524775	0.216011618220881	210.908018867925	NA	NA	0.0026001369584745	0.119315886142965	0.12988992002006	-0.00167274804512979	0.119315886142965	-1.3	-4.2
191120_E001T_1	191120_B001	32	32	22	212.5	Cops8bD	60	Step	212.5	0	NA	191120_E001T_1.avi_lane_131.res	0.884891615013382	0.186955217570633	0.290714597855228	-0.158909383378015	0.186955217570633	10	3	0.42269740738007	-0.0097771547845509	0.235845599506766	210.914351851852	NA	NA	-0.182053848419584	0.219984520029186	0.0792631304758244	0.0932043565125122	0.219984520029186	0.699999999999999	-7.2
191120_E001T_1	191120_B001	33	33	23	212.5	Cops8bD	60	Step	212.5	0	NA	191120_E001T_1.avi_lane_132.res	0.922795310642132	0.164458957296055	0.284546827524576	-0.0516992091152811	0.164458957296055	9	5	0.427459902788579	-0.030054225791873	0.245868872475127	211.002358490566	NA	NA	-0.144150152790834	0.197488259754608	0.0730953601451724	0.200414530775246	0.197488259754608	-0.300000000000001	-5.2
191120_E001T_1	191120_B001	34	34	24	212.5	Cops8bD	60	Step	212.5	0	NA	191120_E001T_1.avi_lane_133.res	0.949938886667887	0.101843294235925	0.341466228775692	-0.206243335886633	0.101843294235925	9	7	0.478046981291496	0.0524793163413406	0.182458590086025	210.868055555556	NA	NA	-0.117006576765079	0.134872596694478	0.130014761396288	0.0458704040038942	0.134872596694478	-0.300000000000001	-3.2
191120_E001T_1	191120_B001	35	35	25	212.5	Cops8bD	60	Step	212.5	0	NA	191120_E001T_1.avi_lane_134.res	0.988913526217997	0.144873304683804	0.306639544235925	-0.243365670241287	0.144873304683804	12	5	0.446389087333634	0.111089523799668	0.16424312243128	210.908018867925	NA	NA	-0.0780319372149686	0.177902607142357	0.0951880768565214	0.00874806964924021	0.177902607142357	2.7	-5.2
191120_E001T_1	191120_B001	36	36	26	212.5	Cops8bD	60	Step	212.5	0	NA	191120_E001T_1.avi_lane_135.res	1.2929107963771	0.108495387064343	0.362575978552279	-0.31497226541555	0.108495387064343	10	6	0.432641154693196	-0.100548446520613	0.103536305982502	210.919811320755	NA	NA	0.225965332944134	0.141524689522896	0.151124511172875	-0.0628585255250228	0.141524689522896	0.699999999999999	-4.2
191120_E001T_1	191120_B001	37	37	27	212.5	Cops8bD	60	Step	212.5	0	NA	191120_E001T_1.avi_lane_136.res	0.943344216596745	0.225374248491957	0.347481545679522	-0.303757372654155	0.225374248491957	13	3	0.520423509118073	-0.0428460382175772	0.307056803804843	210.87962962963	NA	NA	-0.123601246836221	0.25840355095051	0.136030078300118	-0.0516436327636278	0.25840355095051	3.7	-7.2
191120_E001T_1	191120_B001	38	38	28	212.5	Cops8bD	60	Step	212.5	0	NA	191120_E001T_1.avi_lane_137.res	1.03537319732708	0.093298884527001	0.312611498827078	-0.608501481233244	0.093298884527001	16	5	0.546833433786549	0.0320517246652957	0.193547121524928	210.790094339623	NA	NA	-0.0315722661058855	0.126328186985554	0.101160031447674	-0.356387741342717	0.126328186985554	6.7	-5.2
191120_E001T_1	191120_B001	39	39	29	212.5	Cops8bD	60	Step	212.5	0	NA	191120_E001T_1.avi_lane_138.res	1.12866288476342	0.084675434699349	0.21682918733244	-0.338216573726542	0.084675434699349	16	5	0.4578710440544	-0.0189164746942442	0.134598014245482	210.856481481481	NA	NA	0.0617174213304543	0.117704737157902	0.0053777199530364	-0.0861028338360148	0.117704737157902	6.7	-5.2
191120_E001T_1	191120_B001	40	40	30	212.5	Cops8bD	60	Step	212.5	0	NA	191120_E001T_1.avi_lane_139.res	0.841187620985377	0.0918748687738111	0.280443230563002	-0.23138518000766	0.0918748687738111	12	7	0.570628054087072	0.050625503709443	0.197961977128493	210.790094339623	NA	NA	-0.225757842447589	0.124904171232364	0.0689917631835984	0.0207285598828672	0.124904171232364	2.7	-3.2
191120_E001T_1	191120_B001	41	41	31	212.5	Cops8bD	60	Step	212.5	0	NA	191120_E001T_1.avi_lane_140.res	0.891076838214428	0.0411173247989275	0.274747098525469	-0.309327335790885	0.0411173247989275	12	8	0.487930191108682	-0.0476489523063862	0.16671176808703	210.752314814815	NA	NA	-0.175868625218538	0.0741466272574805	0.0632956311460654	-0.0572135959003578	0.0741466272574805	2.7	-2.2
191120_E001T_1	191120_B001	42	42	32	212.5	Cops8bD	60	Step	212.5	0	NA	191120_E001T_1.avi_lane_141.res	0.996978125123776	0.101564340929402	0.222961908847185	-0.505423498659517	0.101564340929402	15	3	0.490157560173488	0.109518027778321	0.156657212899064	210.694444444444	NA	NA	-0.0699673383091896	0.134593643387955	0.0115104414677814	-0.25330975876899	0.134593643387955	5.7	-7.2
191120_E001T_1	191120_B001	43	43	33	212.5	Cops8bD	60	Step	212.5	0	NA	191120_E001T_1.avi_lane_142.res	0.912630503534549	0.0581560661304737	0.189728156958323	-0.148600076599004	0.0581560661304737	11	7	0.466658097380911	0.100817188406482	0.153531621831554	210.589622641509	NA	NA	-0.154314959898417	0.0911853685890267	-0.0217233104210806	0.103513663291523	0.0911853685890267	1.7	-3.2
191120_E001T_1	191120_B001	44	44	34	212.5	Cops8bD	60	Step	212.5	0	NA	191120_E001T_1.avi_lane_143.res	1.04860878131778	-0.0170463538873994	0.205751925420424	-0.289355361930295	-0.0170463538873994	11	9	0.425159285459087	0.181785385679662	0.0566011015752373	210.578703703704	NA	NA	-0.0183366821151856	0.0159829485711536	-0.00569954195897959	-0.0372416220397678	0.0159829485711536	1.7	-1.2
191120_E001T_1	191120_B001	45	45	35	212.5	Cops8bD	60	Step	212.5	0	NA	191120_E001T_1.avi_lane_144.res	0.964282662948996	-0.019593213328227	0.306299488179381	-0.378075184986596	-0.019593213328227	11	10	0.514268777303802	-0.147627934782557	0.0333182842172828	210.530660377358	NA	NA	-0.10266280048397	0.013436089130326	0.0948480207999774	-0.125961445096069	0.013436089130326	1.7	-0.199999999999999
191120_E001T_1	191120_B001	46	46	36	212.5	Cops8bD	60	Step	212.5	0	NA	191120_E001T_1.avi_lane_145.res	0.993613237012159	0.0595329937444147	0.205070954836049	-0.318865705093834	0.0595329937444147	13	5	0.400215533759173	0.00753601500509059	0.0985161134968675	210.636574074074	NA	NA	-0.0733322264208066	0.0925622962029677	-0.00638051254335459	-0.0667519652033068	0.0925622962029677	3.7	-5.2
191120_E001T_1	191120_B001	47	47	37	212.5	Cops8bD	60	Step	212.5	0	NA	191120_E001T_1.avi_lane_146.res	0.983212185204401	-0.0393043713136728	0.286971548772943	-0.645245365760245	-0.0393043713136728	13	7	0.52457512250658	0.0126480973711947	0.112472742499831	210.60141509434	NA	NA	-0.0837332782285646	-0.00627506885511975	0.0755200813935394	-0.393131625869718	-0.00627506885511977	3.7	-3.2
191120_E001T_1	191120_B001	48	48	38	212.5	Cops8bD	60	Step	212.5	0	NA	191120_E001T_1.avi_lane_147.res	1.00214358223233	-0.0940216149287428	0.23465149463807	-0.333056603704606	-0.0940216149287428	8	11	0.450631447328054	-0.00960058355206181	0.0303648227164285	210.459905660377	NA	NA	-0.0648018812006357	-0.0609923124701897	0.0232000272586664	-0.0809428638140788	-0.0609923124701898	-1.3	0.800000000000001
191120_E001T_1	191120_B001	49	49	39	212.5	Cops8bD	60	Step	212.5	0	NA	191120_E001T_1.avi_lane_148.res	0.772352729088918	0.110010794827314	0.223023984326665	-0.257282071045577	0.110010794827314	13	4	0.484969197623743	-0.0207563940632952	0.161555032247486	210.462962962963	NA	NA	-0.294592734344048	0.143040097285867	0.0115725169472614	-0.00516833115504978	0.143040097285867	3.7	-6.2
191120_E001T_1	191120_B001	50	50	40	212.5	Cops8bD	60	Step	212.5	0	NA	191120_E001T_1.avi_lane_149.res	0.900818767814376	0.107067836884437	0.285295047432461	-0.279091119302949	0.107067836884437	13	6	0.560789164043535	-0.0271886137298484	0.162311195904253	210.9875	NA	NA	-0.16612669561859	0.14009713934299	0.0738435800530574	-0.0269773794124218	0.14009713934299	3.7	-4.2
191120_E001T_1	191120_B001	51	51	41	212.5	Cops8bD	60	Step	212.5	0	NA	191120_E001T_1.avi_lane_150.res	0.927993227458283	0.0376352111260055	0.277121229892762	-0.321593817024129	0.0376352111260055	12	8	0.525289954836692	0.0118548636918263	0.0946675771950569	211.580882352941	NA	NA	-0.138952235974683	0.0706645135845586	0.0656697625133584	-0.0694800771336018	0.0706645135845585	2.7	-2.2
191120_E001T_1	191120_B001	52	52	42	212.5	Cops8bD	60	Step	212.5	0	NA	191120_E001T_1.avi_lane_151.res	1.08060269598712	-0.0449917669997563	0.278266936997319	-0.432902211796247	-0.0449917669997563	12	10	0.52916902578961	-0.0583335560759199	0.0931109120583457	211.360294117647	NA	NA	0.0136572325541544	-0.0119624645412033	0.0668154696179154	-0.18078847190572	-0.0119624645412033	2.7	-0.199999999999999
191120_E001T_1	191120_B001	53	53	43	212.5	Cops8bD	60	Step	212.5	0	NA	191120_E001T_1.avi_lane_152.res	1.09070946390065	0.118673443125239	0.315214201072386	-0.372678451742627	0.118673443125239	15	6	0.504067736450369	0.105156046104479	0.174800700927912	211.1125	NA	NA	0.0237640004676845	0.151702745583792	0.103762733692982	-0.1205647118521	0.151702745583792	5.7	-4.2
191120_E001T_1	191120_B001	54	54	44	212.5	Cops8bD	60	Step	212.5	0	NA	191120_E001T_1.avi_lane_153.res	0.923928700771612	0.00951749086034613	0.223125157985446	-0.364295926608579	0.00951749086034613	14	8	0.48359919028352	0.0749158014301611	0.100731175037038	209.963235294118	NA	NA	-0.143016762661354	0.0425467933188992	0.0116736906060424	-0.112182186718052	0.0425467933188992	4.7	-2.2
191120_E001T_1	191120_B001	55	55	45	212.5	Cops8bD	60	Step	212.5	0	NA	191120_E001T_1.avi_lane_154.res	1.04090424104984	-0.107461931169134	0.206957248917303	-0.516206865281501	-0.107461931169134	13	10	0.502133504004881	0.137867571779049	0.0379092411262385	210.275	NA	NA	-0.0260412223831257	-0.074432628710581	-0.0044942184621006	-0.264093125390974	-0.074432628710581	3.7	-0.199999999999999
191120_E001T_1	191120_B001	56	56	46	212.5	Cops8bD	60	Step	212.5	0	NA	191120_E001T_1.avi_lane_155.res	0.846757319003869	-0.0231621334838436	0.26993408847185	-0.348824602323503	-0.0231621334838436	10	9	0.604916720989668	0.0230000695583686	0.137339601910583	211.029411764706	NA	NA	-0.220188144429097	0.00986716897470945	0.0584826210924464	-0.0967108624329758	0.00986716897470943	0.699999999999999	-1.2
191120_E001T_1	191120_B001	57	57	47	212.5	Cops8bD	60	Step	212.5	0	NA	191120_E001T_1.avi_lane_156.res	0.912404496432927	0.039330411719648	0.183561852546917	-0.321248190348525	0.039330411719648	15	6	0.489873900792012	0.0274238073806944	0.0877086846536879	211.311274509804	NA	NA	-0.154540967000039	0.072359714178201	-0.0278896148324866	-0.0691344504579978	0.072359714178201	5.7	-4.2
191120_E001T_1	191120_B001	58	58	48	212.5	Cops8bD	60	Step	212.5	0	NA	191120_E001T_1.avi_lane_157.res	1.04751105958117	0.0895807256090452	0.32588868153964	-0.278009428060769	0.0895807256090452	14	9	0.495436395802644	0.066237287642121	0.180518218739583	211.6625	NA	NA	-0.0194344038517955	0.122610028067598	0.114437214160236	-0.0258956881702418	0.122610028067598	4.7	-1.2
191120_E001T_1	191120_B001	59	59	49	212.5	Cops8bD	60	Step	212.5	0	NA	191120_E001T_1.avi_lane_158.res	1.02386159352556	0.146901239276139	0.330902948030522	-0.194816219839142	0.146901239276139	13	7	0.477022207601071	0.0218205508618408	0.216589924329554	211.446078431373	NA	NA	-0.0430838699074056	0.179930541734692	0.119451480651118	0.0572975200513852	0.179930541734692	3.7	-3.2
191120_E001T_1	191120_B001	60	60	50	212.5	Cops8bD	60	Step	212.5	0	NA	191120_E001T_1.avi_lane_159.res	0.997100017110221	0.0799523211796246	0.255725499921148	-0.293565683646113	0.0799523211796246	17	8	0.484957128131498	0.0287067979700735	0.156861305014485	211.2	NA	NA	-0.0698454463227446	0.112981623638178	0.0442740325417444	-0.0414519437555858	0.112981623638178	7.7	-2.2
191120_E001T_1	191120_B001	61	61	51	212.5	Cops8bD	60	Step	212.5	0	NA	191120_E001T_1.avi_lane_160.res	1.13292114239444	-0.0195205638404825	0.204706063002681	-0.393231608579088	-0.0195205638404825	15	9	0.462782307191154	0.0045375044721544	0.105506509150231	211.642156862745	NA	NA	0.0659756789614745	0.0135087386180705	-0.00674540437672261	-0.141117868688561	0.0135087386180705	5.7	-1.2
191120_E001T_1	191120_B001	62	62	52	212.5	Cops8bD	60	Step	212.5	0	NA	191120_E001T_1.avi_lane_161.res	1.01970215531852	0.152588454691689	0.250078889314439	-0.359236327077749	0.152588454691689	21	4	0.494172577310179	0.080183057813336	0.142285541743536	213.541666666667	NA	NA	-0.0472433081144457	0.185617757150242	0.0386274219350354	-0.107122587187222	0.185617757150242	11.7	-6.2
191120_E001T_1	191120_B001	63	63	53	212.5	Cops8bD	60	Step	212.5	0	NA	191120_E001T_1.avi_lane_162.res	0.745033963927866	0.139848680682941	0.257584871696668	-0.189812654155496	0.139848680682941	14	5	0.564446576458422	0.0352503394637853	0.17688564274246	213.225	NA	NA	-0.3219114995051	0.172877983141494	0.0461334043172644	0.0623010857350312	0.172877983141494	4.7	-5.2
191120_E001T_1	191120_B001	64	64	54	212.5	Cops8bD	60	Step	212.5	0	NA	191120_E001T_1.avi_lane_163.res	1.00898028988765	0.0680831190592248	0.306407702987361	-0.348984902815013	0.0680831190592248	14	8	0.479151483596943	-0.0364461319423518	0.133821452898781	213.100490196078	NA	NA	-0.0579651735453155	0.101112421517778	0.0949562356079574	-0.0968711629244858	0.101112421517778	4.7	-2.2
191120_E001T_1	191120_B001	65	65	55	212.5	Cops8bD	60	Step	212.5	0	NA	191120_E001T_1.avi_lane_164.res	0.735640786928933	0.0183648985063193	0.232493936894205	-0.329594788873995	0.0183648985063193	13	8	0.522090705985507	0.011413425777005	0.084705529668251	212.5875	NA	NA	-0.331304676504033	0.0513942009648723	0.0210424695148014	-0.0774810489834678	0.0513942009648723	3.7	-2.2
191120_E001T_1	191120_B001	66	66	56	212.5	Cops8bD	60	Step	212.5	0	NA	191120_E001T_1.avi_lane_165.res	0.710878237785903	0.068598030073435	0.212620604248298	-0.118631316353887	0.068598030073435	13	10	0.490033038246904	-0.0280150310103228	0.100526960671428	212.132352941176	NA	NA	-0.356067225647063	0.101627332531988	0.00116913686889442	0.13348242353664	0.101627332531988	3.7	-0.199999999999999
191120_E001T_1	191120_B001	67	67	57	212.5	Cops8bD	60	Step	212.5	0	NA	191120_E001T_1.avi_lane_166.res	0.909404070805339	-0.0397695734828176	0.234028605898123	-0.368327388739947	-0.0397695734828176	12	10	0.532365250598281	-0.00100281811222641	0.0726218266482408	211.887254901961	NA	NA	-0.157541392627627	-0.00674027102426455	0.0225771385187194	-0.11621364884942	-0.00674027102426457	2.7	-0.199999999999999
191120_E001T_1	191120_B001	68	68	58	212.5	Cops8bD	60	Step	212.5	0	NA	191120_E001T_1.avi_lane_167.res	1.00530993933402	0.00650710455764086	0.184507912198391	-0.468161715817694	0.00650710455764086	16	6	0.457552446024923	0.0396310377113886	0.102377708871198	211.4875	NA	NA	-0.0616355240989457	0.0395364070161939	-0.0269435551810126	-0.216047975927167	0.0395364070161939	6.7	-4.2
191120_E001T_1	191120_B001	69	69	59	212.5	Cops8bD	60	Step	212.5	0	NA	191120_E001T_1.avi_lane_168.res	0.906012270845314	0.0618500785139794	0.260248716487936	-0.202681438784629	0.0618500785139795	12	9	0.464853280840725	-0.0403974606116485	0.151744778558784	211.335784313725	NA	NA	-0.160933192587652	0.0948793809725324	0.0487972491085324	0.0494323011058982	0.0948793809725325	2.7	-1.2
191120_E001T_1	191120_B001	70	70	60	212.5	Cops8bD	60	Step	212.5	0	NA	191120_E001T_1.avi_lane_169.res	0.884485101231961	0.0332564145005247	0.244795063672923	-0.197513020960273	0.0332564145005247	12	11	0.454363811083665	-0.0553150654455649	0.20493900086189	7.40196078431372	NA	NA	-0.182460362201005	0.0662857169590778	0.0333435962935194	0.0546007189302542	0.0662857169590777	2.7	0.800000000000001
191120_E001T_1	191120_B001	71	71	61	212.5	Cops8bD	60	Step	212.5	0	NA	191120_E001T_1.avi_lane_170.res	0.585653282173391	0.0455411954667314	0.277126970509384	-0.147446950402145	0.0455411954667314	5	6	0.639438077798216	-0.0142699908634742	0.0315224884255331	-1.55637254901961	NA	NA	-0.481292181259575	0.0785704979252844	0.0656755031299804	0.104666789488382	0.0785704979252844	-4.3	-4.2
191120_E001T_1	191120_B001	72	72	62	212.5	Cops8bD	60	Step	212.5	0	NA	191120_E001T_1.avi_lane_171.res	0.849515250780831	0.0901270310642264	0.240393667323766	-0.335628438337802	0.0901270310642264	17	6	0.503838103708854	0.123610307086233	0.157159022226948	-1.69117647058824	NA	NA	-0.217430212652135	0.123156333522779	0.0289421999443624	-0.0835146984472748	0.123156333522779	7.7	-4.2
191120_E001T_1	191120_B001	73	73	63	212.5	Cops8bD	60	Step	212.5	0	NA	191120_E001T_1.avi_lane_172.res	0.843372793729689	0.0807742091152815	0.232706730060322	-0.223090832774799	0.0807742091152815	16	8	0.447660621319479	-0.018183504603837	0.16095402251102	-1.525	NA	NA	-0.223572669703277	0.113803511573835	0.0212552626809184	0.0290229071157282	0.113803511573835	6.7	-2.2
191120_E001T_1	191120_B001	74	74	64	212.5	Cops8bD	60	Step	212.5	0	NA	191120_E001T_1.avi_lane_173.res	0.74758398531425	0.00871951575067003	0.17634397195298	-0.189382114306605	0.00871951575067003	13	11	0.495653955910888	-0.192099492746057	0.131785009596756	-1.45833333333334	NA	NA	-0.319361478118716	0.0417488182092231	-0.0351074954264236	0.0627316255839222	0.0417488182092231	3.7	0.800000000000001
191120_E001T_1	191120_B001	75	75	65	212.5	Cops8bD	60	Step	212.5	0	NA	191120_E001T_1.avi_lane_174.res	0.957832351494396	-0.0544374976062811	0.173054654155496	-0.316928441946793	-0.0544374976062811	15	13	0.414333298483309	-0.0197453186343788	0.0895865124140381	-1.4093137254902	NA	NA	-0.10911311193857	-0.0214081951477281	-0.0383968132239076	-0.0648147020562658	-0.0214081951477281	5.7	2.8
191120_E001T_1	191120_B001	76	76	66	212.5	Cops8bD	60	Step	212.5	0	NA	191120_E001T_1.avi_lane_175.res	0.867048351997286	-0.0367057655644924	0.170245101373994	-0.337725208384109	-0.0367057655644924	16	11	0.44826275205474	0.0728904788580231	0.100416325173851	-1.3375	NA	NA	-0.19989711143568	-0.00367646310593935	-0.0412063660054096	-0.0856114684935818	-0.00367646310593937	6.7	0.800000000000001
191120_E001T_1	191120_B001	77	77	67	212.5	Cops8bD	60	Step	212.5	0	NA	191120_E001T_1.avi_lane_176.res	0.91741215896854	0.107576648123325	0.224796985954074	-0.277575890463424	0.107576648123325	23	7	0.516573066814962	-0.0310054007306416	0.174743143579028	-1.27450980392157	NA	NA	-0.149533304464426	0.140605950581878	0.0133455185746704	-0.0254621505728968	0.140605950581878	13.7	-3.2
191120_E001T_1	191120_B001	78	78	68	212.5	Cops8bD	60	Step	212.5	0	NA	191120_E001T_1.avi_lane_177.res	0.823545006405199	0.0145497815445822	0.189678317885868	-0.353220144772118	0.0145497815445823	21	10	0.559673463471211	-0.0867243938320635	0.0617114294178665	-1.175	NA	NA	-0.243400457027767	0.0475790840031352	-0.0217731494935356	-0.101106404881591	0.0475790840031353	11.7	-0.199999999999999
191120_E001T_1	191120_B001	79	79	69	212.5	Cops8bD	60	Step	212.5	0	NA	191120_E001T_1.avi_lane_178.res	0.832447850214459	0.0615819848655194	0.285203676050045	-0.248048049082285	0.0615819848655194	18	13	0.537957808458007	0.00921724345664131	0.12538142983732	-1.13970588235294	NA	NA	-0.234497613218507	0.0946112873240725	0.0737522086706414	0.00406569080824221	0.0946112873240724	8.7	2.8
191120_E001T_1	191120_B001	80	80	70	212.5	Cops8bD	60	Step	212.5	0	NA	191120_E001T_1.avi_lane_179.res	0.847402167592631	0.0551235852237576	0.203667606815296	-0.348067330524703	0.0551235852237576	19	7	0.486398308941292	0.0193335472057121	0.155987974810934	-1.16421568627451	NA	NA	-0.219543295840335	0.0881528876823106	-0.0077838605641076	-0.0959535906341758	0.0881528876823106	9.7	-3.2
191120_E001T_1	191120_B001	81	81	71	212.5	Cops8bD	60	Step	212.5	0	NA	191120_E001T_1.avi_lane_180.res	0.624751814057009	0.063732152083841	0.196536477211796	-0.22084854461892	0.063732152083841	15	7	0.530537220251103	0.0752062418702375	0.177691977798266	-1.1	NA	NA	-0.442193649375957	0.096761454542394	-0.0149149901676076	0.0312651952716072	0.096761454542394	5.7	-3.2
191120_E001T_1	191120_B001	82	82	72	212.5	Cops8bD	60	Step	212.5	0	NA	191120_E001T_1.avi_lane_181.res	1.21403086490283	-0.0651928221945615	0.2276980851722	-0.319031608579088	-0.0651928221945615	13	15	0.377471875476694	0.0738369194015964	0.0734936257022444	-1.11519607843137	NA	NA	0.147085401469864	-0.0321635197360085	0.0162466177927964	-0.0669178686885608	-0.0321635197360085	3.7	4.8
191120_E001T_1	191120_B001	83	83	73	212.5	Cops8bD	60	Step	212.5	0	NA	191120_E001T_1.avi_lane_182.res	0.947516530398018	-0.0200889705093836	0.188755397955764	-0.258768248755266	-0.0200889705093836	16	14	0.426766071069964	0.0341484005257091	0.0671298304311661	-1.1	NA	NA	-0.119428933034948	0.0129403319491694	-0.0226960694236396	-0.00665450886473878	0.0129403319491694	6.7	3.8
191120_E001T_1	191120_B001	84	84	74	212.5	Cops8bD	60	Step	212.5	0	NA	191120_E001T_1.avi_lane_183.res	1.02317890051151	-0.0749960463423977	0.26159491689008	-0.463370234687565	-0.0749960463423977	15	13	0.501366560306851	-0.0401811609996076	0.000980744852207955	-1.02941176470588	NA	NA	-0.0437665629214556	-0.0419667438838447	0.0501434495106764	-0.211256494797038	-0.0419667438838447	5.7	2.8
191120_E001T_1	191120_B001	85	85	75	212.5	Cops8bD	60	Step	212.5	0	NA	191120_E001T_1.avi_lane_184.res	1.05452337119333	-0.104206620068939	0.140324705093834	-0.287605113941019	-0.104206620068939	12	16	0.411498337109369	-0.068314303530612	-0.039310208144937	-0.919117647058824	NA	NA	-0.0124220922396356	-0.071177317610386	-0.0711267622855696	-0.0354913740504918	-0.071177317610386	2.7	5.8
191120_E001T_1	191120_B001	86	86	76	212.5	Cops8bD	60	Step	212.5	0	NA	191120_E001T_1.avi_lane_185.res	1.04065421009783	-0.0948224174909865	0.164182063385676	-0.336559932975871	-0.0948224174909865	14	15	0.449487565030251	0.0135405219446843	-0.0188014704430794	-0.837500000000001	NA	NA	-0.0262912533351356	-0.0617931150324334	-0.0472694039937276	-0.0844461930853438	-0.0617931150324335	4.7	4.8
191120_E001T_1	191120_B001	87	87	77	212.5	Cops8bD	60	Step	212.5	0	NA	191120_E001T_1.avi_lane_186.res	0.942667064608566	0.0171019652640169	0.365628542529857	-0.302380730563003	0.0171019652640169	11	12	0.487779426341225	0.0251519600108628	-0.0184518684257308	-0.931372549019607	NA	NA	-0.1242783988244	0.0501312677225699	0.154177075150453	-0.0502669906724758	0.0501312677225699	1.7	1.8
191120_E001T_1	191120_B001	88	88	78	212.5	Cops8bD	60	Step	212.5	0	NA	191120_E001T_1.avi_lane_187.res	0.822804140272915	-0.141429645990738	0.241027339142091	-0.284851015415549	-0.141429645990738	6	16	0.56073779427404	-0.0795751720510412	-0.118443196304907	-0.824999999999999	NA	NA	-0.244141323160051	-0.108400343532185	0.0295758717626874	-0.0327372755250218	-0.108400343532185	-3.3	5.8
191120_E001T_1	191120_B001	89	89	79	212.5	Cops8bD	60	Step	212.5	0	NA	191120_E001T_1.avi_lane_188.res	0.864657832947969	-0.121218920911528	0.224872256478999	-0.328873627345844	-0.121218920911528	9	15	0.468573799175341	-0.061157267788121	-0.0272963273018974	-0.796568627450981	NA	NA	-0.202287630484997	-0.088189618452975	0.0134207890995954	-0.0767598874553168	-0.088189618452975	-0.300000000000001	4.8
191120_E001T_1	191120_B001	90	90	80	212.5	Cops8bD	60	Step	212.5	0	NA	191120_E001T_1.avi_lane_189.res	0.960150018790768	-0.208252746313673	0.223357703306524	-0.467219016085791	-0.208252746313673	9	15	0.523926471385362	0.0682614168203842	-0.0345023643245785	-0.796568627450981	NA	NA	-0.106795444642198	-0.17522344385512	0.0119062359271204	-0.215105276195264	-0.17522344385512	-0.300000000000001	4.8
191120_E001T_1	191120_B001	91	91	81	212.5	Cops8bD	60	Step	212.5	0	NA	191120_E001T_1.avi_lane_190.res	1.02022716934704	-0.146447805873751	0.18023149966488	-0.333121694752968	-0.146447805873751	8	14	0.529205710109259	0.095115402161341	-0.0392903924238485	-0.699999999999999	NA	NA	-0.0467182940859256	-0.113418503415198	-0.0312199677145236	-0.0810079548624408	-0.113418503415198	-1.3	3.8
191120_E001T_1	191120_B001	92	92	82	212.5	Cops8bD	60	Step	212.5	0	NA	191120_E001T_1.avi_lane_191.res	0.626293406740202	-0.0742797526809652	0.196280147453083	-0.344839652815014	-0.0742797526809652	10	10	0.600961397629069	0.00671535140937855	-0.0498201210359785	-0.649509803921568	NA	NA	-0.440652056692764	-0.0412504502224122	-0.0151713199263206	-0.0927259129244868	-0.0412504502224122	0.699999999999999	-0.199999999999999
191120_E001T_1	191120_B001	93	93	83	212.5	Cops8bD	60	Step	212.5	0	NA	191120_E001T_1.avi_lane_192.res	0.62147090030609	-0.0138552848525467	0.22536794418718	-0.306239231456657	-0.0138552848525467	11	9	0.570858586543581	0.0783701371611949	0.0363924915886696	-0.762499999999999	NA	NA	-0.445474563126876	0.0191740176060063	0.0139164768077764	-0.0541254915661298	0.0191740176060063	1.7	-1.2
191120_E001T_1	191120_B001	94	94	84	212.5	Cops8bD	60	Step	212.5	0	NA	191120_E001T_1.avi_lane_193.res	0.94102667548268	-0.171663941384353	0.200357789879356	-0.384247787820759	-0.171663941384353	8	14	0.436995713552864	0.0540495340339474	-0.0437784561494354	-0.723039215686276	NA	NA	-0.125918787950286	-0.1386346389258	-0.0110936775000476	-0.132134047930232	-0.1386346389258	-1.3	3.8
191120_E001T_1	191120_B001	95	95	85	212.5	Cops8bD	60	Step	212.5	0	NA	191120_E001T_1.avi_lane_194.res	0.801881173071199	-0.0464647737265415	0.191535268096515	-0.403464836461126	-0.0464647737265415	15	10	0.525528340620708	0.00436758853525113	0.0252314850745028	-0.598958333333333	NA	NA	-0.265064290361767	-0.0134354712679885	-0.0199161992828886	-0.151351096570599	-0.0134354712679885	5.7	-0.199999999999999
191120_E001T_1	191120_B001	96	96	86	212.5	Cops8bD	60	Step	212.5	0	NA	191120_E001T_1.avi_lane_195.res	0.848229364136172	-0.114888932975871	0.264908462913316	-0.425632256885206	-0.114888932975871	9	11	0.533924540159742	0.100818721720262	-0.0308394619912586	-0.585937500000001	NA	NA	-0.218716099296794	-0.081859630517318	0.0534569955339124	-0.173518516994679	-0.081859630517318	-0.300000000000001	0.800000000000001
191120_E001T_1	191120_B001	97	97	87	212.5	Cops8bD	60	Step	212.5	0	NA	191120_E001T_1.avi_lane_196.res	1.13827314291964	-0.0309816562406908	0.318262285522788	-0.310376809651474	-0.0309816562406908	12	15	0.404391464157436	0.0650976743032506	-0.00372525430672584	-0.677083333333335	NA	NA	0.0713276794866744	0.00204764621786225	0.106810818143384	-0.0582630697609468	0.00204764621786223	2.7	4.8
191120_E001T_1	191120_B001	98	98	88	212.5	Cops8bD	60	Step	212.5	0	NA	191120_E001T_1.avi_lane_197.res	0.639030813364407	-0.0256020312253588	0.2653563538874	-0.22927290080429	-0.0256020312253588	7	10	0.560251554716848	0.068189122462691	0.036169363193557	-0.6640625	NA	NA	-0.427914650068559	0.00742727123319425	0.0539048865079964	0.0228408390862372	0.00742727123319423	-2.3	-0.199999999999999
191120_E001T_1	191120_B001	99	99	89	212.5	Cops8bD	60	Step	212.5	0	NA	191120_E001T_1.avi_lane_198.res	0.943536349856021	0.0225124856376866	0.204409670624282	-0.341281884335503	0.0225124856376866	14	7	0.431718574900396	0.107557539405811	0.0604829765652513	-0.701530612244899	NA	NA	-0.123409113576945	0.0555417880962396	-0.00704179675512159	-0.0891681444449758	0.0555417880962396	4.7	-3.2
191120_E001T_1	191120_B001	100	100	90	212.5	Cops8bD	60	Step	212.5	0	NA	191120_E001T_1.avi_lane_199.res	0.866218663425399	-0.0677815150980668	0.195857869302949	-0.360714164432529	-0.0677815150980668	10	9	0.520263150532234	0.0127445940276966	0.0237853728020198	-0.637755102040817	NA	NA	-0.200726800007567	-0.0347522126395138	-0.0155935980764546	-0.108600424542002	-0.0347522126395138	0.699999999999999	-1.2
191120_E001T_1	191120_B001	101	101	91	212.5	Cops8bD	60	Step	212.5	0	NA	191120_E001T_1.avi_lane_200.res	0.785376554283752	0.0633069986595173	0.197587067230356	-0.285821179624665	0.0633069986595173	13	5	0.530828394844578	-0.062613544150453	0.0274320868519491	-0.625000000000001	NA	NA	-0.281568909149214	0.0963363011180703	-0.0138644001490476	-0.0337074397341378	0.0963363011180703	3.7	-5.2
191120_E001T_1	191120_B001	102	102	92	212.5	Cops8bD	60	Step	212.5	0	NA	191120_E001T_1.avi_lane_201.res	0.66202850870245	-0.124237916890081	0.124513212689901	-0.497364611260054	-0.124237916890081	9	6	0.51216393564803	0.108912439884625	-0.0457086030985627	-0.598958333333333	NA	NA	-0.404916954730516	-0.0912086144315279	-0.0869382546895026	-0.245250871369527	-0.091208614431528	-0.300000000000001	-4.2
191120_E001T_1	191120_B001	103	103	93	212.5	Cops8bD	60	Step	212.5	0	NA	191120_E001T_1.avi_lane_202.res	0.578236096778825	-0.0947579077747989	0.172545780160858	-0.27296036639857	-0.0947579077747989	6	9	0.530096095585221	-0.0993421840547909	-0.0605922833081589	-0.598958333333333	NA	NA	-0.488709366654141	-0.0617286053162458	-0.0389056872185456	-0.0208466265080428	-0.0617286053162459	-3.3	-1.2
191120_E001T_1	191120_B001	104	104	94	212.5	Cops8bD	60	Step	212.5	0	NA	191120_E001T_1.avi_lane_203.res	0.653709611050899	-0.0962492788992275	0.0817100946715812	-0.254435388739946	-0.0962492788992275	8	9	0.460483800465803	-0.0425185680648736	-0.083318228015946	-0.585937500000001	NA	NA	-0.413235852382067	-0.0632199764406745	-0.129741372707822	-0.00232164884941877	-0.0632199764406745	-1.3	-1.2
191120_E001T_1	191120_B001	105	105	95	212.5	Cops8bD	60	Step	212.5	0	NA	191120_E001T_1.avi_lane_204.res	1.08574476804352	-0.0990675095244811	0.192045235541938	-0.268883277479893	-0.0990675095244811	7	12	0.46505279838726	0.0156763216148308	-0.0241952144215826	-0.625000000000001	NA	NA	0.0187993046105543	-0.0660382070659281	-0.0194062318374656	-0.0167695375893658	-0.0660382070659281	-2.3	1.8
191120_E001T_1	191120_B001	106	106	96	212.5	Cops8bD	60	Step	212.5	0	NA	191120_E001T_1.avi_lane_205.res	0.895392935937824	-0.0746224865951742	0.156475044682752	-0.305720017873101	-0.0746224865951742	9	9	0.476993038506225	0.0784630279735028	-0.0437213829927348	-0.585937500000001	NA	NA	-0.171552527495142	-0.0415931841366212	-0.0549764226966516	-0.0536062779825738	-0.0415931841366212	-0.300000000000001	-1.2
191120_E001T_1	191120_B001	107	107	97	212.5	Cops8bD	60	Step	212.5	0	NA	191120_E001T_1.avi_lane_206.res	1.04672449791871	-0.125666322609473	0.329272847567982	-0.415173067267853	-0.125666322609473	7	11	0.442245682834685	-0.0485657310712202	-0.0176163028461127	-0.611979166666669	NA	NA	-0.0202209655142556	-0.09263702015092	0.117821380188578	-0.163059327377326	-0.09263702015092	-2.3	0.800000000000001
191120_E001T_1	191120_B001	108	108	98	212.5	Cops8bD	60	Step	212.5	0	NA	191120_E001T_1.avi_lane_207.res	1.03930932017879	-0.0203567582663092	0.27895355227882	-0.490701531980084	-0.0203567582663092	11	7	0.524087866691741	0.0242513021430657	-0.00801412820510964	-0.625000000000001	NA	NA	-0.0276361432541756	0.0126725441922438	0.0675020848994164	-0.238587792089557	0.0126725441922438	1.7	-3.2
191120_E001T_1	191120_B001	109	109	99	212.5	Cops8bD	60	Step	212.5	0	NA	191120_E001T_1.avi_lane_208.res	1.1784470025573	-0.0940800281501339	0.235434082726925	-0.271510703237781	-0.0940800281501339	7	13	0.408583541972799	0.0448355496473682	-0.0300702881182882	-0.625000000000001	NA	NA	0.111501539124334	-0.0610507256915809	0.0239826153475214	-0.0193969633472538	-0.0610507256915809	-2.3	2.8
191120_E001T_1	191120_B001	110	110	100	212.5	Cops8bD	60	Step	212.5	0	NA	191120_E001T_1.avi_lane_209.res	1.05931549880359	-0.160168909976013	0.107059560321715	-0.457089432529044	-0.160168909976013	10	9	0.425716425628859	0.0290392327193819	-0.051684230543783	-0.611979166666669	NA	NA	-0.0076299646293756	-0.12713960751746	-0.104391907057689	-0.204975692638517	-0.12713960751746	0.699999999999999	-1.2
191120_E001T_1	191120_B001	111	111	101	212.5	Cops8bD	60	Step	212.5	0	NA	191120_E001T_1.avi_lane_210.res	0.661478543381515	-0.161573229605515	0.171670806204519	-0.494817265415549	-0.161573229605515	7	7	0.639373591951362	0.162755745967357	-0.0477097650252476	-0.520833333333335	NA	NA	-0.405466920051451	-0.128543927146962	-0.0397806611748846	-0.242703525525022	-0.128543927146962	-2.3	-3.2
191120_E001T_1	191120_B001	112	112	102	212.5	Cops8bD	60	Step	212.5	0	NA	191120_E001T_1.avi_lane_211.res	1.22560920852306	-0.194322112456913	0.201567354984158	-0.450485885507018	-0.194322112456913	11	17	0.44633046061542	-0.0212055701801498	-0.0843101605215308	-0.548469387755102	NA	NA	0.158663745090095	-0.16129280999836	-0.00988411239524559	-0.198372145616491	-0.16129280999836	1.7	6.8
191120_E001T_1	191120_B001	113	113	103	212.5	Cops8bD	60	Step	212.5	0	NA	191120_E001T_1.avi_lane_212.res	0.833538776379133	-0.15892225311465	0.141004883186519	-0.368871248525469	-0.15892225311465	7	10	0.498247518191664	-0.0358158658007041	-0.0874190678177499	-0.586734693877551	NA	NA	-0.233406687053833	-0.125892950656097	-0.0704465841928846	-0.116757508634942	-0.125892950656097	-2.3	-0.199999999999999
191120_E001T_1	191120_B001	114	114	104	212.5	Cops8bD	60	Step	212.5	0	NA	191120_E001T_1.avi_lane_213.res	0.916490344783698	-0.231978851127582	0.206220361930295	-0.470996603704606	-0.231978851127582	6	11	0.585911509345507	0.169166871897886	-0.118833439476903	-0.520833333333335	NA	NA	-0.150455118649268	-0.198949548669029	-0.0052311054491086	-0.218882863814079	-0.198949548669029	-3.3	0.800000000000001
191120_E001T_1	191120_B001	115	115	105	212.5	Cops8bD	60	Step	212.5	0	NA	191120_E001T_1.avi_lane_214.res	1.09218145099608	-0.252937785522788	0.205861668900804	-0.367637649128686	-0.252937785522788	4	16	0.484094583375072	0.066216959231354	-0.158177280893192	-0.585937500000001	NA	NA	0.0252359875631145	-0.219908483064235	-0.00558979847859958	-0.115523909238159	-0.219908483064235	-5.3	5.8
191120_E001T_1	191120_B001	116	116	106	212.5	Cops8bD	60	Step	212.5	0	NA	191120_E001T_1.avi_lane_215.res	1.15988985557289	-0.0307560784182304	0.211262617292225	-0.393784121983914	-0.0307560784182304	12	8	0.371423745689635	-0.0452587512159671	-0.0380053835706343	-0.481770833333332	NA	NA	0.0929443921399244	0.00227322404032265	-0.000188850087178588	-0.141670382093387	0.00227322404032263	2.7	-2.2
191120_E001T_1	191120_B001	117	117	107	212.5	Cops8bD	60	Step	212.5	0	NA	191120_E001T_1.avi_lane_216.res	0.704671838580895	-0.146048234687564	0.0690663806970508	-0.33043219073152	-0.146048234687564	6	7	0.492650754250339	-0.0407722075050398	-0.0613297191605909	-0.442708333333333	NA	NA	-0.362273624852071	-0.113018932229011	-0.142385086682353	-0.0783184508409928	-0.113018932229011	-3.3	-3.2
191120_E001T_1	191120_B001	118	118	108	212.5	Cops8bD	60	Step	212.5	0	NA	191120_E001T_1.avi_lane_217.res	0.698213350433148	-0.131573158512064	0.0970640520873228	-0.309402100089366	-0.131573158512064	7	9	0.490660344403865	0.0156028485974878	-0.0815392944799325	-0.546875000000002	NA	NA	-0.368732112999818	-0.098543856053511	-0.114387415292081	-0.0572883601988388	-0.098543856053511	-2.3	-1.2
191120_E001T_1	191120_B001	119	119	109	212.5	Cops8bD	60	Step	212.5	0	NA	191120_E001T_1.avi_lane_218.res	1.19644979320256	-0.00711519168900808	0.324114209115282	-0.338344592493298	-0.00711519168900808	10	10	0.504020524505131	0.09582711820187	-0.0105266163794727	-0.429687500000001	NA	NA	0.129504329769594	0.025914110769545	0.112662741735878	-0.0862308526027708	0.025914110769545	0.699999999999999	-0.199999999999999
191120_E001T_1	191120_B001	120	120	110	212.5	Cops8bD	60	Step	212.5	0	NA	191120_E001T_1.avi_lane_219.res	1.10230017065596	-0.292511162868632	0.169154792225201	-0.523344140415549	-0.292511162868632	6	12	0.450130988628169	-0.0114506738663978	-0.112451597644299	-0.5078125	NA	NA	0.0353547072229945	-0.259481860410079	-0.0422966751542026	-0.271230400525022	-0.259481860410079	-3.3	1.8
191120_E001T_1	191120_B001	121	121	111	212.5	Cops8bD	60	Step	212.5	0	NA	191120_E001T_1.avi_lane_220.res	1.23576025098762	-0.173137508617388	0.148403007149241	-0.41429289544236	-0.173137508617388	9	12	0.448242876139546	-0.108013001758163	-0.0493644657111874	-0.5078125	NA	NA	0.168814787554654	-0.140108206158835	-0.0630484602301626	-0.162179155551833	-0.140108206158835	-0.300000000000001	1.8
191120_E001T_1	191120_B001	122	122	112	212.5	Cops8bD	60	Step	212.5	0	NA	191120_E001T_1.avi_lane_221.res	0.803006049062029	0.0790658350417915	0.269141896173531	-0.269406943699731	0.0790658350417915	11	6	0.509379339748121	-0.0463319970546425	0.0274785012770922	-0.520833333333335	NA	NA	-0.263939414370937	0.112095137500345	0.0576904287941274	-0.0172932038092038	0.112095137500345	1.7	-4.2
191120_E001T_1	191120_B001	123	123	113	212.5	Cops8bD	60	Step	212.5	0	NA	191120_E001T_1.avi_lane_222.res	1.06031182118243	-0.11047327077748	0.200184601206434	-0.301647345844504	-0.11047327077748	8	13	0.433445153878962	-0.0285060397568334	-0.0805213281530476	-0.533854166666667	NA	NA	-0.00663364225053553	-0.0774439683189269	-0.0112668661729696	-0.0495336059539768	-0.077443968318927	-1.3	2.8
191120_E001T_1	191120_B001	124	124	114	212.5	Cops8bD	60	Step	212.5	0	NA	191120_E001T_1.avi_lane_223.res	0.841396273350918	-0.174774189244599	0.158139390080429	-0.356363414330977	-0.174774189244599	6	11	0.448708780150529	0.00249073301453581	-0.0353397842944649	-0.429687500000001	NA	NA	-0.225549190082048	-0.141744886786046	-0.0533120772989746	-0.10424967444045	-0.141744886786046	-3.3	0.800000000000001
191120_E001T_1	191120_B001	125	125	115	212.5	Cops8bD	60	Step	212.5	0	NA	191120_E001T_1.avi_lane_224.res	1.10376747546418	-0.00744341055325402	0.259484963441384	-0.274371784547892	-0.00744341055325402	11	11	0.369486508531523	0.0261637990131856	-0.00427629658582039	-0.429687500000001	NA	NA	0.0368220120312144	0.025585891905299	0.0480334960619804	-0.0222580446573648	0.025585891905299	1.7	0.800000000000001
191120_E001T_1	191120_B001	126	126	116	212.5	Cops8bD	60	Step	212.5	0	NA	191120_E001T_1.avi_lane_225.res	0.978474001184951	-0.0264897993509243	0.240638194705094	-0.220764704118938	-0.0264897993509243	8	11	0.391492300520781	0.00667306087186159	-0.0232702140985948	-0.497448979591836	NA	NA	-0.0884714622480146	0.00653950310762874	0.0291867273256904	0.0313490357715892	0.00653950310762873	-1.3	0.800000000000001
191120_E001T_1	191120_B001	127	127	117	212.5	Cops8bD	60	Step	212.5	0	NA	191120_E001T_1.avi_lane_226.res	0.954308579802467	0.00156893660305944	0.189887833780161	-0.210289822721179	0.00156893660305945	9	8	0.486295977132337	-0.0484505615175549	0.0120815754073264	-0.442708333333333	NA	NA	-0.112636883630499	0.0345982390616125	-0.0215636335992426	0.0418239171693482	0.0345982390616125	-0.300000000000001	-2.2
191120_E001T_1	191120_B001	128	128	118	212.5	Cops8bD	60	Step	212.5	0	NA	191120_E001T_1.avi_lane_227.res	1.06745410400388	-0.162440968498659	0.202489624664879	-0.394669527784548	-0.162440968498659	7	11	0.477688314807787	0.0778786072966901	-0.0553322307498873	-0.481770833333332	NA	NA	0.000508640570914487	-0.129411666040106	-0.0089618427145246	-0.142555787894021	-0.129411666040106	-2.3	0.800000000000001
191120_E001T_1	191120_B001	129	129	119	212.5	Cops8bD	60	Step	212.5	0	NA	191120_E001T_1.avi_lane_228.res	0.993069034710992	-0.0303509517426273	0.191934937444147	-0.252636840929401	-0.0303509517426273	9	9	0.360743647108032	0.0694366194081288	-0.00564711566774484	-0.45608108108108	NA	NA	-0.0738764287219736	0.00267835071592575	-0.0195165299352566	-0.000523101038873763	0.00267835071592573	-0.300000000000001	-1.2
191120_E001T_1	191120_B001	130	130	120	212.5	Cops8bD	60	Step	212.5	0	NA	191120_E001T_1.avi_lane_229.res	1.19177131019324	-0.246761804155496	0.12253655227882	-0.339086393264075	-0.246761804155496	4	16	0.429871289642731	0.0583701637614112	-0.114288990902409	NA	NA	NA	0.124825846760274	-0.213732501696943	-0.0889149151005836	-0.0869726533735478	-0.213732501696943	-5.3	5.8
191120_E001T_2	191120_B001	1	1	-9	12.5	Cops8bD	60	Step	12.5	0	NA	191120_E001T_2.avi_lane_100.res	0.974426054493414	-0.099372503798034	0.152402076854334	-0.351147084450402	-0.0993725037980339	9	9	0.476107306820639	0.0828314217821272	-0.0206429370096918	0.0666666666666663	NA	NA	-0.0558131097310175	-0.0980406596838149	-0.0688695147844058	-0.0634419447151473	-0.0980406596838148	1.3	2.6
191120_E001T_2	191120_B001	2	2	-8	12.5	Cops8bD	60	Step	12.5	0	NA	191120_E001T_2.avi_lane_101.res	1.0566175891708	0.0112663813672919	0.271591199731903	-0.183977232406167	0.0112663813672919	6	8	0.482108515448178	-0.0447493262399472	0.0421321699687631	0.0833333333333339	NA	NA	0.0263784249463686	0.012598225481511	0.0503196080931632	0.103727907329088	0.012598225481511	-1.7	1.6
191120_E001T_2	191120_B001	3	3	-7	12.5	Cops8bD	60	Step	12.5	0	NA	191120_E001T_2.avi_lane_102.res	0.873184298332751	0.0226869302949059	0.228549110813226	-0.594899611260054	0.0226869302949059	9	3	0.480282307999994	-0.0589894004453522	0.0523900971397025	0.0916666666666663	NA	NA	-0.15705486589168	0.024018774409125	0.00727751917448619	-0.307194471524799	0.024018774409125	1.3	-3.4
191120_E001T_2	191120_B001	4	4	-6	12.5	Cops8bD	60	Step	12.5	0	NA	191120_E001T_2.avi_lane_103.res	0.936485314201067	-0.0720435380490823	0.142988156836461	-0.256356419379548	-0.0720435380490823	6	7	0.44635033577891	0.104287867239084	0.0424323710957671	0.0791666666666663	NA	NA	-0.0937538500233646	-0.0707116939348632	-0.0782834348022788	0.0313487203557067	-0.0707116939348632	-1.7	0.6
191120_E001T_2	191120_B001	5	5	-5	12.5	Cops8bD	60	Step	12.5	0	NA	191120_E001T_2.avi_lane_104.res	0.939805246242166	-0.0228873487691934	0.152812064343163	-0.233726644504022	-0.0228873487691934	6	5	0.476753566904828	0.163369456076216	0.0645475046574382	0.0943396226415094	NA	NA	-0.0904339179822655	-0.0215555046549743	-0.0684595272955768	0.0539784952312327	-0.0215555046549743	-1.7	-1.4
191120_E001T_2	191120_B001	6	6	-4	12.5	Cops8bD	60	Step	12.5	0	NA	191120_E001T_2.avi_lane_105.res	0.994973157776093	-0.0282827895442359	0.198931618130027	-0.391825841823056	-0.0282827895442359	8	5	0.471441224886512	0.00745205293118517	0.100042691236647	0.0763888888888883	NA	NA	-0.0352660064483385	-0.0269509454300168	-0.0223399735087128	-0.104120702087801	-0.0269509454300168	0.3	-1.4
191120_E001T_2	191120_B001	7	7	-3	12.5	Cops8bD	60	Step	12.5	0	NA	191120_E001T_2.avi_lane_106.res	0.919883703302854	0.05690123961126	0.197638682975871	-0.224573647117962	0.05690123961126	8	4	0.471508876472127	-0.168666585360365	0.136329272412381	0.0966981132075467	NA	NA	-0.110355460921578	0.0582330837254791	-0.0236329086628688	0.0631314926172927	0.0582330837254791	0.3	-2.4
191120_E001T_2	191120_B001	8	8	-2	12.5	Cops8bD	60	Step	12.5	0	NA	191120_E001T_2.avi_lane_107.res	1.03032741584551	0.186037036605486	0.282022926273459	-0.133915928954424	0.186037036605486	10	3	0.391166092731636	0.112716670252504	0.149513824565695	0.0879629629629633	NA	NA	8.82516210785056e-05	0.187368880719705	0.0607513346347192	0.153789210780831	0.187368880719705	2.3	-3.4
191120_E001T_2	191120_B001	9	9	-1	12.5	Cops8bD	60	Step	12.5	0	NA	191120_E001T_2.avi_lane_108.res	1.05355916797475	0.095986337801609	0.244362895442359	-0.126578498659517	0.095986337801609	9	6	0.429456711766348	0.0930646803881883	0.0739463118570345	0.0683962264150947	NA	NA	0.0233200037503185	0.0973181819158281	0.0230913038036192	0.161126641075738	0.0973181819158281	1.3	-0.4
191120_E001T_2	191120_B001	10	10	0	12.5	Cops8bD	60	Step	12.5	0	NA	191120_E001T_2.avi_lane_109.res	1.52312969490491	-0.163610186662198	0.341417184986595	-0.380050488797395	-0.163610186662198	6	14	0.411899381871601	0.0107649403818501	-0.0433624725051476	17.9953703703704	NA	NA	0.492890530680479	-0.162278342547979	0.120145593347855	-0.0923453490621403	-0.162278342547979	-1.7	7.6
191120_E001T_2	191120_B001	11	11	1	12.5	Cops8bD	60	Step	12.5	0	NA	191120_E001T_2.avi_lane_110.res	0.796612986915217	0.0769085790884717	0.291622227116047	-0.223690528150134	0.0769085790884717	7	5	0.452906219822176	-0.0357294926581989	0.0599886167432067	17.9513888888889	NA	NA	-0.233626177309215	0.0782404232026908	0.0703506354773072	0.0640146115851207	0.0782404232026908	-0.7	-1.4
191120_E001T_2	191120_B001	12	12	2	12.5	Cops8bD	60	Step	12.5	0	NA	191120_E001T_2.avi_lane_111.res	0.967706040843271	-0.0974934377284911	0.152018243967829	-0.305419839142091	-0.0974934377284911	5	6	0.539259419065268	-0.00751617942264248	0.0408577270507982	14.3301886792453	NA	NA	-0.0625331233811605	-0.096161593614272	-0.0692533476709108	-0.0177146994068363	-0.096161593614272	-2.7	-0.4
191120_E001T_2	191120_B001	13	13	3	12.5	Cops8bD	60	Step	12.5	0	NA	191120_E001T_2.avi_lane_112.res	0.952601595680312	0.0391626836461127	0.412316552815014	-0.227375794331674	0.0391626836461127	5	7	0.485737644492871	0.00451880460089976	0.0630847140090938	11.8472222222222	NA	NA	-0.0776375685441195	0.0404945277603318	0.191044961176274	0.0603293454035807	0.0404945277603318	-2.7	0.6
191120_E001T_2	191120_B001	14	14	4	12.5	Cops8bD	60	Step	12.5	0	NA	191120_E001T_2.avi_lane_113.res	1.09280398648016	-0.165323465620565	0.123142578418231	-0.322668580550817	-0.165323465620565	6	11	0.412387506006283	-0.0395380820028286	-0.0176494620711809	11.7759433962264	NA	NA	0.0625648222557285	-0.163991621506346	-0.0981290132205088	-0.0349634408155623	-0.163991621506346	-1.7	4.6
191120_E001T_2	191120_B001	15	15	5	12.5	Cops8bD	60	Step	12.5	0	NA	191120_E001T_2.avi_lane_114.res	1.04051676081286	-0.0813892262734587	0.13185816655496	-0.32510053236308	-0.0813892262734587	8	7	0.415481381006495	0.106893936676862	0.049677975443464	11.7384259259259	NA	NA	0.0102775965884285	-0.0800573821592396	-0.0894134250837798	-0.0373953926278253	-0.0800573821592396	0.3	0.6
191120_E001T_2	191120_B001	16	16	6	12.5	Cops8bD	60	Step	12.5	0	NA	191120_E001T_2.avi_lane_115.res	1.05211880596824	0.0187599029696846	0.254085306635389	-0.357760742895442	0.0187599029696846	8	5	0.522122601629578	-0.0369983476709649	0.110787980484993	11.6603773584906	NA	NA	0.0218796417438085	0.0200917470839037	0.0328137149966492	-0.0700556031601873	0.0200917470839037	0.3	-1.4
191120_E001T_2	191120_B001	17	17	7	12.5	Cops8bD	60	Step	12.5	0	NA	191120_E001T_2.avi_lane_116.res	1.37174975832111	0.00895908460810609	0.34094482382229	-0.223430932841823	0.00895908460810609	7	10	0.408167192617105	-0.107872495078564	0.0457191656778064	11.6108490566038	NA	NA	0.341510594096678	0.0102909287223252	0.11967323218355	0.0642742068934317	0.0102909287223252	-0.7	3.6
191120_E001T_2	191120_B001	18	18	8	12.5	Cops8bD	60	Step	12.5	0	NA	191120_E001T_2.avi_lane_117.res	1.00114981311619	0.0108361868426478	0.40883136997319	-0.237910802613941	0.0108361868426478	5	8	0.515405198839005	-0.0384579924908807	0.0267200687025463	11.5486111111111	NA	NA	-0.0290893511082415	0.0121680309568669	0.18755977833445	0.0497943371213137	0.0121680309568669	-2.7	1.6
191120_E001T_2	191120_B001	19	19	9	12.5	Cops8bD	60	Step	12.5	0	NA	191120_E001T_2.avi_lane_118.res	1.36475261957661	-0.0181992386058983	0.133997613941018	-0.170396091152815	-0.0181992386058983	10	10	0.334384004658322	-0.0639024631489657	0.0631131609802483	11.5141509433962	NA	NA	0.334513455352178	-0.0168673944916792	-0.0872739776977218	0.11730904858244	-0.0168673944916792	2.3	3.6
191120_E001T_2	191120_B001	20	20	10	12.5	Cops8bD	60	Step	12.5	0	NA	191120_E001T_2.avi_lane_119.res	0.897174871982236	-0.0732471554959783	0.142122768096515	-0.319384211030256	-0.0732471554959783	8	7	0.386150765704237	0.0357309438361398	0.065735110695748	11.462962962963	NA	NA	-0.133064292242196	-0.0719153113817592	-0.0791488235422248	-0.0316790712950013	-0.0719153113817592	0.3	0.6
191120_E001T_2	191120_B001	21	21	11	12.5	Cops8bD	60	Step	12.5	0	NA	191120_E001T_2.avi_lane_120.res	1.02146781118712	0.0929462181635388	0.279730532171582	-0.218360971849866	0.0929462181635388	10	6	0.46739943583998	0.00604476331777372	0.117935332950543	11.4198113207547	NA	NA	-0.00877135303731147	0.0942780622777579	0.0584589405328422	0.0693441678853887	0.0942780622777579	2.3	-0.4
191120_E001T_2	191120_B001	22	22	12	12.5	Cops8bD	60	Step	12.5	0	NA	191120_E001T_2.avi_lane_121.res	0.869237762905803	-0.0622507755649178	0.15527809383378	-0.183100147453083	-0.0622507755649178	5	9	0.422158339287301	0.0163039293895089	0.0169658035615818	11.375	NA	NA	-0.161001401318629	-0.0609189314506987	-0.0659934978049598	0.104604992282172	-0.0609189314506987	-2.7	2.6
191120_E001T_2	191120_B001	23	23	13	12.5	Cops8bD	60	Step	12.5	0	NA	191120_E001T_2.avi_lane_122.res	1.21894544729072	-0.0774554753351207	0.186760028485255	-0.379416051129835	-0.0774554753351207	8	7	0.399306223517385	0.0243001691700055	0.0385837204001805	11.3183962264151	NA	NA	0.188706283066288	-0.0761236312209016	-0.0345115631534848	-0.0917109113945803	-0.0761236312209016	0.3	0.6
191120_E001T_2	191120_B001	24	24	14	12.5	Cops8bD	60	Step	12.5	0	NA	191120_E001T_2.avi_lane_123.res	0.963610092248145	0.0436555294906166	0.250724924039321	-0.329069380697051	0.0436555294906166	9	5	0.507736905169705	0.024073815984702	0.0952452754989822	11.2429245283019	NA	NA	-0.0666290719762865	0.0449873736048357	0.0294533324005812	-0.0413642409617963	0.0449873736048357	1.3	-1.4
191120_E001T_2	191120_B001	25	25	15	12.5	Cops8bD	60	Step	12.5	0	NA	191120_E001T_2.avi_lane_124.res	0.88128046917798	0.0468643288012254	0.156738659517426	-0.0996347788203757	0.0468643288012254	8	6	0.372006520186627	0.0640182244158024	0.104532315148079	11.1851851851852	NA	NA	-0.148958695046452	0.0481961729154445	-0.0645329321213138	0.188070360914879	0.0481961729154445	0.3	-0.4
191120_E001T_2	191120_B001	26	26	16	12.5	Cops8bD	60	Step	12.5	0	NA	191120_E001T_2.avi_lane_125.res	0.868900062078154	-0.0356162071045577	0.104686184539768	-0.288160512064343	-0.0356162071045577	9	5	0.462569254851901	0.120471024232059	0.0342038124215215	11.122641509434	NA	NA	-0.161339102146278	-0.0342843629903386	-0.116585407098972	-0.000455372329088322	-0.0342843629903386	1.3	-1.4
191120_E001T_2	191120_B001	27	27	17	12.5	Cops8bD	60	Step	12.5	0	NA	191120_E001T_2.avi_lane_126.res	1.12030264510401	-0.0150165798927615	0.201415831266756	-0.26236790693221	-0.0150165798927615	8	7	0.381048305960166	0.0543872232449946	0.0705313747706616	11.037037037037	NA	NA	0.0900634808795784	-0.0136847357785424	-0.0198557603719838	0.0253372328030447	-0.0136847357785424	0.3	0.6
191120_E001T_2	191120_B001	28	28	18	12.5	Cops8bD	60	Step	12.5	0	NA	191120_E001T_2.avi_lane_127.res	0.990328302741617	-0.0216928494829565	0.0864401397931827	-0.129825838759096	-0.0216928494829565	7	7	0.383417587802896	0.109972826809797	0.00323150925429065	11.0259433962264	NA	NA	-0.0399108614828145	-0.0203610053687374	-0.134831451845557	0.157879300976159	-0.0203610053687374	-0.7	0.6
191120_E001T_2	191120_B001	29	29	19	12.5	Cops8bD	60	Step	12.5	0	NA	191120_E001T_2.avi_lane_128.res	1.34310049912972	-0.0251763337801608	0.210016787716305	-0.394765524703179	-0.0251763337801608	11	7	0.383888119636823	-0.0918511510073692	0.0132321823426176	10.9930555555556	NA	NA	0.312861334905288	-0.0238444896659417	-0.0112548039224348	-0.107060384967924	-0.0238444896659417	3.3	0.6
191120_E001T_2	191120_B001	30	30	20	12.5	Cops8bD	60	Step	12.5	0	NA	191120_E001T_2.avi_lane_129.res	1.34926093424962	0.103964543447406	0.301539792225201	-0.178285811949445	0.103964543447406	10	7	0.394270725689721	-0.0085694484354281	0.111853674071108	10.9560185185185	NA	NA	0.319021770025189	0.105296387561625	0.0802682005864612	0.10941932778581	0.105296387561625	2.3	0.6
191120_E001T_2	191120_B001	31	31	21	12.5	Cops8bD	60	Step	12.5	0	NA	191120_E001T_2.avi_lane_130.res	1.17555884124375	-0.0273734592828419	0.213238305247031	-0.214515942806077	-0.0273734592828419	7	9	0.429069899598845	0.12954457684931	0.0267458065900171	10.9150943396226	NA	NA	0.145319677019319	-0.0260416151686228	-0.0080332863917088	0.0731891969291777	-0.0260416151686228	-0.7	2.6
191120_E001T_2	191120_B001	32	32	22	12.5	Cops8bD	60	Step	12.5	0	NA	191120_E001T_2.avi_lane_131.res	1.34313760514547	-0.089901994159326	0.158108244542321	-0.337912232860973	-0.089901994159326	7	7	0.328131661448755	-0.126602064891852	0.0233533299612634	10.8449074074074	NA	NA	0.312898440921038	-0.0885701500451069	-0.0631633470964188	-0.0502070931257183	-0.0885701500451069	-0.7	0.6
191120_E001T_2	191120_B001	33	33	23	12.5	Cops8bD	60	Step	12.5	0	NA	191120_E001T_2.avi_lane_132.res	1.25833025840186	-0.110357126565211	0.159409779950211	-0.299193961126006	-0.110357126565211	7	10	0.375266882782896	0.0296507201420958	0.015189107257819	10.7806603773585	NA	NA	0.228091094177429	-0.109025282450992	-0.0618618116885288	-0.0114888213907513	-0.109025282450992	-0.7	3.6
191120_E001T_2	191120_B001	34	34	24	12.5	Cops8bD	60	Step	12.5	0	NA	191120_E001T_2.avi_lane_133.res	0.850919306764158	-0.144509864733122	0.104216487935657	-0.442981487935657	-0.144509864733122	6	5	0.407349246111531	0.0261768363932248	-0.00850064510343765	10.7523148148148	NA	NA	-0.179319857460274	-0.143178020618903	-0.117055103703083	-0.155276348200402	-0.143178020618903	-1.7	-1.4
191120_E001T_2	191120_B001	35	35	25	12.5	Cops8bD	60	Step	12.5	0	NA	191120_E001T_2.avi_lane_134.res	0.884804561588765	0.0684397721179624	0.177057602211796	-0.221207774798927	0.0684397721179624	8	3	0.447497652561446	0.0333451620367489	0.106005087398208	10.7004716981132	NA	NA	-0.145434602635667	0.0697716162321815	-0.0442139894269438	0.0664973649363277	0.0697716162321815	0.3	-3.4
191120_E001T_2	191120_B001	36	36	26	12.5	Cops8bD	60	Step	12.5	0	NA	191120_E001T_2.avi_lane_135.res	1.12857665954119	-0.0359271974339333	0.188602245308311	-0.204324279490616	-0.0359271974339333	6	8	0.327858417744864	0.00208271702840316	0.0406415908300222	10.6415094339623	NA	NA	0.0983374953167584	-0.0345953533197142	-0.0326693463304288	0.0833808602446387	-0.0345953533197142	-1.7	1.6
191120_E001T_2	191120_B001	37	37	27	12.5	Cops8bD	60	Step	12.5	0	NA	191120_E001T_2.avi_lane_136.res	0.796074850003031	0.0775068967828417	0.122139804289544	-0.145657640750671	0.0775068967828417	10	2	0.373639368953569	-0.0561995422654065	0.0860951542197018	10.5925925925926	NA	NA	-0.2341643142214	0.0788387408970608	-0.0991317873491958	0.142047498984584	0.0788387408970608	2.3	-4.4
191120_E001T_2	191120_B001	38	38	28	12.5	Cops8bD	60	Step	12.5	0	NA	191120_E001T_2.avi_lane_137.res	1.4409350315497	-0.0181399624664879	0.368689231456658	-0.334636575676334	-0.0181399624664879	9	11	0.323148816709408	-0.0729561908714111	0.0221181001367285	10.5283018867925	NA	NA	0.410695867325269	-0.0168081183522688	0.147417639817918	-0.0469314359410793	-0.0168081183522688	1.3	4.6
191120_E001T_2	191120_B001	39	39	29	12.5	Cops8bD	60	Step	12.5	0	NA	191120_E001T_2.avi_lane_138.res	0.680849795551432	0.0763807640750668	0.132631711987744	-0.0548714477211798	0.0763807640750668	7	3	0.399196881966565	0.233930119637337	0.14799918385238	10.5046296296296	NA	NA	-0.349389368673	0.0777126081892859	-0.0886398796509958	0.232833692014075	0.0777126081892859	-0.7	-3.4
191120_E001T_2	191120_B001	40	40	30	12.5	Cops8bD	60	Step	12.5	0	NA	191120_E001T_2.avi_lane_139.res	0.838352973363335	0.023334584450402	0.15343181411975	-0.366957104557641	0.023334584450402	9	3	0.47621928024456	0.0439201265412121	0.150548363797004	10.4882075471698	NA	NA	-0.191886190861096	0.0246664285646211	-0.0678397775189898	-0.0792519648223863	0.0246664285646211	1.3	-3.4
191120_E001T_2	191120_B001	41	41	31	12.5	Cops8bD	60	Step	12.5	0	NA	191120_E001T_2.avi_lane_140.res	0.942448883717697	0.0263677046813776	0.143413190348526	-0.110185361930295	0.0263677046813776	7	6	0.34199611151676	-0.0728931661046384	0.0971792058139421	10.4560185185185	NA	NA	-0.0877902805067345	0.0276995487955967	-0.0778584012902138	0.17751977780496	0.0276995487955967	-0.7	-0.4
191120_E001T_2	191120_B001	42	42	32	12.5	Cops8bD	60	Step	12.5	0	NA	191120_E001T_2.avi_lane_141.res	1.14335698162245	0.192424695040215	0.403407770330652	-0.440524530831099	0.192424695040215	9	3	0.515685226682923	0.116503158251747	0.158317797704342	10.3981481481481	NA	NA	0.113117817398019	0.193756539154434	0.182136178691912	-0.152819391095844	0.193756539154434	1.3	-3.4
191120_E001T_2	191120_B001	43	43	33	12.5	Cops8bD	60	Step	12.5	0	NA	191120_E001T_2.avi_lane_142.res	1.22208901503513	-0.0380433324396781	0.250571129356569	-0.367888431635389	-0.038043332439678	8	7	0.448620770130736	-0.0764792140078011	0.0668237568908263	10.3820754716981	NA	NA	0.191849850810698	-0.036711488325459	0.0292995377178292	-0.0801832919001343	-0.0367114883254589	0.3	0.6
191120_E001T_2	191120_B001	44	44	34	12.5	Cops8bD	60	Step	12.5	0	NA	191120_E001T_2.avi_lane_143.res	1.2570331179441	-0.0376599850181361	0.204503951072386	-0.618853431635389	-0.0376599850181361	12	5	0.376600250247867	-0.0132023132782216	0.0686961748811727	10.3055555555556	NA	NA	0.226793953719669	-0.036328140903917	-0.0167676405663538	-0.331148291900134	-0.036328140903917	4.3	-1.4
191120_E001T_2	191120_B001	45	45	35	12.5	Cops8bD	60	Step	12.5	0	NA	191120_E001T_2.avi_lane_144.res	1.30556468865455	-0.0746214209115281	0.290088248436103	-0.373020241286863	-0.0746214209115281	9	11	0.402270534097684	0.00879350333742579	0.0287730870380434	10.2783018867925	NA	NA	0.275325524430118	-0.073289576797309	0.0688166567973632	-0.0853151015516083	-0.073289576797309	1.3	4.6
191120_E001T_2	191120_B001	46	46	36	12.5	Cops8bD	60	Step	12.5	0	NA	191120_E001T_2.avi_lane_145.res	1.39899040351906	-0.153706558310992	0.187939659134432	-0.33766990616622	-0.153706558310992	7	13	0.425541987318501	0.0316435453674489	0.0077293943789699	10.212962962963	NA	NA	0.368751239294628	-0.152374714196773	-0.0333319325043078	-0.0499647664309653	-0.152374714196773	-0.7	6.6
191120_E001T_2	191120_B001	47	47	37	12.5	Cops8bD	60	Step	12.5	0	NA	191120_E001T_2.avi_lane_146.res	1.25672721915715	0.0461136246648794	0.263176518096515	-0.201958253542704	0.0461136246648794	8	7	0.402037817805342	0.0357430934842442	0.0908918469997395	10.1674528301887	NA	NA	0.226488054932718	0.0474454687790985	0.0419049264577752	0.0857468861925507	0.0474454687790985	0.3	0.6
191120_E001T_2	191120_B001	48	48	38	12.5	Cops8bD	60	Step	12.5	0	NA	191120_E001T_2.avi_lane_147.res	1.01349393838156	0.0697505939368944	0.196327211796247	-0.215046796246648	0.0697505939368945	9	4	0.373297195897084	-0.139346444712951	0.129914346356848	10.3820754716981	NA	NA	-0.0167452258428715	0.0710824380511135	-0.0249443798424928	0.0726583434886067	0.0710824380511136	1.3	-2.4
191120_E001T_2	191120_B001	49	49	39	12.5	Cops8bD	60	Step	12.5	0	NA	191120_E001T_2.avi_lane_148.res	0.604319637634296	0.0486874843610367	0.145191085790885	-0.144319718498659	0.0486874843610367	6	3	0.481487951233441	-0.0249761883913875	0.201365239510994	14.1736111111111	NA	NA	-0.425919526590136	0.0500193284752558	-0.0760805058478548	0.143385421236596	0.0500193284752558	-1.7	-3.4
191120_E001T_2	191120_B001	50	50	40	12.5	Cops8bD	60	Step	12.5	0	NA	191120_E001T_2.avi_lane_149.res	1.15457358707348	-0.13892436997319	0.119850304481042	-0.397699044427422	-0.13892436997319	7	7	0.399907803467914	0.107529432525418	-0.00579817503125391	14.08	NA	NA	0.124334422849048	-0.137592525858971	-0.101421287157698	-0.109993904692167	-0.137592525858971	-0.7	0.6
191120_E001T_2	191120_B001	51	51	41	12.5	Cops8bD	60	Step	12.5	0	NA	191120_E001T_2.avi_lane_150.res	0.553616573171615	0.0349355049151031	0.115831407506703	-0.126856300268097	0.0349355049151031	6	3	0.492457425869115	-0.0138595504767199	0.102792404084695	14.0073529411765	NA	NA	-0.476622591052817	0.0362673490293222	-0.105440184132037	0.160848839467158	0.0362673490293222	-1.7	-3.4
191120_E001T_2	191120_B001	52	52	42	12.5	Cops8bD	60	Step	12.5	0	NA	191120_E001T_2.avi_lane_151.res	1.26776369136169	-0.0416486957893076	0.183741653261841	-0.29521283847185	-0.0416486957893076	9	8	0.434581988767897	0.0376704127440204	0.0440084444283251	13.9460784313725	NA	NA	0.237524527137259	-0.0403168516750885	-0.0375299383768988	-0.00750769873659529	-0.0403168516750885	1.3	1.6
191120_E001T_2	191120_B001	53	53	43	12.5	Cops8bD	60	Step	12.5	0	NA	191120_E001T_2.avi_lane_152.res	1.37540088156143	-0.135133094839142	0.133507902144772	-0.403774091823056	-0.135133094839142	8	8	0.321139471982388	0.0503695986377467	0.00119955259999342	13.8825	NA	NA	0.345161717336999	-0.133801250724923	-0.0877636894939678	-0.116068952087801	-0.133801250724923	0.3	1.6
191120_E001T_2	191120_B001	54	54	44	12.5	Cops8bD	60	Step	12.5	0	NA	191120_E001T_2.avi_lane_153.res	1.11847821855752	-0.0491548042895443	0.183672084450402	-0.315242677135197	-0.0491548042895443	8	7	0.390415955727494	-0.0471071193076349	0.0202478029024566	13.7941176470588	NA	NA	0.0882390543330884	-0.0478229601753252	-0.0375995071883378	-0.0275375373999423	-0.0478229601753252	0.3	0.6
191120_E001T_2	191120_B001	55	55	45	12.5	Cops8bD	60	Step	12.5	0	NA	191120_E001T_2.avi_lane_154.res	1.1713395107437	-0.134636974633945	0.116749463806971	-0.246364280607686	-0.134636974633945	4	9	0.402341908780919	0.134945330346965	0.0658616172614154	13.76	NA	NA	0.141100346519268	-0.133305130519726	-0.104522127831769	0.0413408591275687	-0.133305130519726	-3.7	2.6
191120_E001T_2	191120_B001	56	56	46	12.5	Cops8bD	60	Step	12.5	0	NA	191120_E001T_2.avi_lane_155.res	1.15951506080238	-0.0774953698154863	0.139424235924933	-0.321529926273458	-0.0774953698154863	9	8	0.365921483146	0.102317845387584	0.0264404267413635	13.7156862745098	NA	NA	0.129275896577949	-0.0761635257012672	-0.0818473557138068	-0.0338247865382033	-0.0761635257012672	1.3	1.6
191120_E001T_2	191120_B001	57	57	47	12.5	Cops8bD	60	Step	12.5	0	NA	191120_E001T_2.avi_lane_156.res	1.42195351562397	-0.00906806166219835	0.281084201455381	-0.26295129189008	-0.00906806166219835	7	8	0.360636416072067	-0.0187084221178493	0.0517747684584203	13.6323529411765	NA	NA	0.391714351399538	-0.00773621754797927	0.0598126098166412	0.0247538478451747	-0.00773621754797928	-0.7	1.6
191120_E001T_2	191120_B001	58	58	48	12.5	Cops8bD	60	Step	12.5	0	NA	191120_E001T_2.avi_lane_157.res	1.24748195159047	-0.00546239946380693	0.387648619302949	-0.349434540884719	-0.00546239946380692	7	8	0.414900176688201	-0.123266269541062	0.048358667704698	13.5625	NA	NA	0.217242787366039	-0.00413055534958785	0.166377027664209	-0.0617294011494643	-0.00413055534958785	-0.7	1.6
191120_E001T_2	191120_B001	59	59	49	12.5	Cops8bD	60	Step	12.5	0	NA	191120_E001T_2.avi_lane_158.res	1.31542099194307	-0.142378072218499	0.166017518192264	-0.382241309204647	-0.142378072218499	7	9	0.406415780987111	0.121420197948529	-0.0121009141484973	13.5024509803922	NA	NA	0.285181827718638	-0.14104622810428	-0.0552540734464758	-0.0945361694693923	-0.14104622810428	-0.7	2.6
191120_E001T_2	191120_B001	60	60	50	12.5	Cops8bD	60	Step	12.5	0	NA	191120_E001T_2.avi_lane_159.res	0.893339112073186	0.118338515415549	0.207223688002681	-0.0594318297587137	0.118338515415549	8	4	0.401128529675154	0.0357890906578	0.116460685978645	13.4375	NA	NA	-0.136900052151246	0.119670359529768	-0.0140479036360588	0.228273309976541	0.119670359529768	0.3	-2.4
191120_E001T_2	191120_B001	61	61	51	12.5	Cops8bD	60	Step	12.5	0	NA	191120_E001T_2.avi_lane_160.res	1.26816737809971	-0.0568385151921357	0.24051706769437	-0.29472298150134	-0.0568385151921357	8	10	0.391359780854749	0.00500552715951553	-0.00269153535936874	13.3970588235294	NA	NA	0.237928213875279	-0.0555066710779166	0.0192454760556302	-0.00701784176608533	-0.0555066710779166	0.3	3.6
191120_E001T_2	191120_B001	62	62	52	12.5	Cops8bD	60	Step	12.5	0	NA	191120_E001T_2.avi_lane_161.res	0.756156890318646	-0.0145292566414816	0.151015462466488	-0.213182919571045	-0.0145292566414816	6	5	0.40628494922493	0.098435544350827	0.0372258216535682	13.3039215686275	NA	NA	-0.274082273905786	-0.0131974125272625	-0.0702561291722518	0.0745222201642097	-0.0131974125272625	-1.7	-1.4
191120_E001T_2	191120_B001	63	63	53	12.5	Cops8bD	60	Step	12.5	0	NA	191120_E001T_2.avi_lane_162.res	1.24373065122239	-0.122361615281501	0.292463058981233	-0.310918285400926	-0.122361615281501	5	11	0.431731990232708	-0.066474168839737	-0.0528276306883193	13.2625	NA	NA	0.213491486997959	-0.121029771167282	0.0711914673424932	-0.0232131456656713	-0.121029771167282	-2.7	4.6
191120_E001T_2	191120_B001	64	64	54	12.5	Cops8bD	60	Step	12.5	0	NA	191120_E001T_2.avi_lane_163.res	1.12137675177706	-0.0477536611930297	0.167326608579088	-0.406220777479893	-0.0477536611930297	10	6	0.433077535557379	-0.00797041082751572	0.0336450698859675	13.2328431372549	NA	NA	0.0911375875526286	-0.0464218170788106	-0.0539449830596518	-0.118515637744638	-0.0464218170788106	2.3	-0.4
191120_E001T_2	191120_B001	65	65	55	12.5	Cops8bD	60	Step	12.5	0	NA	191120_E001T_2.avi_lane_164.res	1.10404350090526	-0.000716514745308153	0.159806951011455	-0.252967675220222	-0.00071651474530815	11	7	0.36449898097188	0.0803643159309648	0.0501614678785786	13.19	NA	NA	0.0738043366808285	0.000615329368910926	-0.0614646406272848	0.0347374645150327	0.000615329368910919	3.3	0.6
191120_E001T_2	191120_B001	66	66	56	12.5	Cops8bD	60	Step	12.5	0	NA	191120_E001T_2.avi_lane_165.res	1.09363140446244	-0.121002643431636	0.139381309842971	-0.348838602546917	-0.121002643431636	7	8	0.331223650883236	0.0678560223192373	-0.00931434513363944	13.1274509803922	NA	NA	0.0633922402380085	-0.119670799317417	-0.0818902817957688	-0.0611334628116623	-0.119670799317417	-0.7	1.6
191120_E001T_2	191120_B001	67	67	57	12.5	Cops8bD	60	Step	12.5	0	NA	191120_E001T_2.avi_lane_166.res	0.996795031883674	0.0107519264649563	0.161196575067024	-0.189840938337801	0.0107519264649563	8	6	0.402116031926994	-0.0701552896090914	0.0760942831142006	13.0539215686275	NA	NA	-0.0334441323407575	0.0120837705791754	-0.0600750165717158	0.0978642013974537	0.0120837705791754	0.3	-0.4
191120_E001T_2	191120_B001	68	68	58	12.5	Cops8bD	60	Step	12.5	0	NA	191120_E001T_2.avi_lane_167.res	0.831913300259201	-0.132599546673166	0.116850209115282	-0.340474343163539	-0.132599546673166	5	6	0.488485883525787	0.0993916516668121	-0.0144488499215836	12.9925	NA	NA	-0.198325863965231	-0.131267702558947	-0.104421382523458	-0.0527692034282843	-0.131267702558947	-2.7	-0.4
191120_E001T_2	191120_B001	69	69	59	12.5	Cops8bD	60	Step	12.5	0	NA	191120_E001T_2.avi_lane_168.res	1.0594957932729	-0.0984863376101112	0.219846434316354	-0.275337877569258	-0.0984863376101112	5	9	0.393441784626029	0.100904583370354	0.00226354505922956	12.9142156862745	NA	NA	0.0292566290484686	-0.0971544934958921	-0.00142515732238579	0.0123672621659967	-0.0971544934958921	-2.7	2.6
191120_E001T_2	191120_B001	70	70	60	12.5	Cops8bD	60	Step	12.5	0	NA	191120_E001T_2.avi_lane_169.res	1.09190508515113	0.0513348579088473	0.250484301273458	-0.176264505936423	0.0513348579088473	8	7	0.425560379293584	-0.121175957990851	0.10934386089077	0.791666666666667	NA	NA	0.0616659209266985	0.0526667020230664	0.0292127096347182	0.111440633798832	0.0526667020230664	0.3	0.6
191120_E001T_2	191120_B001	71	71	61	12.5	Cops8bD	60	Step	12.5	0	NA	191120_E001T_2.avi_lane_170.res	1.20636647720606	-0.12995442840246	0.145540705093834	-0.244744067359249	-0.12995442840246	5	12	0.38670458149103	-0.163765101975127	0.00441952648290017	0.551470588235295	NA	NA	0.176127312981629	-0.128622584288241	-0.0757308865449058	0.0429610723760057	-0.128622584288241	-2.7	5.6
191120_E001T_2	191120_B001	72	72	62	12.5	Cops8bD	60	Step	12.5	0	NA	191120_E001T_2.avi_lane_171.res	1.23469932365385	-0.00186158981233211	0.27997399463807	-0.142779382037533	-0.00186158981233212	5	10	0.473782412280041	-0.0119654806923936	0.0641295233045712	0.566176470588235	NA	NA	0.204460159429418	-0.000529745698113031	0.0587024029993302	0.144925757697722	-0.000529745698113051	-2.7	3.6
191120_E001T_2	191120_B001	73	73	63	12.5	Cops8bD	60	Step	12.5	0	NA	191120_E001T_2.avi_lane_172.res	0.883471399649103	0.0467571543469937	0.264397663730371	-0.170883355036384	0.0467571543469937	7	7	0.466632723973263	-0.00266654724405312	0.0957633434049791	0.572500000000001	NA	NA	-0.146767764575328	0.0480889984612128	0.0431260720916312	0.116821784698871	0.0480889984612128	-0.7	0.6
191120_E001T_2	191120_B001	74	74	64	12.5	Cops8bD	60	Step	12.5	0	NA	191120_E001T_2.avi_lane_173.res	1.10663277868652	-0.210522248180773	0.0714460053619307	-0.36717127792672	-0.210522248180773	5	9	0.344178067547028	0.00602343510966962	-0.0390574594619015	0.568627450980393	NA	NA	0.0763936144620885	-0.209190404066554	-0.149825586276809	-0.0794661381914653	-0.209190404066554	-2.7	2.6
191120_E001T_2	191120_B001	75	75	65	12.5	Cops8bD	60	Step	12.5	0	NA	191120_E001T_2.avi_lane_174.res	1.26320875729036	-0.0582660818482888	0.295741867739053	-0.456525025134048	-0.0582660818482888	9	8	0.42487353102866	0.0677599582466774	0.0376559994566169	0.566176470588235	NA	NA	0.232969593065929	-0.0569342377340697	0.0744702761003132	-0.168819885398793	-0.0569342377340697	1.3	1.6
191120_E001T_2	191120_B001	76	76	66	12.5	Cops8bD	60	Step	12.5	0	NA	191120_E001T_2.avi_lane_175.res	1.42978239662106	-0.0449312259322447	0.338632188337801	-0.264110319800842	-0.0449312259322447	8	14	0.373098712168156	0.0113691749455107	-0.0426061501304393	0.570000000000001	NA	NA	0.399543232396629	-0.0435993818180256	0.117360596699061	0.0235948199344127	-0.0435993818180256	0.3	7.6
191120_E001T_2	191120_B001	77	77	67	12.5	Cops8bD	60	Step	12.5	0	NA	191120_E001T_2.avi_lane_176.res	1.15365547877642	-0.189566752089576	0.140087774798927	-0.326922804959786	-0.189566752089576	5	12	0.369359101046844	-0.109660589753316	-0.062985879331402	0.568627450980393	NA	NA	0.123416314551988	-0.188234907975357	-0.0811838168398128	-0.0392176652245313	-0.188234907975357	-2.7	5.6
191120_E001T_2	191120_B001	78	78	68	12.5	Cops8bD	60	Step	12.5	0	NA	191120_E001T_2.avi_lane_177.res	1.14405383899048	-0.273258576216009	0.0585369973190341	-0.298781312641782	-0.273258576216009	1	13	0.38854476259493	-0.101597500893953	-0.103554971502141	0.575000000000001	NA	NA	0.113814674766048	-0.27192673210179	-0.162734594319706	-0.0110761729065273	-0.27192673210179	-6.7	6.6
191120_E001T_2	191120_B001	79	79	69	12.5	Cops8bD	60	Step	12.5	0	NA	191120_E001T_2.avi_lane_178.res	0.896044180810048	-0.0600331903485256	0.115986965147453	-0.185761872845653	-0.0600331903485256	5	7	0.42261326096444	-0.0516368058203474	-0.0339901879320337	0.575980392156863	NA	NA	-0.134194983414384	-0.0587013462343065	-0.105284626491287	0.101943266889602	-0.0587013462343065	-2.7	0.6
191120_E001T_2	191120_B001	80	80	70	12.5	Cops8bD	60	Step	12.5	0	NA	191120_E001T_2.avi_lane_179.res	1.08020745315539	-0.265641465913443	0.164234597855228	-0.382880392395808	-0.265641465913443	3	11	0.487784034297825	-0.0120720640921776	-0.0174778431433746	0.578431372549019	NA	NA	0.0499682889309585	-0.264309621799224	-0.0570369937835118	-0.0951752526605533	-0.264309621799224	-4.7	4.6
191120_E001T_2	191120_B001	81	81	71	12.5	Cops8bD	60	Step	12.5	0	NA	191120_E001T_2.avi_lane_180.res	1.07439092852272	0.0702148012931716	0.235841566302331	-0.468072184986595	0.0702148012931716	13	4	0.44400577313046	0.0865470930958471	0.0538854285707049	0.595000000000001	NA	NA	0.0441517642982885	0.0715466454073907	0.0145699746635912	-0.18036704525134	0.0715466454073907	5.3	-2.4
191120_E001T_2	191120_B001	82	82	72	12.5	Cops8bD	60	Step	12.5	0	NA	191120_E001T_2.avi_lane_181.res	1.20519463475273	-0.157673407506702	0.183423793565684	-0.385071541554959	-0.157673407506702	6	9	0.365261530395901	0.0806649668665066	-0.0466859623529847	0.602941176470589	NA	NA	0.174955470528299	-0.156341563392483	-0.0378477980730558	-0.0973664018197043	-0.156341563392483	-1.7	2.6
191120_E001T_2	191120_B001	83	83	73	12.5	Cops8bD	60	Step	12.5	0	NA	191120_E001T_2.avi_lane_182.res	1.29705072433014	-0.104842369832087	0.21907024463807	-0.340415180355837	-0.104842369832087	8	11	0.422218255983556	0.0071892855261936	-0.0490108223436782	0.58	NA	NA	0.266811560105708	-0.103510525717868	-0.00220134700066979	-0.0527100406205823	-0.103510525717868	0.3	4.6
191120_E001T_2	191120_B001	84	84	74	12.5	Cops8bD	60	Step	12.5	0	NA	191120_E001T_2.avi_lane_183.res	1.42233422123246	-0.315756004524129	0.118814426943699	-0.460612815013405	-0.315756004524129	4	12	0.453283506794235	-0.0608444004870686	-0.141978920569624	0.595588235294119	NA	NA	0.392095057008028	-0.31442416040991	-0.102457164695041	-0.17290767527815	-0.31442416040991	-3.7	5.6
191120_E001T_2	191120_B001	85	85	75	12.5	Cops8bD	60	Step	12.5	0	NA	191120_E001T_2.avi_lane_184.res	0.92685705881727	-0.210809334633195	0.108884879356568	-0.393491742627346	-0.210809334633195	4	7	0.441039052125419	-0.135832965985322	0.0469215908896853	0.590686274509804	NA	NA	-0.103382105407162	-0.209477490518976	-0.112386712282172	-0.105786602892091	-0.209477490518976	-3.7	0.6
191120_E001T_2	191120_B001	86	86	76	12.5	Cops8bD	60	Step	12.5	0	NA	191120_E001T_2.avi_lane_185.res	1.10406415967703	-0.148911810608962	0.186497218498659	-0.400468582439678	-0.148911810608962	6	8	0.370097056007656	0.0291124854075345	0.0487807772566884	0.59	NA	NA	0.0738249954525985	-0.147579966494743	-0.0347743731400808	-0.112763442704423	-0.147579966494743	-1.7	1.6
191120_E001T_2	191120_B001	87	87	77	12.5	Cops8bD	60	Step	12.5	0	NA	191120_E001T_2.avi_lane_186.res	1.33968408395319	0.122514935341429	0.244147031346669	-0.272789376675603	0.122514935341429	13	4	0.361502204558396	-0.00187122408485984	0.133460850429861	0.588235294117648	NA	NA	0.309444919728759	0.123846779455648	0.0228754397079292	0.0149157630596517	0.123846779455648	5.3	-2.4
191120_E001T_2	191120_B001	88	88	78	12.5	Cops8bD	60	Step	12.5	0	NA	191120_E001T_2.avi_lane_187.res	1.32275247186042	-0.287115080428954	0.148908109919571	-0.777641169571045	-0.287115080428954	9	8	0.465075404719182	-0.124752389008734	-0.0189357906133455	0.582500000000001	NA	NA	0.292513307635988	-0.285783236314735	-0.0723634817191688	-0.48993602983579	-0.285783236314735	1.3	1.6
191120_E001T_2	191120_B001	89	89	79	12.5	Cops8bD	60	Step	12.5	0	NA	191120_E001T_2.avi_lane_188.res	0.871288566427008	-0.0540451608579089	0.144332895442359	-0.195743772500958	-0.0540451608579089	5	7	0.365080755273095	0.0482201508249756	0.0897576097697155	0.573529411764706	NA	NA	-0.158950597797423	-0.0527133167436898	-0.0769386961963808	0.0919613672342967	-0.0527133167436898	-2.7	0.6
191120_E001T_2	191120_B001	90	90	80	12.5	Cops8bD	60	Step	12.5	0	NA	191120_E001T_2.avi_lane_189.res	0.976046296719092	0.0313341698582918	0.17908788036193	-0.165670777479893	0.0313341698582918	8	6	0.375864124105274	0.104032055754089	0.0807723881196858	0.573529411764706	NA	NA	-0.0541928675053395	0.0326660139725109	-0.0421837112768098	0.122034362255362	0.0326660139725109	0.3	-0.4
191120_E001T_2	191120_B001	91	91	81	12.5	Cops8bD	60	Step	12.5	0	NA	191120_E001T_2.avi_lane_190.res	1.06657641815805	-0.236661446690039	0.161876112600536	-0.578265068939103	-0.236661446690039	6	7	0.473927138889774	-0.147270946775915	-0.0180625954431708	0.560000000000001	NA	NA	0.0363372539336184	-0.23532960257582	-0.0593954790382038	-0.290559929203848	-0.23532960257582	-1.7	0.6
191120_E001T_2	191120_B001	92	92	82	12.5	Cops8bD	60	Step	12.5	0	NA	191120_E001T_2.avi_lane_191.res	1.10172900790815	0.0383607449253159	0.223313275245755	-0.294553809651474	0.0383607449253159	9	5	0.392463382888412	-0.0212638034270986	0.0576452483987264	0.57107843137255	NA	NA	0.0714898436837186	0.039692589039535	0.0020416836070152	-0.0068486699162193	0.039692589039535	1.3	-1.4
191120_E001T_2	191120_B001	93	93	83	12.5	Cops8bD	60	Step	12.5	0	NA	191120_E001T_2.avi_lane_192.res	0.668921773709665	-0.125884226988383	0.14179946380697	-0.460488840482574	-0.125884226988383	5	4	0.52916902102552	0.162780518735854	-0.0231352934409146	0.565	NA	NA	-0.361317390514767	-0.124552382874164	-0.0794721278317698	-0.172783700747319	-0.124552382874164	-2.7	-2.4
191120_E001T_2	191120_B001	94	94	84	12.5	Cops8bD	60	Step	12.5	0	NA	191120_E001T_2.avi_lane_193.res	0.983645202050984	-0.170488025469169	0.144142037533512	-0.48511808847185	-0.170488025469169	5	5	0.481835589638136	0.0538987050425549	-0.0190796234961475	0.558823529411766	NA	NA	-0.0465939621734475	-0.16915618135495	-0.0771295541052278	-0.197412948736595	-0.16915618135495	-2.7	-1.4
191120_E001T_2	191120_B001	95	95	85	12.5	Cops8bD	60	Step	12.5	0	NA	191120_E001T_2.avi_lane_194.res	1.03413468508291	-0.172660482573727	0.126639584450402	-0.372193860589812	-0.172660482573727	6	9	0.45712625088415	0.00251917167884194	-0.0102881796653967	0.554687500000001	NA	NA	0.00389552085847855	-0.171328638459508	-0.0946320071883378	-0.0844887208545573	-0.171328638459508	-1.7	2.6
191120_E001T_2	191120_B001	96	96	86	12.5	Cops8bD	60	Step	12.5	0	NA	191120_E001T_2.avi_lane_195.res	0.788378666253673	-0.0245177068173114	0.135201336652624	-0.184236750287246	-0.0245177068173114	7	7	0.437083171229805	0.131481949508444	0.0952502810508012	0.539062500000001	NA	NA	-0.241860497970758	-0.0231858627030923	-0.0860702549861158	0.103468389448009	-0.0231858627030923	-0.7	0.6
191120_E001T_2	191120_B001	97	97	87	12.5	Cops8bD	60	Step	12.5	0	NA	191120_E001T_2.avi_lane_196.res	0.995259003202439	-0.103870866845398	0.0576236410857906	-0.233066473190348	-0.103870866845398	8	10	0.360232118526552	0.0814373668330645	-0.00560672253764725	0.559895833333333	NA	NA	-0.0349801610219925	-0.102539022731179	-0.163647950552949	0.0546386665449067	-0.102539022731179	0.3	3.6
191120_E001T_2	191120_B001	98	98	88	12.5	Cops8bD	60	Step	12.5	0	NA	191120_E001T_2.avi_lane_197.res	0.989648711568832	-0.144342761394101	0.0901049926882772	-0.512760660666411	-0.144342761394101	11	7	0.391212125870974	0.136382653744676	0.0291555693100321	0.554687500000001	NA	NA	-0.0405904526555995	-0.143010917279882	-0.131166598950463	-0.225055520931156	-0.143010917279882	3.3	0.6
191120_E001T_2	191120_B001	99	99	89	12.5	Cops8bD	60	Step	12.5	0	NA	191120_E001T_2.avi_lane_198.res	0.61579138778398	-0.0383567895442361	0.103883674262734	-0.393957949061662	-0.0383567895442361	10	4	0.52312942338213	-0.0163180464014196	0.0938449162768173	0.543367346938776	NA	NA	-0.414447776440451	-0.037024945430017	-0.117387917376006	-0.106252809326407	-0.037024945430017	2.3	-2.4
191120_E001T_2	191120_B001	100	100	90	12.5	Cops8bD	60	Step	12.5	0	NA	191120_E001T_2.avi_lane_199.res	0.939950739442229	-0.110636711552522	0.162192837354781	-0.299518706949886	-0.110636711552522	9	13	0.45572672743398	-0.0226070768645386	0.0129772703713904	0.53826530612245	NA	NA	-0.0902884247822026	-0.109304867438303	-0.0590787542839588	-0.0118135672146313	-0.109304867438303	1.3	6.6
191120_E001T_2	191120_B001	101	101	91	12.5	Cops8bD	60	Step	12.5	0	NA	191120_E001T_2.avi_lane_200.res	0.871933866650944	-0.0557877690540022	0.18221563002681	-0.373125634495085	-0.0557877690540022	12	9	0.427945397265014	-0.0340526147384977	0.0623293485793172	0.541666666666667	NA	NA	-0.158305297573488	-0.0544559249397831	-0.0390559616119298	-0.0854204947598303	-0.0544559249397831	4.3	2.6
191120_E001T_2	191120_B001	102	102	92	12.5	Cops8bD	60	Step	12.5	0	NA	191120_E001T_2.avi_lane_201.res	1.11586701171392	-0.0672751521156313	0.230425386302705	-0.34016731233244	-0.0672751521156313	11	12	0.391323909150952	-0.00685937977515897	0.0115783775257433	0.533854166666667	NA	NA	0.0856278474894885	-0.0659433080014122	0.00915379466396521	-0.0524621725971853	-0.0659433080014122	3.3	5.6
191120_E001T_2	191120_B001	103	103	93	12.5	Cops8bD	60	Step	12.5	0	NA	191120_E001T_2.avi_lane_202.res	0.620056851901503	-0.105271218262104	0.0848928235437486	-0.453905294906166	-0.105271218262104	11	6	0.488195739563927	-0.0163948691782322	0.000412364683659545	0.552083333333334	NA	NA	-0.410182312322929	-0.103939374147885	-0.136378768094991	-0.166200155170911	-0.103939374147885	3.3	-0.4
191120_E001T_2	191120_B001	104	104	94	12.5	Cops8bD	60	Step	12.5	0	NA	191120_E001T_2.avi_lane_203.res	0.690356474090219	-0.0563503103732726	0.125612050938338	-0.465765623324397	-0.0563503103732726	9	4	0.472515224198295	0.0597311782368113	0.0361270442691145	0.533854166666667	NA	NA	-0.339882690134212	-0.0550184662590535	-0.0956595407004018	-0.178060483589142	-0.0550184662590535	1.3	-2.4
191120_E001T_2	191120_B001	105	105	95	12.5	Cops8bD	60	Step	12.5	0	NA	191120_E001T_2.avi_lane_204.res	0.620712962347785	-0.0403036226541555	0.0964034192617036	-0.632700804289545	-0.0403036226541555	13	3	0.397873088174554	-0.0218950746987147	0.0639976975222311	0.533854166666667	NA	NA	-0.409526201876647	-0.0389717785399364	-0.124868172377036	-0.34499566455429	-0.0389717785399364	5.3	-3.4
191120_E001T_2	191120_B001	106	106	96	12.5	Cops8bD	60	Step	12.5	0	NA	191120_E001T_2.avi_lane_205.res	0.825617991862909	-0.09449021729928	0.0783506742627347	-0.286535652368185	-0.0944902172992801	10	9	0.403985849660585	0.0175428512334084	0.00063575790418629	0.536458333333334	NA	NA	-0.204621172361523	-0.0931583731850609	-0.142920917376005	0.00116948736706968	-0.093158373185061	2.3	2.6
191120_E001T_2	191120_B001	107	107	97	12.5	Cops8bD	60	Step	12.5	0	NA	191120_E001T_2.avi_lane_206.res	1.19635958951997	-0.000952091152814916	0.323461702412869	-0.325365884718499	-0.000952091152814918	12	12	0.398614873358187	0.0450616386718825	0.0461726652890251	0.539062500000001	NA	NA	0.166120425295538	0.000379752961404163	0.102190110774129	-0.0376607449832443	0.000379752961404151	4.3	5.6
191120_E001T_2	191120_B001	108	108	98	12.5	Cops8bD	60	Step	12.5	0	NA	191120_E001T_2.avi_lane_207.res	0.981522361488805	-0.0744617915549595	0.126843777067437	-0.448314990425124	-0.0744617915549595	13	7	0.380927144131759	0.0473953586743056	-0.00330424841877001	0.559895833333333	NA	NA	-0.0487168027356265	-0.0731299474407404	-0.0944278145713028	-0.160609850689869	-0.0731299474407404	5.3	0.6
191120_E001T_2	191120_B001	109	109	99	12.5	Cops8bD	60	Step	12.5	0	NA	191120_E001T_2.avi_lane_208.res	0.541915744876471	-0.0988251449396782	0.113654709562109	-0.372013529299119	-0.0988251449396782	9	7	0.520439989682147	0.0629761145373511	0.0170197546592137	0.520833333333334	NA	NA	-0.488323419347961	-0.0974933008254591	-0.107616882076631	-0.0843083895638643	-0.0974933008254591	1.3	0.6
191120_E001T_2	191120_B001	110	110	100	12.5	Cops8bD	60	Step	12.5	0	NA	191120_E001T_2.avi_lane_209.res	0.852970077278452	-0.117433339565401	0.103825136561662	-0.278348594930538	-0.117433339565401	8	11	0.376466960329235	0.111365994434437	0.00192667762610295	0.557291666666668	NA	NA	-0.17726908694598	-0.116101495451182	-0.117446455077078	0.0093565448047167	-0.116101495451182	0.3	4.6
191120_E001T_2	191120_B001	111	111	101	12.5	Cops8bD	60	Step	12.5	0	NA	191120_E001T_2.avi_lane_210.res	0.706995536485231	-0.0398611754356568	0.112984481680072	-0.236377020298736	-0.0398611754356568	9	7	0.434610752513625	0.0389907099748738	0.0736985546589534	0.541666666666667	NA	NA	-0.323243627739201	-0.0385293313214377	-0.108287109958668	0.0513281194365187	-0.0385293313214377	1.3	0.6
191120_E001T_2	191120_B001	112	112	102	12.5	Cops8bD	60	Step	12.5	0	NA	191120_E001T_2.avi_lane_211.res	0.508872269402836	-0.00947495882803505	0.119060493297587	-0.330813589142091	-0.00947495882803504	10	4	0.509031241567794	-0.0411598376581245	0.0746872428836385	0.556122448979593	NA	NA	-0.521366894821595	-0.00814311471381597	-0.102211098341153	-0.0431084494068363	-0.00814311471381597	2.3	-2.4
191120_E001T_2	191120_B001	113	113	103	12.5	Cops8bD	60	Step	12.5	0	NA	191120_E001T_2.avi_lane_212.res	0.771639311663791	-0.0555908545576409	0.124577800389959	-0.275796988382485	-0.0555908545576409	11	9	0.513657618660682	0.0212621335501997	0.032969132628178	0.579081632653061	NA	NA	-0.258599852560641	-0.0542590104434218	-0.0966937912487808	0.0119081513527697	-0.0542590104434218	3.3	2.6
191120_E001T_2	191120_B001	114	114	104	12.5	Cops8bD	60	Step	12.5	0	NA	191120_E001T_2.avi_lane_213.res	1.24019442593967	-0.0233777830480511	0.178860616621984	-0.299157418961735	-0.0233777830480511	15	11	0.362177783826033	0.0130279530939098	0.0593683341223545	0.557291666666668	NA	NA	0.209955261715238	-0.022045938933832	-0.0424109750167558	-0.0114522792264803	-0.022045938933832	7.3	4.6
191120_E001T_2	191120_B001	115	115	105	12.5	Cops8bD	60	Step	12.5	0	NA	191120_E001T_2.avi_lane_214.res	0.951171705687868	-0.0293448270777479	0.128805577412869	-0.240212033065237	-0.0293448270777479	12	9	0.51504922908275	-0.0840501745545183	0.0899312587854259	0.5703125	NA	NA	-0.0790674585365635	-0.0280129829635288	-0.0924660142258708	0.0474931066700177	-0.0280129829635288	4.3	2.6
191120_E001T_2	191120_B001	116	116	106	12.5	Cops8bD	60	Step	12.5	0	NA	191120_E001T_2.avi_lane_215.res	0.511959384780481	0.077161745559651	0.155185531166219	-0.156909611260054	0.077161745559651	12	4	0.429536678672564	-0.0369573137341014	0.196397231396377	0.575520833333334	NA	NA	-0.518279779443951	0.0784935896738701	-0.0660860604725208	0.130795528475201	0.0784935896738701	4.3	-2.4
191120_E001T_2	191120_B001	117	117	107	12.5	Cops8bD	60	Step	12.5	0	NA	191120_E001T_2.avi_lane_216.res	1.16581356999874	-0.0392625191932733	0.154867487073918	-0.378990030160858	-0.0392625191932733	14	8	0.410791791281111	0.153386568830977	0.0896774775601319	0.567708333333333	NA	NA	0.135574405774308	-0.0379306750790542	-0.0664041045648218	-0.0912848904256033	-0.0379306750790542	6.3	1.6
191120_E001T_2	191120_B001	118	118	108	12.5	Cops8bD	60	Step	12.5	0	NA	191120_E001T_2.avi_lane_217.res	1.13797327002754	-0.0400816373994637	0.176465730563003	-0.25662900536193	-0.0400816373994637	12	12	0.415383724287767	-0.0933161930150969	0.0479102322980927	0.5625	NA	NA	0.107734105803108	-0.0387497932852446	-0.0448058610757368	0.0310761343733247	-0.0387497932852446	4.3	5.6
191120_E001T_2	191120_B001	119	119	109	12.5	Cops8bD	60	Step	12.5	0	NA	191120_E001T_2.avi_lane_218.res	0.999457207832039	0.00933995653006529	0.195953822437616	-0.293907575569705	0.00933995653006529	13	8	0.454874161084158	-0.09617654971029	0.0449271561962444	0.565104166666668	NA	NA	-0.0307819563923926	0.0106718006442844	-0.0253177692011238	-0.00620243583445029	0.0106718006442844	5.3	1.6
191120_E001T_2	191120_B001	120	120	110	12.5	Cops8bD	60	Step	12.5	0	NA	191120_E001T_2.avi_lane_219.res	0.774915255912715	-0.026327144772118	0.108195901953275	-0.295373238222903	-0.026327144772118	14	7	0.418146856390883	-0.000686318089693744	0.0597145039641987	0.559895833333333	NA	NA	-0.255323908311716	-0.0249953006578989	-0.113075689685465	-0.00766809848764832	-0.0249953006578989	6.3	0.6
191120_E001T_2	191120_B001	121	121	111	12.5	Cops8bD	60	Step	12.5	0	NA	191120_E001T_2.avi_lane_220.res	0.862349612791242	0.0187281373994635	0.197132529856202	-0.199321675603217	0.0187281373994635	11	9	0.378079923894397	-0.00791820152848158	0.0883151438494481	0.572916666666667	NA	NA	-0.16788955143319	0.0200599815136826	-0.0241390617825378	0.0883834641320377	0.0200599815136826	3.3	2.6
191120_E001T_2	191120_B001	122	122	112	12.5	Cops8bD	60	Step	12.5	0	NA	191120_E001T_2.avi_lane_221.res	0.989508524296513	-0.0478980965147451	0.292796970509384	-0.239539071715818	-0.0478980965147451	9	16	0.34029968814681	0.0604007835216535	-0.00808305251941234	0.554687500000001	NA	NA	-0.0407306399279185	-0.046566252400526	0.0715253788706442	0.0481660680194367	-0.046566252400526	1.3	9.6
191120_E001T_2	191120_B001	123	123	113	12.5	Cops8bD	60	Step	12.5	0	NA	191120_E001T_2.avi_lane_222.res	1.09366983487683	-0.132434701484842	0.176509757372655	-0.325524988270777	-0.132434701484842	10	16	0.431979273492641	0.178485452050755	-0.0477216155505612	0.5625	NA	NA	0.0634306706523984	-0.131102857370623	-0.0447618342660848	-0.0378198485355223	-0.131102857370623	2.3	9.6
191120_E001T_2	191120_B001	124	124	114	12.5	Cops8bD	60	Step	12.5	0	NA	191120_E001T_2.avi_lane_223.res	0.759868422750555	0.0575630743010341	0.180486906549215	-0.188284590195328	0.0575630743010341	14	7	0.43326139034479	0.00415071636172515	0.07153596889446	0.557291666666668	NA	NA	-0.270370741473877	0.0588949184152532	-0.0407846850895248	0.0994205495399267	0.0588949184152532	6.3	0.6
191120_E001T_2	191120_B001	125	125	115	12.5	Cops8bD	60	Step	12.5	0	NA	191120_E001T_2.avi_lane_224.res	0.771058497718722	-0.0406200645442359	0.130341595174263	-0.211581724262735	-0.0406200645442359	10	10	0.47026392267811	0.040938612914578	0.0199930237563357	0.549479166666667	NA	NA	-0.259180666505709	-0.0392882204300168	-0.0909299964644768	0.0761234154725197	-0.0392882204300168	2.3	3.6
191120_E001T_2	191120_B001	126	126	116	12.5	Cops8bD	60	Step	12.5	0	NA	191120_E001T_2.avi_lane_225.res	1.20396290496882	0.00478426273458432	0.181658669394666	-0.41529245308311	0.00478426273458433	19	8	0.379707541403645	0.0433714888904877	0.0495336798152319	0.54591836734694	NA	NA	0.173723740744389	0.0061161068488034	-0.0396129222440738	-0.127587313347855	0.0061161068488034	11.3	1.6
191120_E001T_2	191120_B001	127	127	117	12.5	Cops8bD	60	Step	12.5	0	NA	191120_E001T_2.avi_lane_226.res	1.10636804349156	-0.208648738270777	0.177295665773012	-0.440215380697051	-0.208648738270777	9	15	0.427753373517966	0.0275941210960681	-0.0389537222284016	0.541666666666667	NA	NA	0.0761288792671284	-0.207316894156558	-0.0439759258657278	-0.152510240961796	-0.207316894156558	1.3	8.6
191120_E001T_2	191120_B001	128	128	118	12.5	Cops8bD	60	Step	12.5	0	NA	191120_E001T_2.avi_lane_227.res	0.722929310758784	-0.0733000558534405	0.197063331099195	-0.208481749329758	-0.0733000558534405	6	12	0.462491607296808	-0.0147132000905402	-0.0338946966582496	0.541666666666667	NA	NA	-0.307309853465648	-0.0719682117392214	-0.0242082605395448	0.0792233904054967	-0.0719682117392214	-1.7	5.6
191120_E001T_2	191120_B001	129	129	119	12.5	Cops8bD	60	Step	12.5	0	NA	191120_E001T_2.avi_lane_228.res	1.04869950708138	-0.0954574555203511	0.178958595844504	-0.25226662772884	-0.0954574555203511	8	14	0.352365763837695	0.034086513680524	0.0647933820475523	0.533854166666667	NA	NA	0.0184603428569485	-0.094125611406132	-0.0423129957942358	0.0354385120064147	-0.094125611406132	0.3	7.6
191120_E001T_2	191120_B001	130	130	120	12.5	Cops8bD	60	Step	12.5	0	NA	191120_E001T_2.avi_lane_229.res	1.03992575133324	-0.00851023235031258	0.188246926464956	-0.220402557228294	-0.00851023235031259	14	13	0.408960977814812	0.0232102105434743	0.0216524547527769	NA	NA	NA	0.00968658710880854	-0.0071783882360935	-0.0330246651737838	0.0673025825069607	-0.00717838823609352	6.3	6.6
191120_E001T_3	191120_B001	1	1	-9	3.125	Cops8bD	60	Step	3.125	0	NA	191120_E001T_3.avi_lane_100.res	0.543209422528034	0.0238928944848715	0.171275439008042	-0.172617164879356	0.0238928944848715	8	6	0.580559586661995	-0.109817359737251	0.13564851208822	0.0812499999999994	NA	NA	-0.397649596130777	0.036554845389232	-0.0290927528221341	0.0780226650245761	0.036554845389232	-0.9	-1.5
191120_E001T_3	191120_B001	2	2	-8	3.125	Cops8bD	60	Step	3.125	0	NA	191120_E001T_3.avi_lane_101.res	1.23454936995063	0.0789175319800842	0.263311132810889	-0.220722069369973	0.0789175319800842	13	8	0.420964189312859	0.0368905071600591	0.061979779953269	0.0812499999999994	NA	NA	0.293690351291819	0.0915794828844447	0.0629429409807129	0.0299177605339591	0.0915794828844447	4.1	0.5
191120_E001T_3	191120_B001	3	3	-7	3.125	Cops8bD	60	Step	3.125	0	NA	191120_E001T_3.avi_lane_102.res	1.1132544897373	-0.0743927232961761	0.240535339142091	-0.424312792672028	-0.0743927232961761	10	9	0.487661310632217	0.0774481719597163	0.0313339940509118	0.0812499999999994	NA	NA	0.172395471078489	-0.0617307723918156	0.0401671473119149	-0.173672962768096	-0.0617307723918156	1.1	1.5
191120_E001T_3	191120_B001	4	4	-6	3.125	Cops8bD	60	Step	3.125	0	NA	191120_E001T_3.avi_lane_103.res	1.0399827570502	0.0715867811662197	0.292409495084897	-0.212328136729223	0.0715867811662197	9	7	0.413094446336038	0.00655112508851345	0.0698771202444774	0.085416666666667	NA	NA	0.0991237383913893	0.0842487320705803	0.0920413032547209	0.0383116931747091	0.0842487320705803	0.0999999999999996	-0.5
191120_E001T_3	191120_B001	5	5	-5	3.125	Cops8bD	60	Step	3.125	0	NA	191120_E001T_3.avi_lane_104.res	1.1776814150615	0.0343388931443891	0.165729145921103	-0.228441612409039	0.0343388931443891	14	7	0.37000661710968	-0.01401959543457	0.0752162890477741	0.0919811320754721	NA	NA	0.236822396402689	0.0470008440487496	-0.0346390459090731	0.0221982174948931	0.0470008440487496	5.1	-0.5
191120_E001T_3	191120_B001	6	6	-4	3.125	Cops8bD	60	Step	3.125	0	NA	191120_E001T_3.avi_lane_105.res	0.709409055954983	0.0399743800268098	0.177893594408273	-0.153112520107239	0.0399743800268098	7	5	0.384475753338681	-0.0345106208991575	0.0623258790119596	0.0833333333333339	NA	NA	-0.231449962703828	0.0526363309311703	-0.0224745974219031	0.0975273097966931	0.0526363309311703	-1.9	-2.5
191120_E001T_3	191120_B001	7	7	-3	3.125	Cops8bD	60	Step	3.125	0	NA	191120_E001T_3.avi_lane_106.res	1.04648177737935	-0.00749949061662202	0.184224705093834	-0.199223686327078	-0.00749949061662202	9	9	0.381950997620065	-0.0525928095382893	0.0143490941134911	0.0919811320754721	NA	NA	0.105622758720539	0.00516246028773852	-0.0161434867363421	0.0514161435768541	0.00516246028773852	0.0999999999999996	1.5
191120_E001T_3	191120_B001	8	8	-2	3.125	Cops8bD	60	Step	3.125	0	NA	191120_E001T_3.avi_lane_107.res	0.722112393712917	-0.103198607960404	0.108634584450402	-0.284769915741095	-0.103198607960404	6	7	0.446303408776194	0.0278710487178141	-0.0274647633636953	0.0810185185185192	NA	NA	-0.218746624945894	-0.0905366570560435	-0.0917336073797741	-0.0341300858371629	-0.0905366570560435	-2.9	-0.5
191120_E001T_3	191120_B001	9	9	-1	3.125	Cops8bD	60	Step	3.125	0	NA	191120_E001T_3.avi_lane_108.res	1.18136504532236	-0.1566013230563	0.274160328418231	-0.39156222386059	-0.1566013230563	6	11	0.487178389138428	0.144428407053182	-0.0332634816482233	0.0754716981132081	NA	NA	0.240506026663549	-0.143939372151939	0.0737921365880549	-0.140922393956658	-0.143939372151939	-2.9	3.5
191120_E001T_3	191120_B001	10	10	0	3.125	Cops8bD	60	Step	3.125	0	NA	191120_E001T_3.avi_lane_109.res	0.640544459890833	-0.0336378449164776	0.125508153963999	-0.2193081769437	-0.0336378449164776	7	6	0.491381670884101	0.0667583958270301	-0.0498986343454557	6.0625	NA	NA	-0.300314558767978	-0.0209758940121171	-0.0748600378661771	0.0313316529602321	-0.0209758940121171	-1.9	-1.5
191120_E001T_3	191120_B001	11	11	1	3.125	Cops8bD	60	Step	3.125	0	NA	191120_E001T_3.avi_lane_110.res	1.14135681944941	-0.186992213912798	0.12385278150134	-0.33045913487317	-0.186992213912798	6	13	0.429090629235288	-0.00270995826862658	-0.0466036664776559	5.40509259259259	NA	NA	0.200497800790599	-0.174330263008437	-0.0765154103288361	-0.0798193049692379	-0.174330263008437	-2.9	5.5
191120_E001T_3	191120_B001	12	12	2	3.125	Cops8bD	60	Step	3.125	0	NA	191120_E001T_3.avi_lane_111.res	0.529869090405777	-0.0837834762064343	0.0839399979892762	-0.251506950402145	-0.0837834762064343	6	6	0.482190112359011	-0.081287692358835	0.00681039449902757	4.45283018867925	NA	NA	-0.410989928253034	-0.0711215253020737	-0.1164281938409	-0.000867120498212914	-0.0711215253020737	-2.9	-1.5
191120_E001T_3	191120_B001	13	13	3	3.125	Cops8bD	60	Step	3.125	0	NA	191120_E001T_3.avi_lane_112.res	0.778061246386769	-0.129569590616622	0.0917182061662196	-0.240213489008043	-0.129569590616622	5	10	0.478663747372747	0.046847220922452	-0.067795624919969	4.41203703703704	NA	NA	-0.162797772272042	-0.116907639712261	-0.108649985663956	0.0104263408958891	-0.116907639712261	-3.9	2.5
191120_E001T_3	191120_B001	14	14	4	3.125	Cops8bD	60	Step	3.125	0	NA	191120_E001T_3.avi_lane_113.res	0.598918482798662	-0.062795527662686	0.0588397218498659	-0.132301384527001	-0.062795527662686	4	7	0.516436386603778	0.0137179393776004	-0.0813578004677391	4.39150943396226	NA	NA	-0.341940535860149	-0.0501335767583255	-0.14152846998031	0.118338445376931	-0.0501335767583255	-4.9	-0.5
191120_E001T_3	191120_B001	15	15	5	3.125	Cops8bD	60	Step	3.125	0	NA	191120_E001T_3.avi_lane_114.res	1.31942937990212	-0.0902802814343163	0.231341298257373	-0.228118101302183	-0.0902802814343164	6	14	0.36390275475017	0.122911652080838	-0.0226571381817597	4.37731481481481	NA	NA	0.378570361243309	-0.0776183305299558	0.0309731064271969	0.0225217286017491	-0.0776183305299559	-2.9	6.5
191120_E001T_3	191120_B001	16	16	6	3.125	Cops8bD	60	Step	3.125	0	NA	191120_E001T_3.avi_lane_115.res	1.10864884136408	-0.115766573475201	0.284097308042896	-0.297522883256154	-0.115766573475201	5	11	0.43254729282599	-0.00381148472996459	-0.0887805041275687	4.35849056603774	NA	NA	0.167789822705269	-0.10310462257084	0.0837291162127199	-0.0468830533522219	-0.10310462257084	-3.9	3.5
191120_E001T_3	191120_B001	17	17	7	3.125	Cops8bD	60	Step	3.125	0	NA	191120_E001T_3.avi_lane_116.res	1.23248083480923	-0.191117132707775	0.207331553284183	-0.336007563977578	-0.191117132707775	4	11	0.352593867176361	0.0609373816197892	-0.101228512754762	4.32547169811321	NA	NA	0.291621816150419	-0.178455181803414	0.00696336145400692	-0.085367734073646	-0.178455181803414	-4.9	3.5
191120_E001T_3	191120_B001	18	18	8	3.125	Cops8bD	60	Step	3.125	0	NA	191120_E001T_3.avi_lane_117.res	0.628526138931302	-0.0310616987570072	0.133224530831099	-0.167966890080429	-0.0310616987570072	5	6	0.463802990438167	0.132598056854625	0.0172016105986094	4.29629629629629	NA	NA	-0.312332879727509	-0.0183997478526467	-0.0671436609990771	0.0826729398235031	-0.0183997478526467	-3.9	-1.5
191120_E001T_3	191120_B001	19	19	9	3.125	Cops8bD	60	Step	3.125	0	NA	191120_E001T_3.avi_lane_118.res	0.754457980577807	-0.0788443259287632	0.0965424358483335	-0.25423108770586	-0.0788443259287632	7	7	0.454648339317326	0.10007152188846	0.0491778141195392	4.28301886792453	NA	NA	-0.186401038081004	-0.0661823750244027	-0.103825755981843	-0.00359125780192793	-0.0661823750244027	-1.9	-0.5
191120_E001T_3	191120_B001	20	20	10	3.125	Cops8bD	60	Step	3.125	0	NA	191120_E001T_3.avi_lane_119.res	0.665409694545321	-0.127570777479892	0.160222821715818	-0.292024262734584	-0.127570777479892	4	7	0.492172768144008	0.126579116302025	-0.0665456076414171	4.27314814814815	NA	NA	-0.27544932411349	-0.114908826575531	-0.0401453701143581	-0.0413844328306519	-0.114908826575531	-4.9	-0.5
191120_E001T_3	191120_B001	21	21	11	3.125	Cops8bD	60	Step	3.125	0	NA	191120_E001T_3.avi_lane_120.res	0.718797728618952	-0.074951206434316	0.16262523458445	-0.193739426943699	-0.074951206434316	4	8	0.503623674000543	-0.00879002393269652	-0.0345750363981401	4.25	NA	NA	-0.222061290039859	-0.0622892555299555	-0.0377429572457261	0.0569004029602331	-0.0622892555299555	-4.9	0.5
191120_E001T_3	191120_B001	22	22	12	3.125	Cops8bD	60	Step	3.125	0	NA	191120_E001T_3.avi_lane_121.res	0.488452014320805	0.0130997453083108	0.133048713136729	-0.106849222520107	0.0130997453083108	5	5	0.549745855606469	0.0431092787997842	0.0529435282466936	4.24074074074074	NA	NA	-0.452407004338006	0.0257616962126713	-0.0673194786934471	0.143790607383825	0.0257616962126713	-3.9	-2.5
191120_E001T_3	191120_B001	23	23	13	3.125	Cops8bD	60	Step	3.125	0	NA	191120_E001T_3.avi_lane_122.res	1.14008478964166	-0.0417749929033275	0.297019417847568	-0.278931080428954	-0.0417749929033276	7	10	0.418242111507053	-0.0472655822079559	-0.0232900557916267	4.20990566037736	NA	NA	0.199225770982849	-0.029113041998967	0.0966512260173919	-0.0282912505250219	-0.0291130419989671	-1.9	2.5
191120_E001T_3	191120_B001	24	24	14	3.125	Cops8bD	60	Step	3.125	0	NA	191120_E001T_3.avi_lane_123.res	1.1259228860015	-0.115437350077607	0.123300050268097	-0.289064550329028	-0.115437350077607	8	11	0.45022717637913	-0.00546887009132002	-0.0191602895088256	4.1627358490566	NA	NA	0.185063867342689	-0.102775399173246	-0.0770681415620791	-0.0384247204250959	-0.102775399173246	-0.9	3.5
191120_E001T_3	191120_B001	25	25	15	3.125	Cops8bD	60	Step	3.125	0	NA	191120_E001T_3.avi_lane_124.res	0.575034722068109	-0.122868532171582	0.107747252010724	-0.168991689008043	-0.122868532171582	2	10	0.473588530350776	0.177087744597834	-0.139566314851135	4.16666666666667	NA	NA	-0.365824296590702	-0.110206581267221	-0.0926209398194521	0.0816481408958891	-0.110206581267221	-6.9	2.5
191120_E001T_3	191120_B001	26	26	16	3.125	Cops8bD	60	Step	3.125	0	NA	191120_E001T_3.avi_lane_125.res	0.517199793350885	-0.0455514075067026	0.192676105898123	-0.164665164209115	-0.0455514075067026	4	8	0.631858876776091	0.0167263388299145	-0.0407177771896605	4.14150943396226	NA	NA	-0.423659225307926	-0.0328894566023421	-0.00769208593205309	0.0859746656948171	-0.0328894566023421	-4.9	0.5
191120_E001T_3	191120_B001	27	27	17	3.125	Cops8bD	60	Step	3.125	0	NA	191120_E001T_3.avi_lane_126.res	1.02714242758115	0.0121979633042893	0.332005381080046	-0.236541139410188	0.0121979633042893	7	9	0.492957129751697	-0.108650612717781	-0.033896783154231	4.13194444444444	NA	NA	0.0862834089223393	0.0248599142086498	0.13163718924987	0.0140986904937441	0.0248599142086498	-1.9	1.5
191120_E001T_3	191120_B001	28	28	18	3.125	Cops8bD	60	Step	3.125	0	NA	191120_E001T_3.avi_lane_127.res	1.02771005876001	-0.125966401987068	0.27092091152815	-0.291336115951743	-0.125966401987068	5	12	0.506232264010137	-0.104997259614043	0.00819232895910522	4.11792452830189	NA	NA	0.0868510401011994	-0.113304451082707	0.0705527196979739	-0.0406962860478109	-0.113304451082707	-3.9	4.5
191120_E001T_3	191120_B001	29	29	19	3.125	Cops8bD	60	Step	3.125	0	NA	191120_E001T_3.avi_lane_128.res	0.470628461557483	0.0268043101670447	0.117029311885612	-0.176201943699732	0.0268043101670447	9	4	0.599426192090446	-0.100297813269573	0.0367267903407853	4.11342592592593	NA	NA	-0.470230557101328	0.0394662610714052	-0.0833388799445641	0.0744378862042001	0.0394662610714052	0.0999999999999996	-3.5
191120_E001T_3	191120_B001	30	30	20	3.125	Cops8bD	60	Step	3.125	0	NA	191120_E001T_3.avi_lane_129.res	1.07851769974896	0.0209711952636286	0.323835062555854	-0.281892672028597	0.0209711952636286	9	9	0.419959123530879	0.0312634978365196	0.0296797760907441	4.11111111111111	NA	NA	0.137658681090149	0.0336331461679891	0.123466870725678	-0.0312528421246649	0.0336331461679891	0.0999999999999996	1.5
191120_E001T_3	191120_B001	31	31	21	3.125	Cops8bD	60	Step	3.125	0	NA	191120_E001T_3.avi_lane_130.res	1.10833537740485	0.0844729705093837	0.338678592493298	-0.296835462466487	0.0844729705093837	12	8	0.447356177831886	-0.0229616388663786	0.0512017645815701	4.09669811320755	NA	NA	0.167476358746039	0.0971349214137442	0.138310400663122	-0.0461956325625549	0.0971349214137442	3.1	0.5
191120_E001T_3	191120_B001	32	32	22	3.125	Cops8bD	60	Step	3.125	0	NA	191120_E001T_3.avi_lane_131.res	0.734187645409373	-0.00574024815683673	0.197005323630792	-0.163431248436104	-0.00574024815683673	7	9	0.44879576612293	0.000601589105980547	0.0709412525607565	4.09259259259259	NA	NA	-0.206671373249438	0.00692170274752381	-0.00336286819938408	0.0872085814678281	0.00692170274752381	-1.9	1.5
191120_E001T_3	191120_B001	33	33	23	3.125	Cops8bD	60	Step	3.125	0	NA	191120_E001T_3.avi_lane_132.res	0.706684740550048	-0.0268547503351208	0.199588644197625	-0.202977390527257	-0.0268547503351208	7	9	0.505392210294959	0.0183222297940722	0.0450192037532984	4.05896226415094	NA	NA	-0.234174278108763	-0.0141927994307603	-0.000779547632551086	0.0476624393766751	-0.0141927994307603	-1.9	1.5
191120_E001T_3	191120_B001	34	34	24	3.125	Cops8bD	60	Step	3.125	0	NA	191120_E001T_3.avi_lane_133.res	0.533179646361195	0.0588646836461126	0.150436166219839	-0.12427828150134	0.0588646836461126	10	5	0.549501572999155	0.0885967220291884	0.0496449182017841	4.05324074074074	NA	NA	-0.407679372297616	0.0715266345504731	-0.0499320256103371	0.126361548402592	0.0715266345504731	1.1	-2.5
191120_E001T_3	191120_B001	35	35	25	3.125	Cops8bD	60	Step	3.125	0	NA	191120_E001T_3.avi_lane_134.res	0.853467813178149	0.0358711401157045	0.213784979283451	-0.208760388739947	0.0358711401157045	11	8	0.485056762978943	-0.039297641248149	0.0342318126932227	4.03066037735849	NA	NA	-0.0873912054806617	0.048533091020065	0.0134167874532749	0.0418794411639851	0.048533091020065	2.1	0.5
191120_E001T_3	191120_B001	36	36	26	3.125	Cops8bD	60	Step	3.125	0	NA	191120_E001T_3.avi_lane_135.res	0.85472738225424	-0.0695240000000001	0.0959808847184984	-0.179860589812332	-0.0695240000000001	6	9	0.344179166924943	-0.018976232878963	-0.100303425478059	4.01179245283019	NA	NA	-0.0861316364045707	-0.0568620490956396	-0.104387307111678	0.0707792400916001	-0.0568620490956396	-2.9	1.5
191120_E001T_3	191120_B001	37	37	27	3.125	Cops8bD	60	Step	3.125	0	NA	191120_E001T_3.avi_lane_136.res	1.078767660741	-0.0231264547763511	0.370440214477212	-0.204772609816457	-0.0231264547763511	6	13	0.433057346280188	0.0323270557609564	-0.0556523419680597	3.98611111111111	NA	NA	0.137908642082189	-0.0104645038719906	0.170072022647036	0.0458672200874751	-0.0104645038719906	-2.9	5.5
191120_E001T_3	191120_B001	38	38	28	3.125	Cops8bD	60	Step	3.125	0	NA	191120_E001T_3.avi_lane_137.res	0.77711539875686	-0.0326352703306521	0.150629127345845	-0.261715767426273	-0.0326352703306521	10	8	0.496589151153931	0.0516058400461951	0.00330262961735831	3.97169811320755	NA	NA	-0.163743619901951	-0.0199733194262916	-0.0497390644843311	-0.0110759375223409	-0.0199733194262916	1.1	0.5
191120_E001T_3	191120_B001	39	39	29	3.125	Cops8bD	60	Step	3.125	0	NA	191120_E001T_3.avi_lane_138.res	1.09525199252659	0.101414337335353	0.367182899566921	-0.244084793565684	0.101414337335353	13	10	0.476771721453808	-0.0889312278111006	0.032343570820652	3.97222222222222	NA	NA	0.154392973867779	0.114076288239714	0.166814707736745	0.00655503633824808	0.114076288239714	4.1	2.5
191120_E001T_3	191120_B001	40	40	30	3.125	Cops8bD	60	Step	3.125	0	NA	191120_E001T_3.avi_lane_139.res	1.05273706390578	-0.0151297666341701	0.227656934316354	-0.217452017426274	-0.0151297666341701	10	12	0.447086453961466	0.00978593856653041	0.0267800460988959	3.9622641509434	NA	NA	0.111878045246969	-0.00246781572980956	0.0272887424861779	0.0331878124776581	-0.00246781572980956	1.1	4.5
191120_E001T_3	191120_B001	41	41	31	3.125	Cops8bD	60	Step	3.125	0	NA	191120_E001T_3.avi_lane_140.res	0.841361465531779	-0.0785164130263368	0.15548264075067	-0.286515571939232	-0.0785164130263368	8	9	0.541022405121464	-0.0993038133543696	0.011392849097524	3.92361111111111	NA	NA	-0.0994975531270317	-0.0658544621219763	-0.0448855510795061	-0.0358757420352999	-0.0658544621219763	-0.9	1.5
191120_E001T_3	191120_B001	42	42	32	3.125	Cops8bD	60	Step	3.125	0	NA	191120_E001T_3.avi_lane_141.res	0.685984731604964	-0.0423337426273462	0.139233780160858	-0.163378757819482	-0.0423337426273462	6	9	0.436515180996158	-0.0602630009719602	0.0709522182638707	3.90046296296296	NA	NA	-0.254874287053847	-0.0296717917229857	-0.0611344116693181	0.0872610720844501	-0.0296717917229857	-2.9	1.5
191120_E001T_3	191120_B001	43	43	33	3.125	Cops8bD	60	Step	3.125	0	NA	191120_E001T_3.avi_lane_142.res	0.591068689842219	0.0516735170911526	0.185775960679178	-0.120743910379165	0.0516735170911526	9	7	0.501032262728986	-0.0919825477885369	0.103491503997304	3.88679245283019	NA	NA	-0.349790328816592	0.0643354679955132	-0.0145922311509981	0.129895919524767	0.0643354679955132	0.0999999999999996	-0.5
191120_E001T_3	191120_B001	44	44	34	3.125	Cops8bD	60	Step	3.125	0	NA	191120_E001T_3.avi_lane_143.res	0.635604150326988	0.0262334742154237	0.131691731903486	-0.124421179624665	0.0262334742154237	10	7	0.458651634977094	0.0536852071921898	0.0758356058362369	3.8587962962963	NA	NA	-0.305254868331823	0.0388954251197842	-0.0686764599266901	0.126218650279267	0.0388954251197842	1.1	-0.5
191120_E001T_3	191120_B001	45	45	35	3.125	Cops8bD	60	Step	3.125	0	NA	191120_E001T_3.avi_lane_144.res	0.916385317544207	0.0255522006255585	0.260732497319035	-0.268423170241287	0.0255522006255585	10	8	0.496780500305083	0.019802885671795	0.0887878621728788	3.83490566037736	NA	NA	-0.0244737011146037	0.038214151529919	0.0603643054888589	-0.0177833403373549	0.038214151529919	1.1	0.5
191120_E001T_3	191120_B001	46	46	36	3.125	Cops8bD	60	Step	3.125	0	NA	191120_E001T_3.avi_lane_145.res	1.05034560711395	-0.251644402479893	0.18008234919571	-0.436670153198009	-0.251644402479893	6	14	0.477388045136065	-0.152346386991995	-0.0609351608154316	3.81712962962963	NA	NA	0.109486588455139	-0.238982451575532	-0.0202858426344661	-0.186030323294077	-0.238982451575532	-2.9	6.5
191120_E001T_3	191120_B001	47	47	37	3.125	Cops8bD	60	Step	3.125	0	NA	191120_E001T_3.avi_lane_146.res	1.03623029903371	0.0372205720814039	0.217470867085997	-0.223140965147453	0.0372205720814039	13	9	0.417520297896592	-0.0254461661291918	-0.00654677771527602	3.81603773584906	NA	NA	0.0953712803748993	0.0498825229857644	0.0171026752558209	0.0274988647564791	0.0498825229857644	4.1	1.5
191120_E001T_3	191120_B001	48	48	38	3.125	Cops8bD	60	Step	3.125	0	NA	191120_E001T_3.avi_lane_147.res	1.13743119897234	-0.00330408780160861	0.172468141725567	-0.179076317328784	-0.00330408780160861	11	11	0.443962423765394	0.0701416962406566	-0.0253773817232058	3.78301886792453	NA	NA	0.196572180313529	0.00935786310275193	-0.0279000501046091	0.0715635125751481	0.00935786310275193	2.1	3.5
191120_E001T_3	191120_B001	49	49	39	3.125	Cops8bD	60	Step	3.125	0	NA	191120_E001T_3.avi_lane_148.res	0.953311104402107	-0.050244303870643	0.150937280328419	-0.251425888069705	-0.050244303870643	8	8	0.417257532574069	0.0266777113477169	0.0468669370625435	3.77777777777778	NA	NA	0.0124520857432963	-0.0375823529662825	-0.0494309115017571	-0.000786058165772929	-0.0375823529662825	-0.9	0.5
191120_E001T_3	191120_B001	50	50	40	3.125	Cops8bD	60	Step	3.125	0	NA	191120_E001T_3.avi_lane_149.res	0.670040586609757	-0.0666979557640751	0.185112064343164	-0.318507975871314	-0.0666979557640751	6	6	0.538506100712931	0.0972355919158223	-0.00801831155272884	3.7625	NA	NA	-0.270818432049054	-0.0540360048597146	-0.0152561274870121	-0.0678681459673819	-0.0540360048597146	-2.9	-1.5
191120_E001T_3	191120_B001	51	51	41	3.125	Cops8bD	60	Step	3.125	0	NA	191120_E001T_3.avi_lane_150.res	0.55926351138052	0.0267621648793563	0.142673274128686	-0.205060053619303	0.0267621648793563	8	4	0.39762869250983	0.0541711313067492	0.0288579140353862	3.75490196078431	NA	NA	-0.381595507278291	0.0394241157837168	-0.0576949177014901	0.0455797762846291	0.0394241157837168	-0.9	-3.5
191120_E001T_3	191120_B001	52	52	42	3.125	Cops8bD	60	Step	3.125	0	NA	191120_E001T_3.avi_lane_151.res	0.550515369303655	0.0215452155083519	0.206726782841823	-0.0941932640750673	0.0215452155083519	5	8	0.428466876912451	0.0843433874301812	0.0826257583242677	3.75	NA	NA	-0.390343649355156	0.0342071664127124	0.0063585910116469	0.156446565828865	0.0342071664127124	-3.9	0.5
191120_E001T_3	191120_B001	53	53	43	3.125	Cops8bD	60	Step	3.125	0	NA	191120_E001T_3.avi_lane_152.res	0.454786345379143	0.114141078130984	0.159743105045089	-0.0530663538873996	0.114141078130984	11	3	0.539326218824674	-0.199990673313166	0.206768206668136	3.73	NA	NA	-0.486072673279668	0.126803029035345	-0.0406250867850871	0.197573476016532	0.126803029035345	2.1	-4.5
191120_E001T_3	191120_B001	54	54	44	3.125	Cops8bD	60	Step	3.125	0	NA	191120_E001T_3.avi_lane_153.res	0.642338730716282	0.078041052278821	0.188574798927615	-0.25356018766756	0.078041052278821	9	3	0.52405735792347	-0.180646638480696	0.19609799703031	3.72303921568627	NA	NA	-0.298520287942529	0.0907030031831815	-0.0117933929025611	-0.00292035776362792	0.0907030031831815	0.0999999999999996	-4.5
191120_E001T_3	191120_B001	55	55	45	3.125	Cops8bD	60	Step	3.125	0	NA	191120_E001T_3.avi_lane_154.res	1.22806924390935	-0.0100011161281219	0.215683495978552	-0.260761796246649	-0.0100011161281219	10	9	0.428738218871011	-0.0146240384564614	0.0590030042048461	3.7	NA	NA	0.287210225250539	0.00266083477623864	0.0153153041483759	-0.0101219663427169	0.00266083477623864	1.1	1.5
191120_E001T_3	191120_B001	56	56	46	3.125	Cops8bD	60	Step	3.125	0	NA	191120_E001T_3.avi_lane_155.res	0.738626167278059	0.0202934029107617	0.151073726541555	-0.110486920720031	0.0202934029107617	7	7	0.444382970463827	-0.0711681334963554	0.11667618866534	3.68627450980392	NA	NA	-0.202232851380752	0.0329553538151222	-0.0492944652886211	0.140152909183901	0.0329553538151222	-1.9	-0.5
191120_E001T_3	191120_B001	57	57	47	3.125	Cops8bD	60	Step	3.125	0	NA	191120_E001T_3.avi_lane_156.res	0.645522923878549	0.0260511394101876	0.143189812332439	-0.0910875335120642	0.0260511394101876	6	6	0.471717813903281	0.0287520065031992	0.105777487925019	3.67156862745098	NA	NA	-0.295336094780262	0.0387130903145481	-0.0571783794977371	0.159552296391868	0.0387130903145481	-2.9	-1.5
191120_E001T_3	191120_B001	58	58	48	3.125	Cops8bD	60	Step	3.125	0	NA	191120_E001T_3.avi_lane_157.res	0.67038329108237	0.107229923695607	0.191034137622878	-0.0813295576407514	0.107229923695607	9	4	0.47411378802108	0.0330892207466952	0.15533230853316	3.64	NA	NA	-0.270475727576441	0.119891874599968	-0.0093340542072981	0.169310272263181	0.119891874599968	0.0999999999999996	-3.5
191120_E001T_3	191120_B001	59	59	49	3.125	Cops8bD	60	Step	3.125	0	NA	191120_E001T_3.avi_lane_158.res	0.620229349234315	0.045948288306867	0.180550586461125	-0.169415388739946	0.045948288306867	8	5	0.496670341316512	0.137204248091684	0.100588890285102	3.63480392156863	NA	NA	-0.320629669424496	0.0586102392112275	-0.0198176053690511	0.0812244411639861	0.0586102392112275	-0.9	-2.5
191120_E001T_3	191120_B001	60	60	50	3.125	Cops8bD	60	Step	3.125	0	NA	191120_E001T_3.avi_lane_159.res	0.901164646532588	-0.072422842660858	0.175785849530831	-0.320631534852547	-0.072422842660858	8	8	0.474677222003336	-0.0988692717479769	0.000756046036336679	3.61	NA	NA	-0.0396943721262227	-0.0597608917564975	-0.0245823422993451	-0.0699917049486149	-0.0597608917564975	-0.9	0.5
191120_E001T_3	191120_B001	61	61	51	3.125	Cops8bD	60	Step	3.125	0	NA	191120_E001T_3.avi_lane_160.res	0.559963708267865	-0.0480348142474151	0.176451424262734	-0.347349798927614	-0.0480348142474151	8	6	0.616798804857664	-0.0747978907639374	0.0623760457586079	3.59313725490196	NA	NA	-0.380895310390946	-0.0353728633430546	-0.0239167675674421	-0.0967099690236819	-0.0353728633430546	-0.9	-1.5
191120_E001T_3	191120_B001	62	62	52	3.125	Cops8bD	60	Step	3.125	0	NA	191120_E001T_3.avi_lane_161.res	0.466667697287659	0.0836760569189526	0.191707372654156	-0.159394403485254	0.0836760569189526	9	4	0.543333512499782	-0.026399148962637	0.163121947794536	3.59558823529412	NA	NA	-0.474191321371152	0.0963380078233131	-0.0086608191760201	0.0912454264186781	0.0963380078233131	0.0999999999999996	-3.5
191120_E001T_3	191120_B001	63	63	53	3.125	Cops8bD	60	Step	3.125	0	NA	191120_E001T_3.avi_lane_162.res	1.43292829510796	-0.158659551152815	0.214260715452108	-0.451668332056684	-0.158659551152815	11	14	0.402159265174512	0.0726807763264522	0.0101884503053365	3.565	NA	NA	0.492069276449149	-0.145997600248454	0.0138925236219319	-0.201028502152752	-0.145997600248454	2.1	6.5
191120_E001T_3	191120_B001	64	64	54	3.125	Cops8bD	60	Step	3.125	0	NA	191120_E001T_3.avi_lane_163.res	0.522231819662809	0.00889963394514351	0.167541928379931	-0.176183042895442	0.00889963394514352	7	6	0.502229031896917	-0.0263345134195541	0.101626560176377	3.55882352941177	NA	NA	-0.418627198996002	0.0215615848495041	-0.0328262634502451	0.0744567870084901	0.0215615848495041	-1.9	-1.5
191120_E001T_3	191120_B001	65	65	55	3.125	Cops8bD	60	Step	3.125	0	NA	191120_E001T_3.avi_lane_164.res	0.568601955807337	0.0130380390654921	0.110697479892761	-0.162748954423592	0.0130380390654921	9	5	0.441606519661276	-0.0550404199041992	0.0291362849379125	3.53	NA	NA	-0.372257062851474	0.0256999899698526	-0.0896707119374151	0.0878908754803401	0.0256999899698526	0.0999999999999996	-2.5
191120_E001T_3	191120_B001	66	66	56	3.125	Cops8bD	60	Step	3.125	0	NA	191120_E001T_3.avi_lane_165.res	0.926005837780548	-0.0397681747095622	0.193068096514745	-0.156186310321716	-0.0397681747095622	6	12	0.410754107687051	0.036056060761681	-0.0565843127605013	3.52450980392157	NA	NA	-0.0148531808782627	-0.0271062238052017	-0.0073000953154311	0.0944535195822161	-0.0271062238052017	-2.9	4.5
191120_E001T_3	191120_B001	67	67	57	3.125	Cops8bD	60	Step	3.125	0	NA	191120_E001T_3.avi_lane_166.res	0.518099462199221	-0.00456158847184952	0.2670063538874	-0.140345559651474	-0.00456158847184952	4	8	0.603757860279669	-0.0815197013761015	-0.0387842373738774	3.52450980392157	NA	NA	-0.42275955645959	0.00810036243251102	0.0666381620572239	0.110294270252458	0.00810036243251102	-4.9	0.5
191120_E001T_3	191120_B001	68	68	58	3.125	Cops8bD	60	Step	3.125	0	NA	191120_E001T_3.avi_lane_167.res	1.07526809740514	-0.012892297657683	0.274719426273458	-0.27174284919571	-0.012892297657683	9	10	0.43611836922536	-0.118521162656528	0.0154347066267864	3.5125	NA	NA	0.134409078746329	-0.000230346753322458	0.0743512344432819	-0.0211030192917779	-0.000230346753322458	0.0999999999999996	2.5
191120_E001T_3	191120_B001	69	69	59	3.125	Cops8bD	60	Step	3.125	0	NA	191120_E001T_3.avi_lane_168.res	0.403007535815965	-0.0556218465147451	0.0736972922252015	-0.147992659900421	-0.0556218465147451	5	7	0.636023102009378	-0.138567616806124	-0.0303708522077743	3.47303921568627	NA	NA	-0.537851482842846	-0.0429598956103846	-0.126670899604975	0.102647170003511	-0.0429598956103846	-3.9	-0.5
191120_E001T_3	191120_B001	70	70	60	3.125	Cops8bD	60	Step	3.125	0	NA	191120_E001T_3.avi_lane_169.res	1.06026151089637	-0.11992193424933	0.125701407506702	-0.283670828753351	-0.11992193424933	8	12	0.49154587538093	-0.0187849658341432	-0.0749812869884982	1.24754901960784	NA	NA	0.119402492237559	-0.107259983344969	-0.0746667843234741	-0.0330309988494189	-0.107259983344969	-0.9	4.5
191120_E001T_3	191120_B001	71	71	61	3.125	Cops8bD	60	Step	3.125	0	NA	191120_E001T_3.avi_lane_170.res	0.719871080934558	-0.162425033990808	0.0651097285522788	-0.333076105898123	-0.162425033990808	6	8	0.586548515714544	-0.0284302848318694	-0.172435779688166	0.139705882352942	NA	NA	-0.220987937724253	-0.149763083086447	-0.135258463277897	-0.0824362759941909	-0.149763083086447	-2.9	0.5
191120_E001T_3	191120_B001	72	72	62	3.125	Cops8bD	60	Step	3.125	0	NA	191120_E001T_3.avi_lane_171.res	0.601653974775552	-0.181456300268097	0.105291957104557	-0.238805951742627	-0.181456300268097	2	10	0.616393973547449	-0.112856885500927	-0.216419805960144	0.139705882352942	NA	NA	-0.339205043883259	-0.168794349363736	-0.0950762347256191	0.0118338781613051	-0.168794349363736	-6.9	2.5
191120_E001T_3	191120_B001	73	73	63	3.125	Cops8bD	60	Step	3.125	0	NA	191120_E001T_3.avi_lane_172.res	1.22197149680442	-0.142080333780161	0.351298331099195	-0.265425	-0.142080333780161	4	16	0.453838846149977	-0.0967164818678221	-0.134625863389235	0.1275	NA	NA	0.281112478145609	-0.1294183828758	0.150930139269019	-0.0147851700960679	-0.1294183828758	-4.9	8.5
191120_E001T_3	191120_B001	74	74	64	3.125	Cops8bD	60	Step	3.125	0	NA	191120_E001T_3.avi_lane_173.res	0.654423567066787	-0.24130740616622	0.112945040214477	-0.359391554959785	-0.24130740616622	3	9	0.552529094502133	-0.211329645478475	-0.183668807959799	0.129901960784314	NA	NA	-0.286435451592024	-0.228645455261859	-0.0874231516156991	-0.108751725055853	-0.228645455261859	-5.9	1.5
191120_E001T_3	191120_B001	75	75	65	3.125	Cops8bD	60	Step	3.125	0	NA	191120_E001T_3.avi_lane_174.res	0.769587312333144	-0.186184451239947	0.165698525469169	-0.459871210902592	-0.186184451239947	7	9	0.563462684607854	-0.101083367030234	-0.0869138764849313	0.132352941176471	NA	NA	-0.171271706325667	-0.173522500335586	-0.0346696663610071	-0.20923138099866	-0.173522500335586	-1.9	1.5
191120_E001T_3	191120_B001	76	76	66	3.125	Cops8bD	60	Step	3.125	0	NA	191120_E001T_3.avi_lane_175.res	0.968798422052616	-0.127689253798034	0.132323611643049	-0.29315198635145	-0.127689253798034	7	11	0.487328744218631	0.0733637024624493	-0.0795171265382768	0.132500000000001	NA	NA	0.0279394033938053	-0.115027302893673	-0.0680445801871271	-0.0425121564475179	-0.115027302893673	-1.9	3.5
191120_E001T_3	191120_B001	77	77	67	3.125	Cops8bD	60	Step	3.125	0	NA	191120_E001T_3.avi_lane_176.res	1.00110044064693	-0.134222304289544	0.254549368058215	-0.343560897092184	-0.134222304289544	7	13	0.467195629134419	0.00661562650673833	-0.119146823859424	0.144607843137255	NA	NA	0.0602414219881192	-0.121560353385183	0.0541811762280389	-0.0929210671882519	-0.121560353385183	-1.9	5.5
191120_E001T_3	191120_B001	78	78	68	3.125	Cops8bD	60	Step	3.125	0	NA	191120_E001T_3.avi_lane_177.res	0.610044456707598	-0.127300725775565	0.129020157506702	-0.469061903485255	-0.127300725775565	8	6	0.66816388833422	-0.176013649141146	-0.0592953106466343	0.14	NA	NA	-0.330814561951213	-0.114638774871204	-0.0713480343234741	-0.218422073581323	-0.114638774871204	-0.9	-1.5
191120_E001T_3	191120_B001	79	79	69	3.125	Cops8bD	60	Step	3.125	0	NA	191120_E001T_3.avi_lane_178.res	1.11810157332681	-0.0187253777723616	0.303560634495085	-0.241846463188286	-0.0187253777723616	9	13	0.451137230302705	0.0226255354709264	-0.0100115461502479	0.144607843137255	NA	NA	0.177242554667999	-0.00606342686800106	0.103192442664909	0.00879336671564607	-0.00606342686800106	0.0999999999999996	5.5
191120_E001T_3	191120_B001	80	80	70	3.125	Cops8bD	60	Step	3.125	0	NA	191120_E001T_3.avi_lane_179.res	0.977465708163598	-0.119592013545929	0.130983199285076	-0.345109705093834	-0.119592013545929	9	10	0.430656279030649	0.0360814282710893	-0.0449077634272705	0.151960784313726	NA	NA	0.0366066895047873	-0.106930062641568	-0.0693849925451001	-0.0944698751899019	-0.106930062641568	0.0999999999999996	2.5
191120_E001T_3	191120_B001	81	81	71	3.125	Cops8bD	60	Step	3.125	0	NA	191120_E001T_3.avi_lane_180.res	1.04759689222646	-0.155899095527021	0.174090804289544	-0.273752631175795	-0.155899095527021	5	14	0.470407323871669	0.0260229869348854	-0.100169934302598	0.1475	NA	NA	0.106737873567649	-0.14323714462266	-0.0262773875406321	-0.0231128012718629	-0.14323714462266	-3.9	6.5
191120_E001T_3	191120_B001	82	82	72	3.125	Cops8bD	60	Step	3.125	0	NA	191120_E001T_3.avi_lane_181.res	0.82909174857504	-0.0697479892761395	0.167522296693476	-0.307018275245755	-0.0697479892761395	9	9	0.473022037334912	-0.136631306042561	-0.0332028120458071	0.139705882352942	NA	NA	-0.111767270083771	-0.057086038371779	-0.0328458951367001	-0.0563784453418229	-0.057086038371779	0.0999999999999996	1.5
191120_E001T_3	191120_B001	83	83	73	3.125	Cops8bD	60	Step	3.125	0	NA	191120_E001T_3.avi_lane_182.res	0.890758873213465	-0.117597019397571	0.0920833971658377	-0.264373310991958	-0.117597019397571	7	10	0.459844412141405	-0.0769287521049912	-0.0432700127525305	0.135	NA	NA	-0.0501001454453457	-0.10493506849321	-0.108284794664338	-0.0137334810880259	-0.10493506849321	-1.9	2.5
191120_E001T_3	191120_B001	84	84	74	3.125	Cops8bD	60	Step	3.125	0	NA	191120_E001T_3.avi_lane_183.res	0.983990057246855	-0.206263918677391	0.0975971581769439	-0.323133563621365	-0.206263918677391	5	13	0.471301848791529	0.00239741896180151	-0.115213355862853	0.144607843137255	NA	NA	0.0431310385880442	-0.19360196777303	-0.102771033653232	-0.072493733717433	-0.19360196777303	-3.9	5.5
191120_E001T_3	191120_B001	85	85	75	3.125	Cops8bD	60	Step	3.125	0	NA	191120_E001T_3.avi_lane_184.res	0.58284446750731	-0.00999706769436988	0.164309869302949	-0.184304004691689	-0.00999706769436988	8	8	0.550985855857815	-0.0482567256586291	-0.020389869533141	0.147058823529411	NA	NA	-0.358014551151501	0.00266488320999066	-0.0360583225272271	0.0663358252122431	0.00266488320999066	-0.9	0.5
191120_E001T_3	191120_B001	86	86	76	3.125	Cops8bD	60	Step	3.125	0	NA	191120_E001T_3.avi_lane_185.res	0.998579601797579	-0.0556048501096759	0.273662282171582	-0.243757497127537	-0.0556048501096759	8	14	0.471242051045934	0.0916536485089378	-0.0273419852432736	0.1425	NA	NA	0.0577205831387683	-0.0429428992053154	0.0732940903414059	0.00688233277639508	-0.0429428992053154	-0.9	6.5
191120_E001T_3	191120_B001	87	87	77	3.125	Cops8bD	60	Step	3.125	0	NA	191120_E001T_3.avi_lane_186.res	1.06188703909195	-0.0847732343929527	0.243521365616622	-0.286800680552691	-0.0847732343929527	8	13	0.43865015231019	0.00956009536934147	-0.0431313858800404	0.144607843137255	NA	NA	0.121028020433139	-0.0721112834885922	0.0431531737864459	-0.0361608506487589	-0.0721112834885922	-0.9	5.5
191120_E001T_3	191120_B001	88	88	78	3.125	Cops8bD	60	Step	3.125	0	NA	191120_E001T_3.avi_lane_187.res	0.453069428469702	-0.0154018862504788	0.15943581003447	-0.190239582535427	-0.0154018862504788	7	7	0.491330310565034	0.0984009859607806	0.0458812875362615	0.14	NA	NA	-0.487789590189109	-0.00273993534611826	-0.0409323817957061	0.0604002473685051	-0.00273993534611826	-1.9	-0.5
191120_E001T_3	191120_B001	89	89	79	3.125	Cops8bD	60	Step	3.125	0	NA	191120_E001T_3.avi_lane_188.res	0.55262244786082	-0.034551977211796	0.209183780160858	-0.180793431635389	-0.034551977211796	6	10	0.523973009443226	-0.194549531530587	-0.00495365510022153	0.134803921568627	NA	NA	-0.388236570797991	-0.0218900263074355	0.00881558833068191	0.0698463982685431	-0.0218900263074355	-2.9	2.5
191120_E001T_3	191120_B001	90	90	80	3.125	Cops8bD	60	Step	3.125	0	NA	191120_E001T_3.avi_lane_189.res	0.983583163718168	-0.00340098458445036	0.192766195466732	-0.243160871313673	-0.00340098458445036	11	9	0.391859232825292	-0.0390889123592726	0.0396287872381142	0.127450980392158	NA	NA	0.0427241450593573	0.00926096631991018	-0.00760199636344411	0.00747895859025907	0.00926096631991018	2.1	1.5
191120_E001T_3	191120_B001	91	91	81	3.125	Cops8bD	60	Step	3.125	0	NA	191120_E001T_3.avi_lane_190.res	0.542531807206282	-0.0527197433933356	0.152512945231713	-0.257952432018384	-0.0527197433933356	7	7	0.600517206964657	0.122169995475932	-0.0301913152670648	0.120000000000001	NA	NA	-0.398327211452529	-0.0400577924889751	-0.0478552465984631	-0.00731260211445195	-0.0400577924889751	-1.9	-0.5
191120_E001T_3	191120_B001	92	92	82	3.125	Cops8bD	60	Step	3.125	0	NA	191120_E001T_3.avi_lane_191.res	0.889941299516111	-0.073483801608579	0.204540169794459	-0.300957960029247	-0.073483801608579	9	11	0.513019768009563	-0.0424612556491501	-0.0551493019003548	0.129901960784314	NA	NA	-0.0509177191426997	-0.0608218507042185	0.0041719779642829	-0.0503181301253149	-0.0608218507042185	0.0999999999999996	3.5
191120_E001T_3	191120_B001	93	93	83	3.125	Cops8bD	60	Step	3.125	0	NA	191120_E001T_3.avi_lane_192.res	0.82810316903199	-0.0612138963360147	0.220267057640751	-0.286398659517427	-0.0612138963360147	8	10	0.477949565904208	-0.0529800840353724	-0.0346715252354658	0.120000000000001	NA	NA	-0.112755849626821	-0.0485519454316542	0.0198988658105749	-0.0357588296134949	-0.0485519454316542	-0.9	2.5
191120_E001T_3	191120_B001	94	94	84	3.125	Cops8bD	60	Step	3.125	0	NA	191120_E001T_3.avi_lane_193.res	0.675264833374635	-0.207758585790885	0.166061581769437	-0.294024778304805	-0.207758585790885	3	13	0.563299621754983	-0.0638886239255467	-0.16576961010051	0.125	NA	NA	-0.265594185284176	-0.195096634886524	-0.0343066100607391	-0.0433849484008729	-0.195096634886524	-5.9	5.5
191120_E001T_3	191120_B001	95	95	85	3.125	Cops8bD	60	Step	3.125	0	NA	191120_E001T_3.avi_lane_194.res	0.894901100826902	-0.164517595597573	0.0969887590961322	-0.317062969168901	-0.164517595597573	7	12	0.546539296866203	-0.0228506525858076	-0.130284296280582	0.130208333333333	NA	NA	-0.0459579178319087	-0.151855644693212	-0.103379432734044	-0.0664231392649689	-0.151855644693212	-1.9	4.5
191120_E001T_3	191120_B001	96	96	86	3.125	Cops8bD	60	Step	3.125	0	NA	191120_E001T_3.avi_lane_195.res	1.19871341992185	-0.127818030709237	0.118746394101877	-0.268711987744159	-0.127818030709237	8	14	0.411229172231158	-0.0309353731106473	-0.0435564703007502	0.135416666666667	NA	NA	0.257854401263039	-0.115156079804876	-0.0816217977282991	-0.0180721578402269	-0.115156079804876	-0.9	6.5
191120_E001T_3	191120_B001	97	97	87	3.125	Cops8bD	60	Step	3.125	0	NA	191120_E001T_3.avi_lane_196.res	0.961537429875377	0.0464830509383383	0.22906125	-0.162177747989275	0.0464830509383384	8	7	0.649817276057362	-0.0110133929265551	0.0117829703579835	0.1484375	NA	NA	0.0206784112165663	0.0591450018426988	0.0286930581698239	0.0884620819146571	0.0591450018426989	-0.9	-0.5
191120_E001T_3	191120_B001	98	98	88	3.125	Cops8bD	60	Step	3.125	0	NA	191120_E001T_3.avi_lane_197.res	0.956431787742423	-0.170229191242181	0.257480428954423	-0.334732891317798	-0.170229191242181	5	13	0.566702647904455	-0.0170670424969978	-0.118894546446218	0.140625	NA	NA	0.0155727690836123	-0.15756724033782	0.0571122371242469	-0.0840930614138659	-0.15756724033782	-3.9	5.5
191120_E001T_3	191120_B001	99	99	89	3.125	Cops8bD	60	Step	3.125	0	NA	191120_E001T_3.avi_lane_198.res	1.03601516851812	-0.0908529210863738	0.187993887399464	-0.39504943943456	-0.0908529210863738	12	11	0.447704873049817	-0.083911720135818	-0.016288759643929	0.14030612244898	NA	NA	0.0951561498593093	-0.0781909701820133	-0.0123743044307121	-0.144409609530628	-0.0781909701820133	3.1	3.5
191120_E001T_3	191120_B001	100	100	90	3.125	Cops8bD	60	Step	3.125	0	NA	191120_E001T_3.avi_lane_199.res	1.118006510595	-0.0313949436997322	0.230329899463807	-0.423982208445041	-0.0313949436997322	12	8	0.505569302834303	-0.0816955979429885	0.0258503928320072	0.14795918367347	NA	NA	0.177147491936189	-0.0187329927953717	0.0299617076336309	-0.173342378541109	-0.0187329927953717	3.1	0.5
191120_E001T_3	191120_B001	101	101	91	3.125	Cops8bD	60	Step	3.125	0	NA	191120_E001T_3.avi_lane_200.res	0.783723323382407	-0.00896925721495084	0.16295491689008	-0.254575220222137	-0.00896925721495085	10	7	0.410900963626748	0.144037319628014	0.0299127550139836	0.135416666666667	NA	NA	-0.157135695276404	0.0036926936894097	-0.0374132749400961	-0.00393539031820495	0.00369269368940969	1.1	-0.5
191120_E001T_3	191120_B001	102	102	92	3.125	Cops8bD	60	Step	3.125	0	NA	191120_E001T_3.avi_lane_201.res	0.558403045921413	-0.0250006266756033	0.180478345461509	-0.184817605004469	-0.0250006266756033	7	9	0.594777426864063	0.0112158154079786	0.00968823481247367	0.161458333333334	NA	NA	-0.382455972737398	-0.0123386757712428	-0.0198898463686671	0.0658222248994631	-0.0123386757712428	-1.9	1.5
191120_E001T_3	191120_B001	103	103	93	3.125	Cops8bD	60	Step	3.125	0	NA	191120_E001T_3.avi_lane_202.res	0.905308308433901	-0.11394880697051	0.192241186327078	-0.318075469168901	-0.11394880697051	8	12	0.5121009680825	-0.050436654259288	-0.0173936175629968	0.135416666666667	NA	NA	-0.0355507102249097	-0.101286856066149	-0.00812700550309808	-0.0674356392649689	-0.101286856066149	-0.9	4.5
191120_E001T_3	191120_B001	104	104	94	3.125	Cops8bD	60	Step	3.125	0	NA	191120_E001T_3.avi_lane_203.res	1.09811534900366	-0.00554976236899778	0.353578954423593	-0.173143163538873	-0.00554976236899778	7	15	0.388092162681243	0.03644060039707	0.0516107755463856	0.143229166666667	NA	NA	0.157256330344849	0.00711218853536276	0.153210762593417	0.0774966663650591	0.00711218853536276	-1.9	7.5
191120_E001T_3	191120_B001	105	105	95	3.125	Cops8bD	60	Step	3.125	0	NA	191120_E001T_3.avi_lane_204.res	1.17461243525353	-0.218286066353888	0.147977050938337	-0.340373772117963	-0.218286066353888	5	15	0.469374322811589	0.114739777821469	-0.0992334713431852	0.140625	NA	NA	0.233753416594719	-0.205624115449527	-0.0523911408918391	-0.0897339422140309	-0.205624115449527	-3.9	7.5
191120_E001T_3	191120_B001	106	106	96	3.125	Cops8bD	60	Step	3.125	0	NA	191120_E001T_3.avi_lane_205.res	1.14295552369672	-0.130249496709725	0.284619226350057	-0.32385490080429	-0.130249496709725	7	15	0.428790727522366	0.0369035372202219	-0.0345734015083597	0.138020833333334	NA	NA	0.202096505037909	-0.117587545805364	0.0842510345198809	-0.0732150709003579	-0.117587545805364	-1.9	7.5
191120_E001T_3	191120_B001	107	107	97	3.125	Cops8bD	60	Step	3.125	0	NA	191120_E001T_3.avi_lane_206.res	0.749960224303802	-0.0749676725871312	0.105829176560705	-0.215587444146559	-0.0749676725871312	7	9	0.44520401482743	-0.0564021752491728	-0.0403548231271775	0.140625	NA	NA	-0.190898794355009	-0.0623057216827707	-0.0945390152694711	0.0350523857573731	-0.0623057216827707	-1.9	1.5
191120_E001T_3	191120_B001	108	108	98	3.125	Cops8bD	60	Step	3.125	0	NA	191120_E001T_3.avi_lane_207.res	0.724507950513847	-0.167432947146687	0.144628471849866	-0.340800402144772	-0.167432947146687	5	9	0.548027906519499	0.0779513014738454	-0.129679431473911	0.151041666666667	NA	NA	-0.216351068144964	-0.154770996242326	-0.0557397199803101	-0.0901605722408399	-0.154770996242326	-3.9	1.5
191120_E001T_3	191120_B001	109	109	99	3.125	Cops8bD	60	Step	3.125	0	NA	191120_E001T_3.avi_lane_208.res	0.906760528514142	-0.105001715817694	0.143928659517427	-0.263411954667317	-0.105001715817694	7	11	0.43028317526009	0.0378943586042933	-0.0430858223829489	0.135416666666667	NA	NA	-0.0340984901446687	-0.0923397649133335	-0.0564395323127491	-0.0127721247633849	-0.0923397649133335	-1.9	3.5
191120_E001T_3	191120_B001	110	110	100	3.125	Cops8bD	60	Step	3.125	0	NA	191120_E001T_3.avi_lane_209.res	1.13075707763024	-0.0863152657309573	0.243320810991957	-0.379325111706881	-0.0863152657309573	8	9	0.519408159593065	0.0579245604230684	-0.0436496429236247	0.140625	NA	NA	0.189898058971429	-0.0736533148265968	0.0429526191617809	-0.128685281802949	-0.0736533148265968	-0.9	1.5
191120_E001T_3	191120_B001	111	111	101	3.125	Cops8bD	60	Step	3.125	0	NA	191120_E001T_3.avi_lane_210.res	0.930760418930159	-0.0174286090521999	0.294546342397549	-0.235811075067024	-0.0174286090521999	7	10	0.529310778778816	0.0815918457232486	0.00611589155081541	0.156249999999999	NA	NA	-0.0100985997286517	-0.00476665814783936	0.0941781505673729	0.0148287548369081	-0.00476665814783936	-1.9	2.5
191120_E001T_3	191120_B001	112	112	102	3.125	Cops8bD	60	Step	3.125	0	NA	191120_E001T_3.avi_lane_211.res	0.997228196057948	-0.0121098190348525	0.186486715817694	-0.260355487600536	-0.0121098190348525	10	8	0.39370505227555	-0.0111381188452422	0.0109136681276018	0.14030612244898	NA	NA	0.0563691773991373	0.000552131869508043	-0.0138814760124821	-0.00971565769660393	0.000552131869508043	1.1	0.5
191120_E001T_3	191120_B001	113	113	103	3.125	Cops8bD	60	Step	3.125	0	NA	191120_E001T_3.avi_lane_212.res	0.540738857287771	0.041794058789736	0.11771712466488	-0.0594366957104561	0.041794058789736	8	6	0.566982806728683	-0.0178574325050545	0.0587460065773661	0.142857142857143	NA	NA	-0.40012016137104	0.0544560096940965	-0.0826510671652961	0.191203134193476	0.0544560096940965	-0.9	-1.5
191120_E001T_3	191120_B001	114	114	104	3.125	Cops8bD	60	Step	3.125	0	NA	191120_E001T_3.avi_lane_213.res	0.688031279373675	-0.0943164343163542	0.170675308310991	-0.226812305630027	-0.0943164343163541	5	10	0.513253744666209	0.0289066452884375	-0.0495834607254264	0.127604166666667	NA	NA	-0.252827739285136	-0.0816544834119937	-0.0296928835191851	0.0238275242739051	-0.0816544834119936	-3.9	2.5
191120_E001T_3	191120_B001	115	115	105	3.125	Cops8bD	60	Step	3.125	0	NA	191120_E001T_3.avi_lane_214.res	0.672614341766088	-0.122596474530832	0.0916106702412865	-0.229700046916891	-0.122596474530832	5	10	0.528750901359168	0.104250913238059	-0.0319174494622169	0.130208333333333	NA	NA	-0.268244676892723	-0.109934523626471	-0.10875752158889	0.0209397829870411	-0.109934523626471	-3.9	2.5
191120_E001T_3	191120_B001	116	116	106	3.125	Cops8bD	60	Step	3.125	0	NA	191120_E001T_3.avi_lane_215.res	1.10112058632936	0.033239907331857	0.23641784904104	-0.23089141689008	0.033239907331857	13	10	0.560990296640182	-0.0732337353944765	0.0285441165634653	0.1328125	NA	NA	0.160261567670549	0.0459018582362175	0.0360496572108639	0.0197484130138521	0.0459018582362175	4.1	2.5
191120_E001T_3	191120_B001	117	117	107	3.125	Cops8bD	60	Step	3.125	0	NA	191120_E001T_3.avi_lane_216.res	0.923972755904417	-0.128137486595174	0.126961584450402	-0.447011325402145	-0.128137486595174	10	8	0.4916986661057	-0.0468545578483105	0.012360857453541	0.114583333333333	NA	NA	-0.0168862627543938	-0.115475535690813	-0.0734066073797741	-0.196371495498213	-0.115475535690813	1.1	0.5
191120_E001T_3	191120_B001	118	118	108	3.125	Cops8bD	60	Step	3.125	0	NA	191120_E001T_3.avi_lane_217.res	1.18192455926657	-0.0894170702412869	0.155979892761394	-0.227452861930295	-0.0894170702412869	9	16	0.363616215375666	-0.148509726346343	-0.00213155386061371	0.125	NA	NA	0.241065540607759	-0.0767551193369264	-0.0443882990687821	0.0231869679736371	-0.0767551193369264	0.0999999999999996	8.5
191120_E001T_3	191120_B001	119	119	109	3.125	Cops8bD	60	Step	3.125	0	NA	191120_E001T_3.avi_lane_218.res	1.26747169159884	-0.172169574048257	0.167374713136729	-0.363163235589812	-0.172169574048257	9	16	0.439011345810289	-0.0480496249100769	0.0120100279540861	0.125	NA	NA	0.326612672940029	-0.159507623143896	-0.0329934786934471	-0.11252340568588	-0.159507623143896	0.0999999999999996	8.5
191120_E001T_3	191120_B001	120	120	110	3.125	Cops8bD	60	Step	3.125	0	NA	191120_E001T_3.avi_lane_219.res	1.00641015712453	0.0853221253351206	0.196004175603217	-0.172935991957104	0.0853221253351206	14	6	0.435340968816382	0.00750763311910611	0.0952510791151593	0.114583333333333	NA	NA	0.0655511384657194	0.0979840762394811	-0.00436401622695909	0.0777038379468281	0.0979840762394811	5.1	-1.5
191120_E001T_3	191120_B001	121	121	111	3.125	Cops8bD	60	Step	3.125	0	NA	191120_E001T_3.avi_lane_220.res	0.832631772283762	-0.0141458732286481	0.209619858291842	-0.237911604749138	-0.0141458732286481	7	7	0.469746272581589	0.0188020068629721	0.0796397693576698	0.1171875	NA	NA	-0.108227246375049	-0.00148392232428756	0.00925166646166589	0.0127282251547941	-0.00148392232428756	-1.9	-0.5
191120_E001T_3	191120_B001	122	122	112	3.125	Cops8bD	60	Step	3.125	0	NA	191120_E001T_3.avi_lane_221.res	0.706777421660334	-0.0550573718881658	0.109599782171582	-0.274600243967829	-0.0550573718881658	8	6	0.540462194340505	0.0234900749657515	0.0409431282933642	0.122395833333333	NA	NA	-0.234081596998477	-0.0423954209838053	-0.0907684096585941	-0.0239604140638969	-0.0423954209838053	-0.9	-1.5
191120_E001T_3	191120_B001	123	123	113	3.125	Cops8bD	60	Step	3.125	0	NA	191120_E001T_3.avi_lane_222.res	0.693397067789768	-0.0252682915549599	0.165179636729222	-0.215716219839142	-0.0252682915549599	9	9	0.516646030653019	-0.106348915603311	0.0674442292794494	0.127604166666667	NA	NA	-0.247461950869043	-0.0126063406505994	-0.0351885551009541	0.0349236100647901	-0.0126063406505994	0.0999999999999996	1.5
191120_E001T_3	191120_B001	124	124	114	3.125	Cops8bD	60	Step	3.125	0	NA	191120_E001T_3.avi_lane_223.res	0.685809966651403	-0.0643265729222518	0.153321060896209	-0.254768252513405	-0.0643265729222518	7	8	0.519818907280658	0.0224179163056266	0.0400503602063313	0.1328125	NA	NA	-0.255049052007408	-0.0516646220178913	-0.0470471309339671	-0.00412842260947294	-0.0516646220178913	-1.9	0.5
191120_E001T_3	191120_B001	125	125	115	3.125	Cops8bD	60	Step	3.125	0	NA	191120_E001T_3.avi_lane_224.res	0.555083139707889	-0.00660133512064352	0.132949222520107	-0.166087686710073	-0.00660133512064352	8	7	0.538129498929183	0.0338577621154362	0.0784221087663389	0.130208333333333	NA	NA	-0.385775878950922	0.00606061578371702	-0.0674189693100691	0.0845521431938591	0.00606061578371702	-0.9	-0.5
191120_E001T_3	191120_B001	126	126	116	3.125	Cops8bD	60	Step	3.125	0	NA	191120_E001T_3.avi_lane_225.res	1.06399765360756	-0.0529126568364609	0.234465382037534	-0.244498016085791	-0.0529126568364609	8	12	0.410518499191601	-0.0738773127541267	0.00987671237763004	0.135204081632653	NA	NA	0.123138634948749	-0.0402507059321004	0.0340971902073579	0.00614181381814108	-0.0402507059321004	-0.9	4.5
191120_E001T_3	191120_B001	127	127	117	3.125	Cops8bD	60	Step	3.125	0	NA	191120_E001T_3.avi_lane_226.res	1.27657273093351	-0.1211365183543	0.232620263222033	-0.380558158176944	-0.1211365183543	11	15	0.405678331999627	0.0599635187947139	-0.0206656629535933	0.138020833333334	NA	NA	0.335713712274699	-0.108474567449939	0.0322520713918569	-0.129918328273012	-0.108474567449939	2.1	7.5
191120_E001T_3	191120_B001	128	128	118	3.125	Cops8bD	60	Step	3.125	0	NA	191120_E001T_3.avi_lane_227.res	0.602262163338113	-0.0339356943699734	0.139105201072386	-0.293497037533512	-0.0339356943699734	9	6	0.516497181399886	-0.0529046283826034	0.026875952296753	0.1484375	NA	NA	-0.338596855320698	-0.0212737434656129	-0.0612629907577901	-0.0428572076295799	-0.0212737434656129	0.0999999999999996	-1.5
191120_E001T_3	191120_B001	129	129	119	3.125	Cops8bD	60	Step	3.125	0	NA	191120_E001T_3.avi_lane_228.res	0.803299403475838	-0.0794612231903486	0.163811891995404	-0.268673646112601	-0.0794612231903486	7	9	0.543239637080046	-0.202484843848983	-0.0283324166611189	0.151041666666667	NA	NA	-0.137559615182973	-0.0667992722859881	-0.0365562998347721	-0.0180338162086689	-0.0667992722859881	-1.9	1.5
191120_E001T_3	191120_B001	130	130	120	3.125	Cops8bD	60	Step	3.125	0	NA	191120_E001T_3.avi_lane_229.res	0.679644773011935	-0.0707164209115279	0.194786633473765	-0.303031593498659	-0.0707164209115279	7	8	0.510025930860735	0.0225262385755107	0.0552525712760038	NA	NA	NA	-0.261214245646876	-0.0580544700071674	-0.00558155835641111	-0.0523917635947269	-0.0580544700071674	-1.9	0.5
191120_E001T_4-2	191120_B001	1	1	-9	22.5	Cops8bD	60	Step	22.5	0	NA	191120_E001T_4-2.avi_lane_100.res	0.976150112610721	-0.109065129109637	0.218017861930295	-0.34694366804777	-0.109065129109637	8	11	0.454581459297657	-0.0261145053148498	-0.0230359073686622	0.0625000000000001	NA	NA	0.0146079237348173	-0.0602581584403339	0.00821332718437717	-0.00299783498485412	-0.0602581584403339	-2.3	2
191120_E001T_4-2	191120_B001	2	2	-8	22.5	Cops8bD	60	Step	22.5	0	NA	191120_E001T_4-2.avi_lane_101.res	1.05755695083101	-0.144454983098263	0.119019475993176	-0.385973237265416	-0.144454983098263	11	12	0.404502156044225	-0.116702459678936	-0.0134656717430614	0.0541666666666663	NA	NA	0.0960147619551064	-0.0956480124289598	-0.0907850587527418	-0.0420274042025001	-0.0956480124289598	0.699999999999999	3
191120_E001T_4-2	191120_B001	3	3	-7	22.5	Cops8bD	60	Step	22.5	0	NA	191120_E001T_4-2.avi_lane_102.res	1.04310160216575	-0.12826022717652	0.21718962466488	-0.512093395889187	-0.12826022717652	10	9	0.492830779417055	-0.0783402729194833	-0.025436855114419	0.0645833333333332	NA	NA	0.0815594132898463	-0.0794532565072169	0.0073850899189622	-0.168147562826271	-0.0794532565072169	-0.300000000000001	0
191120_E001T_4-2	191120_B001	4	4	-6	22.5	Cops8bD	60	Step	22.5	0	NA	191120_E001T_4-2.avi_lane_103.res	0.870842953577209	-0.0558202278820376	0.288672411193029	-0.362035907059875	-0.0558202278820376	8	9	0.547168095749991	0.00321246319715881	0.0536490094629573	0.0687500000000008	NA	NA	-0.0906992352986947	-0.00701325721273446	0.0788678764471112	-0.0180900739969591	-0.00701325721273446	-2.3	0
191120_E001T_4-2	191120_B001	5	5	-5	22.5	Cops8bD	60	Step	22.5	0	NA	191120_E001T_4-2.avi_lane_104.res	1.08710329901652	-0.0181555203509629	0.188273894101877	-0.26587081769437	-0.0181555203509629	12	10	0.448570155817172	0.0457742137401763	0.00876559836543197	0.0448113207547174	NA	NA	0.125561110140616	0.0306514503183402	-0.0215306406440408	0.0780750153685459	0.0306514503183402	1.7	1
191120_E001T_4-2	191120_B001	6	6	-4	22.5	Cops8bD	60	Step	22.5	0	NA	191120_E001T_4-2.avi_lane_105.res	0.983215593167285	0.0318775194369975	0.279205360711675	-0.270412064343164	0.0318775194369975	11	9	0.490873153602904	-0.181988340780634	-0.00653383127240473	0.0532407407407412	NA	NA	0.0216734042913813	0.0806844901063006	0.0694008259657572	0.0735337687197519	0.0806844901063006	0.699999999999999	0
191120_E001T_4-2	191120_B001	7	7	-3	22.5	Cops8bD	60	Step	22.5	0	NA	191120_E001T_4-2.avi_lane_106.res	0.822523517314189	0.00447733795931203	0.228180361930295	-0.315098410570663	0.00447733795931203	10	7	0.521353650807021	0.0126161074785276	0.0446307573698308	0.0778301886792454	NA	NA	-0.139018671561715	0.0532843086286152	0.0183758271843772	0.0288474224922529	0.0532843086286152	-0.300000000000001	-2
191120_E001T_4-2	191120_B001	8	8	-2	22.5	Cops8bD	60	Step	22.5	0	NA	191120_E001T_4-2.avi_lane_107.res	0.58733346627435	0.0222402575641513	0.140400663538874	-0.273160757372655	0.0222402575641513	10	4	0.474894469385189	-0.0764958050212357	0.0897887789304248	0.0532407407407412	NA	NA	-0.374208722601554	0.0710472282334544	-0.0694038712070438	0.0707850756902609	0.0710472282334544	-0.300000000000001	-5
191120_E001T_4-2	191120_B001	9	9	-1	22.5	Cops8bD	60	Step	22.5	0	NA	191120_E001T_4-2.avi_lane_108.res	0.984292365667963	0.0252635569705093	0.248824701437972	-0.247977841823056	0.0252635569705093	11	9	0.46555105992123	-0.106808861815633	0.11074100852004	0.0731132075471694	NA	NA	0.0227501767920593	0.0740705276398124	0.0390201666920542	0.0959679912398599	0.0740705276398124	0.699999999999999	0
191120_E001T_4-2	191120_B001	10	10	0	22.5	Cops8bD	60	Step	22.5	0	NA	191120_E001T_4-2.avi_lane_109.res	1.20330202813404	-0.116172291006581	0.170260991957105	-0.459892230563003	-0.116172291006581	12	10	0.386373128420127	0.0742582287768998	-0.00414895788744549	22.275462962963	NA	NA	0.241759839258136	-0.0673653203372779	-0.0395435427888128	-0.115946397500087	-0.0673653203372779	1.7	1
191120_E001T_4-2	191120_B001	11	11	1	22.5	Cops8bD	60	Step	22.5	0	NA	191120_E001T_4-2.avi_lane_110.res	0.794794295742186	0.0490860831099196	0.144886180843285	-0.214364185656837	0.0490860831099196	11	4	0.448161326939487	0.0123326123966609	0.145422466846969	22.6157407407407	NA	NA	-0.166747893133718	0.0978930537792227	-0.0649183539026328	0.129581647406079	0.0978930537792227	0.699999999999999	-5
191120_E001T_4-2	191120_B001	12	12	2	22.5	Cops8bD	60	Step	22.5	0	NA	191120_E001T_4-2.avi_lane_111.res	1.27125014859656	0.0629890616621983	0.303419003918334	-0.383523688242053	0.0629890616621983	13	7	0.448190686539885	-0.0333785054606138	0.154731108036734	22.497641509434	NA	NA	0.309707959720656	0.111796032331501	0.0936144691724162	-0.0395778551791371	0.111796032331501	2.7	-2
191120_E001T_4-2	191120_B001	13	13	3	22.5	Cops8bD	60	Step	22.5	0	NA	191120_E001T_4-2.avi_lane_112.res	1.06384781886921	-0.0289767060687301	0.141020378686327	-0.232973207774799	-0.0289767060687301	12	10	0.354506790552664	0.0263975628006789	0.0256230118971498	22.375	NA	NA	0.102305629993306	0.019830264600573	-0.0687841560595908	0.110972625288117	0.019830264600573	1.7	1
191120_E001T_4-2	191120_B001	14	14	4	22.5	Cops8bD	60	Step	22.5	0	NA	191120_E001T_4-2.avi_lane_113.res	0.952829413338234	-0.0272726340482575	0.183863441384353	-0.285327837354781	-0.0272726340482575	11	9	0.484297075608882	0.0115075782370642	0.0521754258342136	22.2877358490566	NA	NA	-0.00871277553766969	0.0215343366210456	-0.0259410933615648	0.0586179957081349	0.0215343366210456	0.699999999999999	0
191120_E001T_4-2	191120_B001	15	15	5	22.5	Cops8bD	60	Step	22.5	0	NA	191120_E001T_4-2.avi_lane_114.res	0.816594850284539	0.0715944021447721	0.219484754244862	-0.150241126005362	0.0715944021447721	9	6	0.490860721541918	0.0445905195538837	0.16001661826513	22.150462962963	NA	NA	-0.144947338591365	0.120401372814075	0.00968021949894418	0.193704707057554	0.120401372814075	-1.3	-3
191120_E001T_4-2	191120_B001	16	16	6	22.5	Cops8bD	60	Step	22.5	0	NA	191120_E001T_4-2.avi_lane_115.res	0.665783943821915	0.079267198391421	0.173317912198392	-0.296935656836461	0.079267198391421	12	3	0.452182699650314	-0.0294249280479901	0.192347117611609	22.0471698113208	NA	NA	-0.295758245053989	0.128074169060724	-0.0364866225475258	0.0470101762264549	0.128074169060724	1.7	-6
191120_E001T_4-2	191120_B001	17	17	7	22.5	Cops8bD	60	Step	22.5	0	NA	191120_E001T_4-2.avi_lane_116.res	0.997314451785929	0.0173681853217162	0.22617298391421	-0.330639812332439	0.0173681853217162	10	6	0.5290195251538	-0.0160227797551497	0.0612695585221667	21.9339622641509	NA	NA	0.0357722629100253	0.0661751559910193	0.0163684491682922	0.0133060207304769	0.0661751559910193	-0.300000000000001	-3
191120_E001T_4-2	191120_B001	18	18	8	22.5	Cops8bD	60	Step	22.5	0	NA	191120_E001T_4-2.avi_lane_117.res	0.812493203802069	0.0228837762182622	0.222216261394102	-0.26187691689008	0.0228837762182622	10	7	0.431581618713349	0.00894693215331379	0.0510202249956177	21.8611111111111	NA	NA	-0.149048985073835	0.0716907468875653	0.0124117266481842	0.0820689161728358	0.0716907468875653	-0.300000000000001	-2
191120_E001T_4-2	191120_B001	19	19	9	22.5	Cops8bD	60	Step	22.5	0	NA	191120_E001T_4-2.avi_lane_118.res	0.817386650267661	-0.00713034349865989	0.147105073726541	-0.469836595174263	-0.00713034349865989	12	4	0.465377672032706	0.0961822766231306	0.128129063302395	21.7617924528302	NA	NA	-0.144155538608243	0.0416766271706433	-0.0626994610193768	-0.125890762111347	0.0416766271706433	1.7	-5
191120_E001T_4-2	191120_B001	20	20	10	22.5	Cops8bD	60	Step	22.5	0	NA	191120_E001T_4-2.avi_lane_119.res	0.660304998160824	0.0545368900804288	0.194685731172313	-0.330872422922253	0.0545368900804288	11	4	0.547895094087451	-0.00711198905498121	0.134337522534291	21.6435185185185	NA	NA	-0.30123719071508	0.103343860749732	-0.0151188035736048	0.0130734101406629	0.103343860749732	0.699999999999999	-5
191120_E001T_4-2	191120_B001	21	21	11	22.5	Cops8bD	60	Step	22.5	0	NA	191120_E001T_4-2.avi_lane_120.res	0.937043486692864	-0.0748815257845768	0.181342415549597	-0.44091572769054	-0.0748815257845768	10	7	0.487625457567609	-0.0690950735661144	0.0567120390241761	21.5400943396226	NA	NA	-0.0244987021830397	-0.0260745551152737	-0.0284621191963208	-0.0969698946276241	-0.0260745551152737	-0.300000000000001	-2
191120_E001T_4-2	191120_B001	22	22	12	22.5	Cops8bD	60	Step	22.5	0	NA	191120_E001T_4-2.avi_lane_121.res	0.747144180597404	-0.0558915745514541	0.11454720341823	-0.328593619302949	-0.0558915745514541	8	5	0.499252992849392	0.10267253309001	0.0989719843202557	21.4375	NA	NA	-0.2143980082785	-0.00708460388215096	-0.0952573313276878	0.0153522137599669	-0.00708460388215096	-2.3	-4
191120_E001T_4-2	191120_B001	23	23	13	22.5	Cops8bD	60	Step	22.5	0	NA	191120_E001T_4-2.avi_lane_122.res	0.910413392562243	0.0462694604557639	0.195334145747014	-0.281672847184987	0.0462694604557639	11	5	0.463694290070854	-0.001181156893203	0.111513419835882	21.3466981132075	NA	NA	-0.0511287963136607	0.095076431125067	-0.0144703889989038	0.0622729858779289	0.095076431125067	0.699999999999999	-4
191120_E001T_4-2	191120_B001	24	24	14	22.5	Cops8bD	60	Step	22.5	0	NA	191120_E001T_4-2.avi_lane_123.res	0.721891241902245	-0.0206523207104556	0.180103937188816	-0.176796076854334	-0.0206523207104556	7	9	0.471518933536858	-0.0106738736766545	0.0829614748277864	21.2712264150943	NA	NA	-0.239650946973659	0.0281546499588475	-0.0297005975571018	0.167149756208582	0.0281546499588475	-3.3	0
191120_E001T_4-2	191120_B001	25	25	15	22.5	Cops8bD	60	Step	22.5	0	NA	191120_E001T_4-2.avi_lane_124.res	0.672277691600419	-0.016485941018767	0.175081630920465	-0.303837298927615	-0.016485941018767	9	6	0.517315861705635	0.108797554830665	0.0715024919922586	21.162037037037	NA	NA	-0.289264497275485	0.0323210296505361	-0.0347229038254528	0.0401085341353009	0.0323210296505361	-1.3	-3
191120_E001T_4-2	191120_B001	26	26	16	22.5	Cops8bD	60	Step	22.5	0	NA	191120_E001T_4-2.avi_lane_125.res	0.905340322515269	0.0452900981374349	0.216957995491104	-0.190753260723861	0.0452900981374349	11	8	0.486198425303121	0.024617405431673	0.102295958563651	21.061320754717	NA	NA	-0.0562018663606347	0.094097068806738	0.00715346074518619	0.153192572339055	0.094097068806738	0.699999999999999	-1
191120_E001T_4-2	191120_B001	27	27	17	22.5	Cops8bD	60	Step	22.5	0	NA	191120_E001T_4-2.avi_lane_126.res	0.768406537137248	-0.0369893142091154	0.119795825737265	-0.272167024128687	-0.0369893142091154	9	6	0.476861941589815	-0.0949739893655784	0.0271164790473361	21	NA	NA	-0.193135651738656	0.0118176564601877	-0.0900087090086528	0.0717788089342289	0.0118176564601877	-1.3	-3
191120_E001T_4-2	191120_B001	28	28	18	22.5	Cops8bD	60	Step	22.5	0	NA	191120_E001T_4-2.avi_lane_127.res	0.6539950450163	0.0299947801608581	0.175449741957105	-0.136239461891995	0.0299947801608581	8	7	0.477215055805476	-0.0762872529486804	0.0361581221206924	20.9150943396226	NA	NA	-0.307547143859604	0.0788017508301612	-0.0343547927888128	0.207706371170921	0.0788017508301612	-2.3	-2
191120_E001T_4-2	191120_B001	29	29	19	22.5	Cops8bD	60	Step	22.5	0	NA	191120_E001T_4-2.avi_lane_128.res	0.956481159608819	0.0188489343163542	0.236993296246649	-0.253831518096514	0.0188489343163542	10	8	0.370572842680228	0.0441429880634756	0.123626942883858	20.8009259259259	NA	NA	-0.00506102926708474	0.0676559049856573	0.0271887615007312	0.0901143149664019	0.0676559049856573	-0.300000000000001	-1
191120_E001T_4-2	191120_B001	30	30	20	22.5	Cops8bD	60	Step	22.5	0	NA	191120_E001T_4-2.avi_lane_129.res	0.825672217287979	0.0268815254691691	0.206812570375336	-0.178753954423593	0.0268815254691691	8	7	0.608217352342032	-0.0475013412397947	0.107816351106708	20.7037037037037	NA	NA	-0.135869971587925	0.0756884961384722	-0.0029919643705818	0.165191878639323	0.0756884961384722	-2.3	-2
191120_E001T_4-2	191120_B001	31	31	21	22.5	Cops8bD	60	Step	22.5	0	NA	191120_E001T_4-2.avi_lane_130.res	0.58084683304605	0.0151516921014641	0.14589800714924	-0.279027516756032	0.0151516921014641	9	4	0.507193014016989	0.00649878743345736	0.075857044993366	20.6014150943396	NA	NA	-0.380695355829854	0.0639586627707672	-0.0639065275966778	0.0649183163068839	0.0639586627707672	-1.3	-5
191120_E001T_4-2	191120_B001	32	32	22	22.5	Cops8bD	60	Step	22.5	0	NA	191120_E001T_4-2.avi_lane_131.res	0.641865890464265	-0.0626557671684884	0.121533210455764	-0.220532033703562	-0.0626557671684884	6	7	0.535964748960765	-0.167417892570419	0.0229870605195985	20.5185185185185	NA	NA	-0.319676298411639	-0.0138487964991853	-0.0882713242901538	0.123413799359354	-0.0138487964991853	-4.3	-2
191120_E001T_4-2	191120_B001	33	33	23	22.5	Cops8bD	60	Step	22.5	0	NA	191120_E001T_4-2.avi_lane_132.res	1.01594394472156	-0.017727967158177	0.169377680965147	-0.298386439343163	-0.017727967158177	12	8	0.421620793652928	0.0263640289211274	0.0984527349966253	20.4481132075472	NA	NA	0.0544017558456562	0.0310790035111261	-0.0404268537807708	0.0455593937197529	0.0310790035111261	1.7	-1
191120_E001T_4-2	191120_B001	34	34	24	22.5	Cops8bD	60	Step	22.5	0	NA	191120_E001T_4-2.avi_lane_133.res	0.855286074658387	-0.00819903406402788	0.181814205764075	-0.177099691689008	-0.00819903406402788	8	9	0.369856292438402	0.00666192582109637	0.028822863471329	20.3587962962963	NA	NA	-0.106256114217517	0.0406079366052753	-0.0279903289818428	0.166846141373908	0.0406079366052753	-2.3	0
191120_E001T_4-2	191120_B001	35	35	25	22.5	Cops8bD	60	Step	22.5	0	NA	191120_E001T_4-2.avi_lane_134.res	0.839040387197139	0.0337950898911845	0.146783357908847	-0.237376753351207	0.0337950898911845	12	5	0.411172402354006	-0.0600257119886888	0.0928433490021284	20.252358490566	NA	NA	-0.122501801678765	0.0826020605604876	-0.0630211768370708	0.106569079711709	0.0826020605604876	1.7	-4
191120_E001T_4-2	191120_B001	36	36	26	22.5	Cops8bD	60	Step	22.5	0	NA	191120_E001T_4-2.avi_lane_135.res	0.882293001845154	0.0263977831769437	0.1262709025916	-0.102010513213328	0.0263977831769437	9	7	0.404457851585987	0.084793002431997	0.0829310487725201	20.1603773584906	NA	NA	-0.0792491870307497	0.0752047538462468	-0.0835336321543178	0.241935319849588	0.0752047538462468	-1.3	-2
191120_E001T_4-2	191120_B001	37	37	27	22.5	Cops8bD	60	Step	22.5	0	NA	191120_E001T_4-2.avi_lane_136.res	0.679864408409664	-0.103020304481042	0.0925194034852547	-0.249675085455764	-0.103020304481042	6	8	0.428860216763805	0.025830219131845	0.0222073843288455	20.0763888888889	NA	NA	-0.28167778046624	-0.0542133338117389	-0.117285131260663	0.0942707476071519	-0.0542133338117389	-4.3	-1
191120_E001T_4-2	191120_B001	38	38	28	22.5	Cops8bD	60	Step	22.5	0	NA	191120_E001T_4-2.avi_lane_137.res	1.26674043740647	-0.0788902882037534	0.282265070375335	-0.440045646782842	-0.0788902882037534	12	12	0.43548843122339	-0.0778527713086708	0.0228788038644829	22.2971698113208	NA	NA	0.305198248530566	-0.0300833175344503	0.0724605356294172	-0.0960998137199262	-0.0300833175344503	1.7	3
191120_E001T_4-2	191120_B001	39	39	29	22.5	Cops8bD	60	Step	22.5	0	NA	191120_E001T_4-2.avi_lane_138.res	0.852804185902916	0.0225657695947012	0.195546573239093	-0.294565703753351	0.0225657695947012	11	6	0.462972985445937	-0.178677578477855	0.127245349777641	22.8310185185185	NA	NA	-0.108738002972988	0.0713727402640043	-0.0142579615068248	0.0493801293095649	0.0713727402640043	0.699999999999999	-3
191120_E001T_4-2	191120_B001	40	40	30	22.5	Cops8bD	60	Step	22.5	0	NA	191120_E001T_4-2.avi_lane_139.res	0.868533771658125	0.0657056953753348	0.196756037533512	-0.15271154155496	0.0657056953753348	10	6	0.407190108265343	0.139799903145406	0.171066464798072	22.7358490566038	NA	NA	-0.0930084172177787	0.114512666044638	-0.0130484972124058	0.191234291507956	0.114512666044638	-0.300000000000001	-3
191120_E001T_4-2	191120_B001	41	41	31	22.5	Cops8bD	60	Step	22.5	0	NA	191120_E001T_4-2.avi_lane_140.res	1.19399177084667	-0.113992124956289	0.210664272788204	-0.468162740677553	-0.113992124956289	12	11	0.443783982844381	0.0832176689072029	0.0666963481083182	22.6736111111111	NA	NA	0.232449581970766	-0.0651851542869859	0.000859738042286173	-0.124216907614637	-0.0651851542869859	1.7	2
191120_E001T_4-2	191120_B001	42	42	32	22.5	Cops8bD	60	Step	22.5	0	NA	191120_E001T_4-2.avi_lane_141.res	0.787274406246763	-0.0931355328418231	0.208282489946381	-0.394553555630027	-0.0931355328418231	8	8	0.520948011599182	0.019031629608474	0.0975076857203419	22.5532407407407	NA	NA	-0.174267782629141	-0.04432856217252	-0.00152204479953683	-0.0506077225671111	-0.04432856217252	-2.3	-1
191120_E001T_4-2	191120_B001	43	43	33	22.5	Cops8bD	60	Step	22.5	0	NA	191120_E001T_4-2.avi_lane_142.res	0.63873073198013	0.0563021037691216	0.210381337801608	-0.16381108770586	0.0563021037691216	10	7	0.507398971112159	-0.0992764890878992	0.199643208671414	22.4528301886792	NA	NA	-0.322811456895774	0.105109074438425	0.000576803055690189	0.180134745357056	0.105109074438425	-0.300000000000001	-2
191120_E001T_4-2	191120_B001	44	44	34	22.5	Cops8bD	60	Step	22.5	0	NA	191120_E001T_4-2.avi_lane_143.res	0.968350749963216	0.0261287058250057	0.182284565889874	-0.199429758713137	0.0261287058250057	13	9	0.4011512419494	-0.00837063136096766	0.0774694359275399	22.3773148148148	NA	NA	0.00680856108731231	0.0749356764943088	-0.0275199688560438	0.144516074349779	0.0749356764943088	2.7	0
191120_E001T_4-2	191120_B001	45	45	35	22.5	Cops8bD	60	Step	22.5	0	NA	191120_E001T_4-2.avi_lane_144.res	1.36051905630163	0.0139093014596366	0.250351752680965	-0.175244659517426	0.0139093014596366	12	15	0.337063890267564	0.0180172899643149	0.0436345438568287	22.2759433962264	NA	NA	0.398976867425726	0.0627162721289397	0.0405472179350472	0.16870117354549	0.0627162721289397	1.7	6
191120_E001T_4-2	191120_B001	46	46	36	22.5	Cops8bD	60	Step	22.5	0	NA	191120_E001T_4-2.avi_lane_145.res	1.31759940824028	-0.217641209480867	0.22914908847185	-0.426143348525469	-0.217641209480867	7	15	0.433432744074614	0.0543993316490351	-0.0241910439183934	22.1666666666667	NA	NA	0.356057219364376	-0.168834238811564	0.0193445537259322	-0.0821975154625531	-0.168834238811564	-3.3	6
191120_E001T_4-2	191120_B001	47	47	37	22.5	Cops8bD	60	Step	22.5	0	NA	191120_E001T_4-2.avi_lane_146.res	0.820783128648065	-0.0680149111930293	0.168921642091153	-0.210176843163539	-0.0680149111930293	6	10	0.426765583172913	0.109077214032501	0.0414182367572506	22.0471698113208	NA	NA	-0.140759060227839	-0.0192079405237262	-0.0408828926547648	0.133768989899377	-0.0192079405237262	-4.3	1
191120_E001T_4-2	191120_B001	48	48	38	22.5	Cops8bD	60	Step	22.5	0	NA	191120_E001T_4-2.avi_lane_147.res	0.625640463554523	0.048626487935657	0.135750928026397	-0.177897056300268	0.048626487935657	13	5	0.441468153928096	-0.0981390651643051	0.121233787684172	21.9245283018868	NA	NA	-0.335901725321381	0.0974334586049601	-0.0740536067195208	0.166048776762648	0.0974334586049601	2.7	-4
191120_E001T_4-2	191120_B001	49	49	39	22.5	Cops8bD	60	Step	22.5	0	NA	191120_E001T_4-2.avi_lane_148.res	0.692700380327801	-0.00430320542895432	0.164979662964382	-0.135967658623771	-0.00430320542895432	7	9	0.509030033630043	-0.0208826149641856	0.0298798302195487	21.8819444444444	NA	NA	-0.268841808548103	0.0445037652403488	-0.0448248717815358	0.207978174439145	0.0445037652403488	-3.3	0
191120_E001T_4-2	191120_B001	50	50	40	22.5	Cops8bD	60	Step	22.5	0	NA	191120_E001T_4-2.avi_lane_149.res	1.39096392976323	-0.063443634802279	0.373412855227882	-0.325557528820375	-0.063443634802279	12	20	0.420484126466972	0.0499863978127971	0.0125405018002399	21.7825	NA	NA	0.429421740887326	-0.0146366641329759	0.163608320481964	0.0183883042425409	-0.0146366641329759	1.7	11
191120_E001T_4-2	191120_B001	51	51	41	22.5	Cops8bD	60	Step	22.5	0	NA	191120_E001T_4-2.avi_lane_150.res	0.80642792631918	-0.0550670533038954	0.1275881461126	-0.316003052470318	-0.0550670533038954	10	7	0.492139819728173	0.0432233710492276	0.00513670461300705	21.6789215686275	NA	NA	-0.155114262556724	-0.00626008263459226	-0.0822163886333178	0.0279427805925979	-0.00626008263459226	-0.300000000000001	-2
191120_E001T_4-2	191120_B001	52	52	42	22.5	Cops8bD	60	Step	22.5	0	NA	191120_E001T_4-2.avi_lane_151.res	0.657378775653813	-0.0229060384797351	0.219202296693476	-0.295277915549598	-0.0229060384797351	9	8	0.534463451904773	0.0303809795673375	0.0545007139146224	21.593137254902	NA	NA	-0.304163413222091	0.025900932189568	0.00939776194755818	0.0486679175133179	0.025900932189568	-1.3	-1
191120_E001T_4-2	191120_B001	53	53	43	22.5	Cops8bD	60	Step	22.5	0	NA	191120_E001T_4-2.avi_lane_152.res	0.596145144919353	0.0121690214477217	0.137895727882038	-0.144989361595173	0.0121690214477217	10	8	0.435729948446732	-0.0889244465147488	0.0681218567704776	21.4975	NA	NA	-0.365397043956551	0.0609759921170248	-0.0719088068638798	0.198956471467743	0.0609759921170248	-0.300000000000001	-1
191120_E001T_4-2	191120_B001	54	54	44	22.5	Cops8bD	60	Step	22.5	0	NA	191120_E001T_4-2.avi_lane_153.res	0.691554258833365	0.0012493891229413	0.190288925698966	-0.187790147453083	0.0012493891229413	7	7	0.640707500951497	-0.109841327934855	0.0324208476183658	21.4044117647059	NA	NA	-0.269987930042539	0.0500563597922444	-0.0195156090469518	0.156155685609833	0.0500563597922444	-3.3	-2
191120_E001T_4-2	191120_B001	55	55	45	22.5	Cops8bD	60	Step	22.5	0	NA	191120_E001T_4-2.avi_lane_154.res	1.24356264360495	0.0574387303954423	0.217184169571046	-0.421797587131368	0.0574387303954423	18	6	0.421442547646902	0.0731808777267649	0.0427725507840553	21.3325	NA	NA	0.282020454729046	0.106245701064745	0.00737963482512818	-0.0778517540684521	0.106245701064745	7.7	-3
191120_E001T_4-2	191120_B001	56	56	46	22.5	Cops8bD	60	Step	22.5	0	NA	191120_E001T_4-2.avi_lane_155.res	0.873600703500202	0.0638473379593124	0.220813294906166	-0.160389743393336	0.0638473379593124	10	7	0.449179266676859	0.0369089254473731	0.0623398440801921	21.2132352941176	NA	NA	-0.0879414853757017	0.112654308628616	0.0110087601602482	0.18355608966958	0.112654308628616	-0.300000000000001	-2
191120_E001T_4-2	191120_B001	57	57	47	22.5	Cops8bD	60	Step	22.5	0	NA	191120_E001T_4-2.avi_lane_156.res	1.10651800311362	-0.0520315058087578	0.173171684133561	-0.405922232860973	-0.0520315058087578	11	7	0.497822879113227	-0.0642196323234773	0.103225954458539	21.125	NA	NA	0.144975814237716	-0.00322453513945466	-0.0366328506123568	-0.0619763997980571	-0.00322453513945466	0.699999999999999	-2
191120_E001T_4-2	191120_B001	58	58	48	22.5	Cops8bD	60	Step	22.5	0	NA	191120_E001T_4-2.avi_lane_157.res	1.01128513336118	0.118911959221109	0.233412254691689	-0.310464148793566	0.118911959221109	15	4	0.485369289688818	0.105547499400498	0.0777939313688436	21.0425	NA	NA	0.0497429444852764	0.167718929890412	0.0236077199457712	0.0334816842693499	0.167718929890412	4.7	-5
191120_E001T_4-2	191120_B001	59	59	49	22.5	Cops8bD	60	Step	22.5	0	NA	191120_E001T_4-2.avi_lane_158.res	1.08358243708372	0.0888490495978555	0.199122857142857	-0.168456501340482	0.0888490495978555	14	6	0.354706041744627	0.0129276725360087	0.0826398947354081	20.9583333333333	NA	NA	0.122040248207816	0.137656020267159	-0.0106816776030608	0.175489331722434	0.137656020267159	3.7	-3
191120_E001T_4-2	191120_B001	60	60	50	22.5	Cops8bD	60	Step	22.5	0	NA	191120_E001T_4-2.avi_lane_159.res	0.986679154413549	-0.0817305899534359	0.149770890080429	-0.33895445665773	-0.0817305899534359	10	9	0.457441783208864	-0.0406771724306963	-0.0351077056441354	20.8825	NA	NA	0.0251369655376453	-0.0329236192841328	-0.0600336446654888	0.00499137640518588	-0.0329236192841328	-0.300000000000001	0
191120_E001T_4-2	191120_B001	61	61	51	22.5	Cops8bD	60	Step	22.5	0	NA	191120_E001T_4-2.avi_lane_160.res	1.21594141588978	-0.192344987432976	0.156823525469169	-0.541513500335121	-0.192344987432976	12	12	0.473918311942944	0.0255394565187426	-0.0505425996811881	20.8235294117647	NA	NA	0.254399227013876	-0.143538016763673	-0.0529810092767488	-0.197567667272205	-0.143538016763673	1.7	3
191120_E001T_4-2	191120_B001	62	62	52	22.5	Cops8bD	60	Step	22.5	0	NA	191120_E001T_4-2.avi_lane_161.res	1.0550649056975	-0.0607050804289545	0.233828016085791	-0.221359496709725	-0.0607050804289545	6	11	0.346433772965524	-0.00554234008668992	0.0162418012070131	20.7156862745098	NA	NA	0.0935227168215964	-0.0118981097596514	0.0240234813398732	0.122586336353191	-0.0118981097596514	-4.3	2
191120_E001T_4-2	191120_B001	63	63	53	22.5	Cops8bD	60	Step	22.5	0	NA	191120_E001T_4-2.avi_lane_162.res	0.90935824948193	-0.0720727055406615	0.134746745308311	-0.330597019101877	-0.0720727055406615	10	8	0.406192231050645	0.0054965791125162	-0.0180258929629619	20.6075	NA	NA	-0.0521839393939737	-0.0232657348713584	-0.0750577894376068	0.0133488139610389	-0.0232657348713584	-0.300000000000001	-1
191120_E001T_4-2	191120_B001	64	64	54	22.5	Cops8bD	60	Step	22.5	0	NA	191120_E001T_4-2.avi_lane_163.res	1.34869219114803	-0.0730203231520491	0.209666724066818	-0.318015764075067	-0.0730203231520491	13	15	0.346291289351079	-0.052445393215195	-0.0297816140617882	20.5171568627451	NA	NA	0.387150002272126	-0.024213352482746	-0.00013781067909982	0.0259300689878489	-0.024213352482746	2.7	6
191120_E001T_4-2	191120_B001	65	65	55	22.5	Cops8bD	60	Step	22.5	0	NA	191120_E001T_4-2.avi_lane_164.res	1.19164747722772	-0.107402084067407	0.195875074620197	-0.33485995308311	-0.107402084067407	9	12	0.412720943936187	-0.0402449939768746	-0.00208192973867955	20.475	NA	NA	0.230105288351816	-0.0585951133981039	-0.0139294601257208	0.00908587997980587	-0.0585951133981039	-1.3	3
191120_E001T_4-2	191120_B001	66	66	56	22.5	Cops8bD	60	Step	22.5	0	NA	191120_E001T_4-2.avi_lane_165.res	1.21579643784443	0.0844783407872288	0.325552845557258	-0.337402042560322	0.0844783407872288	14	8	0.402159364546509	0.00827874053345051	0.104816963585065	20.3848039215686	NA	NA	0.254254248968526	0.133285311456532	0.11574831081134	0.00654379050259385	0.133285311456532	3.7	-1
191120_E001T_4-2	191120_B001	67	67	57	22.5	Cops8bD	60	Step	22.5	0	NA	191120_E001T_4-2.avi_lane_166.res	0.934675112595737	-0.0528282439678284	0.16445536639857	-0.378753659517426	-0.0528282439678284	9	6	0.466445117499298	-0.00853380497598584	-0.0103501465713433	20.2892156862745	NA	NA	-0.0268670762801667	-0.00402127329852526	-0.0453491683473478	-0.0348078264545101	-0.00402127329852526	-1.3	-3
191120_E001T_4-2	191120_B001	68	68	58	22.5	Cops8bD	60	Step	22.5	0	NA	191120_E001T_4-2.avi_lane_167.res	1.14136849018553	-0.188442758042895	0.131580874664879	-0.348454574396783	-0.188442758042895	6	12	0.481873775444026	0.119323041544822	-0.038373045085688	20.2	NA	NA	0.179826301309626	-0.139635787373592	-0.0782236600810388	-0.00450874133386714	-0.139635787373592	-4.3	3
191120_E001T_4-2	191120_B001	69	69	59	22.5	Cops8bD	60	Step	22.5	0	NA	191120_E001T_4-2.avi_lane_168.res	1.18509534102354	0.0108041676273459	0.286419871447721	-0.264811536193029	0.0108041676273459	10	10	0.417841626655492	0.0224148821237381	0.0117550771134021	19.2352941176471	NA	NA	0.223553152147636	0.059611138296649	0.0766153367018032	0.0791342968698869	0.059611138296649	-0.300000000000001	1
191120_E001T_4-2	191120_B001	70	70	60	22.5	Cops8bD	60	Step	22.5	0	NA	191120_E001T_4-2.avi_lane_169.res	1.13758028289506	-0.0040990192135834	0.17531642191689	-0.362929901474531	-0.00409901921358339	12	6	0.366962440036915	-0.087281342245931	0.0170048748277083	0.818627450980393	NA	NA	0.176038094019156	0.0447079514557197	-0.0344881128290278	-0.0189840684116152	0.0447079514557197	1.7	-3
191120_E001T_4-2	191120_B001	71	71	61	22.5	Cops8bD	60	Step	22.5	0	NA	191120_E001T_4-2.avi_lane_170.res	1.29344910926461	-0.159572215293158	0.220172400804289	-0.45168345844504	-0.159572215293158	10	13	0.45843330786409	-0.0138422654682144	-0.0377559451771093	0.688725490196079	NA	NA	0.331906920388706	-0.110765244623855	0.0103678660583712	-0.107737625382124	-0.110765244623855	-0.300000000000001	4
191120_E001T_4-2	191120_B001	72	72	62	22.5	Cops8bD	60	Step	22.5	0	NA	191120_E001T_4-2.avi_lane_171.res	0.616645106106389	-0.135284030543853	0.0830995777479897	-0.256608257372654	-0.135284030543853	5	9	0.568727814382818	0.0332405243976535	-0.108179734856978	0.698529411764706	NA	NA	-0.344897082769515	-0.0864770598745498	-0.126704956997928	0.0873375756902618	-0.0864770598745498	-5.3	0
191120_E001T_4-2	191120_B001	73	73	63	22.5	Cops8bD	60	Step	22.5	0	NA	191120_E001T_4-2.avi_lane_172.res	1.06263809684682	-0.0822417807252715	0.196638941018767	-0.333234430294906	-0.0822417807252716	9	10	0.433789942728026	0.0208990330449068	-0.0699376136892247	0.7175	NA	NA	0.101095907970916	-0.0334348100559684	-0.0131655937271508	0.0107114027680099	-0.0334348100559685	-1.3	1
191120_E001T_4-2	191120_B001	74	74	64	22.5	Cops8bD	60	Step	22.5	0	NA	191120_E001T_4-2.avi_lane_173.res	1.33515208864974	-0.0741582836078131	0.170041113605898	-0.399757479892761	-0.0741582836078131	12	9	0.347364542869583	0.0261207304168483	-0.0449361965660938	0.72794117647059	NA	NA	0.373609899773836	-0.02535131293851	-0.0397634211400198	-0.0558116468298451	-0.02535131293851	1.7	0
191120_E001T_4-2	191120_B001	75	75	65	22.5	Cops8bD	60	Step	22.5	0	NA	191120_E001T_4-2.avi_lane_174.res	1.09674780025553	-0.040201712039971	0.103294465044339	-0.247473967828418	-0.040201712039971	13	9	0.345769928145216	-0.031435156683841	0.0635529318733977	0.723039215686275	NA	NA	0.135205611379626	0.00860525862933214	-0.106510069701579	0.0964718652344979	0.00860525862933214	2.7	0
191120_E001T_4-2	191120_B001	76	76	66	22.5	Cops8bD	60	Step	22.5	0	NA	191120_E001T_4-2.avi_lane_175.res	1.28240993363205	-0.0496382445040212	0.197409157841823	-0.420209348022788	-0.0496382445040212	12	8	0.331294756092264	-0.0557260689138244	0.0355468074063823	0.720000000000001	NA	NA	0.320867744756146	-0.000831273834718059	-0.0123953769040948	-0.0762635149598721	-0.000831273834718059	1.7	-1
191120_E001T_4-2	191120_B001	77	77	67	22.5	Cops8bD	60	Step	22.5	0	NA	191120_E001T_4-2.avi_lane_176.res	1.11788451515306	-0.0134956095253115	0.318547810545129	-0.387044457104558	-0.0134956095253115	9	8	0.445963821491948	-0.0796633276384609	0.0429389173205355	0.732843137254903	NA	NA	0.156342326277156	0.0353113611439916	0.108743275799211	-0.0430986240416421	0.0353113611439916	-1.3	-1
191120_E001T_4-2	191120_B001	78	78	68	22.5	Cops8bD	60	Step	22.5	0	NA	191120_E001T_4-2.avi_lane_177.res	1.00676600661592	-0.0793057873994637	0.15009245308311	-0.23223794772118	-0.0793057873994637	6	9	0.382764583312641	0.0719515239482469	-0.0798973750692127	0.715	NA	NA	0.0452238177400164	-0.0304988167301606	-0.0597120816628078	0.111707885341736	-0.0304988167301606	-4.3	0
191120_E001T_4-2	191120_B001	79	79	69	22.5	Cops8bD	60	Step	22.5	0	NA	191120_E001T_4-2.avi_lane_178.res	1.50896005083013	-0.146054789352738	0.1721463538874	-0.435328555934682	-0.146054789352738	10	11	0.391925806392306	0.0806727454474077	-0.046845041343586	0.725490196078432	NA	NA	0.547417861954226	-0.0972478186834349	-0.0376581808585178	-0.0913827228717661	-0.0972478186834349	-0.300000000000001	2
191120_E001T_4-2	191120_B001	80	80	70	22.5	Cops8bD	60	Step	22.5	0	NA	191120_E001T_4-2.avi_lane_179.res	1.28068108613014	-0.179558282065754	0.292676916890081	-0.397512989276139	-0.179558282065754	6	13	0.445606804846954	0.150103217755733	-0.12322981094385	0.737745098039216	NA	NA	0.319138897254236	-0.130751311396451	0.0828723821441632	-0.0535671562132231	-0.130751311396451	-4.3	4
191120_E001T_4-2	191120_B001	81	81	71	22.5	Cops8bD	60	Step	22.5	0	NA	191120_E001T_4-2.avi_lane_180.res	1.01831366499946	-0.0906210522788204	0.115384687220733	-0.296626791778373	-0.0906210522788204	9	9	0.431698782091217	-0.0772903009546843	-0.0775134949256348	0.722500000000001	NA	NA	0.0567714761235563	-0.0418140816095173	-0.0944198475251848	0.0473190412845429	-0.0418140816095173	-1.3	0
191120_E001T_4-2	191120_B001	82	82	72	22.5	Cops8bD	60	Step	22.5	0	NA	191120_E001T_4-2.avi_lane_181.res	0.983419277687967	-0.0713355007096671	0.18665800076599	-0.251930951742627	-0.0713355007096671	7	10	0.371475763304981	-0.0366722337460523	-0.00766109300059878	0.70343137254902	NA	NA	0.0218770888120633	-0.022528530040364	-0.0231465339799278	0.0920148813202889	-0.022528530040364	-3.3	1
191120_E001T_4-2	191120_B001	83	83	73	22.5	Cops8bD	60	Step	22.5	0	NA	191120_E001T_4-2.avi_lane_182.res	1.06033698817581	-0.0359495384506842	0.174349964075067	-0.269615652368185	-0.0359495384506842	10	9	0.503318590003746	0.0667840703737366	0.0323506266443283	0.710000000000001	NA	NA	0.0987947992999063	0.0128574322186189	-0.0354545706708508	0.0743301806947309	0.0128574322186189	-0.300000000000001	0
191120_E001T_4-2	191120_B001	84	84	74	22.5	Cops8bD	60	Step	22.5	0	NA	191120_E001T_4-2.avi_lane_183.res	1.24766524334504	-0.0222184143919084	0.370566296246649	-0.294146290987833	-0.0222184143919084	9	13	0.414913403264522	-0.0354769005871927	0.0101759649748549	0.713235294117648	NA	NA	0.286123054469136	0.0265885562773947	0.160761761500731	0.0497995420750829	0.0265885562773947	-1.3	4
191120_E001T_4-2	191120_B001	85	85	75	22.5	Cops8bD	60	Step	22.5	0	NA	191120_E001T_4-2.avi_lane_184.res	0.941512961669322	-0.114531015612679	0.177218833780161	-0.273667297099683	-0.114531015612679	6	11	0.470856912754543	0.00794915553970946	-0.0508082214968925	0.688725490196079	NA	NA	-0.0200292272065817	-0.0657240449433759	-0.0325857009657568	0.0702785359632329	-0.0657240449433759	-4.3	2
191120_E001T_4-2	191120_B001	86	86	76	22.5	Cops8bD	60	Step	22.5	0	NA	191120_E001T_4-2.avi_lane_185.res	1.22646738512113	-0.239012808981234	0.052744676369207	-0.396112993400701	-0.239012808981233	7	13	0.371291083444812	-0.0167723508031675	-0.102378445404326	0.685000000000001	NA	NA	0.264925196245226	-0.190205838311931	-0.157059858376711	-0.0521671603377851	-0.19020583831193	-3.3	4
191120_E001T_4-2	191120_B001	87	87	77	22.5	Cops8bD	60	Step	22.5	0	NA	191120_E001T_4-2.avi_lane_186.res	1.20921620241274	-0.030634332195954	0.134970789666098	-0.196239454058006	-0.030634332195954	11	11	0.374385708744124	0.0194798833164482	-0.0331908558611345	0.676470588235295	NA	NA	0.247674013536836	0.0181726384733491	-0.0748337450798198	0.14770637900491	0.0181726384733491	0.699999999999999	2
191120_E001T_4-2	191120_B001	88	88	78	22.5	Cops8bD	60	Step	22.5	0	NA	191120_E001T_4-2.avi_lane_187.res	1.08348405048377	-0.139171659376323	0.243090482573727	-0.362157908847185	-0.139171659376323	7	12	0.434320770712644	0.170928744746505	-0.0455975373426	0.675000000000001	NA	NA	0.121941861607866	-0.0903646887070199	0.0332859478278092	-0.0182120757842691	-0.0903646887070199	-3.3	3
191120_E001T_4-2	191120_B001	89	89	79	22.5	Cops8bD	60	Step	22.5	0	NA	191120_E001T_4-2.avi_lane_188.res	0.971571584559879	-0.0897955448667403	0.11773946380697	-0.176268465147453	-0.0897955448667403	5	12	0.394182151141153	0.0427565079607761	-0.0121719563250723	0.676470588235295	NA	NA	0.0100293956839753	-0.0409885741974372	-0.0920650709389478	0.167677367915463	-0.0409885741974372	-5.3	3
191120_E001T_4-2	191120_B001	90	90	80	22.5	Cops8bD	60	Step	22.5	0	NA	191120_E001T_4-2.avi_lane_189.res	1.19355539287885	-0.092001046987442	0.14840382995021	-0.232237225201072	-0.092001046987442	7	12	0.405093068026621	-0.0242898062459108	-0.0533825807427906	0.669117647058824	NA	NA	0.232013204002946	-0.0431940763181389	-0.0614007047957078	0.111708607861844	-0.0431940763181389	-3.3	3
191120_E001T_4-2	191120_B001	91	91	81	22.5	Cops8bD	60	Step	22.5	0	NA	191120_E001T_4-2.avi_lane_190.res	1.02955541755552	-0.0498589260369021	0.229186126005363	-0.297898972296693	-0.0498589260369021	8	9	0.514662662796812	-0.121387613580099	-0.0145669408199223	0.6775	NA	NA	0.0680132286796162	-0.00105195536759896	0.0193815912594452	0.0460468607662229	-0.00105195536759896	-2.3	0
191120_E001T_4-2	191120_B001	92	92	82	22.5	Cops8bD	60	Step	22.5	0	NA	191120_E001T_4-2.avi_lane_191.res	0.916472725243155	-0.00895408176943707	0.237605196604111	-0.255513360142985	-0.00895408176943707	9	9	0.386849438600539	-0.0131450664170483	0.0676597712148713	0.683823529411766	NA	NA	-0.0450694636327487	0.0398528888998661	0.0278006618581932	0.0884324729199309	0.0398528888998661	-1.3	0
191120_E001T_4-2	191120_B001	93	93	83	22.5	Cops8bD	60	Step	22.5	0	NA	191120_E001T_4-2.avi_lane_192.res	1.04769032291022	-0.106432929911911	0.223370072769054	-0.271334431252394	-0.106432929911911	7	14	0.413413456703314	0.096528351374437	0.027512699564237	0.6675	NA	NA	0.0861481340343162	-0.0576259592426079	0.0135655380231362	0.0726114018105219	-0.0576259592426079	-3.3	5
191120_E001T_4-2	191120_B001	94	94	84	22.5	Cops8bD	60	Step	22.5	0	NA	191120_E001T_4-2.avi_lane_193.res	1.04273091475031	0.057655315013405	0.235782738709012	-0.273152757564151	0.057655315013405	13	7	0.374526909112167	0.0153752710537507	0.0818097378513342	0.651960784313727	NA	NA	0.0811887258744064	0.106462285682708	0.0259782039630942	0.0707930754987648	0.106462285682708	2.7	-2
191120_E001T_4-2	191120_B001	95	95	85	22.5	Cops8bD	60	Step	22.5	0	NA	191120_E001T_4-2.avi_lane_194.res	0.951093497657175	-0.03924599642538	0.176547895442359	-0.255039888293119	-0.03924599642538	9	9	0.416505409829616	-0.0489173939307728	-0.0236859598384764	0.671875000000001	NA	NA	-0.0104486912187287	0.00956097424392314	-0.0332566393035588	0.0889059447697969	0.00956097424392314	-1.3	0
191120_E001T_4-2	191120_B001	96	96	86	22.5	Cops8bD	60	Step	22.5	0	NA	191120_E001T_4-2.avi_lane_195.res	0.92061993807637	-0.047455689954266	0.109094989946381	-0.186611849865952	-0.0474556899542659	8	9	0.376719509327878	-0.0390762497296311	-0.037630412744571	0.653645833333334	NA	NA	-0.0409222507995337	0.00135128071503714	-0.100709544799537	0.157333983196964	0.00135128071503724	-2.3	0
191120_E001T_4-2	191120_B001	97	97	87	22.5	Cops8bD	60	Step	22.5	0	NA	191120_E001T_4-2.avi_lane_196.res	1.11890116083047	-0.0295250630026813	0.231819410187667	-0.29086953619303	-0.0295250630026813	10	10	0.456712285884014	-0.0729808993446097	-0.0357087522965785	0.682291666666668	NA	NA	0.157358971954566	0.0192819076666218	0.0220148754417492	0.0530762968698859	0.0192819076666218	-0.300000000000001	1
191120_E001T_4-2	191120_B001	98	98	88	22.5	Cops8bD	60	Step	22.5	0	NA	191120_E001T_4-2.avi_lane_197.res	1.03674497382497	-0.171875478693382	0.0967948678667172	-0.328599847520107	-0.171875478693382	7	12	0.488045832200819	-0.0282273768446017	-0.0926368905597601	0.677083333333334	NA	NA	0.0752027849490664	-0.123068508024079	-0.113009666879201	0.0153459855428089	-0.123068508024079	-3.3	3
191120_E001T_4-2	191120_B001	99	99	89	22.5	Cops8bD	60	Step	22.5	0	NA	191120_E001T_4-2.avi_lane_198.res	0.99783746803281	-0.0825296830152976	0.107513063002681	-0.251456568364612	-0.0825296830152976	8	9	0.481573315474611	0.0727746284699292	-0.0540051370290104	0.691326530612245	NA	NA	0.0362952791569063	-0.0337227123459945	-0.102291471743237	0.0924892646983039	-0.0337227123459945	-2.3	0
191120_E001T_4-2	191120_B001	100	100	90	22.5	Cops8bD	60	Step	22.5	0	NA	191120_E001T_4-2.avi_lane_199.res	1.1199591103623	-0.136240195327461	0.130119018096515	-0.300153557434522	-0.136240195327461	8	13	0.417282043732562	-0.0350250877084196	-0.0900321464510401	0.681122448979593	NA	NA	0.158416921486396	-0.0874332246581579	-0.0796855166494028	0.0437922756283939	-0.0874332246581579	-2.3	4
191120_E001T_4-2	191120_B001	101	101	91	22.5	Cops8bD	60	Step	22.5	0	NA	191120_E001T_4-2.avi_lane_200.res	1.01125177805328	-0.128171118120171	0.410386857908847	-0.352570274798928	-0.128171118120171	5	12	0.466523015911736	-0.00820502320626882	-0.115822841200228	0.684895833333333	NA	NA	0.0497095891773762	-0.0793641474508679	0.200582323162929	-0.00862444173601212	-0.0793641474508679	-5.3	3
191120_E001T_4-2	191120_B001	102	102	92	22.5	Cops8bD	60	Step	22.5	0	NA	191120_E001T_4-2.avi_lane_201.res	1.34740859265034	-0.224520943212284	0.12348599642538	-0.465448824499897	-0.224520943212284	9	13	0.433004513359538	-0.00301807921310721	-0.075175131089987	0.669270833333334	NA	NA	0.385866403774436	-0.175713972542981	-0.0863185383205378	-0.121502991436981	-0.175713972542981	-1.3	4
191120_E001T_4-2	191120_B001	103	103	93	22.5	Cops8bD	60	Step	22.5	0	NA	191120_E001T_4-2.avi_lane_202.res	1.20617748862204	-0.0913140329375719	0.181647558406741	-0.227794828609728	-0.0913140329375719	7	14	0.42860926956959	-0.0529724502240006	-0.0338336543090461	0.651041666666667	NA	NA	0.244635299746136	-0.0425070622682688	-0.0281569763391768	0.116151004453188	-0.0425070622682688	-3.3	5
191120_E001T_4-2	191120_B001	104	104	94	22.5	Cops8bD	60	Step	22.5	0	NA	191120_E001T_4-2.avi_lane_203.res	1.20230191418508	-0.168968180471286	0.0804200201072384	-0.284070426892143	-0.168968180471286	6	13	0.379264172702028	0.051483273943711	-0.0960359422725551	0.682291666666668	NA	NA	0.240759725309176	-0.120161209801983	-0.129384514638679	0.0598754061707729	-0.120161209801983	-4.3	4
191120_E001T_4-2	191120_B001	105	105	95	22.5	Cops8bD	60	Step	22.5	0	NA	191120_E001T_4-2.avi_lane_204.res	1.36388743344428	-0.0707148961126009	0.169273612600536	-0.310703404825737	-0.0707148961126009	10	10	0.36196215258002	0.0105432743252057	-0.0391550685256159	0.674479166666667	NA	NA	0.402345244568376	-0.0219079254432978	-0.0405309221453818	0.0332424282371789	-0.0219079254432978	-0.300000000000001	1
191120_E001T_4-2	191120_B001	106	106	96	22.5	Cops8bD	60	Step	22.5	0	NA	191120_E001T_4-2.avi_lane_205.res	1.15450393095423	0.0100008629356569	0.137623150134048	-0.202702949061662	0.0100008629356569	10	6	0.367650934114291	0.00851310283443068	0.00745746521816451	0.674479166666667	NA	NA	0.192961742078326	0.05880783360496	-0.0721813846118698	0.141242884001254	0.05880783360496	-0.300000000000001	-3
191120_E001T_4-2	191120_B001	107	107	97	22.5	Cops8bD	60	Step	22.5	0	NA	191120_E001T_4-2.avi_lane_206.res	1.13921274988574	-0.150855193532172	0.13152878686327	-0.244983186997319	-0.150855193532172	4	12	0.304096555251152	-0.0028049910056694	0.0279935232417045	0.653645833333334	NA	NA	0.177670561009836	-0.102048222862869	-0.0782757478826478	0.0989626460655969	-0.102048222862869	-6.3	3
191120_E001T_4-2	191120_B001	108	108	98	22.5	Cops8bD	60	Step	22.5	0	NA	191120_E001T_4-2.avi_lane_207.res	1.16958040321716	-0.128295135459292	0.0683714700625559	-0.305295080428954	-0.128295135459292	9	10	0.319517347346726	-0.0731351631554575	-0.0161438357792796	0.643229166666667	NA	NA	0.208038214341256	-0.0794881647899889	-0.141433064683362	0.0386507526339619	-0.0794881647899889	-1.3	1
191120_E001T_4-2	191120_B001	109	109	99	22.5	Cops8bD	60	Step	22.5	0	NA	191120_E001T_4-2.avi_lane_208.res	0.996579894203481	0.00211163706434311	0.161851407506702	-0.157628133378016	0.00211163706434311	8	8	0.346683161930871	-0.0764702756799603	-0.0113103526515033	0.658854166666667	NA	NA	0.0350377053275773	0.0509186077336462	-0.0479531272392158	0.1863176996849	0.0509186077336462	-2.3	-1
191120_E001T_4-2	191120_B001	110	110	100	22.5	Cops8bD	60	Step	22.5	0	NA	191120_E001T_4-2.avi_lane_209.res	1.04284884596764	-0.027158279155496	0.142246176273459	-0.196562734584451	-0.027158279155496	8	8	0.325066899351522	0.0670384469948457	-0.0380718347468666	0.666666666666667	NA	NA	0.0813066570917362	0.0216486915138071	-0.0675583584724588	0.147383098478465	0.0216486915138071	-2.3	-1
191120_E001T_4-2	191120_B001	111	111	101	22.5	Cops8bD	60	Step	22.5	0	NA	191120_E001T_4-2.avi_lane_210.res	1.59623384762307	-0.176492339620835	0.238231970509383	-0.406894734137623	-0.176492339620835	10	18	0.324020587412046	0.0220702067125651	-0.0715820678885065	0.645833333333334	NA	NA	0.634691658747166	-0.127685368951532	0.0284274357634652	-0.0629489010747071	-0.127685368951532	-0.300000000000001	9
191120_E001T_4-2	191120_B001	112	112	102	22.5	Cops8bD	60	Step	22.5	0	NA	191120_E001T_4-2.avi_lane_211.res	1.2728150324159	-0.088200269673553	0.130178837131367	-0.282315031277927	-0.088200269673553	8	9	0.346935003222811	0.0618516078485272	0.0172820231879095	0.673469387755103	NA	NA	0.311272843539996	-0.0393932990042499	-0.0796256976145508	0.0616308017849889	-0.0393932990042499	-2.3	0
191120_E001T_4-2	191120_B001	113	113	103	22.5	Cops8bD	60	Step	22.5	0	NA	191120_E001T_4-2.avi_lane_212.res	1.20946147179862	-0.0550505439537181	0.109787643187911	-0.281703051273459	-0.0550505439537181	11	8	0.353299307320337	0.0491196044231724	-0.0325535418452009	0.660714285714287	NA	NA	0.247919282922716	-0.00624357328441496	-0.100016891558007	0.0622427817894569	-0.00624357328441496	0.699999999999999	-1
191120_E001T_4-2	191120_B001	114	114	104	22.5	Cops8bD	60	Step	22.5	0	NA	191120_E001T_4-2.avi_lane_213.res	1.52468976482223	-0.0210544001340482	0.331659938720796	-0.210977505671272	-0.0210544001340482	7	13	0.324647660627263	-0.00508101971820236	0.0206335814041055	0.664062500000001	NA	NA	0.563147575946326	0.0277525705352549	0.121855403974878	0.132968327391644	0.0277525705352549	-3.3	4
191120_E001T_4-2	191120_B001	115	115	105	22.5	Cops8bD	60	Step	22.5	0	NA	191120_E001T_4-2.avi_lane_214.res	1.27404689285796	-0.260551130473637	0.14450555227882	-0.416342162301506	-0.260551130473637	5	13	0.404284119960356	0.0431679584938998	-0.0758533255127046	0.651041666666667	NA	NA	0.312504703982056	-0.211744159804334	-0.0652989824670978	-0.0723963292385901	-0.211744159804334	-5.3	4
191120_E001T_4-2	191120_B001	116	116	106	22.5	Cops8bD	60	Step	22.5	0	NA	191120_E001T_4-2.avi_lane_215.res	1.47435322438101	-0.142171739648495	0.263558974530831	-0.466756310991957	-0.142171739648495	12	15	0.406427267205445	0.024160996758333	-0.0745251001369703	0.651041666666667	NA	NA	0.512811035505106	-0.0933647689791919	0.0537544397849132	-0.122810477929041	-0.0933647689791919	1.7	6
191120_E001T_4-2	191120_B001	117	117	107	22.5	Cops8bD	60	Step	22.5	0	NA	191120_E001T_4-2.avi_lane_216.res	1.12624944702151	-0.118691118120171	0.196286171581769	-0.249931655495979	-0.118691118120171	5	12	0.318963924059369	0.018892571892298	-0.0567142761786372	0.643229166666667	NA	NA	0.164707258145606	-0.0698841474508679	-0.0135183631641488	0.0940141775669369	-0.0698841474508679	-5.3	3
191120_E001T_4-2	191120_B001	118	118	108	22.5	Cops8bD	60	Step	22.5	0	NA	191120_E001T_4-2.avi_lane_217.res	0.855402458014896	-0.0584135446189199	0.200105710455764	-0.202035352993744	-0.0584135446189199	5	9	0.438847025581306	-0.0839743522361902	-0.0244938980292212	0.6328125	NA	NA	-0.106139730861008	-0.00960657394961676	-0.00969882429015381	0.141910480069172	-0.00960657394961676	-5.3	0
191120_E001T_4-2	191120_B001	119	119	109	22.5	Cops8bD	60	Step	22.5	0	NA	191120_E001T_4-2.avi_lane_218.res	0.928729807762751	-0.0475501064500867	0.23341209306779	-0.244223646112601	-0.0475501064500867	7	10	0.421237998130318	-0.00234063951115268	0.000331295961387226	0.619791666666668	NA	NA	-0.0328123811131527	0.00125686421921644	0.0236075583218722	0.0997221869503149	0.00125686421921644	-3.3	1
191120_E001T_4-2	191120_B001	120	120	110	22.5	Cops8bD	60	Step	22.5	0	NA	191120_E001T_4-2.avi_lane_219.res	1.36892056526173	-0.15771154658177	0.167194427248354	-0.43263198597649	-0.15771154658177	11	13	0.359240261480753	-0.0031839542332141	-0.00420088134281939	0.640625	NA	NA	0.407378376385826	-0.108904575912467	-0.0426101074975638	-0.0886861529135741	-0.108904575912467	0.699999999999999	4
191120_E001T_4-2	191120_B001	121	121	111	22.5	Cops8bD	60	Step	22.5	0	NA	191120_E001T_4-2.avi_lane_220.res	1.23768381073251	0.00481825737265424	0.254897620643431	-0.370300787533511	0.00481825737265425	12	8	0.398920471670882	0.012805723171686	0.0356311326853103	0.622395833333333	NA	NA	0.276141621856606	0.0536252280419574	0.0450930858975132	-0.0263549544705951	0.0536252280419574	1.7	-1
191120_E001T_4-2	191120_B001	122	122	112	22.5	Cops8bD	60	Step	22.5	0	NA	191120_E001T_4-2.avi_lane_221.res	1.16920107487859	-0.273591058981233	0.0822892761394101	-0.451531226541555	-0.273591058981233	6	12	0.428062513115985	0.068833344117754	-0.112598489449176	0.622395833333333	NA	NA	0.207658886002686	-0.22478408831193	-0.127515258606508	-0.107585393478639	-0.22478408831193	-4.3	3
191120_E001T_4-2	191120_B001	123	123	113	22.5	Cops8bD	60	Step	22.5	0	NA	191120_E001T_4-2.avi_lane_222.res	1.34546525624923	-0.0548184201455383	0.380600519436997	-0.322768536811714	-0.0548184201455383	8	13	0.381396371596617	-0.0525773015175971	-0.0150772511279876	0.604166666666667	NA	NA	0.383923067373326	-0.00601144947623516	0.170795984691079	0.0211772962512018	-0.00601144947623516	-2.3	4
191120_E001T_4-2	191120_B001	124	124	114	22.5	Cops8bD	60	Step	22.5	0	NA	191120_E001T_4-2.avi_lane_223.res	1.49577541929519	-0.267952154680033	0.153973693029491	-0.356778648934669	-0.267952154680033	4	19	0.386571578776459	-0.00277205800437456	-0.102063164789929	0.617187500000001	NA	NA	0.534233230419286	-0.21914518401073	-0.0558308417164268	-0.0128328158717531	-0.21914518401073	-6.3	10
191120_E001T_4-2	191120_B001	125	125	115	22.5	Cops8bD	60	Step	22.5	0	NA	191120_E001T_4-2.avi_lane_224.res	1.5413640720575	-0.151601458713137	0.338222402969684	-0.526172647058823	-0.151601458713137	13	17	0.419211665798024	0.0125660281000591	-0.017542674113526	0.609375000000001	NA	NA	0.579821883181596	-0.102794488043834	0.128417868223766	-0.182226813995907	-0.102794488043834	2.7	8
191120_E001T_4-2	191120_B001	126	126	116	22.5	Cops8bD	60	Step	22.5	0	NA	191120_E001T_4-2.avi_lane_225.res	0.919178371288283	-0.0640167733173416	0.173664157410954	-0.202663982908847	-0.0640167733173416	7	12	0.473903677547772	0.0345262635128416	-0.0712396325903614	0.609693877551021	NA	NA	-0.0423638175876208	-0.0152098026480385	-0.0361403773349638	0.141281850154069	-0.0152098026480385	-3.3	3
191120_E001T_4-2	191120_B001	127	127	117	22.5	Cops8bD	60	Step	22.5	0	NA	191120_E001T_4-2.avi_lane_226.res	1.22178600278625	-0.0425374902669308	0.282189955317247	-0.251290848142474	-0.0425374902669308	9	14	0.415791289127981	-0.0745410082437492	-0.0264764218345944	0.609375000000001	NA	NA	0.260243813910346	0.00626948040237234	0.0723854205713292	0.0926549849204419	0.00626948040237234	-1.3	5
191120_E001T_4-2	191120_B001	128	128	118	22.5	Cops8bD	60	Step	22.5	0	NA	191120_E001T_4-2.avi_lane_227.res	1.23444801970902	-0.1123447209359	0.169958302055407	-0.307785275314497	-0.1123447209359	9	13	0.39020576272681	-0.0272592264837682	-0.0225925806896266	0.601562500000001	NA	NA	0.272905830833116	-0.0635377502665969	-0.0398462326905108	0.0361605577484189	-0.0635377502665969	-1.3	4
191120_E001T_4-2	191120_B001	129	129	119	22.5	Cops8bD	60	Step	22.5	0	NA	191120_E001T_4-2.avi_lane_228.res	1.35138878666106	-0.114364279946381	0.198090604557641	-0.290120152479893	-0.114364279946381	9	16	0.398880350194995	-0.112838627771153	-0.021916622042126	0.608108108108109	NA	NA	0.389846597785156	-0.0655573092770779	-0.0117139301882768	0.0538256805830229	-0.0655573092770779	-1.3	7
191120_E001T_4-2	191120_B001	130	130	120	22.5	Cops8bD	60	Step	22.5	0	NA	191120_E001T_4-2.avi_lane_229.res	0.991405573262886	0.0172618594727433	0.219087974396783	-0.235020784182306	0.0172618594727433	10	8	0.369630875756843	0.10602203934935	0.010289825723483	NA	NA	NA	0.0298633843869823	0.0660688301420464	0.00928343965086517	0.10892504888061	0.0660688301420464	-0.300000000000001	-1
191120_E001T_5-2	191120_B001	1	1	-9	32.5	Cops8bD	60	Step	32.5	0	NA	191120_E001T_5-2.avi_lane_100.res	0.997358111265561	-0.17914603374862	0.103203116621984	-0.266022695401114	-0.17914603374862	4	13	0.409642945792292	-0.0569374959263532	-0.0664167568304028	-0.104166666666667	NA	NA	-0.0816506808857604	-0.0012682028983847	-0.0361678075130854	0.0447649766262556	-0.0012682028983847	-1.5	-0.0999999999999996
191120_E001T_5-2	191120_B001	2	2	-8	32.5	Cops8bD	60	Step	32.5	0	NA	191120_E001T_5-2.avi_lane_101.res	0.676241968990816	-0.0815003255457682	0.0754758042895438	-0.199232422922252	-0.0815003255457682	6	8	0.334238968168623	-0.0880602695283747	-0.0516874077353429	-0.102083333333333	NA	NA	-0.402766823160505	0.0963775053044671	-0.0638951198455256	0.111555249105118	0.0963775053044671	0.5	-5.1
191120_E001T_5-2	191120_B001	3	3	-7	32.5	Cops8bD	60	Step	32.5	0	NA	191120_E001T_5-2.avi_lane_102.res	1.20877690175856	-0.143166081960934	0.212952761394102	-0.285613619302949	-0.143166081960934	6	15	0.362185260303313	-0.0129159409326694	-0.0604727654614282	-0.085416666666667	NA	NA	0.129768109607239	0.0347117488893013	0.0735818372590326	0.0251740527244206	0.0347117488893013	0.5	1.9
191120_E001T_5-2	191120_B001	4	4	-6	32.5	Cops8bD	60	Step	32.5	0	NA	191120_E001T_5-2.avi_lane_103.res	1.26403255896251	-0.202674798344795	0.14042791331546	-0.423240827269246	-0.202674798344795	9	14	0.352533247384376	0.0323764147486099	-0.0733393130086985	-0.1	NA	NA	0.185023766811189	-0.0247969674945597	0.00105698918039057	-0.112453155241876	-0.0247969674945597	3.5	0.9
191120_E001T_5-2	191120_B001	5	5	-5	32.5	Cops8bD	60	Step	32.5	0	NA	191120_E001T_5-2.avi_lane_104.res	1.09408396503593	-0.220592233086264	0.134736997319034	-0.329924303980202	-0.220592233086264	4	13	0.395865654527884	-0.0293326759205744	-0.12703733783014	-0.0943396226415094	NA	NA	0.0150751728846086	-0.0427144022360287	-0.00463392681603544	-0.0191366319528324	-0.0427144022360287	-1.5	-0.0999999999999996
191120_E001T_5-2	191120_B001	6	6	-4	32.5	Cops8bD	60	Step	32.5	0	NA	191120_E001T_5-2.avi_lane_105.res	0.876770751171926	-0.204870788203753	0.162430294906166	-0.296696058981233	-0.204870788203753	3	12	0.432281009931676	-0.00900970706126837	-0.1499300839553	-0.0995370370370369	NA	NA	-0.202238040979395	-0.0269929573535177	0.0230593707710966	0.0140916130461365	-0.0269929573535177	-2.5	-1.1
191120_E001T_5-2	191120_B001	7	7	-3	32.5	Cops8bD	60	Step	32.5	0	NA	191120_E001T_5-2.avi_lane_106.res	1.24262017040329	-0.294852221371122	0.079883512064343	-0.3573081769437	-0.294852221371122	3	18	0.474944409558344	0.00609236114253409	-0.163284618416555	-0.0731132075471701	NA	NA	0.163611378251969	-0.116974390520887	-0.0594874120707264	-0.0465205049163304	-0.116974390520887	-2.5	4.9
191120_E001T_5-2	191120_B001	8	8	-2	32.5	Cops8bD	60	Step	32.5	0	NA	191120_E001T_5-2.avi_lane_107.res	1.28670788994056	-0.155111522321949	0.223052815013405	-0.39821716775182	-0.155111522321949	9	14	0.381288565216066	0.0617456607754229	-0.0799051911413165	-0.090277777777778	NA	NA	0.207699097789239	0.0227663085282863	0.0836818908783356	-0.0874294957244504	0.0227663085282863	3.5	0.9
191120_E001T_5-2	191120_B001	9	9	-1	32.5	Cops8bD	60	Step	32.5	0	NA	191120_E001T_5-2.avi_lane_108.res	1.04044681728432	-0.100060430630027	0.183868431635389	-0.194703384718499	-0.100060430630027	4	12	0.406723674732279	0.0611777743505785	-0.0694564561408705	-0.0754716981132074	NA	NA	-0.0385619748670014	0.0778174002202083	0.0444975075003196	0.116084287308871	0.0778174002202083	-1.5	-1.1
191120_E001T_5-2	191120_B001	10	10	0	32.5	Cops8bD	60	Step	32.5	0	NA	191120_E001T_5-2.avi_lane_109.res	1.10304878669974	-0.196803873289121	0.0776775947912676	-0.356918063002681	-0.196803873289121	7	12	0.36718273614267	0.0599504750331928	-0.109061896573381	25.4699074074074	NA	NA	0.0240399945484187	-0.0189260424388857	-0.0616933293438018	-0.0461303909753114	-0.0189260424388857	1.5	-1.1
191120_E001T_5-2	191120_B001	11	11	1	32.5	Cops8bD	60	Step	32.5	0	NA	191120_E001T_5-2.avi_lane_110.res	1.01635762668569	-0.260200891026652	0.0720479356568377	-0.398637902144772	-0.260200891026652	5	12	0.4083538766921	-0.0264980507483534	-0.147968764253023	26.25	NA	NA	-0.0626511654656314	-0.0823230601764167	-0.0673229884782317	-0.0878502301174025	-0.0823230601764167	-0.5	-1.1
191120_E001T_5-2	191120_B001	12	12	2	32.5	Cops8bD	60	Step	32.5	0	NA	191120_E001T_5-2.avi_lane_111.res	0.848110312166669	-0.159968977290648	0.22147773458445	-0.426981675603217	-0.159968977290648	7	10	0.494611964235298	-0.0330479703103182	-0.0862635138939083	26.3301886792453	NA	NA	-0.230898479984652	0.0179088535595873	0.0821068104493806	-0.116194003575847	0.0179088535595873	1.5	-3.1
191120_E001T_5-2	191120_B001	13	13	3	32.5	Cops8bD	60	Step	32.5	0	NA	191120_E001T_5-2.avi_lane_112.res	0.960722891551415	-0.217400788519161	0.0971262734584451	-0.284799444657219	-0.217400788519161	3	14	0.3766269564328	0.0749884443087343	-0.133908495994971	32.4467592592593	NA	NA	-0.118285900599906	-0.0395229576689257	-0.0422446506766243	0.0259882273701506	-0.0395229576689257	-2.5	0.9
191120_E001T_5-2	191120_B001	14	14	4	32.5	Cops8bD	60	Step	32.5	0	NA	191120_E001T_5-2.avi_lane_113.res	0.982651719462149	-0.227717091152815	0.111943532171582	-0.340937298927614	-0.227717091152815	4	12	0.492633178335898	-0.0743163701679745	-0.103606051524969	34.627358490566	NA	NA	-0.0963570726891724	-0.0498392603025797	-0.0274273919634874	-0.0301496269002444	-0.0498392603025797	-1.5	-1.1
191120_E001T_5-2	191120_B001	15	15	5	32.5	Cops8bD	60	Step	32.5	0	NA	191120_E001T_5-2.avi_lane_114.res	1.23139071729143	-0.075619324114576	0.181140482573726	-0.262353728978796	-0.075619324114576	8	11	0.339228545784201	-0.0208634459174432	-0.0624099900273668	34.3240740740741	NA	NA	0.152381925140109	0.102258506735659	0.0417695584386566	0.0484339430485736	0.102258506735659	2.5	-2.1
191120_E001T_5-2	191120_B001	16	16	6	32.5	Cops8bD	60	Step	32.5	0	NA	191120_E001T_5-2.avi_lane_115.res	0.632687505771952	-0.0810627655186635	0.126939075067024	-0.259350057449253	-0.0810627655186635	6	7	0.403570256975379	0.0690855570212375	-0.0500715461697267	34.1674528301887	NA	NA	-0.446321286379369	0.0968150653315718	-0.0124318490680454	0.0514376145781166	0.0968150653315718	0.5	-6.1
191120_E001T_5-2	191120_B001	17	17	7	32.5	Cops8bD	60	Step	32.5	0	NA	191120_E001T_5-2.avi_lane_116.res	1.29969721322135	-0.13915096347185	0.247659517426273	-0.371237252010724	-0.13915096347185	6	10	0.34098381099874	-0.0323737015300537	-0.0303380237562456	34.0188679245283	NA	NA	0.220688421070029	0.0387268673783853	0.108288593291204	-0.0604495799833544	0.0387268673783853	0.5	-3.1
191120_E001T_5-2	191120_B001	18	18	8	32.5	Cops8bD	60	Step	32.5	0	NA	191120_E001T_5-2.avi_lane_117.res	0.802027442257042	-0.00582774798927634	0.182497261585599	-0.269482761394102	-0.00582774798927634	7	5	0.375606864284926	-0.0795369158929858	0.0156443949262649	33.8287037037037	NA	NA	-0.276981349894279	0.172050082860959	0.0431263374505296	0.0413049106332676	0.172050082860959	1.5	-8.1
191120_E001T_5-2	191120_B001	19	19	9	32.5	Cops8bD	60	Step	32.5	0	NA	191120_E001T_5-2.avi_lane_118.res	0.965933352324495	-0.0711127184986596	0.0640707908847186	-0.225608157793949	-0.0711127184986596	8	7	0.271595364280865	-0.00316354945146908	-0.00862255720329289	33.6627358490566	NA	NA	-0.113075439826826	0.106765112351576	-0.0753001332503508	0.0851795142334206	0.106765112351576	2.5	-6.1
191120_E001T_5-2	191120_B001	20	20	10	32.5	Cops8bD	60	Step	32.5	0	NA	191120_E001T_5-2.avi_lane_119.res	0.654160657695031	0.0309560809164026	0.116593546533895	-0.118909483914209	0.0309560809164026	7	4	0.397887598463984	0.141490139314173	0.118157057188293	33.5231481481481	NA	NA	-0.42484813445629	0.208833911766638	-0.0227773776011744	0.191878188113161	0.208833911766638	1.5	-9.1
191120_E001T_5-2	191120_B001	21	21	11	32.5	Cops8bD	60	Step	32.5	0	NA	191120_E001T_5-2.avi_lane_120.res	0.772973781922421	-0.0612632401378782	0.0880223458445038	-0.173227429624665	-0.0612632401378782	6	8	0.401815418903278	-0.00138708962645893	0.00604766632935289	33.3632075471698	NA	NA	-0.3060350102289	0.116614590712357	-0.0513485782905656	0.137560242402705	0.116614590712357	0.5	-5.1
191120_E001T_5-2	191120_B001	22	22	12	32.5	Cops8bD	60	Step	32.5	0	NA	191120_E001T_5-2.avi_lane_121.res	1.03214641323467	-0.0522667820533036	0.168835433422699	-0.301006774463806	-0.0522667820533036	9	8	0.435022044898341	-0.0116416397758171	0.0439508208915753	33.2337962962963	NA	NA	-0.0468623789166513	0.125611048796932	0.0294645092876296	0.00978089756356354	0.125611048796932	3.5	-5.1
191120_E001T_5-2	191120_B001	23	23	13	32.5	Cops8bD	60	Step	32.5	0	NA	191120_E001T_5-2.avi_lane_122.res	0.999936524005692	-0.122887512447338	0.154784668230563	-0.293762700556816	-0.122887512447338	8	13	0.425158119741468	0.0156853387491503	-0.00682849127077853	33.0683962264151	NA	NA	-0.0790722681456294	0.0549903184028973	0.0154137440954936	0.0170249714705535	0.0549903184028973	2.5	-0.0999999999999996
191120_E001T_5-2	191120_B001	24	24	14	32.5	Cops8bD	60	Step	32.5	0	NA	191120_E001T_5-2.avi_lane_123.res	0.936124186301056	0.0278081416678426	0.187656554959786	-0.149801206434316	0.0278081416678426	10	9	0.438991561664593	0.0597622980732441	0.049675660710057	32.9056603773585	NA	NA	-0.142884605850265	0.205685972518078	0.0482856308247166	0.160986465593054	0.205685972518078	4.5	-4.1
191120_E001T_5-2	191120_B001	25	25	15	32.5	Cops8bD	60	Step	32.5	0	NA	191120_E001T_5-2.avi_lane_124.res	1.080496989744	-0.0677680294906167	0.17191600536193	-0.285662606629295	-0.0677680294906168	10	11	0.421171506290412	0.00820173251858279	0.0548150791491689	32.7638888888889	NA	NA	0.0014881975926786	0.110109801359619	0.0325450812268606	0.0251250653980746	0.110109801359619	4.5	-2.1
191120_E001T_5-2	191120_B001	26	26	16	32.5	Cops8bD	60	Step	32.5	0	NA	191120_E001T_5-2.avi_lane_125.res	0.864431973422672	0.100709507964043	0.175720529490616	-0.0793169436997323	0.100709507964043	12	5	0.355701624136035	0.0604742407155373	0.0797234854940826	32.6084905660377	NA	NA	-0.214576818728649	0.278587338814278	0.0363496053555466	0.231470728327637	0.278587338814278	6.5	-8.1
191120_E001T_5-2	191120_B001	27	27	17	32.5	Cops8bD	60	Step	32.5	0	NA	191120_E001T_5-2.avi_lane_126.res	1.12527381263485	-0.130072160293495	0.113602393718882	-0.272215650134048	-0.130072160293495	7	12	0.37596036155089	-0.106439374291419	0.0101069766451872	32.4907407407407	NA	NA	0.0462650204835287	0.0478056705567403	-0.0257685304161874	0.0385720218933215	0.0478056705567403	1.5	-1.1
191120_E001T_5-2	191120_B001	28	28	18	32.5	Cops8bD	60	Step	32.5	0	NA	191120_E001T_5-2.avi_lane_127.res	0.77018308886111	0.100699651474531	0.183731464781867	-0.127637835120643	0.100699651474531	11	4	0.483528610831814	-0.0995438438103909	0.166164065776006	32.3066037735849	NA	NA	-0.308825703290211	0.278577482324766	0.0443605406467976	0.183149836906727	0.278577482324766	5.5	-9.1
191120_E001T_5-2	191120_B001	29	29	19	32.5	Cops8bD	60	Step	32.5	0	NA	191120_E001T_5-2.avi_lane_128.res	1.06756044387369	-0.0512284383378019	0.173822989276139	-0.147679050172348	-0.0512284383378019	6	14	0.416784567509291	0.0450760367194417	0.0339485664661511	32.2037037037037	NA	NA	-0.0114483482776313	0.126649392512433	0.0344520651410696	0.163108621855022	0.126649392512433	0.5	0.9
191120_E001T_5-2	191120_B001	30	30	20	32.5	Cops8bD	60	Step	32.5	0	NA	191120_E001T_5-2.avi_lane_129.res	0.930712902596847	-0.00961274163962205	0.202143699731903	-0.163617426273459	-0.00961274163962205	8	11	0.380195731373748	0.141448216140977	0.0257064509879482	32.0347222222222	NA	NA	-0.148295889554474	0.168265089210613	0.0627727755968336	0.147170245753911	0.168265089210613	2.5	-2.1
191120_E001T_5-2	191120_B001	31	31	21	32.5	Cops8bD	60	Step	32.5	0	NA	191120_E001T_5-2.avi_lane_130.res	0.94110074303668	-0.0425242852790642	0.151039664879356	-0.274801025469169	-0.0425242852790642	12	10	0.445120210804923	0.046845168906397	0.0452920564321052	31.8938679245283	NA	NA	-0.137908049114641	0.135353545571171	0.0116687407442866	0.0359866465582006	0.135353545571171	6.5	-3.1
191120_E001T_5-2	191120_B001	32	32	22	32.5	Cops8bD	60	Step	32.5	0	NA	191120_E001T_5-2.avi_lane_131.res	1.15020707398694	-0.0853151707658237	0.100192651718255	-0.255364008042896	-0.0853151707658237	11	12	0.309210374783089	0.0150480696885293	0.026358271786155	31.7708333333333	NA	NA	0.0711982818356187	0.0925626600844116	-0.0391782724168144	0.0554236639844736	0.0925626600844116	5.5	-1.1
191120_E001T_5-2	191120_B001	33	33	23	32.5	Cops8bD	60	Step	32.5	0	NA	191120_E001T_5-2.avi_lane_132.res	1.13818521270402	-0.0863608310991957	0.144132587131367	-0.295900302217889	-0.0863608310991957	10	11	0.400417999194123	0.0114698190424792	0.0598532254655934	31.6084905660377	NA	NA	0.0591764205526986	0.0915169997510396	0.00476166299629757	0.0148873698094806	0.0915169997510396	4.5	-2.1
191120_E001T_5-2	191120_B001	34	34	24	32.5	Cops8bD	60	Step	32.5	0	NA	191120_E001T_5-2.avi_lane_133.res	1.15721909610036	-0.0729682422922251	0.243933729892762	-0.231419228384718	-0.0729682422922251	8	16	0.43737765609846	0.105615028895308	-0.048108955508892	31.462962962963	NA	NA	0.0782103039490385	0.10490958855801	0.104562805757693	0.0793684436426516	0.10490958855801	2.5	2.9
191120_E001T_5-2	191120_B001	35	35	25	32.5	Cops8bD	60	Step	32.5	0	NA	191120_E001T_5-2.avi_lane_134.res	0.996685887150849	-0.0447938648229151	0.175100875781948	-0.242699131367292	-0.0447938648229151	9	10	0.394159044834431	-0.0135314748152576	0.0244983973659554	31.3537735849057	NA	NA	-0.0823229050004723	0.13308396602732	0.0357299516468786	0.0680885406600776	0.13308396602732	3.5	-3.1
191120_E001T_5-2	191120_B001	36	36	26	32.5	Cops8bD	60	Step	32.5	0	NA	191120_E001T_5-2.avi_lane_135.res	0.856589434910803	0.0249655616621983	0.148094712311817	-0.203702860972807	0.0249655616621983	13	7	0.365362865220517	-0.0450560118472094	0.123501885166636	31.2287735849057	NA	NA	-0.222419357240518	0.202843392512434	0.00872378817674757	0.107084811054563	0.202843392512434	7.5	-6.1
191120_E001T_5-2	191120_B001	37	37	27	32.5	Cops8bD	60	Step	32.5	0	NA	191120_E001T_5-2.avi_lane_136.res	1.09865675206905	-0.0625532521272877	0.16758331769437	-0.313611328296368	-0.0625532521272877	12	11	0.362371368400256	0.0511424180099942	0.0412395635444038	31.0532407407407	NA	NA	0.0196479599177286	0.115324578722948	0.0282123935593006	-0.00282365626899844	0.115324578722948	6.5	-2.1
191120_E001T_5-2	191120_B001	38	38	28	32.5	Cops8bD	60	Step	32.5	0	NA	191120_E001T_5-2.avi_lane_137.res	1.0275977750119	0.0370554796596339	0.213217694369973	-0.155121481842554	0.0370554796596339	12	11	0.389740052430965	0.0163819532897795	0.0292389982460298	30.9787735849057	NA	NA	-0.0514110171394213	0.214933310509869	0.0738467702349036	0.155666190184816	0.214933310509869	6.5	-2.1
191120_E001T_5-2	191120_B001	39	39	29	32.5	Cops8bD	60	Step	32.5	0	NA	191120_E001T_5-2.avi_lane_138.res	1.316131277277	-0.171405447604616	0.11592302613941	-0.324647300268097	-0.171405447604616	8	15	0.367976888974697	0.0779270649255637	-0.0588547257239607	30.8194444444444	NA	NA	0.237122485125679	0.0064723832456193	-0.0234478979956594	-0.0138596282407275	0.0064723832456193	2.5	1.9
191120_E001T_5-2	191120_B001	40	40	30	32.5	Cops8bD	60	Step	32.5	0	NA	191120_E001T_5-2.avi_lane_139.res	0.869560683109656	0.0107544327642164	0.161760446380697	-0.157030026809651	0.0107544327642164	10	9	0.408362290212421	0.0692925400358668	0.0510018118845784	30.6745283018868	NA	NA	-0.209448109041665	0.188632263614452	0.0223895222456276	0.153757645217719	0.188632263614452	4.5	-4.1
191120_E001T_5-2	191120_B001	41	41	31	32.5	Cops8bD	60	Step	32.5	0	NA	191120_E001T_5-2.avi_lane_140.res	0.735515745720422	-0.064649557640751	0.0898229643814632	-0.172780323056301	-0.064649557640751	7	10	0.421187897584624	0.0474484780035217	-0.038555446557867	30.5532407407407	NA	NA	-0.343493046430899	0.113228273209484	-0.0495479597536062	0.138007348971069	0.113228273209484	1.5	-3.1
191120_E001T_5-2	191120_B001	42	42	32	32.5	Cops8bD	60	Step	32.5	0	NA	191120_E001T_5-2.avi_lane_141.res	1.16022238018945	-0.238436376867101	0.295756705093834	-0.405371714979893	-0.238436376867101	5	16	0.466415340768916	0.0677729591252128	0.00381239581102572	30.4560185185185	NA	NA	0.0812135880381286	-0.0605585460168657	0.156385780958765	-0.0945840429525234	-0.0605585460168657	-0.5	2.9
191120_E001T_5-2	191120_B001	43	43	33	32.5	Cops8bD	60	Step	32.5	0	NA	191120_E001T_5-2.avi_lane_142.res	1.15661905172477	-0.169240338950593	0.238523404825737	-0.31644427613941	-0.169240338950593	5	15	0.381298595251791	0.045411697373038	-0.0314566250820732	30.2853773584906	NA	NA	0.0776102595734487	0.0086374918996423	0.0991524806906676	-0.00565660411204044	0.0086374918996423	-0.5	1.9
191120_E001T_5-2	191120_B001	44	44	34	32.5	Cops8bD	60	Step	32.5	0	NA	191120_E001T_5-2.avi_lane_143.res	0.971921753628908	-0.141664844887016	0.226874977658624	-0.418069711796246	-0.141664844887016	9	12	0.391581559159156	0.0344250341335977	-0.0194849181508057	30.1689814814815	NA	NA	-0.107087038522413	0.0362129859632193	0.0875040535235546	-0.107282039768876	0.0362129859632193	3.5	-1.1
191120_E001T_5-2	191120_B001	45	45	35	32.5	Cops8bD	60	Step	32.5	0	NA	191120_E001T_5-2.avi_lane_144.res	1.04383799208436	-0.0916591055630025	0.1746500519437	-0.269198543900804	-0.0916591055630025	8	12	0.413279378427323	-0.0586423151083015	-0.00548611389007604	45.2948113207547	NA	NA	-0.0351708000669615	0.0862187252872328	0.0352791278086306	0.0415891281265656	0.0862187252872328	2.5	-1.1
191120_E001T_5-2	191120_B001	46	46	36	32.5	Cops8bD	60	Step	32.5	0	NA	191120_E001T_5-2.avi_lane_145.res	0.989284761420674	-0.139810733032313	0.171524201455381	-0.321422778150134	-0.139810733032313	7	12	0.399865661818813	-0.062659690436132	-0.00816959745788701	49.9513888888889	NA	NA	-0.0897240307306474	0.0380670978179223	0.0321532773203116	-0.0106351061227644	0.0380670978179223	1.5	-1.1
191120_E001T_5-2	191120_B001	47	47	37	32.5	Cops8bD	60	Step	32.5	0	NA	191120_E001T_5-2.avi_lane_146.res	1.22397838889778	0.0211278983148217	0.297173872776017	-0.282522673592494	0.0211278983148217	11	10	0.356316636663368	-0.0140208223938183	0.0410191740702266	49.2783018867924	NA	NA	0.144969596746459	0.199005729165057	0.157802948640948	0.0282649984348756	0.199005729165057	5.5	-3.1
191120_E001T_5-2	191120_B001	48	48	38	32.5	Cops8bD	60	Step	32.5	0	NA	191120_E001T_5-2.avi_lane_147.res	1.01444720291201	-0.0756437122625017	0.15818775881625	-0.379624624664879	-0.0756437122625017	13	10	0.382248013663243	0.0121475403696146	0.00726578632140373	48.3561320754717	NA	NA	-0.0645615892393114	0.102234118587734	0.0188168346811806	-0.0688369526375094	0.102234118587734	7.5	-3.1
191120_E001T_5-2	191120_B001	49	49	39	32.5	Cops8bD	60	Step	32.5	0	NA	191120_E001T_5-2.avi_lane_148.res	1.0190586720672	0.0258771150900038	0.187699971849866	-0.378680026809652	0.0258771150900038	15	6	0.382301778273394	0.0387071382366104	0.069484073760479	47.4560185185185	NA	NA	-0.0599501200841215	0.203754945940239	0.0483290477147966	-0.0678923547822824	0.203754945940239	9.5	-7.1
191120_E001T_5-2	191120_B001	50	50	40	32.5	Cops8bD	60	Step	32.5	0	NA	191120_E001T_5-2.avi_lane_149.res	1.08176770448283	-0.0091758531880171	0.172233794699938	-0.245008395442359	-0.0091758531880171	13	10	0.382733982463044	-0.0617601511828086	0.0652154369407196	46.5775	NA	NA	0.0027589123315086	0.168701977662218	0.0328628705648686	0.0657792765850106	0.168701977662218	7.5	-3.1
191120_E001T_5-2	191120_B001	51	51	41	32.5	Cops8bD	60	Step	32.5	0	NA	191120_E001T_5-2.avi_lane_150.res	1.33829154598016	-0.177545744235925	0.16394717924167	-0.612173101389227	-0.177545744235925	14	11	0.429824244619103	-0.104648578532218	-0.0171471165182493	41.4705882352941	NA	NA	0.259282753828839	0.000332086614310306	0.0245762551066006	-0.301385429361857	0.000332086614310306	8.5	-2.1
191120_E001T_5-2	191120_B001	52	52	42	32.5	Cops8bD	60	Step	32.5	0	NA	191120_E001T_5-2.avi_lane_151.res	1.02564086807535	-0.0218062382707772	0.141694035810035	-0.250706621983914	-0.0218062382707772	14	10	0.378867141536224	-0.03371783421245	0.0607765532929592	37.6348039215686	NA	NA	-0.0533679240759715	0.156071592579458	0.00232311167496557	0.0600810500434555	0.156071592579458	8.5	-3.1
191120_E001T_5-2	191120_B001	53	53	43	32.5	Cops8bD	60	Step	32.5	0	NA	191120_E001T_5-2.avi_lane_152.res	1.14117735170691	-0.136321138800877	0.159610446827524	-0.341196851928233	-0.136321138800877	9	13	0.464359631489524	0.117541996811319	-0.00634490021253299	36.97	NA	NA	0.0621685595555885	0.0415566920493583	0.0202395226924546	-0.0304091799008634	0.0415566920493583	3.5	-0.0999999999999996
191120_E001T_5-2	191120_B001	54	54	44	32.5	Cops8bD	60	Step	32.5	0	NA	191120_E001T_5-2.avi_lane_153.res	1.02303443990507	-0.0796842991191118	0.207105618297588	-0.256170402144773	-0.0796842991191118	8	13	0.389476597829593	0.0612591895504186	0.0367969621154351	36.1789215686275	NA	NA	-0.0559743522462515	0.0981935317311235	0.0677346941625186	0.0546172698825966	0.0981935317311235	2.5	-0.0999999999999996
191120_E001T_5-2	191120_B001	55	55	45	32.5	Cops8bD	60	Step	32.5	0	NA	191120_E001T_5-2.avi_lane_154.res	0.808591163058531	0.0021973829049051	0.166230252254449	-0.298529544235925	0.0021973829049051	11	6	0.487995311949178	-0.0164075453408818	0.0887174290032336	40.32	NA	NA	-0.27041762909279	0.18007521375514	0.0268593281193796	0.0122581277914446	0.18007521375514	5.5	-7.1
191120_E001T_5-2	191120_B001	56	56	46	32.5	Cops8bD	60	Step	32.5	0	NA	191120_E001T_5-2.avi_lane_155.res	0.592854045234494	0.0915503284182312	0.228898487935658	-0.137363270777479	0.0915503284182312	10	6	0.521659972702249	0.0303810144948234	0.161786822534091	42.6372549019608	NA	NA	-0.486154746916827	0.269428159268467	0.0895275638005886	0.173424401249891	0.269428159268467	4.5	-7.1
191120_E001T_5-2	191120_B001	57	57	47	32.5	Cops8bD	60	Step	32.5	0	NA	191120_E001T_5-2.avi_lane_156.res	0.509366424199376	0.105092327971403	0.158504303980202	-0.0337788096514742	0.105092327971403	13	5	0.491804033130335	0.0216627538470675	0.196376230901284	40.5073529411765	NA	NA	-0.569642367951945	0.282970158821638	0.0191333798451326	0.277008862375895	0.282970158821638	7.5	-8.1
191120_E001T_5-2	191120_B001	58	58	48	32.5	Cops8bD	60	Step	32.5	0	NA	191120_E001T_5-2.avi_lane_157.res	0.51104488846304	0.0280360921405392	0.121520167560322	-0.132222322864802	0.0280360921405392	12	7	0.415866533415796	0.0193259080206535	0.0860172793134243	32.7175	NA	NA	-0.567963903688281	0.205913922990775	-0.0178507565747474	0.178565349162568	0.205913922990775	6.5	-6.1
191120_E001T_5-2	191120_B001	59	59	49	32.5	Cops8bD	60	Step	32.5	0	NA	191120_E001T_5-2.avi_lane_158.res	1.04936432661644	-0.00199851846887106	0.20411020691306	-0.223961761187874	-0.00199851846887106	14	13	0.396513139948877	-0.0896715054575324	0.0758369330005696	32.5857843137255	NA	NA	-0.0296444655348813	0.175879312381364	0.0647392827779906	0.0868259108394956	0.175879312381364	8.5	-0.0999999999999996
191120_E001T_5-2	191120_B001	60	60	50	32.5	Cops8bD	60	Step	32.5	0	NA	191120_E001T_5-2.avi_lane_159.res	0.580596722031035	0.0906425187667562	0.161178751436231	-0.0739420241286862	0.0906425187667562	14	6	0.417425808052384	-0.0497265611447224	0.122515048546008	32.455	NA	NA	-0.498412070120286	0.268520349616992	0.0218078273011616	0.236845647898683	0.268520349616992	8.5	-7.1
191120_E001T_5-2	191120_B001	61	61	51	32.5	Cops8bD	60	Step	32.5	0	NA	191120_E001T_5-2.avi_lane_160.res	0.599036101378144	0.0730292620290675	0.130591973602805	-0.0516899463806969	0.0730292620290675	13	6	0.419020993749769	0.0997573776427782	0.143081714208391	32.3112745098039	NA	NA	-0.479972690773177	0.250907092879303	-0.00877895053226443	0.259097725646673	0.250907092879303	7.5	-7.1
191120_E001T_5-2	191120_B001	62	62	52	32.5	Cops8bD	60	Step	32.5	0	NA	191120_E001T_5-2.avi_lane_161.res	0.742750036833654	-0.143353555386302	0.120146928188434	-0.266320447721179	-0.143353555386302	7	15	0.521613693708456	0.047525784711581	-0.0166907316581105	32.1960784313725	NA	NA	-0.336258755317667	0.0345242754639333	-0.0192239959466354	0.0444672243061905	0.0345242754639333	1.5	1.9
191120_E001T_5-2	191120_B001	63	63	53	32.5	Cops8bD	60	Step	32.5	0	NA	191120_E001T_5-2.avi_lane_162.res	0.632020187458521	0.0634830774657822	0.168930197721179	-0.117283414400613	0.0634830774657822	12	7	0.457667068939786	-0.184763441371208	0.151448252264411	32.035	NA	NA	-0.4469886046928	0.241360908316018	0.0295592735861096	0.193504257626757	0.241360908316018	6.5	-6.1
191120_E001T_5-2	191120_B001	64	64	54	32.5	Cops8bD	60	Step	32.5	0	NA	191120_E001T_5-2.avi_lane_163.res	0.553755282012645	0.084407320611891	0.160424581099196	-0.0980341045576404	0.0844073206118911	12	5	0.490848618039422	-0.140024353296429	0.190387725436966	31.9313725490196	NA	NA	-0.525253510138676	0.262285151462126	0.0210536569641266	0.212753567469729	0.262285151462126	6.5	-8.1
191120_E001T_5-2	191120_B001	65	65	55	32.5	Cops8bD	60	Step	32.5	0	NA	191120_E001T_5-2.avi_lane_164.res	0.908838019313433	0.0234944504021447	0.138640772453083	-0.344973780160858	0.0234944504021447	16	5	0.387938752962894	0.0825310886442786	0.119311714937034	31.81	NA	NA	-0.170170772837888	0.20137228125238	-0.000730151681986424	-0.0341861081334884	0.20137228125238	10.5	-8.1
191120_E001T_5-2	191120_B001	66	66	56	32.5	Cops8bD	60	Step	32.5	0	NA	191120_E001T_5-2.avi_lane_165.res	0.468654694085141	0.0758040435262576	0.164267021691445	-0.0863780831099199	0.0758040435262576	11	6	0.445920824831178	0.0645429325285584	0.163389516957843	31.6593137254902	NA	NA	-0.61035409806618	0.253681874376493	0.0248960975563756	0.22440958891745	0.253681874376493	5.5	-7.1
191120_E001T_5-2	191120_B001	67	67	57	32.5	Cops8bD	60	Step	32.5	0	NA	191120_E001T_5-2.avi_lane_166.res	0.568008098271367	0.0489857023423166	0.220802405328417	-0.075971899829393	0.0489857023423166	8	11	0.430375921557931	-0.0973435086192761	0.0968915604183685	31.5220588235294	NA	NA	-0.511000693879954	0.226863533192552	0.0814314811933476	0.234815772197977	0.226863533192552	2.5	-2.1
191120_E001T_5-2	191120_B001	68	68	58	32.5	Cops8bD	60	Step	32.5	0	NA	191120_E001T_5-2.avi_lane_167.res	0.599038610764273	0.0410129861483468	0.132172361105383	-0.196001388739946	0.0410129861483468	13	5	0.405518384116034	0.0566550332292204	0.124693500297641	31.37	NA	NA	-0.479970181387048	0.218890816998582	-0.00719856302968644	0.114786283287424	0.218890816998582	7.5	-8.1
191120_E001T_5-2	191120_B001	69	69	59	32.5	Cops8bD	60	Step	32.5	0	NA	191120_E001T_5-2.avi_lane_168.res	0.593837074873209	0.00817718222677815	0.151796380697051	-0.0923562567024128	0.00817718222677814	7	10	0.469768508641958	0.114763460679969	0.0945354034674229	31.2647058823529	NA	NA	-0.485171717278112	0.186055013077013	0.0124254565619816	0.218431415324957	0.186055013077013	1.5	-3.1
191120_E001T_5-2	191120_B001	70	70	60	32.5	Cops8bD	60	Step	32.5	0	NA	191120_E001T_5-2.avi_lane_169.res	0.547488728718922	0.0636524411598703	0.140267436687977	-0.102346715817695	0.0636524411598703	13	6	0.420154634297191	0.0209120658439064	0.1329165574061	2.1078431372549	NA	NA	-0.531520063432399	0.241530272010106	0.000896512552907569	0.208440956209675	0.241530272010106	7.5	-7.1
191120_E001T_5-2	191120_B001	71	71	61	32.5	Cops8bD	60	Step	32.5	0	NA	191120_E001T_5-2.avi_lane_170.res	0.663273523099346	-0.0587800260436613	0.133446478186693	-0.270229180697051	-0.0587800260436613	11	10	0.537975056695767	0.00534807878397185	-0.0260546970972444	1.49019607843137	NA	NA	-0.415735269051975	0.119097804806574	-0.00592444594837643	0.0405584913303186	0.119097804806574	5.5	-3.1
191120_E001T_5-2	191120_B001	72	72	62	32.5	Cops8bD	60	Step	32.5	0	NA	191120_E001T_5-2.avi_lane_171.res	1.12994785270624	-0.121913368632708	0.175806836461126	-0.349581760763287	-0.121913368632708	13	17	0.394851911040906	0.000288040211952735	-0.0340005748253226	1.49509803921569	NA	NA	0.0509390605549187	0.0559644622175273	0.0364359123260566	-0.0387940887359174	0.0559644622175273	7.5	3.9
191120_E001T_5-2	191120_B001	73	73	63	32.5	Cops8bD	60	Step	32.5	0	NA	191120_E001T_5-2.avi_lane_172.res	0.672830178681574	-0.0784412255840674	0.109267077747989	-0.249085137704119	-0.0784412255840674	10	11	0.503011516184687	0.0413044436496863	-0.0533678646168722	1.49	NA	NA	-0.406178613469747	0.0994366052661679	-0.0301038463870804	0.0617025343232506	0.0994366052661679	4.5	-2.1
191120_E001T_5-2	191120_B001	74	74	64	32.5	Cops8bD	60	Step	32.5	0	NA	191120_E001T_5-2.avi_lane_173.res	0.623809376153597	-0.0925005301608576	0.173666219839143	-0.235821087853165	-0.0925005301608575	7	13	0.543381051518011	0.0862692323791488	-0.0610941881887335	1.5171568627451	NA	NA	-0.455199415997724	0.0853773006893777	0.0342952957040736	0.0749665841742046	0.0853773006893778	1.5	-0.0999999999999996
191120_E001T_5-2	191120_B001	75	75	65	32.5	Cops8bD	60	Step	32.5	0	NA	191120_E001T_5-2.avi_lane_174.res	0.76781641898258	-0.137921503457034	0.114505692582663	-0.365105979892761	-0.137921503457034	9	10	0.530106970293713	0.0197823266385069	-0.00551386521992146	1.51225490196078	NA	NA	-0.311192373168741	0.0399563273932013	-0.0248652315524064	-0.0543183078653914	0.0399563273932013	3.5	-3.1
191120_E001T_5-2	191120_B001	76	76	66	32.5	Cops8bD	60	Step	32.5	0	NA	191120_E001T_5-2.avi_lane_175.res	0.812296772723709	0.0503910595905435	0.237799760775418	-0.220310397676497	0.0503910595905435	13	9	0.468146995037034	-0.102031068813777	0.0505716582978664	1.5075	NA	NA	-0.266712019427612	0.228268890440779	0.0984288366403486	0.0904772743508726	0.228268890440779	7.5	-4.1
191120_E001T_5-2	191120_B001	77	77	67	32.5	Cops8bD	60	Step	32.5	0	NA	191120_E001T_5-2.avi_lane_176.res	0.716342607972093	-0.0889058042895442	0.0977212935656838	-0.168888846227499	-0.0889058042895442	6	14	0.379533338156207	-0.0915297638896391	-0.0146175417873639	1.51960784313726	NA	NA	-0.362666184179228	0.0889720265606911	-0.0416496305693856	0.141898825799871	0.0889720265606911	0.5	0.9
191120_E001T_5-2	191120_B001	78	78	68	32.5	Cops8bD	60	Step	32.5	0	NA	191120_E001T_5-2.avi_lane_177.res	0.576396139811539	-0.0407607824185127	0.0832562332439679	-0.253361380697051	-0.0407607824185127	12	7	0.470137309243528	0.00385811920555796	0.00242788513544453	1.5175	NA	NA	-0.502612652339782	0.137117048431723	-0.0561146908911015	0.0574262913303186	0.137117048431723	6.5	-6.1
191120_E001T_5-2	191120_B001	79	79	69	32.5	Cops8bD	60	Step	32.5	0	NA	191120_E001T_5-2.avi_lane_178.res	1.13511531778574	-0.13489852804702	0.188019932975871	-0.336722566186327	-0.13489852804702	10	16	0.451595392551325	0.0393398684708193	-0.072441986928315	1.52696078431373	NA	NA	0.0561065256344186	0.0429793028032153	0.0486490088408016	-0.0259348941589574	0.0429793028032153	4.5	2.9
191120_E001T_5-2	191120_B001	80	80	70	32.5	Cops8bD	60	Step	32.5	0	NA	191120_E001T_5-2.avi_lane_179.res	0.922932254755187	-0.0798865100827605	0.244175268096514	-0.25271945844504	-0.0798865100827605	8	15	0.513686051558357	0.0852489903475474	-0.0426056282893812	1.52205882352941	NA	NA	-0.156076537396134	0.0979913207674748	0.104804343961445	0.0580682135823296	0.0979913207674748	2.5	1.9
191120_E001T_5-2	191120_B001	81	81	71	32.5	Cops8bD	60	Step	32.5	0	NA	191120_E001T_5-2.avi_lane_180.res	0.77734246261111	-0.134830128016086	0.0774072888739946	-0.27632173927614	-0.134830128016086	8	12	0.455890343812204	0.023922842662433	-0.0378580388946299	1.52	NA	NA	-0.301666329540211	0.0430477028341493	-0.0619636352610748	0.0344659327512296	0.0430477028341493	2.5	-1.1
191120_E001T_5-2	191120_B001	82	82	72	32.5	Cops8bD	60	Step	32.5	0	NA	191120_E001T_5-2.avi_lane_181.res	1.34027832459929	-0.233351533275509	0.176360790884718	-0.373793538337802	-0.233351533275509	8	25	0.390466193282677	0.0029169097424709	-0.0664830359936308	1.51960784313726	NA	NA	0.261269532447969	-0.0554737024252737	0.0369898667496486	-0.0630058663104324	-0.0554737024252737	2.5	11.9
191120_E001T_5-2	191120_B001	83	83	73	32.5	Cops8bD	60	Step	32.5	0	NA	191120_E001T_5-2.avi_lane_182.res	1.0456550774943	-0.115867580428954	0.181302113837905	-0.413037274695814	-0.115867580428954	13	13	0.438622131968168	0.0357249992339328	-0.00434543044025466	1.5125	NA	NA	-0.0333537146570213	0.0620102504212813	0.0419311897028356	-0.102249602668444	0.0620102504212813	7.5	-0.0999999999999996
191120_E001T_5-2	191120_B001	84	84	74	32.5	Cops8bD	60	Step	32.5	0	NA	191120_E001T_5-2.avi_lane_183.res	1.07850549195525	0.0261941565683643	0.218619506083728	-0.182266638739947	0.0261941565683643	13	12	0.320802492950279	0.101304098116966	0.00474430308581222	1.50735294117647	NA	NA	-0.000503300196071477	0.2040719874186	0.0792485819486586	0.128521033287423	0.2040719874186	7.5	-1.1
191120_E001T_5-2	191120_B001	85	85	75	32.5	Cops8bD	60	Step	32.5	0	NA	191120_E001T_5-2.avi_lane_184.res	0.915800138224266	-0.0505658134291981	0.168118523031928	-0.269250149890324	-0.0505658134291981	11	11	0.461949159395123	0.0859951635408296	0.0418392028987603	1.50980392156863	NA	NA	-0.163208653927055	0.127312017421037	0.0287475988968586	0.0415375221370456	0.127312017421037	5.5	-2.1
191120_E001T_5-2	191120_B001	86	86	76	32.5	Cops8bD	60	Step	32.5	0	NA	191120_E001T_5-2.avi_lane_185.res	1.16343684816074	-0.257578979743819	0.0974617387973958	-0.401940243403415	-0.257578979743819	7	19	0.40027872032111	0.056227343814285	-0.105211087320006	1.5	NA	NA	0.0844280560094186	-0.0797011488935837	-0.0419091853376736	-0.0911525713760454	-0.0797011488935837	1.5	5.9
191120_E001T_5-2	191120_B001	87	87	77	32.5	Cops8bD	60	Step	32.5	0	NA	191120_E001T_5-2.avi_lane_186.res	0.925300007251937	-0.0872463840482575	0.120202022910066	-0.262779651474531	-0.0872463840482575	11	13	0.357674684569542	0.0155825275845337	-0.0514605731505497	1.5171568627451	NA	NA	-0.153708784899384	0.0906314468019778	-0.0191689012250034	0.0480080205528386	0.0906314468019778	5.5	-0.0999999999999996
191120_E001T_5-2	191120_B001	88	88	78	32.5	Cops8bD	60	Step	32.5	0	NA	191120_E001T_5-2.avi_lane_187.res	1.2760212003171	-0.142835504915103	0.183544717467519	-0.445902854270395	-0.142835504915103	13	14	0.406467553037596	-0.046347702474826	-0.0741981182606668	1.5025	NA	NA	0.197012408165779	0.0350423259351323	0.0441737933324496	-0.135115182243025	0.0350423259351323	7.5	0.9
191120_E001T_5-2	191120_B001	89	89	79	32.5	Cops8bD	60	Step	32.5	0	NA	191120_E001T_5-2.avi_lane_188.res	1.37794762034115	-0.0398802595661712	0.280471286863271	-0.341387597382117	-0.0398802595661712	16	17	0.375581907346531	0.036901103768415	-0.00121474788381069	1.50980392156863	NA	NA	0.298938828189829	0.137997571284064	0.141100362728202	-0.0305999253547474	0.137997571284064	10.5	3.9
191120_E001T_5-2	191120_B001	90	90	80	32.5	Cops8bD	60	Step	32.5	0	NA	191120_E001T_5-2.avi_lane_189.res	0.938213382819504	-0.0627974963441384	0.0784723482817448	-0.204067340970022	-0.0627974963441384	11	11	0.411876914449793	0.103143977145206	-0.0147675102975052	1.50735294117647	NA	NA	-0.140795409331817	0.115080334506097	-0.0608985758533246	0.106720331057348	0.115080334506097	5.5	-2.1
191120_E001T_5-2	191120_B001	91	91	81	32.5	Cops8bD	60	Step	32.5	0	NA	191120_E001T_5-2.avi_lane_190.res	1.06471173716764	-0.0954327995462982	0.152448924262734	-0.307902848525469	-0.0954327995462982	12	14	0.327100601179276	0.0563802720566484	-0.0264686028450008	1.5075	NA	NA	-0.0142970549836814	0.0824450313039371	0.0130780001276646	0.00288482350190056	0.0824450313039371	6.5	0.9
191120_E001T_5-2	191120_B001	92	92	82	32.5	Cops8bD	60	Step	32.5	0	NA	191120_E001T_5-2.avi_lane_191.res	1.00910592174154	-0.163678952595662	0.154502412868633	-0.257261707143984	-0.163678952595662	5	17	0.40748818783624	-0.0290813212307478	-0.096557982744646	1.5	NA	NA	-0.0699028704097815	0.0141988782545733	0.0151314887335636	0.0535259648833856	0.0141988782545733	-0.5	3.9
191120_E001T_5-2	191120_B001	93	93	83	32.5	Cops8bD	60	Step	32.5	0	NA	191120_E001T_5-2.avi_lane_192.res	0.778163566683723	-0.133422246366587	0.0678516032171586	-0.205305764075067	-0.133422246366587	5	14	0.356555951683118	-0.0338472405384073	-0.0869961997439378	1.5075	NA	NA	-0.300845225467598	0.0444555844836483	-0.0715193209179108	0.105481907952303	0.0444555844836483	-0.5	0.9
191120_E001T_5-2	191120_B001	94	94	84	32.5	Cops8bD	60	Step	32.5	0	NA	191120_E001T_5-2.avi_lane_193.res	0.924757453582649	-0.0252217852790642	0.362453753351207	-0.170600112265416	-0.0252217852790642	6	16	0.476865032300025	0.013012801759152	0.0206139259297514	1.51225490196078	NA	NA	-0.154251338568672	0.152656045571171	0.223082829216138	0.140187559761954	0.152656045571171	0.5	2.9
191120_E001T_5-2	191120_B001	95	95	85	32.5	Cops8bD	60	Step	32.5	0	NA	191120_E001T_5-2.avi_lane_194.res	0.810958848051038	-0.0439754808981233	0.122290709424624	-0.240471887643188	-0.0439754808981233	13	11	0.401988877302637	0.00912401139979154	0.0122402610445282	1.5	NA	NA	-0.268049944100283	0.133902349952112	-0.0170802147104454	0.0703157843841816	0.133902349952112	7.5	-2.1
191120_E001T_5-2	191120_B001	96	96	86	32.5	Cops8bD	60	Step	32.5	0	NA	191120_E001T_5-2.avi_lane_195.res	0.689740051132895	0.00652569772117971	0.138075519132343	-0.154257417336908	0.00652569772117971	11	9	0.460627780191013	0.0919650202922793	0.073832381281043	1.49739583333333	NA	NA	-0.389268741018426	0.184403528571415	-0.00129540500272643	0.156530254690462	0.184403528571415	5.5	-4.1
191120_E001T_5-2	191120_B001	97	97	87	32.5	Cops8bD	60	Step	32.5	0	NA	191120_E001T_5-2.avi_lane_196.res	0.56371496423769	-0.0707739186773905	0.128481404155497	-0.255753529937445	-0.0707739186773905	8	9	0.557301662360697	-0.0189179606950206	-0.0339577992295166	1.5	NA	NA	-0.515293827913631	0.107103912172845	-0.0108895199795724	0.0550341420899246	0.107103912172845	2.5	-4.1
191120_E001T_5-2	191120_B001	98	98	88	32.5	Cops8bD	60	Step	32.5	0	NA	191120_E001T_5-2.avi_lane_197.res	0.78250118439016	-0.00482438002680925	0.10566789544236	-0.170562793230563	-0.00482438002680924	12	8	0.385706737585458	0.0186749618712844	0.0372779886197862	1.48697916666667	NA	NA	-0.296507607761161	0.173053450823426	-0.0337030286927094	0.140224878796807	0.173053450823426	6.5	-5.1
191120_E001T_5-2	191120_B001	99	99	89	32.5	Cops8bD	60	Step	32.5	0	NA	191120_E001T_5-2.avi_lane_198.res	0.697594755511966	0.00521570763369534	0.141267974652693	-0.181856159517426	0.00521570763369534	11	8	0.448633893811008	0.00271232837500771	0.0690630315534397	1.48979591836735	NA	NA	-0.381414036639355	0.183093538483931	0.00189705051762357	0.128931512509944	0.183093538483931	5.5	-5.1
191120_E001T_5-2	191120_B001	100	100	90	32.5	Cops8bD	60	Step	32.5	0	NA	191120_E001T_5-2.avi_lane_199.res	0.841571108738333	-0.0952713136729221	0.183253753351207	-0.262386353887399	-0.0952713136729221	6	10	0.402684452877918	0.0191551849845266	-0.0540654635785717	1.47704081632653	NA	NA	-0.237437683412988	0.0826065171773132	0.0438828292161376	0.0484013181399706	0.0826065171773132	0.5	-3.1
191120_E001T_5-2	191120_B001	101	101	91	32.5	Cops8bD	60	Step	32.5	0	NA	191120_E001T_5-2.avi_lane_200.res	0.791642054303778	-0.0679001385165328	0.149144293374186	-0.20601932244699	-0.0679001385165328	7	11	0.399774479415147	0.10435282062944	-0.03259859774423	1.4765625	NA	NA	-0.287366737847543	0.109977692333703	0.00977336923911656	0.10476834958038	0.109977692333703	1.5	-2.1
191120_E001T_5-2	191120_B001	102	102	92	32.5	Cops8bD	60	Step	32.5	0	NA	191120_E001T_5-2.avi_lane_201.res	0.684107713675334	-0.119806246648793	0.0605978585790889	-0.251009232269071	-0.119806246648793	8	11	0.421355038945674	-0.0541027868929029	0.00528364154565001	1.47135416666667	NA	NA	-0.394901078475987	0.0580715842014423	-0.0787730655559805	0.0597784397582986	0.0580715842014423	2.5	-2.1
191120_E001T_5-2	191120_B001	103	103	93	32.5	Cops8bD	60	Step	32.5	0	NA	191120_E001T_5-2.avi_lane_202.res	0.936008303525612	-0.0950285707104556	0.177862117962467	-0.289950491191115	-0.0950285707104557	10	14	0.39826451118418	0.0233531384125763	-0.0942220366441369	1.48177083333333	NA	NA	-0.143000488625709	0.0828492601397797	0.0384911938273976	0.0208371808362546	0.0828492601397796	4.5	0.9
191120_E001T_5-2	191120_B001	104	104	94	32.5	Cops8bD	60	Step	32.5	0	NA	191120_E001T_5-2.avi_lane_203.res	0.700333722678817	-0.217496742627346	0.0505811420911529	-0.32060362136523	-0.217496742627346	5	13	0.435649008369313	-0.053132525158019	-0.161191004857398	1.46614583333333	NA	NA	-0.378675069472504	-0.0396189117771107	-0.0887897820439165	-0.00981594933786045	-0.0396189117771107	-0.5	-0.0999999999999996
191120_E001T_5-2	191120_B001	105	105	95	32.5	Cops8bD	60	Step	32.5	0	NA	191120_E001T_5-2.avi_lane_204.res	1.17710772043903	-0.109991224664879	0.23658634495085	-0.304941107573726	-0.109991224664879	9	16	0.409081877025858	-0.0274422513089537	-0.0641012086959685	1.47395833333333	NA	NA	0.0980989282877085	0.0678866061853563	0.0972154208157806	0.00584656445364357	0.0678866061853563	3.5	2.9
191120_E001T_5-2	191120_B001	106	106	96	32.5	Cops8bD	60	Step	32.5	0	NA	191120_E001T_5-2.avi_lane_205.res	0.995559092806771	-0.185253641238119	0.104879410187667	-0.313657104557641	-0.185253641238119	6	15	0.417024616799891	0.110240445422398	-0.124880855888128	1.46614583333333	NA	NA	-0.0834496993445504	-0.00737581038788368	-0.0344915139474024	-0.00286943253027144	-0.00737581038788368	0.5	1.9
191120_E001T_5-2	191120_B001	107	107	97	32.5	Cops8bD	60	Step	32.5	0	NA	191120_E001T_5-2.avi_lane_206.res	1.07602352420237	-0.129190123221283	0.284311202778455	-0.432424428954424	-0.129190123221283	11	15	0.482241386278553	0.0709542971065449	-0.0590654172101801	1.44791666666667	NA	NA	-0.00298526794895149	0.0486877076289523	0.144940278643386	-0.121636756927054	0.0486877076289523	5.5	1.9
191120_E001T_5-2	191120_B001	108	108	98	32.5	Cops8bD	60	Step	32.5	0	NA	191120_E001T_5-2.avi_lane_207.res	0.545522237019411	-0.0736080012699308	0.0765864490616623	-0.24049072386059	-0.0736080012699308	10	9	0.446926092816181	0.155207592193195	-0.0477512787832134	1.45052083333333	NA	NA	-0.53348655513191	0.104269829580305	-0.0627844750734071	0.0702969481667796	0.104269829580305	4.5	-4.1
191120_E001T_5-2	191120_B001	109	109	99	32.5	Cops8bD	60	Step	32.5	0	NA	191120_E001T_5-2.avi_lane_208.res	1.09988815853873	-0.102850879562796	0.212740737265416	-0.300095640080429	-0.102850879562796	10	16	0.460807345818472	0.131155470427528	-0.0800110523701699	1.4453125	NA	NA	0.0208793663874085	0.0750269512874393	0.0733698131303466	0.0106920319469406	0.0750269512874393	4.5	2.9
191120_E001T_5-2	191120_B001	110	110	100	32.5	Cops8bD	60	Step	32.5	0	NA	191120_E001T_5-2.avi_lane_209.res	0.677096027869124	-0.103089166666667	0.049775	-0.255953333333334	-0.103089166666667	9	9	0.474863779009869	-0.142239146844675	-0.0754659478299472	1.44010416666667	NA	NA	-0.401912764282197	0.0747886641835683	-0.0895959241350694	0.0548343386940356	0.0747886641835683	3.5	-4.1
191120_E001T_5-2	191120_B001	111	111	101	32.5	Cops8bD	60	Step	32.5	0	NA	191120_E001T_5-2.avi_lane_210.res	1.22712443927598	-0.113724272530419	0.167296330171169	-0.394744875232007	-0.113724272530419	13	13	0.413139552083504	-0.0106153414455613	-0.0440144167936527	1.4375	NA	NA	0.148115647124659	0.0641535583198163	0.0279254060360996	-0.0839572032046375	0.0641535583198163	7.5	-0.0999999999999996
191120_E001T_5-2	191120_B001	112	112	102	32.5	Cops8bD	60	Step	32.5	0	NA	191120_E001T_5-2.avi_lane_211.res	0.767442940645934	-0.0385292314566577	0.183530408847185	-0.216176943699732	-0.0385292314566577	8	10	0.437616210100952	0.157807577938742	0.0209426181062041	1.43367346938776	NA	NA	-0.311565851505387	0.139348599393578	0.0441594847121156	0.0946107283276376	0.139348599393578	2.5	-3.1
191120_E001T_5-2	191120_B001	113	113	103	32.5	Cops8bD	60	Step	32.5	0	NA	191120_E001T_5-2.avi_lane_212.res	1.25055020730296	-0.0885536015894293	0.254352897357334	-0.431460100536193	-0.0885536015894293	14	14	0.384270968909281	0.0223021818825966	-0.0401670731364296	1.41836734693878	NA	NA	0.171541415151639	0.089324229260806	0.114981973222265	-0.120672428508823	0.089324229260806	8.5	0.9
191120_E001T_5-2	191120_B001	114	114	104	32.5	Cops8bD	60	Step	32.5	0	NA	191120_E001T_5-2.avi_lane_213.res	1.08490781721396	-0.202792408603461	0.0955632995021064	-0.342025072386059	-0.202792408603461	7	15	0.398163102027601	0.0484156499191479	-0.0919207652476788	1.39583333333333	NA	NA	0.00589902506263851	-0.0249145777532257	-0.043807624632963	-0.0312374003586894	-0.0249145777532257	1.5	1.9
191120_E001T_5-2	191120_B001	115	115	105	32.5	Cops8bD	60	Step	32.5	0	NA	191120_E001T_5-2.avi_lane_214.res	1.0869160855345	-0.105463491957105	0.161318230563002	-0.334133539831482	-0.105463491957105	12	14	0.417332558237519	0.00491526609858227	-0.0519211928219547	1.40364583333333	NA	NA	0.00790729338317853	0.0724143388931303	0.0219473064279326	-0.0233458678041124	0.0724143388931303	6.5	0.9
191120_E001T_5-2	191120_B001	116	116	106	32.5	Cops8bD	60	Step	32.5	0	NA	191120_E001T_5-2.avi_lane_215.res	1.23030389627115	-0.104421231857262	0.140515875143623	-0.333029198391421	-0.104421231857262	14	15	0.389999847843414	-0.0180590513065606	-0.0254284643246282	1.390625	NA	NA	0.151295104119829	0.0734565989929733	0.00114495100855355	-0.0222415263640514	0.0734565989929733	8.5	1.9
191120_E001T_5-2	191120_B001	117	117	107	32.5	Cops8bD	60	Step	32.5	0	NA	191120_E001T_5-2.avi_lane_216.res	0.843878541215728	-0.128344252680966	0.12866134383378	-0.299681317024129	-0.128344252680966	8	12	0.426609459524943	0.0132926256230837	-0.0825234191574007	1.375	NA	NA	-0.235130250935593	0.0495335781692693	-0.0107095803012894	0.0111063550032406	0.0495335781692693	2.5	-1.1
191120_E001T_5-2	191120_B001	118	118	108	32.5	Cops8bD	60	Step	32.5	0	NA	191120_E001T_5-2.avi_lane_217.res	0.781046856449513	-0.0389565937632285	0.141264329758713	-0.239202064343164	-0.0389565937632285	10	9	0.353378397411133	-0.00152405067454885	0.0196873857279985	1.38020833333333	NA	NA	-0.297961935701808	0.138921237087007	0.00189340562364357	0.0715856076842056	0.138921237087007	4.5	-4.1
191120_E001T_5-2	191120_B001	119	119	109	32.5	Cops8bD	60	Step	32.5	0	NA	191120_E001T_5-2.avi_lane_218.res	1.03107871340201	-0.0714938413568014	0.144643914209115	-0.269620117292225	-0.0714938413568014	11	12	0.426625701793126	0.0537418394863428	-0.0117937576592793	1.38802083333333	NA	NA	-0.0479300787493113	0.106383989493434	0.00527299007404555	0.0411675547351446	0.106383989493434	5.5	-1.1
191120_E001T_5-2	191120_B001	120	120	110	32.5	Cops8bD	60	Step	32.5	0	NA	191120_E001T_5-2.avi_lane_219.res	1.05362671995906	-0.0492294772117963	0.235991794906166	-0.312996949792834	-0.0492294772117963	10	11	0.405381233779975	-0.00119883533734812	-0.0434863180753802	1.38802083333333	NA	NA	-0.0253820721922613	0.128648353638439	0.0966208707710966	-0.00220927776546442	0.128648353638439	4.5	-2.1
191120_E001T_5-2	191120_B001	121	121	111	32.5	Cops8bD	60	Step	32.5	0	NA	191120_E001T_5-2.avi_lane_220.res	0.987050437877588	-0.0409340873062127	0.252240156389633	-0.229403243967828	-0.0409340873062127	9	14	0.428098732409162	0.078774381346287	-0.0743260734004994	1.35677083333333	NA	NA	-0.0919583542737334	0.136943743544023	0.112869232254564	0.0813844280595416	0.136943743544023	3.5	0.9
191120_E001T_5-2	191120_B001	122	122	112	32.5	Cops8bD	60	Step	32.5	0	NA	191120_E001T_5-2.avi_lane_221.res	1.01446526297984	-0.282042632829637	0.161434423592493	-0.412477061189087	-0.282042632829637	5	17	0.459980899754287	0.0728123444663868	-0.168764995297649	1.375	NA	NA	-0.0645435291714813	-0.104164801979402	0.0220634994574236	-0.101689389161717	-0.104164801979402	-0.5	3.9
191120_E001T_5-2	191120_B001	123	123	113	32.5	Cops8bD	60	Step	32.5	0	NA	191120_E001T_5-2.avi_lane_222.res	0.479417922692677	0.00699195614707018	0.0991953485254689	-0.0621605881367289	0.00699195614707018	6	8	0.357095820376861	-0.0254972386138011	0.0521615919782997	1.37239583333333	NA	NA	-0.599590869458644	0.184869786997305	-0.0401755756096005	0.248627083890641	0.184869786997305	0.5	-5.1
191120_E001T_5-2	191120_B001	124	124	114	32.5	Cops8bD	60	Step	32.5	0	NA	191120_E001T_5-2.avi_lane_223.res	0.630012237182462	-0.0843375683646116	0.049039021447721	-0.236767956721563	-0.0843375683646116	8	7	0.436229475395879	-0.144733788690602	0.00433421860203277	1.36197916666667	NA	NA	-0.448996554968859	0.0935402624856237	-0.0903319026873484	0.0740197153058066	0.0935402624856237	2.5	-6.1
191120_E001T_5-2	191120_B001	125	125	115	32.5	Cops8bD	60	Step	32.5	0	NA	191120_E001T_5-2.avi_lane_224.res	0.79300680318439	-0.0150592714082952	0.181056572832886	-0.235689596179624	-0.0150592714082952	9	8	0.451876767517342	0.0228563391048475	0.0787176624588518	1.35677083333333	NA	NA	-0.286001988966931	0.16281855944194	0.0416856486978166	0.0750980758477456	0.16281855944194	3.5	-5.1
191120_E001T_5-2	191120_B001	126	126	116	32.5	Cops8bD	60	Step	32.5	0	NA	191120_E001T_5-2.avi_lane_225.res	0.847816112368732	-0.01041042042408	0.089274589324884	-0.110095430173044	-0.01041042042408	11	11	0.348146372155242	0.149657225623465	0.00257697077216477	1.34438775510204	NA	NA	-0.231192679782589	0.167467410426155	-0.0500963348101854	0.200692241854326	0.167467410426155	5.5	-2.1
191120_E001T_5-2	191120_B001	127	127	117	32.5	Cops8bD	60	Step	32.5	0	NA	191120_E001T_5-2.avi_lane_226.res	0.841323710122545	-0.132893117292225	0.137932544235925	-0.223168337801608	-0.132893117292225	5	15	0.478097849770462	0.149777043449698	-0.132156823061798	1.34114583333333	NA	NA	-0.237685082028776	0.0449847135580103	-0.00143837989914444	0.0876193342257616	0.0449847135580103	-0.5	1.9
191120_E001T_5-2	191120_B001	128	128	118	32.5	Cops8bD	60	Step	32.5	0	NA	191120_E001T_5-2.avi_lane_227.res	1.18592052324647	-0.0917720897165838	0.169912072386059	-0.393715353681171	-0.0917720897165838	15	13	0.387233179961138	0.00245877676105511	-0.0107783563491542	1.30989583333333	NA	NA	0.106911731095149	0.0861057411336515	0.0305411482509896	-0.0829276816538014	0.0861057411336515	9.5	-0.0999999999999996
191120_E001T_5-2	191120_B001	129	129	119	32.5	Cops8bD	60	Step	32.5	0	NA	191120_E001T_5-2.avi_lane_228.res	1.15208406159315	-0.0868163352372072	0.168948981233244	-0.223224504021448	-0.0868163352372072	8	15	0.345628840111053	-0.0560317743024515	-0.0192412707279715	1.296875	NA	NA	0.0730752694418286	0.0910614956130281	0.0295780570981746	0.0875631680059216	0.0910614956130281	2.5	1.9
191120_E001T_5-2	191120_B001	130	130	120	32.5	Cops8bD	60	Step	32.5	0	NA	191120_E001T_5-2.avi_lane_229.res	1.36673452208446	-0.166414061662198	0.169660375335121	-0.364104906954739	-0.166414061662198	10	17	0.402430082958657	-0.0940345316179225	-0.0685902423356076	NA	NA	NA	0.287725729933139	0.0114637691880373	0.0302894512000516	-0.0533172349273695	0.0114637691880373	4.5	3.9
191120_E001T_6	191120_B001	1	1	-9	42.5	Cops8bD	60	Step	42.5	0	NA	191120_E001T_6.avi_lane_100.res	0.854247115176452	-0.113783520442359	0.10814081769437	-0.246938123324397	-0.113783520442359	6	10	0.389320183909863	-0.0283598755710167	0.0232360920386673	0.060416666666667	NA	NA	0.133611336234474	-0.0712510846237004	-0.0318030501854047	-0.04803071333403	-0.0712510846237004	-2.5	0.699999999999999
191120_E001T_6	191120_B001	2	2	-8	42.5	Cops8bD	60	Step	42.5	0	NA	191120_E001T_6.avi_lane_101.res	0.655287517646311	0.0101578753351209	0.0762921715817696	-0.100065951742627	0.0101578753351209	10	6	0.339557288456352	0.113348111282158	0.082055206120561	0.0666666666666663	NA	NA	-0.0653482612956674	0.0526903111537795	-0.0636516962980051	0.09884145824774	0.0526903111537795	1.5	-3.3
191120_E001T_6	191120_B001	3	3	-7	42.5	Cops8bD	60	Step	42.5	0	NA	191120_E001T_6.avi_lane_102.res	1.04696040994422	-0.0717417356335234	0.149223156836462	-0.31279434560078	-0.0717417356335234	12	11	0.41442026849691	0.0276890030901093	-0.00924542426280111	0.0562499999999994	NA	NA	0.326324631002242	-0.0292092998148649	0.00927928895668734	-0.113886935610413	-0.0292092998148649	3.5	1.7
191120_E001T_6	191120_B001	4	4	-6	42.5	Cops8bD	60	Step	42.5	0	NA	191120_E001T_6.avi_lane_103.res	0.873432167931857	-0.122859410187668	0.148545308310992	-0.239175718115664	-0.122859410187668	6	14	0.448955478318515	0.0595469559959255	-0.0440023292692603	0.072916666666667	NA	NA	0.152796388989879	-0.0803269743690094	0.00860144043121733	-0.040268308125297	-0.0803269743690094	-2.5	4.7
191120_E001T_6	191120_B001	5	5	-5	42.5	Cops8bD	60	Step	42.5	0	NA	191120_E001T_6.avi_lane_104.res	0.770882441132626	0.0131740433828908	0.268524798927615	-0.0825824899463806	0.0131740433828908	3	8	0.312534468200063	0.00776709811354232	-0.00523189606521547	0.0707547169811321	NA	NA	0.0502466621906477	0.0557064792015493	0.12858093104784	0.116324920043986	0.0557064792015493	-5.5	-1.3
191120_E001T_6	191120_B001	6	6	-4	42.5	Cops8bD	60	Step	42.5	0	NA	191120_E001T_6.avi_lane_105.res	0.569018466069531	-0.0148849419124217	0.106329209115282	-0.166402630697051	-0.0148849419124217	10	8	0.471972019333962	0.11327971780218	0.0595910826860591	0.0601851851851853	NA	NA	-0.151617312872447	0.0276474939062369	-0.0336146587644927	0.032504779293316	0.0276474939062369	1.5	-1.3
191120_E001T_6	191120_B001	7	7	-3	42.5	Cops8bD	60	Step	42.5	0	NA	191120_E001T_6.avi_lane_106.res	0.56937178771021	-0.0415351960455768	0.144359345078514	-0.186119839142091	-0.0415351960455768	7	9	0.518959847568676	-0.0764380811342648	-0.00296756772357741	0.0613207547169814	NA	NA	-0.151263991231768	0.000997239773081748	0.00441547719873933	0.012787570848276	0.000997239773081748	-1.5	-0.300000000000001
191120_E001T_6	191120_B001	8	8	-2	42.5	Cops8bD	60	Step	42.5	0	NA	191120_E001T_6.avi_lane_107.res	0.635245709959045	-0.000138896336014509	0.131543090421642	-0.207067732669475	-0.000138896336014507	11	7	0.499422179408062	-0.0737943597598658	0.0572047161944627	0.0740740740740736	NA	NA	-0.0853900689829334	0.042393539482644	-0.00840077745813267	-0.00816032267910805	0.042393539482644	2.5	-2.3
191120_E001T_6	191120_B001	9	9	-1	42.5	Cops8bD	60	Step	42.5	0	NA	191120_E001T_6.avi_lane_108.res	0.704845450093019	-0.0724121600919188	0.108310053619303	-0.313375111706881	-0.0724121600919188	12	9	0.48846799312564	-0.0436274856637496	-0.0308061478307708	0.0896226415094334	NA	NA	-0.0157903288489594	-0.0298797242732602	-0.0316338142604717	-0.114467701716514	-0.0298797242732602	3.5	-0.300000000000001
191120_E001T_6	191120_B001	10	10	0	42.5	Cops8bD	60	Step	42.5	0	NA	191120_E001T_6.avi_lane_109.res	0.527066723756513	-0.011300416255115	0.158170727211797	-0.134552156958323	-0.011300416255115	8	11	0.503942871260117	0.0339824812460522	0.0286660625824335	42.0810185185185	NA	NA	-0.193569055185465	0.0312320195635436	0.0182268593320223	0.064355253032044	0.0312320195635436	-0.5	1.7
191120_E001T_6	191120_B001	11	11	1	42.5	Cops8bD	60	Step	42.5	0	NA	191120_E001T_6.avi_lane_110.res	0.627673660267764	0.0352756568364614	0.105997667560322	-0.176890375335121	0.0352756568364614	15	5	0.430055849676595	-0.0462494189856238	0.00265679022473806	42.7638888888889	NA	NA	-0.0929621186742143	0.07780809265512	-0.0339462003194527	0.022017034655246	0.07780809265512	6.5	-4.3
191120_E001T_6	191120_B001	12	12	2	42.5	Cops8bD	60	Step	42.5	0	NA	191120_E001T_6.avi_lane_111.res	0.741213632173939	0.0372646979971615	0.140568766756033	-0.0789523793565686	0.0372646979971615	9	8	0.431575572569413	0.0567924515430303	0.0497545693317659	42.5353773584906	NA	NA	0.0205778532319606	0.07979713381582	0.000624898876258329	0.119955030633798	0.07979713381582	0.5	-1.3
191120_E001T_6	191120_B001	13	13	3	42.5	Cops8bD	60	Step	42.5	0	NA	191120_E001T_6.avi_lane_112.res	0.468076214193792	0.0211919302949063	0.139499195710455	-0.0576795799821264	0.0211919302949063	6	9	0.371608156107298	0.115994665807309	0.0604517836545105	42.3032407407407	NA	NA	-0.252559564748186	0.0637243661135649	-0.000444672169319676	0.141227830008241	0.0637243661135649	-2.5	-0.300000000000001
191120_E001T_6	191120_B001	14	14	4	42.5	Cops8bD	60	Step	42.5	0	NA	191120_E001T_6.avi_lane_113.res	1.37110460804498	-0.0809557747200757	0.231103565683646	-0.327318411880909	-0.0809557747200757	15	19	0.403332836959116	0.0502235535091567	-0.0433550637571517	42.122641509434	NA	NA	0.650468829103002	-0.0384233389014172	0.0911596978038713	-0.128411001890542	-0.0384233389014172	6.5	9.7
191120_E001T_6	191120_B001	15	15	5	42.5	Cops8bD	60	Step	42.5	0	NA	191120_E001T_6.avi_lane_114.res	0.528530033156306	-0.0236941570730167	0.0790487533512066	-0.170469743393336	-0.0236941570730168	10	7	0.574809785276116	0.0275341124028915	0.0323631567847157	41.9074074074074	NA	NA	-0.192105745785672	0.0188382787456419	-0.0608951145285681	0.028437666597031	0.0188382787456417	1.5	-2.3
191120_E001T_6	191120_B001	16	16	6	42.5	Cops8bD	60	Step	42.5	0	NA	191120_E001T_6.avi_lane_115.res	0.63824477724005	0.0149706670872097	0.0897663092046463	-0.0691744302949064	0.0149706670872097	9	8	0.307644452196475	-0.0134624635710873	0.0296957983451798	41.7146226415094	NA	NA	-0.0823910017019284	0.0575031029058682	-0.0501775586751284	0.129732979695461	0.0575031029058682	0.5	-1.3
191120_E001T_6	191120_B001	17	17	7	42.5	Cops8bD	60	Step	42.5	0	NA	191120_E001T_6.avi_lane_116.res	0.623796421044568	-0.0521072938022399	0.162001367292225	-0.141319235924933	-0.0521072938022399	5	12	0.532108036936106	0.0617240229644553	0.0172793571835763	41.5070754716981	NA	NA	-0.0968393578974104	-0.00957485798358135	0.0220574994124503	0.057588174065434	-0.00957485798358135	-3.5	2.7
191120_E001T_6	191120_B001	18	18	8	42.5	Cops8bD	60	Step	42.5	0	NA	191120_E001T_6.avi_lane_117.res	0.574102919187509	-0.0719713902719268	0.0420733243967835	-0.103074494272484	-0.0719713902719268	3	11	0.411616878108277	0.0504128839583029	-0.057800585205503	41.337962962963	NA	NA	-0.146532859754469	-0.0294389544532682	-0.0978705434829912	0.095832915717883	-0.0294389544532682	-5.5	1.7
191120_E001T_6	191120_B001	19	19	9	42.5	Cops8bD	60	Step	42.5	0	NA	191120_E001T_6.avi_lane_118.res	0.477556640554151	0.0447221983914207	0.11494600536193	-0.0957254155495983	0.0447221983914207	10	5	0.43641087907895	-0.0638409731683117	0.0784818000941679	41.1580188679245	NA	NA	-0.243079138387827	0.0872546342100793	-0.0249978625178447	0.103181994440769	0.0872546342100793	1.5	-4.3
191120_E001T_6	191120_B001	20	20	10	42.5	Cops8bD	60	Step	42.5	0	NA	191120_E001T_6.avi_lane_119.res	0.7402580923189	-0.0627972436327079	0.0970572386058983	-0.187128507596068	-0.0627972436327079	7	9	0.341937875765569	0.00210564703467245	-0.0617202437348436	40.9513888888889	NA	NA	0.0196223133769217	-0.0202648078140494	-0.0428866292738764	0.011778902394299	-0.0202648078140494	-1.5	-0.300000000000001
191120_E001T_6	191120_B001	21	21	11	42.5	Cops8bD	60	Step	42.5	0	NA	191120_E001T_6.avi_lane_120.res	0.667012651880312	-0.0230636058981235	0.171817962466488	-0.13999254691689	-0.0230636058981235	6	10	0.516787408714856	0.0420285634127608	-0.00993770956757701	40.7594339622642	NA	NA	-0.0536231270616664	0.0194688299205351	0.0318740945867133	0.058914863073477	0.0194688299205351	-2.5	0.699999999999999
191120_E001T_6	191120_B001	22	22	12	42.5	Cops8bD	60	Step	42.5	0	NA	191120_E001T_6.avi_lane_121.res	0.487853344392635	-0.00206197218498692	0.0774887231903483	-0.0816126675603221	-0.00206197218498692	8	8	0.440415608205894	0.13271134749929	0.0204113597912654	40.5949074074074	NA	NA	-0.232782434549343	0.0404704636336716	-0.0624551446894264	0.117294742430045	0.0404704636336716	-0.5	-1.3
191120_E001T_6	191120_B001	23	23	13	42.5	Cops8bD	60	Step	42.5	0	NA	191120_E001T_6.avi_lane_122.res	0.588695305737215	0.00686694872654187	0.139361461126006	-0.125627563672922	0.00686694872654187	8	8	0.498889657856317	0.0850763324114246	0.00979656693786226	40.4080188679245	NA	NA	-0.131940473204763	0.0493993845452004	-0.000582406753768666	0.073279846317445	0.0493993845452004	-0.5	-1.3
191120_E001T_6	191120_B001	24	24	14	42.5	Cops8bD	60	Step	42.5	0	NA	191120_E001T_6.avi_lane_123.res	1.21138672266322	-0.108284628016086	0.169001983914209	-0.342911761187874	-0.108284628016086	11	13	0.340406567466111	-0.0253650462120973	0.021352739869654	40.2382075471698	NA	NA	0.490750943721242	-0.0657521921974275	0.0290581160344343	-0.144004351197507	-0.0657521921974275	2.5	3.7
191120_E001T_6	191120_B001	25	25	15	42.5	Cops8bD	60	Step	42.5	0	NA	191120_E001T_6.avi_lane_124.res	0.534287492460241	0.0841769185656838	0.122598558981233	-0.0310880026809654	0.0841769185656838	12	4	0.47144784491824	-0.187014603196589	0.115249371953685	42.2430555555556	NA	NA	-0.186348286481737	0.126709354384342	-0.0173453088985417	0.167819407309402	0.126709354384342	3.5	-5.3
191120_E001T_6	191120_B001	26	26	16	42.5	Cops8bD	60	Step	42.5	0	NA	191120_E001T_6.avi_lane_125.res	0.574950796505443	0.0257771782841821	0.1153644269437	-0.0638100703753357	0.0257771782841821	8	8	0.397002921610109	0.082683742320957	0.0597471826092254	44.7382075471698	NA	NA	-0.145684982436535	0.0683096141028406	-0.0245794409360747	0.135097339615031	0.0683096141028406	-0.5	-1.3
191120_E001T_6	191120_B001	27	27	17	42.5	Cops8bD	60	Step	42.5	0	NA	191120_E001T_6.avi_lane_126.res	0.578417057612291	0.0340109668230561	0.161162447338185	-0.0648846291331552	0.0340109668230561	7	9	0.456398972035344	0.186120520114574	0.0639777395123008	44.2638888888889	NA	NA	-0.142218721329687	0.0765434026417147	0.0212185794584103	0.134022780857212	0.0765434026417147	-1.5	-0.300000000000001
191120_E001T_6	191120_B001	28	28	18	42.5	Cops8bD	60	Step	42.5	0	NA	191120_E001T_6.avi_lane_127.res	0.652886237083109	-0.00779501340482569	0.101613136729222	-0.103527144772118	-0.00779501340482569	7	8	0.468749375475063	0.0867120379771231	0.0424174896922038	44.0825471698113	NA	NA	-0.0677495418588694	0.0347374224138329	-0.0383307311505527	0.095380265218249	0.0347374224138329	-1.5	-1.3
191120_E001T_6	191120_B001	29	29	19	42.5	Cops8bD	60	Step	42.5	0	NA	191120_E001T_6.avi_lane_128.res	1.29843363044771	0.086776960857909	0.296954442742244	-0.180721652449427	0.086776960857909	14	11	0.377080837625911	0.05770763216534	0.0363758377409384	43.8865740740741	NA	NA	0.577797851505732	0.129309396676568	0.157010574862469	0.01818575754094	0.129309396676568	5.5	1.7
191120_E001T_6	191120_B001	30	30	20	42.5	Cops8bD	60	Step	42.5	0	NA	191120_E001T_6.avi_lane_129.res	0.603934494391799	-0.0528186422826503	0.0732528418230564	-0.12285835567471	-0.0528186422826503	5	9	0.3895519559105	-0.097310412866359	-0.0247628273112004	43.6736111111111	NA	NA	-0.116701284550179	-0.0102862064639917	-0.0666910260567183	0.076049054315657	-0.0102862064639917	-3.5	-0.300000000000001
191120_E001T_6	191120_B001	31	31	21	42.5	Cops8bD	60	Step	42.5	0	NA	191120_E001T_6.avi_lane_130.res	1.1270323725287	-0.11588222986362	0.169959289544236	-0.335760321715817	-0.11588222986362	10	13	0.359191317637462	-0.0790138363704028	0.00888236307076349	43.4764150943396	NA	NA	0.406396593586722	-0.0733497940449614	0.0300154216644613	-0.13685291172545	-0.0733497940449614	1.5	3.7
191120_E001T_6	191120_B001	32	32	22	42.5	Cops8bD	60	Step	42.5	0	NA	191120_E001T_6.avi_lane_131.res	0.534007060098005	0.0438550670241286	0.101750450889593	-0.115357238605898	0.0438550670241286	11	4	0.471022735810054	0.00245089642840135	0.107158825830633	43.2731481481481	NA	NA	-0.186628718843973	0.0863875028427872	-0.0381934169901817	0.083550171384469	0.0863875028427872	2.5	-5.3
191120_E001T_6	191120_B001	33	33	23	42.5	Cops8bD	60	Step	42.5	0	NA	191120_E001T_6.avi_lane_132.res	0.754524665044075	-0.0777947050938337	0.150782573726542	-0.181693468194005	-0.0777947050938337	5	11	0.359309491575209	0.0659722306717407	0.0475234203604135	43.122641509434	NA	NA	0.0338888861020966	-0.0352622692751751	0.0108387058467673	0.017213941796362	-0.0352622692751751	-3.5	1.7
191120_E001T_6	191120_B001	34	34	24	42.5	Cops8bD	60	Step	42.5	0	NA	191120_E001T_6.avi_lane_133.res	0.692001092695205	-0.0577874075067024	0.198040060321716	-0.228339052725648	-0.0577874075067024	6	9	0.525451300522127	0.0965374786283996	0.0389290927992947	42.9212962962963	NA	NA	-0.0286346862467733	-0.0152549716880439	0.0580961924419413	-0.029431642735281	-0.0152549716880439	-2.5	-0.300000000000001
191120_E001T_6	191120_B001	35	35	25	42.5	Cops8bD	60	Step	42.5	0	NA	191120_E001T_6.avi_lane_134.res	0.680925330549328	0.0050346978758509	0.15462035618537	-0.169481903485254	0.0050346978758509	7	6	0.499661559373989	0.0665871256374114	0.0942095965460022	42.747641509434	NA	NA	-0.0397104483926504	0.0475671336945094	0.0146764883055953	0.029425506505113	0.0475671336945094	-1.5	-3.3
191120_E001T_6	191120_B001	36	36	26	42.5	Cops8bD	60	Step	42.5	0	NA	191120_E001T_6.avi_lane_135.res	0.550706882756745	0.0121366353887401	0.101917247542449	-0.122534282841823	0.0121366353887401	9	6	0.450680953631925	-0.0102032791151771	0.065055585614891	42.6061320754717	NA	NA	-0.169928896185233	0.0546690712073987	-0.0380266203373257	0.076373127148544	0.0546690712073987	0.5	-3.3
191120_E001T_6	191120_B001	37	37	27	42.5	Cops8bD	60	Step	42.5	0	NA	191120_E001T_6.avi_lane_136.res	0.612654552378279	-0.000359166219839124	0.110608768431636	-0.127179662964382	-0.000359166219839123	8	7	0.447280669878083	0.0719665289059242	0.0332542990376613	42.3819444444444	NA	NA	-0.107981226563699	0.0421732695988194	-0.0293350994481387	0.071727747025985	0.0421732695988194	-0.5	-2.3
191120_E001T_6	191120_B001	38	38	28	42.5	Cops8bD	60	Step	42.5	0	NA	191120_E001T_6.avi_lane_137.res	0.669872293715017	0.00573658942933782	0.06164981233244	-0.0949072117962462	0.00573658942933782	9	5	0.481831220681856	-0.0483136577832351	-0.00816208180714103	42.2169811320755	NA	NA	-0.0507634852269614	0.0482690252479964	-0.0782940555473347	0.104000198194121	0.0482690252479964	0.5	-4.3
191120_E001T_6	191120_B001	39	39	29	42.5	Cops8bD	60	Step	42.5	0	NA	191120_E001T_6.avi_lane_138.res	0.440864665028061	0.0791233048051143	0.130660129579982	-0.0368345509383376	0.0791233048051143	9	4	0.371029816561365	-0.0393325283104382	0.18780438304599	42.0115740740741	NA	NA	-0.279771113913917	0.121655740623773	-0.00928373829979268	0.162072859052029	0.121655740623773	0.5	-5.3
191120_E001T_6	191120_B001	40	40	30	42.5	Cops8bD	60	Step	42.5	0	NA	191120_E001T_6.avi_lane_139.res	0.626213757458719	-0.027398112600536	0.127471355802375	-0.162908897453083	-0.027398112600536	7	8	0.507723821337572	-0.0394657478595241	0.020853667851923	41.8584905660377	NA	NA	-0.0944220214832594	0.0151343232181225	-0.0124725120773997	0.0359985125372839	0.0151343232181225	-1.5	-1.3
191120_E001T_6	191120_B001	41	41	31	42.5	Cops8bD	60	Step	42.5	0	NA	191120_E001T_6.avi_lane_140.res	1.32090224789527	0.0578391934763183	0.300196113631677	-0.167206518096514	0.0578391934763183	13	14	0.385431812297771	0.00258820654109548	0.046435470516462	41.6712962962963	NA	NA	0.600266468953292	0.100371629294977	0.160252245751902	0.031700891893853	0.100371629294977	4.5	4.7
191120_E001T_6	191120_B001	42	42	32	42.5	Cops8bD	60	Step	42.5	0	NA	191120_E001T_6.avi_lane_141.res	0.552622116058232	-0.0102847185824398	0.0990580093833779	-0.119627446548257	-0.0102847185824398	8	8	0.45817686434372	0.146035702347303	-0.0194114904394814	41.4583333333333	NA	NA	-0.168013662883746	0.0322477172362187	-0.0408858584963968	0.07927996344211	0.0322477172362187	-0.5	-1.3
191120_E001T_6	191120_B001	43	43	33	42.5	Cops8bD	60	Step	42.5	0	NA	191120_E001T_6.avi_lane_142.res	0.660176363743955	0.0533969210790885	0.106201262734584	-0.0346103150134047	0.0533969210790885	10	6	0.34264417090099	-0.0261548509452422	0.0713004256472368	41.313679245283	NA	NA	-0.0604594151980233	0.0959293568977471	-0.0337426051451907	0.164297094976962	0.0959293568977471	1.5	-3.3
191120_E001T_6	191120_B001	44	44	34	42.5	Cops8bD	60	Step	42.5	0	NA	191120_E001T_6.avi_lane_143.res	0.630191570820895	-0.0213580649739789	0.110227899910635	-0.169392275469169	-0.0213580649739789	9	8	0.392324922233169	-0.0542800556665547	0.0573023375198779	41.1226851851852	NA	NA	-0.0904442081210833	0.0211743708446797	-0.0297159679691397	0.029515134521198	0.0211743708446797	0.5	-1.3
191120_E001T_6	191120_B001	45	45	35	42.5	Cops8bD	60	Step	42.5	0	NA	191120_E001T_6.avi_lane_144.res	0.63120414334135	-0.0239053954423592	0.131275312779267	-0.179086103663986	-0.0239053954423592	9	9	0.460030750637115	-0.165964085074185	0.0430979432839174	40.9410377358491	NA	NA	-0.0894316356006284	0.0186270403762994	-0.00866855510050768	0.019821306326381	0.0186270403762994	0.5	-0.300000000000001
191120_E001T_6	191120_B001	46	46	36	42.5	Cops8bD	60	Step	42.5	0	NA	191120_E001T_6.avi_lane_145.res	0.581872429610221	0.00935473900015767	0.120054984157933	-0.193595710455764	0.00935473900015767	11	6	0.519563837707776	-0.0679561590851149	0.0428951170422506	40.7708333333333	NA	NA	-0.138763349331757	0.0518871748188162	-0.0198888837218417	0.00531169953460298	0.0518871748188162	2.5	-3.3
191120_E001T_6	191120_B001	47	47	37	42.5	Cops8bD	60	Step	42.5	0	NA	191120_E001T_6.avi_lane_146.res	0.608664367021971	-0.00859714792619452	0.148634718498659	-0.118659454423592	-0.00859714792619451	7	10	0.431185941311585	0.021441498199092	0.0674272822167721	40.5849056603774	NA	NA	-0.111971411920007	0.033935287892464	0.00869085061888433	0.080247955566775	0.033935287892464	-1.5	0.699999999999999
191120_E001T_6	191120_B001	48	48	38	42.5	Cops8bD	60	Step	42.5	0	NA	191120_E001T_6.avi_lane_147.res	0.772498426245162	-0.0773594587801609	0.118803734201456	-0.229930831099196	-0.0773594587801609	7	9	0.37768898162713	0.0581525655402158	-0.0540390728619721	40.4150943396226	NA	NA	0.0518626473031836	-0.0348270229615023	-0.0211401336783187	-0.031023421108829	-0.0348270229615023	-1.5	-0.300000000000001
191120_E001T_6	191120_B001	49	49	39	42.5	Cops8bD	60	Step	42.5	0	NA	191120_E001T_6.avi_lane_148.res	0.937947873483601	-0.0763732912789782	0.163954832439678	-0.207461358761882	-0.0763732912789782	6	11	0.468652984592388	-0.120615925128435	-0.0465366656629185	40.2430555555556	NA	NA	0.217312094541623	-0.0338408554603196	0.0240109645599033	-0.00855394877151502	-0.0338408554603196	-2.5	1.7
191120_E001T_6	191120_B001	50	50	40	42.5	Cops8bD	60	Step	42.5	0	NA	191120_E001T_6.avi_lane_149.res	0.6966513986286	-0.11187245844504	0.11689090386825	-0.312040400469169	-0.11187245844504	7	8	0.481454226171194	0.0967408299696134	-0.00598902371070713	42.605	NA	NA	-0.0239843803133784	-0.0693400226263814	-0.0230529640115247	-0.113132990478802	-0.0693400226263814	-1.5	-1.3
191120_E001T_6	191120_B001	51	51	41	42.5	Cops8bD	60	Step	42.5	0	NA	191120_E001T_6.avi_lane_150.res	0.74507048804431	-0.0593575134048257	0.14459601072386	-0.167270026809651	-0.0593575134048257	5	10	0.507057397797276	0.0129727872848106	-0.0371860085069881	44.4779411764706	NA	NA	0.0244347091023316	-0.0168250775861672	0.00465214284408533	0.031637383180716	-0.0168250775861672	-3.5	0.699999999999999
191120_E001T_6	191120_B001	52	52	42	42.5	Cops8bD	60	Step	42.5	0	NA	191120_E001T_6.avi_lane_151.res	0.733234899996284	-0.0987801983914211	0.113583652815013	-0.240356099195711	-0.0987801983914211	6	9	0.398986019028382	0.00899705735133688	-0.0641444441837807	44.2328431372549	NA	NA	0.0125991210543056	-0.0562477625727626	-0.0263602150647617	-0.041448689205344	-0.0562477625727626	-2.5	-0.300000000000001
191120_E001T_6	191120_B001	53	53	43	42.5	Cops8bD	60	Step	42.5	0	NA	191120_E001T_6.avi_lane_152.res	0.645332242142894	-0.103183404825737	0.144645583109919	-0.268402730116175	-0.103183404825737	6	9	0.57680151475415	-0.093451979966382	-0.0857919214090375	44.04	NA	NA	-0.0753035367990844	-0.0606509690070784	0.00470171523014434	-0.069495320125808	-0.0606509690070784	-2.5	-0.300000000000001
191120_E001T_6	191120_B001	54	54	44	42.5	Cops8bD	60	Step	42.5	0	NA	191120_E001T_6.avi_lane_153.res	0.635339854001118	-0.0129110991957105	0.145319379548066	-0.151362768096515	-0.0129110991957105	7	8	0.36748761981782	-0.0434486941340219	0.0818532678594185	43.8406862745098	NA	NA	-0.0852959249408604	0.0296213366229481	0.00537551166829134	0.047544641893852	0.0296213366229481	-1.5	-1.3
191120_E001T_6	191120_B001	55	55	45	42.5	Cops8bD	60	Step	42.5	0	NA	191120_E001T_6.avi_lane_154.res	0.872656661011746	0.0176880988803026	0.186266896173532	-0.291373029490617	0.0176880988803026	11	6	0.389988773570734	0.0845511616395438	0.0357341597461483	43.65	NA	NA	0.152020882069768	0.0602205346989612	0.0463230282937573	-0.09246561950025	0.0602205346989612	2.5	-3.3
191120_E001T_6	191120_B001	56	56	46	42.5	Cops8bD	60	Step	42.5	0	NA	191120_E001T_6.avi_lane_155.res	0.833686704002939	-0.132235588235294	0.102231580093834	-0.340650848972297	-0.132235588235294	8	9	0.488865393840409	0.148663638117532	-0.0468678056449209	43.4926470588235	NA	NA	0.113050925060961	-0.0897031524166354	-0.0377122877859407	-0.14174343898193	-0.0897031524166354	-0.5	-0.300000000000001
191120_E001T_6	191120_B001	57	57	47	42.5	Cops8bD	60	Step	42.5	0	NA	191120_E001T_6.avi_lane_156.res	0.785794030505601	-0.0914304100299641	0.0931735154155496	-0.255522788203754	-0.0914304100299641	8	9	0.456579689889275	0.0420178757707604	-0.035877217022857	43.2867647058823	NA	NA	0.0651582515636226	-0.0488979742113056	-0.0467703524642251	-0.0566153782133871	-0.0488979742113056	-0.5	-0.300000000000001
191120_E001T_6	191120_B001	58	58	48	42.5	Cops8bD	60	Step	42.5	0	NA	191120_E001T_6.avi_lane_157.res	0.995471675215327	0.0453074178778044	0.135371157689496	-0.078530224363271	0.0453074178778044	11	8	0.362774815580676	-0.0302726348119613	0.0632166132174992	43.09	NA	NA	0.274835896273349	0.087839853696463	-0.00457271019027866	0.120377185627096	0.087839853696463	2.5	-1.3
191120_E001T_6	191120_B001	59	59	49	42.5	Cops8bD	60	Step	42.5	0	NA	191120_E001T_6.avi_lane_158.res	0.546221914815543	0.0657108711221755	0.097219854557641	-0.123343029490617	0.0657108711221755	12	2	0.425547392004978	-0.105915566111009	0.132577934445205	42.9166666666667	NA	NA	-0.174413864126435	0.108243306940834	-0.0427240133221337	0.07556438049975	0.108243306940834	3.5	-7.3
191120_E001T_6	191120_B001	60	60	50	42.5	Cops8bD	60	Step	42.5	0	NA	191120_E001T_6.avi_lane_159.res	1.23820324171564	-0.0556478073535043	0.138208298927614	-0.23188063124543	-0.0556478073535043	10	11	0.389850436223157	0.0308773993900333	-0.0124547519018809	42.6925	NA	NA	0.517567462773662	-0.0131153715348458	-0.00173556895216068	-0.0329732212550631	-0.0131153715348458	1.5	1.7
191120_E001T_6	191120_B001	61	61	51	42.5	Cops8bD	60	Step	42.5	0	NA	191120_E001T_6.avi_lane_160.res	0.794680192290793	-0.0954881590705989	0.0857100919188055	-0.210796136972947	-0.0954881590705989	7	11	0.371291289974811	-0.0462279021420736	-0.0282302292614296	42.5343137254902	NA	NA	0.0740444133488146	-0.0529557232519404	-0.0542337759609692	-0.01188872698258	-0.0529557232519404	-1.5	1.7
191120_E001T_6	191120_B001	62	62	52	42.5	Cops8bD	60	Step	42.5	0	NA	191120_E001T_6.avi_lane_161.res	1.15396185558127	-0.184185303217158	0.0673863449508485	-0.325694355311662	-0.184185303217158	9	16	0.336912783437153	0.0224479910658967	-0.0719756302537976	42.343137254902	NA	NA	0.433326076639292	-0.141652867398499	-0.0725575229289262	-0.126786945321295	-0.141652867398499	0.5	6.7
191120_E001T_6	191120_B001	63	63	53	42.5	Cops8bD	60	Step	42.5	0	NA	191120_E001T_6.avi_lane_162.res	0.6474810619778	-0.0310850223413763	0.109278796246649	-0.206539795576408	-0.0310850223413763	10	8	0.433653348139873	0.0901094157021692	0.0553074422788109	42.1625	NA	NA	-0.0731547169641784	0.0114474134772823	-0.0306650716331257	-0.00763238558604104	0.0114474134772823	1.5	-1.3
191120_E001T_6	191120_B001	64	64	54	42.5	Cops8bD	60	Step	42.5	0	NA	191120_E001T_6.avi_lane_163.res	0.748357500776123	-0.0189853526257689	0.124638802502234	-0.180562527144772	-0.0189853526257689	9	8	0.399726222553089	0.0467685739206626	0.0152246717360214	41.953431372549	NA	NA	0.0277217218341446	0.0235470831928897	-0.0153050653775407	0.018344882845595	0.0235470831928897	0.5	-1.3
191120_E001T_6	191120_B001	65	65	55	42.5	Cops8bD	60	Step	42.5	0	NA	191120_E001T_6.avi_lane_164.res	0.994655268237275	-0.125307461242569	0.117704352100089	-0.281529341248564	-0.125307461242569	9	14	0.436290578836867	-0.0842218470847969	-0.037531196225338	41.8125	NA	NA	0.274019489295297	-0.0827750254239105	-0.0222395157796857	-0.082621931258197	-0.0827750254239105	0.5	4.7
191120_E001T_6	191120_B001	66	66	56	42.5	Cops8bD	60	Step	42.5	0	NA	191120_E001T_6.avi_lane_165.res	0.772929809329505	-0.0734830898123325	0.0770623994638065	-0.148755834450402	-0.0734830898123325	6	12	0.418403068381663	-0.096269166537868	-0.0493085072450442	41.5980392156863	NA	NA	0.0522940303875266	-0.0309506539936739	-0.0628814684159682	0.050151575539965	-0.0309506539936739	-2.5	2.7
191120_E001T_6	191120_B001	67	67	57	42.5	Cops8bD	60	Step	42.5	0	NA	191120_E001T_6.avi_lane_166.res	1.08793166084447	-0.0548310656836462	0.184873080672678	-0.257657651062074	-0.0548310656836462	11	13	0.375863328275548	0.139650685477355	0.0262442429005215	41.4436274509804	NA	NA	0.367295881902492	-0.0122986298649876	0.0449292127929033	-0.058750241071707	-0.0122986298649876	2.5	3.7
191120_E001T_6	191120_B001	68	68	58	42.5	Cops8bD	60	Step	42.5	0	NA	191120_E001T_6.avi_lane_167.res	1.07244469549913	-0.0867442007372654	0.112087047587131	-0.285575449061662	-0.0867442007372654	12	12	0.398768200400352	0.0439473702442574	0.026907187679385	41.29	NA	NA	0.351808916557152	-0.0442117649186068	-0.0278568202926437	-0.086668039071295	-0.0442117649186068	3.5	2.7
191120_E001T_6	191120_B001	69	69	59	42.5	Cops8bD	60	Step	42.5	0	NA	191120_E001T_6.avi_lane_168.res	1.1617915538307	-0.153008987935657	0.148084699348909	-0.276988741523419	-0.153008987935657	7	17	0.452397902660809	0.0625994319509789	-0.0477704082267591	41.0563725490196	NA	NA	0.441155774888722	-0.110476552116998	0.00814083146913433	-0.0780813315330521	-0.110476552116998	-1.5	7.7
191120_E001T_6	191120_B001	70	70	60	42.5	Cops8bD	60	Step	42.5	0	NA	191120_E001T_6.avi_lane_169.res	1.2594043944444	-0.0365707938635687	0.329698717158177	-0.252023447405772	-0.0365707938635687	10	17	0.36105812309676	-0.0120290038420595	0.00171495465842546	2.82843137254902	NA	NA	0.538768615502422	0.00596164195508985	0.189754849278402	-0.053116037415405	0.00596164195508985	1.5	7.7
191120_E001T_6	191120_B001	71	71	61	42.5	Cops8bD	60	Step	42.5	0	NA	191120_E001T_6.avi_lane_170.res	1.12693532127923	-0.111105800938338	0.141839892761394	-0.195421032171582	-0.111105800938338	6	18	0.418350345635112	0.0476370321913355	-0.0417147549478824	1.90686274509804	NA	NA	0.406299542337252	-0.0685733651196794	0.00189602488161933	0.00348637781878497	-0.0685733651196794	-2.5	8.7
191120_E001T_6	191120_B001	72	72	62	42.5	Cops8bD	60	Step	42.5	0	NA	191120_E001T_6.avi_lane_171.res	1.17295638394384	-0.0490431927857663	0.307430127345844	-0.252742232860972	-0.0490431927857662	8	14	0.40336424643036	-0.0282198051174035	0.00308824078005401	1.95098039215686	NA	NA	0.452320605001862	-0.00651075696710775	0.167486259466069	-0.0538348228706051	-0.00651075696710765	-0.5	4.7
191120_E001T_6	191120_B001	73	73	63	42.5	Cops8bD	60	Step	42.5	0	NA	191120_E001T_6.avi_lane_172.res	1.08375736747402	-0.117937300755545	0.180943596514745	-0.367004715147453	-0.117937300755545	10	12	0.470919739675823	-0.0527547943573473	0.0140899075956075	1.99	NA	NA	0.363121588532042	-0.0754048649368864	0.0409997286349703	-0.168097305157086	-0.0754048649368864	1.5	2.7
191120_E001T_6	191120_B001	74	74	64	42.5	Cops8bD	60	Step	42.5	0	NA	191120_E001T_6.avi_lane_173.res	1.12123353211222	-0.150604001340483	0.110604092127711	-0.342156603217158	-0.150604001340483	11	15	0.417495234840213	-0.0339773458397626	0.000105068084067379	1.99509803921569	NA	NA	0.400597753170242	-0.108071565521824	-0.0293397757520637	-0.143249193226791	-0.108071565521824	2.5	5.7
191120_E001T_6	191120_B001	75	75	65	42.5	Cops8bD	60	Step	42.5	0	NA	191120_E001T_6.avi_lane_174.res	0.714801517464143	-0.107911771671135	0.119157131367293	-0.221446223190349	-0.107911771671135	6	12	0.426299465440148	0.0237649227700384	-0.0638094881543299	0.125	NA	NA	-0.00583426147783539	-0.0653793358524764	-0.0207867365124817	-0.022538813199982	-0.0653793358524764	-2.5	2.7
191120_E001T_6	191120_B001	76	76	66	42.5	Cops8bD	60	Step	42.5	0	NA	191120_E001T_6.avi_lane_175.res	1.30610848205102	-0.137077516337131	0.271722506702413	-0.382357530160858	-0.137077516337131	12	20	0.404603782849283	0.0553543697860926	-0.0461529626195512	0.0424999999999995	NA	NA	0.585472703109042	-0.0945450805184724	0.131778638822638	-0.183450120170491	-0.0945450805184724	3.5	10.7
191120_E001T_6	191120_B001	77	77	67	42.5	Cops8bD	60	Step	42.5	0	NA	191120_E001T_6.avi_lane_176.res	1.24000593915047	-0.0807918843355036	0.210901552897505	-0.357420924932976	-0.0807918843355037	13	14	0.354811147385847	0.11577638615545	-0.0224469251568953	0.0392156862745102	NA	NA	0.519370160208492	-0.0382594485168451	0.0709576850177303	-0.158513514942609	-0.0382594485168452	4.5	4.7
191120_E001T_6	191120_B001	78	78	68	42.5	Cops8bD	60	Step	42.5	0	NA	191120_E001T_6.avi_lane_177.res	0.84482084113714	-0.0679066966679433	0.124073799658786	-0.279085242627346	-0.0679066966679433	11	10	0.401901724151761	0.0223782764175013	0.023724508509128	0.0600000000000003	NA	NA	0.124185062195162	-0.0253742608492847	-0.0158700682209887	-0.0801778326369791	-0.0253742608492847	2.5	0.699999999999999
191120_E001T_6	191120_B001	79	79	69	42.5	Cops8bD	60	Step	42.5	0	NA	191120_E001T_6.avi_lane_178.res	0.868075399864698	-0.0701834839142092	0.125675111260053	-0.266042079088472	-0.0701834839142092	10	10	0.375609263867628	0.0818384879703618	0.012742624942416	0.0955882352941181	NA	NA	0.14743962092272	-0.0276510480955506	-0.0142687566197217	-0.067134669098105	-0.0276510480955506	1.5	0.699999999999999
191120_E001T_6	191120_B001	80	80	70	42.5	Cops8bD	60	Step	42.5	0	NA	191120_E001T_6.avi_lane_179.res	1.06110476664387	-0.0943033512064342	0.224058887399464	-0.298964790310226	-0.0943033512064342	9	14	0.368601711963793	0.0660358208687611	-0.032896138217071	0.0931372549019607	NA	NA	0.340468987701892	-0.0517709153877756	0.0841150195196893	-0.100057380319859	-0.0517709153877756	0.5	4.7
191120_E001T_6	191120_B001	81	81	71	42.5	Cops8bD	60	Step	42.5	0	NA	191120_E001T_6.avi_lane_180.res	1.03117946490203	-0.000576477747988992	0.167787517426274	-0.253122470509383	-0.000576477747988991	15	10	0.356378811178553	-0.0184063698800007	0.0637732455961298	0.0799999999999995	NA	NA	0.310543685960052	0.0419559580706696	0.0278436495464993	-0.0542150605190161	0.0419559580706696	6.5	0.699999999999999
191120_E001T_6	191120_B001	82	82	72	42.5	Cops8bD	60	Step	42.5	0	NA	191120_E001T_6.avi_lane_181.res	1.31359459939048	-0.0824610656836461	0.231963374922664	-0.322903284970825	-0.0824610656836461	13	17	0.348839913265907	0.0205851463886524	-0.0034682789095641	0.0955882352941181	NA	NA	0.592958820448502	-0.0399286298649875	0.0920195070428893	-0.123995874980458	-0.0399286298649875	4.5	7.7
191120_E001T_6	191120_B001	83	83	73	42.5	Cops8bD	60	Step	42.5	0	NA	191120_E001T_6.avi_lane_182.res	1.03217849020695	-0.0348832494516208	0.217838276870582	-0.287604775773824	-0.0348832494516208	11	11	0.413009464420503	0.0293025306949573	0.0487956477829138	0.0924999999999995	NA	NA	0.311542711264972	0.00764918636703775	0.0778944089908073	-0.088697365783457	0.00764918636703775	2.5	1.7
191120_E001T_6	191120_B001	84	84	74	42.5	Cops8bD	60	Step	42.5	0	NA	191120_E001T_6.avi_lane_183.res	0.605516934326164	-0.0102779102582195	0.155106621983914	-0.159123989276139	-0.0102779102582195	9	10	0.412161930677037	-0.0811928924080298	0.0297703421609463	0.105392156862745	NA	NA	-0.115118844615814	0.032254525560439	0.0151627541041393	0.039783420714228	0.032254525560439	0.5	0.699999999999999
191120_E001T_6	191120_B001	85	85	75	42.5	Cops8bD	60	Step	42.5	0	NA	191120_E001T_6.avi_lane_184.res	0.972087036899548	-0.00406771535143964	0.189235522788204	-0.214943975140142	-0.00406771535143964	12	11	0.408928208905659	0.113414305669229	0.030574498495956	0.100490196078432	NA	NA	0.25145125795757	0.0384647204672189	0.0492916549084293	-0.016036565149775	0.0384647204672189	3.5	1.7
191120_E001T_6	191120_B001	86	86	76	42.5	Cops8bD	60	Step	42.5	0	NA	191120_E001T_6.avi_lane_185.res	1.40575899288085	-0.0658034694843085	0.258067238605898	-0.242460219351694	-0.0658034694843085	12	22	0.332493847469979	-0.0349704798994074	-0.0133026845417595	0.115	NA	NA	0.685123213938872	-0.0232710336656499	0.118123370726123	-0.043552809361327	-0.0232710336656499	3.5	12.7
191120_E001T_6	191120_B001	87	87	77	42.5	Cops8bD	60	Step	42.5	0	NA	191120_E001T_6.avi_lane_186.res	0.827219768900034	-0.14410226724348	0.125995144101876	-0.298443645155113	-0.14410226724348	8	14	0.446272204957927	-0.0853076958235537	-0.0362918907171878	0.115196078431373	NA	NA	0.106583989958056	-0.101569831424821	-0.0139487237778987	-0.0995362351647461	-0.101569831424821	-0.5	4.7
191120_E001T_6	191120_B001	88	88	78	42.5	Cops8bD	60	Step	42.5	0	NA	191120_E001T_6.avi_lane_187.res	0.690264759041747	-0.052095201072386	0.143954899463807	-0.182795268096515	-0.052095201072386	8	12	0.459628383498621	-0.0532728176810376	-0.0207753750646099	0.115	NA	NA	-0.0303710199002314	-0.00956276525372745	0.00401103158403232	0.016112141893852	-0.00956276525372745	-0.5	2.7
191120_E001T_6	191120_B001	89	89	79	42.5	Cops8bD	60	Step	42.5	0	NA	191120_E001T_6.avi_lane_188.res	0.897652068875393	-0.0676049726541553	0.144996146112601	-0.263852159208084	-0.0676049726541553	12	13	0.430155669929561	0.0927995340330779	-0.0187395772655733	0.132352941176471	NA	NA	0.177016289933415	-0.0250725368354967	0.00505227823282633	-0.0649447492177171	-0.0250725368354967	3.5	3.7
191120_E001T_6	191120_B001	90	90	80	42.5	Cops8bD	60	Step	42.5	0	NA	191120_E001T_6.avi_lane_189.res	0.877330532814801	-0.0406288583751019	0.182424710187668	-0.212208526500309	-0.0406288583751019	10	13	0.448302438063741	0.0432601960508782	-0.0191284215513631	0.117647058823529	NA	NA	0.156694753872823	0.00190357744355665	0.0424808423078933	-0.013301116509942	0.00190357744355665	1.5	3.7
191120_E001T_6	191120_B001	91	91	81	42.5	Cops8bD	60	Step	42.5	0	NA	191120_E001T_6.avi_lane_190.res	0.742384896424531	-0.112010076072386	0.118077310656837	-0.265401667225201	-0.112010076072386	8	12	0.445732685151135	-0.02621495568574	-0.0164736532967662	0.1275	NA	NA	0.0217491174825526	-0.0694776402537274	-0.0218665572229377	-0.066494257234834	-0.0694776402537274	-0.5	2.7
191120_E001T_6	191120_B001	92	92	82	42.5	Cops8bD	60	Step	42.5	0	NA	191120_E001T_6.avi_lane_191.res	0.797723083857703	-0.0517046077260543	0.133705851653262	-0.180065694988658	-0.0517046077260543	9	13	0.408136174716456	0.0313271100798058	0.00706353562205179	0.129901960784314	NA	NA	0.0770873049157246	-0.00917217190739575	-0.00623801622651268	0.018841715001709	-0.00917217190739575	0.5	3.7
191120_E001T_6	191120_B001	93	93	83	42.5	Cops8bD	60	Step	42.5	0	NA	191120_E001T_6.avi_lane_192.res	1.19218650847459	-0.0431629076742629	0.178598778583819	-0.294492818766756	-0.0431629076742629	17	15	0.394776274853233	0.00620249203410195	0.00953382339460162	0.1275	NA	NA	0.471550729532612	-0.000630471855604352	0.0386549107040443	-0.095585408776389	-0.000630471855604352	8.5	5.7
191120_E001T_6	191120_B001	94	94	84	42.5	Cops8bD	60	Step	42.5	0	NA	191120_E001T_6.avi_lane_193.res	1.09811486096141	-0.103253806970509	0.16471144875232	-0.419940018279308	-0.103253806970509	13	11	0.447325341634249	-0.0456844887493998	0.00848355086775678	0.134803921568627	NA	NA	0.377479082019432	-0.0607213711518504	0.0247675808725453	-0.221032608288941	-0.0607213711518504	4.5	1.7
191120_E001T_6	191120_B001	95	95	85	42.5	Cops8bD	60	Step	42.5	0	NA	191120_E001T_6.avi_lane_194.res	0.870804758947724	-0.0622236077211796	0.135692973190348	-0.244915836254898	-0.0622236077211796	12	13	0.396688882032243	0.0171689041115853	0.0242573610410614	0.138020833333334	NA	NA	0.150168980005746	-0.0196911719025211	-0.00425089468942666	-0.046008426264531	-0.0196911719025211	3.5	3.7
191120_E001T_6	191120_B001	96	96	86	42.5	Cops8bD	60	Step	42.5	0	NA	191120_E001T_6.avi_lane_195.res	0.792655688176256	-0.0367754091999435	0.0928947386058978	-0.180853351206434	-0.0367754091999435	10	9	0.429759925978917	-0.0081028556075463	0.0419656269383808	0.1328125	NA	NA	0.0720199092342776	0.00575702661871505	-0.0470491292738769	0.018054058783933	0.00575702661871505	1.5	-0.300000000000001
191120_E001T_6	191120_B001	97	97	87	42.5	Cops8bD	60	Step	42.5	0	NA	191120_E001T_6.avi_lane_196.res	0.628018716732393	-0.0119148078641644	0.126914733122106	-0.230075515128303	-0.0119148078641644	11	7	0.485460450636052	-0.0132879773298561	0.0372055250062359	0.140625	NA	NA	-0.0926170622095854	0.0306176279544942	-0.0130291347576687	-0.031168105137936	0.0306176279544942	2.5	-2.3
191120_E001T_6	191120_B001	98	98	88	42.5	Cops8bD	60	Step	42.5	0	NA	191120_E001T_6.avi_lane_197.res	0.871051088816156	-0.0521430361930296	0.337105783224818	-0.261738554341101	-0.0521430361930296	7	13	0.450056062523881	0.118857010898958	-0.0132796059115027	0.130208333333333	NA	NA	0.150415309874178	-0.00961060037437105	0.197161915345043	-0.062831144350734	-0.00961060037437105	-1.5	3.7
191120_E001T_6	191120_B001	99	99	89	42.5	Cops8bD	60	Step	42.5	0	NA	191120_E001T_6.avi_lane_198.res	0.771335593957524	-0.140302562687273	0.107378686327078	-0.243503083109919	-0.140302562687273	5	12	0.477159460072085	0.0111258781419546	-0.0663214795387235	0.13265306122449	NA	NA	0.0506998150155457	-0.0977701268686145	-0.0325651815526967	-0.044595673119552	-0.0977701268686145	-3.5	2.7
191120_E001T_6	191120_B001	100	100	90	42.5	Cops8bD	60	Step	42.5	0	NA	191120_E001T_6.avi_lane_199.res	1.11800339517897	-0.0411040134048258	0.225161863270777	-0.286887899566921	-0.0411040134048258	12	13	0.463756178267842	-0.111823953349944	-0.00865278694889526	0.137755102040817	NA	NA	0.397367616236992	0.00142842241383275	0.0852179953910023	-0.087980489576554	0.00142842241383275	3.5	3.7
191120_E001T_6	191120_B001	101	101	91	42.5	Cops8bD	60	Step	42.5	0	NA	191120_E001T_6.avi_lane_200.res	0.811041561707937	-0.112305146042049	0.10111872207328	-0.304386627345845	-0.112305146042049	9	10	0.474909341062401	0.0576381033574865	-0.0749908289530662	0.145833333333334	NA	NA	0.0904057827659586	-0.0697727102233904	-0.0388251458064947	-0.105479217355478	-0.0697727102233904	0.5	0.699999999999999
191120_E001T_6	191120_B001	102	102	92	42.5	Cops8bD	60	Step	42.5	0	NA	191120_E001T_6.avi_lane_201.res	0.658815661125709	-0.141955422957527	0.0990097855227889	-0.253170134563827	-0.141955422957527	6	13	0.574579747825619	0.0420650601276177	-0.103383588659086	0.138020833333334	NA	NA	-0.0618201178162694	-0.0994229871388684	-0.0409340823569858	-0.05426272457346	-0.0994229871388684	-2.5	3.7
191120_E001T_6	191120_B001	103	103	93	42.5	Cops8bD	60	Step	42.5	0	NA	191120_E001T_6.avi_lane_202.res	0.657327459759695	-0.0457352236371763	0.114730401697944	-0.206200848972297	-0.0457352236371763	9	9	0.492162144852263	0.0535942482561853	-0.0628489374099693	0.130208333333333	NA	NA	-0.0633083191822834	-0.00320278781851775	-0.0252134661818307	-0.00729343898193005	-0.00320278781851775	0.5	-0.300000000000001
191120_E001T_6	191120_B001	104	104	94	42.5	Cops8bD	60	Step	42.5	0	NA	191120_E001T_6.avi_lane_203.res	1.04460461340563	-0.142400568900804	0.108798498659517	-0.276900138237265	-0.142400568900804	8	16	0.453454369121474	0.0269661051543362	-0.0686986935211539	0.1328125	NA	NA	0.323968834463652	-0.0998681330821454	-0.0311453692202577	-0.077992728246898	-0.0998681330821454	-0.5	6.7
191120_E001T_6	191120_B001	105	105	95	42.5	Cops8bD	60	Step	42.5	0	NA	191120_E001T_6.avi_lane_204.res	1.13478093002739	-0.124138091487936	0.169059172252011	-0.417335355227882	-0.124138091487936	12	12	0.438155262380462	0.0296939185045059	-0.066477352798971	0.125	NA	NA	0.414145151085412	-0.0816056556692775	0.0291153043722363	-0.218427945237515	-0.0816056556692775	3.5	2.7
191120_E001T_6	191120_B001	106	106	96	42.5	Cops8bD	60	Step	42.5	0	NA	191120_E001T_6.avi_lane_205.res	1.28965226763461	-0.0106819302949062	0.439314218051832	-0.235680004468275	-0.0106819302949061	9	18	0.366497676531625	0.00500927287357423	0.000292829350025611	0.138020833333334	NA	NA	0.569016488692632	0.0318505055237523	0.299370350172057	-0.036772594477908	0.0318505055237525	0.5	8.7
191120_E001T_6	191120_B001	107	107	97	42.5	Cops8bD	60	Step	42.5	0	NA	191120_E001T_6.avi_lane_206.res	0.761928025949654	-0.16123529155496	0.100573109919571	-0.248504758713137	-0.16123529155496	4	12	0.549495744811261	-0.0137721806117019	-0.0951393160377751	0.140625	NA	NA	0.0412922470076756	-0.118702855736301	-0.0393707579602037	-0.04959734872277	-0.118702855736301	-4.5	2.7
191120_E001T_6	191120_B001	108	108	98	42.5	Cops8bD	60	Step	42.5	0	NA	191120_E001T_6.avi_lane_207.res	1.37695165886067	-0.15788767617771	0.139987813982264	-0.416046434316354	-0.15788767617771	13	15	0.34932488298137	-0.0335810053262394	-0.0595292159053631	0.1484375	NA	NA	0.656315879918692	-0.115355240359051	4.39461024893395e-05	-0.217139024325987	-0.115355240359051	4.5	5.7
191120_E001T_6	191120_B001	109	109	99	42.5	Cops8bD	60	Step	42.5	0	NA	191120_E001T_6.avi_lane_208.res	1.35077433512857	-0.187887758042895	0.0782511885612152	-0.347571126005362	-0.187887758042895	9	15	0.395039608147657	0.0687565718320282	-0.0962783715702757	0.153645833333334	NA	NA	0.630138556186592	-0.145355322224236	-0.0616926793185595	-0.148663716014995	-0.145355322224236	0.5	5.7
191120_E001T_6	191120_B001	110	110	100	42.5	Cops8bD	60	Step	42.5	0	NA	191120_E001T_6.avi_lane_209.res	1.2148780178413	-0.162864901503672	0.173172607238606	-0.34208490616622	-0.162864901503672	8	15	0.419116747000583	0.143303030156085	-0.0801275271540508	0.164062500000001	NA	NA	0.494242238899322	-0.120332465685013	0.0332287393588313	-0.143177496175853	-0.120332465685013	-0.5	5.7
191120_E001T_6	191120_B001	111	111	101	42.5	Cops8bD	60	Step	42.5	0	NA	191120_E001T_6.avi_lane_210.res	1.11838959452182	-0.233712631001706	0.0762733914209122	-0.349957389410188	-0.233712631001706	6	16	0.398112089455881	0.0294125181811208	-0.12805162510006	0.1484375	NA	NA	0.397753815579842	-0.191180195183047	-0.0636704764588625	-0.151049979419821	-0.191180195183047	-2.5	6.7
191120_E001T_6	191120_B001	112	112	102	42.5	Cops8bD	60	Step	42.5	0	NA	191120_E001T_6.avi_lane_211.res	1.15697437960268	-0.184788044571046	0.18683674837227	-0.337810018135941	-0.184788044571046	7	17	0.41175385524524	-0.044773040877814	-0.115117957639685	0.14795918367347	NA	NA	0.436338600660702	-0.142255608752387	0.0468928804924953	-0.138902608145574	-0.142255608752387	-1.5	7.7
191120_E001T_6	191120_B001	113	113	103	42.5	Cops8bD	60	Step	42.5	0	NA	191120_E001T_6.avi_lane_212.res	1.13903999189154	-0.124211370643432	0.234066112600536	-0.380123858674837	-0.124211370643432	10	14	0.460617244209579	0.00903043327406535	-0.0534898829942342	0.165816326530613	NA	NA	0.418404212949562	-0.0816789348247735	0.0941222447207613	-0.18121644868447	-0.0816789348247735	1.5	4.7
191120_E001T_6	191120_B001	114	114	104	42.5	Cops8bD	60	Step	42.5	0	NA	191120_E001T_6.avi_lane_213.res	1.29755998744339	-0.146897341376229	0.114125700402145	-0.355715774798927	-0.146897341376229	12	15	0.389487035624811	-0.036252771781614	-0.0820837335680383	0.166666666666666	NA	NA	0.576924208501412	-0.10436490555757	-0.0258181674776297	-0.15680836480856	-0.10436490555757	3.5	5.7
191120_E001T_6	191120_B001	115	115	105	42.5	Cops8bD	60	Step	42.5	0	NA	191120_E001T_6.avi_lane_214.res	1.19830022243063	-0.0942352372654156	0.334790790884719	-0.346603489118436	-0.0942352372654156	10	17	0.412507110631062	0.046279717405832	-0.0812504557519687	0.174479166666666	NA	NA	0.477664443488652	-0.0517028014467571	0.194846923004944	-0.147696079128069	-0.0517028014467571	1.5	7.7
191120_E001T_6	191120_B001	116	116	106	42.5	Cops8bD	60	Step	42.5	0	NA	191120_E001T_6.avi_lane_215.res	1.07627161892422	-0.150375201072386	0.156940090740359	-0.435739400612792	-0.150375201072386	13	14	0.377165851001474	0.0225797337435416	-0.0622377359957226	0.182291666666667	NA	NA	0.355635839982242	-0.107842765253727	0.0169962228605843	-0.236831990622425	-0.107842765253727	4.5	4.7
191120_E001T_6	191120_B001	117	117	107	42.5	Cops8bD	60	Step	42.5	0	NA	191120_E001T_6.avi_lane_216.res	1.35333712920616	-0.186694623175454	0.323647567024129	-0.332506677518192	-0.186694623175454	6	21	0.470419537095483	-0.0353876363015535	-0.054606056626677	0.171875	NA	NA	0.632701350264182	-0.144162187356795	0.183703699144354	-0.133599267527825	-0.144162187356795	-2.5	11.7
191120_E001T_6	191120_B001	118	118	108	42.5	Cops8bD	60	Step	42.5	0	NA	191120_E001T_6.avi_lane_217.res	1.08614007432804	-0.0575330734584449	0.180870909465869	-0.315804054959785	-0.0575330734584449	13	12	0.402337681626264	-0.0118323553749713	0.0133210254837462	0.169270833333333	NA	NA	0.365504295386062	-0.0150006376397863	0.0409270415860943	-0.116896644969418	-0.0150006376397863	4.5	2.7
191120_E001T_6	191120_B001	119	119	109	42.5	Cops8bD	60	Step	42.5	0	NA	191120_E001T_6.avi_lane_218.res	1.10816522704057	-0.0740736997319031	0.135590549597856	-0.283737949061662	-0.0740736997319031	10	10	0.343295975694259	0.00259543930520658	-0.00173763484612117	0.177083333333333	NA	NA	0.387529448098592	-0.0315412639132445	-0.00435331828191868	-0.084830539071295	-0.0315412639132445	1.5	0.699999999999999
191120_E001T_6	191120_B001	120	120	110	42.5	Cops8bD	60	Step	42.5	0	NA	191120_E001T_6.avi_lane_219.res	1.02833386384694	-0.106951322252011	0.125641017426273	-0.262012882037534	-0.106951322252011	8	12	0.400035943385904	0.0162610335545608	-0.0593197522431049	0.184895833333333	NA	NA	0.307698084904962	-0.0644188864333524	-0.0143028504535017	-0.063105472047167	-0.0644188864333524	-0.5	2.7
191120_E001T_6	191120_B001	121	121	111	42.5	Cops8bD	60	Step	42.5	0	NA	191120_E001T_6.avi_lane_220.res	0.706875078042804	-0.039432013404826	0.185158430486403	-0.182353204971972	-0.039432013404826	7	11	0.499931505348786	-0.0937135614008009	-0.01587103153367	0.1875	NA	NA	-0.0137607008991744	0.00310042241383255	0.0452145626066283	0.016554205018395	0.00310042241383255	-1.5	1.7
191120_E001T_6	191120_B001	122	122	112	42.5	Cops8bD	60	Step	42.5	0	NA	191120_E001T_6.avi_lane_221.res	1.22658228367392	0.0109410494302951	0.221911615693958	-0.238387801608579	0.0109410494302951	13	11	0.320292353191338	-0.0263208124468238	-0.011444168850155	0.200520833333334	NA	NA	0.505946504731942	0.0534734852489537	0.0819677478141833	-0.039480391618212	0.0534734852489537	4.5	1.7
191120_E001T_6	191120_B001	123	123	113	42.5	Cops8bD	60	Step	42.5	0	NA	191120_E001T_6.avi_lane_222.res	1.31957691071543	-0.239667221318295	0.227330700625559	-0.449816286193029	-0.239667221318295	9	20	0.457055213737327	-0.00624410544170678	-0.0831899633326903	0.197916666666667	NA	NA	0.598941131773452	-0.197134785499636	0.0873868327457843	-0.250908876202662	-0.197134785499636	0.5	10.7
191120_E001T_6	191120_B001	124	124	114	42.5	Cops8bD	60	Step	42.5	0	NA	191120_E001T_6.avi_lane_223.res	1.31437354687021	-0.0615471236337389	0.256425526444066	-0.294727067024129	-0.0615471236337389	11	15	0.354674830049028	-0.0612947400972173	-0.0580426728728097	0.182291666666667	NA	NA	0.593737767928232	-0.0190146878150803	0.116481658564291	-0.095819657033762	-0.0190146878150803	2.5	5.7
191120_E001T_6	191120_B001	125	125	115	42.5	Cops8bD	60	Step	42.5	0	NA	191120_E001T_6.avi_lane_224.res	1.20110549627802	-0.0605667445423207	0.230568882931188	-0.278918465147453	-0.0605667445423207	9	12	0.384771027392533	0.055306852100334	-0.0159123377202756	0.182291666666667	NA	NA	0.480469717336042	-0.0180343087236621	0.0906250150514133	-0.080011055157086	-0.0180343087236621	0.5	2.7
191120_E001T_6	191120_B001	126	126	116	42.5	Cops8bD	60	Step	42.5	0	NA	191120_E001T_6.avi_lane_225.res	1.15235007033365	-0.0630420503555193	0.213640482573727	-0.364877540823787	-0.0630420503555193	12	11	0.39406721822114	0.0820833006037607	-0.0143339759531679	0.211734693877551	NA	NA	0.431714291391672	-0.0205096145368607	0.0736966146939523	-0.16597013083342	-0.0205096145368607	3.5	1.7
191120_E001T_6	191120_B001	127	127	117	42.5	Cops8bD	60	Step	42.5	0	NA	191120_E001T_6.avi_lane_226.res	1.45902078925243	-0.175335321715818	0.166007686327078	-0.346006825737266	-0.175335321715818	10	20	0.400649107614323	-0.0302485801045547	-0.0811180638590991	0.1875	NA	NA	0.738385010310452	-0.132802885897159	0.0260638184473033	-0.147099415746899	-0.132802885897159	1.5	10.7
191120_E001T_6	191120_B001	128	128	118	42.5	Cops8bD	60	Step	42.5	0	NA	191120_E001T_6.avi_lane_227.res	1.21011725592471	-0.130047599370556	0.212567426273458	-0.350300115855994	-0.130047599370556	9	14	0.418695581695395	-0.163386804781347	-0.0242062007184231	0.190104166666667	NA	NA	0.489481476982732	-0.0875151635518974	0.0726235583936833	-0.151392705865627	-0.0875151635518974	0.5	4.7
191120_E001T_6	191120_B001	129	129	119	42.5	Cops8bD	60	Step	42.5	0	NA	191120_E001T_6.avi_lane_228.res	0.934673206567778	-0.129047330074121	0.183589611260053	-0.299576570801852	-0.129047330074121	6	11	0.502974600521743	-0.125404411000111	-0.0517699893495951	0.208333333333334	NA	NA	0.2140374276258	-0.0865148942554625	0.0436457433802783	-0.100669160811485	-0.0865148942554625	-2.5	1.7
191120_E001T_6	191120_B001	130	130	120	42.5	Cops8bD	60	Step	42.5	0	NA	191120_E001T_6.avi_lane_229.res	1.11110313620347	-0.0700108693986978	0.185705247989276	-0.227374633945143	-0.0700108693986978	8	13	0.365267040465408	-0.127153002703144	-0.0436357075432013	NA	NA	NA	0.390467357261492	-0.0274784335800392	0.0457613801095013	-0.028467223954776	-0.0274784335800392	-0.5	3.7
191120_E001T_7	191120_B001	1	1	-9	85	Cops8bD	60	Step	85	0	NA	191120_E001T_7.avi_lane_100.res	1.2694784788295	-0.0422993762522929	0.188982607238606	-0.210504455154765	-0.0422993762522929	8	11	0.325029793583746	0.0645608456656606	-0.0202642694399003	-0.104166666666666	NA	NA	0.114562028798605	0.05999585719559	-0.00964507457870559	0.0947572170057469	0.05999585719559	0.0999999999999996	-0.199999999999999
191120_E001T_7	191120_B001	2	2	-8	85	Cops8bD	60	Step	85	0	NA	191120_E001T_7.avi_lane_101.res	1.28972699969459	-0.253004248755266	0.323634550938338	-0.388683966330232	-0.253004248755266	4	17	0.437212957057254	-0.126583350699092	-0.142223702232111	-0.0541666666666663	NA	NA	0.134810549663695	-0.150709015307383	0.125006869121026	-0.0834222941697201	-0.150709015307383	-3.9	5.8
191120_E001T_7	191120_B001	3	3	-7	85	Cops8bD	60	Step	85	0	NA	191120_E001T_7.avi_lane_102.res	0.636934619008613	-0.0878706873019744	0.111264008042895	-0.201661941784757	-0.0878706873019745	4	7	0.502871775668472	-0.0439594340815535	-0.0659440110449828	-0.0625000000000001	NA	NA	-0.517981831022282	0.0144245461459085	-0.0873636737744166	0.103599730375755	0.0144245461459084	-3.9	-4.2
191120_E001T_7	191120_B001	4	4	-6	85	Cops8bD	60	Step	85	0	NA	191120_E001T_7.avi_lane_103.res	1.01651814747061	-0.0855622050938337	0.0933792727882039	-0.228715387399464	-0.0855622050938337	8	10	0.371179303501721	0.00550457791218166	-0.015417982896009	-0.0625000000000001	NA	NA	-0.138398302560285	0.0167330283540492	-0.105248409029108	0.0765462847610479	0.0167330283540492	0.0999999999999996	-1.2
191120_E001T_7	191120_B001	5	5	-5	85	Cops8bD	60	Step	85	0	NA	191120_E001T_7.avi_lane_104.res	1.10317646578491	-0.0962847564789993	0.192957966296438	-0.280348307336096	-0.0962847564789993	7	11	0.29981419811872	0.00395824942267955	0.0243842560582406	-0.066037735849056	NA	NA	-0.0517399842459854	0.0060104769688836	-0.00566971552087359	0.0249133648244159	0.0060104769688836	-0.9	-0.199999999999999
191120_E001T_7	191120_B001	6	6	-4	85	Cops8bD	60	Step	85	0	NA	191120_E001T_7.avi_lane_105.res	1.22744333310599	-0.0512010030160856	0.240367869973191	-0.342769876005362	-0.0512010030160856	10	10	0.391245953642217	-0.0117609652814886	0.0415501261363131	-0.0555555555555559	NA	NA	0.0725268830750947	0.0510942304317973	0.0417401881558794	-0.0375082038448501	0.0510942304317973	2.1	-1.2
191120_E001T_7	191120_B001	7	7	-3	85	Cops8bD	60	Step	85	0	NA	191120_E001T_7.avi_lane_106.res	1.21387204580307	-0.176133376005362	0.140716940348525	-0.387366920241287	-0.176133376005362	8	12	0.363982460540016	-0.0290269948932361	-0.0404868624488784	-0.0613207547169814	NA	NA	0.0589555957721748	-0.0738381425574791	-0.0579107414687866	-0.0821052480807751	-0.0738381425574791	0.0999999999999996	0.800000000000001
191120_E001T_7	191120_B001	8	8	-2	85	Cops8bD	60	Step	85	0	NA	191120_E001T_7.avi_lane_107.res	1.30781400873203	0.0514549628320744	0.436679839142092	-0.269565767426273	0.0514549628320744	10	12	0.483865020194317	-0.130783355955088	0.0316960094647711	-0.0555555555555559	NA	NA	0.152897558701135	0.153750196279957	0.23805215732478	0.0356959047342389	0.153750196279957	2.1	0.800000000000001
191120_E001T_7	191120_B001	9	9	-1	85	Cops8bD	60	Step	85	0	NA	191120_E001T_7.avi_lane_108.res	1.23548101056564	-0.225594844080711	0.127833126675604	-0.482633368267122	-0.225594844080711	8	11	0.420728976857536	0.0567732206554103	-0.0840751653233341	-0.066037735849056	NA	NA	0.0805645605347447	-0.123299610632828	-0.0707945551417076	-0.17737169610661	-0.123299610632828	0.0999999999999996	-0.199999999999999
191120_E001T_7	191120_B001	10	10	0	85	Cops8bD	60	Step	85	0	NA	191120_E001T_7.avi_lane_109.res	1.248719391314	-0.0564568003263784	0.130460636729223	-0.260366731659761	-0.0564568003263784	12	11	0.281932982526552	0.0716162952513591	0.0203805737116921	82.412037037037	NA	NA	0.0938029412831047	0.0458384331215045	-0.0681670450880886	0.0448949405007509	0.0458384331215045	4.1	-0.199999999999999
191120_E001T_7	191120_B001	11	11	1	85	Cops8bD	60	Step	85	0	NA	191120_E001T_7.avi_lane_110.res	0.737935424275708	-0.18314288538874	0.105344638069704	-0.240840390080429	-0.18314288538874	2	10	0.489143951655265	-0.0299283918146378	-0.0632715241094718	84.375	NA	NA	-0.416981025755187	-0.0808476519408571	-0.0932830437476076	0.0644212820800829	-0.0808476519408571	-5.9	-1.2
191120_E001T_7	191120_B001	12	12	2	85	Cops8bD	60	Step	85	0	NA	191120_E001T_7.avi_lane_111.res	1.22640127237458	-0.181863168007149	0.182903753351206	-0.364246628686327	-0.181863168007149	6	12	0.429099355320905	0.122060253534163	-0.0338965422304314	84.1792452830189	NA	NA	0.0714848223436848	-0.0795679345592661	-0.0157239284661056	-0.0589849565258151	-0.0795679345592661	-1.9	0.800000000000001
191120_E001T_7	191120_B001	13	13	3	85	Cops8bD	60	Step	85	0	NA	191120_E001T_7.avi_lane_112.res	0.960254773014187	-0.0144201072386059	0.250596859440827	-0.199931983914209	-0.0144201072386059	7	10	0.507834244487834	0.018104526516118	0.00433489894236819	84.0138888888889	NA	NA	-0.194661677016708	0.087875126209277	0.0519691776235154	0.105329688246303	0.087875126209277	-0.9	-1.2
191120_E001T_7	191120_B001	14	14	4	85	Cops8bD	60	Step	85	0	NA	191120_E001T_7.avi_lane_113.res	1.22385549469111	-0.0174514724142795	0.271409230898123	-0.227531983914209	-0.0174514724142795	8	11	0.37347790088929	0.0730449253416913	0.0221938176753345	83.8915094339623	NA	NA	0.0689390446602147	0.0848437610336034	0.0727815490808114	0.0777296882463029	0.0848437610336034	0.0999999999999996	-0.199999999999999
191120_E001T_7	191120_B001	15	15	5	85	Cops8bD	60	Step	85	0	NA	191120_E001T_7.avi_lane_114.res	1.03465744235878	-0.0631859747223283	0.249221662198392	-0.236745773011617	-0.0631859747223283	5	9	0.36284308807063	0.101383194008187	-0.0116055863257696	83.787037037037	NA	NA	-0.120259007672115	0.0391092587255546	0.0505939803810804	0.0685158991488949	0.0391092587255546	-2.9	-2.2
191120_E001T_7	191120_B001	16	16	6	85	Cops8bD	60	Step	85	0	NA	191120_E001T_7.avi_lane_115.res	1.09992120616182	-0.0621809612048572	0.196070978552279	-0.203045655617841	-0.0621809612048572	6	11	0.362608518393305	0.0180567199499455	0.0309589336364572	83.7735849056604	NA	NA	-0.0549952438690753	0.0401142722430257	-0.00255670326503257	0.102216016542671	0.0401142722430257	-1.9	-0.199999999999999
191120_E001T_7	191120_B001	17	17	7	85	Cops8bD	60	Step	85	0	NA	191120_E001T_7.avi_lane_116.res	1.27817590021679	-0.216642777620996	0.158709634239755	-0.435598351206434	-0.216642777620996	7	12	0.429502482521808	-0.0268130422976057	-0.0872035903810868	83.6179245283019	NA	NA	0.123259450185895	-0.114347544173113	-0.0399180475775566	-0.130336679045922	-0.114347544173113	-0.9	0.800000000000001
191120_E001T_7	191120_B001	18	18	8	85	Cops8bD	60	Step	85	0	NA	191120_E001T_7.avi_lane_117.res	1.09364016381664	-0.088517216264522	0.0938165319800843	-0.204547783329271	-0.088517216264522	7	11	0.325362919057202	-0.0637641890073959	-0.0184361687429848	83.587962962963	NA	NA	-0.0612762862142553	0.0137780171833609	-0.104811149837227	0.100713888831241	0.0137780171833609	-0.9	-0.199999999999999
191120_E001T_7	191120_B001	19	19	9	85	Cops8bD	60	Step	85	0	NA	191120_E001T_7.avi_lane_118.res	1.10179089407119	-0.0522857015192134	0.188700643431636	-0.205640648306117	-0.0522857015192134	7	11	0.373013043767259	-0.056794667953234	0.047956866532742	83.5377358490566	NA	NA	-0.0531255559597053	0.0500095319286695	-0.00992703838567557	0.0996210238543949	0.0500095319286695	-0.9	-0.199999999999999
191120_E001T_7	191120_B001	20	20	10	85	Cops8bD	60	Step	85	0	NA	191120_E001T_7.avi_lane_119.res	1.22958344365415	-0.0601077623112744	0.285174990425124	-0.261522701407507	-0.0601077623112744	7	12	0.394162233065548	-0.0502461366827185	0.0309067655634617	83.4027777777778	NA	NA	0.0746669936232547	0.0421874711366085	0.0865473086078124	0.0437389707530049	0.0421874711366085	-0.9	0.800000000000001
191120_E001T_7	191120_B001	21	21	11	85	Cops8bD	60	Step	85	0	NA	191120_E001T_7.avi_lane_120.res	1.10892181141634	-0.0161200100536193	0.231581752680965	-0.214281420241287	-0.0161200100536193	8	10	0.352730330399283	0.00661779101938745	0.0604949892408486	83.2641509433962	NA	NA	-0.0459946386145553	0.0861752233942636	0.0329540708636534	0.0909802519192249	0.0861752233942636	0.0999999999999996	-1.2
191120_E001T_7	191120_B001	22	22	12	85	Cops8bD	60	Step	85	0	NA	191120_E001T_7.avi_lane_121.res	1.17284653480999	-0.0242679564343163	0.170475988773458	-0.180063112600536	-0.0242679564343163	8	10	0.355371851130198	0.0349579881452196	0.0529350425626871	83.1574074074074	NA	NA	0.0179300847790946	0.0780272770135666	-0.0281516930438536	0.125198559559976	0.0780272770135666	0.0999999999999996	-1.2
191120_E001T_7	191120_B001	23	23	13	85	Cops8bD	60	Step	85	0	NA	191120_E001T_7.avi_lane_122.res	1.17283712094552	-0.00539823111138198	0.162448675481355	-0.173245137704119	-0.00539823111138198	11	11	0.337733707309297	-0.0620534382788127	0.00398669093999632	83.0849056603774	NA	NA	0.0179206709146247	0.0968970023365009	-0.0361790063359566	0.132016534456393	0.0968970023365009	3.1	-0.199999999999999
191120_E001T_7	191120_B001	24	24	14	85	Cops8bD	60	Step	85	0	NA	191120_E001T_7.avi_lane_123.res	1.18188832668041	-0.0179029167682185	0.162766517426273	-0.405051704327844	-0.0179029167682185	15	7	0.373314642030733	0.0141362219847305	0.110703642357572	83.0047169811321	NA	NA	0.0269718766495148	0.0843923166796644	-0.0358611643910386	-0.0997900321673321	0.0843923166796644	7.1	-4.2
191120_E001T_7	191120_B001	25	25	15	85	Cops8bD	60	Step	85	0	NA	191120_E001T_7.avi_lane_124.res	0.759117032303257	0.0991189812332441	0.194169826955886	-0.162270844504021	0.0991189812332441	11	4	0.467471287205188	-0.00188752373333048	0.140316831938145	82.9027777777778	NA	NA	-0.395799417727638	0.201414214681127	-0.00445785486142558	0.142990827656491	0.201414214681127	3.1	-7.2
191120_E001T_7	191120_B001	26	26	16	85	Cops8bD	60	Step	85	0	NA	191120_E001T_7.avi_lane_125.res	0.675070070648584	0.113802191173438	0.224356618632708	-0.0788561159517424	0.113802191173438	8	4	0.459659545481798	-0.0656653657138799	0.199413876457688	82.8301886792453	NA	NA	-0.479846379382311	0.216097424621321	0.0257289368153964	0.22640555620877	0.216097424621321	0.0999999999999996	-7.2
191120_E001T_7	191120_B001	27	27	17	85	Cops8bD	60	Step	85	0	NA	191120_E001T_7.avi_lane_126.res	0.711099826142212	0.0481066859146215	0.168059750670241	-0.351736863270778	0.0481066859146215	10	3	0.489410907210662	-0.0416182997258536	0.193762788103291	89.0138888888889	NA	NA	-0.443816623888683	0.150401919362504	-0.0305679311470706	-0.0464751911102661	0.150401919362504	2.1	-8.2
191120_E001T_7	191120_B001	28	28	18	85	Cops8bD	60	Step	85	0	NA	191120_E001T_7.avi_lane_127.res	0.815787504150084	0.127677490616622	0.30539763181412	-0.138902721179624	0.127677490616622	9	6	0.490942516185442	0.0315953204543484	0.21061922775473	94.8867924528302	NA	NA	-0.339128945880811	0.229972724064505	0.106769949996808	0.166358950980888	0.229972724064505	1.1	-5.2
191120_E001T_7	191120_B001	29	29	19	85	Cops8bD	60	Step	85	0	NA	191120_E001T_7.avi_lane_128.res	1.26977683352715	0.134344395858371	0.254839126005362	-0.133421671134942	0.134344395858371	20	9	0.395759000123633	0.0278201243480147	0.136327674964608	90.5972222222222	NA	NA	0.114860383496255	0.236639629306254	0.0562114441880504	0.17184000102557	0.236639629306254	12.1	-2.2
191120_E001T_7	191120_B001	30	30	20	85	Cops8bD	60	Step	85	0	NA	191120_E001T_7.avi_lane_129.res	1.12108343336041	-0.0325747319034854	0.275663064549392	-0.396855764075067	-0.0325747319034854	13	11	0.444666058528977	-0.079867093371345	0.0788404959495025	84.625	NA	NA	-0.0338330166704852	0.0697205015443975	0.0770353827320804	-0.0915940919145551	0.0697205015443975	5.1	-0.199999999999999
191120_E001T_7	191120_B001	31	31	21	85	Cops8bD	60	Step	85	0	NA	191120_E001T_7.avi_lane_130.res	1.11657293395212	0.136657110650743	0.236691531304211	-0.203459919571045	0.136657110650743	17	5	0.414537510062053	-0.0270439526764991	0.146527017849723	84.5990566037736	NA	NA	-0.0383435160787753	0.238952344098626	0.0380638494868994	0.101801752589467	0.238952344098626	9.1	-6.2
191120_E001T_7	191120_B001	32	32	22	85	Cops8bD	60	Step	85	0	NA	191120_E001T_7.avi_lane_131.res	1.09314188040687	0.137029624664879	0.227237246265798	-0.115551715817694	0.137029624664879	14	5	0.428630134402334	-0.0673106527278844	0.198802126664096	84.5555555555555	NA	NA	-0.0617745696240253	0.239324858112762	0.0286095644484864	0.189709956342818	0.239324858112762	6.1	-6.2
191120_E001T_7	191120_B001	33	33	23	85	Cops8bD	60	Step	85	0	NA	191120_E001T_7.avi_lane_132.res	0.968173776564904	0.101976505808758	0.199014642194267	-0.150322648793566	0.101976505808758	13	5	0.387037659641726	-0.0848863347948321	0.209222642299423	84.4905660377358	NA	NA	-0.186742673465991	0.204271739256641	0.000386960376955431	0.154939023366946	0.204271739256641	5.1	-6.2
191120_E001T_7	191120_B001	34	34	24	85	Cops8bD	60	Step	85	0	NA	191120_E001T_7.avi_lane_133.res	1.2806602435385	0.0426732382965561	0.352186519532746	-0.318425589812333	0.0426732382965561	14	12	0.438032878780796	0.0549798600046527	0.0969489405450123	84.4490740740741	NA	NA	0.125743793507605	0.144968471744439	0.153558837715434	-0.0131639176518211	0.144968471744439	6.1	0.800000000000001
191120_E001T_7	191120_B001	35	35	25	85	Cops8bD	60	Step	85	0	NA	191120_E001T_7.avi_lane_134.res	0.766559518719635	0.0618389410187667	0.211150628995669	-0.32637144772118	0.0618389410187667	13	5	0.484977384951277	0.029387813194006	0.220242738760017	84.4198113207547	NA	NA	-0.38835693131126	0.16413417446665	0.0125229471783574	-0.0211097755606681	0.16413417446665	5.1	-6.2
191120_E001T_7	191120_B001	36	36	26	85	Cops8bD	60	Step	85	0	NA	191120_E001T_7.avi_lane_135.res	0.688952131021126	0.148781238888105	0.269231474530831	-0.302907144772118	0.148781238888105	15	4	0.617831193006269	-0.060854266450184	0.250889527058953	84.377358490566	NA	NA	-0.465964319009769	0.251076472335988	0.0706037927135194	0.00235452738839392	0.251076472335988	7.1	-7.2
191120_E001T_7	191120_B001	37	37	27	85	Cops8bD	60	Step	85	0	NA	191120_E001T_7.avi_lane_136.res	0.608991871062224	0.126476588119092	0.240784134048258	-0.302176709115281	0.126476588119092	15	4	0.625332278152563	0.0347775830763821	0.227100508976835	84.25	NA	NA	-0.545924578968671	0.228771821566975	0.0421564522309464	0.00308496304523093	0.228771821566975	7.1	-7.2
191120_E001T_7	191120_B001	38	38	28	85	Cops8bD	60	Step	85	0	NA	191120_E001T_7.avi_lane_137.res	0.533400884179649	0.0520207153943839	0.192081701455381	-0.340150045576408	0.0520207153943839	14	5	0.627588015713436	0.0756004816446503	0.182083977076612	84.1698113207547	NA	NA	-0.621515565851246	0.154315948842267	-0.00654598036193058	-0.0348883734158961	0.154315948842267	6.1	-6.2
191120_E001T_7	191120_B001	39	39	29	85	Cops8bD	60	Step	85	0	NA	191120_E001T_7.avi_lane_138.res	0.702743644951696	0.106477081769437	0.184657007372654	-0.206242620643431	0.106477081769437	16	4	0.603188136020881	0.0376821112886577	0.173187678562913	84.125	NA	NA	-0.452172805079199	0.20877231521732	-0.0139706744446576	0.0990190515170809	0.20877231521732	8.1	-7.2
191120_E001T_7	191120_B001	40	40	30	85	Cops8bD	60	Step	85	0	NA	191120_E001T_7.avi_lane_139.res	0.663542787239259	0.0406373499242335	0.137263958656695	-0.418339041554959	0.0406373499242335	19	4	0.572995582831634	-0.160939844589619	0.131752897482073	84.0849056603774	NA	NA	-0.491373662791636	0.142932583372116	-0.0613637231606166	-0.113077369394447	0.142932583372116	11.1	-7.2
191120_E001T_7	191120_B001	41	41	31	85	Cops8bD	60	Step	85	0	NA	191120_E001T_7.avi_lane_140.res	0.661323704113689	0.105635553094766	0.161562510935516	-0.160017496648794	0.105635553094766	19	4	0.528596017195671	-0.107267258714833	0.14166326069936	83.9953703703704	NA	NA	-0.493592745917206	0.207930786542649	-0.0370651708817956	0.145244175511718	0.207930786542649	11.1	-7.2
191120_E001T_7	191120_B001	42	42	32	85	Cops8bD	60	Step	85	0	NA	191120_E001T_7.avi_lane_141.res	0.678675875931092	0.0554441186327079	0.182671623659518	-0.199010891420912	0.0554441186327079	16	8	0.563311391741713	-0.0543231157714849	0.133097494326016	83.8287037037037	NA	NA	-0.476240574099803	0.157739352080591	-0.0159560581577936	0.1062507807396	0.157739352080591	8.1	-3.2
191120_E001T_7	191120_B001	43	43	33	85	Cops8bD	60	Step	85	0	NA	191120_E001T_7.avi_lane_142.res	0.66191353993429	-0.00244025644014459	0.116427196814383	-0.339231373994638	-0.00244025644014459	17	6	0.526335874322706	0.061421256567569	0.0814220936264392	83.8490566037736	NA	NA	-0.493002910096605	0.0998549770077383	-0.0822004850029286	-0.0339697018341261	0.0998549770077383	9.1	-5.2
191120_E001T_7	191120_B001	44	44	34	85	Cops8bD	60	Step	85	0	NA	191120_E001T_7.avi_lane_143.res	0.58173214436123	0.0637351206434317	0.16091655101719	-0.34928595844504	0.0637351206434317	17	4	0.597832335797531	0.0741241854926916	0.0998339658542331	83.7777777777778	NA	NA	-0.573184305669665	0.166030354091315	-0.0377111308001216	-0.0440242862845281	0.166030354091315	9.1	-7.2
191120_E001T_7	191120_B001	45	45	35	85	Cops8bD	60	Step	85	0	NA	191120_E001T_7.avi_lane_144.res	0.779060213957193	0.0258720191018766	0.139472729557641	-0.201329401809651	0.0258720191018767	16	8	0.508041884990186	0.0786047921717018	0.120039957031004	83.7216981132075	NA	NA	-0.375856236073702	0.128167252549759	-0.0591549522596706	0.103932270350861	0.12816725254976	8.1	-3.2
191120_E001T_7	191120_B001	46	46	36	85	Cops8bD	60	Step	85	0	NA	191120_E001T_7.avi_lane_145.res	0.54794954664048	0.15952817311375	0.168711016085791	-0.0241286863270787	0.15952817311375	20	1	0.525740168613255	0.028818750967261	0.238411142369917	83.6481481481482	NA	NA	-0.606966903390415	0.261823406561633	-0.0299166657315206	0.281132985833433	0.261823406561633	12.1	-10.2
191120_E001T_7	191120_B001	47	47	37	85	Cops8bD	60	Step	85	0	NA	191120_E001T_7.avi_lane_146.res	0.589605419155117	0.0824326524798925	0.148420841349945	-0.0778243776330911	0.0824326524798925	17	7	0.474341661360634	0.108791611663968	0.172307742501018	83.6132075471698	NA	NA	-0.565311030875778	0.184727885927775	-0.0502068404673666	0.227437294527421	0.184727885927775	9.1	-4.2
191120_E001T_7	191120_B001	48	48	38	85	Cops8bD	60	Step	85	0	NA	191120_E001T_7.avi_lane_147.res	0.5998458530986	0.0903241750203986	0.13160518733244	-0.184882573726541	0.0903241750203986	20	3	0.52293653310467	-0.0255132044576468	0.127140538587012	83.5235849056604	NA	NA	-0.555070596932295	0.192619408468282	-0.0670224944848716	0.120379098433971	0.192619408468282	12.1	-8.2
191120_E001T_7	191120_B001	49	49	39	85	Cops8bD	60	Step	85	0	NA	191120_E001T_7.avi_lane_148.res	0.695558818759659	0.0690332527479893	0.145463197146687	-0.109303284182306	0.0690332527479893	14	6	0.512588278183582	0.0871999428746742	0.172953153436824	83.4814814814815	NA	NA	-0.459357631271236	0.171328486195872	-0.0531644846706246	0.195958387978206	0.171328486195872	6.1	-5.2
191120_E001T_7	191120_B001	50	50	40	85	Cops8bD	60	Step	85	0	NA	191120_E001T_7.avi_lane_149.res	0.57779818152003	0.0614847472520108	0.141134341286863	-0.177464034852547	0.0614847472520108	15	5	0.537966229398055	0.0122050968636862	0.120683651959247	83.4	NA	NA	-0.577118268510865	0.163779980699894	-0.0574933405304486	0.127797637307965	0.163779980699894	7.1	-6.2
191120_E001T_7	191120_B001	51	51	41	85	Cops8bD	60	Step	85	0	NA	191120_E001T_7.avi_lane_150.res	0.673759222936031	0.0201672117962466	0.145238163538874	-0.136171477882038	0.0201672117962466	10	8	0.511947951606331	-0.0340210305084867	0.0557304084201535	83.3431372549019	NA	NA	-0.481157227094864	0.122462445244129	-0.0533895182784376	0.169090194278474	0.122462445244129	2.1	-3.2
191120_E001T_7	191120_B001	52	52	42	85	Cops8bD	60	Step	85	0	NA	191120_E001T_7.avi_lane_151.res	0.76501937964001	0.0355371138827371	0.173930977333659	-0.091323927613941	0.0355371138827371	11	12	0.430984738031852	0.0596663510555179	0.0591644196576136	83.1862745098039	NA	NA	-0.389897070390885	0.13783234733062	-0.0246967044836526	0.213937744546571	0.13783234733062	3.1	0.800000000000001
191120_E001T_7	191120_B001	53	53	43	85	Cops8bD	60	Step	85	0	NA	191120_E001T_7.avi_lane_152.res	0.646980076580871	0.0976423573343545	0.17445101482416	-0.228794436997319	0.0976423573343545	17	4	0.576462533138631	-0.0879280683485933	0.142486461087684	83.195	NA	NA	-0.507936373450024	0.199937590782237	-0.0241766669931516	0.0764672351631929	0.199937590782237	9.1	-7.2
191120_E001T_7	191120_B001	54	54	44	85	Cops8bD	60	Step	85	0	NA	191120_E001T_7.avi_lane_153.res	0.675828679627117	0.0470366641133663	0.189465918746133	-0.18441087466488	0.0470366641133663	13	8	0.415564242073748	-0.0352800509598039	0.117065029815068	83.0637254901961	NA	NA	-0.479087770403778	0.149331897561249	-0.00916176307117858	0.120850797495632	0.149331897561249	5.1	-3.2
191120_E001T_7	191120_B001	55	55	45	85	Cops8bD	60	Step	85	0	NA	191120_E001T_7.avi_lane_154.res	0.788558703975141	-0.0240711949061658	0.182742950848973	-0.193282768705825	-0.0240711949061658	9	11	0.481567431178761	-0.084549536756668	0.0413994780421249	82.985	NA	NA	-0.366357746055754	0.0782240385417171	-0.0158847309683386	0.111978903454687	0.0782240385417171	1.1	-0.199999999999999
191120_E001T_7	191120_B001	56	56	46	85	Cops8bD	60	Step	85	0	NA	191120_E001T_7.avi_lane_155.res	0.654840296419353	0.0278110315013405	0.144622126005362	-0.322622252010724	0.0278110315013405	15	5	0.48085528230291	-0.112254329235394	0.10498937109418	82.8627450980392	NA	NA	-0.500076153611542	0.130106264949223	-0.0540055558119496	-0.0173605798502121	0.130106264949223	7.1	-6.2
191120_E001T_7	191120_B001	57	57	47	85	Cops8bD	60	Step	85	0	NA	191120_E001T_7.avi_lane_156.res	0.782272833538675	-0.0401978686327079	0.126762035618537	-0.273941734584451	-0.0401978686327079	14	10	0.526257635274342	0.18041537077678	0.0118405478063913	82.8872549019608	NA	NA	-0.37264361649222	0.062097364815175	-0.0718656461987746	0.0313199375760609	0.062097364815175	6.1	-1.2
191120_E001T_7	191120_B001	58	58	48	85	Cops8bD	60	Step	85	0	NA	191120_E001T_7.avi_lane_157.res	0.795168035084282	-0.0705002447837744	0.146032695588594	-0.268988773458445	-0.0705002447837744	11	12	0.489447019194505	-0.0706322981470626	-0.00241243574817797	82.8	NA	NA	-0.359748414946613	0.0317949886641085	-0.0525949862287176	0.0362728987020669	0.0317949886641085	3.1	0.800000000000001
191120_E001T_7	191120_B001	59	59	49	85	Cops8bD	60	Step	85	0	NA	191120_E001T_7.avi_lane_158.res	0.645390173696916	-0.00894210943212289	0.118877441593259	-0.232626323726541	-0.00894210943212289	14	8	0.56351910636565	-0.0872312817538696	0.0556890709868161	85.0833333333333	NA	NA	-0.509526276333979	0.09335312401576	-0.0797502402240526	0.0726353484339709	0.09335312401576	6.1	-3.2
191120_E001T_7	191120_B001	60	60	50	85	Cops8bD	60	Step	85	0	NA	191120_E001T_7.avi_lane_159.res	0.704992225198531	-0.0488098094183469	0.14321792122087	-0.298445859249329	-0.048809809418347	13	10	0.541705925029494	0.0926982139056523	0.00354657040950405	85.2	NA	NA	-0.449924224832364	0.053485424029536	-0.0554097605964416	0.00681581291118294	0.0534854240295359	5.1	-1.2
191120_E001T_7	191120_B001	61	61	51	85	Cops8bD	60	Step	85	0	NA	191120_E001T_7.avi_lane_160.res	0.637687062579612	-0.000519121374604299	0.14223768766756	-0.190919213583557	-0.0005191213746043	12	9	0.519355054635234	-0.0118046280917697	0.0442913210019245	84.5588235294118	NA	NA	-0.517229387451283	0.101776112073279	-0.0563899941497516	0.114342458576955	0.101776112073279	4.1	-2.2
191120_E001T_7	191120_B001	62	62	52	85	Cops8bD	60	Step	85	0	NA	191120_E001T_7.avi_lane_161.res	0.662449928927775	-0.0162463095931927	0.177457687667561	-0.227559761150378	-0.0162463095931927	12	11	0.558838688404808	-0.111978428314608	0.0740052061982146	84.5147058823529	NA	NA	-0.49246652110312	0.0860489238546902	-0.0211699941497506	0.0777019110101339	0.0860489238546902	4.1	-0.199999999999999
191120_E001T_7	191120_B001	63	63	53	85	Cops8bD	60	Step	85	0	NA	191120_E001T_7.avi_lane_162.res	0.576651371693032	0.0227824682363912	0.125813573726542	-0.170400854557641	0.0227824682363912	15	8	0.488762046589242	0.0242759210605386	0.106564786244726	84.435	NA	NA	-0.578265078337863	0.125077701684274	-0.0728141080907696	0.134860817602871	0.125077701684274	7.1	-3.2
191120_E001T_7	191120_B001	64	64	54	85	Cops8bD	60	Step	85	0	NA	191120_E001T_7.avi_lane_163.res	0.953307305028281	-0.0443116753053319	0.175277292225201	-0.318797884718499	-0.0443116753053319	15	12	0.474312850042552	0.0272982348706768	0.0138080185511182	84.3676470588235	NA	NA	-0.201609145002614	0.057983558142551	-0.0233503895921106	-0.0135362125579871	0.057983558142551	7.1	0.800000000000001
191120_E001T_7	191120_B001	65	65	55	85	Cops8bD	60	Step	85	0	NA	191120_E001T_7.avi_lane_164.res	0.620211006137045	-0.0339762788203755	0.143823533847185	-0.350064834673816	-0.0339762788203755	16	9	0.592314220630285	-0.0264608084009472	0.0454313511833608	84.35	NA	NA	-0.53470544389385	0.0683189546275074	-0.0548041479701266	-0.0448031625133041	0.0683189546275074	8.1	-2.2
191120_E001T_7	191120_B001	66	66	56	85	Cops8bD	60	Step	85	0	NA	191120_E001T_7.avi_lane_165.res	0.649235142351997	-0.0398720052400683	0.120921607547948	-0.272129445933869	-0.0398720052400683	13	9	0.560755116666407	0.108768017010919	-0.00938880009835593	84.3235294117647	NA	NA	-0.505681307678898	0.0624232282078146	-0.0777060742693636	0.0331322262266429	0.0624232282078146	5.1	-2.2
191120_E001T_7	191120_B001	67	67	57	85	Cops8bD	60	Step	85	0	NA	191120_E001T_7.avi_lane_166.res	0.610025099062494	-0.0212032368711559	0.150025379803396	-0.213835430630027	-0.0212032368711559	9	8	0.507573069808355	-0.023288486607836	0.018802944835356	84.2352941176471	NA	NA	-0.544891350968401	0.081091996576727	-0.0486023020139156	0.0914262415304849	0.081091996576727	1.1	-3.2
191120_E001T_7	191120_B001	68	68	58	85	Cops8bD	60	Step	85	0	NA	191120_E001T_7.avi_lane_167.res	0.58404443877238	0.0376738535346412	0.122400703753352	-0.107572175411719	0.0376738535346412	12	7	0.480115215321184	0.048249187934232	0.0872377919383893	84.065	NA	NA	-0.570872011258515	0.139969086982524	-0.0762269780639596	0.197689496748793	0.139969086982524	4.1	-4.2
191120_E001T_7	191120_B001	69	69	59	85	Cops8bD	60	Step	85	0	NA	191120_E001T_7.avi_lane_168.res	0.573742797106494	0.0135060321715817	0.105121557397026	-0.112465315013405	0.0135060321715817	11	8	0.532361902458275	-0.0808439641191968	0.063376018300017	84.0049019607843	NA	NA	-0.581173652924401	0.115801265619465	-0.0935061244202856	0.192796357147107	0.115801265619465	3.1	-3.2
191120_E001T_7	191120_B001	70	70	60	85	Cops8bD	60	Step	85	0	NA	191120_E001T_7.avi_lane_169.res	0.603904323417605	0.00545595057699024	0.149232491235306	-0.18145355227882	0.00545595057699025	13	10	0.482537094518375	-0.0344413602689336	0.0313800197008567	3.47549019607843	NA	NA	-0.55101212661329	0.107751184024873	-0.0493951905820056	0.123808119881692	0.107751184024873	5.1	-1.2
191120_E001T_7	191120_B001	71	71	61	85	Cops8bD	60	Step	85	0	NA	191120_E001T_7.avi_lane_170.res	1.01884295143206	-0.0140576139410186	0.224755564579719	-0.284712549597855	-0.0140576139410186	17	15	0.438241286760297	-0.0582792301241724	0.0265363078095376	1.09313725490196	NA	NA	-0.136073498598835	0.0882376195068643	0.0261278827624074	0.0205491225626569	0.0882376195068643	9.1	3.8
191120_E001T_7	191120_B001	72	72	62	85	Cops8bD	60	Step	85	0	NA	191120_E001T_7.avi_lane_171.res	0.691875624440221	0.00102371069948815	0.139512518192263	-0.241331702412869	0.00102371069948815	14	8	0.500614163383939	0.00395446899049511	0.0480078624764611	1.21078431372549	NA	NA	-0.463040825590674	0.103318944147371	-0.0591151636250486	0.0639299697476429	0.103318944147371	6.1	-3.2
191120_E001T_7	191120_B001	73	73	63	85	Cops8bD	60	Step	85	0	NA	191120_E001T_7.avi_lane_172.res	0.589771832101968	0.0286429886933208	0.114237190013405	-0.1670009000383	0.0286429886933208	16	7	0.447639629328206	0.085935245039297	0.0446552820017728	1.265	NA	NA	-0.565144617928927	0.130938222141204	-0.0843904918039066	0.138260772122212	0.130938222141204	8.1	-4.2
191120_E001T_7	191120_B001	74	74	64	85	Cops8bD	60	Step	85	0	NA	191120_E001T_7.avi_lane_173.res	0.558567147844583	0.016764565013405	0.140233471849866	-0.212534833397165	0.016764565013405	13	7	0.502748001918424	0.0219608596325733	0.0854953976757968	1.32352941176471	NA	NA	-0.596349302186312	0.119059798461288	-0.0583942099674456	0.0927268387633469	0.119059798461288	5.1	-4.2
191120_E001T_7	191120_B001	75	75	65	85	Cops8bD	60	Step	85	0	NA	191120_E001T_7.avi_lane_174.res	0.595758889479671	0.0323453302461611	0.114060804289544	-0.185562600536194	0.0323453302461611	16	6	0.434724528524796	0.0492532880739555	0.0998857432837607	1.3578431372549	NA	NA	-0.559157560551224	0.134640563694044	-0.0845668775277676	0.119699071624318	0.134640563694044	8.1	-5.2
191120_E001T_7	191120_B001	76	76	66	85	Cops8bD	60	Step	85	0	NA	191120_E001T_7.avi_lane_175.res	0.638980723101048	-0.00571993102607837	0.147162210577626	-0.158602072629783	-0.00571993102607838	11	11	0.58442544669053	0.132444563471353	0.0563587788748361	1.435	NA	NA	-0.515935726929847	0.0965753024218045	-0.0514654712396856	0.146659599530729	0.0965753024218045	3.1	-0.199999999999999
191120_E001T_7	191120_B001	77	77	67	85	Cops8bD	60	Step	85	0	NA	191120_E001T_7.avi_lane_176.res	0.605603439788195	-0.0459065787387807	0.126134279795272	-0.203610699061662	-0.0459065787387807	11	12	0.523817960856141	0.149587977621497	0.0625514057467548	1.45098039215686	NA	NA	-0.5493130102427	0.0563886547091022	-0.0724934020220396	0.10165097309885	0.0563886547091022	3.1	0.800000000000001
191120_E001T_7	191120_B001	78	78	68	85	Cops8bD	60	Step	85	0	NA	191120_E001T_7.avi_lane_177.res	0.608957808713459	0.0278307181156644	0.134401298353121	-0.185310442359249	0.0278307181156644	14	7	0.518325707344349	0.00827273871495245	0.0739819268611588	1.435	NA	NA	-0.545958641317436	0.130125951563547	-0.0642263834641906	0.119951229801263	0.130125951563547	6.1	-4.2
191120_E001T_7	191120_B001	79	79	69	85	Cops8bD	60	Step	85	0	NA	191120_E001T_7.avi_lane_178.res	0.575723589861576	0.0409243805055533	0.185189718498659	-0.193506793733244	0.0409243805055533	13	8	0.536976682392603	-0.0314444030562616	0.0756647000512094	1.43627450980392	NA	NA	-0.579192860169319	0.143219613953436	-0.0134379633186526	0.111754878427268	0.143219613953436	5.1	-3.2
191120_E001T_7	191120_B001	80	80	70	85	Cops8bD	60	Step	85	0	NA	191120_E001T_7.avi_lane_179.res	0.626005197541681	0.030443420561837	0.142113986595174	-0.17893889075067	0.030443420561837	15	8	0.491900234121425	-0.00328426007908988	0.0661645852239529	1.40196078431373	NA	NA	-0.528911252489214	0.13273865400972	-0.0565136952221376	0.126322781409842	0.13273865400972	7.1	-3.2
191120_E001T_7	191120_B001	81	81	71	85	Cops8bD	60	Step	85	0	NA	191120_E001T_7.avi_lane_180.res	0.589849010417815	-0.0257824821268991	0.0783776189678284	-0.109110563002681	-0.0257824821268991	8	10	0.442736893508005	-0.0754566426273441	-0.0119548760340045	1.44	NA	NA	-0.56506743961308	0.0765127513209838	-0.120250062849483	0.196151109157831	0.0765127513209838	0.0999999999999996	-1.2
191120_E001T_7	191120_B001	82	82	72	85	Cops8bD	60	Step	85	0	NA	191120_E001T_7.avi_lane_181.res	0.682062525770789	-0.0665538146782845	0.12379946380697	-0.169051733862652	-0.0665538146782845	7	13	0.46374980435876	-0.0179409110020862	0.000459439048133462	1.43627450980392	NA	NA	-0.472853924260106	0.0357414187695984	-0.0748282180103416	0.13620993829786	0.0357414187695984	-0.9	1.8
191120_E001T_7	191120_B001	83	83	73	85	Cops8bD	60	Step	85	0	NA	191120_E001T_7.avi_lane_182.res	0.609894877168054	-0.0568541434316352	0.0783326113819159	-0.205559573726541	-0.0568541434316352	11	10	0.51050724334575	-0.12104884349941	-0.0065208411387406	1.45	NA	NA	-0.545021572862841	0.0454410900162477	-0.120295070435396	0.0997020984339709	0.0454410900162477	3.1	-1.2
191120_E001T_7	191120_B001	84	84	74	85	Cops8bD	60	Step	85	0	NA	191120_E001T_7.avi_lane_183.res	0.674092798631558	-0.0598543698513284	0.101925332439678	-0.171855702206641	-0.0598543698513284	9	13	0.405744626522118	0.0164020628753158	-0.00479344992601522	1.44117647058824	NA	NA	-0.480823651399337	0.0424408635965545	-0.0967023493776336	0.133405969953871	0.0424408635965545	1.1	1.8
191120_E001T_7	191120_B001	85	85	75	85	Cops8bD	60	Step	85	0	NA	191120_E001T_7.avi_lane_184.res	0.650870946282571	-0.0655575109153578	0.0915228954423594	-0.183367815683646	-0.0655575109153578	9	12	0.452068787475104	0.112783135151594	-0.0489724982971425	1.17156862745098	NA	NA	-0.504045503748324	0.0367377225325251	-0.107104786374952	0.121893856476866	0.0367377225325251	1.1	0.800000000000001
191120_E001T_7	191120_B001	86	86	76	85	Cops8bD	60	Step	85	0	NA	191120_E001T_7.avi_lane_185.res	0.68941699882237	-0.0647900739180394	0.109907073279714	-0.195812934316354	-0.0647900739180394	9	12	0.454051864255432	0.0261666437685355	-0.0153362338822163	-0.0149999999999997	NA	NA	-0.465499451208525	0.0375051595298435	-0.0887206085375976	0.109448737844158	0.0375051595298435	1.1	0.800000000000001
191120_E001T_7	191120_B001	87	87	77	85	Cops8bD	60	Step	85	0	NA	191120_E001T_7.avi_lane_186.res	0.724455244497689	-0.223152004978935	0.155131528150134	-0.34136560908177	-0.223152004978935	5	16	0.583353251248515	0.0539142324357759	-0.120634446947807	-0.0245098039215685	NA	NA	-0.430461205533206	-0.120856771531052	-0.0434961536671776	-0.0361039369212581	-0.120856771531052	-2.9	4.8
191120_E001T_7	191120_B001	88	88	78	85	Cops8bD	60	Step	85	0	NA	191120_E001T_7.avi_lane_187.res	0.60450200757927	-0.0300875853034363	0.134643465756763	-0.194818636363636	-0.0300875853034363	11	11	0.51202593669011	0.00113776392435463	-0.0262562215731302	-0.0200000000000006	NA	NA	-0.550414442451625	0.0722076481444466	-0.0639842160605486	0.110443035796876	0.0722076481444466	3.1	-0.199999999999999
191120_E001T_7	191120_B001	89	89	79	85	Cops8bD	60	Step	85	0	NA	191120_E001T_7.avi_lane_188.res	0.968411872975371	-0.0820829782841821	0.130426062027785	-0.249054367100727	-0.0820829782841822	11	14	0.444558004076051	0.0404420390197939	-0.0572650926553338	0.0245098039215685	NA	NA	-0.186504577055524	0.0202122551637008	-0.0682016197895266	0.0562073050597849	0.0202122551637007	3.1	2.8
191120_E001T_7	191120_B001	90	90	80	85	Cops8bD	60	Step	85	0	NA	191120_E001T_7.avi_lane_189.res	0.727747101808236	-0.111418996100414	0.125987648410571	-0.222208763538874	-0.111418996100414	7	15	0.417879679785214	-0.0116647531491128	-0.0532427153102511	0.0294117647058834	NA	NA	-0.427169348222659	-0.00912376265253111	-0.0726400334067406	0.0830529086216379	-0.00912376265253111	-0.9	3.8
191120_E001T_7	191120_B001	91	91	81	85	Cops8bD	60	Step	85	0	NA	191120_E001T_7.avi_lane_190.res	0.733559172260978	-0.00921540980467247	0.213777391085791	-0.146441748814188	-0.00921540980467246	8	13	0.49636324539059	-0.164303540473902	0.0153682332018544	0.0099999999999989	NA	NA	-0.421357277769917	0.0930798236432104	0.0151497092684794	0.158819923346324	0.0930798236432104	0.0999999999999996	1.8
191120_E001T_7	191120_B001	92	92	82	85	Cops8bD	60	Step	85	0	NA	191120_E001T_7.avi_lane_191.res	0.746148548695343	-0.101523877824588	0.060870236818588	-0.223319463806971	-0.101523877824588	9	12	0.400002752427653	-0.101587724834265	-0.034372944445537	0.00980392156862686	NA	NA	-0.408767901335552	0.000771355623294903	-0.137757444998724	0.0819422083535409	0.000771355623294903	1.1	0.800000000000001
191120_E001T_7	191120_B001	93	93	83	85	Cops8bD	60	Step	85	0	NA	191120_E001T_7.avi_lane_192.res	0.582726072866114	-0.0394544085120642	0.13244163538874	-0.18490490719736	-0.0394544085120642	11	13	0.484388219845601	-0.0182879092337124	-0.0627206372303849	0.0150000000000011	NA	NA	-0.572190377164781	0.0628408249358187	-0.0661860464285716	0.120356764963152	0.0628408249358187	3.1	1.8
191120_E001T_7	191120_B001	94	94	84	85	Cops8bD	60	Step	85	0	NA	191120_E001T_7.avi_lane_193.res	0.999689888911497	-0.0726917962466488	0.123297126005362	-0.236015898123325	-0.0726917962466488	15	18	0.398854868334587	-0.0307399910898581	-0.0354150269755836	0	NA	NA	-0.155226561119398	0.0296034372012341	-0.0753305558119496	0.0692457740371869	0.0296034372012341	7.1	6.8
191120_E001T_7	191120_B001	95	95	85	85	Cops8bD	60	Step	85	0	NA	191120_E001T_7.avi_lane_194.res	0.710446059728294	-0.031975803619303	0.145394919571046	-0.248762243074174	-0.031975803619303	11	9	0.513359915902927	-0.0874683938697506	0.0220826317522514	0.0520833333333331	NA	NA	-0.444470390302601	0.0703194298285799	-0.0532327622462656	0.0564994290863379	0.0703194298285799	3.1	-2.2
191120_E001T_7	191120_B001	96	96	86	85	Cops8bD	60	Step	85	0	NA	191120_E001T_7.avi_lane_195.res	0.556429213103553	0.011516574361507	0.11570555995613	-0.131743280831099	0.011516574361507	11	8	0.455361809253876	0.053881316877732	0.0728021996062943	0.046874999999999	NA	NA	-0.598487236927342	0.11381180780939	-0.0829221218611816	0.173518391329413	0.11381180780939	3.1	-3.2
191120_E001T_7	191120_B001	97	97	87	85	Cops8bD	60	Step	85	0	NA	191120_E001T_7.avi_lane_196.res	0.609831406237518	-0.0309880455764074	0.130691897855228	-0.177969812332439	-0.0309880455764074	10	11	0.491947587411043	0.127095390379931	-0.0101412100698912	0.072916666666667	NA	NA	-0.545085043793377	0.0713071878714755	-0.0679357839620836	0.127291859828073	0.0713071878714755	2.1	-0.199999999999999
191120_E001T_7	191120_B001	98	98	88	85	Cops8bD	60	Step	85	0	NA	191120_E001T_7.avi_lane_197.res	0.659459227564094	-0.112818512734585	0.146845576407506	-0.199373209115282	-0.112818512734585	5	15	0.552351173454964	-0.0522328176855217	-0.12849056059398	0.072916666666667	NA	NA	-0.495457222466801	-0.0105232792867021	-0.0517821054098056	0.10588846304523	-0.0105232792867021	-2.9	3.8
191120_E001T_7	191120_B001	99	99	89	85	Cops8bD	60	Step	85	0	NA	191120_E001T_7.avi_lane_198.res	0.730996316027302	-0.0449038891479192	0.110606434316353	-0.144874811374952	-0.0449038891479192	9	14	0.46606791259649	-0.182504567593737	-0.0454955462496464	0.0510204081632659	NA	NA	-0.423920134003593	0.0573913442999637	-0.0880212475009586	0.16038686078556	0.0573913442999637	1.1	2.8
191120_E001T_7	191120_B001	100	100	90	85	Cops8bD	60	Step	85	0	NA	191120_E001T_7.avi_lane_199.res	0.658589252526995	-0.000570834450402133	0.0977079239276138	-0.197128351206434	-0.000570834450402132	16	8	0.464775869918193	-0.0771944462304075	0.0280999402436202	0.0816326530612255	NA	NA	-0.4963271975039	0.101724398997481	-0.100919757889698	0.108133320954078	0.101724398997481	8.1	-3.2
191120_E001T_7	191120_B001	101	101	91	85	Cops8bD	60	Step	85	0	NA	191120_E001T_7.avi_lane_200.res	0.522822135330391	0.00942717097245905	0.154584761150377	-0.135730419205459	0.00942717097245905	11	11	0.598614971228614	0.119568430542509	0.0298207729157455	0.104166666666666	NA	NA	-0.632094314700504	0.111722404420342	-0.0440429206669346	0.169531252955053	0.111722404420342	3.1	-0.199999999999999
191120_E001T_7	191120_B001	102	102	92	85	Cops8bD	60	Step	85	0	NA	191120_E001T_7.avi_lane_201.res	0.719750240860598	-0.126933197855228	0.150914356568364	-0.31216490080429	-0.126933197855228	10	15	0.489290171362917	0.0179748028457211	-0.0485225512322921	0.119791666666666	NA	NA	-0.435166209170297	-0.0246379644073451	-0.0477133252489476	-0.00690322864377807	-0.0246379644073451	2.1	3.8
191120_E001T_7	191120_B001	103	103	93	85	Cops8bD	60	Step	85	0	NA	191120_E001T_7.avi_lane_202.res	0.651337478726424	-0.010578982841823	0.187502847916159	-0.166214707008809	-0.010578982841823	11	14	0.550332224014108	-0.0829257149730115	-0.0227745705814278	0.0833333333333325	NA	NA	-0.503578971304471	0.0917162506060599	-0.0111248339011526	0.139046965151703	0.0917162506060599	3.1	2.8
191120_E001T_7	191120_B001	104	104	94	85	Cops8bD	60	Step	85	0	NA	191120_E001T_7.avi_lane_203.res	0.587168658952794	-0.0326317174932977	0.136662222107651	-0.232706373385328	-0.0326317174932977	13	11	0.49104890455048	-0.0995691044873714	-0.0041946254142938	0.0781250000000011	NA	NA	-0.567747791078101	0.0696635159545852	-0.0619654597096606	0.0725552987751839	0.0696635159545852	5.1	-0.199999999999999
191120_E001T_7	191120_B001	105	105	95	85	Cops8bD	60	Step	85	0	NA	191120_E001T_7.avi_lane_204.res	0.689378169929782	-0.0525981105288817	0.137762336461126	-0.211231816353888	-0.0525981105288817	10	12	0.520217200461674	-0.0128316232074993	-0.00228004807612091	0.104166666666666	NA	NA	-0.465538280101113	0.0496971229190012	-0.0608653453561856	0.0940298558066239	0.0496971229190012	2.1	0.800000000000001
191120_E001T_7	191120_B001	106	106	96	85	Cops8bD	60	Step	85	0	NA	191120_E001T_7.avi_lane_205.res	1.27656022682604	-0.110980436773905	0.265357401977212	-0.412050707774799	-0.110980436773905	16	20	0.426961448177355	0.0495243421599193	-0.0686197891119608	0.119791666666666	NA	NA	0.121643776795145	-0.0086852033260221	0.0667297201599004	-0.106789035614287	-0.0086852033260221	8.1	8.8
191120_E001T_7	191120_B001	107	107	97	85	Cops8bD	60	Step	85	0	NA	191120_E001T_7.avi_lane_206.res	0.644526935885599	-0.04720948574214	0.208449224195711	-0.193300177135197	-0.04720948574214	8	14	0.440945922093088	0.0220035212191325	-0.00443790125914057	0.140625	NA	NA	-0.510389514145296	0.0550857477057429	0.00982154237839941	0.111961495025315	0.0550857477057429	0.0999999999999996	2.8
191120_E001T_7	191120_B001	108	108	98	85	Cops8bD	60	Step	85	0	NA	191120_E001T_7.avi_lane_207.res	0.702968461142561	-0.0971236422826505	0.152055579088472	-0.323650207165489	-0.0971236422826505	10	11	0.592953824974312	0.0349770573766407	-0.00240993787630937	0.171874999999999	NA	NA	-0.451947988888334	0.0051715911652324	-0.0465721027288396	-0.0183885350049771	0.0051715911652324	2.1	-0.199999999999999
191120_E001T_7	191120_B001	109	109	99	85	Cops8bD	60	Step	85	0	NA	191120_E001T_7.avi_lane_208.res	0.598183652994789	-0.10108247562759	0.230927395633857	-0.256020415549598	-0.10108247562759	7	15	0.573097157942679	0.0994131348257597	-0.11227467921816	0.192708333333333	NA	NA	-0.556732797036106	0.0012127578202929	0.0322997138165454	0.0492412566109139	0.0012127578202929	-0.9	3.8
191120_E001T_7	191120_B001	110	110	100	85	Cops8bD	60	Step	85	0	NA	191120_E001T_7.avi_lane_209.res	0.65405336730871	-0.128012670911528	0.173643404825738	-0.309006316353887	-0.128012670911528	9	15	0.569495802605105	0.104963440864996	-0.0839358914830781	0.161458333333334	NA	NA	-0.500863082722185	-0.0257174374636451	-0.0249842769915736	-0.00374464419337506	-0.0257174374636451	1.1	3.8
191120_E001T_7	191120_B001	111	111	101	85	Cops8bD	60	Step	85	0	NA	191120_E001T_7.avi_lane_210.res	0.611637165114425	-0.135571350536193	0.198166055630027	-0.302440053619303	-0.135571350536193	8	16	0.569962299241287	-0.0676558458692347	-0.112489185767898	0.197916666666667	NA	NA	-0.54327928491647	-0.0332761170883101	-0.00046162618728457	0.00282161854120894	-0.0332761170883101	0.0999999999999996	4.8
191120_E001T_7	191120_B001	112	112	102	85	Cops8bD	60	Step	85	0	NA	191120_E001T_7.avi_lane_211.res	0.609818685578971	-0.151590873228648	0.118690692024129	-0.31791799030728	-0.151590873228648	8	13	0.638917147459223	-0.0184332574997753	-0.0769053354152019	0.209183673469387	NA	NA	-0.545097764451924	-0.0492956397807651	-0.0799369897931826	-0.0126563181467681	-0.0492956397807651	0.0999999999999996	1.8
191120_E001T_7	191120_B001	113	113	103	85	Cops8bD	60	Step	85	0	NA	191120_E001T_7.avi_lane_212.res	0.649355033976775	-0.158679938221238	0.133016195710455	-0.383061579707156	-0.158679938221238	10	13	0.594445914888783	0.104303109731281	-0.11720256642669	0.204081632653061	NA	NA	-0.50556141605412	-0.0563847047733551	-0.0656114861068566	-0.0777999075466441	-0.0563847047733551	2.1	1.8
191120_E001T_7	191120_B001	114	114	104	85	Cops8bD	60	Step	85	0	NA	191120_E001T_7.avi_lane_213.res	0.626398162461746	-0.0818732993355869	0.149994695040215	-0.334820202291007	-0.0818732993355869	12	11	0.545826142421625	-0.024137104783834	-0.0210040889213447	0.218750000000001	NA	NA	-0.528518287569149	0.020421934112296	-0.0486329867770966	-0.0295585301304951	0.020421934112296	4.1	-0.199999999999999
191120_E001T_7	191120_B001	115	115	105	85	Cops8bD	60	Step	85	0	NA	191120_E001T_7.avi_lane_214.res	0.620257181529415	0.0202416184563286	0.245637488829312	-0.182614664879356	0.0202416184563286	9	10	0.52094460646484	-0.0843072035714568	0.0357353732004652	0.218750000000001	NA	NA	-0.53465926850148	0.122536851904211	0.0470098070120004	0.122647007281156	0.122536851904211	1.1	-1.2
191120_E001T_7	191120_B001	116	116	106	85	Cops8bD	60	Step	85	0	NA	191120_E001T_7.avi_lane_215.res	0.605977788267716	0.00886520710455751	0.190530171825494	-0.213169749776587	0.00886520710455751	11	9	0.551057614043135	0.0356948167990378	0.0609140067590019	0.229166666666666	NA	NA	-0.548938661763179	0.11116044055244	-0.00809750999181758	0.0920919223839249	0.11116044055244	3.1	-2.2
191120_E001T_7	191120_B001	117	117	107	85	Cops8bD	60	Step	85	0	NA	191120_E001T_7.avi_lane_216.res	0.600304653620549	-0.0502917115525225	0.157495141359981	-0.258078564465026	-0.0502917115525225	11	11	0.58005842425257	0.176847853204345	0.02890729212641	0.213541666666667	NA	NA	-0.554611796410346	0.0520035218953604	-0.0411325404573306	0.0471831076954859	0.0520035218953604	3.1	-0.199999999999999
191120_E001T_7	191120_B001	118	118	108	85	Cops8bD	60	Step	85	0	NA	191120_E001T_7.avi_lane_217.res	0.625745470832132	-0.073779472337314	0.148006860833537	-0.295565805508165	-0.073779472337314	11	11	0.499000517574355	0.0854763973945113	-0.0144246932625183	0.177083333333333	NA	NA	-0.529170979198763	0.0285157611105689	-0.0506208209837746	0.0096958666523469	0.0285157611105689	3.1	-0.199999999999999
191120_E001T_7	191120_B001	119	119	109	85	Cops8bD	60	Step	85	0	NA	191120_E001T_7.avi_lane_218.res	0.772905487592918	-0.151008012429929	0.198500871313673	-0.35072737456913	-0.151008012429929	8	14	0.552439327466133	-0.02433498211842	-0.0641617287121161	0.218750000000001	NA	NA	-0.382010962437977	-0.0487127789820461	-0.00012681050363858	-0.0454657024086181	-0.0487127789820461	0.0999999999999996	2.8
191120_E001T_7	191120_B001	120	120	110	85	Cops8bD	60	Step	85	0	NA	191120_E001T_7.avi_lane_219.res	0.73363534443862	-0.0886329070987293	0.168060035746202	-0.253649798927614	-0.0886329070987293	9	14	0.475518335311522	-0.00798930380979451	-0.0306434244277091	0.223958333333332	NA	NA	-0.421281105592275	0.0136623263491536	-0.0305676460711096	0.0516118732328979	0.0136623263491536	1.1	2.8
191120_E001T_7	191120_B001	121	121	111	85	Cops8bD	60	Step	85	0	NA	191120_E001T_7.avi_lane_220.res	0.644090309356707	-0.100618365281502	0.210783197050938	-0.23407617770969	-0.100618365281502	6	14	0.522320166050727	-0.0104083969901491	-0.0205278758175525	0.218750000000001	NA	NA	-0.510826140674188	0.00167686816638089	0.0121555152336264	0.0711854944508219	0.00167686816638089	-1.9	2.8
191120_E001T_7	191120_B001	122	122	112	85	Cops8bD	60	Step	85	0	NA	191120_E001T_7.avi_lane_221.res	0.90788700890945	-0.0966832908847184	0.160931589812332	-0.28069391995404	-0.0966832908847184	10	14	0.525357421921427	0.0246017986777838	-0.0256685764244763	0.218750000000001	NA	NA	-0.247029441121445	0.0056119425631645	-0.0376960920049796	0.0245677522064719	0.0056119425631645	2.1	2.8
191120_E001T_7	191120_B001	123	123	113	85	Cops8bD	60	Step	85	0	NA	191120_E001T_7.avi_lane_222.res	0.617966766989369	-0.0369058988288414	0.203912809268479	-0.177383478552279	-0.0369058988288414	7	12	0.63439997207478	0.0278278127833332	-0.0561423604075507	0.192708333333333	NA	NA	-0.536949683041526	0.0653893346190415	0.00528512745116741	0.127878193608233	0.0653893346190415	-0.9	0.800000000000001
191120_E001T_7	191120_B001	124	124	114	85	Cops8bD	60	Step	85	0	NA	191120_E001T_7.avi_lane_223.res	0.60910758298692	-0.052158675391562	0.261705056970509	-0.197018859558672	-0.052158675391562	6	13	0.60296950944208	-0.00829352314323539	-0.0149068851902881	0.208333333333333	NA	NA	-0.545808867043975	0.0501365580563209	0.0630773751531974	0.10824281260184	0.0501365580563209	-1.9	1.8
191120_E001T_7	191120_B001	125	125	115	85	Cops8bD	60	Step	85	0	NA	191120_E001T_7.avi_lane_224.res	1.08496844814026	-0.119075899142091	0.197862220448453	-0.368098707391804	-0.119075899142091	11	14	0.379358685886304	0.0786119321751727	0.0200638878433257	0.197916666666667	NA	NA	-0.0699480018906353	-0.0167806656942081	-0.000765461368858578	-0.0628370352312921	-0.0167806656942081	3.1	2.8
191120_E001T_7	191120_B001	126	126	116	85	Cops8bD	60	Step	85	0	NA	191120_E001T_7.avi_lane_225.res	0.585636951291788	0.0475760972807354	0.182231649824706	-0.171239175603217	0.0475760972807354	13	8	0.443813654578387	-0.0935000575333813	0.0725372609431786	0.224489795918367	NA	NA	-0.569279498739107	0.149871330728618	-0.0163960319926056	0.134022496557295	0.149871330728618	5.1	-3.2
191120_E001T_7	191120_B001	127	127	117	85	Cops8bD	60	Step	85	0	NA	191120_E001T_7.avi_lane_226.res	0.671833219869084	0.0190245755138515	0.193860402144772	-0.199520207774799	0.0190245755138515	10	8	0.591266847232169	-0.0331233101991267	0.0659001909501854	0.208333333333333	NA	NA	-0.483083230161811	0.121319808961734	-0.00476727967253959	0.105741464385713	0.121319808961734	2.1	-3.2
191120_E001T_7	191120_B001	128	128	118	85	Cops8bD	60	Step	85	0	NA	191120_E001T_7.avi_lane_227.res	1.21991396637882	-0.171509782287141	0.259430117292225	-0.33567736307928	-0.171509782287141	8	21	0.521528190729452	0.0219030061128759	-0.0449676642070876	0.203125000000001	NA	NA	0.0649975163479248	-0.0692145488392581	0.0608024354749134	-0.0304156909187681	-0.0692145488392581	0.0999999999999996	9.8
191120_E001T_7	191120_B001	129	129	119	85	Cops8bD	60	Step	85	0	NA	191120_E001T_7.avi_lane_228.res	1.19348190465835	-0.0131384546150899	0.301945782506702	-0.43325077077748	-0.0131384546150899	16	12	0.447127906583717	-0.0151037541487657	0.0230505773423573	0.218750000000001	NA	NA	0.0385654546274548	0.089156778832793	0.10331810068939	-0.127989098616968	0.089156778832793	8.1	0.800000000000001
191120_E001T_7	191120_B001	130	130	120	85	Cops8bD	60	Step	85	0	NA	191120_E001T_7.avi_lane_229.res	0.664000340942316	-0.0181657506702415	0.265615867962466	-0.245191045576408	-0.0181657506702415	8	10	0.578916875739955	0.0548514767472146	0.0475274524657758	NA	NA	NA	-0.490916109088579	0.0841294827776414	0.0669881861451544	0.0600706265841039	0.0841294827776414	0.0999999999999996	-1.2
201120_E001T_1	201120_B001	1	1	-9	3.125	Cops8bD	60	Step	3.125	0	NA	201120_E001T_1.avi_lane_100.res	0.592355296254878	-0.0379423406205645	0.13895104148957	-0.306558217158177	-0.0379423406205645	41	27	0.637391657346471	0.0366141344711638	0.0347782107871573	-0.0333333333333331	NA	NA	-0.0243996646015366	0.000108570526876545	-0.0266871608288232	0.0190784105672675	0.000108570526876545	0.299999999999997	-2.2
201120_E001T_1	201120_B001	2	2	-8	3.125	Cops8bD	60	Step	3.125	0	NA	201120_E001T_1.avi_lane_101.res	0.590401652630638	-0.0220915065294474	0.159850964189965	-0.404170695040214	-0.0220915065294474	42	20	0.612912085000103	-0.11912983938001	0.0794117502852414	-0.0395833333333331	NA	NA	-0.0263533082257766	0.0159594046179936	-0.00578723812842821	-0.0785340673147695	0.0159594046179936	1.3	-9.2
201120_E001T_1	201120_B001	3	3	-7	3.125	Cops8bD	60	Step	3.125	0	NA	201120_E001T_1.avi_lane_102.res	0.58674588498929	-0.0397132742833574	0.168535906818347	-0.314899692167752	-0.0397132742833574	37	28	0.623405917111756	-0.118264761742863	0.0330011364355929	-0.0416666666666669	NA	NA	-0.0300090758671246	-0.00166236313591635	0.00289770449995377	0.0107369355576925	-0.00166236313591635	-3.7	-1.2
201120_E001T_1	201120_B001	4	4	-6	3.125	Cops8bD	60	Step	3.125	0	NA	201120_E001T_1.avi_lane_103.res	0.686260767401529	-0.0642589153747524	0.159189651474531	-0.338163610222261	-0.0642589153747524	38	31	0.563024776081608	0.000309420330501178	0.026786826196615	-0.03125	NA	NA	0.0695058065451143	-0.0262080042273114	-0.0064485508438622	-0.0125269824968165	-0.0262080042273114	-2.7	1.8
201120_E001T_1	201120_B001	5	5	-5	3.125	Cops8bD	60	Step	3.125	0	NA	201120_E001T_1.avi_lane_104.res	0.598219480264713	-0.0285130352355419	0.162605517426274	-0.37252643002681	-0.0285130352355419	45	25	0.635193468022999	0.142085457690697	0.0684755478300596	-0.0424528301886794	NA	NA	-0.0185354805917016	0.00953787591189914	-0.00303268489211922	-0.0468898023013655	0.00953787591189914	4.3	-4.2
201120_E001T_1	201120_B001	6	6	-4	3.125	Cops8bD	60	Step	3.125	0	NA	201120_E001T_1.avi_lane_105.res	0.624068129181675	-0.0260826044993589	0.169622303906549	-0.33051246201966	-0.0260826044993589	42	27	0.642712358723911	-0.0128367571146782	0.0490826667613523	-0.0648148148148148	NA	NA	0.0073131683252603	0.0119683066480821	0.00398410158815579	-0.00487583429421551	0.0119683066480821	1.3	-2.2
201120_E001T_1	201120_B001	7	7	-3	3.125	Cops8bD	60	Step	3.125	0	NA	201120_E001T_1.avi_lane_106.res	0.627232848211427	-0.061698217549151	0.20294358165773	-0.326340016756032	-0.061698217549151	36	36	0.63015833662652	-0.0332206740443029	0.0212184112731446	-0.0448113207547167	NA	NA	0.0104778873550123	-0.02364730640171	0.0373053793393368	-0.000703389030587531	-0.02364730640171	-4.7	6.8
201120_E001T_1	201120_B001	8	8	-2	3.125	Cops8bD	60	Step	3.125	0	NA	201120_E001T_1.avi_lane_107.res	0.617560102242854	-0.0346642508617389	0.16819417983632	-0.275558637315684	-0.0346642508617389	38	32	0.589097619389628	-0.0315538606905722	0.0582527877758006	-0.0347222222222221	NA	NA	0.000805141386439279	0.00338666028570214	0.0025559775179268	0.0500779904097605	0.00338666028570214	-2.7	2.8
201120_E001T_1	201120_B001	9	9	-1	3.125	Cops8bD	60	Step	3.125	0	NA	201120_E001T_1.avi_lane_108.res	0.614359333407864	-0.00476987459432772	0.176586403038427	-0.268028987287036	-0.00476987459432772	45	31	0.584472926860028	-0.0292213196625024	0.0621040264930266	-0.0141509433962267	NA	NA	-0.00239562744855071	0.0332810365531133	0.0109482007200338	0.0576076404384085	0.0332810365531133	4.3	1.8
201120_E001T_1	201120_B001	10	10	0	3.125	Cops8bD	60	Step	3.125	0	NA	201120_E001T_1.avi_lane_109.res	0.630346113979279	-0.0607750919261703	0.149902473346219	-0.319607529260819	-0.0607750919261703	43	35	0.581936584098784	0.0863994590741527	-0.00685633418724818	4.38425925925926	NA	NA	0.0135911531228643	-0.0227241807787293	-0.0157357289721742	0.00602909846462552	-0.0227241807787293	2.3	5.8
201120_E001T_1	201120_B001	11	11	1	3.125	Cops8bD	60	Step	3.125	0	NA	201120_E001T_1.avi_lane_110.res	0.699905008881342	-0.0167610911528149	0.172060444274224	-0.257079408969047	-0.0167610911528149	42	33	0.565254132950461	-0.0386535471553715	-0.012224097895643	4.4375	NA	NA	0.0831500480249273	0.0212898199946261	0.0064222419558308	0.0685572187563975	0.0212898199946261	1.3	3.8
201120_E001T_1	201120_B001	12	12	2	3.125	Cops8bD	60	Step	3.125	0	NA	201120_E001T_1.avi_lane_111.res	0.62143453348593	-0.00161389575170138	0.169614150761508	-0.261217708207213	-0.00161389575170138	47	31	0.519935662962685	-0.0453516272769988	0.0571059801946738	4.40566037735849	NA	NA	0.00467957262951535	0.0364370153957397	0.00397594844311477	0.0644189195182315	0.0364370153957397	6.3	1.8
201120_E001T_1	201120_B001	13	13	3	3.125	Cops8bD	60	Step	3.125	0	NA	201120_E001T_1.avi_lane_112.res	0.618055331272715	-0.0818517062690512	0.136158212925074	-0.31854818996553	-0.0818517062690512	38	35	0.647844486203434	-0.00696260744403591	-0.019424512307567	4.40972222222222	NA	NA	0.00130037041630027	-0.0438007951216101	-0.0294799893933192	0.00708843775991447	-0.0438007951216101	-2.7	5.8
201120_E001T_1	201120_B001	14	14	4	3.125	Cops8bD	60	Step	3.125	0	NA	201120_E001T_1.avi_lane_113.res	0.646579543978355	-0.107480425779596	0.167875598748883	-0.355300847855228	-0.107480425779596	36	40	0.6139328927887	-0.023438496993145	-0.0603096722537743	4.36320754716981	NA	NA	0.0298245831219404	-0.069429514632155	0.00223739643048979	-0.0296642201297835	-0.069429514632155	-4.7	10.8
201120_E001T_1	201120_B001	15	15	5	3.125	Cops8bD	60	Step	3.125	0	NA	201120_E001T_1.avi_lane_114.res	0.684255677994619	-0.15755190471991	0.192774475993176	-0.42640703410437	-0.15755190471991	33	43	0.677780099588891	0.0496292370707355	-0.110341168976451	4.35416666666667	NA	NA	0.0675007171382043	-0.119500993572469	0.0271362736747828	-0.100770406378925	-0.119500993572469	-7.7	13.8
201120_E001T_1	201120_B001	16	16	6	3.125	Cops8bD	60	Step	3.125	0	NA	201120_E001T_1.avi_lane_115.res	0.583277250023948	-0.137042524056228	0.147709946840291	-0.392589613322334	-0.137042524056228	35	39	0.639942431153179	0.0482248314577483	-0.0659137655184074	4.30424528301887	NA	NA	-0.0334777108324666	-0.0989916129087869	-0.0179282554781022	-0.0669529855968895	-0.0989916129087869	-5.7	9.8
201120_E001T_1	201120_B001	17	17	7	3.125	Cops8bD	60	Step	3.125	0	NA	201120_E001T_1.avi_lane_116.res	0.626871165010317	-0.0968483736736774	0.146184519003312	-0.320175896674154	-0.0968483736736774	34	37	0.616397603755082	-0.0172704810846716	-0.0691179716815379	4.28301886792453	NA	NA	0.0101162041539024	-0.0587974625262363	-0.0194536833150812	0.00546073105129047	-0.0587974625262363	-6.7	7.8
201120_E001T_1	201120_B001	18	18	8	3.125	Cops8bD	60	Step	3.125	0	NA	201120_E001T_1.avi_lane_117.res	0.586076536537855	-0.0497911732015193	0.178552995462982	-0.319652463441385	-0.0497911732015193	39	33	0.662738671074107	-0.0958715143000505	0.0167162556524426	4.25	NA	NA	-0.0306784243185597	-0.0117402620540783	0.0129147931445888	0.00598416428405951	-0.0117402620540783	-1.7	3.8
201120_E001T_1	201120_B001	19	19	9	3.125	Cops8bD	60	Step	3.125	0	NA	201120_E001T_1.avi_lane_118.res	0.606875632354413	-0.0189396635939623	0.17756602790641	-0.31708623000832	-0.0189396635939623	44	29	0.606521527628846	-0.107583115940203	0.0212523420453497	4.24528301886792	NA	NA	-0.00987932850200168	0.0191112475534787	0.0119278255880168	0.00855039771712451	0.0191112475534787	3.3	-0.199999999999999
201120_E001T_1	201120_B001	20	20	10	3.125	Cops8bD	60	Step	3.125	0	NA	201120_E001T_1.avi_lane_119.res	0.659268603640382	-0.0219467512064342	0.193130163538874	-0.344562123324397	-0.0219467512064342	45	30	0.564470075282138	0.0335179649250127	0.039881314020145	4.21990740740741	NA	NA	0.0425136427839673	0.0161041599410068	0.0274919612204808	-0.0189254955989525	0.0161041599410068	4.3	0.800000000000001
201120_E001T_1	201120_B001	21	21	11	3.125	Cops8bD	60	Step	3.125	0	NA	201120_E001T_1.avi_lane_120.res	0.647322406702163	-0.0708886878068312	0.138895639671745	-0.30980972743521	-0.0708886878068312	41	36	0.554352748193308	0.0297227588269835	-0.00276081484661829	4.20754716981132	NA	NA	0.0305674458457483	-0.0328377766593902	-0.0267425626466482	0.0158269002902345	-0.0328377766593902	0.299999999999997	6.8
201120_E001T_1	201120_B001	22	22	12	3.125	Cops8bD	60	Step	3.125	0	NA	201120_E001T_1.avi_lane_121.res	0.615999998227701	-0.0691850713067094	0.146950671549075	-0.315339667336908	-0.0691850713067094	41	36	0.592779354825012	-0.072048791030606	-0.0278412052856606	4.20138888888889	NA	NA	-0.000754962628713662	-0.0311341601592683	-0.0186875307693182	0.0102969603885365	-0.0311341601592683	0.299999999999997	6.8
201120_E001T_1	201120_B001	23	23	13	3.125	Cops8bD	60	Step	3.125	0	NA	201120_E001T_1.avi_lane_122.res	0.552513747134794	-0.0735573685369589	0.162665912677135	-0.309780649751053	-0.0735573685369589	35	35	0.608743157110185	-0.0509399343142292	-0.0322401684726786	4.17216981132075	NA	NA	-0.0642412137216207	-0.0355064573895179	-0.0029722896412582	0.0158559779743915	-0.0355064573895179	-5.7	5.8
201120_E001T_1	201120_B001	24	24	14	3.125	Cops8bD	60	Step	3.125	0	NA	201120_E001T_1.avi_lane_123.res	0.587374778247351	-0.021922414888538	0.156018126238489	-0.325080373845696	-0.021922414888538	46	27	0.642975143559321	0.00724595637490056	0.0324772793270137	4.1438679245283	NA	NA	-0.0293801826090637	0.016128496258903	-0.0096200760799042	0.000556253879748503	0.016128496258903	5.3	-2.2
201120_E001T_1	201120_B001	25	25	15	3.125	Cops8bD	60	Step	3.125	0	NA	201120_E001T_1.avi_lane_124.res	0.552465081554843	-0.0359936915126287	0.174151925469169	-0.269488821492404	-0.0359936915126287	40	36	0.606159603276276	-0.0991028326221573	0.0133871049101819	4.12037037037037	NA	NA	-0.0642898793015717	0.00205721963481235	0.00851372315077578	0.0561478062330405	0.00205721963481235	-0.700000000000003	6.8
201120_E001T_1	201120_B001	26	26	16	3.125	Cops8bD	60	Step	3.125	0	NA	201120_E001T_1.avi_lane_125.res	0.622175293687413	-0.124978060194913	0.119278365549598	-0.291516532293444	-0.124978060194913	30	44	0.624469626218037	0.0235210988927896	-0.0956613201194643	4.11792452830189	NA	NA	0.0054203328309983	-0.086927149047472	-0.0463598367687952	0.0341200954320005	-0.086927149047472	-10.7	14.8
201120_E001T_1	201120_B001	27	27	17	3.125	Cops8bD	60	Step	3.125	0	NA	201120_E001T_1.avi_lane_126.res	0.621213045884815	-0.11872794927231	0.146676461260054	-0.317781257171582	-0.11872794927231	30	40	0.638562607822635	0.02776879785981	-0.0676521907216502	4.09490740740741	NA	NA	0.00445808502840028	-0.080677038124869	-0.0189617410583392	0.00785537055386248	-0.080677038124869	-10.7	10.8
201120_E001T_1	201120_B001	28	28	18	3.125	Cops8bD	60	Step	3.125	0	NA	201120_E001T_1.avi_lane_127.res	0.515193343458011	-0.0548734541481509	0.136032493461061	-0.299471699522453	-0.0548734541481509	41	32	0.612365804084838	-0.0407372331670952	-0.0170403631026851	4.07311320754717	NA	NA	-0.101561617398404	-0.0168225430007099	-0.0296057088573322	0.0261649282029915	-0.0168225430007099	0.299999999999997	2.8
201120_E001T_1	201120_B001	29	29	19	3.125	Cops8bD	60	Step	3.125	0	NA	201120_E001T_1.avi_lane_128.res	0.584715836487393	-0.061831589159729	0.145908015150571	-0.332522588715574	-0.061831589159729	43	33	0.616600462358637	-0.0528919699126982	-0.00491939706049192	4.03703703703704	NA	NA	-0.0320391243690217	-0.023780678012288	-0.0197301871678222	-0.0068859609901295	-0.023780678012288	2.3	3.8
201120_E001T_1	201120_B001	30	30	20	3.125	Cops8bD	60	Step	3.125	0	NA	201120_E001T_1.avi_lane_129.res	0.58453889951284	-0.126486006665687	0.148454529612479	-0.353311949095174	-0.126486006665687	33	40	0.651831289868992	0.0272993375173117	-0.0851065770525555	4.02314814814815	NA	NA	-0.0322160613435747	-0.0884350955182459	-0.0171836727059142	-0.0276753213697295	-0.0884350955182459	-7.7	10.8
201120_E001T_1	201120_B001	31	31	21	3.125	Cops8bD	60	Step	3.125	0	NA	201120_E001T_1.avi_lane_130.res	0.579020016189315	-0.087441931021001	0.154688283872963	-0.373595821350232	-0.0874419310210009	39	33	0.6358977029645	0.00928407734056306	-0.0327225620861261	4.01179245283019	NA	NA	-0.0377349446670997	-0.0493910198735599	-0.0109499184454302	-0.0479591936247875	-0.0493910198735599	-1.7	3.8
201120_E001T_1	201120_B001	32	32	22	3.125	Cops8bD	60	Step	3.125	0	NA	201120_E001T_1.avi_lane_131.res	0.553443204510833	-0.10565050583197	0.134876461126006	-0.379583995978552	-0.10565050583197	41	36	0.680396531854082	-0.0797329112526705	-0.0574993406057299	4.00231481481481	NA	NA	-0.0633117563455817	-0.0675995946845289	-0.0307617411923872	-0.0539473682531075	-0.0675995946845289	0.299999999999997	6.8
201120_E001T_1	201120_B001	33	33	23	3.125	Cops8bD	60	Step	3.125	0	NA	201120_E001T_1.avi_lane_132.res	0.599246414854922	-0.0983511590578323	0.154455520614448	-0.381801072629783	-0.0983511590578323	37	33	0.608872907437448	-0.067752446830409	-0.052537934416914	3.9622641509434	NA	NA	-0.0175085460014927	-0.0603002479103913	-0.0111826817039452	-0.0561644449043385	-0.0603002479103913	-3.7	3.8
201120_E001T_1	201120_B001	34	34	24	3.125	Cops8bD	60	Step	3.125	0	NA	201120_E001T_1.avi_lane_133.res	0.560947565512727	-0.014987759401016	0.164341781409944	-0.261565878016086	-0.014987759401016	44	32	0.602791507001122	-0.0200240541807754	0.0203875783834251	3.94212962962963	NA	NA	-0.0558073953436877	0.023063151746425	-0.00129642090844923	0.0640707497093585	0.023063151746425	3.3	2.8
201120_E001T_1	201120_B001	35	35	25	3.125	Cops8bD	60	Step	3.125	0	NA	201120_E001T_1.avi_lane_134.res	0.649430562067015	-0.0697740901883215	0.181480824069836	-0.321029004446479	-0.0697740901883215	41	41	0.615718575651624	-0.0408483747977432	-0.0255057585116756	3.89858490566038	NA	NA	0.0326756012106003	-0.0317231790408804	0.0158426217514428	0.00460762327896547	-0.0317231790408804	0.299999999999997	11.8
201120_E001T_1	201120_B001	36	36	26	3.125	Cops8bD	60	Step	3.125	0	NA	201120_E001T_1.avi_lane_135.res	0.572975097719172	-0.0572582830480511	0.1455933692072	-0.293918544012511	-0.057258283048051	42	36	0.609457470003148	-0.0308053788923831	-0.00451257063562611	3.8938679245283	NA	NA	-0.0437798631372427	-0.0192073719006101	-0.0200448331111932	0.0317180837129335	-0.01920737190061	1.3	6.8
201120_E001T_1	201120_B001	37	37	27	3.125	Cops8bD	60	Step	3.125	0	NA	201120_E001T_1.avi_lane_136.res	0.567641132663034	-0.082599253791913	0.153137456530065	-0.299725171193735	-0.082599253791913	35	38	0.651867070190988	0.102289045124152	-0.0510242441164192	3.87731481481482	NA	NA	-0.0491138281933807	-0.044548342644472	-0.0125007457883282	0.0259114565317095	-0.044548342644472	-5.7	8.8
201120_E001T_1	201120_B001	38	38	28	3.125	Cops8bD	60	Step	3.125	0	NA	201120_E001T_1.avi_lane_137.res	0.56905851845724	-0.0603969868632708	0.142199761106856	-0.318247393370704	-0.0603969868632708	42	33	0.581619893744501	-0.0637010607757202	-0.0186442846065376	3.84669811320755	NA	NA	-0.0476964423991747	-0.0223460757158298	-0.0234384412115372	0.00738923435474048	-0.0223460757158298	1.3	3.8
201120_E001T_1	201120_B001	39	39	29	3.125	Cops8bD	60	Step	3.125	0	NA	201120_E001T_1.avi_lane_138.res	0.606263674028735	-0.029610184621009	0.182000470062556	-0.327187667769772	-0.029610184621009	45	32	0.625776504233077	-0.0636481542642511	0.0496879664094951	3.81481481481482	NA	NA	-0.0104912868276796	0.00844072652643205	0.0163622677441628	-0.00155104004432749	0.00844072652643205	4.3	2.8
201120_E001T_1	201120_B001	40	40	30	3.125	Cops8bD	60	Step	3.125	0	NA	201120_E001T_1.avi_lane_139.res	0.524493212081431	-0.0605727019101877	0.179316652850289	-0.328684333701309	-0.0605727019101877	38	34	0.683324328293843	0.0261844709515132	-0.0250569988285942	3.8183962264151	NA	NA	-0.0922617487749837	-0.0225217907627467	0.0136784505318958	-0.00304770597586451	-0.0225217907627467	-2.7	4.8
201120_E001T_1	201120_B001	41	41	31	3.125	Cops8bD	60	Step	3.125	0	NA	201120_E001T_1.avi_lane_140.res	0.562159901829264	-0.0723545148602069	0.18509219712149	-0.378072485338472	-0.0723545148602069	38	32	0.65165878702433	-0.00475276363586506	0.00597779919113149	3.80787037037037	NA	NA	-0.0545950590271507	-0.0343036037127659	0.0194539948030968	-0.0524358576130275	-0.0343036037127659	-2.7	2.8
201120_E001T_1	201120_B001	42	42	32	3.125	Cops8bD	60	Step	3.125	0	NA	201120_E001T_1.avi_lane_141.res	0.577055674608021	-0.062532379452317	0.177211739547859	-0.331336391664636	-0.062532379452317	37	33	0.664055454653037	0.0282399592483258	0.00363451492807647	3.78703703703704	NA	NA	-0.0396992862483937	-0.024481468304876	0.0115735372294658	-0.00569976393919153	-0.024481468304876	-3.7	3.8
201120_E001T_1	201120_B001	43	43	33	3.125	Cops8bD	60	Step	3.125	0	NA	201120_E001T_1.avi_lane_142.res	0.576051649510095	-0.0448326733626963	0.167922261703444	-0.312492107800744	-0.0448326733626963	39	31	0.597939051046729	0.0121946201718053	0.0200520953533144	3.78301886792453	NA	NA	-0.0407033113463197	-0.00678176221525525	0.00228405938505077	0.0131445199247005	-0.00678176221525525	-1.7	1.8
201120_E001T_1	201120_B001	44	44	34	3.125	Cops8bD	60	Step	3.125	0	NA	201120_E001T_1.avi_lane_143.res	0.533572878438678	-0.0648977679216691	0.14746806233244	-0.357816154479061	-0.0648977679216691	40	29	0.596047497562128	0.00225375214590196	-0.0162779739510754	3.76851851851852	NA	NA	-0.0831820824177367	-0.0268468567742281	-0.0181701399859532	-0.0321795267536165	-0.0268468567742281	-0.700000000000003	-0.199999999999999
201120_E001T_1	201120_B001	45	45	35	3.125	Cops8bD	60	Step	3.125	0	NA	201120_E001T_1.avi_lane_144.res	0.575770660843467	-0.0348265794412304	0.167893300842589	-0.285245255085949	-0.0348265794412304	42	34	0.592349929534235	-0.0731767196309188	0.00141967644440828	3.76415094339623	NA	NA	-0.0409843000129477	0.00322433170621064	0.00225509852419578	0.0403913726394955	0.00322433170621064	1.3	4.8
201120_E001T_1	201120_B001	46	46	36	3.125	Cops8bD	60	Step	3.125	0	NA	201120_E001T_1.avi_lane_145.res	0.588722374260722	-0.0470650802478082	0.132552588959298	-0.310504328418231	-0.0470650802478082	44	30	0.585574201538152	-0.0832154736109531	0.0421427606122659	3.74768518518519	NA	NA	-0.0280325865956926	-0.00901416910036715	-0.0330856133590952	0.0151322993072135	-0.00901416910036715	3.3	0.800000000000001
201120_E001T_1	201120_B001	47	47	37	3.125	Cops8bD	60	Step	3.125	0	NA	201120_E001T_1.avi_lane_146.res	0.516872497990988	-0.00662750744320594	0.170483548120589	-0.32805127494787	-0.00662750744320594	49	27	0.643125922319723	0.00897575482417192	0.0697591856984595	3.73349056603774	NA	NA	-0.0998824628654267	0.0314234037042351	0.00484534580219578	-0.00241464722242551	0.0314234037042351	8.3	-2.2
201120_E001T_1	201120_B001	48	48	38	3.125	Cops8bD	60	Step	3.125	0	NA	201120_E001T_1.avi_lane_147.res	0.570658225114521	-0.0988254339430548	0.160682433956712	-0.378820765098067	-0.0988254339430548	41	38	0.642842705079232	-0.0362666693455049	-0.0203662594344995	3.7122641509434	NA	NA	-0.0460967357418937	-0.0607745227956138	-0.00495576836168121	-0.0531841373726225	-0.0607745227956138	0.299999999999997	8.8
201120_E001T_1	201120_B001	49	49	39	3.125	Cops8bD	60	Step	3.125	0	NA	201120_E001T_1.avi_lane_148.res	0.626096749351365	-0.115918281976448	0.135843407441313	-0.38755589424298	-0.115918281976448	41	38	0.567427919967684	-0.0336570449773838	-0.047361655632937	3.69444444444444	NA	NA	0.00934178849495026	-0.077867370829007	-0.0297947948770802	-0.0619192665175355	-0.077867370829007	0.299999999999997	8.8
201120_E001T_1	201120_B001	50	50	40	3.125	Cops8bD	60	Step	3.125	0	NA	201120_E001T_1.avi_lane_149.res	0.627350870183988	-0.137071003806971	0.131897943364611	-0.385350031965354	-0.137071003806971	36	39	0.600611394630209	0.0290699292125762	-0.0422711131092551	3.6825	NA	NA	0.0105959093275734	-0.0990200926595299	-0.0337402589537822	-0.0597134042399095	-0.0990200926595299	-4.7	9.8
201120_E001T_1	201120_B001	51	51	41	3.125	Cops8bD	60	Step	3.125	0	NA	201120_E001T_1.avi_lane_150.res	0.579442171137375	-0.0898742868813854	0.158940811997319	-0.325593854240158	-0.0898742868813854	36	38	0.660806862582686	-0.0430777550948725	-0.0509952188410093	3.64950980392157	NA	NA	-0.0373127897190397	-0.0518233757339444	-0.00669739032107422	4.27734852864736e-05	-0.0518233757339444	-4.7	8.8
201120_E001T_1	201120_B001	52	52	42	3.125	Cops8bD	60	Step	3.125	0	NA	201120_E001T_1.avi_lane_151.res	0.628815400617427	-0.0778685991957105	0.174692605898123	-0.27725902426979	-0.0778685991957105	30	38	0.642625001584201	-0.0983821939279723	-0.028324045982403	3.64950980392157	NA	NA	0.0120604397610123	-0.0398176880482695	0.00905440357972978	0.0483776034556545	-0.0398176880482695	-10.7	8.8
201120_E001T_1	201120_B001	53	53	43	3.125	Cops8bD	60	Step	3.125	0	NA	201120_E001T_1.avi_lane_152.res	0.598137544331349	-0.08053758678319	0.165359311062509	-0.320129435966179	-0.08053758678319	38	39	0.586072497669708	-0.0225027935469309	-0.00661533518446296	3.6325	NA	NA	-0.0186174165250657	-0.0424866756357489	-0.000278891255884206	0.00550719175926551	-0.0424866756357489	-2.7	9.8
201120_E001T_1	201120_B001	54	54	44	3.125	Cops8bD	60	Step	3.125	0	NA	201120_E001T_1.avi_lane_153.res	0.5692964900864	-0.0782997052702131	0.133491784365099	-0.369513003518767	-0.0782997052702131	44	32	0.614375758996072	0.0470222047983086	-0.0135128953939006	3.62009803921569	NA	NA	-0.0474584707700146	-0.0402487941227721	-0.0321464179532942	-0.0438763757933225	-0.0402487941227721	3.3	2.8
201120_E001T_1	201120_B001	55	55	45	3.125	Cops8bD	60	Step	3.125	0	NA	201120_E001T_1.avi_lane_154.res	0.573031155589027	-0.0599378704472636	0.158075286717566	-0.338510237935657	-0.0599378704472636	46	36	0.611754522536932	0.0401784147107905	0.00309748310619369	3.58	NA	NA	-0.0437238052673877	-0.0218869592998226	-0.00756291560082722	-0.0128736102102125	-0.0218869592998226	5.3	6.8
201120_E001T_1	201120_B001	56	56	46	3.125	Cops8bD	60	Step	3.125	0	NA	201120_E001T_1.avi_lane_155.res	0.60128533193317	-0.0811587789559298	0.165010610502389	-0.344502776981109	-0.0811587789559299	46	43	0.564367692913117	-0.00955431296692725	-0.00826464277328013	3.58333333333333	NA	NA	-0.0154696289232447	-0.0431078678084887	-0.000627591816004219	-0.0188661492556645	-0.0431078678084889	5.3	13.8
201120_E001T_1	201120_B001	57	57	47	3.125	Cops8bD	60	Step	3.125	0	NA	201120_E001T_1.avi_lane_156.res	0.655295828344584	-0.0992889598012932	0.161838551375452	-0.407285511445659	-0.0992889598012932	46	39	0.627228955710345	-0.05696591172804	-0.0263291449231021	3.54901960784314	NA	NA	0.0385408674881693	-0.0612380486538521	-0.00379965094294121	-0.0816488837202145	-0.0612380486538521	5.3	9.8
201120_E001T_1	201120_B001	58	58	48	3.125	Cops8bD	60	Step	3.125	0	NA	201120_E001T_1.avi_lane_157.res	0.587711730015857	-0.0788478393998762	0.127830300137318	-0.30786956158974	-0.0788478393998762	41	37	0.581207931942879	0.0274132790918001	-0.0237751726055752	3.535	NA	NA	-0.0290432308405577	-0.0407969282524352	-0.0378079021810752	0.0177670661357045	-0.0407969282524352	0.299999999999997	7.8
201120_E001T_1	201120_B001	59	59	49	3.125	Cops8bD	60	Step	3.125	0	NA	201120_E001T_1.avi_lane_158.res	0.570489922337174	-0.0722492271059688	0.117330961126005	-0.347446274539479	-0.0722492271059688	45	31	0.583411800711655	-0.0274283379094582	-0.0270344885230412	3.49509803921569	NA	NA	-0.0462650385192407	-0.0341983159585278	-0.0483072411923882	-0.0218096468140345	-0.0341983159585278	4.3	1.8
201120_E001T_1	201120_B001	60	60	50	3.125	Cops8bD	60	Step	3.125	0	NA	201120_E001T_1.avi_lane_159.res	0.576617528617683	-0.0942476444928508	0.143656542698313	-0.307109285663892	-0.0942476444928508	34	38	0.62269467296437	0.076179376697568	-0.0544550669636158	3.4825	NA	NA	-0.0401374322387317	-0.0561967333454097	-0.0219816596200802	0.0185273420615525	-0.0561967333454097	-6.7	8.8
201120_E001T_1	201120_B001	61	61	51	3.125	Cops8bD	60	Step	3.125	0	NA	201120_E001T_1.avi_lane_160.res	0.607065810618937	-0.146417923864213	0.137341014343163	-0.339889927187424	-0.146417923864213	30	44	0.614504193059286	-0.00396135161139114	-0.0959474330309564	3.47058823529412	NA	NA	-0.00968915023747763	-0.108367012716772	-0.0282971879752302	-0.0142532994619795	-0.108367012716772	-10.7	14.8
201120_E001T_1	201120_B001	62	62	52	3.125	Cops8bD	60	Step	3.125	0	NA	201120_E001T_1.avi_lane_161.res	0.598969397630011	-0.140645133250755	0.14317672922252	-0.366412523854497	-0.140645133250755	35	44	0.6640953936773	-0.145227051592134	-0.111689514691302	3.46323529411765	NA	NA	-0.0177855632264037	-0.102594222103314	-0.0224614730958732	-0.0407758961290525	-0.102594222103314	-5.7	14.8
201120_E001T_1	201120_B001	63	63	53	3.125	Cops8bD	60	Step	3.125	0	NA	201120_E001T_1.avi_lane_162.res	0.612662857194684	-0.128600725093834	0.144924082886506	-0.381085163229532	-0.128600725093834	36	39	0.667918903333432	-0.102565792270645	-0.0840199405114694	3.4625	NA	NA	-0.00409210366173063	-0.0905498139463929	-0.0207141194318872	-0.0554485355040875	-0.0905498139463929	-4.7	9.8
201120_E001T_1	201120_B001	64	64	54	3.125	Cops8bD	60	Step	3.125	0	NA	201120_E001T_1.avi_lane_163.res	0.571151764212813	-0.0887532717325736	0.142379748755266	-0.344216083850713	-0.0887532717325736	42	38	0.608534517521169	0.0442135336376941	-0.0521756850823386	3.42401960784314	NA	NA	-0.0456031966436017	-0.0507023605851325	-0.0232584535631272	-0.0185794561252685	-0.0507023605851325	1.3	8.8
201120_E001T_1	201120_B001	65	65	55	3.125	Cops8bD	60	Step	3.125	0	NA	201120_E001T_1.avi_lane_164.res	0.580915664066049	-0.100714469627487	0.186554939068974	-0.321177039092213	-0.100714469627487	33	43	0.670650429088692	-0.0075386727529212	-0.0499069704882238	3.395	NA	NA	-0.0358392967903657	-0.062663558480046	0.0209167367505808	0.00445958863323148	-0.062663558480046	-7.7	13.8
201120_E001T_1	201120_B001	66	66	56	3.125	Cops8bD	60	Step	3.125	0	NA	201120_E001T_1.avi_lane_165.res	0.550699207115227	-0.0841327917720801	0.165693541890081	-0.341097020681731	-0.0841327917720801	36	35	0.634360044779931	-0.0575700865196883	-0.046151230777998	3.38480392156863	NA	NA	-0.0660557537411877	-0.0460818806246391	5.53395716877958e-05	-0.0154603929562865	-0.0460818806246391	-4.7	5.8
201120_E001T_1	201120_B001	67	67	57	3.125	Cops8bD	60	Step	3.125	0	NA	201120_E001T_1.avi_lane_166.res	0.512089807437226	-0.0335691014710034	0.14326361672252	-0.230049899463807	-0.0335691014710034	40	36	0.615391130653589	-0.0763346130142231	0.0104726225564354	3.3406862745098	NA	NA	-0.104665153419189	0.00448180967643765	-0.0223745855958732	0.0955867282616375	0.00448180967643765	-0.700000000000003	6.8
201120_E001T_1	201120_B001	68	68	58	3.125	Cops8bD	60	Step	3.125	0	NA	201120_E001T_1.avi_lane_167.res	0.510367095956062	-0.0545537300989894	0.151463455495979	-0.222242136978615	-0.0545537300989894	35	43	0.61608387243161	-0.0642508566268011	-0.0342362622225523	3.3325	NA	NA	-0.106387864900353	-0.0165028189515484	-0.0141747468224142	0.103394490746829	-0.0165028189515484	-5.7	13.8
201120_E001T_1	201120_B001	69	69	59	3.125	Cops8bD	60	Step	3.125	0	NA	201120_E001T_1.avi_lane_168.res	0.512013813835623	-0.0432684362153707	0.143735515521377	-0.252272852862324	-0.0432684362153707	38	34	0.618581373595632	-0.000176528289468838	-0.0188768410635741	3.32352941176471	NA	NA	-0.104741147020792	-0.00521752506792966	-0.0219026867970162	0.0733637748631205	-0.00521752506792966	-2.7	4.8
201120_E001T_1	201120_B001	70	70	60	3.125	Cops8bD	60	Step	3.125	0	NA	201120_E001T_1.avi_lane_169.res	0.502843457588191	-0.0110432327077749	0.161128821406476	-0.197562957998213	-0.0110432327077749	39	36	0.573217689696209	-0.00309403710727429	0.0140738277244079	0.169117647058824	NA	NA	-0.113911503268224	0.0270076784396661	-0.00450938091191722	0.128073669727231	0.0270076784396661	-1.7	6.8
201120_E001T_1	201120_B001	71	71	61	3.125	Cops8bD	60	Step	3.125	0	NA	201120_E001T_1.avi_lane_170.res	0.489352168070451	-0.0145653820941737	0.159545820131611	-0.298302156091749	-0.0145653820941737	44	27	0.653506306404887	0.00235379181416911	0.0222723851333841	0.110294117647058	NA	NA	-0.127402792785964	0.0234855290532673	-0.00609238218678221	0.0273344716336955	0.0234855290532673	3.3	-2.2
201120_E001T_1	201120_B001	72	72	62	3.125	Cops8bD	60	Step	3.125	0	NA	201120_E001T_1.avi_lane_171.res	0.573002746441954	-0.0309797172066281	0.134687675665565	-0.214432989276139	-0.0309797172066281	43	39	0.594474003358591	0.0489382012909483	0.00135967762980584	0.107843137254902	NA	NA	-0.0437522144144606	0.00707119394081294	-0.0309505266528282	0.111203638449306	0.00707119394081294	2.3	9.8
201120_E001T_1	201120_B001	73	73	63	3.125	Cops8bD	60	Step	3.125	0	NA	201120_E001T_1.avi_lane_172.res	0.498205866903438	-0.017608201558311	0.168939831036848	-0.234407266466198	-0.017608201558311	43	37	0.623659710198689	0.0211300015256704	0.0228515778271138	0.1225	NA	NA	-0.118549093952977	0.02044270958913	0.0033016287184548	0.0912293612592465	0.02044270958913	2.3	7.8
201120_E001T_1	201120_B001	74	74	64	3.125	Cops8bD	60	Step	3.125	0	NA	201120_E001T_1.avi_lane_173.res	0.56954950616128	0.00943018470805335	0.174130550435657	-0.263177317185911	0.00943018470805335	48	29	0.617299634280121	-0.0152969496163561	0.0882706567088378	0.115196078431373	NA	NA	-0.0472054546951347	0.0474810958554944	0.00849234811726379	0.0624593105395335	0.0474810958554944	7.3	-0.199999999999999
201120_E001T_1	201120_B001	75	75	65	3.125	Cops8bD	60	Step	3.125	0	NA	201120_E001T_1.avi_lane_174.res	0.52844566191192	0.018934839865246	0.146449073803877	-0.257346000335121	0.018934839865246	52	24	0.61043078428388	-0.0909504423145409	0.102790962663699	0.134803921568627	NA	NA	-0.0883092989444947	0.056985751012687	-0.0191891285145162	0.0682906273903235	0.056985751012687	11.3	-5.2
201120_E001T_1	201120_B001	76	76	66	3.125	Cops8bD	60	Step	3.125	0	NA	201120_E001T_1.avi_lane_175.res	0.563169680543206	-0.0274996857501612	0.139264390527256	-0.248216845529096	-0.0274996857501612	45	34	0.568379814337167	0.0219744167082208	0.0295739150098385	0.13	NA	NA	-0.0535852803132086	0.0105512253972798	-0.0263738117911372	0.0774197821963485	0.0105512253972798	4.3	4.8
201120_E001T_1	201120_B001	77	77	67	3.125	Cops8bD	60	Step	3.125	0	NA	201120_E001T_1.avi_lane_176.res	0.504157290139601	-0.0462063099530832	0.163007763739946	-0.255420383646113	-0.0462063099530832	40	40	0.666741648308974	0.0537708794236129	-0.00477432039649554	0.127450980392158	NA	NA	-0.112597670716814	-0.00815539880564215	-0.00263043857844722	0.0702162440793315	-0.00815539880564215	-0.700000000000003	10.8
201120_E001T_1	201120_B001	78	78	68	3.125	Cops8bD	60	Step	3.125	0	NA	201120_E001T_1.avi_lane_177.res	0.524654622295302	-0.0343478342387471	0.137341288691201	-0.270420378267426	-0.0343478342387471	44	32	0.619706175444541	0.0893613349572586	0.0131230587820091	0.125	NA	NA	-0.0921003385611127	0.00370307690869395	-0.0282969136271922	0.0552162494580185	0.00370307690869395	3.3	2.8
201120_E001T_1	201120_B001	79	79	69	3.125	Cops8bD	60	Step	3.125	0	NA	201120_E001T_1.avi_lane_178.res	0.467295578443478	0.0480953020438007	0.162690103753351	-0.164117293714626	0.0480953020438007	50	27	0.650070185994425	0.0114818953997361	0.126227586243227	0.127450980392158	NA	NA	-0.149459382412937	0.0861462131912417	-0.00294809856504222	0.161519334010818	0.0861462131912417	9.3	-2.2
201120_E001T_1	201120_B001	80	80	70	3.125	Cops8bD	60	Step	3.125	0	NA	201120_E001T_1.avi_lane_179.res	0.477972171486058	0.0143088251627728	0.149980284210826	-0.198243127345845	0.0143088251627728	47	30	0.61692389445136	-0.0210958814275675	0.0973576038543063	0.137254901960784	NA	NA	-0.138782789370357	0.0523597363102138	-0.0156579181075672	0.127393500379599	0.0523597363102138	6.3	0.800000000000001
201120_E001T_1	201120_B001	81	81	71	3.125	Cops8bD	60	Step	3.125	0	NA	201120_E001T_1.avi_lane_180.res	0.530932101373539	0.0112660924262735	0.153130610348525	-0.22517477077748	0.0112660924262735	50	30	0.631787083682937	-0.0941574156762102	0.0686059561959373	0.125	NA	NA	-0.0858228594828757	0.0493170035737145	-0.0125075919698682	0.100461856947965	0.0493170035737145	9.3	0.800000000000001
201120_E001T_1	201120_B001	82	82	72	3.125	Cops8bD	60	Step	3.125	0	NA	201120_E001T_1.avi_lane_181.res	0.523883378529189	0.00473162052465474	0.153909195710456	-0.226253012021102	0.00473162052465474	48	31	0.636170511627132	-0.0962585993173529	0.0204814582908176	0.125	NA	NA	-0.0928715823272257	0.0427825316720958	-0.0117290066079372	0.0993836157043425	0.0427825316720958	7.3	1.8
201120_E001T_1	201120_B001	83	83	73	3.125	Cops8bD	60	Step	3.125	0	NA	201120_E001T_1.avi_lane_182.res	0.527622895730801	0.0105229644517595	0.161910983579088	-0.223884290971201	0.0105229644517595	48	31	0.625729622530161	0.0451401157113653	0.065154768024439	0.13	NA	NA	-0.0891320651256137	0.0485738755992005	-0.0037272187393052	0.101752336754243	0.0485738755992005	7.3	1.8
201120_E001T_1	201120_B001	84	84	74	3.125	Cops8bD	60	Step	3.125	0	NA	201120_E001T_1.avi_lane_183.res	0.484672542091479	0.0171335085584658	0.161856924849196	-0.214423957506702	0.0171335085584658	48	30	0.655821048006926	-0.0127917217601908	0.0595404400086013	0.110294117647058	NA	NA	-0.132082418764936	0.0551844197059068	-0.00378127746919721	0.111212670218742	0.0551844197059068	7.3	0.800000000000001
201120_E001T_1	201120_B001	85	85	75	3.125	Cops8bD	60	Step	3.125	0	NA	201120_E001T_1.avi_lane_184.res	0.525268994510677	0.0133268187854605	0.160734132631898	-0.223418261028516	0.0133268187854605	53	33	0.648187347408245	-0.0126558777114275	0.0342690073404149	0.132352941176471	NA	NA	-0.0914859663457377	0.0513777299329015	-0.0049040696864952	0.102218366696928	0.0513777299329015	12.3	3.8
201120_E001T_1	201120_B001	86	86	76	3.125	Cops8bD	60	Step	3.125	0	NA	201120_E001T_1.avi_lane_185.res	0.487930161859882	0.00705440679404083	0.154323060794827	-0.26118492727882	0.00705440679404083	51	28	0.687014399460822	0.0426556151886391	0.074774322321548	0.125	NA	NA	-0.128824798996533	0.0451053179414819	-0.0113151415235662	0.0644517004466245	0.0451053179414819	10.3	-1.2
201120_E001T_1	201120_B001	87	87	77	3.125	Cops8bD	60	Step	3.125	0	NA	201120_E001T_1.avi_lane_186.res	0.463806164182774	0.0155246161479107	0.185317614834674	-0.190980382254909	0.0155246161479107	45	37	0.661551133544755	0.0412374655512669	0.0713162355535053	0.137254901960784	NA	NA	-0.152948796673641	0.0535755272953517	0.0196794125162808	0.134656245470536	0.0535755272953517	4.3	7.8
201120_E001T_1	201120_B001	88	88	78	3.125	Cops8bD	60	Step	3.125	0	NA	201120_E001T_1.avi_lane_187.res	0.50224540380325	0.0228430273767787	0.186810242180518	-0.200748629173775	0.0228430273767787	45	33	0.69248929097756	0.00230369487582073	0.0771137035845548	0.125	NA	NA	-0.114509557053165	0.0608939385242197	0.0211720398621248	0.124887998551669	0.0608939385242197	4.3	3.8
201120_E001T_1	201120_B001	89	89	79	3.125	Cops8bD	60	Step	3.125	0	NA	201120_E001T_1.avi_lane_188.res	0.49137178290918	-0.00128936049051727	0.168455827158177	-0.275071921214218	-0.00128936049051727	50	31	0.647863723364551	-0.0659635463199567	0.0644381936065377	0.120098039215687	NA	NA	-0.125383177947235	0.0367615506569238	0.00281762483978379	0.0505647065112265	0.0367615506569238	9.3	1.8
201120_E001T_1	201120_B001	90	90	80	3.125	Cops8bD	60	Step	3.125	0	NA	201120_E001T_1.avi_lane_189.res	0.565109483321664	0.00713216740261785	0.174862600536193	-0.232482737073918	0.00713216740261785	50	35	0.608297075270409	-0.00307299300717033	0.0587630023847767	0.122549019607843	NA	NA	-0.0516454775347507	0.0451830785500589	0.0092243982177998	0.0931538906515265	0.0451830785500589	9.3	5.8
201120_E001T_1	201120_B001	91	91	81	3.125	Cops8bD	60	Step	3.125	0	NA	201120_E001T_1.avi_lane_190.res	0.53066197269575	0.0156354100584645	0.17586302822601	-0.267433382037533	0.0156354100584645	53	30	0.665257141255003	0.0316286611162995	0.0802430575524885	0.1225	NA	NA	-0.0860929881606647	0.0536863212059055	0.0102248259076168	0.0582032456879115	0.0536863212059055	12.3	0.800000000000001
201120_E001T_1	201120_B001	92	92	82	3.125	Cops8bD	60	Step	3.125	0	NA	201120_E001T_1.avi_lane_191.res	0.508685166972552	0.0106277477211796	0.182080370866845	-0.246551186997319	0.0106277477211796	45	30	0.678538607985056	0.0826026500744899	0.0666101620392189	0.129901960784314	NA	NA	-0.108069793883863	0.0486786588686206	0.0164421685484518	0.0790854407281255	0.0486786588686206	4.3	0.800000000000001
201120_E001T_1	201120_B001	93	93	83	3.125	Cops8bD	60	Step	3.125	0	NA	201120_E001T_1.avi_lane_192.res	0.502638014780711	-0.00376612678876076	0.176097539735734	-0.219602526618154	-0.00376612678876076	42	35	0.603135713622875	0.0371488116143217	0.0361746311439273	0.1225	NA	NA	-0.114116946075704	0.0342847843586803	0.0104593374173408	0.106034101107291	0.0342847843586803	1.3	5.8
201120_E001T_1	201120_B001	94	94	84	3.125	Cops8bD	60	Step	3.125	0	NA	201120_E001T_1.avi_lane_193.res	0.523661555714205	-0.0280572599977659	0.155765776858694	-0.27117805067889	-0.0280572599977659	41	31	0.671510652522319	-0.0375205111985579	0.0473080250768676	0.112745098039216	NA	NA	-0.0930934051422097	0.00999365114967515	-0.00987242545969921	0.0544585770465545	0.00999365114967515	0.299999999999997	1.8
201120_E001T_1	201120_B001	95	95	85	3.125	Cops8bD	60	Step	3.125	0	NA	201120_E001T_1.avi_lane_194.res	0.53146989274215	-0.0429877868293344	0.166363440953378	-0.268866743121208	-0.0429877868293344	41	38	0.632621662831356	-0.0668949789082562	0.00161765280682674	0.127604166666667	NA	NA	-0.0852850681142647	-0.00493687568189335	0.000725238634984776	0.0567698846042365	-0.00493687568189335	0.299999999999997	8.8
201120_E001T_1	201120_B001	96	96	86	3.125	Cops8bD	60	Step	3.125	0	NA	201120_E001T_1.avi_lane_195.res	0.479444619659578	-0.0386437854522365	0.176819116430486	-0.228139919235925	-0.0386437854522365	35	40	0.65082292171581	0.00396132919876859	0.0141649119994116	0.122395833333333	NA	NA	-0.137310341196837	-0.000592874304795453	0.0111809141120928	0.0974967084895195	-0.000592874304795453	-5.7	10.8
201120_E001T_1	201120_B001	97	97	87	3.125	Cops8bD	60	Step	3.125	0	NA	201120_E001T_1.avi_lane_196.res	0.546005647401331	-0.0806570586108367	0.142386885670947	-0.30370100289262	-0.0806570586108367	38	38	0.651600572695317	0.00591924641068336	-0.00700832259540119	0.127604166666667	NA	NA	-0.0707493134550837	-0.0426061474633957	-0.0232513166474462	0.0219356248328245	-0.0426061474633957	-2.7	8.8
201120_E001T_1	201120_B001	98	98	88	3.125	Cops8bD	60	Step	3.125	0	NA	201120_E001T_1.avi_lane_197.res	0.53794351338126	-0.0162633625913548	0.191603125239372	-0.297888926749113	-0.0162633625913548	42	31	0.6756697123855	0.0190011130606255	0.0444857889640124	0.125	NA	NA	-0.0788114474751547	0.0217875485560862	0.0259649229209788	0.0277477009763315	0.0217875485560862	1.3	1.8
201120_E001T_1	201120_B001	99	99	89	3.125	Cops8bD	60	Step	3.125	0	NA	201120_E001T_1.avi_lane_198.res	0.534238267132905	-0.0263101443756372	0.207299978371133	-0.280532925011828	-0.0263101443756372	37	34	0.660622772183448	0.0250014785719039	0.000606471732743445	0.125	NA	NA	-0.0825166937235097	0.0117407667718038	0.0416617760527398	0.0451037027136165	0.0117407667718038	-3.7	4.8
201120_E001T_1	201120_B001	100	100	90	3.125	Cops8bD	60	Step	3.125	0	NA	201120_E001T_1.avi_lane_199.res	0.50946168648428	0.00955274463806968	0.180198447102495	-0.192119449183524	0.00955274463806968	39	33	0.655734807209673	-0.0596516992892254	0.0183299300072137	0.130102040816327	NA	NA	-0.107293274372135	0.0476036557855107	0.0145602447841018	0.13351717854192	0.0476036557855107	-1.7	3.8
201120_E001T_1	201120_B001	101	101	91	3.125	Cops8bD	60	Step	3.125	0	NA	201120_E001T_1.avi_lane_200.res	0.555554100924158	-0.0277872205354967	0.17534279393127	-0.298627239824519	-0.0277872205354967	44	33	0.662733423215579	-0.0220653583212616	-0.0242624368047869	0.1171875	NA	NA	-0.0612008599322567	0.0102636906119443	0.00970459161287679	0.0270093879009255	0.0102636906119443	3.3	3.8
201120_E001T_1	201120_B001	102	102	92	3.125	Cops8bD	60	Step	3.125	0	NA	201120_E001T_1.avi_lane_201.res	0.630071502322552	-0.0396182785721378	0.191441556204519	-0.288451946793153	-0.0396182785721378	42	39	0.605626801212296	0.00341842161112621	0.0127306200710263	0.122395833333333	NA	NA	0.0133165414661374	-0.00156736742469676	0.0258033538861258	0.0371846809322915	-0.00156736742469676	1.3	9.8
201120_E001T_1	201120_B001	103	103	93	3.125	Cops8bD	60	Step	3.125	0	NA	201120_E001T_1.avi_lane_202.res	0.575044564613198	0.0258703769436998	0.20351153747523	-0.21446766377543	0.0258703769436998	46	34	0.580145871947986	-0.012509342589648	0.0558871370604792	0.1328125	NA	NA	-0.0417103962432167	0.0639212880911408	0.0378733351568368	0.111168963950014	0.0639212880911408	5.3	4.8
201120_E001T_1	201120_B001	104	104	94	3.125	Cops8bD	60	Step	3.125	0	NA	201120_E001T_1.avi_lane_203.res	0.596386172491428	0.0297379591631559	0.190097209553516	-0.230845822721179	0.0297379591631559	52	32	0.621341865613293	-0.0429686087694766	0.0624049223118063	0.122395833333333	NA	NA	-0.0203687883649867	0.0677888703105969	0.0244590072351228	0.0947908050042655	0.0677888703105969	11.3	2.8
201120_E001T_1	201120_B001	105	105	95	3.125	Cops8bD	60	Step	3.125	0	NA	201120_E001T_1.avi_lane_204.res	0.54243648472616	-0.0118513741581116	0.195915025201072	-0.264540238243606	-0.0118513741581116	45	37	0.614754552475962	-0.00475441196920712	0.044976070744886	0.125	NA	NA	-0.0743184761302547	0.0261995369893294	0.0302768228826788	0.0610963894818385	0.0261995369893294	4.3	7.8
201120_E001T_1	201120_B001	106	106	96	3.125	Cops8bD	60	Step	3.125	0	NA	201120_E001T_1.avi_lane_205.res	0.542230892527767	0.0089722718814067	0.189257844932976	-0.248578546763692	0.0089722718814067	50	35	0.615669943482133	0.0429468340476547	0.0609214988882783	0.122395833333333	NA	NA	-0.0745240683286477	0.0470231830288477	0.0236196426145828	0.0770580809617525	0.0470231830288477	9.3	5.8
201120_E001T_1	201120_B001	107	107	97	3.125	Cops8bD	60	Step	3.125	0	NA	201120_E001T_1.avi_lane_206.res	0.548403569631796	-0.0268756073016875	0.179070171436065	-0.26978601299237	-0.0268756073016875	46	39	0.665207196518962	-0.0162971813197492	0.0155891864689542	0.119791666666667	NA	NA	-0.0683513912246186	0.0111753038457535	0.0134319691176718	0.0558506147330745	0.0111753038457535	5.3	9.8
201120_E001T_1	201120_B001	108	108	98	3.125	Cops8bD	60	Step	3.125	0	NA	201120_E001T_1.avi_lane_207.res	0.512193898825924	-0.0145284009532322	0.174037134239755	-0.21759897731491	-0.0145284009532322	42	39	0.651403583745555	-0.0348808677969261	0.0356286210164299	0.122395833333333	NA	NA	-0.104561062030491	0.0235225101942088	0.00839893192136179	0.108037650410534	0.0235225101942088	1.3	9.8
201120_E001T_1	201120_B001	109	109	99	3.125	Cops8bD	60	Step	3.125	0	NA	201120_E001T_1.avi_lane_208.res	0.507489445063309	0.00438006605963511	0.151165379356568	-0.237105449364352	0.00438006605963511	51	31	0.635035771787279	0.0292190451757833	0.061862387686567	0.114583333333333	NA	NA	-0.109265515793106	0.0424309772070762	-0.0144728229618252	0.0885311783610925	0.0424309772070762	10.3	1.8
201120_E001T_1	201120_B001	110	110	100	3.125	Cops8bD	60	Step	3.125	0	NA	201120_E001T_1.avi_lane_209.res	0.499026757337594	-0.00296581150752739	0.163864098220814	-0.218863341744204	-0.00296581150752739	44	34	0.653649515048864	-0.0508646451138478	0.0494185677838086	0.114583333333333	NA	NA	-0.117728203518821	0.0350850996399137	-0.00177410409757922	0.106773285981241	0.0350850996399137	3.3	4.8
201120_E001T_1	201120_B001	111	111	101	3.125	Cops8bD	60	Step	3.125	0	NA	201120_E001T_1.avi_lane_210.res	0.500991647117834	-0.00703905147085836	0.12986461083224	-0.254518748711074	-0.00703905147085836	47	26	0.673008969502109	-0.0789383524880597	0.0410919763785473	0.119791666666667	NA	NA	-0.115763313738581	0.0310118596765827	-0.0357735914861532	0.0711178790143705	0.0310118596765827	6.3	-3.2
201120_E001T_1	201120_B001	112	112	102	3.125	Cops8bD	60	Step	3.125	0	NA	201120_E001T_1.avi_lane_211.res	0.528497176085047	-0.0437810245815521	0.158745335429986	-0.269453254308694	-0.0437810245815521	39	35	0.634400526173523	0.0359786228059509	-0.00314689095250603	0.10969387755102	NA	NA	-0.0882577847713677	-0.00573011343411105	-0.00689286688840721	0.0561833734167505	-0.00573011343411105	-1.7	5.8
201120_E001T_1	201120_B001	113	113	103	3.125	Cops8bD	60	Step	3.125	0	NA	201120_E001T_1.avi_lane_212.res	0.546823978859755	-0.0360080532584038	0.163202005998659	-0.245702852476365	-0.0360080532584038	40	38	0.613403341704098	-0.00826491029348141	0.00528671073340103	0.10204081632653	NA	NA	-0.0699309819966597	0.00204285788903725	-0.00243619631973421	0.0799337752490795	0.00204285788903725	-0.700000000000003	8.8
201120_E001T_1	201120_B001	114	114	104	3.125	Cops8bD	60	Step	3.125	0	NA	201120_E001T_1.avi_lane_213.res	0.482751209424644	-0.0345054271915972	0.145594527967341	-0.307760531570676	-0.0345054271915972	44	29	0.653118127537417	-0.0587089264928986	0.0193145670052249	0.101562500000001	NA	NA	-0.134003751431771	0.00354548395584384	-0.0200436743510522	0.0178760961547685	0.00354548395584384	3.3	-0.199999999999999
201120_E001T_1	201120_B001	115	115	105	3.125	Cops8bD	60	Step	3.125	0	NA	201120_E001T_1.avi_lane_214.res	0.551700035131742	-0.0373164913427168	0.153942041443253	-0.228575024128686	-0.0373164913427167	36	36	0.595087329420352	0.00962132395318717	-0.0017942261981273	0.0963541666666665	NA	NA	-0.0650549257246726	0.000734419804724246	-0.0116961608751402	0.0970616035967585	0.000734419804724343	-4.7	6.8
201120_E001T_1	201120_B001	116	116	106	3.125	Cops8bD	60	Step	3.125	0	NA	201120_E001T_1.avi_lane_215.res	0.537143890053864	-0.0119797056263543	0.18564667242839	-0.226545487514362	-0.0119797056263543	38	35	0.656771530967649	0.039210088873369	0.0327418029493428	0.104166666666666	NA	NA	-0.0796110708025507	0.0260712055210867	0.0200084701099968	0.0990911402110825	0.0260712055210867	-2.7	5.8
201120_E001T_1	201120_B001	117	117	107	3.125	Cops8bD	60	Step	3.125	0	NA	201120_E001T_1.avi_lane_216.res	0.515898199426918	-0.00532837134894873	0.16295778880697	-0.192312993744415	-0.00532837134894873	40	36	0.610843776063364	-0.0309429229085486	0.00765228878815844	0.1171875	NA	NA	-0.100856761429497	0.0327225397984923	-0.0026804135114232	0.13332363398103	0.0327225397984923	-0.700000000000003	6.8
201120_E001T_1	201120_B001	118	118	108	3.125	Cops8bD	60	Step	3.125	0	NA	201120_E001T_1.avi_lane_217.res	0.504877867778032	-0.0212139879356568	0.148531637103311	-0.213294563637646	-0.0212139879356568	43	38	0.645380351991322	-0.0834100185269454	0.00682101857182118	0.109375	NA	NA	-0.111877093078383	0.0168369232117842	-0.0171065652150822	0.112342064087798	0.0168369232117842	2.3	8.8
[truncated: 17,822 more rows]
