# Supplementary material for: Mechanism of barotaxis in marine zooplankton
Source: eLife. 2024 Sep 19;13:RP94306. doi: 10.7554/eLife.94306 (PMC11412693; doi:10.7554/eLife.94306)
Supplement: Figure 3—source data 2. [file elife-94306-fig3-data2.csv]

File_name	Body_side	Genotype	stage	Volume
230322_ImmID210321_AcN2Im13_L1_4	right	WT	2dpf	385.891
230322_ImmID210321_AcN2Im13_L1_5	left	WT	2dpf	397.909
240322_ImmID210321_AcN2Im09_L1_4	left	Cops8bD	2dpf	118.28
240322_ImmID210321_AcN2Im09_L1_5	right	Cops8bD	2dpf	105.647
240322_ImmID210321_AcN2Im09_L2_3	right	Cops8bD	2dpf	217.295
240322_ImmID210321_AcN2Im09_L2_4	left	Cops8bD	2dpf	163.41
240322_ImmID210321_AcN2Im13_L2_3	right	WT	2dpf	341.637
240322_ImmID210321_AcN2Im13_L2_4	left	WT	2dpf	303.759
240322_ImmID210321_AcN2Im09_L3_3	right	Cops8bD	2dpf	268.904
240322_ImmID210321_AcN2Im09_L3_4	left	Cops8bD	2dpf	158.977
240322_ImmID210321_AcN2Im08_L1_3	right	Cops8bD	2dpf	260.903
240322_ImmID210321_AcN2Im08_L1_5	left	Cops8bD	2dpf	131.625
240322_ImmID210321_AcN2Im08_L2_3	right	Cops8bD	2dpf	277.146
240322_ImmID210321_AcN2Im08_L2_4	left	Cops8bD	2dpf	266.912
260322_ImmID210321_AcN2Im01_3	right	Cops8bD	2dpf	336.196
260322_ImmID210321_AcN2Im01_4	left	Cops8bD	2dpf	371.714
260322_ImmID210321_AcN2Im02_3	right	Cops8bD	2dpf	191.397
260322_ImmID210321_AcN2Im02_4	left	Cops8bD	2dpf	230.839
260322_ImmID210321_AcN2Im03_3	right	WT	2dpf	NA
260322_ImmID210321_AcN2Im03_4	left	WT	2dpf	372.012
260322_ImmID210321_AcN2Im04_3	right	WT	2dpf	310.357
260322_ImmID210321_AcN2Im04_4	left	WT	2dpf	250.073
260322_ImmID210321_AcN2Im05_3	right	Cops8bD	2dpf	290.874
260322_ImmID210321_AcN2Im05_4	left	Cops8bD	2dpf	NA
270322_ImmID210321_AcN2Im06_3	right	Cops8bD	2dpf	354.798
270322_ImmID210321_AcN2Im06_4	left	Cops8bD	2dpf	227.621
270322_ImmID210321_AcN2Im07_3	right	Cops8bD	2dpf	371.17
270322_ImmID210321_AcN2Im07_4	left	Cops8bD	2dpf	273.321
270322_ImmID210321_AcN2Im08_L3_3	right	Cops8bD	2dpf	290.806
270322_ImmID210321_AcN2Im08_L3_4	left	Cops8bD	2dpf	NA
110422_ImmID210321_AcN2Im13_L3_3	right	WT	2dpf	255.34
110422_ImmID210321_AcN2Im13_L3_4	left	WT	2dpf	215.126
260422_ImmID240422_AcN2Im01_3-2	right	Cops8bD	2dpf	90.041
260422_ImmID240422_AcN2Im01_4	left	Cops8bD	2dpf	203.222
260422_ImmID240422_AcN2Im03_3	right	Cops8bD	2dpf	279.088
260422_ImmID240422_AcN2Im03_4	left	Cops8bD	2dpf	345.541
270422_ImmID240422_AcN2Im08_L1_3	right	Cops8bD	2dpf	239.385
270422_ImmID240422_AcN2Im08_L1_4	left	Cops8bD	2dpf	402.273
270422_ImmID240422_AcN2Im09_L1_3	right	WT	2dpf	416.926
270422_ImmID240422_AcN2Im09_L1_4	left	WT	2dpf	334.768
270422_ImmID240422_AcN2Im04_L1_3	right	Cops8bD	2dpf	281.48
270422_ImmID240422_AcN2Im04_L1_4	left	Cops8bD	2dpf	276.585
270422_ImmID240422_AcN2Im05_L1_3	right	WT	2dpf	286.383
270422_ImmID240422_AcN2Im05_L1_4	left	WT	2dpf	362.24
231022_ImmID211022_AcN2S_1_L1_5	right	Cops8bD	2dpf	250.854
231022_ImmID211022_AcN2S_1_L1_4	left	Cops8bD	2dpf	321.177
231022_ImmID211022_AcN2S_3_L1_3	right	WT	2dpf	439.147
231022_ImmID211022_AcN2S_3_L1_4	left	WT	2dpf	596.472
241022_ImmID211022_AcN2S_1_L1_3	right	Cops8bD	2dpf	225.709
241022_ImmID211022_AcN2S_1_L1_5	left	Cops8bD	2dpf	94.922
241022_ImmID211022_AcN2S_3_L1_3	right	WT	2dpf	251.335
241022_ImmID211022_AcN2S_3_L1_4	left	WT	2dpf	426.83
251022_ImmID211022_AcN2S_1_L1_3	right	Cops8bD	2dpf	353.703
251022_ImmID211022_AcN2S_1_L1_4	left	Cops8bD	2dpf	269.438
251022_ImmID211022_AcN2S_3_L1_3	right	WT	2dpf	457.045
251022_ImmID211022_AcN2S_3_L1_4	left	WT	2dpf	253.885
271022_ImmID211022_AcN2S_4_L1_3	right	WT	3dpf	0
271022_ImmID211022_AcN2S_4_L1_4	left	WT	3dpf	531.346
281022_ImmID211022_AcN2S_1_L1_3	right	Cops8bD	2dpf	358.641
281022_ImmID211022_AcN2S_1_L1_4	left	Cops8bD	2dpf	504.515
