# Supplementary material for: Mechanism of barotaxis in marine zooplankton
Source: eLife. 2024 Sep 19;13:RP94306. doi: 10.7554/eLife.94306 (PMC11412693; doi:10.7554/eLife.94306)
Supplement: Figure 4—source data 1. [file elife-94306-fig4-data1.csv]

Time	RelTime	Trial_ID	Larva_ID	Genotype	State	Transducer_factor	Pressure_Level	Plasmid	Period	FileName	CBF	Beat	CBF_MODA	PressVal
1	-29	210521_M1_L1_E001	210521_M1_L1	WT	positive	0.125	0	pLB316	Before	210521_M1_L1_E001_Kymo-1-24000_-0.txt	16.7743017696888	1	NA	-0.335416666666667
2	-28	210521_M1_L1_E001	210521_M1_L1	WT	positive	0.125	0	pLB316	Before	210521_M1_L1_E001_Kymo-1-24000_-200.txt	17.1526586620926	1	8.8527945	-0.366071428571429
3	-27	210521_M1_L1_E001	210521_M1_L1	WT	positive	0.125	0	pLB316	Before	210521_M1_L1_E001_Kymo-1-24000_-400.txt	NA	0	8.6120015	-0.344298245614035
4	-26	210521_M1_L1_E001	210521_M1_L1	WT	positive	0.125	0	pLB316	Before	210521_M1_L1_E001_Kymo-1-24000_-600.txt	14.6568465794584	1	8.7560375	-0.352678571428572
5	-25	210521_M1_L1_E001	210521_M1_L1	WT	positive	0.125	0	pLB316	Before	210521_M1_L1_E001_Kymo-1-24000_-800.txt	15.6103652825476	1	9.184022	-0.354166666666667
6	-24	210521_M1_L1_E001	210521_M1_L1	WT	positive	0.125	0	pLB316	Before	210521_M1_L1_E001_Kymo-1-24000_-1000.txt	13.4408602150538	1	8.4794365	-0.341981132075472
7	-23	210521_M1_L1_E001	210521_M1_L1	WT	positive	0.125	0	pLB316	Before	210521_M1_L1_E001_Kymo-1-24000_-1200.txt	18.5202333549403	1	8.9053975	-0.324074074074075
8	-22	210521_M1_L1_E001	210521_M1_L1	WT	positive	0.125	0	pLB316	Before	210521_M1_L1_E001_Kymo-1-24000_-1400.txt	14.7405660377358	1	8.817251	-0.332547169811321
9	-21	210521_M1_L1_E001	210521_M1_L1	WT	positive	0.125	0	pLB316	Before	210521_M1_L1_E001_Kymo-1-24000_-1600.txt	18.3435751627992	1	8.579673	-0.347222222222222
10	-20	210521_M1_L1_E001	210521_M1_L1	WT	positive	0.125	0	pLB316	Before	210521_M1_L1_E001_Kymo-1-24000_-1800.txt	17.9937022042285	1	8.8647775	-0.333333333333333
11	-19	210521_M1_L1_E001	210521_M1_L1	WT	positive	0.125	0	pLB316	Before	210521_M1_L1_E001_Kymo-1-24000_-2000.txt	14.7405660377358	1	8.5263235	-0.327830188679246
12	-18	210521_M1_L1_E001	210521_M1_L1	WT	positive	0.125	0	pLB316	Before	210521_M1_L1_E001_Kymo-1-24000_-2200.txt	20.6249355470764	1	8.826617	-0.331018518518519
13	-17	210521_M1_L1_E001	210521_M1_L1	WT	positive	0.125	0	pLB316	Before	210521_M1_L1_E001_Kymo-1-24000_-2400.txt	16.4298036638462	1	8.670906	-0.339622641509434
14	-16	210521_M1_L1_E001	210521_M1_L1	WT	positive	0.125	0	pLB316	Before	210521_M1_L1_E001_Kymo-1-24000_-2600.txt	20.1085863663784	1	8.7425525	-0.333333333333333
15	-15	210521_M1_L1_E001	210521_M1_L1	WT	positive	0.125	0	pLB316	Before	210521_M1_L1_E001_Kymo-1-24000_-2800.txt	18.8803927121684	1	8.2425095	-0.332547169811321
16	-14	210521_M1_L1_E001	210521_M1_L1	WT	positive	0.125	0	pLB316	Before	210521_M1_L1_E001_Kymo-1-24000_-3000.txt	NA	0	7.9837895	-0.308962264150944
17	-13	210521_M1_L1_E001	210521_M1_L1	WT	positive	0.125	0	pLB316	Before	210521_M1_L1_E001_Kymo-1-24000_-3200.txt	NA	0	7.8751975	-0.319444444444444
18	-12	210521_M1_L1_E001	210521_M1_L1	WT	positive	0.125	0	pLB316	Before	210521_M1_L1_E001_Kymo-1-24000_-3400.txt	NA	0	8.38841	-0.29245283018868
19	-11	210521_M1_L1_E001	210521_M1_L1	WT	positive	0.125	0	pLB316	Before	210521_M1_L1_E001_Kymo-1-24000_-3600.txt	20.7210940737671	1	8.2031755	-0.298611111111111
20	-10	210521_M1_L1_E001	210521_M1_L1	WT	positive	0.125	0	pLB316	Before	210521_M1_L1_E001_Kymo-1-24000_-3800.txt	NA	0	8.04905	-0.310000000000001
21	-9	210521_M1_L1_E001	210521_M1_L1	WT	positive	0.125	0	pLB316	Before	210521_M1_L1_E001_Kymo-1-24000_-4000.txt	19.2159877017679	1	8.4033395	-0.308823529411765
22	-8	210521_M1_L1_E001	210521_M1_L1	WT	positive	0.125	0	pLB316	Before	210521_M1_L1_E001_Kymo-1-24000_-4200.txt	16.4109296791663	1	9.8138205	-0.323529411764706
23	-7	210521_M1_L1_E001	210521_M1_L1	WT	positive	0.125	0	pLB316	Before	210521_M1_L1_E001_Kymo-1-24000_-4400.txt	15.4774802662127	1	10.464321	-0.330882352941177
24	-6	210521_M1_L1_E001	210521_M1_L1	WT	positive	0.125	0	pLB316	Before	210521_M1_L1_E001_Kymo-1-24000_-4600.txt	15.0071283859833	1	10.0525555	-0.338235294117648
25	-5	210521_M1_L1_E001	210521_M1_L1	WT	positive	0.125	0	pLB316	Before	210521_M1_L1_E001_Kymo-1-24000_-4800.txt	16.5768752590137	1	9.955025	-0.35
26	-4	210521_M1_L1_E001	210521_M1_L1	WT	positive	0.125	0	pLB316	Before	210521_M1_L1_E001_Kymo-1-24000_-5000.txt	17.3678954452694	1	9.689518	-0.343137254901961
27	-3	210521_M1_L1_E001	210521_M1_L1	WT	positive	0.125	0	pLB316	Before	210521_M1_L1_E001_Kymo-1-24000_-5200.txt	18.0245133381399	1	9.793409	-0.355392156862745
28	-2	210521_M1_L1_E001	210521_M1_L1	WT	positive	0.125	0	pLB316	Before	210521_M1_L1_E001_Kymo-1-24000_-5400.txt	17.0183798502383	1	9.62428	-0.33
29	-1	210521_M1_L1_E001	210521_M1_L1	WT	positive	0.125	0	pLB316	Before	210521_M1_L1_E001_Kymo-1-24000_-5600.txt	18.1061017562919	1	9.397888	-0.338235294117648
30	0	210521_M1_L1_E001	210521_M1_L1	WT	positive	0.125	0	pLB316	Before	210521_M1_L1_E001_Kymo-1-24000_-5800.txt	19.3948797517455	1	9.4421385	-0.345
31	1	210521_M1_L1_E001	210521_M1_L1	WT	positive	0.125	0	pLB316	During_1	210521_M1_L1_E001_Kymo-1-24000_-6000.txt	20.0904068307383	1	9.48247	-0.321078431372549
32	2	210521_M1_L1_E001	210521_M1_L1	WT	positive	0.125	0	pLB316	During_1	210521_M1_L1_E001_Kymo-1-24000_-6200.txt	19.2363181687025	1	9.386045	-0.357843137254902
33	3	210521_M1_L1_E001	210521_M1_L1	WT	positive	0.125	0	pLB316	During_1	210521_M1_L1_E001_Kymo-1-24000_-6400.txt	21.4984413630012	1	9.295363	-0.34
34	4	210521_M1_L1_E001	210521_M1_L1	WT	positive	0.125	0	pLB316	During_1	210521_M1_L1_E001_Kymo-1-24000_-6600.txt	17.120356103407	1	10.07245	-0.340686274509804
35	5	210521_M1_L1_E001	210521_M1_L1	WT	positive	0.125	0	pLB316	During_1	210521_M1_L1_E001_Kymo-1-24000_-6800.txt	20.7943439384487	1	10.310323	-0.3425
36	6	210521_M1_L1_E001	210521_M1_L1	WT	positive	0.125	0	pLB316	During_1	210521_M1_L1_E001_Kymo-1-24000_-7000.txt	16.059742241137	1	9.6500725	-0.316176470588236
37	7	210521_M1_L1_E001	210521_M1_L1	WT	positive	0.125	0	pLB316	During_1	210521_M1_L1_E001_Kymo-1-24000_-7200.txt	17.8316690442225	1	9.370011	-0.306372549019608
38	8	210521_M1_L1_E001	210521_M1_L1	WT	positive	0.125	0	pLB316	During_1	210521_M1_L1_E001_Kymo-1-24000_-7400.txt	18.4604024367731	1	9.075488	-0.3075
39	9	210521_M1_L1_E001	210521_M1_L1	WT	positive	0.125	0	pLB316	During_1	210521_M1_L1_E001_Kymo-1-24000_-7600.txt	18.3637866127996	1	9.209411	-0.316176470588236
40	10	210521_M1_L1_E001	210521_M1_L1	WT	positive	0.125	0	pLB316	During_1	210521_M1_L1_E001_Kymo-1-24000_-7800.txt	19.3948797517455	1	9.2672335	-0.3075
41	11	210521_M1_L1_E001	210521_M1_L1	WT	positive	0.125	0	pLB316	During_1	210521_M1_L1_E001_Kymo-1-24000_-8000.txt	18.0245133381399	1	9.3124815	-0.311274509803922
42	12	210521_M1_L1_E001	210521_M1_L1	WT	positive	0.125	0	pLB316	During_1	210521_M1_L1_E001_Kymo-1-24000_-8200.txt	18.3562021017851	1	9.0364345	-0.306372549019608
43	13	210521_M1_L1_E001	210521_M1_L1	WT	positive	0.125	0	pLB316	During_1	210521_M1_L1_E001_Kymo-1-24000_-8400.txt	21.8531468531469	1	9.120458	-0.315
44	14	210521_M1_L1_E001	210521_M1_L1	WT	positive	0.125	0	pLB316	During_1	210521_M1_L1_E001_Kymo-1-24000_-8600.txt	19.2113731328947	1	9.0994685	-0.306372549019608
45	15	210521_M1_L1_E001	210521_M1_L1	WT	positive	0.125	0	pLB316	During_1	210521_M1_L1_E001_Kymo-1-24000_-8800.txt	20.0904068307383	1	9.068116	-0.3175
46	16	210521_M1_L1_E001	210521_M1_L1	WT	positive	0.125	0	pLB316	During_1	210521_M1_L1_E001_Kymo-1-24000_-9000.txt	19.2159877017679	1	8.9918665	-0.323529411764706
47	17	210521_M1_L1_E001	210521_M1_L1	WT	positive	0.125	0	pLB316	During_1	210521_M1_L1_E001_Kymo-1-24000_-9200.txt	16.3806871698268	1	9.175607	-0.32843137254902
48	18	210521_M1_L1_E001	210521_M1_L1	WT	positive	0.125	0	pLB316	During_1	210521_M1_L1_E001_Kymo-1-24000_-9400.txt	NA	0	8.7909295	-0.3275
49	19	210521_M1_L1_E001	210521_M1_L1	WT	positive	0.125	0	pLB316	During_1	210521_M1_L1_E001_Kymo-1-24000_-9600.txt	20.6249355470764	1	8.9883115	-0.313725490196079
50	20	210521_M1_L1_E001	210521_M1_L1	WT	positive	0.125	0	pLB316	During_1	210521_M1_L1_E001_Kymo-1-24000_-9800.txt	17.8316690442225	1	8.930153	-0.340686274509804
51	21	210521_M1_L1_E001	210521_M1_L1	WT	positive	0.125	0	pLB316	During_1	210521_M1_L1_E001_Kymo-1-24000_-10000.txt	18.2381907714755	1	9.2657225	-0.340686274509804
52	22	210521_M1_L1_E001	210521_M1_L1	WT	positive	0.125	0	pLB316	During_1	210521_M1_L1_E001_Kymo-1-24000_-10200.txt	19.3948797517455	1	9.0693525	-0.32843137254902
53	23	210521_M1_L1_E001	210521_M1_L1	WT	positive	0.125	0	pLB316	During_1	210521_M1_L1_E001_Kymo-1-24000_-10400.txt	20.7921821395155	1	9.040652	-0.315
54	24	210521_M1_L1_E001	210521_M1_L1	WT	positive	0.125	0	pLB316	During_1	210521_M1_L1_E001_Kymo-1-24000_-10600.txt	16.5261940175178	1	8.8883975	-0.316176470588236
55	25	210521_M1_L1_E001	210521_M1_L1	WT	positive	0.125	0	pLB316	During_1	210521_M1_L1_E001_Kymo-1-24000_-10800.txt	18.5202333549403	1	9.0591975	-0.340686274509804
56	26	210521_M1_L1_E001	210521_M1_L1	WT	positive	0.125	0	pLB316	During_1	210521_M1_L1_E001_Kymo-1-24000_-11000.txt	19.5656427313637	1	8.9463035	-0.3275
57	27	210521_M1_L1_E001	210521_M1_L1	WT	positive	0.125	0	pLB316	During_1	210521_M1_L1_E001_Kymo-1-24000_-11200.txt	19.2159877017679	1	8.8955425	-0.325980392156863
58	28	210521_M1_L1_E001	210521_M1_L1	WT	positive	0.125	0	pLB316	During_1	210521_M1_L1_E001_Kymo-1-24000_-11400.txt	17.8316690442225	1	8.8861275	-0.3275
59	29	210521_M1_L1_E001	210521_M1_L1	WT	positive	0.125	0	pLB316	During_1	210521_M1_L1_E001_Kymo-1-24000_-11600.txt	16.6181969256336	1	8.7583165	-0.313725490196079
60	30	210521_M1_L1_E001	210521_M1_L1	WT	positive	0.125	0	pLB316	During_1	210521_M1_L1_E001_Kymo-1-24000_-11800.txt	17.1526586620926	1	8.849626	-0.318627450980392
61	31	210521_M1_L1_E001	210521_M1_L1	WT	positive	0.125	0	pLB316	During_2	210521_M1_L1_E001_Kymo-1-24000_-12000.txt	19.5656427313637	1	8.8381025	-0.305
62	32	210521_M1_L1_E001	210521_M1_L1	WT	positive	0.125	0	pLB316	During_2	210521_M1_L1_E001_Kymo-1-24000_-12200.txt	15.3627530053386	1	8.9851035	-0.313725490196079
63	33	210521_M1_L1_E001	210521_M1_L1	WT	positive	0.125	0	pLB316	During_2	210521_M1_L1_E001_Kymo-1-24000_-12400.txt	19.0439916206437	1	8.7343365	-0.3125
64	34	210521_M1_L1_E001	210521_M1_L1	WT	positive	0.125	0	pLB316	During_2	210521_M1_L1_E001_Kymo-1-24000_-12600.txt	NA	0	8.690563	-0.318627450980392
65	35	210521_M1_L1_E001	210521_M1_L1	WT	positive	0.125	0	pLB316	During_2	210521_M1_L1_E001_Kymo-1-24000_-12800.txt	NA	0	8.7578275	-0.313725490196079
66	36	210521_M1_L1_E001	210521_M1_L1	WT	positive	0.125	0	pLB316	During_2	210521_M1_L1_E001_Kymo-1-24000_-13000.txt	17.8316690442225	1	8.946407	-0.3125
67	37	210521_M1_L1_E001	210521_M1_L1	WT	positive	0.125	0	pLB316	During_2	210521_M1_L1_E001_Kymo-1-24000_-13200.txt	19.2159877017679	1	8.7842015	-0.313725490196079
68	38	210521_M1_L1_E001	210521_M1_L1	WT	positive	0.125	0	pLB316	During_2	210521_M1_L1_E001_Kymo-1-24000_-13400.txt	15.7927984838913	1	8.6321295	-0.305
69	39	210521_M1_L1_E001	210521_M1_L1	WT	positive	0.125	0	pLB316	During_2	210521_M1_L1_E001_Kymo-1-24000_-13600.txt	18.6933358257781	1	8.895595	-0.316176470588236
70	40	210521_M1_L1_E001	210521_M1_L1	WT	positive	0.125	0	pLB316	During_2	210521_M1_L1_E001_Kymo-1-24000_-13800.txt	14.4211702779681	1	8.7578455	-0.316176470588236
71	41	210521_M1_L1_E001	210521_M1_L1	WT	positive	0.125	0	pLB316	During_2	210521_M1_L1_E001_Kymo-1-24000_-14000.txt	19.7530864197531	1	8.629592	-0.3025
72	42	210521_M1_L1_E001	210521_M1_L1	WT	positive	0.125	0	pLB316	During_2	210521_M1_L1_E001_Kymo-1-24000_-14200.txt	21.143884131515	1	8.9578225	-0.301470588235295
73	43	210521_M1_L1_E001	210521_M1_L1	WT	positive	0.125	0	pLB316	During_2	210521_M1_L1_E001_Kymo-1-24000_-14400.txt	17.3025348213513	1	8.6499975	-0.296568627450981
74	44	210521_M1_L1_E001	210521_M1_L1	WT	positive	0.125	0	pLB316	During_2	210521_M1_L1_E001_Kymo-1-24000_-14600.txt	15.9438775510204	1	8.8104975	-0.299019607843137
75	45	210521_M1_L1_E001	210521_M1_L1	WT	positive	0.125	0	pLB316	During_2	210521_M1_L1_E001_Kymo-1-24000_-14800.txt	13.3618385889898	1	8.874313	-0.299019607843137
76	46	210521_M1_L1_E001	210521_M1_L1	WT	positive	0.125	0	pLB316	During_2	210521_M1_L1_E001_Kymo-1-24000_-15000.txt	17.4383119714012	1	8.5862385	-0.2875
77	47	210521_M1_L1_E001	210521_M1_L1	WT	positive	0.125	0	pLB316	During_2	210521_M1_L1_E001_Kymo-1-24000_-15200.txt	20.271639975674	1	8.851905	-0.28921568627451
78	48	210521_M1_L1_E001	210521_M1_L1	WT	positive	0.125	0	pLB316	During_2	210521_M1_L1_E001_Kymo-1-24000_-15400.txt	17.3025348213513	1	8.50613	-0.294117647058824
79	49	210521_M1_L1_E001	210521_M1_L1	WT	positive	0.125	0	pLB316	During_2	210521_M1_L1_E001_Kymo-1-24000_-15600.txt	20.4394481349004	1	9.018724	-0.299019607843137
80	50	210521_M1_L1_E001	210521_M1_L1	WT	positive	0.125	0	pLB316	During_2	210521_M1_L1_E001_Kymo-1-24000_-15800.txt	NA	0	8.5928055	-0.28921568627451
81	51	210521_M1_L1_E001	210521_M1_L1	WT	positive	0.125	0	pLB316	During_2	210521_M1_L1_E001_Kymo-1-24000_-16000.txt	16.9592130925125	1	8.904	-0.2925
82	52	210521_M1_L1_E001	210521_M1_L1	WT	positive	0.125	0	pLB316	During_2	210521_M1_L1_E001_Kymo-1-24000_-16200.txt	NA	0	8.7241075	-0.294117647058824
83	53	210521_M1_L1_E001	210521_M1_L1	WT	positive	0.125	0	pLB316	During_2	210521_M1_L1_E001_Kymo-1-24000_-16400.txt	17.120356103407	1	8.701762	-0.279411764705883
84	54	210521_M1_L1_E001	210521_M1_L1	WT	positive	0.125	0	pLB316	During_2	210521_M1_L1_E001_Kymo-1-24000_-16600.txt	15.6103652825476	1	9.021773	-0.3
85	55	210521_M1_L1_E001	210521_M1_L1	WT	positive	0.125	0	pLB316	During_2	210521_M1_L1_E001_Kymo-1-24000_-16800.txt	18.8679245283019	1	8.911142	-0.296568627450981
86	56	210521_M1_L1_E001	210521_M1_L1	WT	positive	0.125	0	pLB316	During_2	210521_M1_L1_E001_Kymo-1-24000_-17000.txt	17.4687745654642	1	8.59923	-0.2825
87	57	210521_M1_L1_E001	210521_M1_L1	WT	positive	0.125	0	pLB316	During_2	210521_M1_L1_E001_Kymo-1-24000_-17200.txt	19.7530864197531	1	8.923635	-0.28921568627451
88	58	210521_M1_L1_E001	210521_M1_L1	WT	positive	0.125	0	pLB316	During_2	210521_M1_L1_E001_Kymo-1-24000_-17400.txt	16.3269748836703	1	8.5956765	-0.296568627450981
89	59	210521_M1_L1_E001	210521_M1_L1	WT	positive	0.125	0	pLB316	During_2	210521_M1_L1_E001_Kymo-1-24000_-17600.txt	19.9183348272084	1	8.7993025	-0.297500000000001
90	60	210521_M1_L1_E001	210521_M1_L1	WT	positive	0.125	0	pLB316	During_2	210521_M1_L1_E001_Kymo-1-24000_-17800.txt	NA	0	8.6063025	-0.284313725490196
91	61	210521_M1_L1_E001	210521_M1_L1	WT	positive	0.125	0	pLB316	After	210521_M1_L1_E001_Kymo-1-24000_-18000.txt	16.8868999873348	1	8.7744015	-0.285000000000001
92	62	210521_M1_L1_E001	210521_M1_L1	WT	positive	0.125	0	pLB316	After	210521_M1_L1_E001_Kymo-1-24000_-18200.txt	17.9937022042285	1	8.4257695	-0.477941176470588
93	63	210521_M1_L1_E001	210521_M1_L1	WT	positive	0.125	0	pLB316	After	210521_M1_L1_E001_Kymo-1-24000_-18400.txt	20.271639975674	1	8.930371	-0.495098039215686
94	64	210521_M1_L1_E001	210521_M1_L1	WT	positive	0.125	0	pLB316	After	210521_M1_L1_E001_Kymo-1-24000_-18600.txt	17.8715038870521	1	8.6565865	-0.4875
95	65	210521_M1_L1_E001	210521_M1_L1	WT	positive	0.125	0	pLB316	After	210521_M1_L1_E001_Kymo-1-24000_-18800.txt	16.2800162800163	1	8.5945395	-0.484375
96	66	210521_M1_L1_E001	210521_M1_L1	WT	positive	0.125	0	pLB316	After	210521_M1_L1_E001_Kymo-1-24000_-19000.txt	18.5795903200334	1	8.606339	-0.4921875
97	67	210521_M1_L1_E001	210521_M1_L1	WT	positive	0.125	0	pLB316	After	210521_M1_L1_E001_Kymo-1-24000_-19200.txt	17.3025348213513	1	8.8744825	-0.486979166666666
98	68	210521_M1_L1_E001	210521_M1_L1	WT	positive	0.125	0	pLB316	After	210521_M1_L1_E001_Kymo-1-24000_-19400.txt	15.0727259024795	1	8.6376545	-0.49234693877551
99	69	210521_M1_L1_E001	210521_M1_L1	WT	positive	0.125	0	pLB316	After	210521_M1_L1_E001_Kymo-1-24000_-19600.txt	NA	0	8.7344515	-0.489583333333334
100	70	210521_M1_L1_E001	210521_M1_L1	WT	positive	0.125	0	pLB316	After	210521_M1_L1_E001_Kymo-1-24000_-19800.txt	NA	0	8.6902455	-0.479166666666667
101	71	210521_M1_L1_E001	210521_M1_L1	WT	positive	0.125	0	pLB316	After	210521_M1_L1_E001_Kymo-1-24000_-20000.txt	19.5656427313637	1	8.860076	-0.486979166666666
102	72	210521_M1_L1_E001	210521_M1_L1	WT	positive	0.125	0	pLB316	After	210521_M1_L1_E001_Kymo-1-24000_-20200.txt	18.1719062329638	1	8.3016365	-0.486979166666666
103	73	210521_M1_L1_E001	210521_M1_L1	WT	positive	0.125	0	pLB316	After	210521_M1_L1_E001_Kymo-1-24000_-20400.txt	NA	0	10.146755	-0.486979166666666
104	74	210521_M1_L1_E001	210521_M1_L1	WT	positive	0.125	0	pLB316	After	210521_M1_L1_E001_Kymo-1-24000_-20600.txt	17.0183798502383	1	9.444874	-0.481770833333333
105	75	210521_M1_L1_E001	210521_M1_L1	WT	positive	0.125	0	pLB316	After	210521_M1_L1_E001_Kymo-1-24000_-20800.txt	18.0973638173373	1	8.8253045	-0.484375
106	76	210521_M1_L1_E001	210521_M1_L1	WT	positive	0.125	0	pLB316	After	210521_M1_L1_E001_Kymo-1-24000_-21000.txt	19.9183348272084	1	8.6837335	-0.489583333333334
107	77	210521_M1_L1_E001	210521_M1_L1	WT	positive	0.125	0	pLB316	After	210521_M1_L1_E001_Kymo-1-24000_-21200.txt	15.0727259024795	1	8.5399145	-0.46875
108	78	210521_M1_L1_E001	210521_M1_L1	WT	positive	0.125	0	pLB316	After	210521_M1_L1_E001_Kymo-1-24000_-21400.txt	17.9937022042285	1	8.7726155	-0.479166666666667
109	79	210521_M1_L1_E001	210521_M1_L1	WT	positive	0.125	0	pLB316	After	210521_M1_L1_E001_Kymo-1-24000_-21600.txt	16.2800162800163	1	8.8368685	-0.494791666666666
110	80	210521_M1_L1_E001	210521_M1_L1	WT	positive	0.125	0	pLB316	After	210521_M1_L1_E001_Kymo-1-24000_-21800.txt	NA	0	8.50275	-0.487244897959183
111	81	210521_M1_L1_E001	210521_M1_L1	WT	positive	0.125	0	pLB316	After	210521_M1_L1_E001_Kymo-1-24000_-22000.txt	21.0238620834647	1	9.0206325	-0.494897959183673
112	82	210521_M1_L1_E001	210521_M1_L1	WT	positive	0.125	0	pLB316	After	210521_M1_L1_E001_Kymo-1-24000_-22200.txt	17.3025348213513	1	8.4839835	-0.473958333333333
113	83	210521_M1_L1_E001	210521_M1_L1	WT	positive	0.125	0	pLB316	After	210521_M1_L1_E001_Kymo-1-24000_-22400.txt	18.3435751627992	1	8.961638	-0.510416666666667
114	84	210521_M1_L1_E001	210521_M1_L1	WT	positive	0.125	0	pLB316	After	210521_M1_L1_E001_Kymo-1-24000_-22600.txt	18.6933358257781	1	8.7720355	-0.473958333333333
115	85	210521_M1_L1_E001	210521_M1_L1	WT	positive	0.125	0	pLB316	After	210521_M1_L1_E001_Kymo-1-24000_-22800.txt	NA	0	8.8619025	-0.5
116	86	210521_M1_L1_E001	210521_M1_L1	WT	positive	0.125	0	pLB316	After	210521_M1_L1_E001_Kymo-1-24000_-23000.txt	17.9597701149425	1	8.7214835	-0.486979166666666
117	87	210521_M1_L1_E001	210521_M1_L1	WT	positive	0.125	0	pLB316	After	210521_M1_L1_E001_Kymo-1-24000_-23200.txt	18.6933358257781	1	8.5829505	-0.489583333333334
118	88	210521_M1_L1_E001	210521_M1_L1	WT	positive	0.125	0	pLB316	After	210521_M1_L1_E001_Kymo-1-24000_-23400.txt	19.5656427313637	1	8.7687405	-0.497395833333333
119	89	210521_M1_L1_E001	210521_M1_L1	WT	positive	0.125	0	pLB316	After	210521_M1_L1_E001_Kymo-1-24000_-23600.txt	14.7405660377358	1	8.4469835	-0.4765625
120	90	210521_M1_L1_E001	210521_M1_L1	WT	positive	0.125	0	pLB316	After	210521_M1_L1_E001_Kymo-1-24000_-23800.txt	18.6933358257781	1	NA	NA
1	-29	210521_M1_L1_E002	210521_M1_L1	WT	positive	0.25	85	pLB316	Before	210521_M1_L1_E002_Kymo-1-24000_-0.txt	18.7055742611298	1	NA	-1.19166666666667
2	-28	210521_M1_L1_E002	210521_M1_L1	WT	positive	0.25	85	pLB316	Before	210521_M1_L1_E002_Kymo-1-24000_-200.txt	17.1526586620926	1	9.121822	-1.17857142857143
3	-27	210521_M1_L1_E002	210521_M1_L1	WT	positive	0.25	85	pLB316	Before	210521_M1_L1_E002_Kymo-1-24000_-400.txt	17.3295208387488	1	9.025227	-1.14912280701754
4	-26	210521_M1_L1_E002	210521_M1_L1	WT	positive	0.25	85	pLB316	Before	210521_M1_L1_E002_Kymo-1-24000_-600.txt	19.7413878195637	1	9.095067	-1.15625
5	-25	210521_M1_L1_E002	210521_M1_L1	WT	positive	0.25	85	pLB316	Before	210521_M1_L1_E002_Kymo-1-24000_-800.txt	16.479894528675	1	8.8729955	-1.13888888888889
6	-24	210521_M1_L1_E002	210521_M1_L1	WT	positive	0.25	85	pLB316	Before	210521_M1_L1_E002_Kymo-1-24000_-1000.txt	18.8679245283019	1	9.015205	-1.11792452830189
7	-23	210521_M1_L1_E002	210521_M1_L1	WT	positive	0.25	85	pLB316	Before	210521_M1_L1_E002_Kymo-1-24000_-1200.txt	19.5656427313637	1	8.9450385	NA
8	-22	210521_M1_L1_E002	210521_M1_L1	WT	positive	0.25	85	pLB316	Before	210521_M1_L1_E002_Kymo-1-24000_-1400.txt	16.8152009416513	1	8.9346895	-1.10377358490566
9	-21	210521_M1_L1_E002	210521_M1_L1	WT	positive	0.25	85	pLB316	Before	210521_M1_L1_E002_Kymo-1-24000_-1600.txt	16.6181969256336	1	8.7175775	-1.06944444444444
10	-20	210521_M1_L1_E002	210521_M1_L1	WT	positive	0.25	85	pLB316	Before	210521_M1_L1_E002_Kymo-1-24000_-1800.txt	15.6103652825476	1	8.8165675	-1.04166666666667
11	-19	210521_M1_L1_E002	210521_M1_L1	WT	positive	0.25	85	pLB316	Before	210521_M1_L1_E002_Kymo-1-24000_-2000.txt	19.7413878195637	1	9.070563	-1.03301886792453
12	-18	210521_M1_L1_E002	210521_M1_L1	WT	positive	0.25	85	pLB316	Before	210521_M1_L1_E002_Kymo-1-24000_-2200.txt	18.3435751627992	1	8.603915	-1.02314814814815
13	-17	210521_M1_L1_E002	210521_M1_L1	WT	positive	0.25	85	pLB316	Before	210521_M1_L1_E002_Kymo-1-24000_-2400.txt	18.5202333549403	1	8.9038215	-1.0188679245283
14	-16	210521_M1_L1_E002	210521_M1_L1	WT	positive	0.25	85	pLB316	Before	210521_M1_L1_E002_Kymo-1-24000_-2600.txt	19.2132186944618	1	8.608985	-0.99537037037037
15	-15	210521_M1_L1_E002	210521_M1_L1	WT	positive	0.25	85	pLB316	Before	210521_M1_L1_E002_Kymo-1-24000_-2800.txt	16.479894528675	1	8.778369	-1.00943396226415
16	-14	210521_M1_L1_E002	210521_M1_L1	WT	positive	0.25	85	pLB316	Before	210521_M1_L1_E002_Kymo-1-24000_-3000.txt	16.9592130925125	1	8.5310595	-1.04245283018868
17	-13	210521_M1_L1_E002	210521_M1_L1	WT	positive	0.25	85	pLB316	Before	210521_M1_L1_E002_Kymo-1-24000_-3200.txt	17.8316690442225	1	9.0208445	-1.02777777777778
18	-12	210521_M1_L1_E002	210521_M1_L1	WT	positive	0.25	85	pLB316	Before	210521_M1_L1_E002_Kymo-1-24000_-3400.txt	17.3025348213513	1	8.579511	-1.04716981132075
19	-11	210521_M1_L1_E002	210521_M1_L1	WT	positive	0.25	85	pLB316	Before	210521_M1_L1_E002_Kymo-1-24000_-3600.txt	19.0439916206437	1	8.505183	-1.03240740740741
20	-10	210521_M1_L1_E002	210521_M1_L1	WT	positive	0.25	85	pLB316	Before	210521_M1_L1_E002_Kymo-1-24000_-3800.txt	18.3435751627992	1	8.722228	-1.015
21	-9	210521_M1_L1_E002	210521_M1_L1	WT	positive	0.25	85	pLB316	Before	210521_M1_L1_E002_Kymo-1-24000_-4000.txt	17.3025348213513	1	8.6806985	-1.05392156862745
22	-8	210521_M1_L1_E002	210521_M1_L1	WT	positive	0.25	85	pLB316	Before	210521_M1_L1_E002_Kymo-1-24000_-4200.txt	NA	0	8.2295995	-1.05882352941176
23	-7	210521_M1_L1_E002	210521_M1_L1	WT	positive	0.25	85	pLB316	Before	210521_M1_L1_E002_Kymo-1-24000_-4400.txt	16.2800162800163	1	8.9703735	-1.06862745098039
24	-6	210521_M1_L1_E002	210521_M1_L1	WT	positive	0.25	85	pLB316	Before	210521_M1_L1_E002_Kymo-1-24000_-4600.txt	18.3099880985077	1	9.8741045	-1.04411764705882
25	-5	210521_M1_L1_E002	210521_M1_L1	WT	positive	0.25	85	pLB316	Before	210521_M1_L1_E002_Kymo-1-24000_-4800.txt	20.2675314146737	1	9.5195095	-1.015
26	-4	210521_M1_L1_E002	210521_M1_L1	WT	positive	0.25	85	pLB316	Before	210521_M1_L1_E002_Kymo-1-24000_-5000.txt	18.2648401826484	1	9.19471	-0.975490196078431
27	-3	210521_M1_L1_E002	210521_M1_L1	WT	positive	0.25	85	pLB316	Before	210521_M1_L1_E002_Kymo-1-24000_-5200.txt	19.2159877017679	1	8.975287	-0.901960784313725
28	-2	210521_M1_L1_E002	210521_M1_L1	WT	positive	0.25	85	pLB316	Before	210521_M1_L1_E002_Kymo-1-24000_-5400.txt	17.9937022042285	1	8.640141	-0.899999999999999
29	-1	210521_M1_L1_E002	210521_M1_L1	WT	positive	0.25	85	pLB316	Before	210521_M1_L1_E002_Kymo-1-24000_-5600.txt	20.775982963694	1	8.7691855	-0.906862745098039
30	0	210521_M1_L1_E002	210521_M1_L1	WT	positive	0.25	85	pLB316	Before	210521_M1_L1_E002_Kymo-1-24000_-5800.txt	16.6181969256336	1	8.604856	81.385
31	1	210521_M1_L1_E002	210521_M1_L1	WT	positive	0.25	85	pLB316	During_1	210521_M1_L1_E002_Kymo-1-24000_-6000.txt	16.4298036638462	1	8.436734	81.7401960784314
32	2	210521_M1_L1_E002	210521_M1_L1	WT	positive	0.25	85	pLB316	During_1	210521_M1_L1_E002_Kymo-1-24000_-6200.txt	16.2800162800163	1	8.725332	82.2941176470588
33	3	210521_M1_L1_E002	210521_M1_L1	WT	positive	0.25	85	pLB316	During_1	210521_M1_L1_E002_Kymo-1-24000_-6400.txt	14.4112984579911	1	8.3400065	84.91
34	4	210521_M1_L1_E002	210521_M1_L1	WT	positive	0.25	85	pLB316	During_1	210521_M1_L1_E002_Kymo-1-24000_-6600.txt	18.8679245283019	1	8.9761325	84.7794117647059
35	5	210521_M1_L1_E002	210521_M1_L1	WT	positive	0.25	85	pLB316	During_1	210521_M1_L1_E002_Kymo-1-24000_-6800.txt	NA	0	8.626217	84.69
36	6	210521_M1_L1_E002	210521_M1_L1	WT	positive	0.25	85	pLB316	During_1	210521_M1_L1_E002_Kymo-1-24000_-7000.txt	17.3025348213513	1	8.565394	84.5833333333333
37	7	210521_M1_L1_E002	210521_M1_L1	WT	positive	0.25	85	pLB316	During_1	210521_M1_L1_E002_Kymo-1-24000_-7200.txt	19.3986420950533	1	8.792198	84.5098039215686
38	8	210521_M1_L1_E002	210521_M1_L1	WT	positive	0.25	85	pLB316	During_1	210521_M1_L1_E002_Kymo-1-24000_-7400.txt	19.54174605501	1	8.281513	84.5
39	9	210521_M1_L1_E002	210521_M1_L1	WT	positive	0.25	85	pLB316	During_1	210521_M1_L1_E002_Kymo-1-24000_-7600.txt	19.7530864197531	1	8.6228505	84.4362745098039
40	10	210521_M1_L1_E002	210521_M1_L1	WT	positive	0.25	85	pLB316	During_1	210521_M1_L1_E002_Kymo-1-24000_-7800.txt	18.5253797702853	1	8.4092645	84.34
41	11	210521_M1_L1_E002	210521_M1_L1	WT	positive	0.25	85	pLB316	During_1	210521_M1_L1_E002_Kymo-1-24000_-8000.txt	17.6475778699374	1	8.615166	84.25
42	12	210521_M1_L1_E002	210521_M1_L1	WT	positive	0.25	85	pLB316	During_1	210521_M1_L1_E002_Kymo-1-24000_-8200.txt	16.6181969256336	1	8.936937	84.1764705882353
43	13	210521_M1_L1_E002	210521_M1_L1	WT	positive	0.25	85	pLB316	During_1	210521_M1_L1_E002_Kymo-1-24000_-8400.txt	18.8679245283019	1	8.7770575	84.055
44	14	210521_M1_L1_E002	210521_M1_L1	WT	positive	0.25	85	pLB316	During_1	210521_M1_L1_E002_Kymo-1-24000_-8600.txt	16.0649022049078	1	8.4562265	84.0147058823529
45	15	210521_M1_L1_E002	210521_M1_L1	WT	positive	0.25	85	pLB316	During_1	210521_M1_L1_E002_Kymo-1-24000_-8800.txt	18.5202333549403	1	8.582963	83.965
46	16	210521_M1_L1_E002	210521_M1_L1	WT	positive	0.25	85	pLB316	During_1	210521_M1_L1_E002_Kymo-1-24000_-9000.txt	16.2800162800163	1	8.6438935	83.828431372549
47	17	210521_M1_L1_E002	210521_M1_L1	WT	positive	0.25	85	pLB316	During_1	210521_M1_L1_E002_Kymo-1-24000_-9200.txt	NA	0	8.2836895	83.7794117647059
48	18	210521_M1_L1_E002	210521_M1_L1	WT	positive	0.25	85	pLB316	During_1	210521_M1_L1_E002_Kymo-1-24000_-9400.txt	19.5656427313637	1	8.9644265	83.75
49	19	210521_M1_L1_E002	210521_M1_L1	WT	positive	0.25	85	pLB316	During_1	210521_M1_L1_E002_Kymo-1-24000_-9600.txt	NA	0	8.25395	83.7352941176471
50	20	210521_M1_L1_E002	210521_M1_L1	WT	positive	0.25	85	pLB316	During_1	210521_M1_L1_E002_Kymo-1-24000_-9800.txt	20.4394481349004	1	8.9828765	83.6862745098039
51	21	210521_M1_L1_E002	210521_M1_L1	WT	positive	0.25	85	pLB316	During_1	210521_M1_L1_E002_Kymo-1-24000_-10000.txt	16.7743017696888	1	8.306052	83.5686274509804
52	22	210521_M1_L1_E002	210521_M1_L1	WT	positive	0.25	85	pLB316	During_1	210521_M1_L1_E002_Kymo-1-24000_-10200.txt	17.710870046491	1	9.032602	83.5294117647059
53	23	210521_M1_L1_E002	210521_M1_L1	WT	positive	0.25	85	pLB316	During_1	210521_M1_L1_E002_Kymo-1-24000_-10400.txt	17.0940170940171	1	8.39792	83.485
54	24	210521_M1_L1_E002	210521_M1_L1	WT	positive	0.25	85	pLB316	During_1	210521_M1_L1_E002_Kymo-1-24000_-10600.txt	14.9510353591986	1	8.8419665	83.3480392156863
55	25	210521_M1_L1_E002	210521_M1_L1	WT	positive	0.25	85	pLB316	During_1	210521_M1_L1_E002_Kymo-1-24000_-10800.txt	19.7530864197531	1	8.442276	83.2843137254902
56	26	210521_M1_L1_E002	210521_M1_L1	WT	positive	0.25	85	pLB316	During_1	210521_M1_L1_E002_Kymo-1-24000_-11000.txt	19.3986420950533	1	8.621138	83.245
57	27	210521_M1_L1_E002	210521_M1_L1	WT	positive	0.25	85	pLB316	During_1	210521_M1_L1_E002_Kymo-1-24000_-11200.txt	17.2302390695671	1	8.5857385	83.1764705882353
58	28	210521_M1_L1_E002	210521_M1_L1	WT	positive	0.25	85	pLB316	During_1	210521_M1_L1_E002_Kymo-1-24000_-11400.txt	17.9937022042285	1	8.2718785	83.035
59	29	210521_M1_L1_E002	210521_M1_L1	WT	positive	0.25	85	pLB316	During_1	210521_M1_L1_E002_Kymo-1-24000_-11600.txt	16.9592130925125	1	8.736534	82.9950980392157
60	30	210521_M1_L1_E002	210521_M1_L1	WT	positive	0.25	85	pLB316	During_1	210521_M1_L1_E002_Kymo-1-24000_-11800.txt	NA	0	8.4405085	82.9019607843137
61	31	210521_M1_L1_E002	210521_M1_L1	WT	positive	0.25	85	pLB316	During_2	210521_M1_L1_E002_Kymo-1-24000_-12000.txt	18.6933358257781	1	8.7389135	82.825
62	32	210521_M1_L1_E002	210521_M1_L1	WT	positive	0.25	85	pLB316	During_2	210521_M1_L1_E002_Kymo-1-24000_-12200.txt	16.6181969256336	1	8.5225575	82.7794117647059
63	33	210521_M1_L1_E002	210521_M1_L1	WT	positive	0.25	85	pLB316	During_2	210521_M1_L1_E002_Kymo-1-24000_-12400.txt	18.1719062329638	1	8.539997	82.76
64	34	210521_M1_L1_E002	210521_M1_L1	WT	positive	0.25	85	pLB316	During_2	210521_M1_L1_E002_Kymo-1-24000_-12600.txt	18.1719062329638	1	8.180915	82.75
65	35	210521_M1_L1_E002	210521_M1_L1	WT	positive	0.25	85	pLB316	During_2	210521_M1_L1_E002_Kymo-1-24000_-12800.txt	16.6181969256336	1	8.3161905	82.7156862745098
66	36	210521_M1_L1_E002	210521_M1_L1	WT	positive	0.25	85	pLB316	During_2	210521_M1_L1_E002_Kymo-1-24000_-13000.txt	16.6181969256336	1	8.5324295	83.23
67	37	210521_M1_L1_E002	210521_M1_L1	WT	positive	0.25	85	pLB316	During_2	210521_M1_L1_E002_Kymo-1-24000_-13200.txt	17.3641257162702	1	8.508133	83.0098039215686
68	38	210521_M1_L1_E002	210521_M1_L1	WT	positive	0.25	85	pLB316	During_2	210521_M1_L1_E002_Kymo-1-24000_-13400.txt	18.8679245283019	1	8.657979	83.015
69	39	210521_M1_L1_E002	210521_M1_L1	WT	positive	0.25	85	pLB316	During_2	210521_M1_L1_E002_Kymo-1-24000_-13600.txt	17.9937022042285	1	8.36342	82.9509803921569
70	40	210521_M1_L1_E002	210521_M1_L1	WT	positive	0.25	85	pLB316	During_2	210521_M1_L1_E002_Kymo-1-24000_-13800.txt	18.3435751627992	1	8.666307	82.921568627451
71	41	210521_M1_L1_E002	210521_M1_L1	WT	positive	0.25	85	pLB316	During_2	210521_M1_L1_E002_Kymo-1-24000_-14000.txt	16.9592130925125	1	8.39587	82.845
72	42	210521_M1_L1_E002	210521_M1_L1	WT	positive	0.25	85	pLB316	During_2	210521_M1_L1_E002_Kymo-1-24000_-14200.txt	18.6933358257781	1	8.686781	82.7598039215686
73	43	210521_M1_L1_E002	210521_M1_L1	WT	positive	0.25	85	pLB316	During_2	210521_M1_L1_E002_Kymo-1-24000_-14400.txt	17.2980453208787	1	8.315908	82.75
74	44	210521_M1_L1_E002	210521_M1_L1	WT	positive	0.25	85	pLB316	During_2	210521_M1_L1_E002_Kymo-1-24000_-14600.txt	20.271639975674	1	8.927513	82.7401960784314
75	45	210521_M1_L1_E002	210521_M1_L1	WT	positive	0.25	85	pLB316	During_2	210521_M1_L1_E002_Kymo-1-24000_-14800.txt	NA	0	8.400881	82.7107843137255
76	46	210521_M1_L1_E002	210521_M1_L1	WT	positive	0.25	85	pLB316	During_2	210521_M1_L1_E002_Kymo-1-24000_-15000.txt	18.3435751627992	1	8.709153	85.49
77	47	210521_M1_L1_E002	210521_M1_L1	WT	positive	0.25	85	pLB316	During_2	210521_M1_L1_E002_Kymo-1-24000_-15200.txt	NA	0	8.5709355	86.4607843137255
78	48	210521_M1_L1_E002	210521_M1_L1	WT	positive	0.25	85	pLB316	During_2	210521_M1_L1_E002_Kymo-1-24000_-15400.txt	NA	0	8.825993	86.3382352941177
79	49	210521_M1_L1_E002	210521_M1_L1	WT	positive	0.25	85	pLB316	During_2	210521_M1_L1_E002_Kymo-1-24000_-15600.txt	NA	0	8.142598	86.2352941176471
80	50	210521_M1_L1_E002	210521_M1_L1	WT	positive	0.25	85	pLB316	During_2	210521_M1_L1_E002_Kymo-1-24000_-15800.txt	NA	0	7.553388	86.0833333333333
81	51	210521_M1_L1_E002	210521_M1_L1	WT	positive	0.25	85	pLB316	During_2	210521_M1_L1_E002_Kymo-1-24000_-16000.txt	NA	0	8.532805	86.01
82	52	210521_M1_L1_E002	210521_M1_L1	WT	positive	0.25	85	pLB316	During_2	210521_M1_L1_E002_Kymo-1-24000_-16200.txt	16.9592130925125	1	10.19288	85.9558823529412
83	53	210521_M1_L1_E002	210521_M1_L1	WT	positive	0.25	85	pLB316	During_2	210521_M1_L1_E002_Kymo-1-24000_-16400.txt	14.111338460453	1	9.6774395	85.8774509803922
84	54	210521_M1_L1_E002	210521_M1_L1	WT	positive	0.25	85	pLB316	During_2	210521_M1_L1_E002_Kymo-1-24000_-16600.txt	15.7121533506167	1	9.5562455	85.795
85	55	210521_M1_L1_E002	210521_M1_L1	WT	positive	0.25	85	pLB316	During_2	210521_M1_L1_E002_Kymo-1-24000_-16800.txt	14.7666863555818	1	9.2329715	85.7450980392157
86	56	210521_M1_L1_E002	210521_M1_L1	WT	positive	0.25	85	pLB316	During_2	210521_M1_L1_E002_Kymo-1-24000_-17000.txt	18.3637866127996	1	9.5436565	85.725
87	57	210521_M1_L1_E002	210521_M1_L1	WT	positive	0.25	85	pLB316	During_2	210521_M1_L1_E002_Kymo-1-24000_-17200.txt	15.1687523701176	1	9.525114	85.6911764705882
88	58	210521_M1_L1_E002	210521_M1_L1	WT	positive	0.25	85	pLB316	During_2	210521_M1_L1_E002_Kymo-1-24000_-17400.txt	21.5749730312837	1	9.4386145	85.6764705882353
89	59	210521_M1_L1_E002	210521_M1_L1	WT	positive	0.25	85	pLB316	During_2	210521_M1_L1_E002_Kymo-1-24000_-17600.txt	14.6718996442064	1	8.9676255	85.68
90	60	210521_M1_L1_E002	210521_M1_L1	WT	positive	0.25	85	pLB316	During_2	210521_M1_L1_E002_Kymo-1-24000_-17800.txt	17.8348492955235	1	9.2397545	2.37745098039216
91	61	210521_M1_L1_E002	210521_M1_L1	WT	positive	0.25	85	pLB316	After	210521_M1_L1_E002_Kymo-1-24000_-18000.txt	19.8422540800635	1	9.414982	-1.025
92	62	210521_M1_L1_E002	210521_M1_L1	WT	positive	0.25	85	pLB316	After	210521_M1_L1_E002_Kymo-1-24000_-18200.txt	17.8316690442225	1	9.1316925	-1.02450980392157
93	63	210521_M1_L1_E002	210521_M1_L1	WT	positive	0.25	85	pLB316	After	210521_M1_L1_E002_Kymo-1-24000_-18400.txt	19.5656427313637	1	8.8980465	-1.02941176470588
94	64	210521_M1_L1_E002	210521_M1_L1	WT	positive	0.25	85	pLB316	After	210521_M1_L1_E002_Kymo-1-24000_-18600.txt	18.5202333549403	1	9.1229395	-1.01
95	65	210521_M1_L1_E002	210521_M1_L1	WT	positive	0.25	85	pLB316	After	210521_M1_L1_E002_Kymo-1-24000_-18800.txt	18.1752090149037	1	9.073209	-1.046875
96	66	210521_M1_L1_E002	210521_M1_L1	WT	positive	0.25	85	pLB316	After	210521_M1_L1_E002_Kymo-1-24000_-19000.txt	17.8316690442225	1	8.9883075	-1.02083333333333
97	67	210521_M1_L1_E002	210521_M1_L1	WT	positive	0.25	85	pLB316	After	210521_M1_L1_E002_Kymo-1-24000_-19200.txt	17.8906878969496	1	9.0048275	-1.046875
98	68	210521_M1_L1_E002	210521_M1_L1	WT	positive	0.25	85	pLB316	After	210521_M1_L1_E002_Kymo-1-24000_-19400.txt	15.9955212540489	1	8.835357	-1.03571428571429
99	69	210521_M1_L1_E002	210521_M1_L1	WT	positive	0.25	85	pLB316	After	210521_M1_L1_E002_Kymo-1-24000_-19600.txt	18.5202333549403	1	9.0741285	-1.046875
100	70	210521_M1_L1_E002	210521_M1_L1	WT	positive	0.25	85	pLB316	After	210521_M1_L1_E002_Kymo-1-24000_-19800.txt	19.9183348272084	1	8.96815	-1.04166666666667
101	71	210521_M1_L1_E002	210521_M1_L1	WT	positive	0.25	85	pLB316	After	210521_M1_L1_E002_Kymo-1-24000_-20000.txt	19.0439916206437	1	8.6358615	-1.015625
102	72	210521_M1_L1_E002	210521_M1_L1	WT	positive	0.25	85	pLB316	After	210521_M1_L1_E002_Kymo-1-24000_-20200.txt	18.1752090149037	1	8.933168	-1.046875
103	73	210521_M1_L1_E002	210521_M1_L1	WT	positive	0.25	85	pLB316	After	210521_M1_L1_E002_Kymo-1-24000_-20400.txt	NA	0	8.769503	-1.05729166666667
104	74	210521_M1_L1_E002	210521_M1_L1	WT	positive	0.25	85	pLB316	After	210521_M1_L1_E002_Kymo-1-24000_-20600.txt	18.8679245283019	1	8.9316745	-1.02604166666667
105	75	210521_M1_L1_E002	210521_M1_L1	WT	positive	0.25	85	pLB316	After	210521_M1_L1_E002_Kymo-1-24000_-20800.txt	17.4916914465629	1	8.885466	-1.03645833333333
106	76	210521_M1_L1_E002	210521_M1_L1	WT	positive	0.25	85	pLB316	After	210521_M1_L1_E002_Kymo-1-24000_-21000.txt	16.479894528675	1	8.9277985	-1.03645833333333
107	77	210521_M1_L1_E002	210521_M1_L1	WT	positive	0.25	85	pLB316	After	210521_M1_L1_E002_Kymo-1-24000_-21200.txt	20.271639975674	1	8.9532465	-1.02604166666667
108	78	210521_M1_L1_E002	210521_M1_L1	WT	positive	0.25	85	pLB316	After	210521_M1_L1_E002_Kymo-1-24000_-21400.txt	15.938159939435	1	8.719494	-1.03645833333333
109	79	210521_M1_L1_E002	210521_M1_L1	WT	positive	0.25	85	pLB316	After	210521_M1_L1_E002_Kymo-1-24000_-21600.txt	16.8152009416513	1	8.7985905	-1.046875
110	80	210521_M1_L1_E002	210521_M1_L1	WT	positive	0.25	85	pLB316	After	210521_M1_L1_E002_Kymo-1-24000_-21800.txt	16.6181969256336	1	8.948905	-1.06122448979592
111	81	210521_M1_L1_E002	210521_M1_L1	WT	positive	0.25	85	pLB316	After	210521_M1_L1_E002_Kymo-1-24000_-22000.txt	19.3986420950533	1	8.3897945	-1.02551020408163
112	82	210521_M1_L1_E002	210521_M1_L1	WT	positive	0.25	85	pLB316	After	210521_M1_L1_E002_Kymo-1-24000_-22200.txt	NA	0	9.193506	-1.015625
113	83	210521_M1_L1_E002	210521_M1_L1	WT	positive	0.25	85	pLB316	After	210521_M1_L1_E002_Kymo-1-24000_-22400.txt	NA	0	8.5498335	-1.02604166666667
114	84	210521_M1_L1_E002	210521_M1_L1	WT	positive	0.25	85	pLB316	After	210521_M1_L1_E002_Kymo-1-24000_-22600.txt	16.479894528675	1	8.8938945	-1.03645833333333
115	85	210521_M1_L1_E002	210521_M1_L1	WT	positive	0.25	85	pLB316	After	210521_M1_L1_E002_Kymo-1-24000_-22800.txt	15.9438775510204	1	8.6991995	-1.046875
116	86	210521_M1_L1_E002	210521_M1_L1	WT	positive	0.25	85	pLB316	After	210521_M1_L1_E002_Kymo-1-24000_-23000.txt	20.6249355470764	1	8.9686135	-1.01041666666667
117	87	210521_M1_L1_E002	210521_M1_L1	WT	positive	0.25	85	pLB316	After	210521_M1_L1_E002_Kymo-1-24000_-23200.txt	19.5656427313637	1	8.8429995	-1.03645833333333
118	88	210521_M1_L1_E002	210521_M1_L1	WT	positive	0.25	85	pLB316	After	210521_M1_L1_E002_Kymo-1-24000_-23400.txt	16.8669618384988	1	8.6342705	-1.03125
119	89	210521_M1_L1_E002	210521_M1_L1	WT	positive	0.25	85	pLB316	After	210521_M1_L1_E002_Kymo-1-24000_-23600.txt	17.9937022042285	1	8.6144235	-1.02604166666667
120	90	210521_M1_L1_E002	210521_M1_L1	WT	positive	0.25	85	pLB316	After	210521_M1_L1_E002_Kymo-1-24000_-23800.txt	20.9819555182543	1	NA	NA
1	-29	210521_M1_L1_E003	210521_M1_L1	WT	positive	2	556	pLB316	Before	210521_M1_L1_E003_Kymo-1-24000_-0.txt	19.2159877017679	1	NA	0
2	-28	210521_M1_L1_E003	210521_M1_L1	WT	positive	2	556	pLB316	Before	210521_M1_L1_E003_Kymo-1-24000_-200.txt	18.0245133381399	1	9.244935	0
3	-27	210521_M1_L1_E003	210521_M1_L1	WT	positive	2	556	pLB316	Before	210521_M1_L1_E003_Kymo-1-24000_-400.txt	16.9592130925125	1	8.8345475	0
4	-26	210521_M1_L1_E003	210521_M1_L1	WT	positive	2	556	pLB316	Before	210521_M1_L1_E003_Kymo-1-24000_-600.txt	19.0494332793599	1	9.0830885	0
5	-25	210521_M1_L1_E003	210521_M1_L1	WT	positive	2	556	pLB316	Before	210521_M1_L1_E003_Kymo-1-24000_-800.txt	15.938159939435	1	8.859663	0
6	-24	210521_M1_L1_E003	210521_M1_L1	WT	positive	2	556	pLB316	Before	210521_M1_L1_E003_Kymo-1-24000_-1000.txt	19.2159877017679	1	8.995794	0
7	-23	210521_M1_L1_E003	210521_M1_L1	WT	positive	2	556	pLB316	Before	210521_M1_L1_E003_Kymo-1-24000_-1200.txt	16.2800162800163	1	8.7444475	0
8	-22	210521_M1_L1_E003	210521_M1_L1	WT	positive	2	556	pLB316	Before	210521_M1_L1_E003_Kymo-1-24000_-1400.txt	19.7530864197531	1	8.851328	0
9	-21	210521_M1_L1_E003	210521_M1_L1	WT	positive	2	556	pLB316	Before	210521_M1_L1_E003_Kymo-1-24000_-1600.txt	20.1085863663784	1	8.6030845	0
10	-20	210521_M1_L1_E003	210521_M1_L1	WT	positive	2	556	pLB316	Before	210521_M1_L1_E003_Kymo-1-24000_-1800.txt	18.6933358257781	1	8.892942	0
11	-19	210521_M1_L1_E003	210521_M1_L1	WT	positive	2	556	pLB316	Before	210521_M1_L1_E003_Kymo-1-24000_-2000.txt	18.7731731355892	1	8.700191	0
12	-18	210521_M1_L1_E003	210521_M1_L1	WT	positive	2	556	pLB316	Before	210521_M1_L1_E003_Kymo-1-24000_-2200.txt	18.8688145667248	1	8.8553385	0
13	-17	210521_M1_L1_E003	210521_M1_L1	WT	positive	2	556	pLB316	Before	210521_M1_L1_E003_Kymo-1-24000_-2400.txt	14.3041052782148	1	8.798758	0
14	-16	210521_M1_L1_E003	210521_M1_L1	WT	positive	2	556	pLB316	Before	210521_M1_L1_E003_Kymo-1-24000_-2600.txt	19.0566936636494	1	9.3621255	0
15	-15	210521_M1_L1_E003	210521_M1_L1	WT	positive	2	556	pLB316	Before	210521_M1_L1_E003_Kymo-1-24000_-2800.txt	19.4287934719254	1	10.2499025	0
16	-14	210521_M1_L1_E003	210521_M1_L1	WT	positive	2	556	pLB316	Before	210521_M1_L1_E003_Kymo-1-24000_-3000.txt	19.4354015839852	1	9.173623	0
17	-13	210521_M1_L1_E003	210521_M1_L1	WT	positive	2	556	pLB316	Before	210521_M1_L1_E003_Kymo-1-24000_-3200.txt	17.6475778699374	1	9.122885	0
18	-12	210521_M1_L1_E003	210521_M1_L1	WT	positive	2	556	pLB316	Before	210521_M1_L1_E003_Kymo-1-24000_-3400.txt	17.4687745654642	1	8.6884485	0
19	-11	210521_M1_L1_E003	210521_M1_L1	WT	positive	2	556	pLB316	Before	210521_M1_L1_E003_Kymo-1-24000_-3600.txt	16.9592130925125	1	9.191969	0
20	-10	210521_M1_L1_E003	210521_M1_L1	WT	positive	2	556	pLB316	Before	210521_M1_L1_E003_Kymo-1-24000_-3800.txt	15.4547562012209	1	8.6072665	0
21	-9	210521_M1_L1_E003	210521_M1_L1	WT	positive	2	556	pLB316	Before	210521_M1_L1_E003_Kymo-1-24000_-4000.txt	19.2159877017679	1	9.204534	0
22	-8	210521_M1_L1_E003	210521_M1_L1	WT	positive	2	556	pLB316	Before	210521_M1_L1_E003_Kymo-1-24000_-4200.txt	NA	0	8.619668	0
23	-7	210521_M1_L1_E003	210521_M1_L1	WT	positive	2	556	pLB316	Before	210521_M1_L1_E003_Kymo-1-24000_-4400.txt	17.8316690442225	1	9.1936695	0
24	-6	210521_M1_L1_E003	210521_M1_L1	WT	positive	2	556	pLB316	Before	210521_M1_L1_E003_Kymo-1-24000_-4600.txt	16.9592130925125	1	8.884765	0
25	-5	210521_M1_L1_E003	210521_M1_L1	WT	positive	2	556	pLB316	Before	210521_M1_L1_E003_Kymo-1-24000_-4800.txt	17.6475778699374	1	8.7786425	0
26	-4	210521_M1_L1_E003	210521_M1_L1	WT	positive	2	556	pLB316	Before	210521_M1_L1_E003_Kymo-1-24000_-5000.txt	16.0875160875161	1	8.9136695	0
27	-3	210521_M1_L1_E003	210521_M1_L1	WT	positive	2	556	pLB316	Before	210521_M1_L1_E003_Kymo-1-24000_-5200.txt	18.8803927121684	1	8.6779855	0
28	-2	210521_M1_L1_E003	210521_M1_L1	WT	positive	2	556	pLB316	Before	210521_M1_L1_E003_Kymo-1-24000_-5400.txt	18.8679245283019	1	8.9730155	0
29	-1	210521_M1_L1_E003	210521_M1_L1	WT	positive	2	556	pLB316	Before	210521_M1_L1_E003_Kymo-1-24000_-5600.txt	18.1719062329638	1	8.4963405	0
30	0	210521_M1_L1_E003	210521_M1_L1	WT	positive	2	556	pLB316	Before	210521_M1_L1_E003_Kymo-1-24000_-5800.txt	17.6475778699374	1	8.724171	487.48
31	1	210521_M1_L1_E003	210521_M1_L1	WT	positive	2	556	pLB316	During_1	210521_M1_L1_E003_Kymo-1-24000_-6000.txt	17.3025348213513	1	8.7023175	552.705882352941
32	2	210521_M1_L1_E003	210521_M1_L1	WT	positive	2	556	pLB316	During_1	210521_M1_L1_E003_Kymo-1-24000_-6200.txt	17.9937022042285	1	8.771364	561.411764705882
33	3	210521_M1_L1_E003	210521_M1_L1	WT	positive	2	556	pLB316	During_1	210521_M1_L1_E003_Kymo-1-24000_-6400.txt	17.4687745654642	1	8.5724085	554.2
34	4	210521_M1_L1_E003	210521_M1_L1	WT	positive	2	556	pLB316	During_1	210521_M1_L1_E003_Kymo-1-24000_-6600.txt	16.9592130925125	1	9.023593	552.941176470588
35	5	210521_M1_L1_E003	210521_M1_L1	WT	positive	2	556	pLB316	During_1	210521_M1_L1_E003_Kymo-1-24000_-6800.txt	16.7743017696888	1	8.731264	555.12
36	6	210521_M1_L1_E003	210521_M1_L1	WT	positive	2	556	pLB316	During_1	210521_M1_L1_E003_Kymo-1-24000_-7000.txt	17.6475778699374	1	8.8443745	553.843137254902
37	7	210521_M1_L1_E003	210521_M1_L1	WT	positive	2	556	pLB316	During_1	210521_M1_L1_E003_Kymo-1-24000_-7200.txt	20.6249355470764	1	8.8716845	552.509803921569
38	8	210521_M1_L1_E003	210521_M1_L1	WT	positive	2	556	pLB316	During_1	210521_M1_L1_E003_Kymo-1-24000_-7400.txt	14.4112984579911	1	8.602934	552.88
39	9	210521_M1_L1_E003	210521_M1_L1	WT	positive	2	556	pLB316	During_1	210521_M1_L1_E003_Kymo-1-24000_-7600.txt	19.7530864197531	1	8.9680695	563.764705882353
40	10	210521_M1_L1_E003	210521_M1_L1	WT	positive	2	556	pLB316	During_1	210521_M1_L1_E003_Kymo-1-24000_-7800.txt	14.443214096577	1	8.61283	554.6
41	11	210521_M1_L1_E003	210521_M1_L1	WT	positive	2	556	pLB316	During_1	210521_M1_L1_E003_Kymo-1-24000_-8000.txt	19.0439916206437	1	9.011645	553.529411764706
42	12	210521_M1_L1_E003	210521_M1_L1	WT	positive	2	556	pLB316	During_1	210521_M1_L1_E003_Kymo-1-24000_-8200.txt	18.6933358257781	1	8.710055	552.274509803922
43	13	210521_M1_L1_E003	210521_M1_L1	WT	positive	2	556	pLB316	During_1	210521_M1_L1_E003_Kymo-1-24000_-8400.txt	17.9937022042285	1	8.772811	564.12
44	14	210521_M1_L1_E003	210521_M1_L1	WT	positive	2	556	pLB316	During_1	210521_M1_L1_E003_Kymo-1-24000_-8600.txt	17.9937022042285	1	8.8464835	554.823529411765
45	15	210521_M1_L1_E003	210521_M1_L1	WT	positive	2	556	pLB316	During_1	210521_M1_L1_E003_Kymo-1-24000_-8800.txt	17.3025348213513	1	8.8288665	553.96
46	16	210521_M1_L1_E003	210521_M1_L1	WT	positive	2	556	pLB316	During_1	210521_M1_L1_E003_Kymo-1-24000_-9000.txt	15.7467915912133	1	8.628849	553.21568627451
47	17	210521_M1_L1_E003	210521_M1_L1	WT	positive	2	556	pLB316	During_1	210521_M1_L1_E003_Kymo-1-24000_-9200.txt	17.4246384387524	1	8.9387095	558.43137254902
48	18	210521_M1_L1_E003	210521_M1_L1	WT	positive	2	556	pLB316	During_1	210521_M1_L1_E003_Kymo-1-24000_-9400.txt	18.1752090149037	1	8.9945325	553.44
49	19	210521_M1_L1_E003	210521_M1_L1	WT	positive	2	556	pLB316	During_1	210521_M1_L1_E003_Kymo-1-24000_-9600.txt	17.8189593727726	1	8.600893	553.686274509804
50	20	210521_M1_L1_E003	210521_M1_L1	WT	positive	2	556	pLB316	During_1	210521_M1_L1_E003_Kymo-1-24000_-9800.txt	17.3025348213513	1	8.8790325	557.450980392157
51	21	210521_M1_L1_E003	210521_M1_L1	WT	positive	2	556	pLB316	During_1	210521_M1_L1_E003_Kymo-1-24000_-10000.txt	NA	0	8.6423065	556.274509803922
52	22	210521_M1_L1_E003	210521_M1_L1	WT	positive	2	556	pLB316	During_1	210521_M1_L1_E003_Kymo-1-24000_-10200.txt	19.9183348272084	1	9.202691	555.372549019608
53	23	210521_M1_L1_E003	210521_M1_L1	WT	positive	2	556	pLB316	During_1	210521_M1_L1_E003_Kymo-1-24000_-10400.txt	17.9937022042285	1	8.7950965	554.56
54	24	210521_M1_L1_E003	210521_M1_L1	WT	positive	2	556	pLB316	During_1	210521_M1_L1_E003_Kymo-1-24000_-10600.txt	19.3948797517455	1	9.4044215	553.490196078431
55	25	210521_M1_L1_E003	210521_M1_L1	WT	positive	2	556	pLB316	During_1	210521_M1_L1_E003_Kymo-1-24000_-10800.txt	17.9937022042285	1	8.703391	553.647058823529
56	26	210521_M1_L1_E003	210521_M1_L1	WT	positive	2	556	pLB316	During_1	210521_M1_L1_E003_Kymo-1-24000_-11000.txt	20.7921821395155	1	9.37395	559.08
57	27	210521_M1_L1_E003	210521_M1_L1	WT	positive	2	556	pLB316	During_1	210521_M1_L1_E003_Kymo-1-24000_-11200.txt	19.0439916206437	1	8.957973	557.803921568627
58	28	210521_M1_L1_E003	210521_M1_L1	WT	positive	2	556	pLB316	During_1	210521_M1_L1_E003_Kymo-1-24000_-11400.txt	18.8679245283019	1	9.066502	556.8
59	29	210521_M1_L1_E003	210521_M1_L1	WT	positive	2	556	pLB316	During_1	210521_M1_L1_E003_Kymo-1-24000_-11600.txt	17.3025348213513	1	8.938101	555.764705882353
60	30	210521_M1_L1_E003	210521_M1_L1	WT	positive	2	556	pLB316	During_1	210521_M1_L1_E003_Kymo-1-24000_-11800.txt	16.8152009416513	1	8.8541695	554.745098039216
61	31	210521_M1_L1_E003	210521_M1_L1	WT	positive	2	556	pLB316	During_2	210521_M1_L1_E003_Kymo-1-24000_-12000.txt	20.4394481349004	1	9.172707	553.84
62	32	210521_M1_L1_E003	210521_M1_L1	WT	positive	2	556	pLB316	During_2	210521_M1_L1_E003_Kymo-1-24000_-12200.txt	19.0439916206437	1	9.128263	552.823529411765
63	33	210521_M1_L1_E003	210521_M1_L1	WT	positive	2	556	pLB316	During_2	210521_M1_L1_E003_Kymo-1-24000_-12400.txt	18.3637866127996	1	9.5244765	556.4
64	34	210521_M1_L1_E003	210521_M1_L1	WT	positive	2	556	pLB316	During_2	210521_M1_L1_E003_Kymo-1-24000_-12600.txt	16.2800162800163	1	8.768354	557.490196078431
65	35	210521_M1_L1_E003	210521_M1_L1	WT	positive	2	556	pLB316	During_2	210521_M1_L1_E003_Kymo-1-24000_-12800.txt	19.5656427313637	1	9.207068	556.392156862745
66	36	210521_M1_L1_E003	210521_M1_L1	WT	positive	2	556	pLB316	During_2	210521_M1_L1_E003_Kymo-1-24000_-13000.txt	18.6933358257781	1	8.9301325	555.56
67	37	210521_M1_L1_E003	210521_M1_L1	WT	positive	2	556	pLB316	During_2	210521_M1_L1_E003_Kymo-1-24000_-13200.txt	18.1752090149037	1	9.031793	554.35294117647
68	38	210521_M1_L1_E003	210521_M1_L1	WT	positive	2	556	pLB316	During_2	210521_M1_L1_E003_Kymo-1-24000_-13400.txt	14.9510353591986	1	8.697669	553.48
69	39	210521_M1_L1_E003	210521_M1_L1	WT	positive	2	556	pLB316	During_2	210521_M1_L1_E003_Kymo-1-24000_-13600.txt	20.1085863663784	1	8.65577	555.254901960784
70	40	210521_M1_L1_E003	210521_M1_L1	WT	positive	2	556	pLB316	During_2	210521_M1_L1_E003_Kymo-1-24000_-13800.txt	19.7530864197531	1	9.001635	557.137254901961
71	41	210521_M1_L1_E003	210521_M1_L1	WT	positive	2	556	pLB316	During_2	210521_M1_L1_E003_Kymo-1-24000_-14000.txt	17.6475778699374	1	8.7335345	556.16
72	42	210521_M1_L1_E003	210521_M1_L1	WT	positive	2	556	pLB316	During_2	210521_M1_L1_E003_Kymo-1-24000_-14200.txt	15.4930668525835	1	9.1179005	555.176470588235
73	43	210521_M1_L1_E003	210521_M1_L1	WT	positive	2	556	pLB316	During_2	210521_M1_L1_E003_Kymo-1-24000_-14400.txt	15.7591994326688	1	8.808922	554
74	44	210521_M1_L1_E003	210521_M1_L1	WT	positive	2	556	pLB316	During_2	210521_M1_L1_E003_Kymo-1-24000_-14600.txt	18.5202333549403	1	9.202962	553.058823529412
75	45	210521_M1_L1_E003	210521_M1_L1	WT	positive	2	556	pLB316	During_2	210521_M1_L1_E003_Kymo-1-24000_-14800.txt	15.6103652825476	1	8.691912	556.941176470588
76	46	210521_M1_L1_E003	210521_M1_L1	WT	positive	2	556	pLB316	During_2	210521_M1_L1_E003_Kymo-1-24000_-15000.txt	14.626298083955	1	8.9394325	555.92
77	47	210521_M1_L1_E003	210521_M1_L1	WT	positive	2	556	pLB316	During_2	210521_M1_L1_E003_Kymo-1-24000_-15200.txt	NA	0	8.536822	554.823529411765
78	48	210521_M1_L1_E003	210521_M1_L1	WT	positive	2	556	pLB316	During_2	210521_M1_L1_E003_Kymo-1-24000_-15400.txt	19.2159877017679	1	8.9379625	553.843137254902
79	49	210521_M1_L1_E003	210521_M1_L1	WT	positive	2	556	pLB316	During_2	210521_M1_L1_E003_Kymo-1-24000_-15600.txt	17.4687745654642	1	8.6524835	552.745098039216
80	50	210521_M1_L1_E003	210521_M1_L1	WT	positive	2	556	pLB316	During_2	210521_M1_L1_E003_Kymo-1-24000_-15800.txt	NA	0	8.740458	553.56862745098
81	51	210521_M1_L1_E003	210521_M1_L1	WT	positive	2	556	pLB316	During_2	210521_M1_L1_E003_Kymo-1-24000_-16000.txt	19.3986420950533	1	8.9523675	555.12
82	52	210521_M1_L1_E003	210521_M1_L1	WT	positive	2	556	pLB316	During_2	210521_M1_L1_E003_Kymo-1-24000_-16200.txt	18.1719062329638	1	8.553235	554.117647058824
83	53	210521_M1_L1_E003	210521_M1_L1	WT	positive	2	556	pLB316	During_2	210521_M1_L1_E003_Kymo-1-24000_-16400.txt	15.2137532329226	1	9.032244	553.294117647059
84	54	210521_M1_L1_E003	210521_M1_L1	WT	positive	2	556	pLB316	During_2	210521_M1_L1_E003_Kymo-1-24000_-16600.txt	NA	0	8.725182	553.64
85	55	210521_M1_L1_E003	210521_M1_L1	WT	positive	2	556	pLB316	During_2	210521_M1_L1_E003_Kymo-1-24000_-16800.txt	NA	0	8.4048155	554.901960784314
86	56	210521_M1_L1_E003	210521_M1_L1	WT	positive	2	556	pLB316	During_2	210521_M1_L1_E003_Kymo-1-24000_-17000.txt	NA	0	8.6615245	553.92
87	57	210521_M1_L1_E003	210521_M1_L1	WT	positive	2	556	pLB316	During_2	210521_M1_L1_E003_Kymo-1-24000_-17200.txt	NA	0	8.351469	553.21568627451
88	58	210521_M1_L1_E003	210521_M1_L1	WT	positive	2	556	pLB316	During_2	210521_M1_L1_E003_Kymo-1-24000_-17400.txt	NA	0	8.2611655	554.235294117647
89	59	210521_M1_L1_E003	210521_M1_L1	WT	positive	2	556	pLB316	During_2	210521_M1_L1_E003_Kymo-1-24000_-17600.txt	19.5771339075959	1	10.466195	554.08
90	60	210521_M1_L1_E003	210521_M1_L1	WT	positive	2	556	pLB316	During_2	210521_M1_L1_E003_Kymo-1-24000_-17800.txt	16.7196121049992	1	10.82022	25.6078431372549
91	61	210521_M1_L1_E003	210521_M1_L1	WT	positive	2	556	pLB316	After	210521_M1_L1_E003_Kymo-1-24000_-18000.txt	14.111338460453	1	10.356175	0
92	62	210521_M1_L1_E003	210521_M1_L1	WT	positive	2	556	pLB316	After	210521_M1_L1_E003_Kymo-1-24000_-18200.txt	17.5947919415853	1	10.137938	0
93	63	210521_M1_L1_E003	210521_M1_L1	WT	positive	2	556	pLB316	After	210521_M1_L1_E003_Kymo-1-24000_-18400.txt	18.896447467876	1	10.0785255	0
94	64	210521_M1_L1_E003	210521_M1_L1	WT	positive	2	556	pLB316	After	210521_M1_L1_E003_Kymo-1-24000_-18600.txt	18.1192244971915	1	9.667227	0
95	65	210521_M1_L1_E003	210521_M1_L1	WT	positive	2	556	pLB316	After	210521_M1_L1_E003_Kymo-1-24000_-18800.txt	15.3917192550408	1	9.4790995	0
96	66	210521_M1_L1_E003	210521_M1_L1	WT	positive	2	556	pLB316	After	210521_M1_L1_E003_Kymo-1-24000_-19000.txt	19.8925800676348	1	9.609587	0
97	67	210521_M1_L1_E003	210521_M1_L1	WT	positive	2	556	pLB316	After	210521_M1_L1_E003_Kymo-1-24000_-19200.txt	17.9767201474091	1	9.495034	0
98	68	210521_M1_L1_E003	210521_M1_L1	WT	positive	2	556	pLB316	After	210521_M1_L1_E003_Kymo-1-24000_-19400.txt	17.6335743255158	1	9.3092215	0
99	69	210521_M1_L1_E003	210521_M1_L1	WT	positive	2	556	pLB316	After	210521_M1_L1_E003_Kymo-1-24000_-19600.txt	15.8982511923688	1	9.3307875	0
100	70	210521_M1_L1_E003	210521_M1_L1	WT	positive	2	556	pLB316	After	210521_M1_L1_E003_Kymo-1-24000_-19800.txt	16.5485285600022	1	9.3369775	0
101	71	210521_M1_L1_E003	210521_M1_L1	WT	positive	2	556	pLB316	After	210521_M1_L1_E003_Kymo-1-24000_-20000.txt	19.7413878195637	1	9.4112035	0
102	72	210521_M1_L1_E003	210521_M1_L1	WT	positive	2	556	pLB316	After	210521_M1_L1_E003_Kymo-1-24000_-20200.txt	14.4822592324403	1	9.191508	0
103	73	210521_M1_L1_E003	210521_M1_L1	WT	positive	2	556	pLB316	After	210521_M1_L1_E003_Kymo-1-24000_-20400.txt	16.8152009416513	1	9.22874	0
104	74	210521_M1_L1_E003	210521_M1_L1	WT	positive	2	556	pLB316	After	210521_M1_L1_E003_Kymo-1-24000_-20600.txt	21.4984413630012	1	9.3375135	0
105	75	210521_M1_L1_E003	210521_M1_L1	WT	positive	2	556	pLB316	After	210521_M1_L1_E003_Kymo-1-24000_-20800.txt	19.2159877017679	1	9.2389645	0
106	76	210521_M1_L1_E003	210521_M1_L1	WT	positive	2	556	pLB316	After	210521_M1_L1_E003_Kymo-1-24000_-21000.txt	17.372169784006	1	9.0688465	0
107	77	210521_M1_L1_E003	210521_M1_L1	WT	positive	2	556	pLB316	After	210521_M1_L1_E003_Kymo-1-24000_-21200.txt	16.1381424997983	1	9.0667365	0
108	78	210521_M1_L1_E003	210521_M1_L1	WT	positive	2	556	pLB316	After	210521_M1_L1_E003_Kymo-1-24000_-21400.txt	18.9313266127124	1	9.278327	0
109	79	210521_M1_L1_E003	210521_M1_L1	WT	positive	2	556	pLB316	After	210521_M1_L1_E003_Kymo-1-24000_-21600.txt	20.6249355470764	1	9.042945	0
110	80	210521_M1_L1_E003	210521_M1_L1	WT	positive	2	556	pLB316	After	210521_M1_L1_E003_Kymo-1-24000_-21800.txt	17.7706695099738	1	9.2145975	0
111	81	210521_M1_L1_E003	210521_M1_L1	WT	positive	2	556	pLB316	After	210521_M1_L1_E003_Kymo-1-24000_-22000.txt	15.1964136463795	1	9.041346	0
112	82	210521_M1_L1_E003	210521_M1_L1	WT	positive	2	556	pLB316	After	210521_M1_L1_E003_Kymo-1-24000_-22200.txt	19.356399709654	1	9.0273155	0
113	83	210521_M1_L1_E003	210521_M1_L1	WT	positive	2	556	pLB316	After	210521_M1_L1_E003_Kymo-1-24000_-22400.txt	17.0248989146627	1	8.9195135	0
114	84	210521_M1_L1_E003	210521_M1_L1	WT	positive	2	556	pLB316	After	210521_M1_L1_E003_Kymo-1-24000_-22600.txt	18.8679245283019	1	9.1635525	0
115	85	210521_M1_L1_E003	210521_M1_L1	WT	positive	2	556	pLB316	After	210521_M1_L1_E003_Kymo-1-24000_-22800.txt	16.1485668146952	1	9.239441	0
116	86	210521_M1_L1_E003	210521_M1_L1	WT	positive	2	556	pLB316	After	210521_M1_L1_E003_Kymo-1-24000_-23000.txt	19.9183348272084	1	8.941014	0
117	87	210521_M1_L1_E003	210521_M1_L1	WT	positive	2	556	pLB316	After	210521_M1_L1_E003_Kymo-1-24000_-23200.txt	20.271639975674	1	9.100579	0
118	88	210521_M1_L1_E003	210521_M1_L1	WT	positive	2	556	pLB316	After	210521_M1_L1_E003_Kymo-1-24000_-23400.txt	18.3435751627992	1	8.812039	0
119	89	210521_M1_L1_E003	210521_M1_L1	WT	positive	2	556	pLB316	After	210521_M1_L1_E003_Kymo-1-24000_-23600.txt	18.7055742611298	1	8.9635305	0
120	90	210521_M1_L1_E003	210521_M1_L1	WT	positive	2	556	pLB316	After	210521_M1_L1_E003_Kymo-1-24000_-23800.txt	16.9004563123204	1	NA	NA
1	-29	031021_M1_L3_E001	031021_M1_L3	WT	positive	0.125	0	pLB316	Before	031021_M1_L3_E001_Kymo-1-24000_-0.txt	17.5085354110129	1	NA	NA
2	-28	031021_M1_L3_E001	031021_M1_L3	WT	positive	0.125	0	pLB316	Before	031021_M1_L3_E001_Kymo-1-24000_-200.txt	17.6959830118563	1	9.0738335	NA
3	-27	031021_M1_L3_E001	031021_M1_L3	WT	positive	0.125	0	pLB316	Before	031021_M1_L3_E001_Kymo-1-24000_-400.txt	20.50020500205	1	8.9906955	NA
4	-26	031021_M1_L3_E001	031021_M1_L3	WT	positive	0.125	0	pLB316	Before	031021_M1_L3_E001_Kymo-1-24000_-600.txt	19.1378402947227	1	9.0225625	NA
5	-25	031021_M1_L3_E001	031021_M1_L3	WT	positive	0.125	0	pLB316	Before	031021_M1_L3_E001_Kymo-1-24000_-800.txt	NA	0	8.920308	NA
6	-24	031021_M1_L3_E001	031021_M1_L3	WT	positive	0.125	0	pLB316	Before	031021_M1_L3_E001_Kymo-1-24000_-1000.txt	18.2690111897694	1	8.7888695	NA
7	-23	031021_M1_L3_E001	031021_M1_L3	WT	positive	0.125	0	pLB316	Before	031021_M1_L3_E001_Kymo-1-24000_-1200.txt	NA	0	8.657527	NA
8	-22	031021_M1_L3_E001	031021_M1_L3	WT	positive	0.125	0	pLB316	Before	031021_M1_L3_E001_Kymo-1-24000_-1400.txt	20.639834881321	1	8.7921155	NA
9	-21	031021_M1_L3_E001	031021_M1_L3	WT	positive	0.125	0	pLB316	Before	031021_M1_L3_E001_Kymo-1-24000_-1600.txt	22.1092195445501	1	8.655246	NA
10	-20	031021_M1_L3_E001	031021_M1_L3	WT	positive	0.125	0	pLB316	Before	031021_M1_L3_E001_Kymo-1-24000_-1800.txt	17.9856115107914	1	8.6575135	NA
11	-19	031021_M1_L3_E001	031021_M1_L3	WT	positive	0.125	0	pLB316	Before	031021_M1_L3_E001_Kymo-1-24000_-2000.txt	19.4287934719254	1	8.2584245	NA
12	-18	031021_M1_L3_E001	031021_M1_L3	WT	positive	0.125	0	pLB316	Before	031021_M1_L3_E001_Kymo-1-24000_-2200.txt	NA	0	8.553697	NA
13	-17	031021_M1_L3_E001	031021_M1_L3	WT	positive	0.125	0	pLB316	Before	031021_M1_L3_E001_Kymo-1-24000_-2400.txt	18.7055742611298	1	8.5766505	NA
14	-16	031021_M1_L3_E001	031021_M1_L3	WT	positive	0.125	0	pLB316	Before	031021_M1_L3_E001_Kymo-1-24000_-2600.txt	NA	0	8.7544415	NA
15	-15	031021_M1_L3_E001	031021_M1_L3	WT	positive	0.125	0	pLB316	Before	031021_M1_L3_E001_Kymo-1-24000_-2800.txt	NA	0	8.299384	NA
16	-14	031021_M1_L3_E001	031021_M1_L3	WT	positive	0.125	0	pLB316	Before	031021_M1_L3_E001_Kymo-1-24000_-3000.txt	NA	0	8.775547	NA
17	-13	031021_M1_L3_E001	031021_M1_L3	WT	positive	0.125	0	pLB316	Before	031021_M1_L3_E001_Kymo-1-24000_-3200.txt	NA	0	8.7943085	NA
18	-12	031021_M1_L3_E001	031021_M1_L3	WT	positive	0.125	0	pLB316	Before	031021_M1_L3_E001_Kymo-1-24000_-3400.txt	NA	0	8.8220335	NA
19	-11	031021_M1_L3_E001	031021_M1_L3	WT	positive	0.125	0	pLB316	Before	031021_M1_L3_E001_Kymo-1-24000_-3600.txt	NA	0	9.2073475	NA
20	-10	031021_M1_L3_E001	031021_M1_L3	WT	positive	0.125	0	pLB316	Before	031021_M1_L3_E001_Kymo-1-24000_-3800.txt	NA	0	9.1184855	NA
21	-9	031021_M1_L3_E001	031021_M1_L3	WT	positive	0.125	0	pLB316	Before	031021_M1_L3_E001_Kymo-1-24000_-4000.txt	NA	0	8.9306105	NA
22	-8	031021_M1_L3_E001	031021_M1_L3	WT	positive	0.125	0	pLB316	Before	031021_M1_L3_E001_Kymo-1-24000_-4200.txt	NA	0	8.4125985	NA
23	-7	031021_M1_L3_E001	031021_M1_L3	WT	positive	0.125	0	pLB316	Before	031021_M1_L3_E001_Kymo-1-24000_-4400.txt	17.6647235470765	1	8.3553485	NA
24	-6	031021_M1_L3_E001	031021_M1_L3	WT	positive	0.125	0	pLB316	Before	031021_M1_L3_E001_Kymo-1-24000_-4600.txt	NA	0	8.4901365	NA
25	-5	031021_M1_L3_E001	031021_M1_L3	WT	positive	0.125	0	pLB316	Before	031021_M1_L3_E001_Kymo-1-24000_-4800.txt	NA	0	8.622177	NA
26	-4	031021_M1_L3_E001	031021_M1_L3	WT	positive	0.125	0	pLB316	Before	031021_M1_L3_E001_Kymo-1-24000_-5000.txt	20.0440970134295	1	9.04974	NA
27	-3	031021_M1_L3_E001	031021_M1_L3	WT	positive	0.125	0	pLB316	Before	031021_M1_L3_E001_Kymo-1-24000_-5200.txt	18.2099608485842	1	9.084169	NA
28	-2	031021_M1_L3_E001	031021_M1_L3	WT	positive	0.125	0	pLB316	Before	031021_M1_L3_E001_Kymo-1-24000_-5400.txt	20.9819555182543	1	9.0127415	NA
29	-1	031021_M1_L3_E001	031021_M1_L3	WT	positive	0.125	0	pLB316	Before	031021_M1_L3_E001_Kymo-1-24000_-5600.txt	19.881703862021	1	8.864869	NA
30	0	031021_M1_L3_E001	031021_M1_L3	WT	positive	0.125	0	pLB316	Before	031021_M1_L3_E001_Kymo-1-24000_-5800.txt	21.1729832733432	1	9.0883085	NA
31	1	031021_M1_L3_E001	031021_M1_L3	WT	positive	0.125	0	pLB316	During_1	031021_M1_L3_E001_Kymo-1-24000_-6000.txt	19.8373338623289	1	8.73114	NA
32	2	031021_M1_L3_E001	031021_M1_L3	WT	positive	0.125	0	pLB316	During_1	031021_M1_L3_E001_Kymo-1-24000_-6200.txt	20.9819555182543	1	8.590403	NA
33	3	031021_M1_L3_E001	031021_M1_L3	WT	positive	0.125	0	pLB316	During_1	031021_M1_L3_E001_Kymo-1-24000_-6400.txt	18.964536317087	1	8.608177	NA
34	4	031021_M1_L3_E001	031021_M1_L3	WT	positive	0.125	0	pLB316	During_1	031021_M1_L3_E001_Kymo-1-24000_-6600.txt	20.3004466098254	1	8.450981	NA
35	5	031021_M1_L3_E001	031021_M1_L3	WT	positive	0.125	0	pLB316	During_1	031021_M1_L3_E001_Kymo-1-24000_-6800.txt	19.629011679262	1	8.6562115	NA
36	6	031021_M1_L3_E001	031021_M1_L3	WT	positive	0.125	0	pLB316	During_1	031021_M1_L3_E001_Kymo-1-24000_-7000.txt	NA	0	8.1798045	NA
37	7	031021_M1_L3_E001	031021_M1_L3	WT	positive	0.125	0	pLB316	During_1	031021_M1_L3_E001_Kymo-1-24000_-7200.txt	18.5288123031314	1	8.6712225	NA
38	8	031021_M1_L3_E001	031021_M1_L3	WT	positive	0.125	0	pLB316	During_1	031021_M1_L3_E001_Kymo-1-24000_-7400.txt	21.4868929952729	1	8.7597925	NA
39	9	031021_M1_L3_E001	031021_M1_L3	WT	positive	0.125	0	pLB316	During_1	031021_M1_L3_E001_Kymo-1-24000_-7600.txt	NA	0	8.6407885	NA
40	10	031021_M1_L3_E001	031021_M1_L3	WT	positive	0.125	0	pLB316	During_1	031021_M1_L3_E001_Kymo-1-24000_-7800.txt	NA	0	8.720496	NA
41	11	031021_M1_L3_E001	031021_M1_L3	WT	positive	0.125	0	pLB316	During_1	031021_M1_L3_E001_Kymo-1-24000_-8000.txt	NA	0	8.25473	NA
42	12	031021_M1_L3_E001	031021_M1_L3	WT	positive	0.125	0	pLB316	During_1	031021_M1_L3_E001_Kymo-1-24000_-8200.txt	NA	0	8.358121	NA
43	13	031021_M1_L3_E001	031021_M1_L3	WT	positive	0.125	0	pLB316	During_1	031021_M1_L3_E001_Kymo-1-24000_-8400.txt	NA	0	8.4277895	NA
44	14	031021_M1_L3_E001	031021_M1_L3	WT	positive	0.125	0	pLB316	During_1	031021_M1_L3_E001_Kymo-1-24000_-8600.txt	NA	0	8.414303	NA
45	15	031021_M1_L3_E001	031021_M1_L3	WT	positive	0.125	0	pLB316	During_1	031021_M1_L3_E001_Kymo-1-24000_-8800.txt	NA	0	8.922715	NA
46	16	031021_M1_L3_E001	031021_M1_L3	WT	positive	0.125	0	pLB316	During_1	031021_M1_L3_E001_Kymo-1-24000_-9000.txt	NA	0	9.25921	NA
47	17	031021_M1_L3_E001	031021_M1_L3	WT	positive	0.125	0	pLB316	During_1	031021_M1_L3_E001_Kymo-1-24000_-9200.txt	NA	0	9.071741	NA
48	18	031021_M1_L3_E001	031021_M1_L3	WT	positive	0.125	0	pLB316	During_1	031021_M1_L3_E001_Kymo-1-24000_-9400.txt	NA	0	9.453672	NA
49	19	031021_M1_L3_E001	031021_M1_L3	WT	positive	0.125	0	pLB316	During_1	031021_M1_L3_E001_Kymo-1-24000_-9600.txt	NA	0	8.4517705	NA
50	20	031021_M1_L3_E001	031021_M1_L3	WT	positive	0.125	0	pLB316	During_1	031021_M1_L3_E001_Kymo-1-24000_-9800.txt	NA	0	8.657966	NA
51	21	031021_M1_L3_E001	031021_M1_L3	WT	positive	0.125	0	pLB316	During_1	031021_M1_L3_E001_Kymo-1-24000_-10000.txt	NA	0	8.915895	NA
52	22	031021_M1_L3_E001	031021_M1_L3	WT	positive	0.125	0	pLB316	During_1	031021_M1_L3_E001_Kymo-1-24000_-10200.txt	NA	0	8.7280685	NA
53	23	031021_M1_L3_E001	031021_M1_L3	WT	positive	0.125	0	pLB316	During_1	031021_M1_L3_E001_Kymo-1-24000_-10400.txt	NA	0	8.8234245	NA
54	24	031021_M1_L3_E001	031021_M1_L3	WT	positive	0.125	0	pLB316	During_1	031021_M1_L3_E001_Kymo-1-24000_-10600.txt	16.0578081091931	1	8.6427575	NA
55	25	031021_M1_L3_E001	031021_M1_L3	WT	positive	0.125	0	pLB316	During_1	031021_M1_L3_E001_Kymo-1-24000_-10800.txt	21.3698044662891	1	9.305666	NA
56	26	031021_M1_L3_E001	031021_M1_L3	WT	positive	0.125	0	pLB316	During_1	031021_M1_L3_E001_Kymo-1-24000_-11000.txt	NA	0	9.0569425	NA
57	27	031021_M1_L3_E001	031021_M1_L3	WT	positive	0.125	0	pLB316	During_1	031021_M1_L3_E001_Kymo-1-24000_-11200.txt	17.8555486117311	1	9.108122	NA
58	28	031021_M1_L3_E001	031021_M1_L3	WT	positive	0.125	0	pLB316	During_1	031021_M1_L3_E001_Kymo-1-24000_-11400.txt	NA	0	9.16844	NA
59	29	031021_M1_L3_E001	031021_M1_L3	WT	positive	0.125	0	pLB316	During_1	031021_M1_L3_E001_Kymo-1-24000_-11600.txt	18.5288123031314	1	9.0468935	NA
60	30	031021_M1_L3_E001	031021_M1_L3	WT	positive	0.125	0	pLB316	During_1	031021_M1_L3_E001_Kymo-1-24000_-11800.txt	18.6358553857622	1	8.635267	NA
61	31	031021_M1_L3_E001	031021_M1_L3	WT	positive	0.125	0	pLB316	During_2	031021_M1_L3_E001_Kymo-1-24000_-12000.txt	18.1061017562919	1	8.684248	NA
62	32	031021_M1_L3_E001	031021_M1_L3	WT	positive	0.125	0	pLB316	During_2	031021_M1_L3_E001_Kymo-1-24000_-12200.txt	19.5881589579099	1	8.670347	NA
63	33	031021_M1_L3_E001	031021_M1_L3	WT	positive	0.125	0	pLB316	During_2	031021_M1_L3_E001_Kymo-1-24000_-12400.txt	19.8373338623289	1	8.5372495	NA
64	34	031021_M1_L3_E001	031021_M1_L3	WT	positive	0.125	0	pLB316	During_2	031021_M1_L3_E001_Kymo-1-24000_-12600.txt	20.639834881321	1	8.501569	NA
65	35	031021_M1_L3_E001	031021_M1_L3	WT	positive	0.125	0	pLB316	During_2	031021_M1_L3_E001_Kymo-1-24000_-12800.txt	18.6358553857622	1	8.415466	NA
66	36	031021_M1_L3_E001	031021_M1_L3	WT	positive	0.125	0	pLB316	During_2	031021_M1_L3_E001_Kymo-1-24000_-13000.txt	16.4109296791663	1	8.699034	NA
67	37	031021_M1_L3_E001	031021_M1_L3	WT	positive	0.125	0	pLB316	During_2	031021_M1_L3_E001_Kymo-1-24000_-13200.txt	19.5331575349155	1	8.5896825	NA
68	38	031021_M1_L3_E001	031021_M1_L3	WT	positive	0.125	0	pLB316	During_2	031021_M1_L3_E001_Kymo-1-24000_-13400.txt	NA	0	8.8759865	NA
69	39	031021_M1_L3_E001	031021_M1_L3	WT	positive	0.125	0	pLB316	During_2	031021_M1_L3_E001_Kymo-1-24000_-13600.txt	19.208605455244	1	8.7264395	NA
70	40	031021_M1_L3_E001	031021_M1_L3	WT	positive	0.125	0	pLB316	During_2	031021_M1_L3_E001_Kymo-1-24000_-13800.txt	NA	0	8.6374655	NA
71	41	031021_M1_L3_E001	031021_M1_L3	WT	positive	0.125	0	pLB316	During_2	031021_M1_L3_E001_Kymo-1-24000_-14000.txt	NA	0	8.5119225	NA
72	42	031021_M1_L3_E001	031021_M1_L3	WT	positive	0.125	0	pLB316	During_2	031021_M1_L3_E001_Kymo-1-24000_-14200.txt	NA	0	8.897301	NA
73	43	031021_M1_L3_E001	031021_M1_L3	WT	positive	0.125	0	pLB316	During_2	031021_M1_L3_E001_Kymo-1-24000_-14400.txt	NA	0	9.656685	NA
74	44	031021_M1_L3_E001	031021_M1_L3	WT	positive	0.125	0	pLB316	During_2	031021_M1_L3_E001_Kymo-1-24000_-14600.txt	18.4263865855906	1	9.477622	NA
75	45	031021_M1_L3_E001	031021_M1_L3	WT	positive	0.125	0	pLB316	During_2	031021_M1_L3_E001_Kymo-1-24000_-14800.txt	NA	0	9.2220255	NA
76	46	031021_M1_L3_E001	031021_M1_L3	WT	positive	0.125	0	pLB316	During_2	031021_M1_L3_E001_Kymo-1-24000_-15000.txt	NA	0	8.195428	NA
77	47	031021_M1_L3_E001	031021_M1_L3	WT	positive	0.125	0	pLB316	During_2	031021_M1_L3_E001_Kymo-1-24000_-15200.txt	NA	0	8.6045255	NA
78	48	031021_M1_L3_E001	031021_M1_L3	WT	positive	0.125	0	pLB316	During_2	031021_M1_L3_E001_Kymo-1-24000_-15400.txt	NA	0	7.994774	NA
79	49	031021_M1_L3_E001	031021_M1_L3	WT	positive	0.125	0	pLB316	During_2	031021_M1_L3_E001_Kymo-1-24000_-15600.txt	NA	0	8.200363	NA
80	50	031021_M1_L3_E001	031021_M1_L3	WT	positive	0.125	0	pLB316	During_2	031021_M1_L3_E001_Kymo-1-24000_-15800.txt	14.0894681225784	1	8.387658	NA
81	51	031021_M1_L3_E001	031021_M1_L3	WT	positive	0.125	0	pLB316	During_2	031021_M1_L3_E001_Kymo-1-24000_-16000.txt	NA	0	8.6194635	NA
82	52	031021_M1_L3_E001	031021_M1_L3	WT	positive	0.125	0	pLB316	During_2	031021_M1_L3_E001_Kymo-1-24000_-16200.txt	NA	0	8.8145985	NA
83	53	031021_M1_L3_E001	031021_M1_L3	WT	positive	0.125	0	pLB316	During_2	031021_M1_L3_E001_Kymo-1-24000_-16400.txt	17.8261063327243	1	8.7662575	NA
84	54	031021_M1_L3_E001	031021_M1_L3	WT	positive	0.125	0	pLB316	During_2	031021_M1_L3_E001_Kymo-1-24000_-16600.txt	18.491124260355	1	9.1827755	NA
85	55	031021_M1_L3_E001	031021_M1_L3	WT	positive	0.125	0	pLB316	During_2	031021_M1_L3_E001_Kymo-1-24000_-16800.txt	19.8333994446648	1	8.842141	NA
86	56	031021_M1_L3_E001	031021_M1_L3	WT	positive	0.125	0	pLB316	During_2	031021_M1_L3_E001_Kymo-1-24000_-17000.txt	17.8922884236894	1	8.98796	NA
87	57	031021_M1_L3_E001	031021_M1_L3	WT	positive	0.125	0	pLB316	During_2	031021_M1_L3_E001_Kymo-1-24000_-17200.txt	17.7541056369285	1	8.5234215	NA
88	58	031021_M1_L3_E001	031021_M1_L3	WT	positive	0.125	0	pLB316	During_2	031021_M1_L3_E001_Kymo-1-24000_-17400.txt	19.8333994446648	1	8.806331	NA
89	59	031021_M1_L3_E001	031021_M1_L3	WT	positive	0.125	0	pLB316	During_2	031021_M1_L3_E001_Kymo-1-24000_-17600.txt	21.8531468531469	1	8.6974535	NA
90	60	031021_M1_L3_E001	031021_M1_L3	WT	positive	0.125	0	pLB316	During_2	031021_M1_L3_E001_Kymo-1-24000_-17800.txt	19.629011679262	1	8.914336	NA
91	61	031021_M1_L3_E001	031021_M1_L3	WT	positive	0.125	0	pLB316	After	031021_M1_L3_E001_Kymo-1-24000_-18000.txt	19.0930787589499	1	8.6661995	NA
92	62	031021_M1_L3_E001	031021_M1_L3	WT	positive	0.125	0	pLB316	After	031021_M1_L3_E001_Kymo-1-24000_-18200.txt	19.629011679262	1	8.6375675	NA
93	63	031021_M1_L3_E001	031021_M1_L3	WT	positive	0.125	0	pLB316	After	031021_M1_L3_E001_Kymo-1-24000_-18400.txt	NA	0	8.6055895	NA
94	64	031021_M1_L3_E001	031021_M1_L3	WT	positive	0.125	0	pLB316	After	031021_M1_L3_E001_Kymo-1-24000_-18600.txt	NA	0	8.6356025	NA
95	65	031021_M1_L3_E001	031021_M1_L3	WT	positive	0.125	0	pLB316	After	031021_M1_L3_E001_Kymo-1-24000_-18800.txt	NA	0	8.7571855	NA
96	66	031021_M1_L3_E001	031021_M1_L3	WT	positive	0.125	0	pLB316	After	031021_M1_L3_E001_Kymo-1-24000_-19000.txt	NA	0	7.942741	NA
97	67	031021_M1_L3_E001	031021_M1_L3	WT	positive	0.125	0	pLB316	After	031021_M1_L3_E001_Kymo-1-24000_-19200.txt	NA	0	8.261111	NA
98	68	031021_M1_L3_E001	031021_M1_L3	WT	positive	0.125	0	pLB316	After	031021_M1_L3_E001_Kymo-1-24000_-19400.txt	20.165355918532	1	8.801484	NA
99	69	031021_M1_L3_E001	031021_M1_L3	WT	positive	0.125	0	pLB316	After	031021_M1_L3_E001_Kymo-1-24000_-19600.txt	NA	0	8.2999035	NA
100	70	031021_M1_L3_E001	031021_M1_L3	WT	positive	0.125	0	pLB316	After	031021_M1_L3_E001_Kymo-1-24000_-19800.txt	NA	0	8.754193	NA
101	71	031021_M1_L3_E001	031021_M1_L3	WT	positive	0.125	0	pLB316	After	031021_M1_L3_E001_Kymo-1-24000_-20000.txt	NA	0	8.2098265	NA
102	72	031021_M1_L3_E001	031021_M1_L3	WT	positive	0.125	0	pLB316	After	031021_M1_L3_E001_Kymo-1-24000_-20200.txt	18.9609404626469	1	8.8178405	NA
103	73	031021_M1_L3_E001	031021_M1_L3	WT	positive	0.125	0	pLB316	After	031021_M1_L3_E001_Kymo-1-24000_-20400.txt	NA	0	8.8704865	NA
104	74	031021_M1_L3_E001	031021_M1_L3	WT	positive	0.125	0	pLB316	After	031021_M1_L3_E001_Kymo-1-24000_-20600.txt	NA	0	8.905268	NA
105	75	031021_M1_L3_E001	031021_M1_L3	WT	positive	0.125	0	pLB316	After	031021_M1_L3_E001_Kymo-1-24000_-20800.txt	NA	0	9.417698	NA
106	76	031021_M1_L3_E001	031021_M1_L3	WT	positive	0.125	0	pLB316	After	031021_M1_L3_E001_Kymo-1-24000_-21000.txt	NA	0	9.2898825	NA
107	77	031021_M1_L3_E001	031021_M1_L3	WT	positive	0.125	0	pLB316	After	031021_M1_L3_E001_Kymo-1-24000_-21200.txt	NA	0	9.3716675	NA
108	78	031021_M1_L3_E001	031021_M1_L3	WT	positive	0.125	0	pLB316	After	031021_M1_L3_E001_Kymo-1-24000_-21400.txt	NA	0	9.418977	NA
109	79	031021_M1_L3_E001	031021_M1_L3	WT	positive	0.125	0	pLB316	After	031021_M1_L3_E001_Kymo-1-24000_-21600.txt	NA	0	9.142286	NA
110	80	031021_M1_L3_E001	031021_M1_L3	WT	positive	0.125	0	pLB316	After	031021_M1_L3_E001_Kymo-1-24000_-21800.txt	NA	0	8.738949	NA
111	81	031021_M1_L3_E001	031021_M1_L3	WT	positive	0.125	0	pLB316	After	031021_M1_L3_E001_Kymo-1-24000_-22000.txt	NA	0	8.460803	NA
112	82	031021_M1_L3_E001	031021_M1_L3	WT	positive	0.125	0	pLB316	After	031021_M1_L3_E001_Kymo-1-24000_-22200.txt	16.0578081091931	1	8.310323	NA
113	83	031021_M1_L3_E001	031021_M1_L3	WT	positive	0.125	0	pLB316	After	031021_M1_L3_E001_Kymo-1-24000_-22400.txt	16.9061707523246	1	8.6267685	NA
114	84	031021_M1_L3_E001	031021_M1_L3	WT	positive	0.125	0	pLB316	After	031021_M1_L3_E001_Kymo-1-24000_-22600.txt	21.1729832733432	1	8.951046	NA
115	85	031021_M1_L3_E001	031021_M1_L3	WT	positive	0.125	0	pLB316	After	031021_M1_L3_E001_Kymo-1-24000_-22800.txt	17.5777816839515	1	8.9758875	NA
116	86	031021_M1_L3_E001	031021_M1_L3	WT	positive	0.125	0	pLB316	After	031021_M1_L3_E001_Kymo-1-24000_-23000.txt	19.9640646835696	1	8.3818225	NA
117	87	031021_M1_L3_E001	031021_M1_L3	WT	positive	0.125	0	pLB316	After	031021_M1_L3_E001_Kymo-1-24000_-23200.txt	20.50020500205	1	8.6610705	NA
118	88	031021_M1_L3_E001	031021_M1_L3	WT	positive	0.125	0	pLB316	After	031021_M1_L3_E001_Kymo-1-24000_-23400.txt	22.1975582685905	1	8.8532805	NA
119	89	031021_M1_L3_E001	031021_M1_L3	WT	positive	0.125	0	pLB316	After	031021_M1_L3_E001_Kymo-1-24000_-23600.txt	NA	0	8.9194555	NA
120	90	031021_M1_L3_E001	031021_M1_L3	WT	positive	0.125	0	pLB316	After	031021_M1_L3_E001_Kymo-1-24000_-23800.txt	16.8940321831313	1	NA	NA
1	-29	031021_M1_L3_E002	031021_M1_L3	WT	positive	0.25	85	pLB316	Before	031021_M1_L3_E002_Kymo-1-24000_-0.txt	20.9995800083998	1	NA	-0.829166666666667
2	-28	031021_M1_L3_E002	031021_M1_L3	WT	positive	0.25	85	pLB316	Before	031021_M1_L3_E002_Kymo-1-24000_-200.txt	NA	0	8.5922985	-0.816964285714286
3	-27	031021_M1_L3_E002	031021_M1_L3	WT	positive	0.25	85	pLB316	Before	031021_M1_L3_E002_Kymo-1-24000_-400.txt	12.8965695125097	1	8.789734	-0.820175438596492
4	-26	031021_M1_L3_E002	031021_M1_L3	WT	positive	0.25	85	pLB316	Before	031021_M1_L3_E002_Kymo-1-24000_-600.txt	NA	0	9.090701	-0.816964285714286
5	-25	031021_M1_L3_E002	031021_M1_L3	WT	positive	0.25	85	pLB316	Before	031021_M1_L3_E002_Kymo-1-24000_-800.txt	NA	0	8.80394	-0.791666666666667
6	-24	031021_M1_L3_E002	031021_M1_L3	WT	positive	0.25	85	pLB316	Before	031021_M1_L3_E002_Kymo-1-24000_-1000.txt	23.9434933556806	1	9.3422715	-0.806603773584906
7	-23	031021_M1_L3_E002	031021_M1_L3	WT	positive	0.25	85	pLB316	Before	031021_M1_L3_E002_Kymo-1-24000_-1200.txt	18.4382778648474	1	9.2865885	-0.796296296296296
8	-22	031021_M1_L3_E002	031021_M1_L3	WT	positive	0.25	85	pLB316	Before	031021_M1_L3_E002_Kymo-1-24000_-1400.txt	16.9592130925125	1	8.970393	-0.797169811320755
9	-21	031021_M1_L3_E002	031021_M1_L3	WT	positive	0.25	85	pLB316	Before	031021_M1_L3_E002_Kymo-1-24000_-1600.txt	17.6647235470765	1	9.267294	-0.76851851851852
10	-20	031021_M1_L3_E002	031021_M1_L3	WT	positive	0.25	85	pLB316	Before	031021_M1_L3_E002_Kymo-1-24000_-1800.txt	17.2666839333506	1	8.878008	-0.782407407407408
11	-19	031021_M1_L3_E002	031021_M1_L3	WT	positive	0.25	85	pLB316	Before	031021_M1_L3_E002_Kymo-1-24000_-2000.txt	18.6375920231106	1	9.2379465	-0.764150943396227
12	-18	031021_M1_L3_E002	031021_M1_L3	WT	positive	0.25	85	pLB316	Before	031021_M1_L3_E002_Kymo-1-24000_-2200.txt	17.3460537727667	1	8.7388115	-0.75925925925926
13	-17	031021_M1_L3_E002	031021_M1_L3	WT	positive	0.25	85	pLB316	Before	031021_M1_L3_E002_Kymo-1-24000_-2400.txt	17.7683013503909	1	8.8389745	-0.768867924528302
14	-16	031021_M1_L3_E002	031021_M1_L3	WT	positive	0.25	85	pLB316	Before	031021_M1_L3_E002_Kymo-1-24000_-2600.txt	16.1056530842326	1	8.66946	-0.75925925925926
15	-15	031021_M1_L3_E002	031021_M1_L3	WT	positive	0.25	85	pLB316	Before	031021_M1_L3_E002_Kymo-1-24000_-2800.txt	16.4109296791663	1	8.9256855	-0.759433962264151
16	-14	031021_M1_L3_E002	031021_M1_L3	WT	positive	0.25	85	pLB316	Before	031021_M1_L3_E002_Kymo-1-24000_-3000.txt	18.0962721679334	1	8.3764325	-0.759433962264151
17	-13	031021_M1_L3_E002	031021_M1_L3	WT	positive	0.25	85	pLB316	Before	031021_M1_L3_E002_Kymo-1-24000_-3200.txt	17.3167669596086	1	8.431459	-0.75462962962963
18	-12	031021_M1_L3_E002	031021_M1_L3	WT	positive	0.25	85	pLB316	Before	031021_M1_L3_E002_Kymo-1-24000_-3400.txt	NA	0	8.814794	-0.754716981132077
19	-11	031021_M1_L3_E002	031021_M1_L3	WT	positive	0.25	85	pLB316	Before	031021_M1_L3_E002_Kymo-1-24000_-3600.txt	15.9655144887044	1	8.425943	-0.75925925925926
20	-10	031021_M1_L3_E002	031021_M1_L3	WT	positive	0.25	85	pLB316	Before	031021_M1_L3_E002_Kymo-1-24000_-3800.txt	17.120356103407	1	8.4890545	-0.755
21	-9	031021_M1_L3_E002	031021_M1_L3	WT	positive	0.25	85	pLB316	Before	031021_M1_L3_E002_Kymo-1-24000_-4000.txt	NA	0	8.868386	-0.764705882352942
22	-8	031021_M1_L3_E002	031021_M1_L3	WT	positive	0.25	85	pLB316	Before	031021_M1_L3_E002_Kymo-1-24000_-4200.txt	NA	0	8.076084	-0.759803921568628
23	-7	031021_M1_L3_E002	031021_M1_L3	WT	positive	0.25	85	pLB316	Before	031021_M1_L3_E002_Kymo-1-24000_-4400.txt	NA	0	8.978484	-0.750000000000001
24	-6	031021_M1_L3_E002	031021_M1_L3	WT	positive	0.25	85	pLB316	Before	031021_M1_L3_E002_Kymo-1-24000_-4600.txt	NA	0	7.858453	-0.764705882352942
25	-5	031021_M1_L3_E002	031021_M1_L3	WT	positive	0.25	85	pLB316	Before	031021_M1_L3_E002_Kymo-1-24000_-4800.txt	17.2666839333506	1	8.5938585	-0.750000000000001
26	-4	031021_M1_L3_E002	031021_M1_L3	WT	positive	0.25	85	pLB316	Before	031021_M1_L3_E002_Kymo-1-24000_-5000.txt	NA	0	8.4284415	-0.754901960784314
27	-3	031021_M1_L3_E002	031021_M1_L3	WT	positive	0.25	85	pLB316	Before	031021_M1_L3_E002_Kymo-1-24000_-5200.txt	15.7654106889484	1	8.925991	-0.745098039215687
28	-2	031021_M1_L3_E002	031021_M1_L3	WT	positive	0.25	85	pLB316	Before	031021_M1_L3_E002_Kymo-1-24000_-5400.txt	16.4853280580284	1	8.618199	-0.725000000000001
29	-1	031021_M1_L3_E002	031021_M1_L3	WT	positive	0.25	85	pLB316	Before	031021_M1_L3_E002_Kymo-1-24000_-5600.txt	NA	0	8.139356	-0.754901960784314
30	0	031021_M1_L3_E002	031021_M1_L3	WT	positive	0.25	85	pLB316	Before	031021_M1_L3_E002_Kymo-1-24000_-5800.txt	NA	0	8.826144	83.04
31	1	031021_M1_L3_E002	031021_M1_L3	WT	positive	0.25	85	pLB316	During_1	031021_M1_L3_E002_Kymo-1-24000_-6000.txt	18.4382778648474	1	8.386877	82.9901960784314
32	2	031021_M1_L3_E002	031021_M1_L3	WT	positive	0.25	85	pLB316	During_1	031021_M1_L3_E002_Kymo-1-24000_-6200.txt	NA	0	8.0921965	82.8186274509804
33	3	031021_M1_L3_E002	031021_M1_L3	WT	positive	0.25	85	pLB316	During_1	031021_M1_L3_E002_Kymo-1-24000_-6400.txt	NA	0	8.295763	82.75
34	4	031021_M1_L3_E002	031021_M1_L3	WT	positive	0.25	85	pLB316	During_1	031021_M1_L3_E002_Kymo-1-24000_-6600.txt	NA	0	8.9127205	82.7401960784314
35	5	031021_M1_L3_E002	031021_M1_L3	WT	positive	0.25	85	pLB316	During_1	031021_M1_L3_E002_Kymo-1-24000_-6800.txt	NA	0	8.7033225	97.455
36	6	031021_M1_L3_E002	031021_M1_L3	WT	positive	0.25	85	pLB316	During_1	031021_M1_L3_E002_Kymo-1-24000_-7000.txt	NA	0	8.634333	85.5392156862745
37	7	031021_M1_L3_E002	031021_M1_L3	WT	positive	0.25	85	pLB316	During_1	031021_M1_L3_E002_Kymo-1-24000_-7200.txt	NA	0	8.277372	85.5196078431373
38	8	031021_M1_L3_E002	031021_M1_L3	WT	positive	0.25	85	pLB316	During_1	031021_M1_L3_E002_Kymo-1-24000_-7400.txt	NA	0	7.4398505	85.505
39	9	031021_M1_L3_E002	031021_M1_L3	WT	positive	0.25	85	pLB316	During_1	031021_M1_L3_E002_Kymo-1-24000_-7600.txt	NA	0	7.8574325	85.4950980392157
40	10	031021_M1_L3_E002	031021_M1_L3	WT	positive	0.25	85	pLB316	During_1	031021_M1_L3_E002_Kymo-1-24000_-7800.txt	13.3618385889898	1	8.427068	85.49
41	11	031021_M1_L3_E002	031021_M1_L3	WT	positive	0.25	85	pLB316	During_1	031021_M1_L3_E002_Kymo-1-24000_-8000.txt	18.4323303073591	1	8.714915	85.4509803921569
42	12	031021_M1_L3_E002	031021_M1_L3	WT	positive	0.25	85	pLB316	During_1	031021_M1_L3_E002_Kymo-1-24000_-8200.txt	NA	0	8.803397	85.3872549019608
43	13	031021_M1_L3_E002	031021_M1_L3	WT	positive	0.25	85	pLB316	During_1	031021_M1_L3_E002_Kymo-1-24000_-8400.txt	18.8643652141105	1	9.269143	85.315
44	14	031021_M1_L3_E002	031021_M1_L3	WT	positive	0.25	85	pLB316	During_1	031021_M1_L3_E002_Kymo-1-24000_-8600.txt	18.2937984023416	1	9.2285235	85.2794117647059
45	15	031021_M1_L3_E002	031021_M1_L3	WT	positive	0.25	85	pLB316	During_1	031021_M1_L3_E002_Kymo-1-24000_-8800.txt	18.754688672168	1	9.275343	85.235
46	16	031021_M1_L3_E002	031021_M1_L3	WT	positive	0.25	85	pLB316	During_1	031021_M1_L3_E002_Kymo-1-24000_-9000.txt	NA	0	9.070583	85.2156862745098
47	17	031021_M1_L3_E002	031021_M1_L3	WT	positive	0.25	85	pLB316	During_1	031021_M1_L3_E002_Kymo-1-24000_-9200.txt	17.5777816839515	1	9.43852	85.1519607843137
48	18	031021_M1_L3_E002	031021_M1_L3	WT	positive	0.25	85	pLB316	During_1	031021_M1_L3_E002_Kymo-1-24000_-9400.txt	14.2770460791662	1	9.3430095	85.09
49	19	031021_M1_L3_E002	031021_M1_L3	WT	positive	0.25	85	pLB316	During_1	031021_M1_L3_E002_Kymo-1-24000_-9600.txt	16.4109296791663	1	9.0096575	85.0245098039216
50	20	031021_M1_L3_E002	031021_M1_L3	WT	positive	0.25	85	pLB316	During_1	031021_M1_L3_E002_Kymo-1-24000_-9800.txt	17.8922884236894	1	9.2367715	85.0147058823529
51	21	031021_M1_L3_E002	031021_M1_L3	WT	positive	0.25	85	pLB316	During_1	031021_M1_L3_E002_Kymo-1-24000_-10000.txt	NA	0	8.8925555	84.9656862745098
52	22	031021_M1_L3_E002	031021_M1_L3	WT	positive	0.25	85	pLB316	During_1	031021_M1_L3_E002_Kymo-1-24000_-10200.txt	18.5125190910353	1	9.0922925	84.9509803921569
53	23	031021_M1_L3_E002	031021_M1_L3	WT	positive	0.25	85	pLB316	During_1	031021_M1_L3_E002_Kymo-1-24000_-10400.txt	NA	0	8.9154215	84.895
54	24	031021_M1_L3_E002	031021_M1_L3	WT	positive	0.25	85	pLB316	During_1	031021_M1_L3_E002_Kymo-1-24000_-10600.txt	NA	0	8.630091	84.8382352941177
55	25	031021_M1_L3_E002	031021_M1_L3	WT	positive	0.25	85	pLB316	During_1	031021_M1_L3_E002_Kymo-1-24000_-10800.txt	NA	0	9.050758	84.8088235294118
56	26	031021_M1_L3_E002	031021_M1_L3	WT	positive	0.25	85	pLB316	During_1	031021_M1_L3_E002_Kymo-1-24000_-11000.txt	NA	0	8.624391	84.795
57	27	031021_M1_L3_E002	031021_M1_L3	WT	positive	0.25	85	pLB316	During_1	031021_M1_L3_E002_Kymo-1-24000_-11200.txt	NA	0	7.9783945	84.75
58	28	031021_M1_L3_E002	031021_M1_L3	WT	positive	0.25	85	pLB316	During_1	031021_M1_L3_E002_Kymo-1-24000_-11400.txt	NA	0	8.053981	84.725
59	29	031021_M1_L3_E002	031021_M1_L3	WT	positive	0.25	85	pLB316	During_1	031021_M1_L3_E002_Kymo-1-24000_-11600.txt	NA	0	8.78388	84.6764705882353
60	30	031021_M1_L3_E002	031021_M1_L3	WT	positive	0.25	85	pLB316	During_1	031021_M1_L3_E002_Kymo-1-24000_-11800.txt	NA	0	8.309069	84.671568627451
61	31	031021_M1_L3_E002	031021_M1_L3	WT	positive	0.25	85	pLB316	During_2	031021_M1_L3_E002_Kymo-1-24000_-12000.txt	NA	0	8.787608	84.59
62	32	031021_M1_L3_E002	031021_M1_L3	WT	positive	0.25	85	pLB316	During_2	031021_M1_L3_E002_Kymo-1-24000_-12200.txt	22.0458553791887	1	8.852798	84.5392156862745
63	33	031021_M1_L3_E002	031021_M1_L3	WT	positive	0.25	85	pLB316	During_2	031021_M1_L3_E002_Kymo-1-24000_-12400.txt	18.1257930034439	1	9.1218755	84.545
64	34	031021_M1_L3_E002	031021_M1_L3	WT	positive	0.25	85	pLB316	During_2	031021_M1_L3_E002_Kymo-1-24000_-12600.txt	16.655562958028	1	9.146392	84.5245098039216
65	35	031021_M1_L3_E002	031021_M1_L3	WT	positive	0.25	85	pLB316	During_2	031021_M1_L3_E002_Kymo-1-24000_-12800.txt	16.0282096489822	1	9.27004	84.5
66	36	031021_M1_L3_E002	031021_M1_L3	WT	positive	0.25	85	pLB316	During_2	031021_M1_L3_E002_Kymo-1-24000_-13000.txt	16.4717509471257	1	9.381609	84.51
67	37	031021_M1_L3_E002	031021_M1_L3	WT	positive	0.25	85	pLB316	During_2	031021_M1_L3_E002_Kymo-1-24000_-13200.txt	18.6436728035423	1	9.1808805	84.4901960784314
68	38	031021_M1_L3_E002	031021_M1_L3	WT	positive	0.25	85	pLB316	During_2	031021_M1_L3_E002_Kymo-1-24000_-13400.txt	18.491124260355	1	8.854683	84.495
69	39	031021_M1_L3_E002	031021_M1_L3	WT	positive	0.25	85	pLB316	During_2	031021_M1_L3_E002_Kymo-1-24000_-13600.txt	NA	0	9.0196055	84.4852941176471
70	40	031021_M1_L3_E002	031021_M1_L3	WT	positive	0.25	85	pLB316	During_2	031021_M1_L3_E002_Kymo-1-24000_-13800.txt	18.6358553857622	1	9.1286395	84.4607843137255
71	41	031021_M1_L3_E002	031021_M1_L3	WT	positive	0.25	85	pLB316	During_2	031021_M1_L3_E002_Kymo-1-24000_-14000.txt	NA	0	8.966996	84.435
72	42	031021_M1_L3_E002	031021_M1_L3	WT	positive	0.25	85	pLB316	During_2	031021_M1_L3_E002_Kymo-1-24000_-14200.txt	17.7683013503909	1	8.5721255	84.3921568627451
73	43	031021_M1_L3_E002	031021_M1_L3	WT	positive	0.25	85	pLB316	During_2	031021_M1_L3_E002_Kymo-1-24000_-14400.txt	NA	0	8.817716	84.3676470588235
74	44	031021_M1_L3_E002	031021_M1_L3	WT	positive	0.25	85	pLB316	During_2	031021_M1_L3_E002_Kymo-1-24000_-14600.txt	NA	0	8.8780635	84.3088235294118
75	45	031021_M1_L3_E002	031021_M1_L3	WT	positive	0.25	85	pLB316	During_2	031021_M1_L3_E002_Kymo-1-24000_-14800.txt	NA	0	8.9335475	84.2843137254902
76	46	031021_M1_L3_E002	031021_M1_L3	WT	positive	0.25	85	pLB316	During_2	031021_M1_L3_E002_Kymo-1-24000_-15000.txt	16.4853280580284	1	8.0209725	84.295
77	47	031021_M1_L3_E002	031021_M1_L3	WT	positive	0.25	85	pLB316	During_2	031021_M1_L3_E002_Kymo-1-24000_-15200.txt	NA	0	8.604363	84.2549019607843
78	48	031021_M1_L3_E002	031021_M1_L3	WT	positive	0.25	85	pLB316	During_2	031021_M1_L3_E002_Kymo-1-24000_-15400.txt	NA	0	8.545689	84.2450980392157
79	49	031021_M1_L3_E002	031021_M1_L3	WT	positive	0.25	85	pLB316	During_2	031021_M1_L3_E002_Kymo-1-24000_-15600.txt	17.8922884236894	1	8.900185	84.2107843137255
80	50	031021_M1_L3_E002	031021_M1_L3	WT	positive	0.25	85	pLB316	During_2	031021_M1_L3_E002_Kymo-1-24000_-15800.txt	24.9563264287497	1	8.6246835	84.2058823529412
81	51	031021_M1_L3_E002	031021_M1_L3	WT	positive	0.25	85	pLB316	During_2	031021_M1_L3_E002_Kymo-1-24000_-16000.txt	NA	0	8.637032	84.215
82	52	031021_M1_L3_E002	031021_M1_L3	WT	positive	0.25	85	pLB316	During_2	031021_M1_L3_E002_Kymo-1-24000_-16200.txt	NA	0	8.687679	84.1176470588235
83	53	031021_M1_L3_E002	031021_M1_L3	WT	positive	0.25	85	pLB316	During_2	031021_M1_L3_E002_Kymo-1-24000_-16400.txt	NA	0	8.5968495	84.0980392156863
84	54	031021_M1_L3_E002	031021_M1_L3	WT	positive	0.25	85	pLB316	During_2	031021_M1_L3_E002_Kymo-1-24000_-16600.txt	NA	0	8.807654	84.05
85	55	031021_M1_L3_E002	031021_M1_L3	WT	positive	0.25	85	pLB316	During_2	031021_M1_L3_E002_Kymo-1-24000_-16800.txt	NA	0	8.734383	84.0196078431373
86	56	031021_M1_L3_E002	031021_M1_L3	WT	positive	0.25	85	pLB316	During_2	031021_M1_L3_E002_Kymo-1-24000_-17000.txt	NA	0	8.2899685	84.015
87	57	031021_M1_L3_E002	031021_M1_L3	WT	positive	0.25	85	pLB316	During_2	031021_M1_L3_E002_Kymo-1-24000_-17200.txt	NA	0	8.427601	84.0049019607843
88	58	031021_M1_L3_E002	031021_M1_L3	WT	positive	0.25	85	pLB316	During_2	031021_M1_L3_E002_Kymo-1-24000_-17400.txt	NA	0	8.9072505	84.0049019607843
89	59	031021_M1_L3_E002	031021_M1_L3	WT	positive	0.25	85	pLB316	During_2	031021_M1_L3_E002_Kymo-1-24000_-17600.txt	NA	0	8.766709	83.945
90	60	031021_M1_L3_E002	031021_M1_L3	WT	positive	0.25	85	pLB316	During_2	031021_M1_L3_E002_Kymo-1-24000_-17800.txt	NA	0	8.7581485	5.20098039215686
91	61	031021_M1_L3_E002	031021_M1_L3	WT	positive	0.25	85	pLB316	After	031021_M1_L3_E002_Kymo-1-24000_-18000.txt	NA	0	7.997154	-0.34
92	62	031021_M1_L3_E002	031021_M1_L3	WT	positive	0.25	85	pLB316	After	031021_M1_L3_E002_Kymo-1-24000_-18200.txt	NA	0	8.0553585	-0.911764705882354
93	63	031021_M1_L3_E002	031021_M1_L3	WT	positive	0.25	85	pLB316	After	031021_M1_L3_E002_Kymo-1-24000_-18400.txt	NA	0	8.1979965	-0.931372549019607
94	64	031021_M1_L3_E002	031021_M1_L3	WT	positive	0.25	85	pLB316	After	031021_M1_L3_E002_Kymo-1-24000_-18600.txt	NA	0	8.427647	-0.88
95	65	031021_M1_L3_E002	031021_M1_L3	WT	positive	0.25	85	pLB316	After	031021_M1_L3_E002_Kymo-1-24000_-18800.txt	NA	0	8.292576	-0.890625
96	66	031021_M1_L3_E002	031021_M1_L3	WT	positive	0.25	85	pLB316	After	031021_M1_L3_E002_Kymo-1-24000_-19000.txt	NA	0	8.6408395	-0.911458333333333
97	67	031021_M1_L3_E002	031021_M1_L3	WT	positive	0.25	85	pLB316	After	031021_M1_L3_E002_Kymo-1-24000_-19200.txt	14.9253731343284	1	8.6600325	-0.90625
98	68	031021_M1_L3_E002	031021_M1_L3	WT	positive	0.25	85	pLB316	After	031021_M1_L3_E002_Kymo-1-24000_-19400.txt	NA	0	8.9668425	-0.852040816326531
99	69	031021_M1_L3_E002	031021_M1_L3	WT	positive	0.25	85	pLB316	After	031021_M1_L3_E002_Kymo-1-24000_-19600.txt	17.5085354110129	1	9.4337025	-0.895833333333333
100	70	031021_M1_L3_E002	031021_M1_L3	WT	positive	0.25	85	pLB316	After	031021_M1_L3_E002_Kymo-1-24000_-19800.txt	NA	0	9.027386	-0.890625
101	71	031021_M1_L3_E002	031021_M1_L3	WT	positive	0.25	85	pLB316	After	031021_M1_L3_E002_Kymo-1-24000_-20000.txt	22.7079193868862	1	9.1308485	-0.901041666666666
102	72	031021_M1_L3_E002	031021_M1_L3	WT	positive	0.25	85	pLB316	After	031021_M1_L3_E002_Kymo-1-24000_-20200.txt	17.2666839333506	1	9.2134685	-0.875000000000001
103	73	031021_M1_L3_E002	031021_M1_L3	WT	positive	0.25	85	pLB316	After	031021_M1_L3_E002_Kymo-1-24000_-20400.txt	15.5074823602388	1	8.9677635	-0.932291666666667
104	74	031021_M1_L3_E002	031021_M1_L3	WT	positive	0.25	85	pLB316	After	031021_M1_L3_E002_Kymo-1-24000_-20600.txt	17.3460537727667	1	9.020372	-0.911458333333333
105	75	031021_M1_L3_E002	031021_M1_L3	WT	positive	0.25	85	pLB316	After	031021_M1_L3_E002_Kymo-1-24000_-20800.txt	19.8333994446648	1	8.962621	-0.880208333333333
106	76	031021_M1_L3_E002	031021_M1_L3	WT	positive	0.25	85	pLB316	After	031021_M1_L3_E002_Kymo-1-24000_-21000.txt	17.3460537727667	1	8.9954305	-0.932291666666667
107	77	031021_M1_L3_E002	031021_M1_L3	WT	positive	0.25	85	pLB316	After	031021_M1_L3_E002_Kymo-1-24000_-21200.txt	18.964536317087	1	8.8364855	-0.875000000000001
108	78	031021_M1_L3_E002	031021_M1_L3	WT	positive	0.25	85	pLB316	After	031021_M1_L3_E002_Kymo-1-24000_-21400.txt	NA	0	8.3121945	-0.880208333333333
109	79	031021_M1_L3_E002	031021_M1_L3	WT	positive	0.25	85	pLB316	After	031021_M1_L3_E002_Kymo-1-24000_-21600.txt	17.6647235470765	1	8.5569785	-0.911458333333333
110	80	031021_M1_L3_E002	031021_M1_L3	WT	positive	0.25	85	pLB316	After	031021_M1_L3_E002_Kymo-1-24000_-21800.txt	NA	0	8.882989	-0.897959183673469
111	81	031021_M1_L3_E002	031021_M1_L3	WT	positive	0.25	85	pLB316	After	031021_M1_L3_E002_Kymo-1-24000_-22000.txt	NA	0	8.369977	-0.918367346938775
112	82	031021_M1_L3_E002	031021_M1_L3	WT	positive	0.25	85	pLB316	After	031021_M1_L3_E002_Kymo-1-24000_-22200.txt	13.1250820317627	1	8.61356	-0.901041666666666
113	83	031021_M1_L3_E002	031021_M1_L3	WT	positive	0.25	85	pLB316	After	031021_M1_L3_E002_Kymo-1-24000_-22400.txt	NA	0	8.5641775	-0.895833333333333
114	84	031021_M1_L3_E002	031021_M1_L3	WT	positive	0.25	85	pLB316	After	031021_M1_L3_E002_Kymo-1-24000_-22600.txt	NA	0	8.1500265	-0.90625
115	85	031021_M1_L3_E002	031021_M1_L3	WT	positive	0.25	85	pLB316	After	031021_M1_L3_E002_Kymo-1-24000_-22800.txt	NA	0	8.81103	-0.885416666666666
116	86	031021_M1_L3_E002	031021_M1_L3	WT	positive	0.25	85	pLB316	After	031021_M1_L3_E002_Kymo-1-24000_-23000.txt	13.3040643916717	1	8.0884105	-0.901041666666666
117	87	031021_M1_L3_E002	031021_M1_L3	WT	positive	0.25	85	pLB316	After	031021_M1_L3_E002_Kymo-1-24000_-23200.txt	NA	0	8.6260485	-0.875000000000001
118	88	031021_M1_L3_E002	031021_M1_L3	WT	positive	0.25	85	pLB316	After	031021_M1_L3_E002_Kymo-1-24000_-23400.txt	NA	0	8.829044	-0.911458333333333
119	89	031021_M1_L3_E002	031021_M1_L3	WT	positive	0.25	85	pLB316	After	031021_M1_L3_E002_Kymo-1-24000_-23600.txt	NA	0	8.422383	-0.895833333333333
120	90	031021_M1_L3_E002	031021_M1_L3	WT	positive	0.25	85	pLB316	After	031021_M1_L3_E002_Kymo-1-24000_-23800.txt	NA	0	NA	NA
1	-29	031021_M1_L3_E003	031021_M1_L3	WT	positive	0.625	237.5	pLB316	Before	031021_M1_L3_E003_Kymo-1-24000_-0.txt	19.9223030182289	1	NA	-3.72916666666667
2	-28	031021_M1_L3_E003	031021_M1_L3	WT	positive	0.625	237.5	pLB316	Before	031021_M1_L3_E003_Kymo-1-24000_-200.txt	NA	0	8.4890695	-3.75
3	-27	031021_M1_L3_E003	031021_M1_L3	WT	positive	0.625	237.5	pLB316	Before	031021_M1_L3_E003_Kymo-1-24000_-400.txt	NA	0	8.111977	-3.71710526315789
4	-26	031021_M1_L3_E003	031021_M1_L3	WT	positive	0.625	237.5	pLB316	Before	031021_M1_L3_E003_Kymo-1-24000_-600.txt	17.5561797752809	1	8.3980025	-3.76116071428571
5	-25	031021_M1_L3_E003	031021_M1_L3	WT	positive	0.625	237.5	pLB316	Before	031021_M1_L3_E003_Kymo-1-24000_-800.txt	NA	0	8.533154	-3.7037037037037
6	-24	031021_M1_L3_E003	031021_M1_L3	WT	positive	0.625	237.5	pLB316	Before	031021_M1_L3_E003_Kymo-1-24000_-1000.txt	NA	0	8.40019	-3.78537735849057
7	-23	031021_M1_L3_E003	031021_M1_L3	WT	positive	0.625	237.5	pLB316	Before	031021_M1_L3_E003_Kymo-1-24000_-1200.txt	NA	0	7.905417	-3.73842592592593
8	-22	031021_M1_L3_E003	031021_M1_L3	WT	positive	0.625	237.5	pLB316	Before	031021_M1_L3_E003_Kymo-1-24000_-1400.txt	NA	0	9.3090225	-3.72641509433962
9	-21	031021_M1_L3_E003	031021_M1_L3	WT	positive	0.625	237.5	pLB316	Before	031021_M1_L3_E003_Kymo-1-24000_-1600.txt	NA	0	9.1566635	-3.72685185185185
10	-20	031021_M1_L3_E003	031021_M1_L3	WT	positive	0.625	237.5	pLB316	Before	031021_M1_L3_E003_Kymo-1-24000_-1800.txt	NA	0	9.2870435	-3.72685185185185
11	-19	031021_M1_L3_E003	031021_M1_L3	WT	positive	0.625	237.5	pLB316	Before	031021_M1_L3_E003_Kymo-1-24000_-2000.txt	NA	0	9.392216	-3.76179245283019
12	-18	031021_M1_L3_E003	031021_M1_L3	WT	positive	0.625	237.5	pLB316	Before	031021_M1_L3_E003_Kymo-1-24000_-2200.txt	NA	0	8.891368	-3.71527777777778
13	-17	031021_M1_L3_E003	031021_M1_L3	WT	positive	0.625	237.5	pLB316	Before	031021_M1_L3_E003_Kymo-1-24000_-2400.txt	NA	0	7.767073	-3.75
14	-16	031021_M1_L3_E003	031021_M1_L3	WT	positive	0.625	237.5	pLB316	Before	031021_M1_L3_E003_Kymo-1-24000_-2600.txt	NA	0	8.0935135	-3.72685185185185
15	-15	031021_M1_L3_E003	031021_M1_L3	WT	positive	0.625	237.5	pLB316	Before	031021_M1_L3_E003_Kymo-1-24000_-2800.txt	NA	0	8.07191	-3.71462264150943
16	-14	031021_M1_L3_E003	031021_M1_L3	WT	positive	0.625	237.5	pLB316	Before	031021_M1_L3_E003_Kymo-1-24000_-3000.txt	16.655562958028	1	8.1809115	-3.67924528301887
17	-13	031021_M1_L3_E003	031021_M1_L3	WT	positive	0.625	237.5	pLB316	Before	031021_M1_L3_E003_Kymo-1-24000_-3200.txt	NA	0	8.2948415	-3.73842592592593
18	-12	031021_M1_L3_E003	031021_M1_L3	WT	positive	0.625	237.5	pLB316	Before	031021_M1_L3_E003_Kymo-1-24000_-3400.txt	18.6358553857622	1	8.8961365	-3.76179245283019
19	-11	031021_M1_L3_E003	031021_M1_L3	WT	positive	0.625	237.5	pLB316	Before	031021_M1_L3_E003_Kymo-1-24000_-3600.txt	19.5045835771406	1	9.024937	-3.72685185185185
20	-10	031021_M1_L3_E003	031021_M1_L3	WT	positive	0.625	237.5	pLB316	Before	031021_M1_L3_E003_Kymo-1-24000_-3800.txt	17.9856115107914	1	8.2014945	-3.75
21	-9	031021_M1_L3_E003	031021_M1_L3	WT	positive	0.625	237.5	pLB316	Before	031021_M1_L3_E003_Kymo-1-24000_-4000.txt	NA	0	8.386223	-3.73774509803922
22	-8	031021_M1_L3_E003	031021_M1_L3	WT	positive	0.625	237.5	pLB316	Before	031021_M1_L3_E003_Kymo-1-24000_-4200.txt	NA	0	8.9091355	-3.76225490196078
23	-7	031021_M1_L3_E003	031021_M1_L3	WT	positive	0.625	237.5	pLB316	Before	031021_M1_L3_E003_Kymo-1-24000_-4400.txt	NA	0	8.29834	-3.75
24	-6	031021_M1_L3_E003	031021_M1_L3	WT	positive	0.625	237.5	pLB316	Before	031021_M1_L3_E003_Kymo-1-24000_-4600.txt	17.1372263399169	1	8.5960065	-3.75
25	-5	031021_M1_L3_E003	031021_M1_L3	WT	positive	0.625	237.5	pLB316	Before	031021_M1_L3_E003_Kymo-1-24000_-4800.txt	NA	0	8.7433745	-3.75
26	-4	031021_M1_L3_E003	031021_M1_L3	WT	positive	0.625	237.5	pLB316	Before	031021_M1_L3_E003_Kymo-1-24000_-5000.txt	20.2757502027575	1	8.209138	-3.75
27	-3	031021_M1_L3_E003	031021_M1_L3	WT	positive	0.625	237.5	pLB316	Before	031021_M1_L3_E003_Kymo-1-24000_-5200.txt	NA	0	8.685049	-3.72549019607843
28	-2	031021_M1_L3_E003	031021_M1_L3	WT	positive	0.625	237.5	pLB316	Before	031021_M1_L3_E003_Kymo-1-24000_-5400.txt	20.1085863663784	1	8.668522	-3.725
29	-1	031021_M1_L3_E003	031021_M1_L3	WT	positive	0.625	237.5	pLB316	Before	031021_M1_L3_E003_Kymo-1-24000_-5600.txt	NA	0	8.222757	-3.70098039215686
30	0	031021_M1_L3_E003	031021_M1_L3	WT	positive	0.625	237.5	pLB316	Before	031021_M1_L3_E003_Kymo-1-24000_-5800.txt	20.613244009276	1	8.276263	193.9
31	1	031021_M1_L3_E003	031021_M1_L3	WT	positive	0.625	237.5	pLB316	During_1	031021_M1_L3_E003_Kymo-1-24000_-6000.txt	NA	0	8.0960535	236.25
32	2	031021_M1_L3_E003	031021_M1_L3	WT	positive	0.625	237.5	pLB316	During_1	031021_M1_L3_E003_Kymo-1-24000_-6200.txt	NA	0	8.4083255	236.200980392157
33	3	031021_M1_L3_E003	031021_M1_L3	WT	positive	0.625	237.5	pLB316	During_1	031021_M1_L3_E003_Kymo-1-24000_-6400.txt	NA	0	8.837149	235.6875
34	4	031021_M1_L3_E003	031021_M1_L3	WT	positive	0.625	237.5	pLB316	During_1	031021_M1_L3_E003_Kymo-1-24000_-6600.txt	NA	0	9.7185995	244.485294117647
35	5	031021_M1_L3_E003	031021_M1_L3	WT	positive	0.625	237.5	pLB316	During_1	031021_M1_L3_E003_Kymo-1-24000_-6800.txt	NA	0	8.1358635	233.325
36	6	031021_M1_L3_E003	031021_M1_L3	WT	positive	0.625	237.5	pLB316	During_1	031021_M1_L3_E003_Kymo-1-24000_-7000.txt	NA	0	8.1944415	237.267156862745
37	7	031021_M1_L3_E003	031021_M1_L3	WT	positive	0.625	237.5	pLB316	During_1	031021_M1_L3_E003_Kymo-1-24000_-7200.txt	NA	0	8.8077525	236.924019607843
38	8	031021_M1_L3_E003	031021_M1_L3	WT	positive	0.625	237.5	pLB316	During_1	031021_M1_L3_E003_Kymo-1-24000_-7400.txt	NA	0	8.76209	236.6375
39	9	031021_M1_L3_E003	031021_M1_L3	WT	positive	0.625	237.5	pLB316	During_1	031021_M1_L3_E003_Kymo-1-24000_-7600.txt	NA	0	9.4019895	236.335784313725
40	10	031021_M1_L3_E003	031021_M1_L3	WT	positive	0.625	237.5	pLB316	During_1	031021_M1_L3_E003_Kymo-1-24000_-7800.txt	NA	0	8.9474605	236.125
41	11	031021_M1_L3_E003	031021_M1_L3	WT	positive	0.625	237.5	pLB316	During_1	031021_M1_L3_E003_Kymo-1-24000_-8000.txt	NA	0	8.835125	235.808823529412
42	12	031021_M1_L3_E003	031021_M1_L3	WT	positive	0.625	237.5	pLB316	During_1	031021_M1_L3_E003_Kymo-1-24000_-8200.txt	NA	0	8.6230155	248.026960784314
43	13	031021_M1_L3_E003	031021_M1_L3	WT	positive	0.625	237.5	pLB316	During_1	031021_M1_L3_E003_Kymo-1-24000_-8400.txt	NA	0	8.5211175	245.4625
44	14	031021_M1_L3_E003	031021_M1_L3	WT	positive	0.625	237.5	pLB316	During_1	031021_M1_L3_E003_Kymo-1-24000_-8600.txt	NA	0	8.5361125	250
45	15	031021_M1_L3_E003	031021_M1_L3	WT	positive	0.625	237.5	pLB316	During_1	031021_M1_L3_E003_Kymo-1-24000_-8800.txt	NA	0	9.019746	236.2875
46	16	031021_M1_L3_E003	031021_M1_L3	WT	positive	0.625	237.5	pLB316	During_1	031021_M1_L3_E003_Kymo-1-24000_-9000.txt	20.2644510866812	1	9.3521275	236.017156862745
47	17	031021_M1_L3_E003	031021_M1_L3	WT	positive	0.625	237.5	pLB316	During_1	031021_M1_L3_E003_Kymo-1-24000_-9200.txt	19.5045835771406	1	8.6478255	235.857843137255
48	18	031021_M1_L3_E003	031021_M1_L3	WT	positive	0.625	237.5	pLB316	During_1	031021_M1_L3_E003_Kymo-1-24000_-9400.txt	19.629011679262	1	8.9804115	235.4625
49	19	031021_M1_L3_E003	031021_M1_L3	WT	positive	0.625	237.5	pLB316	During_1	031021_M1_L3_E003_Kymo-1-24000_-9600.txt	19.8333994446648	1	8.9868235	242.352941176471
50	20	031021_M1_L3_E003	031021_M1_L3	WT	positive	0.625	237.5	pLB316	During_1	031021_M1_L3_E003_Kymo-1-24000_-9800.txt	17.6647235470765	1	9.0897245	249.019607843137
51	21	031021_M1_L3_E003	031021_M1_L3	WT	positive	0.625	237.5	pLB316	During_1	031021_M1_L3_E003_Kymo-1-24000_-10000.txt	20.273694880892	1	9.0197595	250
52	22	031021_M1_L3_E003	031021_M1_L3	WT	positive	0.625	237.5	pLB316	During_1	031021_M1_L3_E003_Kymo-1-24000_-10200.txt	20.639834881321	1	8.9710005	238.860294117647
53	23	031021_M1_L3_E003	031021_M1_L3	WT	positive	0.625	237.5	pLB316	During_1	031021_M1_L3_E003_Kymo-1-24000_-10400.txt	18.6358553857622	1	8.7317135	239.0875
54	24	031021_M1_L3_E003	031021_M1_L3	WT	positive	0.625	237.5	pLB316	During_1	031021_M1_L3_E003_Kymo-1-24000_-10600.txt	NA	0	9.067605	240.78431372549
55	25	031021_M1_L3_E003	031021_M1_L3	WT	positive	0.625	237.5	pLB316	During_1	031021_M1_L3_E003_Kymo-1-24000_-10800.txt	NA	0	9.5811605	237.598039215686
56	26	031021_M1_L3_E003	031021_M1_L3	WT	positive	0.625	237.5	pLB316	During_1	031021_M1_L3_E003_Kymo-1-24000_-11000.txt	NA	0	9.250218	237.35
57	27	031021_M1_L3_E003	031021_M1_L3	WT	positive	0.625	237.5	pLB316	During_1	031021_M1_L3_E003_Kymo-1-24000_-11200.txt	12.7056730830316	1	9.0803305	237.095588235294
58	28	031021_M1_L3_E003	031021_M1_L3	WT	positive	0.625	237.5	pLB316	During_1	031021_M1_L3_E003_Kymo-1-24000_-11400.txt	16.7196121049992	1	9.1558535	248.9
59	29	031021_M1_L3_E003	031021_M1_L3	WT	positive	0.625	237.5	pLB316	During_1	031021_M1_L3_E003_Kymo-1-24000_-11600.txt	NA	0	9.056841	241.875
60	30	031021_M1_L3_E003	031021_M1_L3	WT	positive	0.625	237.5	pLB316	During_1	031021_M1_L3_E003_Kymo-1-24000_-11800.txt	23.0600714862216	1	9.2631835	238.002450980392
61	31	031021_M1_L3_E003	031021_M1_L3	WT	positive	0.625	237.5	pLB316	During_2	031021_M1_L3_E003_Kymo-1-24000_-12000.txt	NA	0	8.4749005	245.35
62	32	031021_M1_L3_E003	031021_M1_L3	WT	positive	0.625	237.5	pLB316	During_2	031021_M1_L3_E003_Kymo-1-24000_-12200.txt	NA	0	8.864367	237.328431372549
63	33	031021_M1_L3_E003	031021_M1_L3	WT	positive	0.625	237.5	pLB316	During_2	031021_M1_L3_E003_Kymo-1-24000_-12400.txt	NA	0	8.4036545	239.325
64	34	031021_M1_L3_E003	031021_M1_L3	WT	positive	0.625	237.5	pLB316	During_2	031021_M1_L3_E003_Kymo-1-24000_-12600.txt	NA	0	9.0017055	237.487745098039
65	35	031021_M1_L3_E003	031021_M1_L3	WT	positive	0.625	237.5	pLB316	During_2	031021_M1_L3_E003_Kymo-1-24000_-12800.txt	NA	0	8.716759	246.825980392157
66	36	031021_M1_L3_E003	031021_M1_L3	WT	positive	0.625	237.5	pLB316	During_2	031021_M1_L3_E003_Kymo-1-24000_-13000.txt	NA	0	8.032144	240.6
67	37	031021_M1_L3_E003	031021_M1_L3	WT	positive	0.625	237.5	pLB316	During_2	031021_M1_L3_E003_Kymo-1-24000_-13200.txt	NA	0	8.8547805	246.176470588235
68	38	031021_M1_L3_E003	031021_M1_L3	WT	positive	0.625	237.5	pLB316	During_2	031021_M1_L3_E003_Kymo-1-24000_-13400.txt	NA	0	8.5051345	244.2875
69	39	031021_M1_L3_E003	031021_M1_L3	WT	positive	0.625	237.5	pLB316	During_2	031021_M1_L3_E003_Kymo-1-24000_-13600.txt	NA	0	8.670026	236.274509803922
70	40	031021_M1_L3_E003	031021_M1_L3	WT	positive	0.625	237.5	pLB316	During_2	031021_M1_L3_E003_Kymo-1-24000_-13800.txt	14.111338460453	1	8.3960845	236.151960784314
71	41	031021_M1_L3_E003	031021_M1_L3	WT	positive	0.625	237.5	pLB316	During_2	031021_M1_L3_E003_Kymo-1-24000_-14000.txt	NA	0	9.3604495	235.925
72	42	031021_M1_L3_E003	031021_M1_L3	WT	positive	0.625	237.5	pLB316	During_2	031021_M1_L3_E003_Kymo-1-24000_-14200.txt	18.4382778648474	1	8.663886	235.78431372549
73	43	031021_M1_L3_E003	031021_M1_L3	WT	positive	0.625	237.5	pLB316	During_2	031021_M1_L3_E003_Kymo-1-24000_-14400.txt	NA	0	9.374474	236.274509803922
74	44	031021_M1_L3_E003	031021_M1_L3	WT	positive	0.625	237.5	pLB316	During_2	031021_M1_L3_E003_Kymo-1-24000_-14600.txt	NA	0	9.0301425	236.924019607843
75	45	031021_M1_L3_E003	031021_M1_L3	WT	positive	0.625	237.5	pLB316	During_2	031021_M1_L3_E003_Kymo-1-24000_-14800.txt	NA	0	9.0086375	236.666666666667
76	46	031021_M1_L3_E003	031021_M1_L3	WT	positive	0.625	237.5	pLB316	During_2	031021_M1_L3_E003_Kymo-1-24000_-15000.txt	16.9592130925125	1	9.1512335	236.475
77	47	031021_M1_L3_E003	031021_M1_L3	WT	positive	0.625	237.5	pLB316	During_2	031021_M1_L3_E003_Kymo-1-24000_-15200.txt	NA	0	9.034222	236.274509803922
78	48	031021_M1_L3_E003	031021_M1_L3	WT	positive	0.625	237.5	pLB316	During_2	031021_M1_L3_E003_Kymo-1-24000_-15400.txt	NA	0	8.679348	236.151960784314
79	49	031021_M1_L3_E003	031021_M1_L3	WT	positive	0.625	237.5	pLB316	During_2	031021_M1_L3_E003_Kymo-1-24000_-15600.txt	20.50020500205	1	9.2208585	236.004901960784
80	50	031021_M1_L3_E003	031021_M1_L3	WT	positive	0.625	237.5	pLB316	During_2	031021_M1_L3_E003_Kymo-1-24000_-15800.txt	NA	0	9.210704	237.683823529412
81	51	031021_M1_L3_E003	031021_M1_L3	WT	positive	0.625	237.5	pLB316	During_2	031021_M1_L3_E003_Kymo-1-24000_-16000.txt	NA	0	8.6428955	243.3875
82	52	031021_M1_L3_E003	031021_M1_L3	WT	positive	0.625	237.5	pLB316	During_2	031021_M1_L3_E003_Kymo-1-24000_-16200.txt	NA	0	9.1279385	237.941176470588
83	53	031021_M1_L3_E003	031021_M1_L3	WT	positive	0.625	237.5	pLB316	During_2	031021_M1_L3_E003_Kymo-1-24000_-16400.txt	NA	0	9.0420055	237.708333333333
84	54	031021_M1_L3_E003	031021_M1_L3	WT	positive	0.625	237.5	pLB316	During_2	031021_M1_L3_E003_Kymo-1-24000_-16600.txt	22.9278917803508	1	9.0580295	237.4
85	55	031021_M1_L3_E003	031021_M1_L3	WT	positive	0.625	237.5	pLB316	During_2	031021_M1_L3_E003_Kymo-1-24000_-16800.txt	NA	0	8.897049	237.19362745098
86	56	031021_M1_L3_E003	031021_M1_L3	WT	positive	0.625	237.5	pLB316	During_2	031021_M1_L3_E003_Kymo-1-24000_-17000.txt	19.0930787589499	1	8.82771	237
87	57	031021_M1_L3_E003	031021_M1_L3	WT	positive	0.625	237.5	pLB316	During_2	031021_M1_L3_E003_Kymo-1-24000_-17200.txt	NA	0	9.132808	236.752450980392
88	58	031021_M1_L3_E003	031021_M1_L3	WT	positive	0.625	237.5	pLB316	During_2	031021_M1_L3_E003_Kymo-1-24000_-17400.txt	NA	0	8.872799	236.507352941176
89	59	031021_M1_L3_E003	031021_M1_L3	WT	positive	0.625	237.5	pLB316	During_2	031021_M1_L3_E003_Kymo-1-24000_-17600.txt	NA	0	8.210293	236.2875
90	60	031021_M1_L3_E003	031021_M1_L3	WT	positive	0.625	237.5	pLB316	During_2	031021_M1_L3_E003_Kymo-1-24000_-17800.txt	NA	0	8.4539045	14.9142156862745
91	61	031021_M1_L3_E003	031021_M1_L3	WT	positive	0.625	237.5	pLB316	After	031021_M1_L3_E003_Kymo-1-24000_-18000.txt	NA	0	8.2222635	-2.6375
92	62	031021_M1_L3_E003	031021_M1_L3	WT	positive	0.625	237.5	pLB316	After	031021_M1_L3_E003_Kymo-1-24000_-18200.txt	NA	0	8.650736	-2.97794117647059
93	63	031021_M1_L3_E003	031021_M1_L3	WT	positive	0.625	237.5	pLB316	After	031021_M1_L3_E003_Kymo-1-24000_-18400.txt	NA	0	7.9895805	-3.72549019607843
94	64	031021_M1_L3_E003	031021_M1_L3	WT	positive	0.625	237.5	pLB316	After	031021_M1_L3_E003_Kymo-1-24000_-18600.txt	NA	0	8.1272775	-3.75
95	65	031021_M1_L3_E003	031021_M1_L3	WT	positive	0.625	237.5	pLB316	After	031021_M1_L3_E003_Kymo-1-24000_-18800.txt	NA	0	8.060055	-3.77604166666667
96	66	031021_M1_L3_E003	031021_M1_L3	WT	positive	0.625	237.5	pLB316	After	031021_M1_L3_E003_Kymo-1-24000_-19000.txt	NA	0	7.771575	-3.76302083333333
97	67	031021_M1_L3_E003	031021_M1_L3	WT	positive	0.625	237.5	pLB316	After	031021_M1_L3_E003_Kymo-1-24000_-19200.txt	NA	0	8.5286795	-3.75
98	68	031021_M1_L3_E003	031021_M1_L3	WT	positive	0.625	237.5	pLB316	After	031021_M1_L3_E003_Kymo-1-24000_-19400.txt	NA	0	8.45684	-3.76275510204082
99	69	031021_M1_L3_E003	031021_M1_L3	WT	positive	0.625	237.5	pLB316	After	031021_M1_L3_E003_Kymo-1-24000_-19600.txt	NA	0	9.088606	-3.69791666666667
100	70	031021_M1_L3_E003	031021_M1_L3	WT	positive	0.625	237.5	pLB316	After	031021_M1_L3_E003_Kymo-1-24000_-19800.txt	18.5288123031314	1	8.8876015	-3.69791666666667
101	71	031021_M1_L3_E003	031021_M1_L3	WT	positive	0.625	237.5	pLB316	After	031021_M1_L3_E003_Kymo-1-24000_-20000.txt	NA	0	9.0917615	-3.72395833333333
102	72	031021_M1_L3_E003	031021_M1_L3	WT	positive	0.625	237.5	pLB316	After	031021_M1_L3_E003_Kymo-1-24000_-20200.txt	21.512315800796	1	9.249676	-3.75
103	73	031021_M1_L3_E003	031021_M1_L3	WT	positive	0.625	237.5	pLB316	After	031021_M1_L3_E003_Kymo-1-24000_-20400.txt	NA	0	8.8711835	-3.73697916666667
104	74	031021_M1_L3_E003	031021_M1_L3	WT	positive	0.625	237.5	pLB316	After	031021_M1_L3_E003_Kymo-1-24000_-20600.txt	20.2994163917787	1	8.6430015	-3.73697916666667
105	75	031021_M1_L3_E003	031021_M1_L3	WT	positive	0.625	237.5	pLB316	After	031021_M1_L3_E003_Kymo-1-24000_-20800.txt	NA	0	8.7446205	-3.7109375
106	76	031021_M1_L3_E003	031021_M1_L3	WT	positive	0.625	237.5	pLB316	After	031021_M1_L3_E003_Kymo-1-24000_-21000.txt	21.1416490486258	1	8.089464	-3.76302083333333
107	77	031021_M1_L3_E003	031021_M1_L3	WT	positive	0.625	237.5	pLB316	After	031021_M1_L3_E003_Kymo-1-24000_-21200.txt	NA	0	8.7391825	-3.671875
108	78	031021_M1_L3_E003	031021_M1_L3	WT	positive	0.625	237.5	pLB316	After	031021_M1_L3_E003_Kymo-1-24000_-21400.txt	NA	0	8.762616	-3.76302083333333
109	79	031021_M1_L3_E003	031021_M1_L3	WT	positive	0.625	237.5	pLB316	After	031021_M1_L3_E003_Kymo-1-24000_-21600.txt	NA	0	8.2423005	-3.72395833333333
110	80	031021_M1_L3_E003	031021_M1_L3	WT	positive	0.625	237.5	pLB316	After	031021_M1_L3_E003_Kymo-1-24000_-21800.txt	18.7441424554827	1	8.775201	-3.71173469387755
111	81	031021_M1_L3_E003	031021_M1_L3	WT	positive	0.625	237.5	pLB316	After	031021_M1_L3_E003_Kymo-1-24000_-22000.txt	NA	0	8.718984	-3.80102040816327
112	82	031021_M1_L3_E003	031021_M1_L3	WT	positive	0.625	237.5	pLB316	After	031021_M1_L3_E003_Kymo-1-24000_-22200.txt	NA	0	8.1666665	-3.75
113	83	031021_M1_L3_E003	031021_M1_L3	WT	positive	0.625	237.5	pLB316	After	031021_M1_L3_E003_Kymo-1-24000_-22400.txt	20.7318337306935	1	8.8262255	-3.7890625
114	84	031021_M1_L3_E003	031021_M1_L3	WT	positive	0.625	237.5	pLB316	After	031021_M1_L3_E003_Kymo-1-24000_-22600.txt	NA	0	8.3716855	-3.75
115	85	031021_M1_L3_E003	031021_M1_L3	WT	positive	0.625	237.5	pLB316	After	031021_M1_L3_E003_Kymo-1-24000_-22800.txt	NA	0	8.746145	-3.7109375
116	86	031021_M1_L3_E003	031021_M1_L3	WT	positive	0.625	237.5	pLB316	After	031021_M1_L3_E003_Kymo-1-24000_-23000.txt	NA	0	9.11783	-3.73697916666667
117	87	031021_M1_L3_E003	031021_M1_L3	WT	positive	0.625	237.5	pLB316	After	031021_M1_L3_E003_Kymo-1-24000_-23200.txt	NA	0	9.033163	-3.73697916666667
118	88	031021_M1_L3_E003	031021_M1_L3	WT	positive	0.625	237.5	pLB316	After	031021_M1_L3_E003_Kymo-1-24000_-23400.txt	NA	0	9.522763	-3.75
119	89	031021_M1_L3_E003	031021_M1_L3	WT	positive	0.625	237.5	pLB316	After	031021_M1_L3_E003_Kymo-1-24000_-23600.txt	NA	0	9.3438925	-3.76302083333333
120	90	031021_M1_L3_E003	031021_M1_L3	WT	positive	0.625	237.5	pLB316	After	031021_M1_L3_E003_Kymo-1-24000_-23800.txt	NA	0	NA	NA
1	-29	031021_M1_L3_E004	031021_M1_L3	WT	positive	2	556	pLB316	Before	031021_M1_L3_E004_Kymo-1-24000_-0.txt	18.2215743440233	1	NA	0
2	-28	031021_M1_L3_E004	031021_M1_L3	WT	positive	2	556	pLB316	Before	031021_M1_L3_E004_Kymo-1-24000_-200.txt	15.7121533506167	1	7.698302	0
3	-27	031021_M1_L3_E004	031021_M1_L3	WT	positive	2	556	pLB316	Before	031021_M1_L3_E004_Kymo-1-24000_-400.txt	13.6990992842221	1	8.363583	0
4	-26	031021_M1_L3_E004	031021_M1_L3	WT	positive	2	556	pLB316	Before	031021_M1_L3_E004_Kymo-1-24000_-600.txt	15.938795027096	1	8.056205	0
5	-25	031021_M1_L3_E004	031021_M1_L3	WT	positive	2	556	pLB316	Before	031021_M1_L3_E004_Kymo-1-24000_-800.txt	18.2215743440233	1	8.576464	0
6	-24	031021_M1_L3_E004	031021_M1_L3	WT	positive	2	556	pLB316	Before	031021_M1_L3_E004_Kymo-1-24000_-1000.txt	NA	0	8.2631675	0
7	-23	031021_M1_L3_E004	031021_M1_L3	WT	positive	2	556	pLB316	Before	031021_M1_L3_E004_Kymo-1-24000_-1200.txt	16.6057788110262	1	7.9447385	0
8	-22	031021_M1_L3_E004	031021_M1_L3	WT	positive	2	556	pLB316	Before	031021_M1_L3_E004_Kymo-1-24000_-1400.txt	NA	0	8.311177	0
9	-21	031021_M1_L3_E004	031021_M1_L3	WT	positive	2	556	pLB316	Before	031021_M1_L3_E004_Kymo-1-24000_-1600.txt	NA	0	7.9671325	0
10	-20	031021_M1_L3_E004	031021_M1_L3	WT	positive	2	556	pLB316	Before	031021_M1_L3_E004_Kymo-1-24000_-1800.txt	NA	0	8.442858	0
11	-19	031021_M1_L3_E004	031021_M1_L3	WT	positive	2	556	pLB316	Before	031021_M1_L3_E004_Kymo-1-24000_-2000.txt	NA	0	8.103072	0
12	-18	031021_M1_L3_E004	031021_M1_L3	WT	positive	2	556	pLB316	Before	031021_M1_L3_E004_Kymo-1-24000_-2200.txt	NA	0	8.023756	0
13	-17	031021_M1_L3_E004	031021_M1_L3	WT	positive	2	556	pLB316	Before	031021_M1_L3_E004_Kymo-1-24000_-2400.txt	NA	0	8.126934	0
14	-16	031021_M1_L3_E004	031021_M1_L3	WT	positive	2	556	pLB316	Before	031021_M1_L3_E004_Kymo-1-24000_-2600.txt	NA	0	8.581331	0
15	-15	031021_M1_L3_E004	031021_M1_L3	WT	positive	2	556	pLB316	Before	031021_M1_L3_E004_Kymo-1-24000_-2800.txt	23.4137204401779	1	9.253726	0
16	-14	031021_M1_L3_E004	031021_M1_L3	WT	positive	2	556	pLB316	Before	031021_M1_L3_E004_Kymo-1-24000_-3000.txt	NA	0	9.3865975	0
17	-13	031021_M1_L3_E004	031021_M1_L3	WT	positive	2	556	pLB316	Before	031021_M1_L3_E004_Kymo-1-24000_-3200.txt	NA	0	9.6102735	0
18	-12	031021_M1_L3_E004	031021_M1_L3	WT	positive	2	556	pLB316	Before	031021_M1_L3_E004_Kymo-1-24000_-3400.txt	NA	0	9.2013345	0
19	-11	031021_M1_L3_E004	031021_M1_L3	WT	positive	2	556	pLB316	Before	031021_M1_L3_E004_Kymo-1-24000_-3600.txt	NA	0	9.233661	0
20	-10	031021_M1_L3_E004	031021_M1_L3	WT	positive	2	556	pLB316	Before	031021_M1_L3_E004_Kymo-1-24000_-3800.txt	19.6174595389897	1	9.471056	0
21	-9	031021_M1_L3_E004	031021_M1_L3	WT	positive	2	556	pLB316	Before	031021_M1_L3_E004_Kymo-1-24000_-4000.txt	NA	0	8.523108	0
22	-8	031021_M1_L3_E004	031021_M1_L3	WT	positive	2	556	pLB316	Before	031021_M1_L3_E004_Kymo-1-24000_-4200.txt	NA	0	7.910696	0
23	-7	031021_M1_L3_E004	031021_M1_L3	WT	positive	2	556	pLB316	Before	031021_M1_L3_E004_Kymo-1-24000_-4400.txt	NA	0	7.4307035	0
24	-6	031021_M1_L3_E004	031021_M1_L3	WT	positive	2	556	pLB316	Before	031021_M1_L3_E004_Kymo-1-24000_-4600.txt	NA	0	7.997306	0
25	-5	031021_M1_L3_E004	031021_M1_L3	WT	positive	2	556	pLB316	Before	031021_M1_L3_E004_Kymo-1-24000_-4800.txt	15.7654106889484	1	8.5928205	0
26	-4	031021_M1_L3_E004	031021_M1_L3	WT	positive	2	556	pLB316	Before	031021_M1_L3_E004_Kymo-1-24000_-5000.txt	14.3626570915619	1	8.84973	0
27	-3	031021_M1_L3_E004	031021_M1_L3	WT	positive	2	556	pLB316	Before	031021_M1_L3_E004_Kymo-1-24000_-5200.txt	NA	0	8.0764365	0
28	-2	031021_M1_L3_E004	031021_M1_L3	WT	positive	2	556	pLB316	Before	031021_M1_L3_E004_Kymo-1-24000_-5400.txt	16.8010752688172	1	8.4297495	0
29	-1	031021_M1_L3_E004	031021_M1_L3	WT	positive	2	556	pLB316	Before	031021_M1_L3_E004_Kymo-1-24000_-5600.txt	NA	0	8.5757465	0
30	0	031021_M1_L3_E004	031021_M1_L3	WT	positive	2	556	pLB316	Before	031021_M1_L3_E004_Kymo-1-24000_-5800.txt	NA	0	8.037333	356.88
31	1	031021_M1_L3_E004	031021_M1_L3	WT	positive	2	556	pLB316	During_1	031021_M1_L3_E004_Kymo-1-24000_-6000.txt	NA	0	8.3034475	491.372549019608
32	2	031021_M1_L3_E004	031021_M1_L3	WT	positive	2	556	pLB316	During_1	031021_M1_L3_E004_Kymo-1-24000_-6200.txt	21.269807508242	1	8.15683	552.705882352941
33	3	031021_M1_L3_E004	031021_M1_L3	WT	positive	2	556	pLB316	During_1	031021_M1_L3_E004_Kymo-1-24000_-6400.txt	NA	0	8.548535	557.2
34	4	031021_M1_L3_E004	031021_M1_L3	WT	positive	2	556	pLB316	During_1	031021_M1_L3_E004_Kymo-1-24000_-6600.txt	NA	0	8.4650825	557.803921568627
35	5	031021_M1_L3_E004	031021_M1_L3	WT	positive	2	556	pLB316	During_1	031021_M1_L3_E004_Kymo-1-24000_-6800.txt	NA	0	8.4162825	553.52
36	6	031021_M1_L3_E004	031021_M1_L3	WT	positive	2	556	pLB316	During_1	031021_M1_L3_E004_Kymo-1-24000_-7000.txt	NA	0	8.4226105	561.450980392157
37	7	031021_M1_L3_E004	031021_M1_L3	WT	positive	2	556	pLB316	During_1	031021_M1_L3_E004_Kymo-1-24000_-7200.txt	NA	0	8.21886	556.117647058824
38	8	031021_M1_L3_E004	031021_M1_L3	WT	positive	2	556	pLB316	During_1	031021_M1_L3_E004_Kymo-1-24000_-7400.txt	NA	0	8.5740735	552.84
39	9	031021_M1_L3_E004	031021_M1_L3	WT	positive	2	556	pLB316	During_1	031021_M1_L3_E004_Kymo-1-24000_-7600.txt	NA	0	8.5959425	555.607843137255
40	10	031021_M1_L3_E004	031021_M1_L3	WT	positive	2	556	pLB316	During_1	031021_M1_L3_E004_Kymo-1-24000_-7800.txt	NA	0	8.781796	554.4
41	11	031021_M1_L3_E004	031021_M1_L3	WT	positive	2	556	pLB316	During_1	031021_M1_L3_E004_Kymo-1-24000_-8000.txt	17.0314229753896	1	8.4804425	553.647058823529
42	12	031021_M1_L3_E004	031021_M1_L3	WT	positive	2	556	pLB316	During_1	031021_M1_L3_E004_Kymo-1-24000_-8200.txt	NA	0	9.0337235	552.823529411765
43	13	031021_M1_L3_E004	031021_M1_L3	WT	positive	2	556	pLB316	During_1	031021_M1_L3_E004_Kymo-1-24000_-8400.txt	NA	0	9.3762205	559.2
44	14	031021_M1_L3_E004	031021_M1_L3	WT	positive	2	556	pLB316	During_1	031021_M1_L3_E004_Kymo-1-24000_-8600.txt	21.6684723726977	1	8.7067695	552.862745098039
45	15	031021_M1_L3_E004	031021_M1_L3	WT	positive	2	556	pLB316	During_1	031021_M1_L3_E004_Kymo-1-24000_-8800.txt	NA	0	9.73084	554.96
46	16	031021_M1_L3_E004	031021_M1_L3	WT	positive	2	556	pLB316	During_1	031021_M1_L3_E004_Kymo-1-24000_-9000.txt	NA	0	10.0292875	554.313725490196
47	17	031021_M1_L3_E004	031021_M1_L3	WT	positive	2	556	pLB316	During_1	031021_M1_L3_E004_Kymo-1-24000_-9200.txt	NA	0	8.941133	553.294117647059
48	18	031021_M1_L3_E004	031021_M1_L3	WT	positive	2	556	pLB316	During_1	031021_M1_L3_E004_Kymo-1-24000_-9400.txt	21.8483722962639	1	9.9097485	552.52
49	19	031021_M1_L3_E004	031021_M1_L3	WT	positive	2	556	pLB316	During_1	031021_M1_L3_E004_Kymo-1-24000_-9600.txt	NA	0	10.105572	554.313725490196
50	20	031021_M1_L3_E004	031021_M1_L3	WT	positive	2	556	pLB316	During_1	031021_M1_L3_E004_Kymo-1-24000_-9800.txt	19.0730497806599	1	10.3974365	553.725490196078
51	21	031021_M1_L3_E004	031021_M1_L3	WT	positive	2	556	pLB316	During_1	031021_M1_L3_E004_Kymo-1-24000_-10000.txt	NA	0	9.968219	552.78431372549
52	22	031021_M1_L3_E004	031021_M1_L3	WT	positive	2	556	pLB316	During_1	031021_M1_L3_E004_Kymo-1-24000_-10200.txt	NA	0	10.0325605	555.647058823529
53	23	031021_M1_L3_E004	031021_M1_L3	WT	positive	2	556	pLB316	During_1	031021_M1_L3_E004_Kymo-1-24000_-10400.txt	NA	0	10.65504	555.44
54	24	031021_M1_L3_E004	031021_M1_L3	WT	positive	2	556	pLB316	During_1	031021_M1_L3_E004_Kymo-1-24000_-10600.txt	NA	0	10.32449	554.666666666667
55	25	031021_M1_L3_E004	031021_M1_L3	WT	positive	2	556	pLB316	During_1	031021_M1_L3_E004_Kymo-1-24000_-10800.txt	NA	0	9.930763	553.921568627451
56	26	031021_M1_L3_E004	031021_M1_L3	WT	positive	2	556	pLB316	During_1	031021_M1_L3_E004_Kymo-1-24000_-11000.txt	NA	0	10.195274	553.28
57	27	031021_M1_L3_E004	031021_M1_L3	WT	positive	2	556	pLB316	During_1	031021_M1_L3_E004_Kymo-1-24000_-11200.txt	NA	0	9.826583	554.941176470588
58	28	031021_M1_L3_E004	031021_M1_L3	WT	positive	2	556	pLB316	During_1	031021_M1_L3_E004_Kymo-1-24000_-11400.txt	NA	0	10.0112755	553.76
59	29	031021_M1_L3_E004	031021_M1_L3	WT	positive	2	556	pLB316	During_1	031021_M1_L3_E004_Kymo-1-24000_-11600.txt	21.0349179638199	1	10.2447205	557.019607843137
60	30	031021_M1_L3_E004	031021_M1_L3	WT	positive	2	556	pLB316	During_1	031021_M1_L3_E004_Kymo-1-24000_-11800.txt	NA	0	10.1130285	555.843137254902
61	31	031021_M1_L3_E004	031021_M1_L3	WT	positive	2	556	pLB316	During_2	031021_M1_L3_E004_Kymo-1-24000_-12000.txt	NA	0	10.2642435	555.16
62	32	031021_M1_L3_E004	031021_M1_L3	WT	positive	2	556	pLB316	During_2	031021_M1_L3_E004_Kymo-1-24000_-12200.txt	NA	0	9.6827775	554.470588235294
63	33	031021_M1_L3_E004	031021_M1_L3	WT	positive	2	556	pLB316	During_2	031021_M1_L3_E004_Kymo-1-24000_-12400.txt	NA	0	8.991288	553.64
64	34	031021_M1_L3_E004	031021_M1_L3	WT	positive	2	556	pLB316	During_2	031021_M1_L3_E004_Kymo-1-24000_-12600.txt	NA	0	9.172074	552.862745098039
65	35	031021_M1_L3_E004	031021_M1_L3	WT	positive	2	556	pLB316	During_2	031021_M1_L3_E004_Kymo-1-24000_-12800.txt	NA	0	8.400305	561.960784313725
66	36	031021_M1_L3_E004	031021_M1_L3	WT	positive	2	556	pLB316	During_2	031021_M1_L3_E004_Kymo-1-24000_-13000.txt	NA	0	9.9488545	557.16
67	37	031021_M1_L3_E004	031021_M1_L3	WT	positive	2	556	pLB316	During_2	031021_M1_L3_E004_Kymo-1-24000_-13200.txt	NA	0	9.7463425	552.627450980392
68	38	031021_M1_L3_E004	031021_M1_L3	WT	positive	2	556	pLB316	During_2	031021_M1_L3_E004_Kymo-1-24000_-13400.txt	NA	0	9.673091	552.84
69	39	031021_M1_L3_E004	031021_M1_L3	WT	positive	2	556	pLB316	During_2	031021_M1_L3_E004_Kymo-1-24000_-13600.txt	NA	0	8.6256335	553.490196078431
70	40	031021_M1_L3_E004	031021_M1_L3	WT	positive	2	556	pLB316	During_2	031021_M1_L3_E004_Kymo-1-24000_-13800.txt	NA	0	9.1675355	554.43137254902
71	41	031021_M1_L3_E004	031021_M1_L3	WT	positive	2	556	pLB316	During_2	031021_M1_L3_E004_Kymo-1-24000_-14000.txt	NA	0	8.8767	553.52
72	42	031021_M1_L3_E004	031021_M1_L3	WT	positive	2	556	pLB316	During_2	031021_M1_L3_E004_Kymo-1-24000_-14200.txt	13.3040643916717	1	9.442876	553.098039215686
73	43	031021_M1_L3_E004	031021_M1_L3	WT	positive	2	556	pLB316	During_2	031021_M1_L3_E004_Kymo-1-24000_-14400.txt	NA	0	9.286849	552.705882352941
74	44	031021_M1_L3_E004	031021_M1_L3	WT	positive	2	556	pLB316	During_2	031021_M1_L3_E004_Kymo-1-24000_-14600.txt	19.1094974202178	1	10.284388	554
75	45	031021_M1_L3_E004	031021_M1_L3	WT	positive	2	556	pLB316	During_2	031021_M1_L3_E004_Kymo-1-24000_-14800.txt	NA	0	10.6309895	554.196078431373
76	46	031021_M1_L3_E004	031021_M1_L3	WT	positive	2	556	pLB316	During_2	031021_M1_L3_E004_Kymo-1-24000_-15000.txt	NA	0	10.1449215	553.68
77	47	031021_M1_L3_E004	031021_M1_L3	WT	positive	2	556	pLB316	During_2	031021_M1_L3_E004_Kymo-1-24000_-15200.txt	NA	0	10.869408	553.176470588235
78	48	031021_M1_L3_E004	031021_M1_L3	WT	positive	2	556	pLB316	During_2	031021_M1_L3_E004_Kymo-1-24000_-15400.txt	22.5352112676056	1	10.592642	552.901960784314
79	49	031021_M1_L3_E004	031021_M1_L3	WT	positive	2	556	pLB316	During_2	031021_M1_L3_E004_Kymo-1-24000_-15600.txt	24.5188181929631	1	10.5038505	553.529411764706
80	50	031021_M1_L3_E004	031021_M1_L3	WT	positive	2	556	pLB316	During_2	031021_M1_L3_E004_Kymo-1-24000_-15800.txt	NA	0	10.533248	552.78431372549
81	51	031021_M1_L3_E004	031021_M1_L3	WT	positive	2	556	pLB316	During_2	031021_M1_L3_E004_Kymo-1-24000_-16000.txt	NA	0	10.0870575	555
82	52	031021_M1_L3_E004	031021_M1_L3	WT	positive	2	556	pLB316	During_2	031021_M1_L3_E004_Kymo-1-24000_-16200.txt	NA	0	9.696223	556.078431372549
83	53	031021_M1_L3_E004	031021_M1_L3	WT	positive	2	556	pLB316	During_2	031021_M1_L3_E004_Kymo-1-24000_-16400.txt	NA	0	10.601836	555.058823529412
84	54	031021_M1_L3_E004	031021_M1_L3	WT	positive	2	556	pLB316	During_2	031021_M1_L3_E004_Kymo-1-24000_-16600.txt	NA	0	9.8269655	554.16
85	55	031021_M1_L3_E004	031021_M1_L3	WT	positive	2	556	pLB316	During_2	031021_M1_L3_E004_Kymo-1-24000_-16800.txt	NA	0	10.1835535	553.490196078431
86	56	031021_M1_L3_E004	031021_M1_L3	WT	positive	2	556	pLB316	During_2	031021_M1_L3_E004_Kymo-1-24000_-17000.txt	NA	0	10.5215295	553.04
87	57	031021_M1_L3_E004	031021_M1_L3	WT	positive	2	556	pLB316	During_2	031021_M1_L3_E004_Kymo-1-24000_-17200.txt	20.3728226545788	1	10.396134	553.56862745098
88	58	031021_M1_L3_E004	031021_M1_L3	WT	positive	2	556	pLB316	During_2	031021_M1_L3_E004_Kymo-1-24000_-17400.txt	NA	0	10.5080665	553.647058823529
89	59	031021_M1_L3_E004	031021_M1_L3	WT	positive	2	556	pLB316	During_2	031021_M1_L3_E004_Kymo-1-24000_-17600.txt	17.9460720534793	1	9.4001925	494.88
90	60	031021_M1_L3_E004	031021_M1_L3	WT	positive	2	556	pLB316	During_2	031021_M1_L3_E004_Kymo-1-24000_-17800.txt	NA	0	9.808939	43.2156862745098
91	61	031021_M1_L3_E004	031021_M1_L3	WT	positive	2	556	pLB316	After	031021_M1_L3_E004_Kymo-1-24000_-18000.txt	21.0349179638199	1	9.8929375	1.44
92	62	031021_M1_L3_E004	031021_M1_L3	WT	positive	2	556	pLB316	After	031021_M1_L3_E004_Kymo-1-24000_-18200.txt	18.4527379249896	1	9.903825	0
93	63	031021_M1_L3_E004	031021_M1_L3	WT	positive	2	556	pLB316	After	031021_M1_L3_E004_Kymo-1-24000_-18400.txt	NA	0	9.7462445	0
94	64	031021_M1_L3_E004	031021_M1_L3	WT	positive	2	556	pLB316	After	031021_M1_L3_E004_Kymo-1-24000_-18600.txt	17.6647235470765	1	9.3775245	0
95	65	031021_M1_L3_E004	031021_M1_L3	WT	positive	2	556	pLB316	After	031021_M1_L3_E004_Kymo-1-24000_-18800.txt	16.8095478231636	1	9.916368	0
96	66	031021_M1_L3_E004	031021_M1_L3	WT	positive	2	556	pLB316	After	031021_M1_L3_E004_Kymo-1-24000_-19000.txt	21.4995968825584	1	9.7844215	0
97	67	031021_M1_L3_E004	031021_M1_L3	WT	positive	2	556	pLB316	After	031021_M1_L3_E004_Kymo-1-24000_-19200.txt	NA	0	9.1891965	0
98	68	031021_M1_L3_E004	031021_M1_L3	WT	positive	2	556	pLB316	After	031021_M1_L3_E004_Kymo-1-24000_-19400.txt	NA	0	9.2313225	0
99	69	031021_M1_L3_E004	031021_M1_L3	WT	positive	2	556	pLB316	After	031021_M1_L3_E004_Kymo-1-24000_-19600.txt	17.9856115107914	1	9.402178	0
100	70	031021_M1_L3_E004	031021_M1_L3	WT	positive	2	556	pLB316	After	031021_M1_L3_E004_Kymo-1-24000_-19800.txt	NA	0	9.1781595	0
101	71	031021_M1_L3_E004	031021_M1_L3	WT	positive	2	556	pLB316	After	031021_M1_L3_E004_Kymo-1-24000_-20000.txt	20.3004466098254	1	9.249704	0
102	72	031021_M1_L3_E004	031021_M1_L3	WT	positive	2	556	pLB316	After	031021_M1_L3_E004_Kymo-1-24000_-20200.txt	NA	0	9.283252	0
103	73	031021_M1_L3_E004	031021_M1_L3	WT	positive	2	556	pLB316	After	031021_M1_L3_E004_Kymo-1-24000_-20400.txt	NA	0	8.7586275	0
104	74	031021_M1_L3_E004	031021_M1_L3	WT	positive	2	556	pLB316	After	031021_M1_L3_E004_Kymo-1-24000_-20600.txt	NA	0	9.1846485	0
105	75	031021_M1_L3_E004	031021_M1_L3	WT	positive	2	556	pLB316	After	031021_M1_L3_E004_Kymo-1-24000_-20800.txt	NA	0	9.508003	0
106	76	031021_M1_L3_E004	031021_M1_L3	WT	positive	2	556	pLB316	After	031021_M1_L3_E004_Kymo-1-24000_-21000.txt	NA	0	8.739261	0
107	77	031021_M1_L3_E004	031021_M1_L3	WT	positive	2	556	pLB316	After	031021_M1_L3_E004_Kymo-1-24000_-21200.txt	NA	0	9.786524	0
108	78	031021_M1_L3_E004	031021_M1_L3	WT	positive	2	556	pLB316	After	031021_M1_L3_E004_Kymo-1-24000_-21400.txt	NA	0	9.728403	0
109	79	031021_M1_L3_E004	031021_M1_L3	WT	positive	2	556	pLB316	After	031021_M1_L3_E004_Kymo-1-24000_-21600.txt	NA	0	8.4478875	0
110	80	031021_M1_L3_E004	031021_M1_L3	WT	positive	2	556	pLB316	After	031021_M1_L3_E004_Kymo-1-24000_-21800.txt	NA	0	8.690001	0
111	81	031021_M1_L3_E004	031021_M1_L3	WT	positive	2	556	pLB316	After	031021_M1_L3_E004_Kymo-1-24000_-22000.txt	14.3740117866897	1	8.8198255	0
112	82	031021_M1_L3_E004	031021_M1_L3	WT	positive	2	556	pLB316	After	031021_M1_L3_E004_Kymo-1-24000_-22200.txt	18.1257930034439	1	9.122851	0
113	83	031021_M1_L3_E004	031021_M1_L3	WT	positive	2	556	pLB316	After	031021_M1_L3_E004_Kymo-1-24000_-22400.txt	NA	0	9.9507695	0
114	84	031021_M1_L3_E004	031021_M1_L3	WT	positive	2	556	pLB316	After	031021_M1_L3_E004_Kymo-1-24000_-22600.txt	12.4571784490813	1	9.3239005	0
115	85	031021_M1_L3_E004	031021_M1_L3	WT	positive	2	556	pLB316	After	031021_M1_L3_E004_Kymo-1-24000_-22800.txt	NA	0	9.7112395	0
116	86	031021_M1_L3_E004	031021_M1_L3	WT	positive	2	556	pLB316	After	031021_M1_L3_E004_Kymo-1-24000_-23000.txt	15.9007791381778	1	9.1557155	0
117	87	031021_M1_L3_E004	031021_M1_L3	WT	positive	2	556	pLB316	After	031021_M1_L3_E004_Kymo-1-24000_-23200.txt	NA	0	9.919154	0
118	88	031021_M1_L3_E004	031021_M1_L3	WT	positive	2	556	pLB316	After	031021_M1_L3_E004_Kymo-1-24000_-23400.txt	NA	0	9.940175	0
119	89	031021_M1_L3_E004	031021_M1_L3	WT	positive	2	556	pLB316	After	031021_M1_L3_E004_Kymo-1-24000_-23600.txt	NA	0	9.744851	0
120	90	031021_M1_L3_E004	031021_M1_L3	WT	positive	2	556	pLB316	After	031021_M1_L3_E004_Kymo-1-24000_-23800.txt	NA	0	NA	NA
1	-29	031021_M1_L3_E005	031021_M1_L3	WT	positive	2	988	pLB316	Before	031021_M1_L3_E005_Kymo-1-24000_-0.txt	NA	0	NA	0
2	-28	031021_M1_L3_E005	031021_M1_L3	WT	positive	2	988	pLB316	Before	031021_M1_L3_E005_Kymo-1-24000_-200.txt	NA	0	7.721548	0
3	-27	031021_M1_L3_E005	031021_M1_L3	WT	positive	2	988	pLB316	Before	031021_M1_L3_E005_Kymo-1-24000_-400.txt	NA	0	7.5648375	0
4	-26	031021_M1_L3_E005	031021_M1_L3	WT	positive	2	988	pLB316	Before	031021_M1_L3_E005_Kymo-1-24000_-600.txt	NA	0	8.0114955	0
5	-25	031021_M1_L3_E005	031021_M1_L3	WT	positive	2	988	pLB316	Before	031021_M1_L3_E005_Kymo-1-24000_-800.txt	NA	0	8.139009	0
6	-24	031021_M1_L3_E005	031021_M1_L3	WT	positive	2	988	pLB316	Before	031021_M1_L3_E005_Kymo-1-24000_-1000.txt	22.8180262407302	1	8.25272	0
7	-23	031021_M1_L3_E005	031021_M1_L3	WT	positive	2	988	pLB316	Before	031021_M1_L3_E005_Kymo-1-24000_-1200.txt	18.5580402709474	1	8.776234	0
8	-22	031021_M1_L3_E005	031021_M1_L3	WT	positive	2	988	pLB316	Before	031021_M1_L3_E005_Kymo-1-24000_-1400.txt	NA	0	8.874656	0
9	-21	031021_M1_L3_E005	031021_M1_L3	WT	positive	2	988	pLB316	Before	031021_M1_L3_E005_Kymo-1-24000_-1600.txt	NA	0	8.8045105	0
10	-20	031021_M1_L3_E005	031021_M1_L3	WT	positive	2	988	pLB316	Before	031021_M1_L3_E005_Kymo-1-24000_-1800.txt	NA	0	8.557267	0
11	-19	031021_M1_L3_E005	031021_M1_L3	WT	positive	2	988	pLB316	Before	031021_M1_L3_E005_Kymo-1-24000_-2000.txt	NA	0	9.2692375	0
12	-18	031021_M1_L3_E005	031021_M1_L3	WT	positive	2	988	pLB316	Before	031021_M1_L3_E005_Kymo-1-24000_-2200.txt	NA	0	9.172616	0
13	-17	031021_M1_L3_E005	031021_M1_L3	WT	positive	2	988	pLB316	Before	031021_M1_L3_E005_Kymo-1-24000_-2400.txt	NA	0	8.8754805	0
14	-16	031021_M1_L3_E005	031021_M1_L3	WT	positive	2	988	pLB316	Before	031021_M1_L3_E005_Kymo-1-24000_-2600.txt	14.7405660377358	1	8.813631	0
15	-15	031021_M1_L3_E005	031021_M1_L3	WT	positive	2	988	pLB316	Before	031021_M1_L3_E005_Kymo-1-24000_-2800.txt	12.7056730830316	1	8.774436	0
16	-14	031021_M1_L3_E005	031021_M1_L3	WT	positive	2	988	pLB316	Before	031021_M1_L3_E005_Kymo-1-24000_-3000.txt	NA	0	8.4714765	0
17	-13	031021_M1_L3_E005	031021_M1_L3	WT	positive	2	988	pLB316	Before	031021_M1_L3_E005_Kymo-1-24000_-3200.txt	17.6647235470765	1	8.2505845	0
18	-12	031021_M1_L3_E005	031021_M1_L3	WT	positive	2	988	pLB316	Before	031021_M1_L3_E005_Kymo-1-24000_-3400.txt	18.6358553857622	1	8.4548045	0
19	-11	031021_M1_L3_E005	031021_M1_L3	WT	positive	2	988	pLB316	Before	031021_M1_L3_E005_Kymo-1-24000_-3600.txt	NA	0	8.146212	0
20	-10	031021_M1_L3_E005	031021_M1_L3	WT	positive	2	988	pLB316	Before	031021_M1_L3_E005_Kymo-1-24000_-3800.txt	NA	0	8.189166	0
21	-9	031021_M1_L3_E005	031021_M1_L3	WT	positive	2	988	pLB316	Before	031021_M1_L3_E005_Kymo-1-24000_-4000.txt	NA	0	8.1522365	0
22	-8	031021_M1_L3_E005	031021_M1_L3	WT	positive	2	988	pLB316	Before	031021_M1_L3_E005_Kymo-1-24000_-4200.txt	NA	0	8.1268285	0
23	-7	031021_M1_L3_E005	031021_M1_L3	WT	positive	2	988	pLB316	Before	031021_M1_L3_E005_Kymo-1-24000_-4400.txt	17.2280127487294	1	7.9029235	0
24	-6	031021_M1_L3_E005	031021_M1_L3	WT	positive	2	988	pLB316	Before	031021_M1_L3_E005_Kymo-1-24000_-4600.txt	NA	0	7.9836225	0
25	-5	031021_M1_L3_E005	031021_M1_L3	WT	positive	2	988	pLB316	Before	031021_M1_L3_E005_Kymo-1-24000_-4800.txt	16.6875260742595	1	7.838365	0
26	-4	031021_M1_L3_E005	031021_M1_L3	WT	positive	2	988	pLB316	Before	031021_M1_L3_E005_Kymo-1-24000_-5000.txt	19.3948797517455	1	8.102684	0
27	-3	031021_M1_L3_E005	031021_M1_L3	WT	positive	2	988	pLB316	Before	031021_M1_L3_E005_Kymo-1-24000_-5200.txt	NA	0	7.9592165	0
28	-2	031021_M1_L3_E005	031021_M1_L3	WT	positive	2	988	pLB316	Before	031021_M1_L3_E005_Kymo-1-24000_-5400.txt	18.3637866127996	1	7.9750855	0
29	-1	031021_M1_L3_E005	031021_M1_L3	WT	positive	2	988	pLB316	Before	031021_M1_L3_E005_Kymo-1-24000_-5600.txt	19.0494332793599	1	7.8538425	0
30	0	031021_M1_L3_E005	031021_M1_L3	WT	positive	2	988	pLB316	Before	031021_M1_L3_E005_Kymo-1-24000_-5800.txt	NA	0	8.073792	705.52
31	1	031021_M1_L3_E005	031021_M1_L3	WT	positive	2	988	pLB316	During_1	031021_M1_L3_E005_Kymo-1-24000_-6000.txt	19.0494332793599	1	7.999958	881.960784313726
32	2	031021_M1_L3_E005	031021_M1_L3	WT	positive	2	988	pLB316	During_1	031021_M1_L3_E005_Kymo-1-24000_-6200.txt	NA	0	7.935311	980.901960784314
33	3	031021_M1_L3_E005	031021_M1_L3	WT	positive	2	988	pLB316	During_1	031021_M1_L3_E005_Kymo-1-24000_-6400.txt	NA	0	7.841956	979.44
34	4	031021_M1_L3_E005	031021_M1_L3	WT	positive	2	988	pLB316	During_1	031021_M1_L3_E005_Kymo-1-24000_-6600.txt	NA	0	7.9123565	955.803921568628
35	5	031021_M1_L3_E005	031021_M1_L3	WT	positive	2	988	pLB316	During_1	031021_M1_L3_E005_Kymo-1-24000_-6800.txt	NA	0	8.171745	994.92
36	6	031021_M1_L3_E005	031021_M1_L3	WT	positive	2	988	pLB316	During_1	031021_M1_L3_E005_Kymo-1-24000_-7000.txt	20.2675314146737	1	7.8463335	999.21568627451
37	7	031021_M1_L3_E005	031021_M1_L3	WT	positive	2	988	pLB316	During_1	031021_M1_L3_E005_Kymo-1-24000_-7200.txt	NA	0	8.8297225	991.764705882353
38	8	031021_M1_L3_E005	031021_M1_L3	WT	positive	2	988	pLB316	During_1	031021_M1_L3_E005_Kymo-1-24000_-7400.txt	NA	0	9.831658	999.4
39	9	031021_M1_L3_E005	031021_M1_L3	WT	positive	2	988	pLB316	During_1	031021_M1_L3_E005_Kymo-1-24000_-7600.txt	NA	0	9.3460715	991.764705882353
40	10	031021_M1_L3_E005	031021_M1_L3	WT	positive	2	988	pLB316	During_1	031021_M1_L3_E005_Kymo-1-24000_-7800.txt	12.4571784490813	1	9.700971	999.08
41	11	031021_M1_L3_E005	031021_M1_L3	WT	positive	2	988	pLB316	During_1	031021_M1_L3_E005_Kymo-1-24000_-8000.txt	NA	0	9.7483515	985.372549019608
42	12	031021_M1_L3_E005	031021_M1_L3	WT	positive	2	988	pLB316	During_1	031021_M1_L3_E005_Kymo-1-24000_-8200.txt	NA	0	9.7927755	985.411764705882
43	13	031021_M1_L3_E005	031021_M1_L3	WT	positive	2	988	pLB316	During_1	031021_M1_L3_E005_Kymo-1-24000_-8400.txt	NA	0	9.763709	992.48
44	14	031021_M1_L3_E005	031021_M1_L3	WT	positive	2	988	pLB316	During_1	031021_M1_L3_E005_Kymo-1-24000_-8600.txt	NA	0	8.7404465	965.960784313726
45	15	031021_M1_L3_E005	031021_M1_L3	WT	positive	2	988	pLB316	During_1	031021_M1_L3_E005_Kymo-1-24000_-8800.txt	NA	0	7.912107	981.88
46	16	031021_M1_L3_E005	031021_M1_L3	WT	positive	2	988	pLB316	During_1	031021_M1_L3_E005_Kymo-1-24000_-9000.txt	NA	0	8.7022225	982.823529411765
47	17	031021_M1_L3_E005	031021_M1_L3	WT	positive	2	988	pLB316	During_1	031021_M1_L3_E005_Kymo-1-24000_-9200.txt	NA	0	8.6395545	986.588235294118
48	18	031021_M1_L3_E005	031021_M1_L3	WT	positive	2	988	pLB316	During_1	031021_M1_L3_E005_Kymo-1-24000_-9400.txt	NA	0	9.110457	987.24
49	19	031021_M1_L3_E005	031021_M1_L3	WT	positive	2	988	pLB316	During_1	031021_M1_L3_E005_Kymo-1-24000_-9600.txt	NA	0	9.508697	996.196078431373
50	20	031021_M1_L3_E005	031021_M1_L3	WT	positive	2	988	pLB316	During_1	031021_M1_L3_E005_Kymo-1-24000_-9800.txt	NA	0	9.408956	989.647058823529
51	21	031021_M1_L3_E005	031021_M1_L3	WT	positive	2	988	pLB316	During_1	031021_M1_L3_E005_Kymo-1-24000_-10000.txt	15.8221589335865	1	9.841486	996.117647058824
52	22	031021_M1_L3_E005	031021_M1_L3	WT	positive	2	988	pLB316	During_1	031021_M1_L3_E005_Kymo-1-24000_-10200.txt	NA	0	10.088426	995.843137254902
53	23	031021_M1_L3_E005	031021_M1_L3	WT	positive	2	988	pLB316	During_1	031021_M1_L3_E005_Kymo-1-24000_-10400.txt	NA	0	9.3028215	999
54	24	031021_M1_L3_E005	031021_M1_L3	WT	positive	2	988	pLB316	During_1	031021_M1_L3_E005_Kymo-1-24000_-10600.txt	NA	0	9.811254	990.35294117647
55	25	031021_M1_L3_E005	031021_M1_L3	WT	positive	2	988	pLB316	During_1	031021_M1_L3_E005_Kymo-1-24000_-10800.txt	19.9640646835696	1	9.792604	991.372549019608
56	26	031021_M1_L3_E005	031021_M1_L3	WT	positive	2	988	pLB316	During_1	031021_M1_L3_E005_Kymo-1-24000_-11000.txt	21.7060994139353	1	9.9769485	997.2
57	27	031021_M1_L3_E005	031021_M1_L3	WT	positive	2	988	pLB316	During_1	031021_M1_L3_E005_Kymo-1-24000_-11200.txt	NA	0	9.697731	995.803921568628
58	28	031021_M1_L3_E005	031021_M1_L3	WT	positive	2	988	pLB316	During_1	031021_M1_L3_E005_Kymo-1-24000_-11400.txt	NA	0	10.3098615	996.24
59	29	031021_M1_L3_E005	031021_M1_L3	WT	positive	2	988	pLB316	During_1	031021_M1_L3_E005_Kymo-1-24000_-11600.txt	NA	0	9.811264	990.980392156863
60	30	031021_M1_L3_E005	031021_M1_L3	WT	positive	2	988	pLB316	During_1	031021_M1_L3_E005_Kymo-1-24000_-11800.txt	NA	0	10.055746	992.588235294118
61	31	031021_M1_L3_E005	031021_M1_L3	WT	positive	2	988	pLB316	During_2	031021_M1_L3_E005_Kymo-1-24000_-12000.txt	NA	0	10.2535405	985.16
62	32	031021_M1_L3_E005	031021_M1_L3	WT	positive	2	988	pLB316	During_2	031021_M1_L3_E005_Kymo-1-24000_-12200.txt	NA	0	9.709239	991.843137254902
63	33	031021_M1_L3_E005	031021_M1_L3	WT	positive	2	988	pLB316	During_2	031021_M1_L3_E005_Kymo-1-24000_-12400.txt	NA	0	10.0049475	994.16
64	34	031021_M1_L3_E005	031021_M1_L3	WT	positive	2	988	pLB316	During_2	031021_M1_L3_E005_Kymo-1-24000_-12600.txt	NA	0	9.9112645	990.078431372549
65	35	031021_M1_L3_E005	031021_M1_L3	WT	positive	2	988	pLB316	During_2	031021_M1_L3_E005_Kymo-1-24000_-12800.txt	NA	0	10.316178	988.509803921569
66	36	031021_M1_L3_E005	031021_M1_L3	WT	positive	2	988	pLB316	During_2	031021_M1_L3_E005_Kymo-1-24000_-13000.txt	NA	0	10.429827	989.36
67	37	031021_M1_L3_E005	031021_M1_L3	WT	positive	2	988	pLB316	During_2	031021_M1_L3_E005_Kymo-1-24000_-13200.txt	NA	0	10.346673	984.78431372549
68	38	031021_M1_L3_E005	031021_M1_L3	WT	positive	2	988	pLB316	During_2	031021_M1_L3_E005_Kymo-1-24000_-13400.txt	NA	0	9.682982	986
69	39	031021_M1_L3_E005	031021_M1_L3	WT	positive	2	988	pLB316	During_2	031021_M1_L3_E005_Kymo-1-24000_-13600.txt	NA	0	10.432804	985.529411764706
70	40	031021_M1_L3_E005	031021_M1_L3	WT	positive	2	988	pLB316	During_2	031021_M1_L3_E005_Kymo-1-24000_-13800.txt	NA	0	9.4863705	985.176470588235
71	41	031021_M1_L3_E005	031021_M1_L3	WT	positive	2	988	pLB316	During_2	031021_M1_L3_E005_Kymo-1-24000_-14000.txt	NA	0	10.5303795	980.04
72	42	031021_M1_L3_E005	031021_M1_L3	WT	positive	2	988	pLB316	During_2	031021_M1_L3_E005_Kymo-1-24000_-14200.txt	NA	0	10.553896	980.274509803922
73	43	031021_M1_L3_E005	031021_M1_L3	WT	positive	2	988	pLB316	During_2	031021_M1_L3_E005_Kymo-1-24000_-14400.txt	NA	0	10.198773	981.411764705882
74	44	031021_M1_L3_E005	031021_M1_L3	WT	positive	2	988	pLB316	During_2	031021_M1_L3_E005_Kymo-1-24000_-14600.txt	NA	0	9.896179	983.764705882353
75	45	031021_M1_L3_E005	031021_M1_L3	WT	positive	2	988	pLB316	During_2	031021_M1_L3_E005_Kymo-1-24000_-14800.txt	NA	0	10.3362045	985.490196078431
76	46	031021_M1_L3_E005	031021_M1_L3	WT	positive	2	988	pLB316	During_2	031021_M1_L3_E005_Kymo-1-24000_-15000.txt	19.2994306667953	1	10.326862	985.4
77	47	031021_M1_L3_E005	031021_M1_L3	WT	positive	2	988	pLB316	During_2	031021_M1_L3_E005_Kymo-1-24000_-15200.txt	NA	0	10.3426465	982.352941176471
78	48	031021_M1_L3_E005	031021_M1_L3	WT	positive	2	988	pLB316	During_2	031021_M1_L3_E005_Kymo-1-24000_-15400.txt	NA	0	10.133026	985.176470588235
79	49	031021_M1_L3_E005	031021_M1_L3	WT	positive	2	988	pLB316	During_2	031021_M1_L3_E005_Kymo-1-24000_-15600.txt	NA	0	9.962839	983.411764705882
80	50	031021_M1_L3_E005	031021_M1_L3	WT	positive	2	988	pLB316	During_2	031021_M1_L3_E005_Kymo-1-24000_-15800.txt	NA	0	10.123037	984.862745098039
81	51	031021_M1_L3_E005	031021_M1_L3	WT	positive	2	988	pLB316	During_2	031021_M1_L3_E005_Kymo-1-24000_-16000.txt	NA	0	10.298763	985.32
82	52	031021_M1_L3_E005	031021_M1_L3	WT	positive	2	988	pLB316	During_2	031021_M1_L3_E005_Kymo-1-24000_-16200.txt	18.754688672168	1	10.138128	985.372549019608
83	53	031021_M1_L3_E005	031021_M1_L3	WT	positive	2	988	pLB316	During_2	031021_M1_L3_E005_Kymo-1-24000_-16400.txt	NA	0	9.9403605	988.078431372549
84	54	031021_M1_L3_E005	031021_M1_L3	WT	positive	2	988	pLB316	During_2	031021_M1_L3_E005_Kymo-1-24000_-16600.txt	NA	0	8.669589	987.64
85	55	031021_M1_L3_E005	031021_M1_L3	WT	positive	2	988	pLB316	During_2	031021_M1_L3_E005_Kymo-1-24000_-16800.txt	20.4478069727022	1	9.3159515	993.960784313726
86	56	031021_M1_L3_E005	031021_M1_L3	WT	positive	2	988	pLB316	During_2	031021_M1_L3_E005_Kymo-1-24000_-17000.txt	NA	0	10.46113	991.44
87	57	031021_M1_L3_E005	031021_M1_L3	WT	positive	2	988	pLB316	During_2	031021_M1_L3_E005_Kymo-1-24000_-17200.txt	NA	0	9.9285725	992.666666666667
88	58	031021_M1_L3_E005	031021_M1_L3	WT	positive	2	988	pLB316	During_2	031021_M1_L3_E005_Kymo-1-24000_-17400.txt	NA	0	9.665561	994.078431372549
89	59	031021_M1_L3_E005	031021_M1_L3	WT	positive	2	988	pLB316	During_2	031021_M1_L3_E005_Kymo-1-24000_-17600.txt	NA	0	9.5784765	991.68
90	60	031021_M1_L3_E005	031021_M1_L3	WT	positive	2	988	pLB316	During_2	031021_M1_L3_E005_Kymo-1-24000_-17800.txt	NA	0	9.0045605	491.647058823529
91	61	031021_M1_L3_E005	031021_M1_L3	WT	positive	2	988	pLB316	After	031021_M1_L3_E005_Kymo-1-24000_-18000.txt	NA	0	8.546805	6.76
92	62	031021_M1_L3_E005	031021_M1_L3	WT	positive	2	988	pLB316	After	031021_M1_L3_E005_Kymo-1-24000_-18200.txt	16.0294942694558	1	9.238293	1.6078431372549
93	63	031021_M1_L3_E005	031021_M1_L3	WT	positive	2	988	pLB316	After	031021_M1_L3_E005_Kymo-1-24000_-18400.txt	16.5727543917799	1	9.7783475	0.352941176470588
94	64	031021_M1_L3_E005	031021_M1_L3	WT	positive	2	988	pLB316	After	031021_M1_L3_E005_Kymo-1-24000_-18600.txt	24.9159088077738	1	10.059558	0
95	65	031021_M1_L3_E005	031021_M1_L3	WT	positive	2	988	pLB316	After	031021_M1_L3_E005_Kymo-1-24000_-18800.txt	NA	0	10.3329215	0
96	66	031021_M1_L3_E005	031021_M1_L3	WT	positive	2	988	pLB316	After	031021_M1_L3_E005_Kymo-1-24000_-19000.txt	18.984337921215	1	10.611035	0
97	67	031021_M1_L3_E005	031021_M1_L3	WT	positive	2	988	pLB316	After	031021_M1_L3_E005_Kymo-1-24000_-19200.txt	16.8690958164642	1	9.9242915	0
98	68	031021_M1_L3_E005	031021_M1_L3	WT	positive	2	988	pLB316	After	031021_M1_L3_E005_Kymo-1-24000_-19400.txt	18.3435751627992	1	10.4119655	0
99	69	031021_M1_L3_E005	031021_M1_L3	WT	positive	2	988	pLB316	After	031021_M1_L3_E005_Kymo-1-24000_-19600.txt	NA	0	10.5067085	0
100	70	031021_M1_L3_E005	031021_M1_L3	WT	positive	2	988	pLB316	After	031021_M1_L3_E005_Kymo-1-24000_-19800.txt	18.984337921215	1	10.0866885	0
101	71	031021_M1_L3_E005	031021_M1_L3	WT	positive	2	988	pLB316	After	031021_M1_L3_E005_Kymo-1-24000_-20000.txt	NA	0	9.9042895	0
102	72	031021_M1_L3_E005	031021_M1_L3	WT	positive	2	988	pLB316	After	031021_M1_L3_E005_Kymo-1-24000_-20200.txt	NA	0	10.4584145	0
103	73	031021_M1_L3_E005	031021_M1_L3	WT	positive	2	988	pLB316	After	031021_M1_L3_E005_Kymo-1-24000_-20400.txt	NA	0	9.794987	0
104	74	031021_M1_L3_E005	031021_M1_L3	WT	positive	2	988	pLB316	After	031021_M1_L3_E005_Kymo-1-24000_-20600.txt	20.3728226545788	1	10.0318825	0
105	75	031021_M1_L3_E005	031021_M1_L3	WT	positive	2	988	pLB316	After	031021_M1_L3_E005_Kymo-1-24000_-20800.txt	20.2552157180474	1	9.9557635	0
106	76	031021_M1_L3_E005	031021_M1_L3	WT	positive	2	988	pLB316	After	031021_M1_L3_E005_Kymo-1-24000_-21000.txt	NA	0	9.9636225	0
107	77	031021_M1_L3_E005	031021_M1_L3	WT	positive	2	988	pLB316	After	031021_M1_L3_E005_Kymo-1-24000_-21200.txt	NA	0	9.131799	0
108	78	031021_M1_L3_E005	031021_M1_L3	WT	positive	2	988	pLB316	After	031021_M1_L3_E005_Kymo-1-24000_-21400.txt	NA	0	10.2172785	0
109	79	031021_M1_L3_E005	031021_M1_L3	WT	positive	2	988	pLB316	After	031021_M1_L3_E005_Kymo-1-24000_-21600.txt	21.512315800796	1	9.6976275	0
110	80	031021_M1_L3_E005	031021_M1_L3	WT	positive	2	988	pLB316	After	031021_M1_L3_E005_Kymo-1-24000_-21800.txt	20.2101859337106	1	9.690175	0
111	81	031021_M1_L3_E005	031021_M1_L3	WT	positive	2	988	pLB316	After	031021_M1_L3_E005_Kymo-1-24000_-22000.txt	NA	0	9.840982	0
112	82	031021_M1_L3_E005	031021_M1_L3	WT	positive	2	988	pLB316	After	031021_M1_L3_E005_Kymo-1-24000_-22200.txt	NA	0	9.3574805	0
113	83	031021_M1_L3_E005	031021_M1_L3	WT	positive	2	988	pLB316	After	031021_M1_L3_E005_Kymo-1-24000_-22400.txt	NA	0	9.731552	0
114	84	031021_M1_L3_E005	031021_M1_L3	WT	positive	2	988	pLB316	After	031021_M1_L3_E005_Kymo-1-24000_-22600.txt	NA	0	9.489108	0
115	85	031021_M1_L3_E005	031021_M1_L3	WT	positive	2	988	pLB316	After	031021_M1_L3_E005_Kymo-1-24000_-22800.txt	NA	0	9.4960215	0
116	86	031021_M1_L3_E005	031021_M1_L3	WT	positive	2	988	pLB316	After	031021_M1_L3_E005_Kymo-1-24000_-23000.txt	NA	0	9.8026445	0
117	87	031021_M1_L3_E005	031021_M1_L3	WT	positive	2	988	pLB316	After	031021_M1_L3_E005_Kymo-1-24000_-23200.txt	NA	0	9.4682475	0
118	88	031021_M1_L3_E005	031021_M1_L3	WT	positive	2	988	pLB316	After	031021_M1_L3_E005_Kymo-1-24000_-23400.txt	22.3613595706619	1	9.191253	0
119	89	031021_M1_L3_E005	031021_M1_L3	WT	positive	2	988	pLB316	After	031021_M1_L3_E005_Kymo-1-24000_-23600.txt	NA	0	9.287657	0
120	90	031021_M1_L3_E005	031021_M1_L3	WT	positive	2	988	pLB316	After	031021_M1_L3_E005_Kymo-1-24000_-23800.txt	24.8601615910503	1	NA	NA
1	-29	041121_M1_L2_E001	041121_M1_L2	WT	positive	0.625	237.5	pLB316	Before	041121_M1_L2_E001_Kymo-1-24000_-0.txt	15.3598033945165	1	NA	-3.44791666666667
2	-28	041121_M1_L2_E001	041121_M1_L2	WT	positive	0.625	237.5	pLB316	Before	041121_M1_L2_E001_Kymo-1-24000_-200.txt	14.6391450739277	1	10.899015	-3.50446428571428
3	-27	041121_M1_L2_E001	041121_M1_L2	WT	positive	0.625	237.5	pLB316	Before	041121_M1_L2_E001_Kymo-1-24000_-400.txt	14.7830586148274	1	10.856405	-3.47587719298246
4	-26	041121_M1_L2_E001	041121_M1_L2	WT	positive	0.625	237.5	pLB316	Before	041121_M1_L2_E001_Kymo-1-24000_-600.txt	16.6154357398023	1	11.044945	-3.50446428571428
5	-25	041121_M1_L2_E001	041121_M1_L2	WT	positive	0.625	237.5	pLB316	Before	041121_M1_L2_E001_Kymo-1-24000_-800.txt	18.0979096914306	1	10.735995	-3.49537037037037
6	-24	041121_M1_L2_E001	041121_M1_L2	WT	positive	0.625	237.5	pLB316	Before	041121_M1_L2_E001_Kymo-1-24000_-1000.txt	14.4414759188389	1	11.114095	-3.45518867924528
7	-23	041121_M1_L2_E001	041121_M1_L2	WT	positive	0.625	237.5	pLB316	Before	041121_M1_L2_E001_Kymo-1-24000_-1200.txt	14.111338460453	1	11.20719	-3.4837962962963
8	-22	041121_M1_L2_E001	041121_M1_L2	WT	positive	0.625	237.5	pLB316	Before	041121_M1_L2_E001_Kymo-1-24000_-1400.txt	12.8386185646424	1	11.471115	-3.45518867924528
9	-21	041121_M1_L2_E001	041121_M1_L2	WT	positive	0.625	237.5	pLB316	Before	041121_M1_L2_E001_Kymo-1-24000_-1600.txt	15.8881474420083	1	11.455995	-3.4375
10	-20	041121_M1_L2_E001	041121_M1_L2	WT	positive	0.625	237.5	pLB316	Before	041121_M1_L2_E001_Kymo-1-24000_-1800.txt	16.417665407979	1	11.65148	-3.50694444444444
11	-19	041121_M1_L2_E001	041121_M1_L2	WT	positive	0.625	237.5	pLB316	Before	041121_M1_L2_E001_Kymo-1-24000_-2000.txt	20.1187003319586	1	11.604335	-3.5377358490566
12	-18	041121_M1_L2_E001	041121_M1_L2	WT	positive	0.625	237.5	pLB316	Before	041121_M1_L2_E001_Kymo-1-24000_-2200.txt	16.7252048837598	1	12.0354	-3.51851851851852
13	-17	041121_M1_L2_E001	041121_M1_L2	WT	positive	0.625	237.5	pLB316	Before	041121_M1_L2_E001_Kymo-1-24000_-2400.txt	NA	0	12.041255	-3.52594339622642
14	-16	041121_M1_L2_E001	041121_M1_L2	WT	positive	0.625	237.5	pLB316	Before	041121_M1_L2_E001_Kymo-1-24000_-2600.txt	18.4094256259205	1	12.213895	-3.56481481481482
15	-15	041121_M1_L2_E001	041121_M1_L2	WT	positive	0.625	237.5	pLB316	Before	041121_M1_L2_E001_Kymo-1-24000_-2800.txt	18.8368259948199	1	12.255265	-3.49056603773585
16	-14	041121_M1_L2_E001	041121_M1_L2	WT	positive	0.625	237.5	pLB316	Before	041121_M1_L2_E001_Kymo-1-24000_-3000.txt	19.1993856196602	1	12.174105	-3.49056603773585
17	-13	041121_M1_L2_E001	041121_M1_L2	WT	positive	0.625	237.5	pLB316	Before	041121_M1_L2_E001_Kymo-1-24000_-3200.txt	21.3242349930696	1	12.23002	-3.50694444444444
18	-12	041121_M1_L2_E001	041121_M1_L2	WT	positive	0.625	237.5	pLB316	Before	041121_M1_L2_E001_Kymo-1-24000_-3400.txt	16.4866870002473	1	12.56758	-3.52594339622642
19	-11	041121_M1_L2_E001	041121_M1_L2	WT	positive	0.625	237.5	pLB316	Before	041121_M1_L2_E001_Kymo-1-24000_-3600.txt	18.8554728009805	1	12.638055	-3.54166666666667
20	-10	041121_M1_L2_E001	041121_M1_L2	WT	positive	0.625	237.5	pLB316	Before	041121_M1_L2_E001_Kymo-1-24000_-3800.txt	19.7063750123165	1	12.86997	-3.5
21	-9	041121_M1_L2_E001	041121_M1_L2	WT	positive	0.625	237.5	pLB316	Before	041121_M1_L2_E001_Kymo-1-24000_-4000.txt	14.2025280499929	1	12.81295	-3.55392156862745
22	-8	041121_M1_L2_E001	041121_M1_L2	WT	positive	0.625	237.5	pLB316	Before	041121_M1_L2_E001_Kymo-1-24000_-4200.txt	18.2965876863965	1	12.946725	-3.5171568627451
23	-7	041121_M1_L2_E001	041121_M1_L2	WT	positive	0.625	237.5	pLB316	Before	041121_M1_L2_E001_Kymo-1-24000_-4400.txt	17.5438596491228	1	13.02557	-3.57843137254902
24	-6	041121_M1_L2_E001	041121_M1_L2	WT	positive	0.625	237.5	pLB316	Before	041121_M1_L2_E001_Kymo-1-24000_-4600.txt	15.7604412923562	1	12.795245	-3.5906862745098
25	-5	041121_M1_L2_E001	041121_M1_L2	WT	positive	0.625	237.5	pLB316	Before	041121_M1_L2_E001_Kymo-1-24000_-4800.txt	18.2631723130308	1	12.79209	-3.5875
26	-4	041121_M1_L2_E001	041121_M1_L2	WT	positive	0.625	237.5	pLB316	Before	041121_M1_L2_E001_Kymo-1-24000_-5000.txt	17.3543320751443	1	12.87865	-3.57843137254902
27	-3	041121_M1_L2_E001	041121_M1_L2	WT	positive	0.625	237.5	pLB316	Before	041121_M1_L2_E001_Kymo-1-24000_-5200.txt	15.8849926531909	1	12.05536	-3.56617647058824
28	-2	041121_M1_L2_E001	041121_M1_L2	WT	positive	0.625	237.5	pLB316	Before	041121_M1_L2_E001_Kymo-1-24000_-5400.txt	22.3713646532438	1	12.52236	-3.6
29	-1	041121_M1_L2_E001	041121_M1_L2	WT	positive	0.625	237.5	pLB316	Before	041121_M1_L2_E001_Kymo-1-24000_-5600.txt	17.0706725844998	1	12.504005	-3.52941176470588
30	0	041121_M1_L2_E001	041121_M1_L2	WT	positive	0.625	237.5	pLB316	Before	041121_M1_L2_E001_Kymo-1-24000_-5800.txt	15.5648079691817	1	12.40587	171.4
31	1	041121_M1_L2_E001	041121_M1_L2	WT	positive	0.625	237.5	pLB316	During_1	041121_M1_L2_E001_Kymo-1-24000_-6000.txt	16.5755014089176	1	12.50085	182.5
32	2	041121_M1_L2_E001	041121_M1_L2	WT	positive	0.625	237.5	pLB316	During_1	041121_M1_L2_E001_Kymo-1-24000_-6200.txt	15.9508713163457	1	12.33606	220.183823529412
33	3	041121_M1_L2_E001	041121_M1_L2	WT	positive	0.625	237.5	pLB316	During_1	041121_M1_L2_E001_Kymo-1-24000_-6400.txt	NA	0	11.970885	241.1
34	4	041121_M1_L2_E001	041121_M1_L2	WT	positive	0.625	237.5	pLB316	During_1	041121_M1_L2_E001_Kymo-1-24000_-6600.txt	19.6979645436638	1	11.60507	236.691176470588
35	5	041121_M1_L2_E001	041121_M1_L2	WT	positive	0.625	237.5	pLB316	During_1	041121_M1_L2_E001_Kymo-1-24000_-6800.txt	18.984337921215	1	11.822465	235.8
36	6	041121_M1_L2_E001	041121_M1_L2	WT	positive	0.625	237.5	pLB316	During_1	041121_M1_L2_E001_Kymo-1-24000_-7000.txt	19.2585459797785	1	11.551225	249.705882352941
37	7	041121_M1_L2_E001	041121_M1_L2	WT	positive	0.625	237.5	pLB316	During_1	041121_M1_L2_E001_Kymo-1-24000_-7200.txt	17.0176558179111	1	11.277525	235.551470588235
38	8	041121_M1_L2_E001	041121_M1_L2	WT	positive	0.625	237.5	pLB316	During_1	041121_M1_L2_E001_Kymo-1-24000_-7400.txt	18.5960018596002	1	11.26165	236.9
39	9	041121_M1_L2_E001	041121_M1_L2	WT	positive	0.625	237.5	pLB316	During_1	041121_M1_L2_E001_Kymo-1-24000_-7600.txt	18.7881634570221	1	10.87423	236.102941176471
40	10	041121_M1_L2_E001	041121_M1_L2	WT	positive	0.625	237.5	pLB316	During_1	041121_M1_L2_E001_Kymo-1-24000_-7800.txt	17.4474395882404	1	10.80592	237.2375
41	11	041121_M1_L2_E001	041121_M1_L2	WT	positive	0.625	237.5	pLB316	During_1	041121_M1_L2_E001_Kymo-1-24000_-8000.txt	NA	0	10.68814	236.752450980392
42	12	041121_M1_L2_E001	041121_M1_L2	WT	positive	0.625	237.5	pLB316	During_1	041121_M1_L2_E001_Kymo-1-24000_-8200.txt	NA	0	10.534385	236.066176470588
43	13	041121_M1_L2_E001	041121_M1_L2	WT	positive	0.625	237.5	pLB316	During_1	041121_M1_L2_E001_Kymo-1-24000_-8400.txt	NA	0	10.394472	240.725
44	14	041121_M1_L2_E001	041121_M1_L2	WT	positive	0.625	237.5	pLB316	During_1	041121_M1_L2_E001_Kymo-1-24000_-8600.txt	14.8290946837696	1	10.58285	236.041666666667
45	15	041121_M1_L2_E001	041121_M1_L2	WT	positive	0.625	237.5	pLB316	During_1	041121_M1_L2_E001_Kymo-1-24000_-8800.txt	13.1207767499836	1	10.525855	236.15
46	16	041121_M1_L2_E001	041121_M1_L2	WT	positive	0.625	237.5	pLB316	During_1	041121_M1_L2_E001_Kymo-1-24000_-9000.txt	NA	0	10.556415	237.720588235294
47	17	041121_M1_L2_E001	041121_M1_L2	WT	positive	0.625	237.5	pLB316	During_1	041121_M1_L2_E001_Kymo-1-24000_-9200.txt	NA	0	10.781475	236.593137254902
48	18	041121_M1_L2_E001	041121_M1_L2	WT	positive	0.625	237.5	pLB316	During_1	041121_M1_L2_E001_Kymo-1-24000_-9400.txt	13.1787032156036	1	10.95444	235.95
49	19	041121_M1_L2_E001	041121_M1_L2	WT	positive	0.625	237.5	pLB316	During_1	041121_M1_L2_E001_Kymo-1-24000_-9600.txt	NA	0	11.033375	236.078431372549
50	20	041121_M1_L2_E001	041121_M1_L2	WT	positive	0.625	237.5	pLB316	During_1	041121_M1_L2_E001_Kymo-1-24000_-9800.txt	NA	0	11.89197	235.772058823529
51	21	041121_M1_L2_E001	041121_M1_L2	WT	positive	0.625	237.5	pLB316	During_1	041121_M1_L2_E001_Kymo-1-24000_-10000.txt	NA	0	11.68221	236.911764705882
52	22	041121_M1_L2_E001	041121_M1_L2	WT	positive	0.625	237.5	pLB316	During_1	041121_M1_L2_E001_Kymo-1-24000_-10200.txt	NA	0	12.1116	236.176470588235
53	23	041121_M1_L2_E001	041121_M1_L2	WT	positive	0.625	237.5	pLB316	During_1	041121_M1_L2_E001_Kymo-1-24000_-10400.txt	19.629011679262	1	12.241835	235.9875
54	24	041121_M1_L2_E001	041121_M1_L2	WT	positive	0.625	237.5	pLB316	During_1	041121_M1_L2_E001_Kymo-1-24000_-10600.txt	NA	0	11.699775	237.156862745098
55	25	041121_M1_L2_E001	041121_M1_L2	WT	positive	0.625	237.5	pLB316	During_1	041121_M1_L2_E001_Kymo-1-24000_-10800.txt	NA	0	11.389065	236.176470588235
56	26	041121_M1_L2_E001	041121_M1_L2	WT	positive	0.625	237.5	pLB316	During_1	041121_M1_L2_E001_Kymo-1-24000_-11000.txt	NA	0	12.70554	238.2
57	27	041121_M1_L2_E001	041121_M1_L2	WT	positive	0.625	237.5	pLB316	During_1	041121_M1_L2_E001_Kymo-1-24000_-11200.txt	NA	0	13.77961	237.242647058824
58	28	041121_M1_L2_E001	041121_M1_L2	WT	positive	0.625	237.5	pLB316	During_1	041121_M1_L2_E001_Kymo-1-24000_-11400.txt	NA	0	12.98102	236.3625
59	29	041121_M1_L2_E001	041121_M1_L2	WT	positive	0.625	237.5	pLB316	During_1	041121_M1_L2_E001_Kymo-1-24000_-11600.txt	NA	0	12.441665	235.649509803922
60	30	041121_M1_L2_E001	041121_M1_L2	WT	positive	0.625	237.5	pLB316	During_1	041121_M1_L2_E001_Kymo-1-24000_-11800.txt	NA	0	11.69952	238.75
61	31	041121_M1_L2_E001	041121_M1_L2	WT	positive	0.625	237.5	pLB316	During_2	041121_M1_L2_E001_Kymo-1-24000_-12000.txt	NA	0	11.33201	236.6875
62	32	041121_M1_L2_E001	041121_M1_L2	WT	positive	0.625	237.5	pLB316	During_2	041121_M1_L2_E001_Kymo-1-24000_-12200.txt	NA	0	11.970105	235.93137254902
63	33	041121_M1_L2_E001	041121_M1_L2	WT	positive	0.625	237.5	pLB316	During_2	041121_M1_L2_E001_Kymo-1-24000_-12400.txt	NA	0	11.389145	238.75
64	34	041121_M1_L2_E001	041121_M1_L2	WT	positive	0.625	237.5	pLB316	During_2	041121_M1_L2_E001_Kymo-1-24000_-12600.txt	13.2608407373027	1	11.23431	237.071078431373
65	35	041121_M1_L2_E001	041121_M1_L2	WT	positive	0.625	237.5	pLB316	During_2	041121_M1_L2_E001_Kymo-1-24000_-12800.txt	NA	0	10.643515	236.176470588235
66	36	041121_M1_L2_E001	041121_M1_L2	WT	positive	0.625	237.5	pLB316	During_2	041121_M1_L2_E001_Kymo-1-24000_-13000.txt	NA	0	10.27854	237.575
67	37	041121_M1_L2_E001	041121_M1_L2	WT	positive	0.625	237.5	pLB316	During_2	041121_M1_L2_E001_Kymo-1-24000_-13200.txt	NA	0	10.0571045	237.254901960784
68	38	041121_M1_L2_E001	041121_M1_L2	WT	positive	0.625	237.5	pLB316	During_2	041121_M1_L2_E001_Kymo-1-24000_-13400.txt	15.2137532329226	1	10.0315185	236.35
69	39	041121_M1_L2_E001	041121_M1_L2	WT	positive	0.625	237.5	pLB316	During_2	041121_M1_L2_E001_Kymo-1-24000_-13600.txt	24.1633442068382	1	10.55813	236.311274509804
70	40	041121_M1_L2_E001	041121_M1_L2	WT	positive	0.625	237.5	pLB316	During_2	041121_M1_L2_E001_Kymo-1-24000_-13800.txt	18.5168039996297	1	10.41386	237.81862745098
71	41	041121_M1_L2_E001	041121_M1_L2	WT	positive	0.625	237.5	pLB316	During_2	041121_M1_L2_E001_Kymo-1-24000_-14000.txt	14.7830586148274	1	10.7385	236.4125
72	42	041121_M1_L2_E001	041121_M1_L2	WT	positive	0.625	237.5	pLB316	During_2	041121_M1_L2_E001_Kymo-1-24000_-14200.txt	15.6225589751601	1	11.08651	236.507352941176
73	43	041121_M1_L2_E001	041121_M1_L2	WT	positive	0.625	237.5	pLB316	During_2	041121_M1_L2_E001_Kymo-1-24000_-14400.txt	15.6813548690607	1	11.33917	237.316176470588
74	44	041121_M1_L2_E001	041121_M1_L2	WT	positive	0.625	237.5	pLB316	During_2	041121_M1_L2_E001_Kymo-1-24000_-14600.txt	17.0553873704857	1	11.54954	236.25
75	45	041121_M1_L2_E001	041121_M1_L2	WT	positive	0.625	237.5	pLB316	During_2	041121_M1_L2_E001_Kymo-1-24000_-14800.txt	18.5804533630621	1	11.9759	236.458333333333
76	46	041121_M1_L2_E001	041121_M1_L2	WT	positive	0.625	237.5	pLB316	During_2	041121_M1_L2_E001_Kymo-1-24000_-15000.txt	13.6017410228509	1	11.979425	236.9125
77	47	041121_M1_L2_E001	041121_M1_L2	WT	positive	0.625	237.5	pLB316	During_2	041121_M1_L2_E001_Kymo-1-24000_-15200.txt	16.2002349034061	1	12.11381	236.139705882353
78	48	041121_M1_L2_E001	041121_M1_L2	WT	positive	0.625	237.5	pLB316	During_2	041121_M1_L2_E001_Kymo-1-24000_-15400.txt	21.8890226551384	1	12.211215	236.629901960784
79	49	041121_M1_L2_E001	041121_M1_L2	WT	positive	0.625	237.5	pLB316	During_2	041121_M1_L2_E001_Kymo-1-24000_-15600.txt	18.1340103363859	1	12.340085	236.372549019608
80	50	041121_M1_L2_E001	041121_M1_L2	WT	positive	0.625	237.5	pLB316	During_2	041121_M1_L2_E001_Kymo-1-24000_-15800.txt	19.6869770646717	1	12.348265	236.335784313725
81	51	041121_M1_L2_E001	041121_M1_L2	WT	positive	0.625	237.5	pLB316	During_2	041121_M1_L2_E001_Kymo-1-24000_-16000.txt	19.2808252193194	1	12.448005	236.85
82	52	041121_M1_L2_E001	041121_M1_L2	WT	positive	0.625	237.5	pLB316	During_2	041121_M1_L2_E001_Kymo-1-24000_-16200.txt	NA	0	12.37436	236.102941176471
83	53	041121_M1_L2_E001	041121_M1_L2	WT	positive	0.625	237.5	pLB316	During_2	041121_M1_L2_E001_Kymo-1-24000_-16400.txt	18.1044627500679	1	12.53668	236.017156862745
84	54	041121_M1_L2_E001	041121_M1_L2	WT	positive	0.625	237.5	pLB316	During_2	041121_M1_L2_E001_Kymo-1-24000_-16600.txt	17.1276869058834	1	12.46541	235.8625
85	55	041121_M1_L2_E001	041121_M1_L2	WT	positive	0.625	237.5	pLB316	During_2	041121_M1_L2_E001_Kymo-1-24000_-16800.txt	NA	0	12.517225	237.524509803922
86	56	041121_M1_L2_E001	041121_M1_L2	WT	positive	0.625	237.5	pLB316	During_2	041121_M1_L2_E001_Kymo-1-24000_-17000.txt	17.5530981218185	1	12.522815	237.1625
87	57	041121_M1_L2_E001	041121_M1_L2	WT	positive	0.625	237.5	pLB316	During_2	041121_M1_L2_E001_Kymo-1-24000_-17200.txt	19.0331176246669	1	12.636745	236.335784313725
88	58	041121_M1_L2_E001	041121_M1_L2	WT	positive	0.625	237.5	pLB316	During_2	041121_M1_L2_E001_Kymo-1-24000_-17400.txt	17.5438596491228	1	12.69047	235.698529411765
89	59	041121_M1_L2_E001	041121_M1_L2	WT	positive	0.625	237.5	pLB316	During_2	041121_M1_L2_E001_Kymo-1-24000_-17600.txt	19.5570331980639	1	12.67787	236.15
90	60	041121_M1_L2_E001	041121_M1_L2	WT	positive	0.625	237.5	pLB316	During_2	041121_M1_L2_E001_Kymo-1-24000_-17800.txt	15.3598033945165	1	12.73165	20.2573529411765
91	61	041121_M1_L2_E001	041121_M1_L2	WT	positive	0.625	237.5	pLB316	After	041121_M1_L2_E001_Kymo-1-24000_-18000.txt	18.1340103363859	1	12.54635	-2.875
92	62	041121_M1_L2_E001	041121_M1_L2	WT	positive	0.625	237.5	pLB316	After	041121_M1_L2_E001_Kymo-1-24000_-18200.txt	20.9577700932621	1	12.76883	-3.65196078431372
93	63	041121_M1_L2_E001	041121_M1_L2	WT	positive	0.625	237.5	pLB316	After	041121_M1_L2_E001_Kymo-1-24000_-18400.txt	17.8587373872667	1	12.49017	-3.61519607843137
94	64	041121_M1_L2_E001	041121_M1_L2	WT	positive	0.625	237.5	pLB316	After	041121_M1_L2_E001_Kymo-1-24000_-18600.txt	17.7556818181818	1	12.34282	-3.575
95	65	041121_M1_L2_E001	041121_M1_L2	WT	positive	0.625	237.5	pLB316	After	041121_M1_L2_E001_Kymo-1-24000_-18800.txt	16.4392569455861	1	12.31115	-3.65885416666667
96	66	041121_M1_L2_E001	041121_M1_L2	WT	positive	0.625	237.5	pLB316	After	041121_M1_L2_E001_Kymo-1-24000_-19000.txt	17.2905679951586	1	12.34117	-3.60677083333333
97	67	041121_M1_L2_E001	041121_M1_L2	WT	positive	0.625	237.5	pLB316	After	041121_M1_L2_E001_Kymo-1-24000_-19200.txt	NA	0	12.37471	-3.65885416666667
98	68	041121_M1_L2_E001	041121_M1_L2	WT	positive	0.625	237.5	pLB316	After	041121_M1_L2_E001_Kymo-1-24000_-19400.txt	17.7116542685087	1	12.35182	-3.66071428571428
99	69	041121_M1_L2_E001	041121_M1_L2	WT	positive	0.625	237.5	pLB316	After	041121_M1_L2_E001_Kymo-1-24000_-19600.txt	16.3065633917652	1	12.233065	-3.6328125
100	70	041121_M1_L2_E001	041121_M1_L2	WT	positive	0.625	237.5	pLB316	After	041121_M1_L2_E001_Kymo-1-24000_-19800.txt	16.2972620599739	1	12.3181	-3.64583333333333
101	71	041121_M1_L2_E001	041121_M1_L2	WT	positive	0.625	237.5	pLB316	After	041121_M1_L2_E001_Kymo-1-24000_-20000.txt	17.1453064723532	1	12.31838	-3.671875
102	72	041121_M1_L2_E001	041121_M1_L2	WT	positive	0.625	237.5	pLB316	After	041121_M1_L2_E001_Kymo-1-24000_-20200.txt	NA	0	12.236435	-3.61979166666667
103	73	041121_M1_L2_E001	041121_M1_L2	WT	positive	0.625	237.5	pLB316	After	041121_M1_L2_E001_Kymo-1-24000_-20400.txt	18.0897250361795	1	12.08128	-3.65885416666667
104	74	041121_M1_L2_E001	041121_M1_L2	WT	positive	0.625	237.5	pLB316	After	041121_M1_L2_E001_Kymo-1-24000_-20600.txt	16.739203213927	1	12.1466	-3.64583333333333
105	75	041121_M1_L2_E001	041121_M1_L2	WT	positive	0.625	237.5	pLB316	After	041121_M1_L2_E001_Kymo-1-24000_-20800.txt	16.7154199749269	1	12.264215	-3.61979166666667
106	76	041121_M1_L2_E001	041121_M1_L2	WT	positive	0.625	237.5	pLB316	After	041121_M1_L2_E001_Kymo-1-24000_-21000.txt	13.9772171360682	1	12.36471	-3.6328125
107	77	041121_M1_L2_E001	041121_M1_L2	WT	positive	0.625	237.5	pLB316	After	041121_M1_L2_E001_Kymo-1-24000_-21200.txt	NA	0	12.649845	-3.6328125
108	78	041121_M1_L2_E001	041121_M1_L2	WT	positive	0.625	237.5	pLB316	After	041121_M1_L2_E001_Kymo-1-24000_-21400.txt	18.5391175380052	1	12.84396	-3.65885416666667
109	79	041121_M1_L2_E001	041121_M1_L2	WT	positive	0.625	237.5	pLB316	After	041121_M1_L2_E001_Kymo-1-24000_-21600.txt	17.9726815240834	1	12.89596	-3.6328125
110	80	041121_M1_L2_E001	041121_M1_L2	WT	positive	0.625	237.5	pLB316	After	041121_M1_L2_E001_Kymo-1-24000_-21800.txt	21.9731927049	1	12.9832	-3.63520408163265
111	81	041121_M1_L2_E001	041121_M1_L2	WT	positive	0.625	237.5	pLB316	After	041121_M1_L2_E001_Kymo-1-24000_-22000.txt	19.1662673694298	1	12.97378	-3.62244897959184
112	82	041121_M1_L2_E001	041121_M1_L2	WT	positive	0.625	237.5	pLB316	After	041121_M1_L2_E001_Kymo-1-24000_-22200.txt	16.5823729375674	1	13.18667	-3.61979166666667
113	83	041121_M1_L2_E001	041121_M1_L2	WT	positive	0.625	237.5	pLB316	After	041121_M1_L2_E001_Kymo-1-24000_-22400.txt	19.2363181687025	1	13.240615	-3.60677083333333
114	84	041121_M1_L2_E001	041121_M1_L2	WT	positive	0.625	237.5	pLB316	After	041121_M1_L2_E001_Kymo-1-24000_-22600.txt	17.5407823188914	1	13.304765	-3.59375
115	85	041121_M1_L2_E001	041121_M1_L2	WT	positive	0.625	237.5	pLB316	After	041121_M1_L2_E001_Kymo-1-24000_-22800.txt	17.4322321973329	1	13.652495	-3.61979166666667
116	86	041121_M1_L2_E001	041121_M1_L2	WT	positive	0.625	237.5	pLB316	After	041121_M1_L2_E001_Kymo-1-24000_-23000.txt	16.4812525751957	1	13.675285	-3.671875
117	87	041121_M1_L2_E001	041121_M1_L2	WT	positive	0.625	237.5	pLB316	After	041121_M1_L2_E001_Kymo-1-24000_-23200.txt	17.1614896172988	1	13.872925	-3.61979166666667
118	88	041121_M1_L2_E001	041121_M1_L2	WT	positive	0.625	237.5	pLB316	After	041121_M1_L2_E001_Kymo-1-24000_-23400.txt	16.6099161199236	1	13.747455	-3.60677083333333
119	89	041121_M1_L2_E001	041121_M1_L2	WT	positive	0.625	237.5	pLB316	After	041121_M1_L2_E001_Kymo-1-24000_-23600.txt	17.6803394625177	1	13.834955	-3.58072916666667
120	90	041121_M1_L2_E001	041121_M1_L2	WT	positive	0.625	237.5	pLB316	After	041121_M1_L2_E001_Kymo-1-24000_-23800.txt	18.2315405651778	1	NA	NA
1	-29	041121_M1_L2_E002	041121_M1_L2	WT	positive	0.25	85	pLB316	Before	041121_M1_L2_E002_Kymo-1-24000_-0.txt	17.6335743255158	1	NA	-0.729166666666667
2	-28	041121_M1_L2_E002	041121_M1_L2	WT	positive	0.25	85	pLB316	Before	041121_M1_L2_E002_Kymo-1-24000_-200.txt	NA	0	13.07826	-0.727678571428572
3	-27	041121_M1_L2_E002	041121_M1_L2	WT	positive	0.25	85	pLB316	Before	041121_M1_L2_E002_Kymo-1-24000_-400.txt	19.3667086278687	1	13.55518	-0.723684210526317
4	-26	041121_M1_L2_E002	041121_M1_L2	WT	positive	0.25	85	pLB316	Before	041121_M1_L2_E002_Kymo-1-24000_-600.txt	18.8146754468485	1	13.422015	-0.709821428571429
5	-25	041121_M1_L2_E002	041121_M1_L2	WT	positive	0.25	85	pLB316	Before	041121_M1_L2_E002_Kymo-1-24000_-800.txt	18.3806635419539	1	13.19669	-0.717592592592593
6	-24	041121_M1_L2_E002	041121_M1_L2	WT	positive	0.25	85	pLB316	Before	041121_M1_L2_E002_Kymo-1-24000_-1000.txt	18.5804533630621	1	12.87313	-0.721698113207547
7	-23	041121_M1_L2_E002	041121_M1_L2	WT	positive	0.25	85	pLB316	Before	041121_M1_L2_E002_Kymo-1-24000_-1200.txt	18.2815356489945	1	12.904825	-0.722222222222223
8	-22	041121_M1_L2_E002	041121_M1_L2	WT	positive	0.25	85	pLB316	Before	041121_M1_L2_E002_Kymo-1-24000_-1400.txt	17.8284899269032	1	12.781095	-0.707547169811322
9	-21	041121_M1_L2_E002	041121_M1_L2	WT	positive	0.25	85	pLB316	Before	041121_M1_L2_E002_Kymo-1-24000_-1600.txt	13.934369121438	1	12.598515	-0.708333333333334
10	-20	041121_M1_L2_E002	041121_M1_L2	WT	positive	0.25	85	pLB316	Before	041121_M1_L2_E002_Kymo-1-24000_-1800.txt	NA	0	12.68964	-0.717592592592593
11	-19	041121_M1_L2_E002	041121_M1_L2	WT	positive	0.25	85	pLB316	Before	041121_M1_L2_E002_Kymo-1-24000_-2000.txt	13.8283896840213	1	11.96632	-0.707547169811322
12	-18	041121_M1_L2_E002	041121_M1_L2	WT	positive	0.25	85	pLB316	Before	041121_M1_L2_E002_Kymo-1-24000_-2200.txt	16.997407895296	1	11.69333	-0.708333333333334
13	-17	041121_M1_L2_E002	041121_M1_L2	WT	positive	0.25	85	pLB316	Before	041121_M1_L2_E002_Kymo-1-24000_-2400.txt	14.553922282055	1	11.866595	-0.702830188679246
14	-16	041121_M1_L2_E002	041121_M1_L2	WT	positive	0.25	85	pLB316	Before	041121_M1_L2_E002_Kymo-1-24000_-2600.txt	14.4029958231312	1	11.7896	-0.689814814814815
15	-15	041121_M1_L2_E002	041121_M1_L2	WT	positive	0.25	85	pLB316	Before	041121_M1_L2_E002_Kymo-1-24000_-2800.txt	14.5180023228804	1	11.926	-0.683962264150945
16	-14	041121_M1_L2_E002	041121_M1_L2	WT	positive	0.25	85	pLB316	Before	041121_M1_L2_E002_Kymo-1-24000_-3000.txt	13.009822415924	1	11.411705	-0.683962264150945
17	-13	041121_M1_L2_E002	041121_M1_L2	WT	positive	0.25	85	pLB316	Before	041121_M1_L2_E002_Kymo-1-24000_-3200.txt	12.675877804538	1	11.474625	-0.675925925925927
18	-12	041121_M1_L2_E002	041121_M1_L2	WT	positive	0.25	85	pLB316	Before	041121_M1_L2_E002_Kymo-1-24000_-3400.txt	14.7830586148274	1	11.48932	-0.650943396226415
19	-11	041121_M1_L2_E002	041121_M1_L2	WT	positive	0.25	85	pLB316	Before	041121_M1_L2_E002_Kymo-1-24000_-3600.txt	14.9253731343284	1	11.45696	-0.657407407407408
20	-10	041121_M1_L2_E002	041121_M1_L2	WT	positive	0.25	85	pLB316	Before	041121_M1_L2_E002_Kymo-1-24000_-3800.txt	13.8792505204719	1	11.37979	-0.635000000000001
21	-9	041121_M1_L2_E002	041121_M1_L2	WT	positive	0.25	85	pLB316	Before	041121_M1_L2_E002_Kymo-1-24000_-4000.txt	14.7939936385827	1	11.084225	-0.607843137254903
22	-8	041121_M1_L2_E002	041121_M1_L2	WT	positive	0.25	85	pLB316	Before	041121_M1_L2_E002_Kymo-1-24000_-4200.txt	12.8131206355308	1	11.12442	-0.637254901960785
23	-7	041121_M1_L2_E002	041121_M1_L2	WT	positive	0.25	85	pLB316	Before	041121_M1_L2_E002_Kymo-1-24000_-4400.txt	17.148246591786	1	10.97999	-0.632352941176471
24	-6	041121_M1_L2_E002	041121_M1_L2	WT	positive	0.25	85	pLB316	Before	041121_M1_L2_E002_Kymo-1-24000_-4600.txt	14.5862961747438	1	10.789765	-0.642156862745098
25	-5	041121_M1_L2_E002	041121_M1_L2	WT	positive	0.25	85	pLB316	Before	041121_M1_L2_E002_Kymo-1-24000_-4800.txt	14.9387511204063	1	10.60696	-0.605
26	-4	041121_M1_L2_E002	041121_M1_L2	WT	positive	0.25	85	pLB316	Before	041121_M1_L2_E002_Kymo-1-24000_-5000.txt	14.2257628565332	1	10.735015	-0.647058823529412
27	-3	041121_M1_L2_E002	041121_M1_L2	WT	positive	0.25	85	pLB316	Before	041121_M1_L2_E002_Kymo-1-24000_-5200.txt	20.451988955926	1	10.562855	-0.622549019607843
28	-2	041121_M1_L2_E002	041121_M1_L2	WT	positive	0.25	85	pLB316	Before	041121_M1_L2_E002_Kymo-1-24000_-5400.txt	NA	0	11.07676	-0.625000000000001
29	-1	041121_M1_L2_E002	041121_M1_L2	WT	positive	0.25	85	pLB316	Before	041121_M1_L2_E002_Kymo-1-24000_-5600.txt	19.1625946153109	1	10.998405	-0.642156862745098
30	0	041121_M1_L2_E002	041121_M1_L2	WT	positive	0.25	85	pLB316	Before	041121_M1_L2_E002_Kymo-1-24000_-5800.txt	21.4961306964746	1	10.747425	83.05
31	1	041121_M1_L2_E002	041121_M1_L2	WT	positive	0.25	85	pLB316	During_1	041121_M1_L2_E002_Kymo-1-24000_-6000.txt	NA	0	10.606885	85.2107843137255
32	2	041121_M1_L2_E002	041121_M1_L2	WT	positive	0.25	85	pLB316	During_1	041121_M1_L2_E002_Kymo-1-24000_-6200.txt	NA	0	11.208565	84.7401960784314
33	3	041121_M1_L2_E002	041121_M1_L2	WT	positive	0.25	85	pLB316	During_1	041121_M1_L2_E002_Kymo-1-24000_-6400.txt	NA	0	11.764805	84.39
34	4	041121_M1_L2_E002	041121_M1_L2	WT	positive	0.25	85	pLB316	During_1	041121_M1_L2_E002_Kymo-1-24000_-6600.txt	NA	0	12.095305	84.0392156862745
35	5	041121_M1_L2_E002	041121_M1_L2	WT	positive	0.25	85	pLB316	During_1	041121_M1_L2_E002_Kymo-1-24000_-6800.txt	NA	0	11.76649	83.72
36	6	041121_M1_L2_E002	041121_M1_L2	WT	positive	0.25	85	pLB316	During_1	041121_M1_L2_E002_Kymo-1-24000_-7000.txt	NA	0	11.98693	83.4117647058823
37	7	041121_M1_L2_E002	041121_M1_L2	WT	positive	0.25	85	pLB316	During_1	041121_M1_L2_E002_Kymo-1-24000_-7200.txt	NA	0	11.40919	83.0588235294118
38	8	041121_M1_L2_E002	041121_M1_L2	WT	positive	0.25	85	pLB316	During_1	041121_M1_L2_E002_Kymo-1-24000_-7400.txt	NA	0	11.706105	82.745
39	9	041121_M1_L2_E002	041121_M1_L2	WT	positive	0.25	85	pLB316	During_1	041121_M1_L2_E002_Kymo-1-24000_-7600.txt	NA	0	11.373045	84.3627450980392
40	10	041121_M1_L2_E002	041121_M1_L2	WT	positive	0.25	85	pLB316	During_1	041121_M1_L2_E002_Kymo-1-24000_-7800.txt	NA	0	11.49541	80.835
41	11	041121_M1_L2_E002	041121_M1_L2	WT	positive	0.25	85	pLB316	During_1	041121_M1_L2_E002_Kymo-1-24000_-8000.txt	NA	0	11.51113	83.5686274509804
42	12	041121_M1_L2_E002	041121_M1_L2	WT	positive	0.25	85	pLB316	During_1	041121_M1_L2_E002_Kymo-1-24000_-8200.txt	NA	0	11.307335	95.4803921568627
43	13	041121_M1_L2_E002	041121_M1_L2	WT	positive	0.25	85	pLB316	During_1	041121_M1_L2_E002_Kymo-1-24000_-8400.txt	NA	0	11.414875	90.42
44	14	041121_M1_L2_E002	041121_M1_L2	WT	positive	0.25	85	pLB316	During_1	041121_M1_L2_E002_Kymo-1-24000_-8600.txt	NA	0	11.30896	85.8578431372549
45	15	041121_M1_L2_E002	041121_M1_L2	WT	positive	0.25	85	pLB316	During_1	041121_M1_L2_E002_Kymo-1-24000_-8800.txt	NA	0	12.18217	85.53
46	16	041121_M1_L2_E002	041121_M1_L2	WT	positive	0.25	85	pLB316	During_1	041121_M1_L2_E002_Kymo-1-24000_-9000.txt	NA	0	11.675945	85.2794117647059
47	17	041121_M1_L2_E002	041121_M1_L2	WT	positive	0.25	85	pLB316	During_1	041121_M1_L2_E002_Kymo-1-24000_-9200.txt	NA	0	10.86462	84.9509803921569
48	18	041121_M1_L2_E002	041121_M1_L2	WT	positive	0.25	85	pLB316	During_1	041121_M1_L2_E002_Kymo-1-24000_-9400.txt	NA	0	10.95396	84.615
49	19	041121_M1_L2_E002	041121_M1_L2	WT	positive	0.25	85	pLB316	During_1	041121_M1_L2_E002_Kymo-1-24000_-9600.txt	NA	0	10.4810455	84.3970588235294
50	20	041121_M1_L2_E002	041121_M1_L2	WT	positive	0.25	85	pLB316	During_1	041121_M1_L2_E002_Kymo-1-24000_-9800.txt	NA	0	9.573509	84.078431372549
51	21	041121_M1_L2_E002	041121_M1_L2	WT	positive	0.25	85	pLB316	During_1	041121_M1_L2_E002_Kymo-1-24000_-10000.txt	NA	0	9.772089	83.7990196078431
52	22	041121_M1_L2_E002	041121_M1_L2	WT	positive	0.25	85	pLB316	During_1	041121_M1_L2_E002_Kymo-1-24000_-10200.txt	13.4825401105568	1	10.43547	83.5441176470588
53	23	041121_M1_L2_E002	041121_M1_L2	WT	positive	0.25	85	pLB316	During_1	041121_M1_L2_E002_Kymo-1-24000_-10400.txt	16.6347833319471	1	10.82118	83.21
54	24	041121_M1_L2_E002	041121_M1_L2	WT	positive	0.25	85	pLB316	During_1	041121_M1_L2_E002_Kymo-1-24000_-10600.txt	16.7682074786205	1	11.17206	82.906862745098
55	25	041121_M1_L2_E002	041121_M1_L2	WT	positive	0.25	85	pLB316	During_1	041121_M1_L2_E002_Kymo-1-24000_-10800.txt	14.6541617819461	1	11.61031	84.3627450980392
56	26	041121_M1_L2_E002	041121_M1_L2	WT	positive	0.25	85	pLB316	During_1	041121_M1_L2_E002_Kymo-1-24000_-11000.txt	17.6998982255852	1	11.485165	93.435
57	27	041121_M1_L2_E002	041121_M1_L2	WT	positive	0.25	85	pLB316	During_1	041121_M1_L2_E002_Kymo-1-24000_-11200.txt	19.9113942953855	1	11.826575	84.6911764705882
58	28	041121_M1_L2_E002	041121_M1_L2	WT	positive	0.25	85	pLB316	During_1	041121_M1_L2_E002_Kymo-1-24000_-11400.txt	13.9217597104274	1	12.13096	83.045
59	29	041121_M1_L2_E002	041121_M1_L2	WT	positive	0.25	85	pLB316	During_1	041121_M1_L2_E002_Kymo-1-24000_-11600.txt	18.8005264147396	1	12.249715	82.7745098039216
60	30	041121_M1_L2_E002	041121_M1_L2	WT	positive	0.25	85	pLB316	During_1	041121_M1_L2_E002_Kymo-1-24000_-11800.txt	13.4989200863931	1	12.36918	85.8774509803922
61	31	041121_M1_L2_E002	041121_M1_L2	WT	positive	0.25	85	pLB316	During_2	041121_M1_L2_E002_Kymo-1-24000_-12000.txt	16.1485668146952	1	12.36774	86.255
62	32	041121_M1_L2_E002	041121_M1_L2	WT	positive	0.25	85	pLB316	During_2	041121_M1_L2_E002_Kymo-1-24000_-12200.txt	17.5407823188914	1	12.648605	85.9411764705882
63	33	041121_M1_L2_E002	041121_M1_L2	WT	positive	0.25	85	pLB316	During_2	041121_M1_L2_E002_Kymo-1-24000_-12400.txt	NA	0	12.774445	85.635
64	34	041121_M1_L2_E002	041121_M1_L2	WT	positive	0.25	85	pLB316	During_2	041121_M1_L2_E002_Kymo-1-24000_-12600.txt	14.8049448515804	1	12.96388	85.3970588235294
65	35	041121_M1_L2_E002	041121_M1_L2	WT	positive	0.25	85	pLB316	During_2	041121_M1_L2_E002_Kymo-1-24000_-12800.txt	NA	0	13.01605	85.1029411764706
66	36	041121_M1_L2_E002	041121_M1_L2	WT	positive	0.25	85	pLB316	During_2	041121_M1_L2_E002_Kymo-1-24000_-13000.txt	NA	0	13.19238	84.785
67	37	041121_M1_L2_E002	041121_M1_L2	WT	positive	0.25	85	pLB316	During_2	041121_M1_L2_E002_Kymo-1-24000_-13200.txt	18.3722212015433	1	13.35162	84.5098039215686
68	38	041121_M1_L2_E002	041121_M1_L2	WT	positive	0.25	85	pLB316	During_2	041121_M1_L2_E002_Kymo-1-24000_-13400.txt	18.9214758751183	1	13.300235	84.25
69	39	041121_M1_L2_E002	041121_M1_L2	WT	positive	0.25	85	pLB316	During_2	041121_M1_L2_E002_Kymo-1-24000_-13600.txt	20.5317729185915	1	13.326695	83.9313725490196
70	40	041121_M1_L2_E002	041121_M1_L2	WT	positive	0.25	85	pLB316	During_2	041121_M1_L2_E002_Kymo-1-24000_-13800.txt	17.9565451607111	1	13.646295	83.7156862745098
71	41	041121_M1_L2_E002	041121_M1_L2	WT	positive	0.25	85	pLB316	During_2	041121_M1_L2_E002_Kymo-1-24000_-14000.txt	18.2315405651778	1	13.787445	83.45
72	42	041121_M1_L2_E002	041121_M1_L2	WT	positive	0.25	85	pLB316	During_2	041121_M1_L2_E002_Kymo-1-24000_-14200.txt	18.5082361650935	1	13.789375	83.1519607843137
73	43	041121_M1_L2_E002	041121_M1_L2	WT	positive	0.25	85	pLB316	During_2	041121_M1_L2_E002_Kymo-1-24000_-14400.txt	NA	0	14.000635	82.8480392156863
74	44	041121_M1_L2_E002	041121_M1_L2	WT	positive	0.25	85	pLB316	During_2	041121_M1_L2_E002_Kymo-1-24000_-14600.txt	20.0642054574639	1	14.082325	82.921568627451
75	45	041121_M1_L2_E002	041121_M1_L2	WT	positive	0.25	85	pLB316	During_2	041121_M1_L2_E002_Kymo-1-24000_-14800.txt	19.1975427145325	1	14.20941	94.3823529411765
76	46	041121_M1_L2_E002	041121_M1_L2	WT	positive	0.25	85	pLB316	During_2	041121_M1_L2_E002_Kymo-1-24000_-15000.txt	18.3066361556064	1	14.225135	92.545
77	47	041121_M1_L2_E002	041121_M1_L2	WT	positive	0.25	85	pLB316	During_2	041121_M1_L2_E002_Kymo-1-24000_-15200.txt	18.3806635419539	1	14.11769	82.8235294117647
78	48	041121_M1_L2_E002	041121_M1_L2	WT	positive	0.25	85	pLB316	During_2	041121_M1_L2_E002_Kymo-1-24000_-15400.txt	19.0603259315734	1	14.3366	83.2401960784314
79	49	041121_M1_L2_E002	041121_M1_L2	WT	positive	0.25	85	pLB316	During_2	041121_M1_L2_E002_Kymo-1-24000_-15600.txt	19.8886237072395	1	14.277195	82.9460784313725
80	50	041121_M1_L2_E002	041121_M1_L2	WT	positive	0.25	85	pLB316	During_2	041121_M1_L2_E002_Kymo-1-24000_-15800.txt	19.7491853461045	1	14.625785	82.7009803921569
81	51	041121_M1_L2_E002	041121_M1_L2	WT	positive	0.25	85	pLB316	During_2	041121_M1_L2_E002_Kymo-1-24000_-16000.txt	20.0300450676014	1	14.531205	89.66
82	52	041121_M1_L2_E002	041121_M1_L2	WT	positive	0.25	85	pLB316	During_2	041121_M1_L2_E002_Kymo-1-24000_-16200.txt	18.1340103363859	1	14.297405	88.3039215686274
83	53	041121_M1_L2_E002	041121_M1_L2	WT	positive	0.25	85	pLB316	During_2	041121_M1_L2_E002_Kymo-1-24000_-16400.txt	20.4561726500972	1	14.449135	86.4607843137255
84	54	041121_M1_L2_E002	041121_M1_L2	WT	positive	0.25	85	pLB316	During_2	041121_M1_L2_E002_Kymo-1-24000_-16600.txt	19.3348801237432	1	14.233615	86.04
85	55	041121_M1_L2_E002	041121_M1_L2	WT	positive	0.25	85	pLB316	During_2	041121_M1_L2_E002_Kymo-1-24000_-16800.txt	18.9250567751703	1	14.33834	85.75
86	56	041121_M1_L2_E002	041121_M1_L2	WT	positive	0.25	85	pLB316	During_2	041121_M1_L2_E002_Kymo-1-24000_-17000.txt	18.5253797702853	1	14.521535	85.475
87	57	041121_M1_L2_E002	041121_M1_L2	WT	positive	0.25	85	pLB316	During_2	041121_M1_L2_E002_Kymo-1-24000_-17200.txt	NA	0	14.466905	85.2598039215686
88	58	041121_M1_L2_E002	041121_M1_L2	WT	positive	0.25	85	pLB316	During_2	041121_M1_L2_E002_Kymo-1-24000_-17400.txt	NA	0	14.602985	84.9313725490196
89	59	041121_M1_L2_E002	041121_M1_L2	WT	positive	0.25	85	pLB316	During_2	041121_M1_L2_E002_Kymo-1-24000_-17600.txt	20.7318337306935	1	14.62096	84.63
90	60	041121_M1_L2_E002	041121_M1_L2	WT	positive	0.25	85	pLB316	During_2	041121_M1_L2_E002_Kymo-1-24000_-17800.txt	NA	0	14.735855	6.54411764705882
91	61	041121_M1_L2_E002	041121_M1_L2	WT	positive	0.25	85	pLB316	After	041121_M1_L2_E002_Kymo-1-24000_-18000.txt	20.0260338439972	1	14.62907	0.805
92	62	041121_M1_L2_E002	041121_M1_L2	WT	positive	0.25	85	pLB316	After	041121_M1_L2_E002_Kymo-1-24000_-18200.txt	18.5253797702853	1	14.50856	-0.0539215686274505
93	63	041121_M1_L2_E002	041121_M1_L2	WT	positive	0.25	85	pLB316	After	041121_M1_L2_E002_Kymo-1-24000_-18400.txt	18.4314809694959	1	14.68316	-0.754901960784314
94	64	041121_M1_L2_E002	041121_M1_L2	WT	positive	0.25	85	pLB316	After	041121_M1_L2_E002_Kymo-1-24000_-18600.txt	16.2127107652399	1	14.585765	-0.755
95	65	041121_M1_L2_E002	041121_M1_L2	WT	positive	0.25	85	pLB316	After	041121_M1_L2_E002_Kymo-1-24000_-18800.txt	21.8842324105482	1	14.60113	-0.750000000000001
96	66	041121_M1_L2_E002	041121_M1_L2	WT	positive	0.25	85	pLB316	After	041121_M1_L2_E002_Kymo-1-24000_-19000.txt	18.8005264147396	1	14.793765	-0.750000000000001
97	67	041121_M1_L2_E002	041121_M1_L2	WT	positive	0.25	85	pLB316	After	041121_M1_L2_E002_Kymo-1-24000_-19200.txt	19.0766882869134	1	14.83168	-0.765625
98	68	041121_M1_L2_E002	041121_M1_L2	WT	positive	0.25	85	pLB316	After	041121_M1_L2_E002_Kymo-1-24000_-19400.txt	17.626580883973	1	14.660895	-0.750000000000001
99	69	041121_M1_L2_E002	041121_M1_L2	WT	positive	0.25	85	pLB316	After	041121_M1_L2_E002_Kymo-1-24000_-19600.txt	NA	0	13.981785	-0.750000000000001
100	70	041121_M1_L2_E002	041121_M1_L2	WT	positive	0.25	85	pLB316	After	041121_M1_L2_E002_Kymo-1-24000_-19800.txt	NA	0	13.658475	-0.755208333333333
101	71	041121_M1_L2_E002	041121_M1_L2	WT	positive	0.25	85	pLB316	After	041121_M1_L2_E002_Kymo-1-24000_-20000.txt	21.8842324105482	1	13.986855	-0.760416666666668
102	72	041121_M1_L2_E002	041121_M1_L2	WT	positive	0.25	85	pLB316	After	041121_M1_L2_E002_Kymo-1-24000_-20200.txt	17.4428745857317	1	13.79235	-0.755208333333333
103	73	041121_M1_L2_E002	041121_M1_L2	WT	positive	0.25	85	pLB316	After	041121_M1_L2_E002_Kymo-1-24000_-20400.txt	17.2057811424639	1	13.41395	-0.750000000000001
104	74	041121_M1_L2_E002	041121_M1_L2	WT	positive	0.25	85	pLB316	After	041121_M1_L2_E002_Kymo-1-24000_-20600.txt	15.625	1	13.193015	-0.750000000000001
105	75	041121_M1_L2_E002	041121_M1_L2	WT	positive	0.25	85	pLB316	After	041121_M1_L2_E002_Kymo-1-24000_-20800.txt	17.7856825255669	1	13.422415	-0.750000000000001
106	76	041121_M1_L2_E002	041121_M1_L2	WT	positive	0.25	85	pLB316	After	041121_M1_L2_E002_Kymo-1-24000_-21000.txt	16.8690958164642	1	12.90305	-0.755208333333333
107	77	041121_M1_L2_E002	041121_M1_L2	WT	positive	0.25	85	pLB316	After	041121_M1_L2_E002_Kymo-1-24000_-21200.txt	17.9565451607111	1	12.494185	-0.750000000000001
108	78	041121_M1_L2_E002	041121_M1_L2	WT	positive	0.25	85	pLB316	After	041121_M1_L2_E002_Kymo-1-24000_-21400.txt	15.7685181535065	1	11.88012	-0.755208333333333
109	79	041121_M1_L2_E002	041121_M1_L2	WT	positive	0.25	85	pLB316	After	041121_M1_L2_E002_Kymo-1-24000_-21600.txt	18.1044627500679	1	11.76091	-0.755208333333333
110	80	041121_M1_L2_E002	041121_M1_L2	WT	positive	0.25	85	pLB316	After	041121_M1_L2_E002_Kymo-1-24000_-21800.txt	17.1276869058834	1	11.95275	-0.750000000000001
111	81	041121_M1_L2_E002	041121_M1_L2	WT	positive	0.25	85	pLB316	After	041121_M1_L2_E002_Kymo-1-24000_-22000.txt	NA	0	12.833095	-0.76530612244898
112	82	041121_M1_L2_E002	041121_M1_L2	WT	positive	0.25	85	pLB316	After	041121_M1_L2_E002_Kymo-1-24000_-22200.txt	21.2111570686181	1	12.67431	-0.760416666666668
113	83	041121_M1_L2_E002	041121_M1_L2	WT	positive	0.25	85	pLB316	After	041121_M1_L2_E002_Kymo-1-24000_-22400.txt	21.2969864764136	1	12.051645	-0.755208333333333
114	84	041121_M1_L2_E002	041121_M1_L2	WT	positive	0.25	85	pLB316	After	041121_M1_L2_E002_Kymo-1-24000_-22600.txt	18.7899285982713	1	12.263425	-0.750000000000001
115	85	041121_M1_L2_E002	041121_M1_L2	WT	positive	0.25	85	pLB316	After	041121_M1_L2_E002_Kymo-1-24000_-22800.txt	NA	0	12.188435	-0.760416666666668
116	86	041121_M1_L2_E002	041121_M1_L2	WT	positive	0.25	85	pLB316	After	041121_M1_L2_E002_Kymo-1-24000_-23000.txt	NA	0	12.37882	-0.760416666666668
117	87	041121_M1_L2_E002	041121_M1_L2	WT	positive	0.25	85	pLB316	After	041121_M1_L2_E002_Kymo-1-24000_-23200.txt	17.4094707520891	1	12.519145	-0.760416666666668
118	88	041121_M1_L2_E002	041121_M1_L2	WT	positive	0.25	85	pLB316	After	041121_M1_L2_E002_Kymo-1-24000_-23400.txt	19.4155907193476	1	12.18845	-0.750000000000001
119	89	041121_M1_L2_E002	041121_M1_L2	WT	positive	0.25	85	pLB316	After	041121_M1_L2_E002_Kymo-1-24000_-23600.txt	NA	0	12.388855	-0.750000000000001
120	90	041121_M1_L2_E002	041121_M1_L2	WT	positive	0.25	85	pLB316	After	041121_M1_L2_E002_Kymo-1-24000_-23800.txt	19.5790504160548	1	NA	NA
1	-29	041121_M1_L2_E003	041121_M1_L2	WT	positive	2	988	pLB316	Before	041121_M1_L2_E003_Kymo-1-24000_-0.txt	17.6865935620799	1	NA	0
2	-28	041121_M1_L2_E003	041121_M1_L2	WT	positive	2	988	pLB316	Before	041121_M1_L2_E003_Kymo-1-24000_-200.txt	18.7846341692496	1	13.072075	0
3	-27	041121_M1_L2_E003	041121_M1_L2	WT	positive	2	988	pLB316	Before	041121_M1_L2_E003_Kymo-1-24000_-400.txt	16.0797555877151	1	13.30298	0
4	-26	041121_M1_L2_E003	041121_M1_L2	WT	positive	2	988	pLB316	Before	041121_M1_L2_E003_Kymo-1-24000_-600.txt	17.1614896172988	1	13.491815	0
5	-25	041121_M1_L2_E003	041121_M1_L2	WT	positive	2	988	pLB316	Before	041121_M1_L2_E003_Kymo-1-24000_-800.txt	17.0328734457503	1	13.862785	0
6	-24	041121_M1_L2_E003	041121_M1_L2	WT	positive	2	988	pLB316	Before	041121_M1_L2_E003_Kymo-1-24000_-1000.txt	17.9629962277708	1	13.82738	0
7	-23	041121_M1_L2_E003	041121_M1_L2	WT	positive	2	988	pLB316	Before	041121_M1_L2_E003_Kymo-1-24000_-1200.txt	17.5654312313367	1	13.97089	0
8	-22	041121_M1_L2_E003	041121_M1_L2	WT	positive	2	988	pLB316	Before	041121_M1_L2_E003_Kymo-1-24000_-1400.txt	16.4419598816179	1	14.02334	0
9	-21	041121_M1_L2_E003	041121_M1_L2	WT	positive	2	988	pLB316	Before	041121_M1_L2_E003_Kymo-1-24000_-1600.txt	18.0962721679334	1	14.125595	0
10	-20	041121_M1_L2_E003	041121_M1_L2	WT	positive	2	988	pLB316	Before	041121_M1_L2_E003_Kymo-1-24000_-1800.txt	18.3806635419539	1	14.05792	0
11	-19	041121_M1_L2_E003	041121_M1_L2	WT	positive	2	988	pLB316	Before	041121_M1_L2_E003_Kymo-1-24000_-2000.txt	19.7608931923723	1	13.80018	0
12	-18	041121_M1_L2_E003	041121_M1_L2	WT	positive	2	988	pLB316	Before	041121_M1_L2_E003_Kymo-1-24000_-2200.txt	17.8157847853198	1	13.623345	0
13	-17	041121_M1_L2_E003	041121_M1_L2	WT	positive	2	988	pLB316	Before	041121_M1_L2_E003_Kymo-1-24000_-2400.txt	20.5065108171845	1	13.909185	0
14	-16	041121_M1_L2_E003	041121_M1_L2	WT	positive	2	988	pLB316	Before	041121_M1_L2_E003_Kymo-1-24000_-2600.txt	19.3535900909619	1	13.940235	0
15	-15	041121_M1_L2_E003	041121_M1_L2	WT	positive	2	988	pLB316	Before	041121_M1_L2_E003_Kymo-1-24000_-2800.txt	18.1044627500679	1	13.67701	0
16	-14	041121_M1_L2_E003	041121_M1_L2	WT	positive	2	988	pLB316	Before	041121_M1_L2_E003_Kymo-1-24000_-3000.txt	17.6865935620799	1	13.670655	0
17	-13	041121_M1_L2_E003	041121_M1_L2	WT	positive	2	988	pLB316	Before	041121_M1_L2_E003_Kymo-1-24000_-3200.txt	19.9044585987261	1	13.884745	0
18	-12	041121_M1_L2_E003	041121_M1_L2	WT	positive	2	988	pLB316	Before	041121_M1_L2_E003_Kymo-1-24000_-3400.txt	18.3688464364438	1	13.66252	0
19	-11	041121_M1_L2_E003	041121_M1_L2	WT	positive	2	988	pLB316	Before	041121_M1_L2_E003_Kymo-1-24000_-3600.txt	19.8314328210213	1	13.00238	0
20	-10	041121_M1_L2_E003	041121_M1_L2	WT	positive	2	988	pLB316	Before	041121_M1_L2_E003_Kymo-1-24000_-3800.txt	20.0481154771451	1	13.225865	0
21	-9	041121_M1_L2_E003	041121_M1_L2	WT	positive	2	988	pLB316	Before	041121_M1_L2_E003_Kymo-1-24000_-4000.txt	21.3561131873999	1	13.05899	0
22	-8	041121_M1_L2_E003	041121_M1_L2	WT	positive	2	988	pLB316	Before	041121_M1_L2_E003_Kymo-1-24000_-4200.txt	16.3065633917652	1	12.87834	0
23	-7	041121_M1_L2_E003	041121_M1_L2	WT	positive	2	988	pLB316	Before	041121_M1_L2_E003_Kymo-1-24000_-4400.txt	22.0312844238819	1	12.47233	0
24	-6	041121_M1_L2_E003	041121_M1_L2	WT	positive	2	988	pLB316	Before	041121_M1_L2_E003_Kymo-1-24000_-4600.txt	16.7112299465241	1	12.662855	0
25	-5	041121_M1_L2_E003	041121_M1_L2	WT	positive	2	988	pLB316	Before	041121_M1_L2_E003_Kymo-1-24000_-4800.txt	13.242402171754	1	12.23426	0
26	-4	041121_M1_L2_E003	041121_M1_L2	WT	positive	2	988	pLB316	Before	041121_M1_L2_E003_Kymo-1-24000_-5000.txt	18.7108242118065	1	12.207875	0
27	-3	041121_M1_L2_E003	041121_M1_L2	WT	positive	2	988	pLB316	Before	041121_M1_L2_E003_Kymo-1-24000_-5200.txt	NA	0	12.371265	0
28	-2	041121_M1_L2_E003	041121_M1_L2	WT	positive	2	988	pLB316	Before	041121_M1_L2_E003_Kymo-1-24000_-5400.txt	NA	0	12.231245	0
29	-1	041121_M1_L2_E003	041121_M1_L2	WT	positive	2	988	pLB316	Before	041121_M1_L2_E003_Kymo-1-24000_-5600.txt	13.5372952484094	1	12.2006	0
30	0	041121_M1_L2_E003	041121_M1_L2	WT	positive	2	988	pLB316	Before	041121_M1_L2_E003_Kymo-1-24000_-5800.txt	12.2033070962231	1	11.273085	648.64
31	1	041121_M1_L2_E003	041121_M1_L2	WT	positive	2	988	pLB316	During_1	041121_M1_L2_E003_Kymo-1-24000_-6000.txt	NA	0	11.72601	806.039215686274
32	2	041121_M1_L2_E003	041121_M1_L2	WT	positive	2	988	pLB316	During_1	041121_M1_L2_E003_Kymo-1-24000_-6200.txt	NA	0	12.139355	909.921568627451
33	3	041121_M1_L2_E003	041121_M1_L2	WT	positive	2	988	pLB316	During_1	041121_M1_L2_E003_Kymo-1-24000_-6400.txt	NA	0	12.25614	974.2
34	4	041121_M1_L2_E003	041121_M1_L2	WT	positive	2	988	pLB316	During_1	041121_M1_L2_E003_Kymo-1-24000_-6600.txt	13.2608407373027	1	12.09704	989.803921568628
35	5	041121_M1_L2_E003	041121_M1_L2	WT	positive	2	988	pLB316	During_1	041121_M1_L2_E003_Kymo-1-24000_-6800.txt	NA	0	12.24016	996.48
36	6	041121_M1_L2_E003	041121_M1_L2	WT	positive	2	988	pLB316	During_1	041121_M1_L2_E003_Kymo-1-24000_-7000.txt	17.6475778699374	1	12.15494	996.901960784314
37	7	041121_M1_L2_E003	041121_M1_L2	WT	positive	2	988	pLB316	During_1	041121_M1_L2_E003_Kymo-1-24000_-7200.txt	NA	0	11.89241	998.313725490196
38	8	041121_M1_L2_E003	041121_M1_L2	WT	positive	2	988	pLB316	During_1	041121_M1_L2_E003_Kymo-1-24000_-7400.txt	NA	0	12.13465	998.32
39	9	041121_M1_L2_E003	041121_M1_L2	WT	positive	2	988	pLB316	During_1	041121_M1_L2_E003_Kymo-1-24000_-7600.txt	15.3421294875729	1	12.13441	998.392156862745
40	10	041121_M1_L2_E003	041121_M1_L2	WT	positive	2	988	pLB316	During_1	041121_M1_L2_E003_Kymo-1-24000_-7800.txt	NA	0	13.237545	997.96
41	11	041121_M1_L2_E003	041121_M1_L2	WT	positive	2	988	pLB316	During_1	041121_M1_L2_E003_Kymo-1-24000_-8000.txt	NA	0	12.887695	998.274509803922
42	12	041121_M1_L2_E003	041121_M1_L2	WT	positive	2	988	pLB316	During_1	041121_M1_L2_E003_Kymo-1-24000_-8200.txt	NA	0	12.721625	994.980392156863
43	13	041121_M1_L2_E003	041121_M1_L2	WT	positive	2	988	pLB316	During_1	041121_M1_L2_E003_Kymo-1-24000_-8400.txt	NA	0	12.029115	998.28
44	14	041121_M1_L2_E003	041121_M1_L2	WT	positive	2	988	pLB316	During_1	041121_M1_L2_E003_Kymo-1-24000_-8600.txt	NA	0	12.12229	998.196078431373
45	15	041121_M1_L2_E003	041121_M1_L2	WT	positive	2	988	pLB316	During_1	041121_M1_L2_E003_Kymo-1-24000_-8800.txt	NA	0	12.276085	997.6
46	16	041121_M1_L2_E003	041121_M1_L2	WT	positive	2	988	pLB316	During_1	041121_M1_L2_E003_Kymo-1-24000_-9000.txt	NA	0	12.12338	997.333333333333
47	17	041121_M1_L2_E003	041121_M1_L2	WT	positive	2	988	pLB316	During_1	041121_M1_L2_E003_Kymo-1-24000_-9200.txt	NA	0	11.44257	996.392156862745
48	18	041121_M1_L2_E003	041121_M1_L2	WT	positive	2	988	pLB316	During_1	041121_M1_L2_E003_Kymo-1-24000_-9400.txt	12.9819550824354	1	11.835985	998
49	19	041121_M1_L2_E003	041121_M1_L2	WT	positive	2	988	pLB316	During_1	041121_M1_L2_E003_Kymo-1-24000_-9600.txt	17.5530981218185	1	12.23154	998.274509803922
50	20	041121_M1_L2_E003	041121_M1_L2	WT	positive	2	988	pLB316	During_1	041121_M1_L2_E003_Kymo-1-24000_-9800.txt	17.5330937143859	1	12.70341	997.294117647059
51	21	041121_M1_L2_E003	041121_M1_L2	WT	positive	2	988	pLB316	During_1	041121_M1_L2_E003_Kymo-1-24000_-10000.txt	17.1276869058834	1	12.99517	997.529411764706
52	22	041121_M1_L2_E003	041121_M1_L2	WT	positive	2	988	pLB316	During_1	041121_M1_L2_E003_Kymo-1-24000_-10200.txt	17.0582967290716	1	13.19175	997.254901960784
53	23	041121_M1_L2_E003	041121_M1_L2	WT	positive	2	988	pLB316	During_1	041121_M1_L2_E003_Kymo-1-24000_-10400.txt	17.1130315735433	1	14.060385	997.96
54	24	041121_M1_L2_E003	041121_M1_L2	WT	positive	2	988	pLB316	During_1	041121_M1_L2_E003_Kymo-1-24000_-10600.txt	18.8005264147396	1	14.37064	996.745098039216
55	25	041121_M1_L2_E003	041121_M1_L2	WT	positive	2	988	pLB316	During_1	041121_M1_L2_E003_Kymo-1-24000_-10800.txt	18.9447759780241	1	14.52348	998.156862745098
56	26	041121_M1_L2_E003	041121_M1_L2	WT	positive	2	988	pLB316	During_1	041121_M1_L2_E003_Kymo-1-24000_-11000.txt	18.9807345544273	1	14.979	995.48
57	27	041121_M1_L2_E003	041121_M1_L2	WT	positive	2	988	pLB316	During_1	041121_M1_L2_E003_Kymo-1-24000_-11200.txt	20.6654267410622	1	15.308025	997.058823529412
58	28	041121_M1_L2_E003	041121_M1_L2	WT	positive	2	988	pLB316	During_1	041121_M1_L2_E003_Kymo-1-24000_-11400.txt	20.7318337306935	1	15.93319	997.08
59	29	041121_M1_L2_E003	041121_M1_L2	WT	positive	2	988	pLB316	During_1	041121_M1_L2_E003_Kymo-1-24000_-11600.txt	19.6482955103645	1	16.152985	996.470588235294
60	30	041121_M1_L2_E003	041121_M1_L2	WT	positive	2	988	pLB316	During_1	041121_M1_L2_E003_Kymo-1-24000_-11800.txt	19.5045835771406	1	16.431935	996.156862745098
61	31	041121_M1_L2_E003	041121_M1_L2	WT	positive	2	988	pLB316	During_2	041121_M1_L2_E003_Kymo-1-24000_-12000.txt	20.0984825645664	1	17.12302	996.36
62	32	041121_M1_L2_E003	041121_M1_L2	WT	positive	2	988	pLB316	During_2	041121_M1_L2_E003_Kymo-1-24000_-12200.txt	24.740227610094	1	17.631785	996.549019607843
63	33	041121_M1_L2_E003	041121_M1_L2	WT	positive	2	988	pLB316	During_2	041121_M1_L2_E003_Kymo-1-24000_-12400.txt	24.6883100851747	1	18.12535	995.2
64	34	041121_M1_L2_E003	041121_M1_L2	WT	positive	2	988	pLB316	During_2	041121_M1_L2_E003_Kymo-1-24000_-12600.txt	22.6924604300221	1	18.280455	993.803921568627
65	35	041121_M1_L2_E003	041121_M1_L2	WT	positive	2	988	pLB316	During_2	041121_M1_L2_E003_Kymo-1-24000_-12800.txt	24.3842965130456	1	18.36529	994.78431372549
66	36	041121_M1_L2_E003	041121_M1_L2	WT	positive	2	988	pLB316	During_2	041121_M1_L2_E003_Kymo-1-24000_-13000.txt	NA	0	18.690145	994.56
67	37	041121_M1_L2_E003	041121_M1_L2	WT	positive	2	988	pLB316	During_2	041121_M1_L2_E003_Kymo-1-24000_-13200.txt	NA	0	18.729385	994.196078431372
68	38	041121_M1_L2_E003	041121_M1_L2	WT	positive	2	988	pLB316	During_2	041121_M1_L2_E003_Kymo-1-24000_-13400.txt	NA	0	18.79574	993.96
69	39	041121_M1_L2_E003	041121_M1_L2	WT	positive	2	988	pLB316	During_2	041121_M1_L2_E003_Kymo-1-24000_-13600.txt	NA	0	18.84981	992.980392156863
70	40	041121_M1_L2_E003	041121_M1_L2	WT	positive	2	988	pLB316	During_2	041121_M1_L2_E003_Kymo-1-24000_-13800.txt	NA	0	18.71006	994.274509803922
71	41	041121_M1_L2_E003	041121_M1_L2	WT	positive	2	988	pLB316	During_2	041121_M1_L2_E003_Kymo-1-24000_-14000.txt	NA	0	18.88816	994.32
72	42	041121_M1_L2_E003	041121_M1_L2	WT	positive	2	988	pLB316	During_2	041121_M1_L2_E003_Kymo-1-24000_-14200.txt	NA	0	18.660405	994.588235294118
73	43	041121_M1_L2_E003	041121_M1_L2	WT	positive	2	988	pLB316	During_2	041121_M1_L2_E003_Kymo-1-24000_-14400.txt	NA	0	18.75339	996.627450980392
74	44	041121_M1_L2_E003	041121_M1_L2	WT	positive	2	988	pLB316	During_2	041121_M1_L2_E003_Kymo-1-24000_-14600.txt	NA	0	18.662995	993.64705882353
75	45	041121_M1_L2_E003	041121_M1_L2	WT	positive	2	988	pLB316	During_2	041121_M1_L2_E003_Kymo-1-24000_-14800.txt	NA	0	18.61384	995.098039215686
76	46	041121_M1_L2_E003	041121_M1_L2	WT	positive	2	988	pLB316	During_2	041121_M1_L2_E003_Kymo-1-24000_-15000.txt	24.7096614776378	1	18.853025	997.72
77	47	041121_M1_L2_E003	041121_M1_L2	WT	positive	2	988	pLB316	During_2	041121_M1_L2_E003_Kymo-1-24000_-15200.txt	NA	0	18.95067	996.588235294118
78	48	041121_M1_L2_E003	041121_M1_L2	WT	positive	2	988	pLB316	During_2	041121_M1_L2_E003_Kymo-1-24000_-15400.txt	NA	0	18.81066	997.803921568628
79	49	041121_M1_L2_E003	041121_M1_L2	WT	positive	2	988	pLB316	During_2	041121_M1_L2_E003_Kymo-1-24000_-15600.txt	17.7399325882562	1	18.73226	996.705882352941
80	50	041121_M1_L2_E003	041121_M1_L2	WT	positive	2	988	pLB316	During_2	041121_M1_L2_E003_Kymo-1-24000_-15800.txt	23.8663484486873	1	18.55306	997.333333333333
81	51	041121_M1_L2_E003	041121_M1_L2	WT	positive	2	988	pLB316	During_2	041121_M1_L2_E003_Kymo-1-24000_-16000.txt	NA	0	18.30139	998.08
82	52	041121_M1_L2_E003	041121_M1_L2	WT	positive	2	988	pLB316	During_2	041121_M1_L2_E003_Kymo-1-24000_-16200.txt	24.3842965130456	1	18.374675	997.960784313726
83	53	041121_M1_L2_E003	041121_M1_L2	WT	positive	2	988	pLB316	During_2	041121_M1_L2_E003_Kymo-1-24000_-16400.txt	23.4384155631079	1	18.370915	997.764705882353
84	54	041121_M1_L2_E003	041121_M1_L2	WT	positive	2	988	pLB316	During_2	041121_M1_L2_E003_Kymo-1-24000_-16600.txt	24.4917952485917	1	18.425155	997.88
85	55	041121_M1_L2_E003	041121_M1_L2	WT	positive	2	988	pLB316	During_2	041121_M1_L2_E003_Kymo-1-24000_-16800.txt	NA	0	18.210505	996.745098039216
86	56	041121_M1_L2_E003	041121_M1_L2	WT	positive	2	988	pLB316	During_2	041121_M1_L2_E003_Kymo-1-24000_-17000.txt	23.0070171402278	1	18.114755	998
87	57	041121_M1_L2_E003	041121_M1_L2	WT	positive	2	988	pLB316	During_2	041121_M1_L2_E003_Kymo-1-24000_-17200.txt	23.5821247494399	1	18.09714	998.196078431373
88	58	041121_M1_L2_E003	041121_M1_L2	WT	positive	2	988	pLB316	During_2	041121_M1_L2_E003_Kymo-1-24000_-17400.txt	24.6093269349083	1	18.16673	998.235294117647
89	59	041121_M1_L2_E003	041121_M1_L2	WT	positive	2	988	pLB316	During_2	041121_M1_L2_E003_Kymo-1-24000_-17600.txt	NA	0	18.06641	998.2
90	60	041121_M1_L2_E003	041121_M1_L2	WT	positive	2	988	pLB316	During_2	041121_M1_L2_E003_Kymo-1-24000_-17800.txt	NA	0	17.869275	642.156862745098
91	61	041121_M1_L2_E003	041121_M1_L2	WT	positive	2	988	pLB316	After	041121_M1_L2_E003_Kymo-1-24000_-18000.txt	23.4329232571763	1	17.98097	4.96
92	62	041121_M1_L2_E003	041121_M1_L2	WT	positive	2	988	pLB316	After	041121_M1_L2_E003_Kymo-1-24000_-18200.txt	21.0948212213901	1	17.67637	4.74509803921569
93	63	041121_M1_L2_E003	041121_M1_L2	WT	positive	2	988	pLB316	After	041121_M1_L2_E003_Kymo-1-24000_-18400.txt	17.8962909936916	1	17.252655	0
94	64	041121_M1_L2_E003	041121_M1_L2	WT	positive	2	988	pLB316	After	041121_M1_L2_E003_Kymo-1-24000_-18600.txt	21.8770509735288	1	17.31655	0
95	65	041121_M1_L2_E003	041121_M1_L2	WT	positive	2	988	pLB316	After	041121_M1_L2_E003_Kymo-1-24000_-18800.txt	22.5631768953069	1	17.027225	0
96	66	041121_M1_L2_E003	041121_M1_L2	WT	positive	2	988	pLB316	After	041121_M1_L2_E003_Kymo-1-24000_-19000.txt	22.9858636938283	1	17.211555	0
97	67	041121_M1_L2_E003	041121_M1_L2	WT	positive	2	988	pLB316	After	041121_M1_L2_E003_Kymo-1-24000_-19200.txt	21.7580504786771	1	17.2753	0
98	68	041121_M1_L2_E003	041121_M1_L2	WT	positive	2	988	pLB316	After	041121_M1_L2_E003_Kymo-1-24000_-19400.txt	16.2714070699264	1	17.125675	0
99	69	041121_M1_L2_E003	041121_M1_L2	WT	positive	2	988	pLB316	After	041121_M1_L2_E003_Kymo-1-24000_-19600.txt	20.641965115079	1	17.082935	0
100	70	041121_M1_L2_E003	041121_M1_L2	WT	positive	2	988	pLB316	After	041121_M1_L2_E003_Kymo-1-24000_-19800.txt	22.7972187393138	1	16.92378	0
101	71	041121_M1_L2_E003	041121_M1_L2	WT	positive	2	988	pLB316	After	041121_M1_L2_E003_Kymo-1-24000_-20000.txt	20.5930807248764	1	16.95223	0
102	72	041121_M1_L2_E003	041121_M1_L2	WT	positive	2	988	pLB316	After	041121_M1_L2_E003_Kymo-1-24000_-20200.txt	22.0312844238819	1	16.53406	0
103	73	041121_M1_L2_E003	041121_M1_L2	WT	positive	2	988	pLB316	After	041121_M1_L2_E003_Kymo-1-24000_-20400.txt	19.53125	1	16.474785	0
104	74	041121_M1_L2_E003	041121_M1_L2	WT	positive	2	988	pLB316	After	041121_M1_L2_E003_Kymo-1-24000_-20600.txt	20.1633229156165	1	16.612355	0
105	75	041121_M1_L2_E003	041121_M1_L2	WT	positive	2	988	pLB316	After	041121_M1_L2_E003_Kymo-1-24000_-20800.txt	24.1691842900302	1	16.728005	0
106	76	041121_M1_L2_E003	041121_M1_L2	WT	positive	2	988	pLB316	After	041121_M1_L2_E003_Kymo-1-24000_-21000.txt	21.383513311237	1	16.64105	0
107	77	041121_M1_L2_E003	041121_M1_L2	WT	positive	2	988	pLB316	After	041121_M1_L2_E003_Kymo-1-24000_-21200.txt	23.3426704014939	1	16.531325	0
108	78	041121_M1_L2_E003	041121_M1_L2	WT	positive	2	988	pLB316	After	041121_M1_L2_E003_Kymo-1-24000_-21400.txt	23.8920081232828	1	16.503315	0
109	79	041121_M1_L2_E003	041121_M1_L2	WT	positive	2	988	pLB316	After	041121_M1_L2_E003_Kymo-1-24000_-21600.txt	20.4269226840976	1	16.30484	0
110	80	041121_M1_L2_E003	041121_M1_L2	WT	positive	2	988	pLB316	After	041121_M1_L2_E003_Kymo-1-24000_-21800.txt	19.0258751902588	1	16.35916	0
111	81	041121_M1_L2_E003	041121_M1_L2	WT	positive	2	988	pLB316	After	041121_M1_L2_E003_Kymo-1-24000_-22000.txt	18.9125295508274	1	16.2567	0
112	82	041121_M1_L2_E003	041121_M1_L2	WT	positive	2	988	pLB316	After	041121_M1_L2_E003_Kymo-1-24000_-22200.txt	22.1116639027087	1	16.475325	0
113	83	041121_M1_L2_E003	041121_M1_L2	WT	positive	2	988	pLB316	After	041121_M1_L2_E003_Kymo-1-24000_-22400.txt	20.3169443315725	1	16.365635	0
114	84	041121_M1_L2_E003	041121_M1_L2	WT	positive	2	988	pLB316	After	041121_M1_L2_E003_Kymo-1-24000_-22600.txt	21.3333333333333	1	16.422055	0
115	85	041121_M1_L2_E003	041121_M1_L2	WT	positive	2	988	pLB316	After	041121_M1_L2_E003_Kymo-1-24000_-22800.txt	19.3760899050572	1	16.44526	0
116	86	041121_M1_L2_E003	041121_M1_L2	WT	positive	2	988	pLB316	After	041121_M1_L2_E003_Kymo-1-24000_-23000.txt	17.1125434943814	1	16.227785	0
117	87	041121_M1_L2_E003	041121_M1_L2	WT	positive	2	988	pLB316	After	041121_M1_L2_E003_Kymo-1-24000_-23200.txt	19.1772940838048	1	16.622635	0
118	88	041121_M1_L2_E003	041121_M1_L2	WT	positive	2	988	pLB316	After	041121_M1_L2_E003_Kymo-1-24000_-23400.txt	20.9577700932621	1	16.48944	0
119	89	041121_M1_L2_E003	041121_M1_L2	WT	positive	2	988	pLB316	After	041121_M1_L2_E003_Kymo-1-24000_-23600.txt	20.3520911773685	1	16.587985	0
120	90	041121_M1_L2_E003	041121_M1_L2	WT	positive	2	988	pLB316	After	041121_M1_L2_E003_Kymo-1-24000_-23800.txt	21.4304848647201	1	NA	NA
1	-29	041121_M1_L2_E004	041121_M1_L2	WT	positive	0.125	0	pLB316	Before	041121_M1_L2_E004_Kymo-1-24000_-0.txt	19.7423621736341	1	NA	-0.264583333333333
2	-28	041121_M1_L2_E004	041121_M1_L2	WT	positive	0.125	0	pLB316	Before	041121_M1_L2_E004_Kymo-1-24000_-200.txt	16.1346707182618	1	11.91592	-0.261160714285714
3	-27	041121_M1_L2_E004	041121_M1_L2	WT	positive	0.125	0	pLB316	Before	041121_M1_L2_E004_Kymo-1-24000_-400.txt	17.2681747539285	1	12.382265	-0.254385964912281
4	-26	041121_M1_L2_E004	041121_M1_L2	WT	positive	0.125	0	pLB316	Before	041121_M1_L2_E004_Kymo-1-24000_-600.txt	15.9546886841371	1	12.371435	-0.25
5	-25	041121_M1_L2_E004	041121_M1_L2	WT	positive	0.125	0	pLB316	Before	041121_M1_L2_E004_Kymo-1-24000_-800.txt	18.1942233340914	1	12.37449	-0.25462962962963
6	-24	041121_M1_L2_E004	041121_M1_L2	WT	positive	0.125	0	pLB316	Before	041121_M1_L2_E004_Kymo-1-24000_-1000.txt	15.3515505066012	1	12.511015	-0.252358490566038
7	-23	041121_M1_L2_E004	041121_M1_L2	WT	positive	0.125	0	pLB316	Before	041121_M1_L2_E004_Kymo-1-24000_-1200.txt	15.9891273933725	1	12.73339	-0.25462962962963
8	-22	041121_M1_L2_E004	041121_M1_L2	WT	positive	0.125	0	pLB316	Before	041121_M1_L2_E004_Kymo-1-24000_-1400.txt	17.2637030643073	1	12.7682	-0.252358490566038
9	-21	041121_M1_L2_E004	041121_M1_L2	WT	positive	0.125	0	pLB316	Before	041121_M1_L2_E004_Kymo-1-24000_-1600.txt	18.2481751824817	1	12.76274	-0.252314814814815
10	-20	041121_M1_L2_E004	041121_M1_L2	WT	positive	0.125	0	pLB316	Before	041121_M1_L2_E004_Kymo-1-24000_-1800.txt	17.8157847853198	1	13.0337	-0.25
11	-19	041121_M1_L2_E004	041121_M1_L2	WT	positive	0.125	0	pLB316	Before	041121_M1_L2_E004_Kymo-1-24000_-2000.txt	16.2298141686278	1	12.790815	-0.252358490566038
12	-18	041121_M1_L2_E004	041121_M1_L2	WT	positive	0.125	0	pLB316	Before	041121_M1_L2_E004_Kymo-1-24000_-2200.txt	17.4018968067519	1	12.603485	-0.25
13	-17	041121_M1_L2_E004	041121_M1_L2	WT	positive	0.125	0	pLB316	Before	041121_M1_L2_E004_Kymo-1-24000_-2400.txt	17.3814800330248	1	12.64701	-0.25
14	-16	041121_M1_L2_E004	041121_M1_L2	WT	positive	0.125	0	pLB316	Before	041121_M1_L2_E004_Kymo-1-24000_-2600.txt	18.6567164179104	1	12.982625	-0.25
15	-15	041121_M1_L2_E004	041121_M1_L2	WT	positive	0.125	0	pLB316	Before	041121_M1_L2_E004_Kymo-1-24000_-2800.txt	17.082336863683	1	12.834525	-0.25
16	-14	041121_M1_L2_E004	041121_M1_L2	WT	positive	0.125	0	pLB316	Before	041121_M1_L2_E004_Kymo-1-24000_-3000.txt	18.8005264147396	1	12.84799	-0.247641509433962
17	-13	041121_M1_L2_E004	041121_M1_L2	WT	positive	0.125	0	pLB316	Before	041121_M1_L2_E004_Kymo-1-24000_-3200.txt	18.5150897981855	1	12.96578	-0.245370370370371
18	-12	041121_M1_L2_E004	041121_M1_L2	WT	positive	0.125	0	pLB316	Before	041121_M1_L2_E004_Kymo-1-24000_-3400.txt	16.7799312022821	1	13.035355	-0.247641509433962
19	-11	041121_M1_L2_E004	041121_M1_L2	WT	positive	0.125	0	pLB316	Before	041121_M1_L2_E004_Kymo-1-24000_-3600.txt	17.8205470907957	1	13.42145	-0.25
20	-10	041121_M1_L2_E004	041121_M1_L2	WT	positive	0.125	0	pLB316	Before	041121_M1_L2_E004_Kymo-1-24000_-3800.txt	17.457338628726	1	13.219355	-0.2525
21	-9	041121_M1_L2_E004	041121_M1_L2	WT	positive	0.125	0	pLB316	Before	041121_M1_L2_E004_Kymo-1-24000_-4000.txt	16.8067226890756	1	13.377945	-0.252450980392157
22	-8	041121_M1_L2_E004	041121_M1_L2	WT	positive	0.125	0	pLB316	Before	041121_M1_L2_E004_Kymo-1-24000_-4200.txt	17.4703004891684	1	13.286985	-0.259803921568628
23	-7	041121_M1_L2_E004	041121_M1_L2	WT	positive	0.125	0	pLB316	Before	041121_M1_L2_E004_Kymo-1-24000_-4400.txt	17.0024653574768	1	13.33963	-0.279411764705883
24	-6	041121_M1_L2_E004	041121_M1_L2	WT	positive	0.125	0	pLB316	Before	041121_M1_L2_E004_Kymo-1-24000_-4600.txt	18.0962721679334	1	13.368585	-0.267156862745099
25	-5	041121_M1_L2_E004	041121_M1_L2	WT	positive	0.125	0	pLB316	Before	041121_M1_L2_E004_Kymo-1-24000_-4800.txt	18.9340149578718	1	13.266085	-0.285000000000001
26	-4	041121_M1_L2_E004	041121_M1_L2	WT	positive	0.125	0	pLB316	Before	041121_M1_L2_E004_Kymo-1-24000_-5000.txt	19.629011679262	1	13.349475	-0.28186274509804
27	-3	041121_M1_L2_E004	041121_M1_L2	WT	positive	0.125	0	pLB316	Before	041121_M1_L2_E004_Kymo-1-24000_-5200.txt	18.9214758751183	1	13.568715	-0.276960784313725
28	-2	041121_M1_L2_E004	041121_M1_L2	WT	positive	0.125	0	pLB316	Before	041121_M1_L2_E004_Kymo-1-24000_-5400.txt	17.4794616325817	1	13.61708	-0.272500000000001
29	-1	041121_M1_L2_E004	041121_M1_L2	WT	positive	0.125	0	pLB316	Before	041121_M1_L2_E004_Kymo-1-24000_-5600.txt	16.4460159526355	1	13.79338	-0.286764705882353
30	0	041121_M1_L2_E004	041121_M1_L2	WT	positive	0.125	0	pLB316	Before	041121_M1_L2_E004_Kymo-1-24000_-5800.txt	18.5150897981855	1	13.71917	-0.2775
31	1	041121_M1_L2_E004	041121_M1_L2	WT	positive	0.125	0	pLB316	During_1	041121_M1_L2_E004_Kymo-1-24000_-6000.txt	17.6865935620799	1	13.94385	-0.264705882352941
32	2	041121_M1_L2_E004	041121_M1_L2	WT	positive	0.125	0	pLB316	During_1	041121_M1_L2_E004_Kymo-1-24000_-6200.txt	18.3806635419539	1	13.82585	-0.257352941176471
33	3	041121_M1_L2_E004	041121_M1_L2	WT	positive	0.125	0	pLB316	During_1	041121_M1_L2_E004_Kymo-1-24000_-6400.txt	20.0300450676014	1	14.17824	-0.2525
34	4	041121_M1_L2_E004	041121_M1_L2	WT	positive	0.125	0	pLB316	During_1	041121_M1_L2_E004_Kymo-1-24000_-6600.txt	18.1175831144125	1	13.87532	-0.237745098039216
35	5	041121_M1_L2_E004	041121_M1_L2	WT	positive	0.125	0	pLB316	During_1	041121_M1_L2_E004_Kymo-1-24000_-6800.txt	17.6304654442877	1	14.321255	-0.24
36	6	041121_M1_L2_E004	041121_M1_L2	WT	positive	0.125	0	pLB316	During_1	041121_M1_L2_E004_Kymo-1-24000_-7000.txt	15.7629255989912	1	14.185905	-0.240196078431373
37	7	041121_M1_L2_E004	041121_M1_L2	WT	positive	0.125	0	pLB316	During_1	041121_M1_L2_E004_Kymo-1-24000_-7200.txt	18.6567164179104	1	14.157665	-0.240196078431373
38	8	041121_M1_L2_E004	041121_M1_L2	WT	positive	0.125	0	pLB316	During_1	041121_M1_L2_E004_Kymo-1-24000_-7400.txt	NA	0	14.164565	-0.23
39	9	041121_M1_L2_E004	041121_M1_L2	WT	positive	0.125	0	pLB316	During_1	041121_M1_L2_E004_Kymo-1-24000_-7600.txt	19.2012288786482	1	14.551055	-0.240196078431373
40	10	041121_M1_L2_E004	041121_M1_L2	WT	positive	0.125	0	pLB316	During_1	041121_M1_L2_E004_Kymo-1-24000_-7800.txt	19.6598840066844	1	14.507655	-0.25
41	11	041121_M1_L2_E004	041121_M1_L2	WT	positive	0.125	0	pLB316	During_1	041121_M1_L2_E004_Kymo-1-24000_-8000.txt	22.8806772680471	1	13.72164	-0.240196078431373
42	12	041121_M1_L2_E004	041121_M1_L2	WT	positive	0.125	0	pLB316	During_1	041121_M1_L2_E004_Kymo-1-24000_-8200.txt	23.0467849734962	1	13.32992	-0.235294117647059
43	13	041121_M1_L2_E004	041121_M1_L2	WT	positive	0.125	0	pLB316	During_1	041121_M1_L2_E004_Kymo-1-24000_-8400.txt	19.934217083624	1	13.224875	-0.24
44	14	041121_M1_L2_E004	041121_M1_L2	WT	positive	0.125	0	pLB316	During_1	041121_M1_L2_E004_Kymo-1-24000_-8600.txt	18.7899285982713	1	13.041825	-0.240196078431373
45	15	041121_M1_L2_E004	041121_M1_L2	WT	positive	0.125	0	pLB316	During_1	041121_M1_L2_E004_Kymo-1-24000_-8800.txt	14.3698807299899	1	12.6819	-0.2275
46	16	041121_M1_L2_E004	041121_M1_L2	WT	positive	0.125	0	pLB316	During_1	041121_M1_L2_E004_Kymo-1-24000_-9000.txt	19.98001998002	1	12.19986	-0.230392156862745
47	17	041121_M1_L2_E004	041121_M1_L2	WT	positive	0.125	0	pLB316	During_1	041121_M1_L2_E004_Kymo-1-24000_-9200.txt	24.5519273262951	1	12.08995	-0.242647058823529
48	18	041121_M1_L2_E004	041121_M1_L2	WT	positive	0.125	0	pLB316	During_1	041121_M1_L2_E004_Kymo-1-24000_-9400.txt	NA	0	11.398735	-0.2375
49	19	041121_M1_L2_E004	041121_M1_L2	WT	positive	0.125	0	pLB316	During_1	041121_M1_L2_E004_Kymo-1-24000_-9600.txt	15.7443123671574	1	11.19498	-0.240196078431373
50	20	041121_M1_L2_E004	041121_M1_L2	WT	positive	0.125	0	pLB316	During_1	041121_M1_L2_E004_Kymo-1-24000_-9800.txt	16.4352042074123	1	11.28993	-0.240196078431373
51	21	041121_M1_L2_E004	041121_M1_L2	WT	positive	0.125	0	pLB316	During_1	041121_M1_L2_E004_Kymo-1-24000_-10000.txt	17.5438596491228	1	11.4441	-0.25
52	22	041121_M1_L2_E004	041121_M1_L2	WT	positive	0.125	0	pLB316	During_1	041121_M1_L2_E004_Kymo-1-24000_-10200.txt	17.4565767652963	1	11.419095	-0.240196078431373
53	23	041121_M1_L2_E004	041121_M1_L2	WT	positive	0.125	0	pLB316	During_1	041121_M1_L2_E004_Kymo-1-24000_-10400.txt	17.43679163034	1	11.259505	-0.2325
54	24	041121_M1_L2_E004	041121_M1_L2	WT	positive	0.125	0	pLB316	During_1	041121_M1_L2_E004_Kymo-1-24000_-10600.txt	12.8131206355308	1	11.22366	-0.227941176470588
55	25	041121_M1_L2_E004	041121_M1_L2	WT	positive	0.125	0	pLB316	During_1	041121_M1_L2_E004_Kymo-1-24000_-10800.txt	16.3005827458332	1	11.156485	-0.220588235294118
56	26	041121_M1_L2_E004	041121_M1_L2	WT	positive	0.125	0	pLB316	During_1	041121_M1_L2_E004_Kymo-1-24000_-11000.txt	14.6081367321598	1	11.186255	-0.2125
57	27	041121_M1_L2_E004	041121_M1_L2	WT	positive	0.125	0	pLB316	During_1	041121_M1_L2_E004_Kymo-1-24000_-11200.txt	12.3296960729918	1	10.86724	-0.230392156862745
58	28	041121_M1_L2_E004	041121_M1_L2	WT	positive	0.125	0	pLB316	During_1	041121_M1_L2_E004_Kymo-1-24000_-11400.txt	16.7588402882521	1	10.69231	-0.2275
59	29	041121_M1_L2_E004	041121_M1_L2	WT	positive	0.125	0	pLB316	During_1	041121_M1_L2_E004_Kymo-1-24000_-11600.txt	14.2257628565332	1	10.35416	-0.220588235294118
60	30	041121_M1_L2_E004	041121_M1_L2	WT	positive	0.125	0	pLB316	During_1	041121_M1_L2_E004_Kymo-1-24000_-11800.txt	14.6810540996844	1	10.594435	-0.205882352941177
61	31	041121_M1_L2_E004	041121_M1_L2	WT	positive	0.125	0	pLB316	During_2	041121_M1_L2_E004_Kymo-1-24000_-12000.txt	12.3540675767496	1	10.395535	-0.21
62	32	041121_M1_L2_E004	041121_M1_L2	WT	positive	0.125	0	pLB316	During_2	041121_M1_L2_E004_Kymo-1-24000_-12200.txt	16.9937972639986	1	10.516485	-0.220588235294118
63	33	041121_M1_L2_E004	041121_M1_L2	WT	positive	0.125	0	pLB316	During_2	041121_M1_L2_E004_Kymo-1-24000_-12400.txt	NA	0	11.013195	-0.22
64	34	041121_M1_L2_E004	041121_M1_L2	WT	positive	0.125	0	pLB316	During_2	041121_M1_L2_E004_Kymo-1-24000_-12600.txt	18.4842883548983	1	10.59553	-0.218137254901961
65	35	041121_M1_L2_E004	041121_M1_L2	WT	positive	0.125	0	pLB316	During_2	041121_M1_L2_E004_Kymo-1-24000_-12800.txt	13.9821029082774	1	10.55621	-0.215686274509804
66	36	041121_M1_L2_E004	041121_M1_L2	WT	positive	0.125	0	pLB316	During_2	041121_M1_L2_E004_Kymo-1-24000_-13000.txt	NA	0	10.73702	-0.2075
67	37	041121_M1_L2_E004	041121_M1_L2	WT	positive	0.125	0	pLB316	During_2	041121_M1_L2_E004_Kymo-1-24000_-13200.txt	NA	0	10.2803135	-0.20343137254902
68	38	041121_M1_L2_E004	041121_M1_L2	WT	positive	0.125	0	pLB316	During_2	041121_M1_L2_E004_Kymo-1-24000_-13400.txt	14.7775971627013	1	10.280835	-0.2025
69	39	041121_M1_L2_E004	041121_M1_L2	WT	positive	0.125	0	pLB316	During_2	041121_M1_L2_E004_Kymo-1-24000_-13600.txt	15.0071283859833	1	10.37675	-0.20343137254902
70	40	041121_M1_L2_E004	041121_M1_L2	WT	positive	0.125	0	pLB316	During_2	041121_M1_L2_E004_Kymo-1-24000_-13800.txt	14.8754183711417	1	10.578195	-0.208333333333333
71	41	041121_M1_L2_E004	041121_M1_L2	WT	positive	0.125	0	pLB316	During_2	041121_M1_L2_E004_Kymo-1-24000_-14000.txt	14.6810540996844	1	10.753505	-0.2225
72	42	041121_M1_L2_E004	041121_M1_L2	WT	positive	0.125	0	pLB316	During_2	041121_M1_L2_E004_Kymo-1-24000_-14200.txt	15.938795027096	1	10.896665	-0.227941176470588
73	43	041121_M1_L2_E004	041121_M1_L2	WT	positive	0.125	0	pLB316	During_2	041121_M1_L2_E004_Kymo-1-24000_-14400.txt	14.2308239647076	1	10.98004	-0.227941176470588
74	44	041121_M1_L2_E004	041121_M1_L2	WT	positive	0.125	0	pLB316	During_2	041121_M1_L2_E004_Kymo-1-24000_-14600.txt	17.0263482739539	1	10.84176	-0.215686274509804
75	45	041121_M1_L2_E004	041121_M1_L2	WT	positive	0.125	0	pLB316	During_2	041121_M1_L2_E004_Kymo-1-24000_-14800.txt	15.1045993505022	1	10.91879	-0.208333333333333
76	46	041121_M1_L2_E004	041121_M1_L2	WT	positive	0.125	0	pLB316	During_2	041121_M1_L2_E004_Kymo-1-24000_-15000.txt	17.0314229753896	1	10.930565	-0.2
77	47	041121_M1_L2_E004	041121_M1_L2	WT	positive	0.125	0	pLB316	During_2	041121_M1_L2_E004_Kymo-1-24000_-15200.txt	NA	0	10.880895	-0.205882352941177
78	48	041121_M1_L2_E004	041121_M1_L2	WT	positive	0.125	0	pLB316	During_2	041121_M1_L2_E004_Kymo-1-24000_-15400.txt	13.8131086400995	1	11.18112	-0.20343137254902
79	49	041121_M1_L2_E004	041121_M1_L2	WT	positive	0.125	0	pLB316	During_2	041121_M1_L2_E004_Kymo-1-24000_-15600.txt	14.9153553583414	1	11.13786	-0.191176470588236
80	50	041121_M1_L2_E004	041121_M1_L2	WT	positive	0.125	0	pLB316	During_2	041121_M1_L2_E004_Kymo-1-24000_-15800.txt	16.0578081091931	1	11.545565	-0.210784313725491
81	51	041121_M1_L2_E004	041121_M1_L2	WT	positive	0.125	0	pLB316	During_2	041121_M1_L2_E004_Kymo-1-24000_-16000.txt	18.3334861123843	1	11.40815	-0.2075
82	52	041121_M1_L2_E004	041121_M1_L2	WT	positive	0.125	0	pLB316	During_2	041121_M1_L2_E004_Kymo-1-24000_-16200.txt	14.9153553583414	1	11.282445	-0.215686274509804
83	53	041121_M1_L2_E004	041121_M1_L2	WT	positive	0.125	0	pLB316	During_2	041121_M1_L2_E004_Kymo-1-24000_-16400.txt	15.4774802662127	1	11.53435	-0.213235294117647
84	54	041121_M1_L2_E004	041121_M1_L2	WT	positive	0.125	0	pLB316	During_2	041121_M1_L2_E004_Kymo-1-24000_-16600.txt	16.1877782274383	1	11.46221	-0.21
85	55	041121_M1_L2_E004	041121_M1_L2	WT	positive	0.125	0	pLB316	During_2	041121_M1_L2_E004_Kymo-1-24000_-16800.txt	16.7799312022821	1	11.58427	-0.200980392156863
86	56	041121_M1_L2_E004	041121_M1_L2	WT	positive	0.125	0	pLB316	During_2	041121_M1_L2_E004_Kymo-1-24000_-17000.txt	17.2043010752688	1	11.9091	-0.1925
87	57	041121_M1_L2_E004	041121_M1_L2	WT	positive	0.125	0	pLB316	During_2	041121_M1_L2_E004_Kymo-1-24000_-17200.txt	16.1642285621919	1	11.442855	-0.200980392156863
88	58	041121_M1_L2_E004	041121_M1_L2	WT	positive	0.125	0	pLB316	During_2	041121_M1_L2_E004_Kymo-1-24000_-17400.txt	16.1603102779573	1	11.321595	-0.193627450980392
89	59	041121_M1_L2_E004	041121_M1_L2	WT	positive	0.125	0	pLB316	During_2	041121_M1_L2_E004_Kymo-1-24000_-17600.txt	16.7126263892371	1	11.23689	-0.2
90	60	041121_M1_L2_E004	041121_M1_L2	WT	positive	0.125	0	pLB316	During_2	041121_M1_L2_E004_Kymo-1-24000_-17800.txt	NA	0	10.87759	-0.205882352941177
91	61	041121_M1_L2_E004	041121_M1_L2	WT	positive	0.125	0	pLB316	After	041121_M1_L2_E004_Kymo-1-24000_-18000.txt	16.4352042074123	1	10.644005	-0.3025
92	62	041121_M1_L2_E004	041121_M1_L2	WT	positive	0.125	0	pLB316	After	041121_M1_L2_E004_Kymo-1-24000_-18200.txt	13.9547864917667	1	10.46009	-0.375
93	63	041121_M1_L2_E004	041121_M1_L2	WT	positive	0.125	0	pLB316	After	041121_M1_L2_E004_Kymo-1-24000_-18400.txt	NA	0	9.965564	-0.370098039215687
94	64	041121_M1_L2_E004	041121_M1_L2	WT	positive	0.125	0	pLB316	After	041121_M1_L2_E004_Kymo-1-24000_-18600.txt	14.5074713477441	1	10.0679405	-0.372500000000001
95	65	041121_M1_L2_E004	041121_M1_L2	WT	positive	0.125	0	pLB316	After	041121_M1_L2_E004_Kymo-1-24000_-18800.txt	NA	0	10.4287485	-0.372395833333334
96	66	041121_M1_L2_E004	041121_M1_L2	WT	positive	0.125	0	pLB316	After	041121_M1_L2_E004_Kymo-1-24000_-19000.txt	NA	0	10.2985665	-0.369791666666667
97	67	041121_M1_L2_E004	041121_M1_L2	WT	positive	0.125	0	pLB316	After	041121_M1_L2_E004_Kymo-1-24000_-19200.txt	NA	0	10.0198385	-0.372395833333334
98	68	041121_M1_L2_E004	041121_M1_L2	WT	positive	0.125	0	pLB316	After	041121_M1_L2_E004_Kymo-1-24000_-19400.txt	NA	0	10.513605	-0.372448979591837
99	69	041121_M1_L2_E004	041121_M1_L2	WT	positive	0.125	0	pLB316	After	041121_M1_L2_E004_Kymo-1-24000_-19600.txt	18.6793686373401	1	10.486425	-0.372395833333334
100	70	041121_M1_L2_E004	041121_M1_L2	WT	positive	0.125	0	pLB316	After	041121_M1_L2_E004_Kymo-1-24000_-19800.txt	17.5054704595186	1	10.657735	-0.3671875
101	71	041121_M1_L2_E004	041121_M1_L2	WT	positive	0.125	0	pLB316	After	041121_M1_L2_E004_Kymo-1-24000_-20000.txt	14.3657520471197	1	10.574635	-0.375
102	72	041121_M1_L2_E004	041121_M1_L2	WT	positive	0.125	0	pLB316	After	041121_M1_L2_E004_Kymo-1-24000_-20200.txt	12.4215887211974	1	10.6395	-0.372395833333334
103	73	041121_M1_L2_E004	041121_M1_L2	WT	positive	0.125	0	pLB316	After	041121_M1_L2_E004_Kymo-1-24000_-20400.txt	18.758206715438	1	10.6945885	-0.369791666666667
104	74	041121_M1_L2_E004	041121_M1_L2	WT	positive	0.125	0	pLB316	After	041121_M1_L2_E004_Kymo-1-24000_-20600.txt	15.1297374990544	1	10.2934935	-0.372395833333334
105	75	041121_M1_L2_E004	041121_M1_L2	WT	positive	0.125	0	pLB316	After	041121_M1_L2_E004_Kymo-1-24000_-20800.txt	17.9751044802948	1	10.342725	-0.375
106	76	041121_M1_L2_E004	041121_M1_L2	WT	positive	0.125	0	pLB316	After	041121_M1_L2_E004_Kymo-1-24000_-21000.txt	22.9213225603117	1	10.2114745	-0.369791666666667
107	77	041121_M1_L2_E004	041121_M1_L2	WT	positive	0.125	0	pLB316	After	041121_M1_L2_E004_Kymo-1-24000_-21200.txt	15.2322924600152	1	10.30199	-0.375
108	78	041121_M1_L2_E004	041121_M1_L2	WT	positive	0.125	0	pLB316	After	041121_M1_L2_E004_Kymo-1-24000_-21400.txt	18.964536317087	1	10.28865	-0.375
109	79	041121_M1_L2_E004	041121_M1_L2	WT	positive	0.125	0	pLB316	After	041121_M1_L2_E004_Kymo-1-24000_-21600.txt	12.6590290524717	1	10.29436	-0.372395833333334
110	80	041121_M1_L2_E004	041121_M1_L2	WT	positive	0.125	0	pLB316	After	041121_M1_L2_E004_Kymo-1-24000_-21800.txt	13.8217000691085	1	10.501965	-0.36734693877551
111	81	041121_M1_L2_E004	041121_M1_L2	WT	positive	0.125	0	pLB316	After	041121_M1_L2_E004_Kymo-1-24000_-22000.txt	18.6341190720209	1	10.2250025	-0.372448979591837
112	82	041121_M1_L2_E004	041121_M1_L2	WT	positive	0.125	0	pLB316	After	041121_M1_L2_E004_Kymo-1-24000_-22200.txt	17.5054704595186	1	10.0500965	-0.375
113	83	041121_M1_L2_E004	041121_M1_L2	WT	positive	0.125	0	pLB316	After	041121_M1_L2_E004_Kymo-1-24000_-22400.txt	15.9127978676851	1	9.9993165	-0.372395833333334
114	84	041121_M1_L2_E004	041121_M1_L2	WT	positive	0.125	0	pLB316	After	041121_M1_L2_E004_Kymo-1-24000_-22600.txt	13.1380148459568	1	10.183308	-0.372395833333334
115	85	041121_M1_L2_E004	041121_M1_L2	WT	positive	0.125	0	pLB316	After	041121_M1_L2_E004_Kymo-1-24000_-22800.txt	14.5338274834678	1	9.7457925	-0.372395833333334
116	86	041121_M1_L2_E004	041121_M1_L2	WT	positive	0.125	0	pLB316	After	041121_M1_L2_E004_Kymo-1-24000_-23000.txt	NA	0	9.9473745	-0.375
117	87	041121_M1_L2_E004	041121_M1_L2	WT	positive	0.125	0	pLB316	After	041121_M1_L2_E004_Kymo-1-24000_-23200.txt	NA	0	9.870823	-0.375
118	88	041121_M1_L2_E004	041121_M1_L2	WT	positive	0.125	0	pLB316	After	041121_M1_L2_E004_Kymo-1-24000_-23400.txt	13.6003536091938	1	9.6208875	-0.369791666666667
119	89	041121_M1_L2_E004	041121_M1_L2	WT	positive	0.125	0	pLB316	After	041121_M1_L2_E004_Kymo-1-24000_-23600.txt	NA	0	9.9478915	-0.375
120	90	041121_M1_L2_E004	041121_M1_L2	WT	positive	0.125	0	pLB316	After	041121_M1_L2_E004_Kymo-1-24000_-23800.txt	NA	0	NA	NA
1	-29	041121_M1_L2_E005	041121_M1_L2	WT	positive	2	556	pLB316	Before	041121_M1_L2_E005_Kymo-1-24000_-0.txt	21.1841965893444	1	NA	0
2	-28	041121_M1_L2_E005	041121_M1_L2	WT	positive	2	556	pLB316	Before	041121_M1_L2_E005_Kymo-1-24000_-200.txt	18.5960018596002	1	11.951915	0
3	-27	041121_M1_L2_E005	041121_M1_L2	WT	positive	2	556	pLB316	Before	041121_M1_L2_E005_Kymo-1-24000_-400.txt	20.4823595678222	1	11.699145	0
4	-26	041121_M1_L2_E005	041121_M1_L2	WT	positive	2	556	pLB316	Before	041121_M1_L2_E005_Kymo-1-24000_-600.txt	13.009822415924	1	11.509185	0
5	-25	041121_M1_L2_E005	041121_M1_L2	WT	positive	2	556	pLB316	Before	041121_M1_L2_E005_Kymo-1-24000_-800.txt	17.6959830118563	1	11.621385	0
6	-24	041121_M1_L2_E005	041121_M1_L2	WT	positive	2	556	pLB316	Before	041121_M1_L2_E005_Kymo-1-24000_-1000.txt	17.082336863683	1	11.582905	0
7	-23	041121_M1_L2_E005	041121_M1_L2	WT	positive	2	556	pLB316	Before	041121_M1_L2_E005_Kymo-1-24000_-1200.txt	21.4811234627571	1	11.413065	0
8	-22	041121_M1_L2_E005	041121_M1_L2	WT	positive	2	556	pLB316	Before	041121_M1_L2_E005_Kymo-1-24000_-1400.txt	16.8109607464067	1	11.177645	0
9	-21	041121_M1_L2_E005	041121_M1_L2	WT	positive	2	556	pLB316	Before	041121_M1_L2_E005_Kymo-1-24000_-1600.txt	19.4155907193476	1	11.583905	0
10	-20	041121_M1_L2_E005	041121_M1_L2	WT	positive	2	556	pLB316	Before	041121_M1_L2_E005_Kymo-1-24000_-1800.txt	20.9391195100246	1	11.48281	0
11	-19	041121_M1_L2_E005	041121_M1_L2	WT	positive	2	556	pLB316	Before	041121_M1_L2_E005_Kymo-1-24000_-2000.txt	18.9465706707086	1	11.599515	0
12	-18	041121_M1_L2_E005	041121_M1_L2	WT	positive	2	556	pLB316	Before	041121_M1_L2_E005_Kymo-1-24000_-2200.txt	14.3657520471197	1	11.536035	0
13	-17	041121_M1_L2_E005	041121_M1_L2	WT	positive	2	556	pLB316	Before	041121_M1_L2_E005_Kymo-1-24000_-2400.txt	16.3016899418573	1	11.16049	0
14	-16	041121_M1_L2_E005	041121_M1_L2	WT	positive	2	556	pLB316	Before	041121_M1_L2_E005_Kymo-1-24000_-2600.txt	19.629011679262	1	11.28663	0
15	-15	041121_M1_L2_E005	041121_M1_L2	WT	positive	2	556	pLB316	Before	041121_M1_L2_E005_Kymo-1-24000_-2800.txt	17.2324659658797	1	11.15146	0
16	-14	041121_M1_L2_E005	041121_M1_L2	WT	positive	2	556	pLB316	Before	041121_M1_L2_E005_Kymo-1-24000_-3000.txt	18.2957508118739	1	10.717465	0
17	-13	041121_M1_L2_E005	041121_M1_L2	WT	positive	2	556	pLB316	Before	041121_M1_L2_E005_Kymo-1-24000_-3200.txt	17.2838439268893	1	10.707485	0
18	-12	041121_M1_L2_E005	041121_M1_L2	WT	positive	2	556	pLB316	Before	041121_M1_L2_E005_Kymo-1-24000_-3400.txt	NA	0	10.688865	0
19	-11	041121_M1_L2_E005	041121_M1_L2	WT	positive	2	556	pLB316	Before	041121_M1_L2_E005_Kymo-1-24000_-3600.txt	NA	0	10.428847	0
20	-10	041121_M1_L2_E005	041121_M1_L2	WT	positive	2	556	pLB316	Before	041121_M1_L2_E005_Kymo-1-24000_-3800.txt	NA	0	10.1163675	0
21	-9	041121_M1_L2_E005	041121_M1_L2	WT	positive	2	556	pLB316	Before	041121_M1_L2_E005_Kymo-1-24000_-4000.txt	NA	0	10.376435	0
22	-8	041121_M1_L2_E005	041121_M1_L2	WT	positive	2	556	pLB316	Before	041121_M1_L2_E005_Kymo-1-24000_-4200.txt	NA	0	10.367565	0
23	-7	041121_M1_L2_E005	041121_M1_L2	WT	positive	2	556	pLB316	Before	041121_M1_L2_E005_Kymo-1-24000_-4400.txt	NA	0	10.308181	0
24	-6	041121_M1_L2_E005	041121_M1_L2	WT	positive	2	556	pLB316	Before	041121_M1_L2_E005_Kymo-1-24000_-4600.txt	NA	0	10.557045	0
25	-5	041121_M1_L2_E005	041121_M1_L2	WT	positive	2	556	pLB316	Before	041121_M1_L2_E005_Kymo-1-24000_-4800.txt	NA	0	11.067805	0
26	-4	041121_M1_L2_E005	041121_M1_L2	WT	positive	2	556	pLB316	Before	041121_M1_L2_E005_Kymo-1-24000_-5000.txt	NA	0	10.657055	0
27	-3	041121_M1_L2_E005	041121_M1_L2	WT	positive	2	556	pLB316	Before	041121_M1_L2_E005_Kymo-1-24000_-5200.txt	NA	0	10.572195	0
28	-2	041121_M1_L2_E005	041121_M1_L2	WT	positive	2	556	pLB316	Before	041121_M1_L2_E005_Kymo-1-24000_-5400.txt	NA	0	10.526485	0
29	-1	041121_M1_L2_E005	041121_M1_L2	WT	positive	2	556	pLB316	Before	041121_M1_L2_E005_Kymo-1-24000_-5600.txt	NA	0	10.602385	0
30	0	041121_M1_L2_E005	041121_M1_L2	WT	positive	2	556	pLB316	Before	041121_M1_L2_E005_Kymo-1-24000_-5800.txt	NA	0	11.0596	420.32
31	1	041121_M1_L2_E005	041121_M1_L2	WT	positive	2	556	pLB316	During_1	041121_M1_L2_E005_Kymo-1-24000_-6000.txt	NA	0	10.237438	560.745098039216
32	2	041121_M1_L2_E005	041121_M1_L2	WT	positive	2	556	pLB316	During_1	041121_M1_L2_E005_Kymo-1-24000_-6200.txt	12.8443902125747	1	10.36382	557.137254901961
33	3	041121_M1_L2_E005	041121_M1_L2	WT	positive	2	556	pLB316	During_1	041121_M1_L2_E005_Kymo-1-24000_-6400.txt	NA	0	10.254285	564.48
34	4	041121_M1_L2_E005	041121_M1_L2	WT	positive	2	556	pLB316	During_1	041121_M1_L2_E005_Kymo-1-24000_-6600.txt	12.8799587841319	1	10.436815	567.333333333333
35	5	041121_M1_L2_E005	041121_M1_L2	WT	positive	2	556	pLB316	During_1	041121_M1_L2_E005_Kymo-1-24000_-6800.txt	16.5289256198347	1	10.732095	519.72
36	6	041121_M1_L2_E005	041121_M1_L2	WT	positive	2	556	pLB316	During_1	041121_M1_L2_E005_Kymo-1-24000_-7000.txt	12.0336943441637	1	10.80358	548
37	7	041121_M1_L2_E005	041121_M1_L2	WT	positive	2	556	pLB316	During_1	041121_M1_L2_E005_Kymo-1-24000_-7200.txt	17.0183798502383	1	11.271215	553.882352941176
38	8	041121_M1_L2_E005	041121_M1_L2	WT	positive	2	556	pLB316	During_1	041121_M1_L2_E005_Kymo-1-24000_-7400.txt	18.2823712235477	1	11.741	556.04
39	9	041121_M1_L2_E005	041121_M1_L2	WT	positive	2	556	pLB316	During_1	041121_M1_L2_E005_Kymo-1-24000_-7600.txt	17.7556818181818	1	11.724795	553.137254901961
40	10	041121_M1_L2_E005	041121_M1_L2	WT	positive	2	556	pLB316	During_1	041121_M1_L2_E005_Kymo-1-24000_-7800.txt	17.3085244482908	1	12.157895	569.84
41	11	041121_M1_L2_E005	041121_M1_L2	WT	positive	2	556	pLB316	During_1	041121_M1_L2_E005_Kymo-1-24000_-8000.txt	20.3210729526519	1	12.461095	556.470588235294
42	12	041121_M1_L2_E005	041121_M1_L2	WT	positive	2	556	pLB316	During_1	041121_M1_L2_E005_Kymo-1-24000_-8200.txt	16.7252048837598	1	13.182175	561.176470588235
43	13	041121_M1_L2_E005	041121_M1_L2	WT	positive	2	556	pLB316	During_1	041121_M1_L2_E005_Kymo-1-24000_-8400.txt	19.0603259315734	1	13.65859	570.16
44	14	041121_M1_L2_E005	041121_M1_L2	WT	positive	2	556	pLB316	During_1	041121_M1_L2_E005_Kymo-1-24000_-8600.txt	NA	0	14.04453	557.686274509804
45	15	041121_M1_L2_E005	041121_M1_L2	WT	positive	2	556	pLB316	During_1	041121_M1_L2_E005_Kymo-1-24000_-8800.txt	NA	0	14.521105	564.4
46	16	041121_M1_L2_E005	041121_M1_L2	WT	positive	2	556	pLB316	During_1	041121_M1_L2_E005_Kymo-1-24000_-9000.txt	17.7147918511957	1	15.078495	570.078431372549
47	17	041121_M1_L2_E005	041121_M1_L2	WT	positive	2	556	pLB316	During_1	041121_M1_L2_E005_Kymo-1-24000_-9200.txt	24.1080038572806	1	15.60715	557.490196078431
48	18	041121_M1_L2_E005	041121_M1_L2	WT	positive	2	556	pLB316	During_1	041121_M1_L2_E005_Kymo-1-24000_-9400.txt	NA	0	16.6418	552.64
49	19	041121_M1_L2_E005	041121_M1_L2	WT	positive	2	556	pLB316	During_1	041121_M1_L2_E005_Kymo-1-24000_-9600.txt	23.6266981689309	1	17.058845	567.098039215686
50	20	041121_M1_L2_E005	041121_M1_L2	WT	positive	2	556	pLB316	During_1	041121_M1_L2_E005_Kymo-1-24000_-9800.txt	23.9120038259206	1	17.711175	557.725490196078
51	21	041121_M1_L2_E005	041121_M1_L2	WT	positive	2	556	pLB316	During_1	041121_M1_L2_E005_Kymo-1-24000_-10000.txt	NA	0	17.947515	556.156862745098
52	22	041121_M1_L2_E005	041121_M1_L2	WT	positive	2	556	pLB316	During_1	041121_M1_L2_E005_Kymo-1-24000_-10200.txt	24.8849073037203	1	18.276455	566.980392156863
53	23	041121_M1_L2_E005	041121_M1_L2	WT	positive	2	556	pLB316	During_1	041121_M1_L2_E005_Kymo-1-24000_-10400.txt	24.7524752475248	1	18.44874	554.4
54	24	041121_M1_L2_E005	041121_M1_L2	WT	positive	2	556	pLB316	During_1	041121_M1_L2_E005_Kymo-1-24000_-10600.txt	NA	0	18.545505	563.176470588235
55	25	041121_M1_L2_E005	041121_M1_L2	WT	positive	2	556	pLB316	During_1	041121_M1_L2_E005_Kymo-1-24000_-10800.txt	18.6480186480186	1	18.75094	559.21568627451
56	26	041121_M1_L2_E005	041121_M1_L2	WT	positive	2	556	pLB316	During_1	041121_M1_L2_E005_Kymo-1-24000_-11000.txt	NA	0	18.9373	553.96
57	27	041121_M1_L2_E005	041121_M1_L2	WT	positive	2	556	pLB316	During_1	041121_M1_L2_E005_Kymo-1-24000_-11200.txt	NA	0	18.74104	563.019607843137
58	28	041121_M1_L2_E005	041121_M1_L2	WT	positive	2	556	pLB316	During_1	041121_M1_L2_E005_Kymo-1-24000_-11400.txt	NA	0	18.845555	553.88
59	29	041121_M1_L2_E005	041121_M1_L2	WT	positive	2	556	pLB316	During_1	041121_M1_L2_E005_Kymo-1-24000_-11600.txt	15.3940886699507	1	18.93631	559.137254901961
60	30	041121_M1_L2_E005	041121_M1_L2	WT	positive	2	556	pLB316	During_1	041121_M1_L2_E005_Kymo-1-24000_-11800.txt	24.2571255306246	1	19.017295	553.56862745098
61	31	041121_M1_L2_E005	041121_M1_L2	WT	positive	2	556	pLB316	During_2	041121_M1_L2_E005_Kymo-1-24000_-12000.txt	NA	0	18.92752	557.72
62	32	041121_M1_L2_E005	041121_M1_L2	WT	positive	2	556	pLB316	During_2	041121_M1_L2_E005_Kymo-1-24000_-12200.txt	13.5455469014561	1	18.797855	554.392156862745
63	33	041121_M1_L2_E005	041121_M1_L2	WT	positive	2	556	pLB316	During_2	041121_M1_L2_E005_Kymo-1-24000_-12400.txt	NA	0	18.853945	556.04
64	34	041121_M1_L2_E005	041121_M1_L2	WT	positive	2	556	pLB316	During_2	041121_M1_L2_E005_Kymo-1-24000_-12600.txt	NA	0	18.60254	553.176470588235
65	35	041121_M1_L2_E005	041121_M1_L2	WT	positive	2	556	pLB316	During_2	041121_M1_L2_E005_Kymo-1-24000_-12800.txt	NA	0	18.826995	556.078431372549
66	36	041121_M1_L2_E005	041121_M1_L2	WT	positive	2	556	pLB316	During_2	041121_M1_L2_E005_Kymo-1-24000_-13000.txt	22.9147571035747	1	18.952415	555.6
67	37	041121_M1_L2_E005	041121_M1_L2	WT	positive	2	556	pLB316	During_2	041121_M1_L2_E005_Kymo-1-24000_-13200.txt	NA	0	18.324685	554
68	38	041121_M1_L2_E005	041121_M1_L2	WT	positive	2	556	pLB316	During_2	041121_M1_L2_E005_Kymo-1-24000_-13400.txt	NA	0	18.73054	553.72
69	39	041121_M1_L2_E005	041121_M1_L2	WT	positive	2	556	pLB316	During_2	041121_M1_L2_E005_Kymo-1-24000_-13600.txt	NA	0	18.668335	555.803921568627
70	40	041121_M1_L2_E005	041121_M1_L2	WT	positive	2	556	pLB316	During_2	041121_M1_L2_E005_Kymo-1-24000_-13800.txt	NA	0	18.4851	553.450980392157
71	41	041121_M1_L2_E005	041121_M1_L2	WT	positive	2	556	pLB316	During_2	041121_M1_L2_E005_Kymo-1-24000_-14000.txt	23.3822411878179	1	18.236065	553.84
72	42	041121_M1_L2_E005	041121_M1_L2	WT	positive	2	556	pLB316	During_2	041121_M1_L2_E005_Kymo-1-24000_-14200.txt	23.4879624192601	1	18.2158	552.823529411765
73	43	041121_M1_L2_E005	041121_M1_L2	WT	positive	2	556	pLB316	During_2	041121_M1_L2_E005_Kymo-1-24000_-14400.txt	NA	0	17.87646	553.294117647059
74	44	041121_M1_L2_E005	041121_M1_L2	WT	positive	2	556	pLB316	During_2	041121_M1_L2_E005_Kymo-1-24000_-14600.txt	NA	0	18.06681	553.137254901961
75	45	041121_M1_L2_E005	041121_M1_L2	WT	positive	2	556	pLB316	During_2	041121_M1_L2_E005_Kymo-1-24000_-14800.txt	21.4569252226156	1	17.75495	552.823529411765
76	46	041121_M1_L2_E005	041121_M1_L2	WT	positive	2	556	pLB316	During_2	041121_M1_L2_E005_Kymo-1-24000_-15000.txt	22.0701831825204	1	17.843145	553
77	47	041121_M1_L2_E005	041121_M1_L2	WT	positive	2	556	pLB316	During_2	041121_M1_L2_E005_Kymo-1-24000_-15200.txt	NA	0	17.786795	552.666666666667
78	48	041121_M1_L2_E005	041121_M1_L2	WT	positive	2	556	pLB316	During_2	041121_M1_L2_E005_Kymo-1-24000_-15400.txt	24.8601615910503	1	17.536555	552.549019607843
79	49	041121_M1_L2_E005	041121_M1_L2	WT	positive	2	556	pLB316	During_2	041121_M1_L2_E005_Kymo-1-24000_-15600.txt	23.0321874820061	1	16.423765	552.196078431372
80	50	041121_M1_L2_E005	041121_M1_L2	WT	positive	2	556	pLB316	During_2	041121_M1_L2_E005_Kymo-1-24000_-15800.txt	21.27546407106	1	16.460055	552.509803921569
81	51	041121_M1_L2_E005	041121_M1_L2	WT	positive	2	556	pLB316	During_2	041121_M1_L2_E005_Kymo-1-24000_-16000.txt	19.629011679262	1	16.8618	552.44
82	52	041121_M1_L2_E005	041121_M1_L2	WT	positive	2	556	pLB316	During_2	041121_M1_L2_E005_Kymo-1-24000_-16200.txt	23.9406272444338	1	16.006405	552.823529411765
83	53	041121_M1_L2_E005	041121_M1_L2	WT	positive	2	556	pLB316	During_2	041121_M1_L2_E005_Kymo-1-24000_-16400.txt	23.3590282644242	1	15.595455	552.941176470588
84	54	041121_M1_L2_E005	041121_M1_L2	WT	positive	2	556	pLB316	During_2	041121_M1_L2_E005_Kymo-1-24000_-16600.txt	21.8328693848589	1	15.68969	552.88
85	55	041121_M1_L2_E005	041121_M1_L2	WT	positive	2	556	pLB316	During_2	041121_M1_L2_E005_Kymo-1-24000_-16800.txt	17.6616036736136	1	16.200775	552.745098039216
86	56	041121_M1_L2_E005	041121_M1_L2	WT	positive	2	556	pLB316	During_2	041121_M1_L2_E005_Kymo-1-24000_-17000.txt	19.8777518262685	1	16.250995	552.28
87	57	041121_M1_L2_E005	041121_M1_L2	WT	positive	2	556	pLB316	During_2	041121_M1_L2_E005_Kymo-1-24000_-17200.txt	19.1296030607365	1	16.59821	551.490196078431
88	58	041121_M1_L2_E005	041121_M1_L2	WT	positive	2	556	pLB316	During_2	041121_M1_L2_E005_Kymo-1-24000_-17400.txt	23.0653903817322	1	16.508035	551.254901960784
89	59	041121_M1_L2_E005	041121_M1_L2	WT	positive	2	556	pLB316	During_2	041121_M1_L2_E005_Kymo-1-24000_-17600.txt	21.703743895822	1	16.131365	550.88
90	60	041121_M1_L2_E005	041121_M1_L2	WT	positive	2	556	pLB316	During_2	041121_M1_L2_E005_Kymo-1-24000_-17800.txt	23.2045480914259	1	16.16204	61.2549019607843
91	61	041121_M1_L2_E005	041121_M1_L2	WT	positive	2	556	pLB316	After	041121_M1_L2_E005_Kymo-1-24000_-18000.txt	22.3788743426206	1	15.77535	1.2
92	62	041121_M1_L2_E005	041121_M1_L2	WT	positive	2	556	pLB316	After	041121_M1_L2_E005_Kymo-1-24000_-18200.txt	22.9331498681344	1	15.49103	0
93	63	041121_M1_L2_E005	041121_M1_L2	WT	positive	2	556	pLB316	After	041121_M1_L2_E005_Kymo-1-24000_-18400.txt	22.2345747637576	1	15.52468	0
94	64	041121_M1_L2_E005	041121_M1_L2	WT	positive	2	556	pLB316	After	041121_M1_L2_E005_Kymo-1-24000_-18600.txt	23.8578074674937	1	15.13959	0
95	65	041121_M1_L2_E005	041121_M1_L2	WT	positive	2	556	pLB316	After	041121_M1_L2_E005_Kymo-1-24000_-18800.txt	19.0675946229383	1	14.040905	0
96	66	041121_M1_L2_E005	041121_M1_L2	WT	positive	2	556	pLB316	After	041121_M1_L2_E005_Kymo-1-24000_-19000.txt	15.4691004718076	1	13.265295	0
97	67	041121_M1_L2_E005	041121_M1_L2	WT	positive	2	556	pLB316	After	041121_M1_L2_E005_Kymo-1-24000_-19200.txt	15.6893508531085	1	12.92554	0
98	68	041121_M1_L2_E005	041121_M1_L2	WT	positive	2	556	pLB316	After	041121_M1_L2_E005_Kymo-1-24000_-19400.txt	14.3554407120299	1	12.697465	0
99	69	041121_M1_L2_E005	041121_M1_L2	WT	positive	2	556	pLB316	After	041121_M1_L2_E005_Kymo-1-24000_-19600.txt	17.2265288544358	1	12.245435	0
100	70	041121_M1_L2_E005	041121_M1_L2	WT	positive	2	556	pLB316	After	041121_M1_L2_E005_Kymo-1-24000_-19800.txt	13.5112312109441	1	11.67687	0
101	71	041121_M1_L2_E005	041121_M1_L2	WT	positive	2	556	pLB316	After	041121_M1_L2_E005_Kymo-1-24000_-20000.txt	NA	0	11.29009	0
102	72	041121_M1_L2_E005	041121_M1_L2	WT	positive	2	556	pLB316	After	041121_M1_L2_E005_Kymo-1-24000_-20200.txt	NA	0	10.982445	0
103	73	041121_M1_L2_E005	041121_M1_L2	WT	positive	2	556	pLB316	After	041121_M1_L2_E005_Kymo-1-24000_-20400.txt	NA	0	11.034005	0
104	74	041121_M1_L2_E005	041121_M1_L2	WT	positive	2	556	pLB316	After	041121_M1_L2_E005_Kymo-1-24000_-20600.txt	NA	0	11.180205	0
105	75	041121_M1_L2_E005	041121_M1_L2	WT	positive	2	556	pLB316	After	041121_M1_L2_E005_Kymo-1-24000_-20800.txt	17.5054704595186	1	10.60875	0
106	76	041121_M1_L2_E005	041121_M1_L2	WT	positive	2	556	pLB316	After	041121_M1_L2_E005_Kymo-1-24000_-21000.txt	14.6124059326368	1	10.85301	0
107	77	041121_M1_L2_E005	041121_M1_L2	WT	positive	2	556	pLB316	After	041121_M1_L2_E005_Kymo-1-24000_-21200.txt	NA	0	11.394115	0
108	78	041121_M1_L2_E005	041121_M1_L2	WT	positive	2	556	pLB316	After	041121_M1_L2_E005_Kymo-1-24000_-21400.txt	NA	0	11.83793	0
109	79	041121_M1_L2_E005	041121_M1_L2	WT	positive	2	556	pLB316	After	041121_M1_L2_E005_Kymo-1-24000_-21600.txt	17.43679163034	1	12.304565	0
110	80	041121_M1_L2_E005	041121_M1_L2	WT	positive	2	556	pLB316	After	041121_M1_L2_E005_Kymo-1-24000_-21800.txt	17.4794616325817	1	12.23923	0
111	81	041121_M1_L2_E005	041121_M1_L2	WT	positive	2	556	pLB316	After	041121_M1_L2_E005_Kymo-1-24000_-22000.txt	16.849199663016	1	12.588475	0
112	82	041121_M1_L2_E005	041121_M1_L2	WT	positive	2	556	pLB316	After	041121_M1_L2_E005_Kymo-1-24000_-22200.txt	15.1297374990544	1	12.38664	0
113	83	041121_M1_L2_E005	041121_M1_L2	WT	positive	2	556	pLB316	After	041121_M1_L2_E005_Kymo-1-24000_-22400.txt	17.1806545829396	1	12.741635	0
114	84	041121_M1_L2_E005	041121_M1_L2	WT	positive	2	556	pLB316	After	041121_M1_L2_E005_Kymo-1-24000_-22600.txt	17.1335560695622	1	12.55718	0
115	85	041121_M1_L2_E005	041121_M1_L2	WT	positive	2	556	pLB316	After	041121_M1_L2_E005_Kymo-1-24000_-22800.txt	20.2234693361646	1	12.719905	0
116	86	041121_M1_L2_E005	041121_M1_L2	WT	positive	2	556	pLB316	After	041121_M1_L2_E005_Kymo-1-24000_-23000.txt	15.625	1	12.898685	0
117	87	041121_M1_L2_E005	041121_M1_L2	WT	positive	2	556	pLB316	After	041121_M1_L2_E005_Kymo-1-24000_-23200.txt	16.1733786187935	1	12.861835	0
118	88	041121_M1_L2_E005	041121_M1_L2	WT	positive	2	556	pLB316	After	041121_M1_L2_E005_Kymo-1-24000_-23400.txt	17.2830971310059	1	12.91296	0
119	89	041121_M1_L2_E005	041121_M1_L2	WT	positive	2	556	pLB316	After	041121_M1_L2_E005_Kymo-1-24000_-23600.txt	18.9447759780241	1	13.19213	0
120	90	041121_M1_L2_E005	041121_M1_L2	WT	positive	2	556	pLB316	After	041121_M1_L2_E005_Kymo-1-24000_-23800.txt	16.0423518087752	1	NA	NA
1	-29	041121_M1_L4_E001	041121_M1_L4	WT	positive	0.125	0	pLB316	Before	041121_M1_L4_E001_Kymo-1-24000_-0.txt	12.6286544168719	1	NA	0.0479166666666669
2	-28	041121_M1_L4_E001	041121_M1_L4	WT	positive	0.125	0	pLB316	Before	041121_M1_L4_E001_Kymo-1-24000_-200.txt	13.9053048738094	1	7.8364145	0.044642857142857
3	-27	041121_M1_L4_E001	041121_M1_L4	WT	positive	0.125	0	pLB316	Before	041121_M1_L4_E001_Kymo-1-24000_-400.txt	14.8555299710317	1	7.7729115	0.0328947368421054
4	-26	041121_M1_L4_E001	041121_M1_L4	WT	positive	0.125	0	pLB316	Before	041121_M1_L4_E001_Kymo-1-24000_-600.txt	14.6745909457774	1	7.7937785	0.0334821428571427
5	-25	041121_M1_L4_E001	041121_M1_L4	WT	positive	0.125	0	pLB316	Before	041121_M1_L4_E001_Kymo-1-24000_-800.txt	13.3515804933409	1	7.980429	0.0393518518518515
6	-24	041121_M1_L4_E001	041121_M1_L4	WT	positive	0.125	0	pLB316	Before	041121_M1_L4_E001_Kymo-1-24000_-1000.txt	15.1148730350665	1	7.664728	0.049528301886792
7	-23	041121_M1_L4_E001	041121_M1_L4	WT	positive	0.125	0	pLB316	Before	041121_M1_L4_E001_Kymo-1-24000_-1200.txt	14.5512750554767	1	8.0036625	0.0416666666666662
8	-22	041121_M1_L4_E001	041121_M1_L4	WT	positive	0.125	0	pLB316	Before	041121_M1_L4_E001_Kymo-1-24000_-1400.txt	NA	0	7.752014	0.0400943396226414
9	-21	041121_M1_L4_E001	041121_M1_L4	WT	positive	0.125	0	pLB316	Before	041121_M1_L4_E001_Kymo-1-24000_-1600.txt	14.7623265426631	1	7.563994	0.0324074074074074
10	-20	041121_M1_L4_E001	041121_M1_L4	WT	positive	0.125	0	pLB316	Before	041121_M1_L4_E001_Kymo-1-24000_-1800.txt	15.9058374423413	1	7.648628	0.0509259259259265
11	-19	041121_M1_L4_E001	041121_M1_L4	WT	positive	0.125	0	pLB316	Before	041121_M1_L4_E001_Kymo-1-24000_-2000.txt	13.8683431952663	1	7.484134	0.033018867924528
12	-18	041121_M1_L4_E001	041121_M1_L4	WT	positive	0.125	0	pLB316	Before	041121_M1_L4_E001_Kymo-1-24000_-2200.txt	13.0335614206582	1	7.519982	0.043981481481481
13	-17	041121_M1_L4_E001	041121_M1_L4	WT	positive	0.125	0	pLB316	Before	041121_M1_L4_E001_Kymo-1-24000_-2400.txt	13.1311141750378	1	7.658936	0.0400943396226414
14	-16	041121_M1_L4_E001	041121_M1_L4	WT	positive	0.125	0	pLB316	Before	041121_M1_L4_E001_Kymo-1-24000_-2600.txt	16.8926052620465	1	7.4162665	0.0648148148148148
15	-15	041121_M1_L4_E001	041121_M1_L4	WT	positive	0.125	0	pLB316	Before	041121_M1_L4_E001_Kymo-1-24000_-2800.txt	18.5580402709474	1	7.739295	0.0424528301886787
16	-14	041121_M1_L4_E001	041121_M1_L4	WT	positive	0.125	0	pLB316	Before	041121_M1_L4_E001_Kymo-1-24000_-3000.txt	14.5964092833163	1	7.405264	0.0707547169811321
17	-13	041121_M1_L4_E001	041121_M1_L4	WT	positive	0.125	0	pLB316	Before	041121_M1_L4_E001_Kymo-1-24000_-3200.txt	18.1233292555843	1	7.634472	0.0694444444444442
18	-12	041121_M1_L4_E001	041121_M1_L4	WT	positive	0.125	0	pLB316	Before	041121_M1_L4_E001_Kymo-1-24000_-3400.txt	17.3160173160173	1	7.6285305	0.0731132075471694
19	-11	041121_M1_L4_E001	041121_M1_L4	WT	positive	0.125	0	pLB316	Before	041121_M1_L4_E001_Kymo-1-24000_-3600.txt	NA	0	7.6434385	0.0578703703703706
20	-10	041121_M1_L4_E001	041121_M1_L4	WT	positive	0.125	0	pLB316	Before	041121_M1_L4_E001_Kymo-1-24000_-3800.txt	14.1542816702052	1	7.6604995	0.0725000000000003
21	-9	041121_M1_L4_E001	041121_M1_L4	WT	positive	0.125	0	pLB316	Before	041121_M1_L4_E001_Kymo-1-24000_-4000.txt	13.9053048738094	1	7.578558	0.0882352941176473
22	-8	041121_M1_L4_E001	041121_M1_L4	WT	positive	0.125	0	pLB316	Before	041121_M1_L4_E001_Kymo-1-24000_-4200.txt	18.5528756957328	1	7.330399	0.0931372549019607
23	-7	041121_M1_L4_E001	041121_M1_L4	WT	positive	0.125	0	pLB316	Before	041121_M1_L4_E001_Kymo-1-24000_-4400.txt	14.6778218112432	1	7.6342115	0.0882352941176473
24	-6	041121_M1_L4_E001	041121_M1_L4	WT	positive	0.125	0	pLB316	Before	041121_M1_L4_E001_Kymo-1-24000_-4600.txt	13.6323359007566	1	7.567291	0.0906862745098033
25	-5	041121_M1_L4_E001	041121_M1_L4	WT	positive	0.125	0	pLB316	Before	041121_M1_L4_E001_Kymo-1-24000_-4800.txt	NA	0	7.40369	0.0950000000000006
26	-4	041121_M1_L4_E001	041121_M1_L4	WT	positive	0.125	0	pLB316	Before	041121_M1_L4_E001_Kymo-1-24000_-5000.txt	15.8115266028935	1	7.549856	0.0857843137254899
27	-3	041121_M1_L4_E001	041121_M1_L4	WT	positive	0.125	0	pLB316	Before	041121_M1_L4_E001_Kymo-1-24000_-5200.txt	14.172335600907	1	7.999463	0.102941176470589
28	-2	041121_M1_L4_E001	041121_M1_L4	WT	positive	0.125	0	pLB316	Before	041121_M1_L4_E001_Kymo-1-24000_-5400.txt	15.0330727600722	1	7.581585	0.1125
29	-1	041121_M1_L4_E001	041121_M1_L4	WT	positive	0.125	0	pLB316	Before	041121_M1_L4_E001_Kymo-1-24000_-5600.txt	15.1114469210427	1	7.807152	0.107843137254902
30	0	041121_M1_L4_E001	041121_M1_L4	WT	positive	0.125	0	pLB316	Before	041121_M1_L4_E001_Kymo-1-24000_-5800.txt	13.1908719166337	1	7.4016225	0.1025
31	1	041121_M1_L4_E001	041121_M1_L4	WT	positive	0.125	0	pLB316	During_1	041121_M1_L4_E001_Kymo-1-24000_-6000.txt	NA	0	7.746241	0.115196078431373
32	2	041121_M1_L4_E001	041121_M1_L4	WT	positive	0.125	0	pLB316	During_1	041121_M1_L4_E001_Kymo-1-24000_-6200.txt	15.2916889670464	1	7.450988	0.115196078431373
33	3	041121_M1_L4_E001	041121_M1_L4	WT	positive	0.125	0	pLB316	During_1	041121_M1_L4_E001_Kymo-1-24000_-6400.txt	12.5976316452507	1	7.402301	0.115
34	4	041121_M1_L4_E001	041121_M1_L4	WT	positive	0.125	0	pLB316	During_1	041121_M1_L4_E001_Kymo-1-24000_-6600.txt	14.2826537170606	1	7.702652	0.115196078431373
35	5	041121_M1_L4_E001	041121_M1_L4	WT	positive	0.125	0	pLB316	During_1	041121_M1_L4_E001_Kymo-1-24000_-6800.txt	NA	0	7.3193135	0.115
36	6	041121_M1_L4_E001	041121_M1_L4	WT	positive	0.125	0	pLB316	During_1	041121_M1_L4_E001_Kymo-1-24000_-7000.txt	NA	0	7.7297495	0.100490196078432
37	7	041121_M1_L4_E001	041121_M1_L4	WT	positive	0.125	0	pLB316	During_1	041121_M1_L4_E001_Kymo-1-24000_-7200.txt	NA	0	7.653127	0.110294117647058
38	8	041121_M1_L4_E001	041121_M1_L4	WT	positive	0.125	0	pLB316	During_1	041121_M1_L4_E001_Kymo-1-24000_-7400.txt	NA	0	7.4498285	0.1175
39	9	041121_M1_L4_E001	041121_M1_L4	WT	positive	0.125	0	pLB316	During_1	041121_M1_L4_E001_Kymo-1-24000_-7600.txt	14.9376353723206	1	7.842182	0.117647058823529
40	10	041121_M1_L4_E001	041121_M1_L4	WT	positive	0.125	0	pLB316	During_1	041121_M1_L4_E001_Kymo-1-24000_-7800.txt	12.6286544168719	1	7.599715	0.1225
41	11	041121_M1_L4_E001	041121_M1_L4	WT	positive	0.125	0	pLB316	During_1	041121_M1_L4_E001_Kymo-1-24000_-8000.txt	13.8240884741662	1	7.738922	0.115196078431373
42	12	041121_M1_L4_E001	041121_M1_L4	WT	positive	0.125	0	pLB316	During_1	041121_M1_L4_E001_Kymo-1-24000_-8200.txt	NA	0	7.9475955	0.117647058823529
43	13	041121_M1_L4_E001	041121_M1_L4	WT	positive	0.125	0	pLB316	During_1	041121_M1_L4_E001_Kymo-1-24000_-8400.txt	14.2379155691607	1	7.4954995	0.1175
44	14	041121_M1_L4_E001	041121_M1_L4	WT	positive	0.125	0	pLB316	During_1	041121_M1_L4_E001_Kymo-1-24000_-8600.txt	NA	0	7.895949	0.115196078431373
45	15	041121_M1_L4_E001	041121_M1_L4	WT	positive	0.125	0	pLB316	During_1	041121_M1_L4_E001_Kymo-1-24000_-8800.txt	12.156576707999	1	8.4584495	0.1225
46	16	041121_M1_L4_E001	041121_M1_L4	WT	positive	0.125	0	pLB316	During_1	041121_M1_L4_E001_Kymo-1-24000_-9000.txt	NA	0	8.625406	0.120098039215687
47	17	041121_M1_L4_E001	041121_M1_L4	WT	positive	0.125	0	pLB316	During_1	041121_M1_L4_E001_Kymo-1-24000_-9200.txt	NA	0	8.206587	0.115196078431373
48	18	041121_M1_L4_E001	041121_M1_L4	WT	positive	0.125	0	pLB316	During_1	041121_M1_L4_E001_Kymo-1-24000_-9400.txt	NA	0	8.2093105	0.125
49	19	041121_M1_L4_E001	041121_M1_L4	WT	positive	0.125	0	pLB316	During_1	041121_M1_L4_E001_Kymo-1-24000_-9600.txt	15.1217299259035	1	8.3246475	0.120098039215687
50	20	041121_M1_L4_E001	041121_M1_L4	WT	positive	0.125	0	pLB316	During_1	041121_M1_L4_E001_Kymo-1-24000_-9800.txt	NA	0	8.196852	0.115196078431373
51	21	041121_M1_L4_E001	041121_M1_L4	WT	positive	0.125	0	pLB316	During_1	041121_M1_L4_E001_Kymo-1-24000_-10000.txt	NA	0	8.3194305	0.117647058823529
52	22	041121_M1_L4_E001	041121_M1_L4	WT	positive	0.125	0	pLB316	During_1	041121_M1_L4_E001_Kymo-1-24000_-10200.txt	NA	0	8.4519705	0.105392156862745
53	23	041121_M1_L4_E001	041121_M1_L4	WT	positive	0.125	0	pLB316	During_1	041121_M1_L4_E001_Kymo-1-24000_-10400.txt	NA	0	8.3578805	0.120000000000001
54	24	041121_M1_L4_E001	041121_M1_L4	WT	positive	0.125	0	pLB316	During_1	041121_M1_L4_E001_Kymo-1-24000_-10600.txt	NA	0	8.097743	0.115196078431373
55	25	041121_M1_L4_E001	041121_M1_L4	WT	positive	0.125	0	pLB316	During_1	041121_M1_L4_E001_Kymo-1-24000_-10800.txt	NA	0	7.7568105	0.110294117647058
56	26	041121_M1_L4_E001	041121_M1_L4	WT	positive	0.125	0	pLB316	During_1	041121_M1_L4_E001_Kymo-1-24000_-11000.txt	12.4084874053853	1	7.1271095	0.1175
57	27	041121_M1_L4_E001	041121_M1_L4	WT	positive	0.125	0	pLB316	During_1	041121_M1_L4_E001_Kymo-1-24000_-11200.txt	15.1148730350665	1	7.5048045	0.115196078431373
58	28	041121_M1_L4_E001	041121_M1_L4	WT	positive	0.125	0	pLB316	During_1	041121_M1_L4_E001_Kymo-1-24000_-11400.txt	14.2166619277794	1	7.851689	0.115
59	29	041121_M1_L4_E001	041121_M1_L4	WT	positive	0.125	0	pLB316	During_1	041121_M1_L4_E001_Kymo-1-24000_-11600.txt	14.6745909457774	1	7.881398	0.120098039215687
60	30	041121_M1_L4_E001	041121_M1_L4	WT	positive	0.125	0	pLB316	During_1	041121_M1_L4_E001_Kymo-1-24000_-11800.txt	15.460729746444	1	7.9152125	0.120098039215687
61	31	041121_M1_L4_E001	041121_M1_L4	WT	positive	0.125	0	pLB316	During_2	041121_M1_L4_E001_Kymo-1-24000_-12000.txt	14.327673902142	1	7.7714805	0.120000000000001
62	32	041121_M1_L4_E001	041121_M1_L4	WT	positive	0.125	0	pLB316	During_2	041121_M1_L4_E001_Kymo-1-24000_-12200.txt	14.5910848471584	1	7.9569685	0.117647058823529
63	33	041121_M1_L4_E001	041121_M1_L4	WT	positive	0.125	0	pLB316	During_2	041121_M1_L4_E001_Kymo-1-24000_-12400.txt	14.3420580853352	1	8.061284	0.115
64	34	041121_M1_L4_E001	041121_M1_L4	WT	positive	0.125	0	pLB316	During_2	041121_M1_L4_E001_Kymo-1-24000_-12600.txt	14.3379453724281	1	7.906508	0.122549019607843
65	35	041121_M1_L4_E001	041121_M1_L4	WT	positive	0.125	0	pLB316	During_2	041121_M1_L4_E001_Kymo-1-24000_-12800.txt	14.5127349248966	1	7.9398835	0.122549019607843
66	36	041121_M1_L4_E001	041121_M1_L4	WT	positive	0.125	0	pLB316	During_2	041121_M1_L4_E001_Kymo-1-24000_-13000.txt	14.5910848471584	1	7.904494	0.115
67	37	041121_M1_L4_E001	041121_M1_L4	WT	positive	0.125	0	pLB316	During_2	041121_M1_L4_E001_Kymo-1-24000_-13200.txt	14.275008029692	1	8.036042	0.125
68	38	041121_M1_L4_E001	041121_M1_L4	WT	positive	0.125	0	pLB316	During_2	041121_M1_L4_E001_Kymo-1-24000_-13400.txt	14.9594225662889	1	8.0895655	0.125
69	39	041121_M1_L4_E001	041121_M1_L4	WT	positive	0.125	0	pLB316	During_2	041121_M1_L4_E001_Kymo-1-24000_-13600.txt	NA	0	8.083547	0.125
70	40	041121_M1_L4_E001	041121_M1_L4	WT	positive	0.125	0	pLB316	During_2	041121_M1_L4_E001_Kymo-1-24000_-13800.txt	14.3102461362335	1	8.029481	0.127450980392158
71	41	041121_M1_L4_E001	041121_M1_L4	WT	positive	0.125	0	pLB316	During_2	041121_M1_L4_E001_Kymo-1-24000_-14000.txt	14.5143147429152	1	8.075318	0.1175
72	42	041121_M1_L4_E001	041121_M1_L4	WT	positive	0.125	0	pLB316	During_2	041121_M1_L4_E001_Kymo-1-24000_-14200.txt	18.9672341030869	1	7.8651805	0.125
73	43	041121_M1_L4_E001	041121_M1_L4	WT	positive	0.125	0	pLB316	During_2	041121_M1_L4_E001_Kymo-1-24000_-14400.txt	15.3739718656315	1	8.0624805	0.125
74	44	041121_M1_L4_E001	041121_M1_L4	WT	positive	0.125	0	pLB316	During_2	041121_M1_L4_E001_Kymo-1-24000_-14600.txt	16.5193689601057	1	7.91041	0.125
75	45	041121_M1_L4_E001	041121_M1_L4	WT	positive	0.125	0	pLB316	During_2	041121_M1_L4_E001_Kymo-1-24000_-14800.txt	13.8729927513613	1	8.0999055	0.122549019607843
76	46	041121_M1_L4_E001	041121_M1_L4	WT	positive	0.125	0	pLB316	During_2	041121_M1_L4_E001_Kymo-1-24000_-15000.txt	16.5193689601057	1	8.041779	0.120000000000001
77	47	041121_M1_L4_E001	041121_M1_L4	WT	positive	0.125	0	pLB316	During_2	041121_M1_L4_E001_Kymo-1-24000_-15200.txt	13.8908181691902	1	7.6593695	0.110294117647058
78	48	041121_M1_L4_E001	041121_M1_L4	WT	positive	0.125	0	pLB316	During_2	041121_M1_L4_E001_Kymo-1-24000_-15400.txt	15.4643160906209	1	8.137507	0.105392156862745
79	49	041121_M1_L4_E001	041121_M1_L4	WT	positive	0.125	0	pLB316	During_2	041121_M1_L4_E001_Kymo-1-24000_-15600.txt	NA	0	7.722618	0.107843137254902
80	50	041121_M1_L4_E001	041121_M1_L4	WT	positive	0.125	0	pLB316	During_2	041121_M1_L4_E001_Kymo-1-24000_-15800.txt	14.615075450327	1	8.166864	0.110294117647058
81	51	041121_M1_L4_E001	041121_M1_L4	WT	positive	0.125	0	pLB316	During_2	041121_M1_L4_E001_Kymo-1-24000_-16000.txt	13.6397735797586	1	7.761541	0.11
82	52	041121_M1_L4_E001	041121_M1_L4	WT	positive	0.125	0	pLB316	During_2	041121_M1_L4_E001_Kymo-1-24000_-16200.txt	15.3739718656315	1	7.9607075	0.105392156862745
83	53	041121_M1_L4_E001	041121_M1_L4	WT	positive	0.125	0	pLB316	During_2	041121_M1_L4_E001_Kymo-1-24000_-16400.txt	14.0726146918097	1	8.099337	0.117647058823529
84	54	041121_M1_L4_E001	041121_M1_L4	WT	positive	0.125	0	pLB316	During_2	041121_M1_L4_E001_Kymo-1-24000_-16600.txt	15.0240384615385	1	7.7294555	0.1125
85	55	041121_M1_L4_E001	041121_M1_L4	WT	positive	0.125	0	pLB316	During_2	041121_M1_L4_E001_Kymo-1-24000_-16800.txt	14.7188695908154	1	8.060144	0.115196078431373
86	56	041121_M1_L4_E001	041121_M1_L4	WT	positive	0.125	0	pLB316	During_2	041121_M1_L4_E001_Kymo-1-24000_-17000.txt	13.8908181691902	1	7.593244	0.125
87	57	041121_M1_L4_E001	041121_M1_L4	WT	positive	0.125	0	pLB316	During_2	041121_M1_L4_E001_Kymo-1-24000_-17200.txt	13.7362637362637	1	7.933024	0.125
88	58	041121_M1_L4_E001	041121_M1_L4	WT	positive	0.125	0	pLB316	During_2	041121_M1_L4_E001_Kymo-1-24000_-17400.txt	14.5001087508156	1	7.617195	0.125
89	59	041121_M1_L4_E001	041121_M1_L4	WT	positive	0.125	0	pLB316	During_2	041121_M1_L4_E001_Kymo-1-24000_-17600.txt	14.327673902142	1	7.597943	0.125
90	60	041121_M1_L4_E001	041121_M1_L4	WT	positive	0.125	0	pLB316	During_2	041121_M1_L4_E001_Kymo-1-24000_-17800.txt	13.6304777482451	1	7.806918	0.0392156862745102
91	61	041121_M1_L4_E001	041121_M1_L4	WT	positive	0.125	0	pLB316	After	041121_M1_L4_E001_Kymo-1-24000_-18000.txt	12.6286544168719	1	7.811291	-0.00500000000000014
92	62	041121_M1_L4_E001	041121_M1_L4	WT	positive	0.125	0	pLB316	After	041121_M1_L4_E001_Kymo-1-24000_-18200.txt	13.7362637362637	1	7.7454605	-0.00735294117647084
93	63	041121_M1_L4_E001	041121_M1_L4	WT	positive	0.125	0	pLB316	After	041121_M1_L4_E001_Kymo-1-24000_-18400.txt	NA	0	7.7839555	-0.0122549019607843
94	64	041121_M1_L4_E001	041121_M1_L4	WT	positive	0.125	0	pLB316	After	041121_M1_L4_E001_Kymo-1-24000_-18600.txt	NA	0	7.899302	-0.0149999999999997
95	65	041121_M1_L4_E001	041121_M1_L4	WT	positive	0.125	0	pLB316	After	041121_M1_L4_E001_Kymo-1-24000_-18800.txt	13.0335614206582	1	7.7756265	-0.00260416666666638
96	66	041121_M1_L4_E001	041121_M1_L4	WT	positive	0.125	0	pLB316	After	041121_M1_L4_E001_Kymo-1-24000_-19000.txt	14.0637085999578	1	7.7393135	-0.00781249999999983
97	67	041121_M1_L4_E001	041121_M1_L4	WT	positive	0.125	0	pLB316	After	041121_M1_L4_E001_Kymo-1-24000_-19200.txt	14.327673902142	1	8.086215	-0.00520833333333345
98	68	041121_M1_L4_E001	041121_M1_L4	WT	positive	0.125	0	pLB316	After	041121_M1_L4_E001_Kymo-1-24000_-19400.txt	14.9387511204063	1	7.707137	-0.0102040816326532
99	69	041121_M1_L4_E001	041121_M1_L4	WT	positive	0.125	0	pLB316	After	041121_M1_L4_E001_Kymo-1-24000_-19600.txt	NA	0	7.63668	-0.00781249999999983
100	70	041121_M1_L4_E001	041121_M1_L4	WT	positive	0.125	0	pLB316	After	041121_M1_L4_E001_Kymo-1-24000_-19800.txt	13.8059572705622	1	7.9079985	0.00260416666666707
101	71	041121_M1_L4_E001	041121_M1_L4	WT	positive	0.125	0	pLB316	After	041121_M1_L4_E001_Kymo-1-24000_-20000.txt	NA	0	7.7800155	-0.0208333333333331
102	72	041121_M1_L4_E001	041121_M1_L4	WT	positive	0.125	0	pLB316	After	041121_M1_L4_E001_Kymo-1-24000_-20200.txt	15.430312849593	1	8.042139	-0.00520833333333345
103	73	041121_M1_L4_E001	041121_M1_L4	WT	positive	0.125	0	pLB316	After	041121_M1_L4_E001_Kymo-1-24000_-20400.txt	13.0081300813008	1	7.866294	-0.00260416666666638
104	74	041121_M1_L4_E001	041121_M1_L4	WT	positive	0.125	0	pLB316	After	041121_M1_L4_E001_Kymo-1-24000_-20600.txt	15.4691004718076	1	7.835227	0
105	75	041121_M1_L4_E001	041121_M1_L4	WT	positive	0.125	0	pLB316	After	041121_M1_L4_E001_Kymo-1-24000_-20800.txt	13.0642105950748	1	7.9320245	0
106	76	041121_M1_L4_E001	041121_M1_L4	WT	positive	0.125	0	pLB316	After	041121_M1_L4_E001_Kymo-1-24000_-21000.txt	12.8982329420869	1	7.8367075	-0.0104166666666669
107	77	041121_M1_L4_E001	041121_M1_L4	WT	positive	0.125	0	pLB316	After	041121_M1_L4_E001_Kymo-1-24000_-21200.txt	14.1502759303806	1	7.6140545	-0.00781249999999983
108	78	041121_M1_L4_E001	041121_M1_L4	WT	positive	0.125	0	pLB316	After	041121_M1_L4_E001_Kymo-1-24000_-21400.txt	14.5127349248966	1	8.0338525	-0.00260416666666638
109	79	041121_M1_L4_E001	041121_M1_L4	WT	positive	0.125	0	pLB316	After	041121_M1_L4_E001_Kymo-1-24000_-21600.txt	13.4855704396296	1	7.7738615	-0.0104166666666669
110	80	041121_M1_L4_E001	041121_M1_L4	WT	positive	0.125	0	pLB316	After	041121_M1_L4_E001_Kymo-1-24000_-21800.txt	NA	0	7.943869	-0.0204081632653064
111	81	041121_M1_L4_E001	041121_M1_L4	WT	positive	0.125	0	pLB316	After	041121_M1_L4_E001_Kymo-1-24000_-22000.txt	NA	0	8.4689995	-0.0178571428571431
112	82	041121_M1_L4_E001	041121_M1_L4	WT	positive	0.125	0	pLB316	After	041121_M1_L4_E001_Kymo-1-24000_-22200.txt	NA	0	8.588345	0.00260416666666707
113	83	041121_M1_L4_E001	041121_M1_L4	WT	positive	0.125	0	pLB316	After	041121_M1_L4_E001_Kymo-1-24000_-22400.txt	NA	0	8.25002	-0.0130208333333333
114	84	041121_M1_L4_E001	041121_M1_L4	WT	positive	0.125	0	pLB316	After	041121_M1_L4_E001_Kymo-1-24000_-22600.txt	NA	0	8.399977	-0.00781249999999983
115	85	041121_M1_L4_E001	041121_M1_L4	WT	positive	0.125	0	pLB316	After	041121_M1_L4_E001_Kymo-1-24000_-22800.txt	NA	0	8.3186605	-0.00781249999999983
116	86	041121_M1_L4_E001	041121_M1_L4	WT	positive	0.125	0	pLB316	After	041121_M1_L4_E001_Kymo-1-24000_-23000.txt	NA	0	8.277471	-0.0104166666666669
117	87	041121_M1_L4_E001	041121_M1_L4	WT	positive	0.125	0	pLB316	After	041121_M1_L4_E001_Kymo-1-24000_-23200.txt	NA	0	8.2298595	-0.00520833333333345
118	88	041121_M1_L4_E001	041121_M1_L4	WT	positive	0.125	0	pLB316	After	041121_M1_L4_E001_Kymo-1-24000_-23400.txt	NA	0	8.4669975	-0.0156249999999997
119	89	041121_M1_L4_E001	041121_M1_L4	WT	positive	0.125	0	pLB316	After	041121_M1_L4_E001_Kymo-1-24000_-23600.txt	NA	0	8.162814	-0.00781249999999983
120	90	041121_M1_L4_E001	041121_M1_L4	WT	positive	0.125	0	pLB316	After	041121_M1_L4_E001_Kymo-1-24000_-23800.txt	NA	0	NA	NA
1	-29	041121_M1_L4_E002	041121_M1_L4	WT	positive	0.625	237.5	pLB316	Before	041121_M1_L4_E002_Kymo-1-24000_-0.txt	15.0727259024795	1	NA	-1.84375
2	-28	041121_M1_L4_E002	041121_M1_L4	WT	positive	0.625	237.5	pLB316	Before	041121_M1_L4_E002_Kymo-1-24000_-200.txt	13.1095962244363	1	7.5569625	-1.85267857142857
3	-27	041121_M1_L4_E002	041121_M1_L4	WT	positive	0.625	237.5	pLB316	Before	041121_M1_L4_E002_Kymo-1-24000_-400.txt	14.0755858962629	1	7.7826615	-1.8530701754386
4	-26	041121_M1_L4_E002	041121_M1_L4	WT	positive	0.625	237.5	pLB316	Before	041121_M1_L4_E002_Kymo-1-24000_-600.txt	16.0732942216507	1	7.8148475	-1.85267857142857
5	-25	041121_M1_L4_E002	041121_M1_L4	WT	positive	0.625	237.5	pLB316	Before	041121_M1_L4_E002_Kymo-1-24000_-800.txt	NA	0	7.5826505	-1.875
6	-24	041121_M1_L4_E002	041121_M1_L4	WT	positive	0.625	237.5	pLB316	Before	041121_M1_L4_E002_Kymo-1-24000_-1000.txt	16.0836349014877	1	7.8277205	-1.86320754716981
7	-23	041121_M1_L4_E002	041121_M1_L4	WT	positive	0.625	237.5	pLB316	Before	041121_M1_L4_E002_Kymo-1-24000_-1200.txt	14.5512750554767	1	7.7800295	-1.80555555555556
8	-22	041121_M1_L4_E002	041121_M1_L4	WT	positive	0.625	237.5	pLB316	Before	041121_M1_L4_E002_Kymo-1-24000_-1400.txt	NA	0	7.5992825	-1.86320754716981
9	-21	041121_M1_L4_E002	041121_M1_L4	WT	positive	0.625	237.5	pLB316	Before	041121_M1_L4_E002_Kymo-1-24000_-1600.txt	14.3812468541023	1	7.8591295	-1.81712962962963
10	-20	041121_M1_L4_E002	041121_M1_L4	WT	positive	0.625	237.5	pLB316	Before	041121_M1_L4_E002_Kymo-1-24000_-1800.txt	NA	0	7.428673	-1.86342592592593
11	-19	041121_M1_L4_E002	041121_M1_L4	WT	positive	0.625	237.5	pLB316	Before	041121_M1_L4_E002_Kymo-1-24000_-2000.txt	NA	0	7.6639385	-1.86320754716981
12	-18	041121_M1_L4_E002	041121_M1_L4	WT	positive	0.625	237.5	pLB316	Before	041121_M1_L4_E002_Kymo-1-24000_-2200.txt	13.1095962244363	1	7.403773	-1.85185185185185
13	-17	041121_M1_L4_E002	041121_M1_L4	WT	positive	0.625	237.5	pLB316	Before	041121_M1_L4_E002_Kymo-1-24000_-2400.txt	16.2175311511744	1	7.702763	-1.85141509433963
14	-16	041121_M1_L4_E002	041121_M1_L4	WT	positive	0.625	237.5	pLB316	Before	041121_M1_L4_E002_Kymo-1-24000_-2600.txt	13.5391280801516	1	7.3938595	-1.81712962962963
15	-15	041121_M1_L4_E002	041121_M1_L4	WT	positive	0.625	237.5	pLB316	Before	041121_M1_L4_E002_Kymo-1-24000_-2800.txt	15.7282164202579	1	7.567598	-1.86320754716981
16	-14	041121_M1_L4_E002	041121_M1_L4	WT	positive	0.625	237.5	pLB316	Before	041121_M1_L4_E002_Kymo-1-24000_-3000.txt	12.7959053103007	1	7.707264	-1.83962264150943
17	-13	041121_M1_L4_E002	041121_M1_L4	WT	positive	0.625	237.5	pLB316	Before	041121_M1_L4_E002_Kymo-1-24000_-3200.txt	13.1908719166337	1	7.470718	-1.84027777777778
18	-12	041121_M1_L4_E002	041121_M1_L4	WT	positive	0.625	237.5	pLB316	Before	041121_M1_L4_E002_Kymo-1-24000_-3400.txt	NA	0	8.2612745	-1.85141509433963
19	-11	041121_M1_L4_E002	041121_M1_L4	WT	positive	0.625	237.5	pLB316	Before	041121_M1_L4_E002_Kymo-1-24000_-3600.txt	NA	0	8.935383	-1.86342592592593
20	-10	041121_M1_L4_E002	041121_M1_L4	WT	positive	0.625	237.5	pLB316	Before	041121_M1_L4_E002_Kymo-1-24000_-3800.txt	NA	0	8.6407855	-1.825
21	-9	041121_M1_L4_E002	041121_M1_L4	WT	positive	0.625	237.5	pLB316	Before	041121_M1_L4_E002_Kymo-1-24000_-4000.txt	NA	0	8.6981295	-1.875
22	-8	041121_M1_L4_E002	041121_M1_L4	WT	positive	0.625	237.5	pLB316	Before	041121_M1_L4_E002_Kymo-1-24000_-4200.txt	16.0888102324833	1	8.129251	-1.83823529411765
23	-7	041121_M1_L4_E002	041121_M1_L4	WT	positive	0.625	237.5	pLB316	Before	041121_M1_L4_E002_Kymo-1-24000_-4400.txt	NA	0	8.241894	-1.86274509803922
24	-6	041121_M1_L4_E002	041121_M1_L4	WT	positive	0.625	237.5	pLB316	Before	041121_M1_L4_E002_Kymo-1-24000_-4600.txt	NA	0	8.3293845	-1.86274509803922
25	-5	041121_M1_L4_E002	041121_M1_L4	WT	positive	0.625	237.5	pLB316	Before	041121_M1_L4_E002_Kymo-1-24000_-4800.txt	NA	0	8.579251	-1.85
26	-4	041121_M1_L4_E002	041121_M1_L4	WT	positive	0.625	237.5	pLB316	Before	041121_M1_L4_E002_Kymo-1-24000_-5000.txt	NA	0	8.2771595	-1.875
27	-3	041121_M1_L4_E002	041121_M1_L4	WT	positive	0.625	237.5	pLB316	Before	041121_M1_L4_E002_Kymo-1-24000_-5200.txt	NA	0	7.939978	-1.875
28	-2	041121_M1_L4_E002	041121_M1_L4	WT	positive	0.625	237.5	pLB316	Before	041121_M1_L4_E002_Kymo-1-24000_-5400.txt	NA	0	7.1243325	-1.8625
29	-1	041121_M1_L4_E002	041121_M1_L4	WT	positive	0.625	237.5	pLB316	Before	041121_M1_L4_E002_Kymo-1-24000_-5600.txt	13.2810943621754	1	7.4984795	-1.86274509803922
30	0	041121_M1_L4_E002	041121_M1_L4	WT	positive	0.625	237.5	pLB316	Before	041121_M1_L4_E002_Kymo-1-24000_-5800.txt	14.5868280942309	1	7.6486225	163.2
31	1	041121_M1_L4_E002	041121_M1_L4	WT	positive	0.625	237.5	pLB316	During_1	041121_M1_L4_E002_Kymo-1-24000_-6000.txt	17.4581005586592	1	7.6488625	171.421568627451
32	2	041121_M1_L4_E002	041121_M1_L4	WT	positive	0.625	237.5	pLB316	During_1	041121_M1_L4_E002_Kymo-1-24000_-6200.txt	14.8555299710317	1	8.080471	171.164215686275
33	3	041121_M1_L4_E002	041121_M1_L4	WT	positive	0.625	237.5	pLB316	During_1	041121_M1_L4_E002_Kymo-1-24000_-6400.txt	15.6359940583223	1	7.8378575	171.25
34	4	041121_M1_L4_E002	041121_M1_L4	WT	positive	0.625	237.5	pLB316	During_1	041121_M1_L4_E002_Kymo-1-24000_-6600.txt	16.0732942216507	1	8.0780315	208.419117647059
35	5	041121_M1_L4_E002	041121_M1_L4	WT	positive	0.625	237.5	pLB316	During_1	041121_M1_L4_E002_Kymo-1-24000_-6800.txt	18.3578870072055	1	7.784505	241.8625
36	6	041121_M1_L4_E002	041121_M1_L4	WT	positive	0.625	237.5	pLB316	During_1	041121_M1_L4_E002_Kymo-1-24000_-7000.txt	13.8672213555209	1	7.937813	236.507352941176
37	7	041121_M1_L4_E002	041121_M1_L4	WT	positive	0.625	237.5	pLB316	During_1	041121_M1_L4_E002_Kymo-1-24000_-7200.txt	15.9884882884323	1	8.0347055	235.649509803922
38	8	041121_M1_L4_E002	041121_M1_L4	WT	positive	0.625	237.5	pLB316	During_1	041121_M1_L4_E002_Kymo-1-24000_-7400.txt	NA	0	7.6264475	249.9375
39	9	041121_M1_L4_E002	041121_M1_L4	WT	positive	0.625	237.5	pLB316	During_1	041121_M1_L4_E002_Kymo-1-24000_-7600.txt	13.5625402637914	1	8.111435	247.19362745098
40	10	041121_M1_L4_E002	041121_M1_L4	WT	positive	0.625	237.5	pLB316	During_1	041121_M1_L4_E002_Kymo-1-24000_-7800.txt	15.1148730350665	1	7.709702	243.275
41	11	041121_M1_L4_E002	041121_M1_L4	WT	positive	0.625	237.5	pLB316	During_1	041121_M1_L4_E002_Kymo-1-24000_-8000.txt	15.8969875208648	1	7.9269735	238.161764705882
42	12	041121_M1_L4_E002	041121_M1_L4	WT	positive	0.625	237.5	pLB316	During_1	041121_M1_L4_E002_Kymo-1-24000_-8200.txt	NA	0	7.687697	236.176470588235
43	13	041121_M1_L4_E002	041121_M1_L4	WT	positive	0.625	237.5	pLB316	During_1	041121_M1_L4_E002_Kymo-1-24000_-8400.txt	14.2419710887987	1	7.992112	239.5875
44	14	041121_M1_L4_E002	041121_M1_L4	WT	positive	0.625	237.5	pLB316	During_1	041121_M1_L4_E002_Kymo-1-24000_-8600.txt	16.0836349014877	1	7.963215	224.595588235294
45	15	041121_M1_L4_E002	041121_M1_L4	WT	positive	0.625	237.5	pLB316	During_1	041121_M1_L4_E002_Kymo-1-24000_-8800.txt	24.8169748107706	1	7.8571125	206.5125
46	16	041121_M1_L4_E002	041121_M1_L4	WT	positive	0.625	237.5	pLB316	During_1	041121_M1_L4_E002_Kymo-1-24000_-9000.txt	16.5540074493034	1	7.8832845	206.850490196078
47	17	041121_M1_L4_E002	041121_M1_L4	WT	positive	0.625	237.5	pLB316	During_1	041121_M1_L4_E002_Kymo-1-24000_-9200.txt	14.3071750482867	1	7.881105	207.169117647059
48	18	041121_M1_L4_E002	041121_M1_L4	WT	positive	0.625	237.5	pLB316	During_1	041121_M1_L4_E002_Kymo-1-24000_-9400.txt	14.7248297441561	1	7.924165	210.0875
49	19	041121_M1_L4_E002	041121_M1_L4	WT	positive	0.625	237.5	pLB316	During_1	041121_M1_L4_E002_Kymo-1-24000_-9600.txt	14.0755858962629	1	7.861324	219.644607843137
50	20	041121_M1_L4_E002	041121_M1_L4	WT	positive	0.625	237.5	pLB316	During_1	041121_M1_L4_E002_Kymo-1-24000_-9800.txt	14.8815060084081	1	7.8090885	233.786764705882
51	21	041121_M1_L4_E002	041121_M1_L4	WT	positive	0.625	237.5	pLB316	During_1	041121_M1_L4_E002_Kymo-1-24000_-10000.txt	15.3385995858578	1	8.1357815	236.960784313725
52	22	041121_M1_L4_E002	041121_M1_L4	WT	positive	0.625	237.5	pLB316	During_1	041121_M1_L4_E002_Kymo-1-24000_-10200.txt	13.8102472034249	1	7.8774175	236.115196078431
53	23	041121_M1_L4_E002	041121_M1_L4	WT	positive	0.625	237.5	pLB316	During_1	041121_M1_L4_E002_Kymo-1-24000_-10400.txt	14.1542816702052	1	7.918654	241.3875
54	24	041121_M1_L4_E002	041121_M1_L4	WT	positive	0.625	237.5	pLB316	During_1	041121_M1_L4_E002_Kymo-1-24000_-10600.txt	15.2916889670464	1	8.122172	244.325980392157
55	25	041121_M1_L4_E002	041121_M1_L4	WT	positive	0.625	237.5	pLB316	During_1	041121_M1_L4_E002_Kymo-1-24000_-10800.txt	13.8102472034249	1	7.909706	239.424019607843
56	26	041121_M1_L4_E002	041121_M1_L4	WT	positive	0.625	237.5	pLB316	During_1	041121_M1_L4_E002_Kymo-1-24000_-11000.txt	14.418571119602	1	7.9242895	236.425
57	27	041121_M1_L4_E002	041121_M1_L4	WT	positive	0.625	237.5	pLB316	During_1	041121_M1_L4_E002_Kymo-1-24000_-11200.txt	13.4989200863931	1	7.89597	235.78431372549
58	28	041121_M1_L4_E002	041121_M1_L4	WT	positive	0.625	237.5	pLB316	During_1	041121_M1_L4_E002_Kymo-1-24000_-11400.txt	18.9780329268871	1	7.72028	246.45
59	29	041121_M1_L4_E002	041121_M1_L4	WT	positive	0.625	237.5	pLB316	During_1	041121_M1_L4_E002_Kymo-1-24000_-11600.txt	15.7109190887667	1	7.817253	242.622549019608
60	30	041121_M1_L4_E002	041121_M1_L4	WT	positive	0.625	237.5	pLB316	During_1	041121_M1_L4_E002_Kymo-1-24000_-11800.txt	14.7552473348334	1	7.8761725	237.475490196078
61	31	041121_M1_L4_E002	041121_M1_L4	WT	positive	0.625	237.5	pLB316	During_2	041121_M1_L4_E002_Kymo-1-24000_-12000.txt	16.2614846735507	1	7.676662	236.175
62	32	041121_M1_L4_E002	041121_M1_L4	WT	positive	0.625	237.5	pLB316	During_2	041121_M1_L4_E002_Kymo-1-24000_-12200.txt	NA	0	7.697197	239.485294117647
63	33	041121_M1_L4_E002	041121_M1_L4	WT	positive	0.625	237.5	pLB316	During_2	041121_M1_L4_E002_Kymo-1-24000_-12400.txt	13.8102472034249	1	7.8568965	244.75
64	34	041121_M1_L4_E002	041121_M1_L4	WT	positive	0.625	237.5	pLB316	During_2	041121_M1_L4_E002_Kymo-1-24000_-12600.txt	15.2010336702896	1	7.9497895	240.049019607843
65	35	041121_M1_L4_E002	041121_M1_L4	WT	positive	0.625	237.5	pLB316	During_2	041121_M1_L4_E002_Kymo-1-24000_-12800.txt	14.7623265426631	1	7.5443995	236.617647058824
66	36	041121_M1_L4_E002	041121_M1_L4	WT	positive	0.625	237.5	pLB316	During_2	041121_M1_L4_E002_Kymo-1-24000_-13000.txt	13.8341287957391	1	7.9407285	236.025
67	37	041121_M1_L4_E002	041121_M1_L4	WT	positive	0.625	237.5	pLB316	During_2	041121_M1_L4_E002_Kymo-1-24000_-13200.txt	12.675877804538	1	7.781464	244.669117647059
68	38	041121_M1_L4_E002	041121_M1_L4	WT	positive	0.625	237.5	pLB316	During_2	041121_M1_L4_E002_Kymo-1-24000_-13400.txt	14.5868280942309	1	7.745811	241.2
69	39	041121_M1_L4_E002	041121_M1_L4	WT	positive	0.625	237.5	pLB316	During_2	041121_M1_L4_E002_Kymo-1-24000_-13600.txt	14.0755858962629	1	7.7521815	236.740196078431
70	40	041121_M1_L4_E002	041121_M1_L4	WT	positive	0.625	237.5	pLB316	During_2	041121_M1_L4_E002_Kymo-1-24000_-13800.txt	15.0274250507176	1	7.953971	236.102941176471
71	41	041121_M1_L4_E002	041121_M1_L4	WT	positive	0.625	237.5	pLB316	During_2	041121_M1_L4_E002_Kymo-1-24000_-14000.txt	14.6745909457774	1	7.673337	238.225
72	42	041121_M1_L4_E002	041121_M1_L4	WT	positive	0.625	237.5	pLB316	During_2	041121_M1_L4_E002_Kymo-1-24000_-14200.txt	15.0330727600722	1	7.6467755	241.531862745098
73	43	041121_M1_L4_E002	041121_M1_L4	WT	positive	0.625	237.5	pLB316	During_2	041121_M1_L4_E002_Kymo-1-24000_-14400.txt	15.2010336702896	1	7.807518	236.629901960784
74	44	041121_M1_L4_E002	041121_M1_L4	WT	positive	0.625	237.5	pLB316	During_2	041121_M1_L4_E002_Kymo-1-24000_-14600.txt	14.8555299710317	1	7.5078235	235.93137254902
75	45	041121_M1_L4_E002	041121_M1_L4	WT	positive	0.625	237.5	pLB316	During_2	041121_M1_L4_E002_Kymo-1-24000_-14800.txt	14.111338460453	1	7.731431	240.012254901961
76	46	041121_M1_L4_E002	041121_M1_L4	WT	positive	0.625	237.5	pLB316	During_2	041121_M1_L4_E002_Kymo-1-24000_-15000.txt	14.2775556824672	1	7.7454505	239.3875
77	47	041121_M1_L4_E002	041121_M1_L4	WT	positive	0.625	237.5	pLB316	During_2	041121_M1_L4_E002_Kymo-1-24000_-15200.txt	13.5455469014561	1	7.4872945	236.544117647059
78	48	041121_M1_L4_E002	041121_M1_L4	WT	positive	0.625	237.5	pLB316	During_2	041121_M1_L4_E002_Kymo-1-24000_-15400.txt	14.110342881332	1	7.7143235	235.845588235294
79	49	041121_M1_L4_E002	041121_M1_L4	WT	positive	0.625	237.5	pLB316	During_2	041121_M1_L4_E002_Kymo-1-24000_-15600.txt	15.6470035988108	1	7.583805	239.019607843137
80	50	041121_M1_L4_E002	041121_M1_L4	WT	positive	0.625	237.5	pLB316	During_2	041121_M1_L4_E002_Kymo-1-24000_-15800.txt	NA	0	7.5957135	236.850490196078
81	51	041121_M1_L4_E002	041121_M1_L4	WT	positive	0.625	237.5	pLB316	During_2	041121_M1_L4_E002_Kymo-1-24000_-16000.txt	14.6198830409357	1	7.9198515	236.175
82	52	041121_M1_L4_E002	041121_M1_L4	WT	positive	0.625	237.5	pLB316	During_2	041121_M1_L4_E002_Kymo-1-24000_-16200.txt	NA	0	7.7185445	237.892156862745
83	53	041121_M1_L4_E002	041121_M1_L4	WT	positive	0.625	237.5	pLB316	During_2	041121_M1_L4_E002_Kymo-1-24000_-16400.txt	NA	0	8.738685	236.56862745098
84	54	041121_M1_L4_E002	041121_M1_L4	WT	positive	0.625	237.5	pLB316	During_2	041121_M1_L4_E002_Kymo-1-24000_-16600.txt	NA	0	8.657627	235.9375
85	55	041121_M1_L4_E002	041121_M1_L4	WT	positive	0.625	237.5	pLB316	During_2	041121_M1_L4_E002_Kymo-1-24000_-16800.txt	NA	0	8.482332	236.911764705882
86	56	041121_M1_L4_E002	041121_M1_L4	WT	positive	0.625	237.5	pLB316	During_2	041121_M1_L4_E002_Kymo-1-24000_-17000.txt	NA	0	8.8061625	236.4
87	57	041121_M1_L4_E002	041121_M1_L4	WT	positive	0.625	237.5	pLB316	During_2	041121_M1_L4_E002_Kymo-1-24000_-17200.txt	NA	0	8.1813495	236.017156862745
88	58	041121_M1_L4_E002	041121_M1_L4	WT	positive	0.625	237.5	pLB316	During_2	041121_M1_L4_E002_Kymo-1-24000_-17400.txt	NA	0	8.2772135	235.845588235294
89	59	041121_M1_L4_E002	041121_M1_L4	WT	positive	0.625	237.5	pLB316	During_2	041121_M1_L4_E002_Kymo-1-24000_-17600.txt	NA	0	8.446252	213.35
90	60	041121_M1_L4_E002	041121_M1_L4	WT	positive	0.625	237.5	pLB316	During_2	041121_M1_L4_E002_Kymo-1-24000_-17800.txt	NA	0	8.2901175	16.3235294117647
91	61	041121_M1_L4_E002	041121_M1_L4	WT	positive	0.625	237.5	pLB316	After	041121_M1_L4_E002_Kymo-1-24000_-18000.txt	NA	0	8.431234	-1.8
92	62	041121_M1_L4_E002	041121_M1_L4	WT	positive	0.625	237.5	pLB316	After	041121_M1_L4_E002_Kymo-1-24000_-18200.txt	NA	0	7.7058085	-2.2671568627451
93	63	041121_M1_L4_E002	041121_M1_L4	WT	positive	0.625	237.5	pLB316	After	041121_M1_L4_E002_Kymo-1-24000_-18400.txt	15.8240367117652	1	7.064182	-2.35294117647059
94	64	041121_M1_L4_E002	041121_M1_L4	WT	positive	0.625	237.5	pLB316	After	041121_M1_L4_E002_Kymo-1-24000_-18600.txt	13.5455469014561	1	7.461544	-2.4375
95	65	041121_M1_L4_E002	041121_M1_L4	WT	positive	0.625	237.5	pLB316	After	041121_M1_L4_E002_Kymo-1-24000_-18800.txt	12.675877804538	1	7.6735885	-2.34375
96	66	041121_M1_L4_E002	041121_M1_L4	WT	positive	0.625	237.5	pLB316	After	041121_M1_L4_E002_Kymo-1-24000_-19000.txt	12.5274036955841	1	7.551528	-2.39583333333333
97	67	041121_M1_L4_E002	041121_M1_L4	WT	positive	0.625	237.5	pLB316	After	041121_M1_L4_E002_Kymo-1-24000_-19200.txt	13.5666802333469	1	7.9489905	-2.39583333333333
98	68	041121_M1_L4_E002	041121_M1_L4	WT	positive	0.625	237.5	pLB316	After	041121_M1_L4_E002_Kymo-1-24000_-19400.txt	NA	0	7.686354	-2.37244897959184
99	69	041121_M1_L4_E002	041121_M1_L4	WT	positive	0.625	237.5	pLB316	After	041121_M1_L4_E002_Kymo-1-24000_-19600.txt	NA	0	7.905998	-2.35677083333333
100	70	041121_M1_L4_E002	041121_M1_L4	WT	positive	0.625	237.5	pLB316	After	041121_M1_L4_E002_Kymo-1-24000_-19800.txt	14.1542816702052	1	7.881399	-2.39583333333333
101	71	041121_M1_L4_E002	041121_M1_L4	WT	positive	0.625	237.5	pLB316	After	041121_M1_L4_E002_Kymo-1-24000_-20000.txt	15.0274250507176	1	8.1229375	-2.3046875
102	72	041121_M1_L4_E002	041121_M1_L4	WT	positive	0.625	237.5	pLB316	After	041121_M1_L4_E002_Kymo-1-24000_-20200.txt	15.1148730350665	1	7.8382795	-2.29166666666667
103	73	041121_M1_L4_E002	041121_M1_L4	WT	positive	0.625	237.5	pLB316	After	041121_M1_L4_E002_Kymo-1-24000_-20400.txt	15.3739718656315	1	8.141818	-2.34375
104	74	041121_M1_L4_E002	041121_M1_L4	WT	positive	0.625	237.5	pLB316	After	041121_M1_L4_E002_Kymo-1-24000_-20600.txt	15.8115266028935	1	7.980208	-2.25260416666666
105	75	041121_M1_L4_E002	041121_M1_L4	WT	positive	0.625	237.5	pLB316	After	041121_M1_L4_E002_Kymo-1-24000_-20800.txt	14.4175317185698	1	7.8689865	-2.27864583333333
106	76	041121_M1_L4_E002	041121_M1_L4	WT	positive	0.625	237.5	pLB316	After	041121_M1_L4_E002_Kymo-1-24000_-21000.txt	15.7412144346936	1	7.994792	-2.29166666666667
107	77	041121_M1_L4_E002	041121_M1_L4	WT	positive	0.625	237.5	pLB316	After	041121_M1_L4_E002_Kymo-1-24000_-21200.txt	14.7623265426631	1	7.764825	-2.23958333333333
108	78	041121_M1_L4_E002	041121_M1_L4	WT	positive	0.625	237.5	pLB316	After	041121_M1_L4_E002_Kymo-1-24000_-21400.txt	14.7634162545213	1	7.8864595	-2.27864583333333
109	79	041121_M1_L4_E002	041121_M1_L4	WT	positive	0.625	237.5	pLB316	After	041121_M1_L4_E002_Kymo-1-24000_-21600.txt	14.5127349248966	1	8.0790765	-2.25260416666666
110	80	041121_M1_L4_E002	041121_M1_L4	WT	positive	0.625	237.5	pLB316	After	041121_M1_L4_E002_Kymo-1-24000_-21800.txt	17.6351291773212	1	7.7587805	-2.29591836734694
111	81	041121_M1_L4_E002	041121_M1_L4	WT	positive	0.625	237.5	pLB316	After	041121_M1_L4_E002_Kymo-1-24000_-22000.txt	18.9600417120918	1	8.1025455	-2.28316326530612
112	82	041121_M1_L4_E002	041121_M1_L4	WT	positive	0.625	237.5	pLB316	After	041121_M1_L4_E002_Kymo-1-24000_-22200.txt	14.7623265426631	1	7.7993645	-2.31770833333333
113	83	041121_M1_L4_E002	041121_M1_L4	WT	positive	0.625	237.5	pLB316	After	041121_M1_L4_E002_Kymo-1-24000_-22400.txt	14.5910848471584	1	7.83658	-2.31770833333333
114	84	041121_M1_L4_E002	041121_M1_L4	WT	positive	0.625	237.5	pLB316	After	041121_M1_L4_E002_Kymo-1-24000_-22600.txt	15.3739718656315	1	8.0390505	-2.27864583333333
115	85	041121_M1_L4_E002	041121_M1_L4	WT	positive	0.625	237.5	pLB316	After	041121_M1_L4_E002_Kymo-1-24000_-22800.txt	14.327673902142	1	7.944579	-2.265625
116	86	041121_M1_L4_E002	041121_M1_L4	WT	positive	0.625	237.5	pLB316	After	041121_M1_L4_E002_Kymo-1-24000_-23000.txt	15.4691004718076	1	7.7717035	-2.20052083333333
117	87	041121_M1_L4_E002	041121_M1_L4	WT	positive	0.625	237.5	pLB316	After	041121_M1_L4_E002_Kymo-1-24000_-23200.txt	15.2010336702896	1	7.9803915	-2.25260416666666
118	88	041121_M1_L4_E002	041121_M1_L4	WT	positive	0.625	237.5	pLB316	After	041121_M1_L4_E002_Kymo-1-24000_-23400.txt	NA	0	7.896829	-2.33072916666667
119	89	041121_M1_L4_E002	041121_M1_L4	WT	positive	0.625	237.5	pLB316	After	041121_M1_L4_E002_Kymo-1-24000_-23600.txt	15.581177937052	1	7.7481025	-2.25260416666666
120	90	041121_M1_L4_E002	041121_M1_L4	WT	positive	0.625	237.5	pLB316	After	041121_M1_L4_E002_Kymo-1-24000_-23800.txt	15.0229099376549	1	NA	NA
1	-29	041121_M1_L4_E003	041121_M1_L4	WT	positive	0.25	85	pLB316	Before	041121_M1_L4_E003_Kymo-1-24000_-0.txt	15.60184101724	1	NA	-0.0583333333333338
2	-28	041121_M1_L4_E003	041121_M1_L4	WT	positive	0.25	85	pLB316	Before	041121_M1_L4_E003_Kymo-1-24000_-200.txt	16.2245477407317	1	7.877785	-0.0491071428571424
3	-27	041121_M1_L4_E003	041121_M1_L4	WT	positive	0.25	85	pLB316	Before	041121_M1_L4_E003_Kymo-1-24000_-400.txt	NA	0	7.723789	-0.0570175438596499
4	-26	041121_M1_L4_E003	041121_M1_L4	WT	positive	0.25	85	pLB316	Before	041121_M1_L4_E003_Kymo-1-24000_-600.txt	15.6709108716944	1	8.0793305	-0.0669642857142855
5	-25	041121_M1_L4_E003	041121_M1_L4	WT	positive	0.25	85	pLB316	Before	041121_M1_L4_E003_Kymo-1-24000_-800.txt	NA	0	7.8976565	-0.0648148148148148
6	-24	041121_M1_L4_E003	041121_M1_L4	WT	positive	0.25	85	pLB316	Before	041121_M1_L4_E003_Kymo-1-24000_-1000.txt	15.3692461384769	1	8.1449055	-0.066037735849056
7	-23	041121_M1_L4_E003	041121_M1_L4	WT	positive	0.25	85	pLB316	Before	041121_M1_L4_E003_Kymo-1-24000_-1200.txt	13.9053048738094	1	7.809283	-0.0416666666666662
8	-22	041121_M1_L4_E003	041121_M1_L4	WT	positive	0.25	85	pLB316	Before	041121_M1_L4_E003_Kymo-1-24000_-1400.txt	15.1647268453577	1	8.139739	-0.0613207547169814
9	-21	041121_M1_L4_E003	041121_M1_L4	WT	positive	0.25	85	pLB316	Before	041121_M1_L4_E003_Kymo-1-24000_-1600.txt	16.4527805199079	1	7.7563695	-0.0601851851851853
10	-20	041121_M1_L4_E003	041121_M1_L4	WT	positive	0.25	85	pLB316	Before	041121_M1_L4_E003_Kymo-1-24000_-1800.txt	14.7492625368732	1	8.2049325	-0.0601851851851853
11	-19	041121_M1_L4_E003	041121_M1_L4	WT	positive	0.25	85	pLB316	Before	041121_M1_L4_E003_Kymo-1-24000_-2000.txt	18.6089788322866	1	7.9628965	-0.0613207547169814
12	-18	041121_M1_L4_E003	041121_M1_L4	WT	positive	0.25	85	pLB316	Before	041121_M1_L4_E003_Kymo-1-24000_-2200.txt	15.460729746444	1	7.8834595	-0.0694444444444442
13	-17	041121_M1_L4_E003	041121_M1_L4	WT	positive	0.25	85	pLB316	Before	041121_M1_L4_E003_Kymo-1-24000_-2400.txt	15.3739718656315	1	7.9894385	-0.0518867924528307
14	-16	041121_M1_L4_E003	041121_M1_L4	WT	positive	0.25	85	pLB316	Before	041121_M1_L4_E003_Kymo-1-24000_-2600.txt	14.6745909457774	1	7.7500295	-0.027777777777778
15	-15	041121_M1_L4_E003	041121_M1_L4	WT	positive	0.25	85	pLB316	Before	041121_M1_L4_E003_Kymo-1-24000_-2800.txt	14.5127349248966	1	7.963293	-0.0283018867924534
16	-14	041121_M1_L4_E003	041121_M1_L4	WT	positive	0.25	85	pLB316	Before	041121_M1_L4_E003_Kymo-1-24000_-3000.txt	NA	0	7.8560295	-0.0566037735849054
17	-13	041121_M1_L4_E003	041121_M1_L4	WT	positive	0.25	85	pLB316	Before	041121_M1_L4_E003_Kymo-1-24000_-3200.txt	15.5092861851033	1	7.9317665	-0.0509259259259265
18	-12	041121_M1_L4_E003	041121_M1_L4	WT	positive	0.25	85	pLB316	Before	041121_M1_L4_E003_Kymo-1-24000_-3400.txt	13.398539559188	1	7.775552	-0.0566037735849054
19	-11	041121_M1_L4_E003	041121_M1_L4	WT	positive	0.25	85	pLB316	Before	041121_M1_L4_E003_Kymo-1-24000_-3600.txt	14.7465437788018	1	7.9151285	-0.0879629629629633
20	-10	041121_M1_L4_E003	041121_M1_L4	WT	positive	0.25	85	pLB316	Before	041121_M1_L4_E003_Kymo-1-24000_-3800.txt	15.6359940583223	1	7.81111	-0.0350000000000003
21	-9	041121_M1_L4_E003	041121_M1_L4	WT	positive	0.25	85	pLB316	Before	041121_M1_L4_E003_Kymo-1-24000_-4000.txt	14.9387511204063	1	7.667174	-0.0931372549019607
22	-8	041121_M1_L4_E003	041121_M1_L4	WT	positive	0.25	85	pLB316	Before	041121_M1_L4_E003_Kymo-1-24000_-4200.txt	14.9376353723206	1	7.7935145	-0.0588235294117653
23	-7	041121_M1_L4_E003	041121_M1_L4	WT	positive	0.25	85	pLB316	Before	041121_M1_L4_E003_Kymo-1-24000_-4400.txt	12.9382843834907	1	7.5751015	-0.0539215686274505
24	-6	041121_M1_L4_E003	041121_M1_L4	WT	positive	0.25	85	pLB316	Before	041121_M1_L4_E003_Kymo-1-24000_-4600.txt	NA	0	7.676133	-0.0539215686274505
25	-5	041121_M1_L4_E003	041121_M1_L4	WT	positive	0.25	85	pLB316	Before	041121_M1_L4_E003_Kymo-1-24000_-4800.txt	14.9998125023437	1	7.832906	-0.0350000000000003
26	-4	041121_M1_L4_E003	041121_M1_L4	WT	positive	0.25	85	pLB316	Before	041121_M1_L4_E003_Kymo-1-24000_-5000.txt	15.8252888115208	1	7.650403	-0.0539215686274505
27	-3	041121_M1_L4_E003	041121_M1_L4	WT	positive	0.25	85	pLB316	Before	041121_M1_L4_E003_Kymo-1-24000_-5200.txt	15.0274250507176	1	7.9744815	-0.0343137254901968
28	-2	041121_M1_L4_E003	041121_M1_L4	WT	positive	0.25	85	pLB316	Before	041121_M1_L4_E003_Kymo-1-24000_-5400.txt	14.418571119602	1	7.8310515	-0.0649999999999998
29	-1	041121_M1_L4_E003	041121_M1_L4	WT	positive	0.25	85	pLB316	Before	041121_M1_L4_E003_Kymo-1-24000_-5600.txt	NA	0	7.818352	-0.029411764705882
30	0	041121_M1_L4_E003	041121_M1_L4	WT	positive	0.25	85	pLB316	Before	041121_M1_L4_E003_Kymo-1-24000_-5800.txt	14.002660505496	1	7.9037385	80.875
31	1	041121_M1_L4_E003	041121_M1_L4	WT	positive	0.25	85	pLB316	During_1	041121_M1_L4_E003_Kymo-1-24000_-6000.txt	NA	0	7.751383	83.3529411764706
32	2	041121_M1_L4_E003	041121_M1_L4	WT	positive	0.25	85	pLB316	During_1	041121_M1_L4_E003_Kymo-1-24000_-6200.txt	16.7785234899329	1	7.913748	82.906862745098
33	3	041121_M1_L4_E003	041121_M1_L4	WT	positive	0.25	85	pLB316	During_1	041121_M1_L4_E003_Kymo-1-24000_-6400.txt	15.0240384615385	1	7.7183635	82.785
34	4	041121_M1_L4_E003	041121_M1_L4	WT	positive	0.25	85	pLB316	During_1	041121_M1_L4_E003_Kymo-1-24000_-6600.txt	13.9821029082774	1	7.7669345	85.0882352941176
35	5	041121_M1_L4_E003	041121_M1_L4	WT	positive	0.25	85	pLB316	During_1	041121_M1_L4_E003_Kymo-1-24000_-6800.txt	NA	0	7.479782	84.715
36	6	041121_M1_L4_E003	041121_M1_L4	WT	positive	0.25	85	pLB316	During_1	041121_M1_L4_E003_Kymo-1-24000_-7000.txt	16.9563374311149	1	7.763023	84.4901960784314
37	7	041121_M1_L4_E003	041121_M1_L4	WT	positive	0.25	85	pLB316	During_1	041121_M1_L4_E003_Kymo-1-24000_-7200.txt	13.2996409096954	1	7.6073045	84.2205882352941
38	8	041121_M1_L4_E003	041121_M1_L4	WT	positive	0.25	85	pLB316	During_1	041121_M1_L4_E003_Kymo-1-24000_-7400.txt	16.5193689601057	1	7.745834	83.92
39	9	041121_M1_L4_E003	041121_M1_L4	WT	positive	0.25	85	pLB316	During_1	041121_M1_L4_E003_Kymo-1-24000_-7600.txt	12.9382843834907	1	7.4862205	83.7009803921569
40	10	041121_M1_L4_E003	041121_M1_L4	WT	positive	0.25	85	pLB316	During_1	041121_M1_L4_E003_Kymo-1-24000_-7800.txt	15.6359940583223	1	7.7211515	83.485
41	11	041121_M1_L4_E003	041121_M1_L4	WT	positive	0.25	85	pLB316	During_1	041121_M1_L4_E003_Kymo-1-24000_-8000.txt	14.6745909457774	1	7.516959	83.171568627451
42	12	041121_M1_L4_E003	041121_M1_L4	WT	positive	0.25	85	pLB316	During_1	041121_M1_L4_E003_Kymo-1-24000_-8200.txt	14.4123369604381	1	7.414113	82.9362745098039
43	13	041121_M1_L4_E003	041121_M1_L4	WT	positive	0.25	85	pLB316	During_1	041121_M1_L4_E003_Kymo-1-24000_-8400.txt	14.9711804775807	1	7.737967	82.73
44	14	041121_M1_L4_E003	041121_M1_L4	WT	positive	0.25	85	pLB316	During_1	041121_M1_L4_E003_Kymo-1-24000_-8600.txt	15.2102821507339	1	7.2979375	85.9264705882353
45	15	041121_M1_L4_E003	041121_M1_L4	WT	positive	0.25	85	pLB316	During_1	041121_M1_L4_E003_Kymo-1-24000_-8800.txt	15.460729746444	1	7.601145	86.5
46	16	041121_M1_L4_E003	041121_M1_L4	WT	positive	0.25	85	pLB316	During_1	041121_M1_L4_E003_Kymo-1-24000_-9000.txt	NA	0	7.5418825	86.2352941176471
47	17	041121_M1_L4_E003	041121_M1_L4	WT	positive	0.25	85	pLB316	During_1	041121_M1_L4_E003_Kymo-1-24000_-9200.txt	13.4535180949818	1	7.3650665	85.9656862745098
48	18	041121_M1_L4_E003	041121_M1_L4	WT	positive	0.25	85	pLB316	During_1	041121_M1_L4_E003_Kymo-1-24000_-9400.txt	NA	0	7.587106	85.68
49	19	041121_M1_L4_E003	041121_M1_L4	WT	positive	0.25	85	pLB316	During_1	041121_M1_L4_E003_Kymo-1-24000_-9600.txt	NA	0	7.467623	85.4754901960784
50	20	041121_M1_L4_E003	041121_M1_L4	WT	positive	0.25	85	pLB316	During_1	041121_M1_L4_E003_Kymo-1-24000_-9800.txt	14.9387511204063	1	7.339441	85.2205882352941
51	21	041121_M1_L4_E003	041121_M1_L4	WT	positive	0.25	85	pLB316	During_1	041121_M1_L4_E003_Kymo-1-24000_-10000.txt	13.4948213623022	1	7.602469	84.9656862745098
52	22	041121_M1_L4_E003	041121_M1_L4	WT	positive	0.25	85	pLB316	During_1	041121_M1_L4_E003_Kymo-1-24000_-10200.txt	NA	0	7.694224	84.7254901960784
53	23	041121_M1_L4_E003	041121_M1_L4	WT	positive	0.25	85	pLB316	During_1	041121_M1_L4_E003_Kymo-1-24000_-10400.txt	24.1837968561064	1	7.5183385	84.495
54	24	041121_M1_L4_E003	041121_M1_L4	WT	positive	0.25	85	pLB316	During_1	041121_M1_L4_E003_Kymo-1-24000_-10600.txt	14.002660505496	1	7.6532705	84.2843137254902
55	25	041121_M1_L4_E003	041121_M1_L4	WT	positive	0.25	85	pLB316	During_1	041121_M1_L4_E003_Kymo-1-24000_-10800.txt	13.2310134956338	1	7.732456	84.0049019607843
56	26	041121_M1_L4_E003	041121_M1_L4	WT	positive	0.25	85	pLB316	During_1	041121_M1_L4_E003_Kymo-1-24000_-11000.txt	NA	0	7.847216	83.79
57	27	041121_M1_L4_E003	041121_M1_L4	WT	positive	0.25	85	pLB316	During_1	041121_M1_L4_E003_Kymo-1-24000_-11200.txt	16.9563374311149	1	8.003103	83.6519607843137
58	28	041121_M1_L4_E003	041121_M1_L4	WT	positive	0.25	85	pLB316	During_1	041121_M1_L4_E003_Kymo-1-24000_-11400.txt	13.6906595475237	1	7.8232465	83.365
59	29	041121_M1_L4_E003	041121_M1_L4	WT	positive	0.25	85	pLB316	During_1	041121_M1_L4_E003_Kymo-1-24000_-11600.txt	13.6012785201809	1	7.710525	83.1029411764706
60	30	041121_M1_L4_E003	041121_M1_L4	WT	positive	0.25	85	pLB316	During_1	041121_M1_L4_E003_Kymo-1-24000_-11800.txt	14.8743120630671	1	8.056365	82.8578431372549
61	31	041121_M1_L4_E003	041121_M1_L4	WT	positive	0.25	85	pLB316	During_2	041121_M1_L4_E003_Kymo-1-24000_-12000.txt	NA	0	7.613564	82.725
62	32	041121_M1_L4_E003	041121_M1_L4	WT	positive	0.25	85	pLB316	During_2	041121_M1_L4_E003_Kymo-1-24000_-12200.txt	NA	0	7.693384	84.8088235294118
63	33	041121_M1_L4_E003	041121_M1_L4	WT	positive	0.25	85	pLB316	During_2	041121_M1_L4_E003_Kymo-1-24000_-12400.txt	NA	0	7.9940235	85.5
64	34	041121_M1_L4_E003	041121_M1_L4	WT	positive	0.25	85	pLB316	During_2	041121_M1_L4_E003_Kymo-1-24000_-12600.txt	NA	0	8.47304	85.25
65	35	041121_M1_L4_E003	041121_M1_L4	WT	positive	0.25	85	pLB316	During_2	041121_M1_L4_E003_Kymo-1-24000_-12800.txt	NA	0	8.352956	84.9607843137255
66	36	041121_M1_L4_E003	041121_M1_L4	WT	positive	0.25	85	pLB316	During_2	041121_M1_L4_E003_Kymo-1-24000_-13000.txt	NA	0	8.394092	84.7
67	37	041121_M1_L4_E003	041121_M1_L4	WT	positive	0.25	85	pLB316	During_2	041121_M1_L4_E003_Kymo-1-24000_-13200.txt	20.8637596494888	1	8.422825	84.5
68	38	041121_M1_L4_E003	041121_M1_L4	WT	positive	0.25	85	pLB316	During_2	041121_M1_L4_E003_Kymo-1-24000_-13400.txt	23.3535730966838	1	8.5679975	84.325
69	39	041121_M1_L4_E003	041121_M1_L4	WT	positive	0.25	85	pLB316	During_2	041121_M1_L4_E003_Kymo-1-24000_-13600.txt	NA	0	8.1187895	84.0441176470588
70	40	041121_M1_L4_E003	041121_M1_L4	WT	positive	0.25	85	pLB316	During_2	041121_M1_L4_E003_Kymo-1-24000_-13800.txt	NA	0	8.2996095	83.7794117647059
71	41	041121_M1_L4_E003	041121_M1_L4	WT	positive	0.25	85	pLB316	During_2	041121_M1_L4_E003_Kymo-1-24000_-14000.txt	NA	0	8.2644175	83.655
72	42	041121_M1_L4_E003	041121_M1_L4	WT	positive	0.25	85	pLB316	During_2	041121_M1_L4_E003_Kymo-1-24000_-14200.txt	NA	0	7.8532565	83.4117647058823
73	43	041121_M1_L4_E003	041121_M1_L4	WT	positive	0.25	85	pLB316	During_2	041121_M1_L4_E003_Kymo-1-24000_-14400.txt	NA	0	7.190201	83.1421568627451
74	44	041121_M1_L4_E003	041121_M1_L4	WT	positive	0.25	85	pLB316	During_2	041121_M1_L4_E003_Kymo-1-24000_-14600.txt	13.9821029082774	1	7.5650525	82.8627450980392
75	45	041121_M1_L4_E003	041121_M1_L4	WT	positive	0.25	85	pLB316	During_2	041121_M1_L4_E003_Kymo-1-24000_-14800.txt	13.4989200863931	1	7.7521955	83.671568627451
76	46	041121_M1_L4_E003	041121_M1_L4	WT	positive	0.25	85	pLB316	During_2	041121_M1_L4_E003_Kymo-1-24000_-15000.txt	13.9053048738094	1	7.736898	84.85
77	47	041121_M1_L4_E003	041121_M1_L4	WT	positive	0.25	85	pLB316	During_2	041121_M1_L4_E003_Kymo-1-24000_-15200.txt	13.0642105950748	1	7.9257595	84.578431372549
78	48	041121_M1_L4_E003	041121_M1_L4	WT	positive	0.25	85	pLB316	During_2	041121_M1_L4_E003_Kymo-1-24000_-15400.txt	13.8341287957391	1	7.932645	84.4019607843137
79	49	041121_M1_L4_E003	041121_M1_L4	WT	positive	0.25	85	pLB316	During_2	041121_M1_L4_E003_Kymo-1-24000_-15600.txt	14.6832097496513	1	7.9743735	84.1617647058824
80	50	041121_M1_L4_E003	041121_M1_L4	WT	positive	0.25	85	pLB316	During_2	041121_M1_L4_E003_Kymo-1-24000_-15800.txt	14.7634162545213	1	8.044264	83.9411764705882
81	51	041121_M1_L4_E003	041121_M1_L4	WT	positive	0.25	85	pLB316	During_2	041121_M1_L4_E003_Kymo-1-24000_-16000.txt	17.360357623367	1	8.0155195	83.74
82	52	041121_M1_L4_E003	041121_M1_L4	WT	positive	0.25	85	pLB316	During_2	041121_M1_L4_E003_Kymo-1-24000_-16200.txt	14.327673902142	1	7.7168575	83.5441176470588
83	53	041121_M1_L4_E003	041121_M1_L4	WT	positive	0.25	85	pLB316	During_2	041121_M1_L4_E003_Kymo-1-24000_-16400.txt	15.1114469210427	1	8.0615775	83.2647058823529
84	54	041121_M1_L4_E003	041121_M1_L4	WT	positive	0.25	85	pLB316	During_2	041121_M1_L4_E003_Kymo-1-24000_-16600.txt	14.1502759303806	1	7.6871175	83.035
85	55	041121_M1_L4_E003	041121_M1_L4	WT	positive	0.25	85	pLB316	During_2	041121_M1_L4_E003_Kymo-1-24000_-16800.txt	15.5484723625904	1	7.794469	82.8382352941176
86	56	041121_M1_L4_E003	041121_M1_L4	WT	positive	0.25	85	pLB316	During_2	041121_M1_L4_E003_Kymo-1-24000_-17000.txt	13.6990992842221	1	7.873002	82.73
87	57	041121_M1_L4_E003	041121_M1_L4	WT	positive	0.25	85	pLB316	During_2	041121_M1_L4_E003_Kymo-1-24000_-17200.txt	15.4691004718076	1	7.6989495	83.7598039215686
88	58	041121_M1_L4_E003	041121_M1_L4	WT	positive	0.25	85	pLB316	During_2	041121_M1_L4_E003_Kymo-1-24000_-17400.txt	14.002660505496	1	8.0454985	84.2401960784314
89	59	041121_M1_L4_E003	041121_M1_L4	WT	positive	0.25	85	pLB316	During_2	041121_M1_L4_E003_Kymo-1-24000_-17600.txt	NA	0	7.805348	84
90	60	041121_M1_L4_E003	041121_M1_L4	WT	positive	0.25	85	pLB316	During_2	041121_M1_L4_E003_Kymo-1-24000_-17800.txt	14.7885241052943	1	7.862603	5.99019607843137
91	61	041121_M1_L4_E003	041121_M1_L4	WT	positive	0.25	85	pLB316	After	041121_M1_L4_E003_Kymo-1-24000_-18000.txt	14.0498770635757	1	7.712243	-0.155
92	62	041121_M1_L4_E003	041121_M1_L4	WT	positive	0.25	85	pLB316	After	041121_M1_L4_E003_Kymo-1-24000_-18200.txt	15.0274250507176	1	7.81352	-0.151960784313726
93	63	041121_M1_L4_E003	041121_M1_L4	WT	positive	0.25	85	pLB316	After	041121_M1_L4_E003_Kymo-1-24000_-18400.txt	13.2996409096954	1	7.7059515	-0.166666666666666
94	64	041121_M1_L4_E003	041121_M1_L4	WT	positive	0.25	85	pLB316	After	041121_M1_L4_E003_Kymo-1-24000_-18600.txt	13.9053048738094	1	7.738646	-0.145000000000001
95	65	041121_M1_L4_E003	041121_M1_L4	WT	positive	0.25	85	pLB316	After	041121_M1_L4_E003_Kymo-1-24000_-18800.txt	NA	0	7.6383885	-0.177083333333333
96	66	041121_M1_L4_E003	041121_M1_L4	WT	positive	0.25	85	pLB316	After	041121_M1_L4_E003_Kymo-1-24000_-19000.txt	16.1655350792111	1	7.7907335	-0.171875
97	67	041121_M1_L4_E003	041121_M1_L4	WT	positive	0.25	85	pLB316	After	041121_M1_L4_E003_Kymo-1-24000_-19200.txt	15.1148730350665	1	7.6167695	-0.166666666666666
98	68	041121_M1_L4_E003	041121_M1_L4	WT	positive	0.25	85	pLB316	After	041121_M1_L4_E003_Kymo-1-24000_-19400.txt	14.8489123171728	1	7.906916	-0.158163265306123
99	69	041121_M1_L4_E003	041121_M1_L4	WT	positive	0.25	85	pLB316	After	041121_M1_L4_E003_Kymo-1-24000_-19600.txt	15.7220344312554	1	8.054766	-0.161458333333334
100	70	041121_M1_L4_E003	041121_M1_L4	WT	positive	0.25	85	pLB316	After	041121_M1_L4_E003_Kymo-1-24000_-19800.txt	13.8102472034249	1	7.797722	-0.140625
101	71	041121_M1_L4_E003	041121_M1_L4	WT	positive	0.25	85	pLB316	After	041121_M1_L4_E003_Kymo-1-24000_-20000.txt	14.9214757339501	1	8.2422085	-0.156249999999999
102	72	041121_M1_L4_E003	041121_M1_L4	WT	positive	0.25	85	pLB316	After	041121_M1_L4_E003_Kymo-1-24000_-20200.txt	NA	0	7.5117715	-0.151041666666667
103	73	041121_M1_L4_E003	041121_M1_L4	WT	positive	0.25	85	pLB316	After	041121_M1_L4_E003_Kymo-1-24000_-20400.txt	14.5369966564908	1	8.001106	-0.166666666666666
104	74	041121_M1_L4_E003	041121_M1_L4	WT	positive	0.25	85	pLB316	After	041121_M1_L4_E003_Kymo-1-24000_-20600.txt	15.2073907919249	1	8.0379845	-0.145833333333334
105	75	041121_M1_L4_E003	041121_M1_L4	WT	positive	0.25	85	pLB316	After	041121_M1_L4_E003_Kymo-1-24000_-20800.txt	NA	0	7.730348	-0.166666666666666
106	76	041121_M1_L4_E003	041121_M1_L4	WT	positive	0.25	85	pLB316	After	041121_M1_L4_E003_Kymo-1-24000_-21000.txt	16.69727834363	1	7.7232	-0.145833333333334
107	77	041121_M1_L4_E003	041121_M1_L4	WT	positive	0.25	85	pLB316	After	041121_M1_L4_E003_Kymo-1-24000_-21200.txt	14.4196106705119	1	7.909503	-0.156249999999999
108	78	041121_M1_L4_E003	041121_M1_L4	WT	positive	0.25	85	pLB316	After	041121_M1_L4_E003_Kymo-1-24000_-21400.txt	15.4691004718076	1	7.5865655	-0.145833333333334
109	79	041121_M1_L4_E003	041121_M1_L4	WT	positive	0.25	85	pLB316	After	041121_M1_L4_E003_Kymo-1-24000_-21600.txt	15.6359940583223	1	7.762966	-0.161458333333334
110	80	041121_M1_L4_E003	041121_M1_L4	WT	positive	0.25	85	pLB316	After	041121_M1_L4_E003_Kymo-1-24000_-21800.txt	19.0373449249611	1	7.692418	-0.153061224489796
111	81	041121_M1_L4_E003	041121_M1_L4	WT	positive	0.25	85	pLB316	After	041121_M1_L4_E003_Kymo-1-24000_-22000.txt	14.2470437384243	1	7.780455	-0.14795918367347
112	82	041121_M1_L4_E003	041121_M1_L4	WT	positive	0.25	85	pLB316	After	041121_M1_L4_E003_Kymo-1-24000_-22200.txt	19.1892540177501	1	7.6496915	-0.156249999999999
113	83	041121_M1_L4_E003	041121_M1_L4	WT	positive	0.25	85	pLB316	After	041121_M1_L4_E003_Kymo-1-24000_-22400.txt	NA	0	7.8021755	-0.156249999999999
114	84	041121_M1_L4_E003	041121_M1_L4	WT	positive	0.25	85	pLB316	After	041121_M1_L4_E003_Kymo-1-24000_-22600.txt	14.0755858962629	1	7.622927	-0.171875
115	85	041121_M1_L4_E003	041121_M1_L4	WT	positive	0.25	85	pLB316	After	041121_M1_L4_E003_Kymo-1-24000_-22800.txt	NA	0	7.495694	-0.156249999999999
116	86	041121_M1_L4_E003	041121_M1_L4	WT	positive	0.25	85	pLB316	After	041121_M1_L4_E003_Kymo-1-24000_-23000.txt	13.3949501038109	1	7.7440785	-0.161458333333334
117	87	041121_M1_L4_E003	041121_M1_L4	WT	positive	0.25	85	pLB316	After	041121_M1_L4_E003_Kymo-1-24000_-23200.txt	13.7745790144289	1	7.47551	-0.171875
118	88	041121_M1_L4_E003	041121_M1_L4	WT	positive	0.25	85	pLB316	After	041121_M1_L4_E003_Kymo-1-24000_-23400.txt	15.6359940583223	1	7.76053	-0.135416666666667
119	89	041121_M1_L4_E003	041121_M1_L4	WT	positive	0.25	85	pLB316	After	041121_M1_L4_E003_Kymo-1-24000_-23600.txt	13.6267629624583	1	7.502191	-0.161458333333334
120	90	041121_M1_L4_E003	041121_M1_L4	WT	positive	0.25	85	pLB316	After	041121_M1_L4_E003_Kymo-1-24000_-23800.txt	NA	0	NA	NA
1	-29	041121_M1_L4_E004	041121_M1_L4	WT	positive	2	556	pLB316	Before	041121_M1_L4_E004_Kymo-1-24000_-0.txt	15.9846547314578	1	NA	0
2	-28	041121_M1_L4_E004	041121_M1_L4	WT	positive	2	556	pLB316	Before	041121_M1_L4_E004_Kymo-1-24000_-200.txt	13.7665198237885	1	7.872559	0
3	-27	041121_M1_L4_E004	041121_M1_L4	WT	positive	2	556	pLB316	Before	041121_M1_L4_E004_Kymo-1-24000_-400.txt	14.4796380090498	1	8.0248855	0
4	-26	041121_M1_L4_E004	041121_M1_L4	WT	positive	2	556	pLB316	Before	041121_M1_L4_E004_Kymo-1-24000_-600.txt	16.5796236425433	1	7.8282375	0
5	-25	041121_M1_L4_E004	041121_M1_L4	WT	positive	2	556	pLB316	Before	041121_M1_L4_E004_Kymo-1-24000_-800.txt	13.8007176373171	1	7.72987	0
6	-24	041121_M1_L4_E004	041121_M1_L4	WT	positive	2	556	pLB316	Before	041121_M1_L4_E004_Kymo-1-24000_-1000.txt	NA	0	8.4961945	0
7	-23	041121_M1_L4_E004	041121_M1_L4	WT	positive	2	556	pLB316	Before	041121_M1_L4_E004_Kymo-1-24000_-1200.txt	NA	0	8.5866595	0
8	-22	041121_M1_L4_E004	041121_M1_L4	WT	positive	2	556	pLB316	Before	041121_M1_L4_E004_Kymo-1-24000_-1400.txt	NA	0	8.4682675	0
9	-21	041121_M1_L4_E004	041121_M1_L4	WT	positive	2	556	pLB316	Before	041121_M1_L4_E004_Kymo-1-24000_-1600.txt	NA	0	8.590536	0
10	-20	041121_M1_L4_E004	041121_M1_L4	WT	positive	2	556	pLB316	Before	041121_M1_L4_E004_Kymo-1-24000_-1800.txt	NA	0	8.631431	0
11	-19	041121_M1_L4_E004	041121_M1_L4	WT	positive	2	556	pLB316	Before	041121_M1_L4_E004_Kymo-1-24000_-2000.txt	NA	0	8.4762375	0
12	-18	041121_M1_L4_E004	041121_M1_L4	WT	positive	2	556	pLB316	Before	041121_M1_L4_E004_Kymo-1-24000_-2200.txt	NA	0	8.732375	0
13	-17	041121_M1_L4_E004	041121_M1_L4	WT	positive	2	556	pLB316	Before	041121_M1_L4_E004_Kymo-1-24000_-2400.txt	NA	0	8.270482	0
14	-16	041121_M1_L4_E004	041121_M1_L4	WT	positive	2	556	pLB316	Before	041121_M1_L4_E004_Kymo-1-24000_-2600.txt	NA	0	8.3705535	0
15	-15	041121_M1_L4_E004	041121_M1_L4	WT	positive	2	556	pLB316	Before	041121_M1_L4_E004_Kymo-1-24000_-2800.txt	NA	0	8.5749835	0
16	-14	041121_M1_L4_E004	041121_M1_L4	WT	positive	2	556	pLB316	Before	041121_M1_L4_E004_Kymo-1-24000_-3000.txt	NA	0	8.8414195	0
17	-13	041121_M1_L4_E004	041121_M1_L4	WT	positive	2	556	pLB316	Before	041121_M1_L4_E004_Kymo-1-24000_-3200.txt	12.3167877817465	1	7.539677	0
18	-12	041121_M1_L4_E004	041121_M1_L4	WT	positive	2	556	pLB316	Before	041121_M1_L4_E004_Kymo-1-24000_-3400.txt	13.6267629624583	1	7.3110995	0
19	-11	041121_M1_L4_E004	041121_M1_L4	WT	positive	2	556	pLB316	Before	041121_M1_L4_E004_Kymo-1-24000_-3600.txt	13.2310134956338	1	7.7431345	0
20	-10	041121_M1_L4_E004	041121_M1_L4	WT	positive	2	556	pLB316	Before	041121_M1_L4_E004_Kymo-1-24000_-3800.txt	13.7362637362637	1	7.728735	0
21	-9	041121_M1_L4_E004	041121_M1_L4	WT	positive	2	556	pLB316	Before	041121_M1_L4_E004_Kymo-1-24000_-4000.txt	15.0274250507176	1	8.04191	0
22	-8	041121_M1_L4_E004	041121_M1_L4	WT	positive	2	556	pLB316	Before	041121_M1_L4_E004_Kymo-1-24000_-4200.txt	17.5200385440848	1	8.050354	0
23	-7	041121_M1_L4_E004	041121_M1_L4	WT	positive	2	556	pLB316	Before	041121_M1_L4_E004_Kymo-1-24000_-4400.txt	14.2470437384243	1	7.931132	0
24	-6	041121_M1_L4_E004	041121_M1_L4	WT	positive	2	556	pLB316	Before	041121_M1_L4_E004_Kymo-1-24000_-4600.txt	13.1095962244363	1	8.1997565	0
25	-5	041121_M1_L4_E004	041121_M1_L4	WT	positive	2	556	pLB316	Before	041121_M1_L4_E004_Kymo-1-24000_-4800.txt	15.5032750668579	1	8.1974425	0
26	-4	041121_M1_L4_E004	041121_M1_L4	WT	positive	2	556	pLB316	Before	041121_M1_L4_E004_Kymo-1-24000_-5000.txt	15.5484723625904	1	7.9653895	0
27	-3	041121_M1_L4_E004	041121_M1_L4	WT	positive	2	556	pLB316	Before	041121_M1_L4_E004_Kymo-1-24000_-5200.txt	15.1211582807243	1	8.271901	0
28	-2	041121_M1_L4_E004	041121_M1_L4	WT	positive	2	556	pLB316	Before	041121_M1_L4_E004_Kymo-1-24000_-5400.txt	24.6487552378605	1	8.030106	0
29	-1	041121_M1_L4_E004	041121_M1_L4	WT	positive	2	556	pLB316	Before	041121_M1_L4_E004_Kymo-1-24000_-5600.txt	14.1073569866685	1	8.0047125	0
30	0	041121_M1_L4_E004	041121_M1_L4	WT	positive	2	556	pLB316	Before	041121_M1_L4_E004_Kymo-1-24000_-5800.txt	14.3420580853352	1	8.1173745	420.8
31	1	041121_M1_L4_E004	041121_M1_L4	WT	positive	2	556	pLB316	During_1	041121_M1_L4_E004_Kymo-1-24000_-6000.txt	15.7220344312554	1	8.0942705	539.411764705882
32	2	041121_M1_L4_E004	041121_M1_L4	WT	positive	2	556	pLB316	During_1	041121_M1_L4_E004_Kymo-1-24000_-6200.txt	14.2755174875089	1	8.205199	553.764705882353
33	3	041121_M1_L4_E004	041121_M1_L4	WT	positive	2	556	pLB316	During_1	041121_M1_L4_E004_Kymo-1-24000_-6400.txt	15.457742396723	1	8.2844715	555.16
34	4	041121_M1_L4_E004	041121_M1_L4	WT	positive	2	556	pLB316	During_1	041121_M1_L4_E004_Kymo-1-24000_-6600.txt	NA	0	7.864133	557.21568627451
35	5	041121_M1_L4_E004	041121_M1_L4	WT	positive	2	556	pLB316	During_1	041121_M1_L4_E004_Kymo-1-24000_-6800.txt	16.0732942216507	1	8.239817	553.36
36	6	041121_M1_L4_E004	041121_M1_L4	WT	positive	2	556	pLB316	During_1	041121_M1_L4_E004_Kymo-1-24000_-7000.txt	13.8648180242634	1	8.1884335	554.196078431373
37	7	041121_M1_L4_E004	041121_M1_L4	WT	positive	2	556	pLB316	During_1	041121_M1_L4_E004_Kymo-1-24000_-7200.txt	17.1335560695622	1	8.056702	556.352941176471
38	8	041121_M1_L4_E004	041121_M1_L4	WT	positive	2	556	pLB316	During_1	041121_M1_L4_E004_Kymo-1-24000_-7400.txt	16.5961331009875	1	8.4105795	554.08
39	9	041121_M1_L4_E004	041121_M1_L4	WT	positive	2	556	pLB316	During_1	041121_M1_L4_E004_Kymo-1-24000_-7600.txt	14.002660505496	1	8.0865705	552.980392156863
40	10	041121_M1_L4_E004	041121_M1_L4	WT	positive	2	556	pLB316	During_1	041121_M1_L4_E004_Kymo-1-24000_-7800.txt	15.9936025589764	1	8.581002	554.32
41	11	041121_M1_L4_E004	041121_M1_L4	WT	positive	2	556	pLB316	During_1	041121_M1_L4_E004_Kymo-1-24000_-8000.txt	15.1023182058446	1	8.2908645	554.43137254902
42	12	041121_M1_L4_E004	041121_M1_L4	WT	positive	2	556	pLB316	During_1	041121_M1_L4_E004_Kymo-1-24000_-8200.txt	15.3104187399525	1	8.6674995	553.882352941176
43	13	041121_M1_L4_E004	041121_M1_L4	WT	positive	2	556	pLB316	During_1	041121_M1_L4_E004_Kymo-1-24000_-8400.txt	13.4889053753288	1	8.6199225	553.04
44	14	041121_M1_L4_E004	041121_M1_L4	WT	positive	2	556	pLB316	During_1	041121_M1_L4_E004_Kymo-1-24000_-8600.txt	16.0539412425751	1	8.556321	554
45	15	041121_M1_L4_E004	041121_M1_L4	WT	positive	2	556	pLB316	During_1	041121_M1_L4_E004_Kymo-1-24000_-8800.txt	16.6944908180301	1	8.793596	553.52
46	16	041121_M1_L4_E004	041121_M1_L4	WT	positive	2	556	pLB316	During_1	041121_M1_L4_E004_Kymo-1-24000_-9000.txt	14.6380736295104	1	8.729114	557.176470588235
47	17	041121_M1_L4_E004	041121_M1_L4	WT	positive	2	556	pLB316	During_1	041121_M1_L4_E004_Kymo-1-24000_-9200.txt	16.6944908180301	1	8.784636	553.21568627451
48	18	041121_M1_L4_E004	041121_M1_L4	WT	positive	2	556	pLB316	During_1	041121_M1_L4_E004_Kymo-1-24000_-9400.txt	14.6966969173678	1	9.208813	553.48
49	19	041121_M1_L4_E004	041121_M1_L4	WT	positive	2	556	pLB316	During_1	041121_M1_L4_E004_Kymo-1-24000_-9600.txt	16.6944908180301	1	9.022673	553.333333333333
50	20	041121_M1_L4_E004	041121_M1_L4	WT	positive	2	556	pLB316	During_1	041121_M1_L4_E004_Kymo-1-24000_-9800.txt	17.5886025855246	1	9.4159905	554
51	21	041121_M1_L4_E004	041121_M1_L4	WT	positive	2	556	pLB316	During_1	041121_M1_L4_E004_Kymo-1-24000_-10000.txt	14.9510353591986	1	9.2587455	553.21568627451
52	22	041121_M1_L4_E004	041121_M1_L4	WT	positive	2	556	pLB316	During_1	041121_M1_L4_E004_Kymo-1-24000_-10200.txt	15.3268449689631	1	8.9268455	556
53	23	041121_M1_L4_E004	041121_M1_L4	WT	positive	2	556	pLB316	During_1	041121_M1_L4_E004_Kymo-1-24000_-10400.txt	16.7490159953103	1	9.2872315	553.88
54	24	041121_M1_L4_E004	041121_M1_L4	WT	positive	2	556	pLB316	During_1	041121_M1_L4_E004_Kymo-1-24000_-10600.txt	16.1485668146952	1	9.0128975	555.254901960784
55	25	041121_M1_L4_E004	041121_M1_L4	WT	positive	2	556	pLB316	During_1	041121_M1_L4_E004_Kymo-1-24000_-10800.txt	15.008254539997	1	9.389663	554.862745098039
56	26	041121_M1_L4_E004	041121_M1_L4	WT	positive	2	556	pLB316	During_1	041121_M1_L4_E004_Kymo-1-24000_-11000.txt	15.3846153846154	1	8.982059	553.64
57	27	041121_M1_L4_E004	041121_M1_L4	WT	positive	2	556	pLB316	During_1	041121_M1_L4_E004_Kymo-1-24000_-11200.txt	16.5234633179114	1	9.3076005	555.21568627451
58	28	041121_M1_L4_E004	041121_M1_L4	WT	positive	2	556	pLB316	During_1	041121_M1_L4_E004_Kymo-1-24000_-11400.txt	15.2218585889337	1	9.137322	552.8
59	29	041121_M1_L4_E004	041121_M1_L4	WT	positive	2	556	pLB316	During_1	041121_M1_L4_E004_Kymo-1-24000_-11600.txt	17.0328734457503	1	8.9835685	554.901960784314
60	30	041121_M1_L4_E004	041121_M1_L4	WT	positive	2	556	pLB316	During_1	041121_M1_L4_E004_Kymo-1-24000_-11800.txt	15.6764383132152	1	8.971401	554.901960784314
61	31	041121_M1_L4_E004	041121_M1_L4	WT	positive	2	556	pLB316	During_2	041121_M1_L4_E004_Kymo-1-24000_-12000.txt	15.9738029631405	1	8.451546	553.04
62	32	041121_M1_L4_E004	041121_M1_L4	WT	positive	2	556	pLB316	During_2	041121_M1_L4_E004_Kymo-1-24000_-12200.txt	13.9125595631456	1	9.371285	553.294117647059
63	33	041121_M1_L4_E004	041121_M1_L4	WT	positive	2	556	pLB316	During_2	041121_M1_L4_E004_Kymo-1-24000_-12400.txt	17.9115171054988	1	8.727995	553.48
64	34	041121_M1_L4_E004	041121_M1_L4	WT	positive	2	556	pLB316	During_2	041121_M1_L4_E004_Kymo-1-24000_-12600.txt	16.5961331009875	1	8.599046	553.803921568627
65	35	041121_M1_L4_E004	041121_M1_L4	WT	positive	2	556	pLB316	During_2	041121_M1_L4_E004_Kymo-1-24000_-12800.txt	15.6506768917756	1	8.613433	552.862745098039
66	36	041121_M1_L4_E004	041121_M1_L4	WT	positive	2	556	pLB316	During_2	041121_M1_L4_E004_Kymo-1-24000_-13000.txt	17.207261464338	1	8.7813115	553.68
67	37	041121_M1_L4_E004	041121_M1_L4	WT	positive	2	556	pLB316	During_2	041121_M1_L4_E004_Kymo-1-24000_-13200.txt	18.1529385069208	1	8.4616145	554.588235294118
68	38	041121_M1_L4_E004	041121_M1_L4	WT	positive	2	556	pLB316	During_2	041121_M1_L4_E004_Kymo-1-24000_-13400.txt	15.1946818613485	1	8.4628085	553.16
69	39	041121_M1_L4_E004	041121_M1_L4	WT	positive	2	556	pLB316	During_2	041121_M1_L4_E004_Kymo-1-24000_-13600.txt	13.2292631300437	1	8.592321	553.490196078431
70	40	041121_M1_L4_E004	041121_M1_L4	WT	positive	2	556	pLB316	During_2	041121_M1_L4_E004_Kymo-1-24000_-13800.txt	18.8590287600189	1	8.814891	553.098039215686
71	41	041121_M1_L4_E004	041121_M1_L4	WT	positive	2	556	pLB316	During_2	041121_M1_L4_E004_Kymo-1-24000_-14000.txt	15.9699764442847	1	8.3935825	553.04
72	42	041121_M1_L4_E004	041121_M1_L4	WT	positive	2	556	pLB316	During_2	041121_M1_L4_E004_Kymo-1-24000_-14200.txt	17.3822353554667	1	8.0706555	553.411764705882
73	43	041121_M1_L4_E004	041121_M1_L4	WT	positive	2	556	pLB316	During_2	041121_M1_L4_E004_Kymo-1-24000_-14400.txt	NA	0	8.7799305	553.529411764706
74	44	041121_M1_L4_E004	041121_M1_L4	WT	positive	2	556	pLB316	During_2	041121_M1_L4_E004_Kymo-1-24000_-14600.txt	20.2757502027575	1	8.635542	553.490196078431
75	45	041121_M1_L4_E004	041121_M1_L4	WT	positive	2	556	pLB316	During_2	041121_M1_L4_E004_Kymo-1-24000_-14800.txt	NA	0	8.987283	553.254901960784
76	46	041121_M1_L4_E004	041121_M1_L4	WT	positive	2	556	pLB316	During_2	041121_M1_L4_E004_Kymo-1-24000_-15000.txt	NA	0	8.854986	553.68
77	47	041121_M1_L4_E004	041121_M1_L4	WT	positive	2	556	pLB316	During_2	041121_M1_L4_E004_Kymo-1-24000_-15200.txt	NA	0	8.717345	552.901960784314
78	48	041121_M1_L4_E004	041121_M1_L4	WT	positive	2	556	pLB316	During_2	041121_M1_L4_E004_Kymo-1-24000_-15400.txt	NA	0	8.362151	554.039215686274
79	49	041121_M1_L4_E004	041121_M1_L4	WT	positive	2	556	pLB316	During_2	041121_M1_L4_E004_Kymo-1-24000_-15600.txt	NA	0	8.4245325	553.058823529412
[truncated: 16,961 more rows]
